# Supplementary material for: Adipocytes influence choroidal neovascularization via PRDM16
Source: EMBO Mol Med. 2026 May 19;18(6):2379–403. doi: 10.1038/s44321-026-00441-5 (PMC13269495; doi:10.1038/s44321-026-00441-5)
Supplement: Supplementary file 2 — Source data Fig. 1 [file 44321_2026_441_MOESM2_ESM.zip]

Archive with 37 entries (37 files):
- Figure 1/Fig1G.tif
- Figure 1/1F/14 Days/2022-12-15 eWAT 14d Sham and CNV Cox7a1.xls
- Figure 1/1F/14 Days/20180308 B6 eWAT Sham vs CNV 14 days UCP1.xls
- Figure 1/1F/14 Days/20180125 B6 eWAT Sham vs CNV Pgc-1a 14 Days.xls
- Figure 1/1F/14 Days/2022-11-08 eWAT Cidea 14d after laser burn Sham and CNV.xls
- Figure 1/1F/14 Days/20180403 B6 eWAT Pgc-1a ctrl vs cnv 14 days.xls
- Figure 1/1F/14 Days/20180329  B6 eWAT CNV and Sham Ucp1, Prdm16 14 days.xls
- Figure 1/1F/14 Days/12032018 eWAT CNV vs Sham 14 days B6 Prdm16.xls
- Figure 1/1F/qPCR browning markers eWAT.xlsx
- Figure 1/1F/3 Days/20180525 Prdm16 B6 3 days eWAT Sham and cnv.xls
- Figure 1/1F/3 Days/2022-12-16 eWAT 3d B6 Sham vc CNV Cox7a1.xls
- Figure 1/1F/3 Days/20221216 B6 eWAT 3d Sham vs CNV Cidea.xls
- Figure 1/1F/3 Days/20181113 Prdm16 B6 eWAT Sham vs cnv 3 days .xls
- Figure 1/1F/3 Days/20180524 Pgc-1a B6 3 days CNV and Sham eWAT.xls
- Figure 1/1F/3 Days/20181113 UCP1 B6 eWAT Sham and cnv 3 days.xls
- Figure 1/1F/3 Days/20180523 B6 3 Days Sham VS CNV eWAT UCP1.xls
- Figure 1/1F/3 Days/20181113 Pgc-1a B6 eWAT Sham vs cnv 3 days .xls
- Figure 1/1F/eWAT qPCR results.pzfx
- Figure 1/Fig1H.tif
- Figure 1/1D/14 Days/2022-12-15 iWAT 14d Sham and CNV Cox7a1.xls
- Figure 1/1D/14 Days/20180125 iWAT control vs CNV Pgc-1a 14 Days.xls
- Figure 1/1D/14 Days/12032018 iWAT Cnv vs ctrl 14 days B6 Prdm16.xls
- Figure 1/1D/14 Days/20180329  iWAT B6 CNV and Ctrl 14 days Ucp1, Prdm16.xls
- Figure 1/1D/14 Days/20180308 iWAT cnv b6 14 days UCP1.xls
- Figure 1/1D/14 Days/20180403 iWAT B6 Pgc-1a ctrl vs cnv 14 days.xls
- Figure 1/1D/14 Days/2022-12-09 iWAT B6 Sham and CNV 14d Cidea .xls
- Figure 1/1D/iWAT qPCR results.pzfx
- Figure 1/1D/3 Days/20181113 UCP1 B6 ctrl and cnv 3 days iWAT.xls
- Figure 1/1D/3 Days/20180525 Prdm16 B6 3 days iWAT ctrl and cnv.xls
- Figure 1/1D/3 Days/20180524 PGC-1a B6 3 days CNV and CTRL iWAT.xls
- Figure 1/1D/3 Days/2020-12-01 iWAT 3 days of laser Sham and laser CNV B6 Cidea and Cox7a1.xls
- Figure 1/1D/3 Days/20200727 B6 ctrl and CNV 3 days Prdm16, PGC1a iWAT.xls
- Figure 1/1D/3 Days/20180523 B6 3 Days CTRL VS CNV iWAT UCP1.xls
- Figure 1/1D/3 Days/2023-05-15 iWAT B6 Cox7a1 sham vs laser burn 3d.xls
- Figure 1/1D/3 Days/20200716  B6 3 days UCP1 iWAT.xls
- Figure 1/1D/qPCR browning markers iWAT.xlsx
- Figure 1/1D/2023-05-16 B6 sham and CNVCidea.xls
