# Supplementary material for: Adipocytes influence choroidal neovascularization via PRDM16
Source: EMBO Mol Med. 2026 May 19;18(6):2379–403. doi: 10.1038/s44321-026-00441-5 (PMC13269495; doi:10.1038/s44321-026-00441-5)
Supplement: Supplementary file 2 — Source data Fig. 1 [file 44321_2026_441_MOESM2_ESM.zip › Figure 1/1F/14 Days/2022-12-15 eWAT 14d Sham and CNV Cox7a1.xls]

## Sheet: Sample Setup
Block Type	96-Well Block (0.2mL)
Calibration Background is expired	Yes
Calibration Background performed on	12-02-2021
Calibration Normalization FAM-ROX is expired	Yes
Calibration Normalization FAM-ROX performed on	12-02-2021
Calibration Normalization VIC-ROX is expired	Yes
Calibration Normalization VIC-ROX performed on	12-02-2021
Calibration Pure Dye CY3 is expired	Yes
Calibration Pure Dye CY3 performed on	03-26-2020
Calibration Pure Dye CY5 is expired	Yes
Calibration Pure Dye CY5 performed on	03-26-2020
Calibration Pure Dye FAM is expired	Yes
Calibration Pure Dye FAM performed on	12-02-2021
Calibration Pure Dye NED is expired	Yes
Calibration Pure Dye NED performed on	12-02-2021
Calibration Pure Dye ROX is expired	Yes
Calibration Pure Dye ROX performed on	12-02-2021
Calibration Pure Dye SYBR is expired	Yes
Calibration Pure Dye SYBR performed on	12-02-2021
Calibration Pure Dye TAMRA is expired	Yes
Calibration Pure Dye TAMRA performed on	12-02-2021
Calibration Pure Dye VIC is expired	Yes
Calibration Pure Dye VIC performed on	12-02-2021
Calibration ROI is expired	Yes
Calibration ROI performed on	12-02-2021
Calibration Uniformity is expired	Yes
Calibration Uniformity performed on	12-02-2021
Chemistry	SYBR_GREEN
Date Created	2022-12-15 18:13:23 PM EST
Experiment Barcode
Experiment Comment
Experiment File Name	D:\Applied Biosystems\7500\experiments\Roberto DM\2022-12-15 eWAT and iWAT 14d Sham and CNV n6 Cox7a1.eds
Experiment Name	2022-12-15 eWAT and iWAT 14d Sham and CNV n6 Cox7a1
Experiment Run End Time	2022-12-15 21:18:21 PM EST
Experiment Type	Comparative Cт (ΔΔCт)
Instrument Name	278870006
Instrument Serial Number	278870006
Instrument Type	QuantStudio(TM) 7 Flex System
Passive Reference	ROX
Quantification Cycle Method	Ct
Signal Smoothing On	true
Stage/ Cycle where Analysis is performed	Stage 2, Step 2
User Name
Well	Well Position	Sample Name	Sample Color	Biogroup Name	Biogroup Color	Target Name	Target Color	Task	Reporter	Quencher	Quantity	Comments
1	A1	B6 Sham 5240	RGB(176,23,31)			Cox7a1	RGB(0,0,255)	UNKNOWN	SYBR	None
2	A2	B6 Sham 5241	RGB(0,0,255)			Cox7a1	RGB(0,0,255)	UNKNOWN	SYBR	None
3	A3	B6 Sham 5353	RGB(0,139,69)			Cox7a1	RGB(0,0,255)	UNKNOWN	SYBR	None
4	A4	B6 Sham 5590	RGB(255,127,0)			Cox7a1	RGB(0,0,255)	UNKNOWN	SYBR	None
5	A5	B6 Sham 5511	RGB(139,137,112)			Cox7a1	RGB(0,0,255)	UNKNOWN	SYBR	None
6	A6	B6 Sham 5512	RGB(238,121,66)			Cox7a1	RGB(0,0,255)	UNKNOWN	SYBR	None
7	A7	B6 CNV 5060	RGB(142,56,142)			Cox7a1	RGB(0,0,255)	UNKNOWN	SYBR	None
8	A8	B6 CNV 5066	RGB(198,113,113)			Cox7a1	RGB(0,0,255)	UNKNOWN	SYBR	None
9	A9	B6 CNV 2	RGB(0,245,255)			Cox7a1	RGB(0,0,255)	UNKNOWN	SYBR	None
10	A10	B6 CNV 5591	RGB(238,220,130)			Cox7a1	RGB(0,0,255)	UNKNOWN	SYBR	None
11	A11	B6 CNV 5592	RGB(238,238,0)			Cox7a1	RGB(0,0,255)	UNKNOWN	SYBR	None
12	A12	B6 CNV 5593	RGB(142,142,56)			Cox7a1	RGB(0,0,255)	UNKNOWN	SYBR	None
13	B1	B6 Sham 5240	RGB(176,23,31)			Cox7a1	RGB(0,0,255)	UNKNOWN	SYBR	None
14	B2	B6 Sham 5241	RGB(0,0,255)			Cox7a1	RGB(0,0,255)	UNKNOWN	SYBR	None
15	B3	B6 Sham 5353	RGB(0,139,69)			Cox7a1	RGB(0,0,255)	UNKNOWN	SYBR	None
16	B4	B6 Sham 5590	RGB(255,127,0)			Cox7a1	RGB(0,0,255)	UNKNOWN	SYBR	None
17	B5	B6 Sham 5511	RGB(139,137,112)			Cox7a1	RGB(0,0,255)	UNKNOWN	SYBR	None
18	B6	B6 Sham 5512	RGB(238,121,66)			Cox7a1	RGB(0,0,255)	UNKNOWN	SYBR	None
19	B7	B6 CNV 5060	RGB(142,56,142)			Cox7a1	RGB(0,0,255)	UNKNOWN	SYBR	None
20	B8	B6 CNV 5066	RGB(198,113,113)			Cox7a1	RGB(0,0,255)	UNKNOWN	SYBR	None
21	B9	B6 CNV 2	RGB(0,245,255)			Cox7a1	RGB(0,0,255)	UNKNOWN	SYBR	None
22	B10	B6 CNV 5591	RGB(238,220,130)			Cox7a1	RGB(0,0,255)	UNKNOWN	SYBR	None
23	B11	B6 CNV 5592	RGB(238,238,0)			Cox7a1	RGB(0,0,255)	UNKNOWN	SYBR	None
24	B12	B6 CNV 5593	RGB(142,142,56)			Cox7a1	RGB(0,0,255)	UNKNOWN	SYBR	None
25	C1	iWAT B6 Sham 5240	RGB(238,44,44)			Tbp	RGB(176,23,31)	UNKNOWN	SYBR	None
26	C2	iWAT B6 Sham 5241	RGB(51,161,201)			Tbp	RGB(176,23,31)	UNKNOWN	SYBR	None
27	C3	iWAT B6 Sham 5353	RGB(238,18,137)			Tbp	RGB(176,23,31)	UNKNOWN	SYBR	None
28	C4	iWAT B6 Sham 5590	RGB(176,23,31)			Tbp	RGB(176,23,31)	UNKNOWN	SYBR	None
29	C5	iWAT B6 Sham 5511	RGB(0,0,255)			Tbp	RGB(176,23,31)	UNKNOWN	SYBR	None
30	C6	iWAT B6 Sham 5512	RGB(0,139,69)			Tbp	RGB(176,23,31)	UNKNOWN	SYBR	None
31	C7	iWAT B6 CNV 5060	RGB(255,127,0)			Tbp	RGB(176,23,31)	UNKNOWN	SYBR	None
32	C8	iWAT B6 CNV 5066	RGB(139,137,112)			Tbp	RGB(176,23,31)	UNKNOWN	SYBR	None
33	C9	iWAT B6 CNV 2	RGB(238,121,66)			Tbp	RGB(176,23,31)	UNKNOWN	SYBR	None
34	C10	iWAT B6 CNV 5591	RGB(142,56,142)			Tbp	RGB(176,23,31)	UNKNOWN	SYBR	None
35	C11	iWAT B6 CNV 5592	RGB(198,113,113)			Tbp	RGB(176,23,31)	UNKNOWN	SYBR	None
36	C12	iWAT B6 CNV 5593	RGB(0,245,255)			Tbp	RGB(176,23,31)	UNKNOWN	SYBR	None
37	D1	iWAT B6 Sham 5240	RGB(238,44,44)			Tbp	RGB(176,23,31)	UNKNOWN	SYBR	None
38	D2	iWAT B6 Sham 5241	RGB(51,161,201)			Tbp	RGB(176,23,31)	UNKNOWN	SYBR	None
39	D3	iWAT B6 Sham 5353	RGB(238,18,137)			Tbp	RGB(176,23,31)	UNKNOWN	SYBR	None
40	D4	iWAT B6 Sham 5590	RGB(176,23,31)			Tbp	RGB(176,23,31)	UNKNOWN	SYBR	None
41	D5	iWAT B6 Sham 5511	RGB(0,0,255)			Tbp	RGB(176,23,31)	UNKNOWN	SYBR	None
42	D6	iWAT B6 Sham 5512	RGB(0,139,69)			Tbp	RGB(176,23,31)	UNKNOWN	SYBR	None
43	D7	iWAT B6 CNV 5060	RGB(255,127,0)			Tbp	RGB(176,23,31)	UNKNOWN	SYBR	None
44	D8	iWAT B6 CNV 5066	RGB(139,137,112)			Tbp	RGB(176,23,31)	UNKNOWN	SYBR	None
45	D9	iWAT B6 CNV 2	RGB(238,121,66)			Tbp	RGB(176,23,31)	UNKNOWN	SYBR	None
46	D10	iWAT B6 CNV 5591	RGB(142,56,142)			Tbp	RGB(176,23,31)	UNKNOWN	SYBR	None
47	D11	iWAT B6 CNV 5592	RGB(198,113,113)			Tbp	RGB(176,23,31)	UNKNOWN	SYBR	None
48	D12	iWAT B6 CNV 5593	RGB(0,245,255)			Tbp	RGB(176,23,31)	UNKNOWN	SYBR	None
49	E1	iWAT B6 Sham 5240	RGB(238,44,44)			Cox7a1	RGB(0,0,255)	UNKNOWN	SYBR	None
50	E2	iWAT B6 Sham 5241	RGB(51,161,201)			Cox7a1	RGB(0,0,255)	UNKNOWN	SYBR	None
51	E3	iWAT B6 Sham 5353	RGB(238,18,137)			Cox7a1	RGB(0,0,255)	UNKNOWN	SYBR	None
52	E4	iWAT B6 Sham 5590	RGB(176,23,31)			Cox7a1	RGB(0,0,255)	UNKNOWN	SYBR	None
53	E5	iWAT B6 Sham 5511	RGB(0,0,255)			Cox7a1	RGB(0,0,255)	UNKNOWN	SYBR	None
54	E6	iWAT B6 Sham 5512	RGB(0,139,69)			Cox7a1	RGB(0,0,255)	UNKNOWN	SYBR	None
55	E7	iWAT B6 CNV 5060	RGB(255,127,0)			Cox7a1	RGB(0,0,255)	UNKNOWN	SYBR	None
56	E8	iWAT B6 CNV 5066	RGB(139,137,112)			Cox7a1	RGB(0,0,255)	UNKNOWN	SYBR	None
57	E9	iWAT B6 CNV 2	RGB(238,121,66)			Cox7a1	RGB(0,0,255)	UNKNOWN	SYBR	None
58	E10	iWAT B6 CNV 5591	RGB(142,56,142)			Cox7a1	RGB(0,0,255)	UNKNOWN	SYBR	None
59	E11	iWAT B6 CNV 5592	RGB(198,113,113)			Cox7a1	RGB(0,0,255)	UNKNOWN	SYBR	None
60	E12	iWAT B6 CNV 5593	RGB(0,245,255)			Cox7a1	RGB(0,0,255)	UNKNOWN	SYBR	None
61	F1	iWAT B6 Sham 5240	RGB(238,44,44)			Cox7a1	RGB(0,0,255)	UNKNOWN	SYBR	None
62	F2	iWAT B6 Sham 5241	RGB(51,161,201)			Cox7a1	RGB(0,0,255)	UNKNOWN	SYBR	None
63	F3	iWAT B6 Sham 5353	RGB(238,18,137)			Cox7a1	RGB(0,0,255)	UNKNOWN	SYBR	None
64	F4	iWAT B6 Sham 5590	RGB(176,23,31)			Cox7a1	RGB(0,0,255)	UNKNOWN	SYBR	None
65	F5	iWAT B6 Sham 5511	RGB(0,0,255)			Cox7a1	RGB(0,0,255)	UNKNOWN	SYBR	None
66	F6	iWAT B6 Sham 5512	RGB(0,139,69)			Cox7a1	RGB(0,0,255)	UNKNOWN	SYBR	None
67	F7	iWAT B6 CNV 5060	RGB(255,127,0)			Cox7a1	RGB(0,0,255)	UNKNOWN	SYBR	None
68	F8	iWAT B6 CNV 5066	RGB(139,137,112)			Cox7a1	RGB(0,0,255)	UNKNOWN	SYBR	None
69	F9	iWAT B6 CNV 2	RGB(238,121,66)			Cox7a1	RGB(0,0,255)	UNKNOWN	SYBR	None
70	F10	iWAT B6 CNV 5591	RGB(142,56,142)			Cox7a1	RGB(0,0,255)	UNKNOWN	SYBR	None
71	F11	iWAT B6 CNV 5592	RGB(198,113,113)			Cox7a1	RGB(0,0,255)	UNKNOWN	SYBR	None
72	F12	iWAT B6 CNV 5593	RGB(0,245,255)			Cox7a1	RGB(0,0,255)	UNKNOWN	SYBR	None
73	G1	H2O	RGB(238,220,130)			Cox7a1	RGB(0,0,255)	UNKNOWN	SYBR	None
74	G2	H2O	RGB(238,220,130)			Tbp	RGB(176,23,31)	UNKNOWN	SYBR	None
75	G3
76	G4
77	G5
78	G6
79	G7
80	G8
81	G9
82	G10
83	G11
84	G12
85	H1
86	H2
87	H3
88	H4
89	H5
90	H6
91	H7
92	H8
93	H9
94	H10
95	H11
96	H12

## Sheet: Amplification Data
Block Type	96-Well Block (0.2mL)
Calibration Background is expired	Yes
Calibration Background performed on	12-02-2021
Calibration Normalization FAM-ROX is expired	Yes
Calibration Normalization FAM-ROX performed on	12-02-2021
Calibration Normalization VIC-ROX is expired	Yes
Calibration Normalization VIC-ROX performed on	12-02-2021
Calibration Pure Dye CY3 is expired	Yes
Calibration Pure Dye CY3 performed on	03-26-2020
Calibration Pure Dye CY5 is expired	Yes
Calibration Pure Dye CY5 performed on	03-26-2020
Calibration Pure Dye FAM is expired	Yes
Calibration Pure Dye FAM performed on	12-02-2021
Calibration Pure Dye NED is expired	Yes
Calibration Pure Dye NED performed on	12-02-2021
Calibration Pure Dye ROX is expired	Yes
Calibration Pure Dye ROX performed on	12-02-2021
Calibration Pure Dye SYBR is expired	Yes
Calibration Pure Dye SYBR performed on	12-02-2021
Calibration Pure Dye TAMRA is expired	Yes
Calibration Pure Dye TAMRA performed on	12-02-2021
Calibration Pure Dye VIC is expired	Yes
Calibration Pure Dye VIC performed on	12-02-2021
Calibration ROI is expired	Yes
Calibration ROI performed on	12-02-2021
Calibration Uniformity is expired	Yes
Calibration Uniformity performed on	12-02-2021
Chemistry	SYBR_GREEN
Date Created	2022-12-15 18:13:23 PM EST
Experiment Barcode
Experiment Comment
Experiment File Name	D:\Applied Biosystems\7500\experiments\Roberto DM\2022-12-15 eWAT and iWAT 14d Sham and CNV n6 Cox7a1.eds
Experiment Name	2022-12-15 eWAT and iWAT 14d Sham and CNV n6 Cox7a1
Experiment Run End Time	2022-12-15 21:18:21 PM EST
Experiment Type	Comparative Cт (ΔΔCт)
Instrument Name	278870006
Instrument Serial Number	278870006
Instrument Type	QuantStudio(TM) 7 Flex System
Passive Reference	ROX
Quantification Cycle Method	Ct
Signal Smoothing On	true
Stage/ Cycle where Analysis is performed	Stage 2, Step 2
User Name
Well	Cycle	Target Name	Rn	Delta Rn
1	1	Cox7a1	0.572457	-0.0124942
1	2	Cox7a1	0.577546	-0.00947662
1	3	Cox7a1	0.585224	-0.00387036
1	4	Cox7a1	0.590449	-0.000717541
1	5	Cox7a1	0.593683	0.000444478
1	6	Cox7a1	0.595635	0.000324937
1	7	Cox7a1	0.597952	0.000569999
1	8	Cox7a1	0.600193	0.000739719
1	9	Cox7a1	0.604534	0.00300866
1	10	Cox7a1	0.605649	0.0020528
1	11	Cox7a1	0.606853	0.00118499
1	12	Cox7a1	0.606493	-0.00124686
1	13	Cox7a1	0.607914	-0.00189759
1	14	Cox7a1	0.614589	0.00270516
1	15	Cox7a1	0.614246	0.000291022
1	16	Cox7a1	0.615433	-0.000594081
1	17	Cox7a1	0.616471	-0.00162724
1	18	Cox7a1	0.619854	-0.00031627
1	19	Cox7a1	0.62119	-0.00105182
1	20	Cox7a1	0.626011	0.00169681
1	21	Cox7a1	0.637783	0.0113974
1	22	Cox7a1	0.659984	0.031527
1	23	Cox7a1	0.689572	0.0590432
1	24	Cox7a1	0.750299	0.117698
1	25	Cox7a1	0.844367	0.209695
1	26	Cox7a1	1.03168	0.394937
1	27	Cox7a1	1.37258	0.733764
1	28	Cox7a1	1.89773	1.25684
1	29	Cox7a1	2.54213	1.89917
1	30	Cox7a1	3.1368	2.49177
1	31	Cox7a1	3.58038	2.93327
1	32	Cox7a1	3.9352	3.28602
1	33	Cox7a1	4.20755	3.55631
1	34	Cox7a1	4.41604	3.76272
1	35	Cox7a1	4.53363	3.87824
1	36	Cox7a1	4.64622	3.98876
1	37	Cox7a1	4.74404	4.08451
1	38	Cox7a1	4.81152	4.14992
1	39	Cox7a1	4.87447	4.2108
1	40	Cox7a1	4.90617	4.24042
2	1	Cox7a1	0.475442	0.00351076
2	2	Cox7a1	0.474951	0.00260548
2	3	Cox7a1	0.474469	0.00170965
2	4	Cox7a1	0.475131	0.00195695
2	5	Cox7a1	0.473744	0.000156078
2	6	Cox7a1	0.474259	0.000256927
2	7	Cox7a1	0.47399	-0.000427098
2	8	Cox7a1	0.473619	-0.00121251
2	9	Cox7a1	0.474038	-0.00120697
2	10	Cox7a1	0.474275	-0.00138421
2	11	Cox7a1	0.474749	-0.00132457
2	12	Cox7a1	0.473896	-0.00259213
2	13	Cox7a1	0.474993	-0.00190936
2	14	Cox7a1	0.480143	0.00282685
2	15	Cox7a1	0.479485	0.00175394
2	16	Cox7a1	0.47874	0.000594448
2	17	Cox7a1	0.478588	2.91848e-05
2	18	Cox7a1	0.478612	-0.000361168
2	19	Cox7a1	0.478845	-0.000542338
2	20	Cox7a1	0.481478	0.00167632
2	21	Cox7a1	0.488134	0.00791776
2	22	Cox7a1	0.495337	0.0147067
2	23	Cox7a1	0.508047	0.0270025
2	24	Cox7a1	0.533157	0.051698
2	25	Cox7a1	0.569788	0.0879149
2	26	Cox7a1	0.652083	0.169796
2	27	Cox7a1	0.813529	0.330828
2	28	Cox7a1	1.10415	0.621029
2	29	Cox7a1	1.57343	1.0899
2	30	Cox7a1	2.23432	1.75038
2	31	Cox7a1	2.90576	2.4214
2	32	Cox7a1	3.43549	2.95071
2	33	Cox7a1	3.8428	3.35761
2	34	Cox7a1	4.15636	3.67076
2	35	Cox7a1	4.35544	3.86943
2	36	Cox7a1	4.52585	4.03942
2	37	Cox7a1	4.66031	4.17346
2	38	Cox7a1	4.76106	4.2738
2	39	Cox7a1	4.8528	4.36513
2	40	Cox7a1	4.89475	4.40666
3	1	Cox7a1	0.652251	0.0114131
3	2	Cox7a1	0.648842	0.00487286
3	3	Cox7a1	0.644688	-0.00241127
3	4	Cox7a1	0.652516	0.00228567
3	5	Cox7a1	0.655743	0.00238197
3	6	Cox7a1	0.65683	0.000338579
3	7	Cox7a1	0.65797	-0.00165206
3	8	Cox7a1	0.661995	-0.000758015
3	9	Cox7a1	0.667838	0.00195475
3	10	Cox7a1	0.669422	0.000407863
3	11	Cox7a1	0.671371	-0.000773226
3	12	Cox7a1	0.672532	-0.00274301
3	13	Cox7a1	0.674855	-0.00355121
3	14	Cox7a1	0.684131	0.00259425
3	15	Cox7a1	0.687048	0.00238143
3	16	Cox7a1	0.687346	-0.000452077
3	17	Cox7a1	0.688798	-0.00213027
3	18	Cox7a1	0.695364	0.00130472
3	19	Cox7a1	0.698011	0.000821901
3	20	Cox7a1	0.706252	0.00593226
3	21	Cox7a1	0.725292	0.0218407
3	22	Cox7a1	0.758644	0.052062
3	23	Cox7a1	0.820142	0.11043
3	24	Cox7a1	0.940481	0.227638
3	25	Cox7a1	1.13642	0.420449
3	26	Cox7a1	1.48309	0.763991
3	27	Cox7a1	2.02635	1.30411
3	28	Cox7a1	2.66832	1.94295
3	29	Cox7a1	3.19652	2.46802
3	30	Cox7a1	3.61919	2.88756
3	31	Cox7a1	3.9366	3.20184
3	32	Cox7a1	4.19118	3.4533
3	33	Cox7a1	4.38244	3.64142
3	34	Cox7a1	4.53678	3.79263
3	35	Cox7a1	4.62517	3.87789
3	36	Cox7a1	4.70718	3.95677
3	37	Cox7a1	4.78674	4.0332
3	38	Cox7a1	4.83998	4.08331
3	39	Cox7a1	4.90189	4.14209
3	40	Cox7a1	4.92236	4.15943
4	1	Cox7a1	0.634282	0.024909
4	2	Cox7a1	0.624583	0.0145793
4	3	Cox7a1	0.614741	0.00410673
4	4	Cox7a1	0.613122	0.00185639
4	5	Cox7a1	0.612209	0.000313137
4	6	Cox7a1	0.61091	-0.0016176
4	7	Cox7a1	0.611421	-0.00173684
4	8	Cox7a1	0.613033	-0.000756369
4	9	Cox7a1	0.614543	0.000123607
4	10	Cox7a1	0.614743	-0.000308017
4	11	Cox7a1	0.613918	-0.00176311
4	12	Cox7a1	0.61294	-0.00337258
4	13	Cox7a1	0.614025	-0.00291842
4	14	Cox7a1	0.618405	0.00083098
4	15	Cox7a1	0.61816	-4.4877e-05
4	16	Cox7a1	0.619489	0.000653365
4	17	Cox7a1	0.620268	0.000801575
4	18	Cox7a1	0.621572	0.00147454
4	19	Cox7a1	0.623086	0.0023575
4	20	Cox7a1	0.630401	0.0090419
4	21	Cox7a1	0.645836	0.0238454
4	22	Cox7a1	0.673703	0.0510821
4	23	Cox7a1	0.725174	0.101922
4	24	Cox7a1	0.825529	0.201646
4	25	Cox7a1	0.995695	0.371181
4	26	Cox7a1	1.30586	0.680712
4	27	Cox7a1	1.81028	1.1845
4	28	Cox7a1	2.45925	1.83285
4	29	Cox7a1	3.0631	2.43606
4	30	Cox7a1	3.5551	2.92744
4	31	Cox7a1	3.92533	3.29703
4	32	Cox7a1	4.21705	3.58812
4	33	Cox7a1	4.43176	3.80219
4	34	Cox7a1	4.61323	3.98304
4	35	Cox7a1	4.7133	4.08248
4	36	Cox7a1	4.80793	4.17647
4	37	Cox7a1	4.89158	4.2595
4	38	Cox7a1	4.96113	4.32841
4	39	Cox7a1	5.01941	4.38607
4	40	Cox7a1	5.04325	4.40927
5	1	Cox7a1	0.636114	0.00523671
5	2	Cox7a1	0.642907	0.00939514
5	3	Cox7a1	0.635237	-0.000909607
5	4	Cox7a1	0.631791	-0.00699059
5	5	Cox7a1	0.642927	0.00151034
5	6	Cox7a1	0.647062	0.0030113
5	7	Cox7a1	0.648715	0.00202955
5	8	Cox7a1	0.650718	0.00139714
5	9	Cox7a1	0.655478	0.00352258
5	10	Cox7a1	0.656727	0.00213642
5	11	Cox7a1	0.657911	0.000685877
5	12	Cox7a1	0.657877	-0.00198268
5	13	Cox7a1	0.659319	-0.00317502
5	14	Cox7a1	0.6658	0.000671269
5	15	Cox7a1	0.666436	-0.00132823
5	16	Cox7a1	0.668822	-0.00157666
5	17	Cox7a1	0.671108	-0.00192571
5	18	Cox7a1	0.678592	0.00292402
5	19	Cox7a1	0.682714	0.00441098
5	20	Cox7a1	0.695267	0.0143297
5	21	Cox7a1	0.723741	0.040168
5	22	Cox7a1	0.778228	0.0920212
5	23	Cox7a1	0.879395	0.190553
5	24	Cox7a1	1.06699	0.375515
5	25	Cox7a1	1.36579	0.67168
5	26	Cox7a1	1.82552	1.12877
5	27	Cox7a1	2.41538	1.71599
5	28	Cox7a1	2.96969	2.26767
5	29	Cox7a1	3.39649	2.69184
5	30	Cox7a1	3.76153	3.05424
5	31	Cox7a1	4.03389	3.32397
5	32	Cox7a1	4.25404	3.54149
5	33	Cox7a1	4.43259	3.7174
5	34	Cox7a1	4.58571	3.86789
5	35	Cox7a1	4.66181	3.94135
5	36	Cox7a1	4.73251	4.00942
5	37	Cox7a1	4.81362	4.08789
5	38	Cox7a1	4.87129	4.14292
5	39	Cox7a1	4.93199	4.201
5	40	Cox7a1	4.95217	4.21854
6	1	Cox7a1	0.723118	0.00551177
6	2	Cox7a1	0.71978	-0.000928082
6	3	Cox7a1	0.717396	-0.00641438
6	4	Cox7a1	0.72617	-0.000741857
6	5	Cox7a1	0.731403	0.0013892
6	6	Cox7a1	0.736012	0.00289655
6	7	Cox7a1	0.739107	0.00288947
6	8	Cox7a1	0.741804	0.0024844
6	9	Cox7a1	0.74605	0.00362876
6	10	Cox7a1	0.747039	0.00151507
6	11	Cox7a1	0.747883	-0.00074268
6	12	Cox7a1	0.748959	-0.00276863
6	13	Cox7a1	0.750858	-0.00397126
6	14	Cox7a1	0.757936	4.97129e-06
6	15	Cox7a1	0.760056	-0.000976886
6	16	Cox7a1	0.763333	-0.000801579
6	17	Cox7a1	0.765794	-0.00144333
6	18	Cox7a1	0.773391	0.00305218
6	19	Cox7a1	0.779011	0.00557043
6	20	Cox7a1	0.79656	0.0200175
6	21	Cox7a1	0.83634	0.056695
6	22	Cox7a1	0.907374	0.124627
6	23	Cox7a1	1.04309	0.257241
6	24	Cox7a1	1.29073	0.501776
6	25	Cox7a1	1.6772	0.885152
6	26	Cox7a1	2.23153	1.43637
6	27	Cox7a1	2.84147	2.04322
6	28	Cox7a1	3.34216	2.5408
6	29	Cox7a1	3.71399	2.90953
6	30	Cox7a1	4.02885	3.22129
6	31	Cox7a1	4.25629	3.44563
6	32	Cox7a1	4.44137	3.6276
6	33	Cox7a1	4.5857	3.76883
6	34	Cox7a1	4.70656	3.88659
6	35	Cox7a1	4.77007	3.94699
6	36	Cox7a1	4.83546	4.00928
6	37	Cox7a1	4.90272	4.07345
6	38	Cox7a1	4.95434	4.12196
6	39	Cox7a1	5.00106	4.16558
6	40	Cox7a1	5.01167	4.17309
7	1	Cox7a1	0.531868	-0.00401882
7	2	Cox7a1	0.534974	-0.00347619
7	3	Cox7a1	0.53956	-0.00145352
7	4	Cox7a1	0.54204	-0.00153704
7	5	Cox7a1	0.545522	-0.000618967
7	6	Cox7a1	0.549164	0.000459863
7	7	Cox7a1	0.552445	0.00117743
7	8	Cox7a1	0.554467	0.00063549
7	9	Cox7a1	0.558151	0.00175581
7	10	Cox7a1	0.559796	0.000837522
7	11	Cox7a1	0.563413	0.00189108
7	12	Cox7a1	0.56253	-0.00155545
7	13	Cox7a1	0.563401	-0.00324806
7	14	Cox7a1	0.569927	0.000714979
7	15	Cox7a1	0.573081	0.00130481
7	16	Cox7a1	0.576703	0.00236397
7	17	Cox7a1	0.577641	0.000738124
7	18	Cox7a1	0.579171	-0.000295852
7	19	Cox7a1	0.579825	-0.0022047
7	20	Cox7a1	0.583628	-0.000965478
7	21	Cox7a1	0.592515	0.00535844
7	22	Cox7a1	0.608046	0.0183258
7	23	Cox7a1	0.637161	0.0448772
7	24	Cox7a1	0.69232	0.0974728
7	25	Cox7a1	0.781948	0.184537
7	26	Cox7a1	0.956658	0.356684
7	27	Cox7a1	1.28183	0.679288
7	28	Cox7a1	1.80289	1.19779
7	29	Cox7a1	2.47092	1.86325
7	30	Cox7a1	3.12478	2.51455
7	31	Cox7a1	3.61282	3.00003
7	32	Cox7a1	3.99266	3.37731
7	33	Cox7a1	4.28532	3.6674
7	34	Cox7a1	4.51837	3.89789
7	35	Cox7a1	4.65511	4.03206
7	36	Cox7a1	4.775	4.14939
7	37	Cox7a1	4.87226	4.24408
7	38	Cox7a1	4.94491	4.31417
7	39	Cox7a1	5.01813	4.38483
7	40	Cox7a1	5.04661	4.41075
8	1	Cox7a1	0.494323	-0.0048079
8	2	Cox7a1	0.498548	-0.002875
8	3	Cox7a1	0.503801	8.60574e-05
8	4	Cox7a1	0.50676	0.000752839
8	5	Cox7a1	0.508059	-0.000240308
8	6	Cox7a1	0.510224	-0.000367043
8	7	Cox7a1	0.511388	-0.00149508
8	8	Cox7a1	0.513888	-0.00128797
8	9	Cox7a1	0.519138	0.00167073
8	10	Cox7a1	0.520491	0.000731529
8	11	Cox7a1	0.522122	7.04387e-05
8	12	Cox7a1	0.522864	-0.00147977
8	13	Cox7a1	0.524554	-0.00208251
8	14	Cox7a1	0.531937	0.00300902
8	15	Cox7a1	0.533861	0.00264107
8	16	Cox7a1	0.534546	0.00103351
8	17	Cox7a1	0.53504	-0.000764833
8	18	Cox7a1	0.53749	-0.000606478
8	19	Cox7a1	0.538718	-0.00167121
8	20	Cox7a1	0.544327	0.00164643
8	21	Cox7a1	0.55564	0.010667
8	22	Cox7a1	0.573084	0.0258193
8	23	Cox7a1	0.603305	0.0537482
8	24	Cox7a1	0.66405	0.1122
8	25	Cox7a1	0.762204	0.208062
8	26	Cox7a1	0.955609	0.399176
8	27	Cox7a1	1.30906	0.750332
8	28	Cox7a1	1.85601	1.295
8	29	Cox7a1	2.52818	1.96487
8	30	Cox7a1	3.14664	2.58104
8	31	Cox7a1	3.60382	3.03593
8	32	Cox7a1	3.95618	3.38599
8	33	Cox7a1	4.22558	3.6531
8	34	Cox7a1	4.43579	3.86102
8	35	Cox7a1	4.55754	3.98048
8	36	Cox7a1	4.67031	4.09096
8	37	Cox7a1	4.75843	4.17678
8	38	Cox7a1	4.83303	4.2491
8	39	Cox7a1	4.89451	4.30828
8	40	Cox7a1	4.91498	4.32646
9	1	Cox7a1	0.445625	0.00126662
9	2	Cox7a1	0.443802	-0.00242184
9	3	Cox7a1	0.446493	-0.0015953
9	4	Cox7a1	0.450617	0.000663897
9	5	Cox7a1	0.452326	0.000508269
9	6	Cox7a1	0.453181	-0.000501076
9	7	Cox7a1	0.455407	-0.000139901
9	8	Cox7a1	0.457217	-0.000194171
9	9	Cox7a1	0.460749	0.0014727
9	10	Cox7a1	0.461601	0.000460348
9	11	Cox7a1	0.462598	-0.000407436
9	12	Cox7a1	0.463839	-0.00103114
9	13	Cox7a1	0.465276	-0.00145862
9	14	Cox7a1	0.47087	0.00227078
9	15	Cox7a1	0.472896	0.00243159
9	16	Cox7a1	0.472744	0.000414989
9	17	Cox7a1	0.473003	-0.00119007
9	18	Cox7a1	0.475251	-0.000806786
9	19	Cox7a1	0.477025	-0.000898071
9	20	Cox7a1	0.48476	0.00497263
9	21	Cox7a1	0.497392	0.0157401
9	22	Cox7a1	0.518851	0.0353343
9	23	Cox7a1	0.557478	0.0720968
9	24	Cox7a1	0.636302	0.149056
9	25	Cox7a1	0.769213	0.280102
9	26	Cox7a1	1.0206	0.52962
9	27	Cox7a1	1.45537	0.96253
9	28	Cox7a1	2.08116	1.58645
9	29	Cox7a1	2.74963	2.25306
9	30	Cox7a1	3.30079	2.80235
9	31	Cox7a1	3.71054	3.21024
9	32	Cox7a1	4.03183	3.52966
9	33	Cox7a1	4.27516	3.77113
9	34	Cox7a1	4.46609	3.9602
9	35	Cox7a1	4.57516	4.0674
9	36	Cox7a1	4.67744	4.16782
9	37	Cox7a1	4.76809	4.25661
9	38	Cox7a1	4.83406	4.32071
9	39	Cox7a1	4.89771	4.38249
9	40	Cox7a1	4.92216	4.40508
10	1	Cox7a1	0.433198	0.000239398
10	2	Cox7a1	0.434474	0.000859081
10	3	Cox7a1	0.435058	0.000787172
10	4	Cox7a1	0.434661	-0.000266783
10	5	Cox7a1	0.435457	-0.000126976
10	6	Cox7a1	0.436814	0.000572875
10	7	Cox7a1	0.437253	0.000355561
10	8	Cox7a1	0.437468	-8.59568e-05
10	9	Cox7a1	0.43855	0.000339177
10	10	Cox7a1	0.438847	-1.99369e-05
10	11	Cox7a1	0.439246	-0.000277455
10	12	Cox7a1	0.438319	-0.00186115
10	13	Cox7a1	0.438859	-0.001978
10	14	Cox7a1	0.442469	0.000975804
10	15	Cox7a1	0.442914	0.000763735
10	16	Cox7a1	0.443243	0.000437105
10	17	Cox7a1	0.44327	-0.000192614
10	18	Cox7a1	0.443523	-0.000596491
10	19	Cox7a1	0.444006	-0.000770235
10	20	Cox7a1	0.447377	0.00194416
10	21	Cox7a1	0.453877	0.00778837
10	22	Cox7a1	0.464738	0.0179927
10	23	Cox7a1	0.484228	0.0368257
10	24	Cox7a1	0.523178	0.075119
10	25	Cox7a1	0.589277	0.140562
10	26	Cox7a1	0.720876	0.271504
10	27	Cox7a1	0.974684	0.524656
10	28	Cox7a1	1.40269	0.952004
10	29	Cox7a1	2.01745	1.56611
10	30	Cox7a1	2.71508	2.26308
10	31	Cox7a1	3.26716	2.8145
10	32	Cox7a1	3.69257	3.23926
10	33	Cox7a1	4.0181	3.56414
10	34	Cox7a1	4.2721	3.81747
10	35	Cox7a1	4.42504	3.96976
10	36	Cox7a1	4.55315	4.09722
10	37	Cox7a1	4.66032	4.20373
10	38	Cox7a1	4.73913	4.28188
10	39	Cox7a1	4.80965	4.35174
10	40	Cox7a1	4.84508	4.38651
11	1	Cox7a1	0.564608	0.00543172
11	2	Cox7a1	0.562905	0.00225539
11	3	Cox7a1	0.564111	0.00198818
11	4	Cox7a1	0.563636	4.05357e-05
11	5	Cox7a1	0.564853	-0.000215645
11	6	Cox7a1	0.566313	-0.000229116
11	7	Cox7a1	0.568535	0.000520591
11	8	Cox7a1	0.569902	0.000414256
11	9	Cox7a1	0.572338	0.00137765
11	10	Cox7a1	0.572719	0.000284735
11	11	Cox7a1	0.572423	-0.00148403
11	12	Cox7a1	0.572682	-0.00269752
11	13	Cox7a1	0.573833	-0.00301969
11	14	Cox7a1	0.578255	-7.08072e-05
11	15	Cox7a1	0.578928	-0.000870821
11	16	Cox7a1	0.580648	-0.000624237
11	17	Cox7a1	0.582093	-0.000651417
11	18	Cox7a1	0.586539	0.0023216
11	19	Cox7a1	0.588607	0.00291574
11	20	Cox7a1	0.596018	0.00885415
11	21	Cox7a1	0.61293	0.0242931
11	22	Cox7a1	0.642333	0.0522233
11	23	Cox7a1	0.697116	0.105534
11	24	Cox7a1	0.806382	0.213326
11	25	Cox7a1	0.993473	0.398944
11	26	Cox7a1	1.32806	0.732062
11	27	Cox7a1	1.86672	1.26924
11	28	Cox7a1	2.54625	1.9473
11	29	Cox7a1	3.13919	2.53877
11	30	Cox7a1	3.60786	3.00597
11	31	Cox7a1	3.9551	3.35173
11	32	Cox7a1	4.22775	3.62291
11	33	Cox7a1	4.43701	3.8307
11	34	Cox7a1	4.60981	4.00203
11	35	Cox7a1	4.69909	4.08983
11	36	Cox7a1	4.78195	4.17122
11	37	Cox7a1	4.86348	4.25128
11	38	Cox7a1	4.92679	4.31311
11	39	Cox7a1	4.98701	4.37186
11	40	Cox7a1	5.00945	4.39283
12	1	Cox7a1	0.834186	-0.0295639
12	2	Cox7a1	0.841008	-0.0255405
12	3	Cox7a1	0.869153	-0.000195192
12	4	Cox7a1	0.8838	0.0116531
12	5	Cox7a1	0.880997	0.00605025
12	6	Cox7a1	0.872828	-0.00491715
12	7	Cox7a1	0.87021	-0.0103346
12	8	Cox7a1	0.875833	-0.00751114
12	9	Cox7a1	0.88425	-0.00189313
12	10	Cox7a1	0.88543	-0.00351256
12	11	Cox7a1	0.88352	-0.00822189
12	12	Cox7a1	0.881191	-0.0133493
12	13	Cox7a1	0.88687	-0.0104695
12	14	Cox7a1	0.912304	0.0121644
12	15	Cox7a1	0.919502	0.0165638
12	16	Cox7a1	0.924176	0.0184383
12	17	Cox7a1	0.923393	0.0148562
12	18	Cox7a1	0.916988	0.00565239
12	19	Cox7a1	0.915662	0.00152707
12	20	Cox7a1	0.916484	-0.000450046
12	21	Cox7a1	0.910141	-0.00959241
12	22	Cox7a1	0.906074	-0.0164584
12	23	Cox7a1	0.912591	-0.0127408
12	24	Cox7a1	0.928059	-7.22015e-05
12	25	Cox7a1	0.936129	0.00519921
12	26	Cox7a1	0.967657	0.0339281
12	27	Cox7a1	1.04564	0.109111
12	28	Cox7a1	1.18583	0.246505
12	29	Cox7a1	1.43011	0.487986
12	30	Cox7a1	1.85003	0.905099
12	31	Cox7a1	2.42436	1.47663
12	32	Cox7a1	3.02066	2.07014
12	33	Cox7a1	3.51535	2.56202
12	34	Cox7a1	3.92706	2.97094
12	35	Cox7a1	4.21652	3.2576
12	36	Cox7a1	4.45116	3.48944
12	37	Cox7a1	4.63421	3.66969
12	38	Cox7a1	4.76742	3.8001
12	39	Cox7a1	4.88365	3.91354
12	40	Cox7a1	4.94221	3.96929
13	1	Cox7a1	0.73134	0.0112557
13	2	Cox7a1	0.727793	0.00424774
13	3	Cox7a1	0.723246	-0.00375952
13	4	Cox7a1	0.727912	-0.00255446
13	5	Cox7a1	0.733094	-0.000832097
13	6	Cox7a1	0.737221	-0.000166283
13	7	Cox7a1	0.744237	0.00338994
13	8	Cox7a1	0.747236	0.00292851
13	9	Cox7a1	0.750113	0.00234447
13	10	Cox7a1	0.751512	0.000283435
13	11	Cox7a1	0.755485	0.000795827
13	12	Cox7a1	0.758548	0.00039895
13	13	Cox7a1	0.760564	-0.00104625
13	14	Cox7a1	0.766897	0.00182708
13	15	Cox7a1	0.769151	0.000620174
13	16	Cox7a1	0.77265	0.000658709
13	17	Cox7a1	0.774303	-0.00114895
13	18	Cox7a1	0.778128	-0.000784259
13	19	Cox7a1	0.779417	-0.00295527
13	20	Cox7a1	0.784344	-0.00148938
13	21	Cox7a1	0.799218	0.00992476
13	22	Cox7a1	0.822793	0.0300396
13	23	Cox7a1	0.870212	0.0739976
13	24	Cox7a1	0.958073	0.158399
13	25	Cox7a1	1.09865	0.295514
13	26	Cox7a1	1.3613	0.554706
13	27	Cox7a1	1.80914	0.999085
13	28	Cox7a1	2.42205	1.60853
13	29	Cox7a1	3.0257	2.20873
13	30	Cox7a1	3.51924	2.6988
13	31	Cox7a1	3.89137	3.06747
13	32	Cox7a1	4.18864	3.36128
13	33	Cox7a1	4.41605	3.58524
13	34	Cox7a1	4.5896	3.75532
13	35	Cox7a1	4.69145	3.85371
13	36	Cox7a1	4.7948	3.9536
13	37	Cox7a1	4.88178	4.03712
13	38	Cox7a1	4.94953	4.10141
13	39	Cox7a1	5.00848	4.1569
13	40	Cox7a1	5.03009	4.17505
14	1	Cox7a1	0.374387	0.000934105
14	2	Cox7a1	0.37451	0.000617658
14	3	Cox7a1	0.375056	0.000723659
14	4	Cox7a1	0.374644	-0.000127531
14	5	Cox7a1	0.37344	-0.00177119
14	6	Cox7a1	0.374689	-0.000961143
14	7	Cox7a1	0.37559	-0.000499332
14	8	Cox7a1	0.376309	-0.000220418
14	9	Cox7a1	0.379074	0.00210544
14	10	Cox7a1	0.379176	0.00176771
14	11	Cox7a1	0.377388	-0.000459658
14	12	Cox7a1	0.377067	-0.00122028
14	13	Cox7a1	0.378078	-0.000648438
14	14	Cox7a1	0.381716	0.00255012
14	15	Cox7a1	0.380182	0.000577231
14	16	Cox7a1	0.380667	0.000622137
14	17	Cox7a1	0.380581	9.65082e-05
14	18	Cox7a1	0.379559	-0.0013642
14	19	Cox7a1	0.379626	-0.00173676
14	20	Cox7a1	0.382369	0.000566146
14	21	Cox7a1	0.387926	0.00568439
14	22	Cox7a1	0.395691	0.0130093
14	23	Cox7a1	0.407249	0.0241283
14	24	Cox7a1	0.429665	0.0461051
14	25	Cox7a1	0.464374	0.0803744
14	26	Cox7a1	0.540975	0.156536
14	27	Cox7a1	0.694932	0.310053
14	28	Cox7a1	0.970963	0.585645
14	29	Cox7a1	1.42556	1.03981
14	30	Cox7a1	2.0821	1.69591
14	31	Cox7a1	2.78179	2.39515
14	32	Cox7a1	3.33928	2.9522
14	33	Cox7a1	3.76781	3.38029
14	34	Cox7a1	4.0998	3.71184
14	35	Cox7a1	4.31457	3.92618
14	36	Cox7a1	4.49207	4.10324
14	37	Cox7a1	4.63428	4.24501
14	38	Cox7a1	4.73916	4.34945
14	39	Cox7a1	4.82945	4.4393
14	40	Cox7a1	4.87399	4.4834
15	1	Cox7a1	0.48934	0.00228731
15	2	Cox7a1	0.489543	0.000794386
15	3	Cox7a1	0.490573	0.000127826
15	4	Cox7a1	0.492649	0.000507446
15	5	Cox7a1	0.49484	0.00100303
15	6	Cox7a1	0.495264	-0.000270011
15	7	Cox7a1	0.496783	-0.000446591
15	8	Cox7a1	0.498918	-8.2605e-06
15	9	Cox7a1	0.501524	0.000901454
15	10	Cox7a1	0.502304	-1.42543e-05
15	11	Cox7a1	0.503829	-0.000185798
15	12	Cox7a1	0.504354	-0.00135655
15	13	Cox7a1	0.505083	-0.00232448
15	14	Cox7a1	0.508811	-0.000292615
15	15	Cox7a1	0.511254	0.000454349
15	16	Cox7a1	0.5128	0.000304441
15	17	Cox7a1	0.513698	-0.000493845
15	18	Cox7a1	0.516912	0.00102375
15	19	Cox7a1	0.518655	0.00107012
15	20	Cox7a1	0.525593	0.0063124
15	21	Cox7a1	0.540081	0.0191043
15	22	Cox7a1	0.568171	0.0454976
15	23	Cox7a1	0.620638	0.0962685
15	24	Cox7a1	0.72267	0.196605
15	25	Cox7a1	0.898627	0.370865
15	26	Cox7a1	1.21775	0.68829
15	27	Cox7a1	1.73554	1.20438
15	28	Cox7a1	2.40826	1.87541
15	29	Cox7a1	3.0234	2.48885
15	30	Cox7a1	3.5121	2.97585
15	31	Cox7a1	3.86604	3.3281
15	32	Cox7a1	4.14458	3.60495
15	33	Cox7a1	4.35918	3.81785
15	34	Cox7a1	4.524	3.98097
15	35	Cox7a1	4.61709	4.07237
15	36	Cox7a1	4.71049	4.16407
15	37	Cox7a1	4.79305	4.24493
15	38	Cox7a1	4.85159	4.30178
15	39	Cox7a1	4.91103	4.35953
15	40	Cox7a1	4.92528	4.37208
16	1	Cox7a1	0.494631	-0.000128703
16	2	Cox7a1	0.492191	-0.00296691
16	3	Cox7a1	0.494358	-0.00119869
16	4	Cox7a1	0.497236	0.00128115
16	5	Cox7a1	0.496952	0.000598188
16	6	Cox7a1	0.4983	0.00154818
16	7	Cox7a1	0.497658	0.000507535
16	8	Cox7a1	0.497698	0.000149717
16	9	Cox7a1	0.499532	0.00158501
16	10	Cox7a1	0.499311	0.000965234
16	11	Cox7a1	0.49676	-0.00198405
16	12	Cox7a1	0.495176	-0.0039666
16	13	Cox7a1	0.495857	-0.00368379
16	14	Cox7a1	0.499595	-0.000344208
16	15	Cox7a1	0.5003	-3.72862e-05
16	16	Cox7a1	0.501944	0.00120814
16	17	Cox7a1	0.502313	0.00117857
16	18	Cox7a1	0.502349	0.000816098
16	19	Cox7a1	0.503308	0.00137679
16	20	Cox7a1	0.509231	0.00690177
16	21	Cox7a1	0.520982	0.0182543
16	22	Cox7a1	0.544261	0.041135
16	23	Cox7a1	0.585616	0.0820915
16	24	Cox7a1	0.667778	0.163855
16	25	Cox7a1	0.808859	0.304538
16	26	Cox7a1	1.07086	0.566136
16	27	Cox7a1	1.51782	1.0127
16	28	Cox7a1	2.1415	1.63598
16	29	Cox7a1	2.79285	2.28694
16	30	Cox7a1	3.33202	2.82571
16	31	Cox7a1	3.73244	3.22573
16	32	Cox7a1	4.04326	3.53615
16	33	Cox7a1	4.28367	3.77616
16	34	Cox7a1	4.47577	3.96786
16	35	Cox7a1	4.58152	4.07321
16	36	Cox7a1	4.67854	4.16983
16	37	Cox7a1	4.76547	4.25636
16	38	Cox7a1	4.83457	4.32507
16	39	Cox7a1	4.89623	4.38633
16	40	Cox7a1	4.91961	4.40931
17	1	Cox7a1	0.742984	0.0280615
17	2	Cox7a1	0.751793	0.0421091
17	3	Cox7a1	0.764107	0.0596604
17	4	Cox7a1	0.762903	0.0636947
17	5	Cox7a1	0.725645	0.0316749
17	6	Cox7a1	0.655088	-0.0336447
17	7	Cox7a1	0.63459	-0.0489042
17	8	Cox7a1	0.636928	-0.0413284
17	9	Cox7a1	0.638612	-0.0344069
17	10	Cox7a1	0.639151	-0.0286302
17	11	Cox7a1	0.639834	-0.0227095
17	12	Cox7a1	0.639709	-0.017596
17	13	Cox7a1	0.641014	-0.0110531
17	14	Cox7a1	0.645569	-0.00126081
17	15	Cox7a1	0.645732	0.00414046
17	16	Cox7a1	0.646848	0.0104945
17	17	Cox7a1	0.647689	0.0165736
17	18	Cox7a1	0.649305	0.0234269
17	19	Cox7a1	0.650508	0.0298684
17	20	Cox7a1	0.655357	0.0399551
17	21	Cox7a1	0.666525	0.0563608
17	22	Cox7a1	0.685189	0.0802625
17	23	Cox7a1	0.71835	0.118661
17	24	Cox7a1	0.787187	0.192737
17	25	Cox7a1	0.89493	0.305718
17	26	Cox7a1	1.08965	0.505673
17	27	Cox7a1	1.41008	0.831339
17	28	Cox7a1	1.84106	1.26756
17	29	Cox7a1	2.2872	1.71893
17	30	Cox7a1	2.71118	2.14816
17	31	Cox7a1	3.0757	2.51792
17	32	Cox7a1	3.39822	2.84567
17	33	Cox7a1	3.67278	3.12547
17	34	Cox7a1	3.90439	3.36232
17	35	Cox7a1	4.06284	3.526
17	36	Cox7a1	4.21077	3.67918
17	37	Cox7a1	4.33725	3.81089
17	38	Cox7a1	4.43547	3.91435
17	39	Cox7a1	4.52729	4.0114
17	40	Cox7a1	4.58035	4.0697
18	1	Cox7a1	0.511575	0.00724875
18	2	Cox7a1	0.511789	0.00595875
18	3	Cox7a1	0.509212	0.00187841
18	4	Cox7a1	0.509196	0.000358332
18	5	Cox7a1	0.51122	0.000878758
18	6	Cox7a1	0.512433	0.000587489
18	7	Cox7a1	0.512897	-0.00045176
18	8	Cox7a1	0.514641	-0.000212191
18	9	Cox7a1	0.517396	0.00103905
18	10	Cox7a1	0.518013	0.00015203
18	11	Cox7a1	0.518375	-0.000989441
18	12	Cox7a1	0.517941	-0.00292788
18	13	Cox7a1	0.518561	-0.0038118
18	14	Cox7a1	0.522237	-0.00163932
18	15	Cox7a1	0.524505	-0.000875285
18	16	Cox7a1	0.527214	0.000330118
18	17	Cox7a1	0.528565	0.000177071
18	18	Cox7a1	0.532153	0.0022617
18	19	Cox7a1	0.53464	0.00324472
18	20	Cox7a1	0.545499	0.0125996
18	21	Cox7a1	0.569953	0.0355498
18	22	Cox7a1	0.614159	0.0782514
18	23	Cox7a1	0.698485	0.161074
18	24	Cox7a1	0.861879	0.322964
18	25	Cox7a1	1.13432	0.593899
18	26	Cox7a1	1.58286	1.04093
18	27	Cox7a1	2.21086	1.66744
18	28	Cox7a1	2.85598	2.31105
18	29	Cox7a1	3.34781	2.80137
18	30	Cox7a1	3.74695	3.19901
18	31	Cox7a1	4.03829	3.48885
18	32	Cox7a1	4.26987	3.71892
18	33	Cox7a1	4.45241	3.89996
18	34	Cox7a1	4.60154	4.04758
18	35	Cox7a1	4.67861	4.12315
18	36	Cox7a1	4.7645	4.20754
18	37	Cox7a1	4.83643	4.27796
18	38	Cox7a1	4.89254	4.33257
18	39	Cox7a1	4.94675	4.38527
18	40	Cox7a1	4.96634	4.40336
19	1	Cox7a1	0.553482	0.00763742
19	2	Cox7a1	0.551175	0.00285292
19	3	Cox7a1	0.548981	-0.0018194
19	4	Cox7a1	0.552123	-0.00115513
19	5	Cox7a1	0.556156	0.00040046
19	6	Cox7a1	0.557817	-0.000416332
19	7	Cox7a1	0.56067	-4.15675e-05
19	8	Cox7a1	0.563964	0.000775523
19	9	Cox7a1	0.567635	0.00196824
19	10	Cox7a1	0.568862	0.000717648
19	11	Cox7a1	0.571459	0.000836887
19	12	Cox7a1	0.573165	6.53351e-05
19	13	Cox7a1	0.574713	-0.000864825
19	14	Cox7a1	0.580257	0.00220169
19	15	Cox7a1	0.581481	0.000948349
19	16	Cox7a1	0.58285	-0.000160684
19	17	Cox7a1	0.583892	-0.00159617
19	18	Cox7a1	0.587375	-0.00059091
19	19	Cox7a1	0.588745	-0.00169911
19	20	Cox7a1	0.593352	0.000429999
19	21	Cox7a1	0.603632	0.00823281
19	22	Cox7a1	0.621076	0.0231988
19	23	Cox7a1	0.65124	0.0508849
19	24	Cox7a1	0.708384	0.105552
19	25	Cox7a1	0.803014	0.197703
19	26	Cox7a1	0.988914	0.381126
19	27	Cox7a1	1.32291	0.712646
19	28	Cox7a1	1.84405	1.23131
19	29	Cox7a1	2.49521	1.87999
19	30	Cox7a1	3.11151	2.49381
19	31	Cox7a1	3.57776	2.95758
19	32	Cox7a1	3.94522	3.32257
19	33	Cox7a1	4.22428	3.59915
19	34	Cox7a1	4.44369	3.81608
19	35	Cox7a1	4.57074	3.94065
19	36	Cox7a1	4.68734	4.05477
19	37	Cox7a1	4.79064	4.1556
19	38	Cox7a1	4.86147	4.22395
19	39	Cox7a1	4.92742	4.28742
19	40	Cox7a1	4.95025	4.30777
20	1	Cox7a1	0.579423	0.00137254
20	2	Cox7a1	0.583274	0.00166484
20	3	Cox7a1	0.586825	0.00165745
20	4	Cox7a1	0.587711	-0.00101606
20	5	Cox7a1	0.590094	-0.00219123
20	6	Cox7a1	0.59502	-0.000823957
20	7	Cox7a1	0.598501	-0.000901325
20	8	Cox7a1	0.603412	0.000450209
20	9	Cox7a1	0.609166	0.00264628
20	10	Cox7a1	0.610914	0.000835252
20	11	Cox7a1	0.614512	0.00087447
20	12	Cox7a1	0.616993	-0.000203362
20	13	Cox7a1	0.618389	-0.00236606
20	14	Cox7a1	0.624135	-0.000178986
20	15	Cox7a1	0.629132	0.00126005
20	16	Cox7a1	0.633181	0.00175047
20	17	Cox7a1	0.634799	-0.000191031
20	18	Cox7a1	0.639266	0.000717521
20	19	Cox7a1	0.640673	-0.00143385
20	20	Cox7a1	0.64478	-0.000885846
20	21	Cox7a1	0.655873	0.00664842
20	22	Cox7a1	0.674635	0.0218514
20	23	Cox7a1	0.707976	0.0516344
20	24	Cox7a1	0.773921	0.11402
20	25	Cox7a1	0.880233	0.216774
20	26	Cox7a1	1.08507	0.418048
20	27	Cox7a1	1.45229	0.781714
20	28	Cox7a1	2.01426	1.34013
20	29	Cox7a1	2.6857	2.00801
20	30	Cox7a1	3.28642	2.60517
20	31	Cox7a1	3.73177	3.04696
20	32	Cox7a1	4.07837	3.39
20	33	Cox7a1	4.345	3.65307
20	34	Cox7a1	4.55711	3.86163
20	35	Cox7a1	4.67803	3.97899
20	36	Cox7a1	4.78755	4.08494
20	37	Cox7a1	4.87821	4.17204
20	38	Cox7a1	4.94883	4.23911
20	39	Cox7a1	5.00999	4.29671
20	40	Cox7a1	5.0339	4.31706
21	1	Cox7a1	0.479901	-0.0023525
21	2	Cox7a1	0.480253	-0.0036658
21	3	Cox7a1	0.484156	-0.00142788
21	4	Cox7a1	0.486353	-0.000895791
21	5	Cox7a1	0.48865	-0.000263953
21	6	Cox7a1	0.491103	0.000523721
21	7	Cox7a1	0.492939	0.000694218
21	8	Cox7a1	0.494115	0.00020534
21	9	Cox7a1	0.497867	0.0022918
21	10	Cox7a1	0.498765	0.00152418
21	11	Cox7a1	0.499227	0.000320761
21	12	Cox7a1	0.498576	-0.00199482
21	13	Cox7a1	0.499453	-0.00278315
21	14	Cox7a1	0.504661	0.000759835
21	15	Cox7a1	0.506907	0.00133964
21	16	Cox7a1	0.508873	0.00164121
21	17	Cox7a1	0.509243	0.000345608
21	18	Cox7a1	0.509832	-0.000731002
21	19	Cox7a1	0.510678	-0.0015497
21	20	Cox7a1	0.516762	0.00286846
21	21	Cox7a1	0.529963	0.0144049
21	22	Cox7a1	0.550028	0.0328045
21	23	Cox7a1	0.58918	0.0702914
21	24	Cox7a1	0.667744	0.14719
21	25	Cox7a1	0.800489	0.27827
21	26	Cox7a1	1.05029	0.52641
21	27	Cox7a1	1.48211	0.956559
21	28	Cox7a1	2.10794	1.58072
21	29	Cox7a1	2.78162	2.25274
21	30	Cox7a1	3.33255	2.802
21	31	Cox7a1	3.74122	3.20901
21	32	Cox7a1	4.06246	3.52859
21	33	Cox7a1	4.30504	3.7695
21	34	Cox7a1	4.49746	3.96026
21	35	Cox7a1	4.60847	4.0696
21	36	Cox7a1	4.71169	4.17116
21	37	Cox7a1	4.79838	4.25617
21	38	Cox7a1	4.86305	4.31918
21	39	Cox7a1	4.92158	4.37604
21	40	Cox7a1	4.94527	4.39807
22	1	Cox7a1	0.687122	-0.010767
22	2	Cox7a1	0.684451	-0.0155259
22	3	Cox7a1	0.697904	-0.00416212
22	4	Cox7a1	0.704751	0.000596901
22	5	Cox7a1	0.707134	0.00089136
22	6	Cox7a1	0.708666	0.000334963
22	7	Cox7a1	0.711894	0.00147486
22	8	Cox7a1	0.714515	0.00200684
22	9	Cox7a1	0.716771	0.00217494
22	10	Cox7a1	0.717342	0.000657891
22	11	Cox7a1	0.718681	-9.234e-05
22	12	Cox7a1	0.719755	-0.00110674
22	13	Cox7a1	0.720804	-0.00214617
22	14	Cox7a1	0.725036	-2.35956e-06
22	15	Cox7a1	0.726784	-0.000342451
22	16	Cox7a1	0.728184	-0.00103075
22	17	Cox7a1	0.729758	-0.00154537
22	18	Cox7a1	0.735682	0.00229056
22	19	Cox7a1	0.740353	0.00487312
22	20	Cox7a1	0.757614	0.0200453
22	21	Cox7a1	0.788909	0.0492516
22	22	Cox7a1	0.849653	0.107907
22	23	Cox7a1	0.966318	0.222484
22	24	Cox7a1	1.1841	0.438176
22	25	Cox7a1	1.53996	0.791946
22	26	Cox7a1	2.07862	1.32852
22	27	Cox7a1	2.72677	1.97458
22	28	Cox7a1	3.27242	2.51815
22	29	Cox7a1	3.67483	2.91846
22	30	Cox7a1	4.00573	3.24728
22	31	Cox7a1	4.24695	3.48641
22	32	Cox7a1	4.44144	3.67882
22	33	Cox7a1	4.60033	3.83561
22	34	Cox7a1	4.72942	3.96261
22	35	Cox7a1	4.79586	4.02697
22	36	Cox7a1	4.86257	4.09158
22	37	Cox7a1	4.92716	4.15409
22	38	Cox7a1	4.9821	4.20694
22	39	Cox7a1	5.03005	4.2528
22	40	Cox7a1	5.04533	4.26599
23	1	Cox7a1	0.532334	0.00242248
23	2	Cox7a1	0.531451	0.000393125
23	3	Cox7a1	0.531409	-0.000795565
23	4	Cox7a1	0.534393	0.00104211
23	5	Cox7a1	0.534642	0.000143754
23	6	Cox7a1	0.536427	0.000782721
23	7	Cox7a1	0.537936	0.001145
23	8	Cox7a1	0.537416	-0.000521836
23	9	Cox7a1	0.539004	-8.12335e-05
23	10	Cox7a1	0.539862	-0.000369655
23	11	Cox7a1	0.541595	0.00021674
23	12	Cox7a1	0.540877	-0.00164805
23	13	Cox7a1	0.541496	-0.00217614
23	14	Cox7a1	0.545735	0.000916752
23	15	Cox7a1	0.546897	0.000931956
23	16	Cox7a1	0.546233	-0.000879305
23	17	Cox7a1	0.546822	-0.00143696
23	18	Cox7a1	0.550514	0.00110834
23	19	Cox7a1	0.552174	0.00162136
23	20	Cox7a1	0.557952	0.00625259
23	21	Cox7a1	0.571191	0.0183449
23	22	Cox7a1	0.595567	0.0415747
23	23	Cox7a1	0.642102	0.0869627
23	24	Cox7a1	0.732155	0.175869
23	25	Cox7a1	0.885996	0.328563
23	26	Cox7a1	1.17189	0.613309
23	27	Cox7a1	1.65066	1.09093
23	28	Cox7a1	2.30675	1.74588
23	29	Cox7a1	2.9528	2.39078
23	30	Cox7a1	3.47106	2.90789
23	31	Cox7a1	3.85277	3.28845
23	32	Cox7a1	4.15432	3.58886
23	33	Cox7a1	4.38717	3.82056
23	34	Cox7a1	4.56329	3.99554
23	35	Cox7a1	4.66426	4.09536
23	36	Cox7a1	4.76562	4.19558
23	37	Cox7a1	4.84934	4.27815
23	38	Cox7a1	4.90288	4.33054
23	39	Cox7a1	4.96193	4.38845
23	40	Cox7a1	4.988	4.41337
24	1	Cox7a1	0.775275	0.0188007
24	2	Cox7a1	0.771733	0.0146344
24	3	Cox7a1	0.763268	0.0055444
24	4	Cox7a1	0.760851	0.00250172
24	5	Cox7a1	0.760294	0.00132001
24	6	Cox7a1	0.761223	0.00162407
24	7	Cox7a1	0.759272	-0.000951786
24	8	Cox7a1	0.758706	-0.00214249
24	9	Cox7a1	0.758372	-0.00310169
24	10	Cox7a1	0.759162	-0.00293723
24	11	Cox7a1	0.761452	-0.00127215
24	12	Cox7a1	0.759846	-0.00350314
24	13	Cox7a1	0.760894	-0.00307975
24	14	Cox7a1	0.766303	0.00170425
24	15	Cox7a1	0.765866	0.000641816
24	16	Cox7a1	0.764036	-0.00181298
24	17	Cox7a1	0.7644	-0.00207398
24	18	Cox7a1	0.766842	-0.000256675
24	19	Cox7a1	0.767609	-0.000115097
24	20	Cox7a1	0.768396	4.75206e-05
24	21	Cox7a1	0.771155	0.00218138
24	22	Cox7a1	0.775281	0.0056818
24	23	Cox7a1	0.782398	0.0121743
24	24	Cox7a1	0.795243	0.0243938
24	25	Cox7a1	0.805508	0.0340342
24	26	Cox7a1	0.834605	0.062506
24	27	Cox7a1	0.907285	0.134561
24	28	Cox7a1	1.0404	0.267049
24	29	Cox7a1	1.27648	0.502503
24	30	Cox7a1	1.71902	0.944423
24	31	Cox7a1	2.37217	1.59694
24	32	Cox7a1	3.1592	2.38336
24	33	Cox7a1	3.88386	3.10739
24	34	Cox7a1	4.5025	3.7254
24	35	Cox7a1	4.93015	4.15243
24	36	Cox7a1	5.27252	4.49417
24	37	Cox7a1	5.57666	4.79768
24	38	Cox7a1	5.79421	5.01461
24	39	Cox7a1	5.97963	5.19941
24	40	Cox7a1	6.07195	5.2911
25	1	Tbp	0.701383	-0.00449365
25	2	Tbp	0.700388	-0.00740755
25	3	Tbp	0.705394	-0.00432058
25	4	Tbp	0.709879	-0.00175402
25	5	Tbp	0.713574	2.1952e-05
25	6	Tbp	0.71608	0.00060982
25	7	Tbp	0.716796	-0.000592537
25	8	Tbp	0.719779	0.00047187
25	9	Tbp	0.724561	0.00333497
25	10	Tbp	0.72533	0.00218488
25	11	Tbp	0.72536	0.000296536
25	12	Tbp	0.727406	0.00042372
25	13	Tbp	0.729392	0.000491001
25	14	Tbp	0.735123	0.0043036
25	15	Tbp	0.734311	0.0015731
25	16	Tbp	0.735166	0.000509382
25	17	Tbp	0.735665	-0.000909817
25	18	Tbp	0.736877	-0.00161692
25	19	Tbp	0.73731	-0.00310252
25	20	Tbp	0.740407	-0.00192444
25	21	Tbp	0.748861	0.00461119
25	22	Tbp	0.756388	0.0102194
25	23	Tbp	0.769813	0.021726
25	24	Tbp	0.79838	0.0483749
25	25	Tbp	0.833797	0.0818725
25	26	Tbp	0.916981	0.163138
25	27	Tbp	1.08362	0.327862
25	28	Tbp	1.37921	0.621529
25	29	Tbp	1.85433	1.09473
25	30	Tbp	2.531	1.76948
25	31	Tbp	3.20211	2.43868
25	32	Tbp	3.68562	2.92026
25	33	Tbp	4.04262	3.27535
25	34	Tbp	4.33201	3.56281
25	35	Tbp	4.51205	3.74094
25	36	Tbp	4.6676	3.89457
25	37	Tbp	4.78921	4.01426
25	38	Tbp	4.87453	4.09766
25	39	Tbp	4.9555	4.17672
25	40	Tbp	4.99304	4.21233
26	1	Tbp	0.549075	0.00358485
26	2	Tbp	0.54897	0.00221327
26	3	Tbp	0.551113	0.00308933
26	4	Tbp	0.551516	0.00222546
26	5	Tbp	0.551089	0.000531838
26	6	Tbp	0.55171	-0.000113875
26	7	Tbp	0.552198	-0.00089209
26	8	Tbp	0.552421	-0.00193549
26	9	Tbp	0.555465	-0.000158091
26	10	Tbp	0.556346	-0.000544286
26	11	Tbp	0.556984	-0.00117224
26	12	Tbp	0.556523	-0.00290007
26	13	Tbp	0.557476	-0.00321409
26	14	Tbp	0.56223	0.000273007
26	15	Tbp	0.563077	-0.000146149
26	16	Tbp	0.563503	-0.000986711
26	17	Tbp	0.564757	-0.000999065
26	18	Tbp	0.569862	0.00283916
26	19	Tbp	0.572393	0.00410336
26	20	Tbp	0.581343	0.0117864
26	21	Tbp	0.600603	0.0297799
26	22	Tbp	0.635104	0.063015
26	23	Tbp	0.698213	0.124856
26	24	Tbp	0.821797	0.247174
26	25	Tbp	1.03224	0.456346
26	26	Tbp	1.40814	0.830979
26	27	Tbp	2.0139	1.43548
26	28	Tbp	2.76854	2.18885
26	29	Tbp	3.38785	2.80689
26	30	Tbp	3.82277	3.24054
26	31	Tbp	4.13829	3.5548
26	32	Tbp	4.39683	3.81207
26	33	Tbp	4.59604	4.01002
26	34	Tbp	4.75287	4.16558
26	35	Tbp	4.82767	4.23911
26	36	Tbp	4.90801	4.31818
26	37	Tbp	4.98438	4.39329
26	38	Tbp	5.03136	4.439
26	39	Tbp	5.08166	4.48804
26	40	Tbp	5.09576	4.50087
27	1	Tbp	0.53767	-0.00167625
27	2	Tbp	0.538511	-0.00424711
27	3	Tbp	0.543288	-0.00288145
27	4	Tbp	0.547235	-0.00234572
27	5	Tbp	0.552981	-1.09506e-05
27	6	Tbp	0.556508	0.000104802
27	7	Tbp	0.560615	0.000799613
27	8	Tbp	0.565528	0.00230117
27	9	Tbp	0.571268	0.00462987
27	10	Tbp	0.572666	0.00261672
27	11	Tbp	0.57452	0.00105949
27	12	Tbp	0.57567	-0.00120251
27	13	Tbp	0.577022	-0.00326149
27	14	Tbp	0.583308	-0.000386399
27	15	Tbp	0.587494	0.000387806
27	16	Tbp	0.59006	-0.000457388
27	17	Tbp	0.591816	-0.00211261
27	18	Tbp	0.598152	0.000811238
27	19	Tbp	0.6007	-5.2195e-05
27	20	Tbp	0.609033	0.00486972
27	21	Tbp	0.627455	0.0198804
27	22	Tbp	0.66035	0.049364
27	23	Tbp	0.722439	0.108041
27	24	Tbp	0.840839	0.22303
27	25	Tbp	1.04147	0.420254
27	26	Tbp	1.40237	0.777743
27	27	Tbp	1.9885	1.36046
27	28	Tbp	2.72657	2.09511
27	29	Tbp	3.34309	2.70822
27	30	Tbp	3.78535	3.14707
27	31	Tbp	4.10311	3.46142
27	32	Tbp	4.36276	3.71766
27	33	Tbp	4.57016	3.92164
27	34	Tbp	4.73989	4.08797
27	35	Tbp	4.82603	4.1707
27	36	Tbp	4.90739	4.24864
27	37	Tbp	4.98231	4.32015
27	38	Tbp	5.04231	4.37674
27	39	Tbp	5.10066	4.43168
27	40	Tbp	5.11523	4.44284
28	1	Tbp	0.46982	0.000305202
28	2	Tbp	0.469105	-0.00154139
28	3	Tbp	0.470565	-0.00121274
28	4	Tbp	0.472417	-0.000492039
28	5	Tbp	0.473202	-0.000838351
28	6	Tbp	0.475045	-0.000127665
28	7	Tbp	0.475993	-0.000311435
28	8	Tbp	0.47736	-7.5768e-05
28	9	Tbp	0.47956	0.000993172
28	10	Tbp	0.480134	0.000435263
28	11	Tbp	0.481347	0.000517031
28	12	Tbp	0.482945	0.00098322
28	13	Tbp	0.483765	0.000671835
28	14	Tbp	0.486329	0.0021043
28	15	Tbp	0.487278	0.00192149
28	16	Tbp	0.487836	0.00134731
28	17	Tbp	0.487823	0.000203186
28	18	Tbp	0.487934	-0.000817494
28	19	Tbp	0.48787	-0.00201362
28	20	Tbp	0.488361	-0.00265411
28	21	Tbp	0.489793	-0.00235327
28	22	Tbp	0.492269	-0.00100946
28	23	Tbp	0.493475	-0.000935022
28	24	Tbp	0.497412	0.00187032
28	25	Tbp	0.498467	0.00179384
28	26	Tbp	0.501994	0.00418967
28	27	Tbp	0.516087	0.0171508
28	28	Tbp	0.539909	0.0398412
28	29	Tbp	0.58027	0.0790711
28	30	Tbp	0.667288	0.164957
28	31	Tbp	0.82394	0.320477
28	32	Tbp	1.11334	0.608741
28	33	Tbp	1.60199	1.09626
28	34	Tbp	2.30468	1.79782
28	35	Tbp	3.0279	2.51991
28	36	Tbp	3.54484	3.03572
28	37	Tbp	3.91368	3.40342
28	38	Tbp	4.19706	3.68567
28	39	Tbp	4.41211	3.89959
28	40	Tbp	4.5416	4.02795
29	1	Tbp	0.472957	0.000704063
29	2	Tbp	0.472973	2.44572e-05
29	3	Tbp	0.473388	-0.000255351
29	4	Tbp	0.47329	-0.00104844
29	5	Tbp	0.474258	-0.000775895
29	6	Tbp	0.476066	0.000337287
29	7	Tbp	0.476287	-0.000136146
29	8	Tbp	0.477454	0.000335869
29	9	Tbp	0.479443	0.00162962
29	10	Tbp	0.479757	0.00124891
29	11	Tbp	0.479629	0.000425504
29	12	Tbp	0.479209	-0.000689723
29	13	Tbp	0.479815	-0.000778617
29	14	Tbp	0.482889	0.00160009
29	15	Tbp	0.482745	0.00076149
29	16	Tbp	0.482032	-0.000646753
29	17	Tbp	0.482114	-0.00125954
29	18	Tbp	0.483452	-0.00061667
29	19	Tbp	0.483617	-0.00114706
29	20	Tbp	0.484308	-0.00115095
29	21	Tbp	0.48832	0.00216638
29	22	Tbp	0.493411	0.00656262
29	23	Tbp	0.501669	0.0141253
29	24	Tbp	0.517902	0.0296635
29	25	Tbp	0.536428	0.0474944
29	26	Tbp	0.580593	0.0909647
29	27	Tbp	0.672241	0.181917
29	28	Tbp	0.842745	0.351726
29	29	Tbp	1.14253	0.65082
29	30	Tbp	1.64808	1.15568
29	31	Tbp	2.35124	1.85813
29	32	Tbp	3.07909	2.58529
29	33	Tbp	3.59314	3.09865
29	34	Tbp	3.96426	3.46907
29	35	Tbp	4.21812	3.72224
29	36	Tbp	4.42696	3.93038
29	37	Tbp	4.5824	4.08513
29	38	Tbp	4.69601	4.19805
29	39	Tbp	4.78835	4.28968
29	40	Tbp	4.84209	4.34274
30	1	Tbp	0.519561	-0.000714401
30	2	Tbp	0.520088	-0.00124232
30	3	Tbp	0.521128	-0.00125818
30	4	Tbp	0.522806	-0.000635555
30	5	Tbp	0.524637	0.000139541
30	6	Tbp	0.526898	0.00134516
30	7	Tbp	0.527783	0.00117528
30	8	Tbp	0.528244	0.000580545
30	9	Tbp	0.529187	0.000468604
30	10	Tbp	0.529656	-0.000118267
30	11	Tbp	0.531172	0.000342771
30	12	Tbp	0.531373	-0.000511545
30	13	Tbp	0.531673	-0.00126769
30	14	Tbp	0.533811	-0.0001848
30	15	Tbp	0.534953	-9.84957e-05
30	16	Tbp	0.535544	-0.000563117
30	17	Tbp	0.536126	-0.00103608
30	18	Tbp	0.53877	0.000552794
30	19	Tbp	0.539426	0.000153081
30	20	Tbp	0.541244	0.000915958
30	21	Tbp	0.547878	0.00649411
30	22	Tbp	0.562073	0.019634
30	23	Tbp	0.584821	0.0413262
30	24	Tbp	0.631534	0.0869837
30	25	Tbp	0.707338	0.161732
30	26	Tbp	0.856349	0.309689
30	27	Tbp	1.13945	0.591738
30	28	Tbp	1.61249	1.06372
30	29	Tbp	2.282	1.73217
30	30	Tbp	3.01402	2.46314
30	31	Tbp	3.53306	2.98112
30	32	Tbp	3.90956	3.35656
30	33	Tbp	4.20332	3.64927
30	34	Tbp	4.44027	3.88516
30	35	Tbp	4.57981	4.02365
30	36	Tbp	4.70314	4.14592
30	37	Tbp	4.80587	4.2476
30	38	Tbp	4.87875	4.31942
30	39	Tbp	4.95162	4.39124
30	40	Tbp	4.98065	4.41921
31	1	Tbp	0.731817	0.00612192
31	2	Tbp	0.731784	0.00364627
31	3	Tbp	0.730494	-8.62631e-05
31	4	Tbp	0.731615	-0.00140767
31	5	Tbp	0.733711	-0.00175341
31	6	Tbp	0.737571	-0.000336399
31	7	Tbp	0.740951	0.000601032
31	8	Tbp	0.743434	0.000642127
31	9	Tbp	0.747397	0.00216207
31	10	Tbp	0.748656	0.000978831
31	11	Tbp	0.750884	0.00076458
31	12	Tbp	0.752602	3.97564e-05
31	13	Tbp	0.753757	-0.00124779
31	14	Tbp	0.757909	0.000461993
31	15	Tbp	0.760342	0.000452544
31	16	Tbp	0.763817	0.00148498
31	17	Tbp	0.764822	4.81229e-05
31	18	Tbp	0.766347	-0.000869343
31	19	Tbp	0.767724	-0.00193517
31	20	Tbp	0.774566	0.00246422
31	21	Tbp	0.78777	0.0132258
31	22	Tbp	0.814487	0.0375007
31	23	Tbp	0.86843	0.0890007
31	24	Tbp	0.972788	0.190917
31	25	Tbp	1.14698	0.362668
31	26	Tbp	1.46585	0.679091
31	27	Tbp	1.99011	1.20092
31	28	Tbp	2.67846	1.88682
31	29	Tbp	3.29339	2.4993
31	30	Tbp	3.73619	2.93967
31	31	Tbp	4.05942	3.26045
31	32	Tbp	4.33041	3.529
31	33	Tbp	4.53958	3.73573
31	34	Tbp	4.71143	3.90514
31	35	Tbp	4.80033	3.99159
31	36	Tbp	4.89179	4.08061
31	37	Tbp	4.97343	4.15981
31	38	Tbp	5.02987	4.2138
31	39	Tbp	5.08602	4.26752
31	40	Tbp	5.11022	4.28927
32	1	Tbp	0.588641	-0.0143136
32	2	Tbp	0.591853	-0.0133329
32	3	Tbp	0.601318	-0.00609979
32	4	Tbp	0.611045	0.00139483
32	5	Tbp	0.615825	0.00394262
32	6	Tbp	0.617349	0.00323493
32	7	Tbp	0.617039	0.000692899
32	8	Tbp	0.617809	-0.00076945
32	9	Tbp	0.621029	0.000218785
32	10	Tbp	0.623403	0.000360933
32	11	Tbp	0.624352	-0.000922424
32	12	Tbp	0.626415	-0.00109129
32	13	Tbp	0.627963	-0.00177461
32	14	Tbp	0.633026	0.00105595
32	15	Tbp	0.633906	-0.00029542
32	16	Tbp	0.635615	-0.000818937
32	17	Tbp	0.637068	-0.0015981
32	18	Tbp	0.642255	0.00135733
32	19	Tbp	0.644241	0.00111175
32	20	Tbp	0.650474	0.00511234
32	21	Tbp	0.664318	0.016724
32	22	Tbp	0.692702	0.0428766
32	23	Tbp	0.743484	0.0914262
32	24	Tbp	0.840538	0.186249
32	25	Tbp	1.00182	0.345299
32	26	Tbp	1.29815	0.639401
32	27	Tbp	1.80584	1.14485
32	28	Tbp	2.5112	1.84799
32	29	Tbp	3.18856	2.52311
32	30	Tbp	3.6852	3.01751
32	31	Tbp	4.03449	3.36457
32	32	Tbp	4.3203	3.64815
32	33	Tbp	4.54337	3.869
32	34	Tbp	4.72486	4.04825
32	35	Tbp	4.82121	4.14237
32	36	Tbp	4.91223	4.23115
32	37	Tbp	4.99272	4.30942
32	38	Tbp	5.05005	4.36451
32	39	Tbp	5.10444	4.41667
32	40	Tbp	5.12436	4.43436
33	1	Tbp	0.752553	-0.0017538
33	2	Tbp	0.764954	-0.00461149
33	3	Tbp	0.784403	-0.000421164
33	4	Tbp	0.801791	0.00170845
33	5	Tbp	0.816908	0.00156659
33	6	Tbp	0.834025	0.0034247
33	7	Tbp	0.847094	0.001235
33	8	Tbp	0.861301	0.000183631
33	9	Tbp	0.879029	0.00265293
33	10	Tbp	0.888138	-0.00349666
33	11	Tbp	0.900886	-0.00600668
33	12	Tbp	0.920228	-0.00192328
33	13	Tbp	0.927626	-0.00978359
33	14	Tbp	0.947488	-0.00518003
33	15	Tbp	0.974097	0.00617024
33	16	Tbp	0.987642	0.00445673
33	17	Tbp	1.00386	0.00541314
33	18	Tbp	1.0282	0.0144959
33	19	Tbp	1.04614	0.0171772
33	20	Tbp	1.07572	0.0314974
33	21	Tbp	1.11955	0.0600678
33	22	Tbp	1.18273	0.107992
33	23	Tbp	1.27413	0.184138
33	24	Tbp	1.4256	0.320344
33	25	Tbp	1.64515	0.524637
33	26	Tbp	2.00028	0.864505
33	27	Tbp	2.5285	1.37747
33	28	Tbp	3.13097	1.96468
33	29	Tbp	3.58555	2.40401
33	30	Tbp	3.93639	2.73958
33	31	Tbp	4.20627	2.9942
33	32	Tbp	4.43278	3.20546
33	33	Tbp	4.6131	3.37052
33	34	Tbp	4.76152	3.50368
33	35	Tbp	4.84167	3.56858
33	36	Tbp	4.92155	3.63319
33	37	Tbp	4.98861	3.685
33	38	Tbp	5.04242	3.72354
33	39	Tbp	5.09569	3.76156
33	40	Tbp	5.1179	3.7685
34	1	Tbp	0.661047	-3.15084e-05
34	2	Tbp	0.663175	0.00182937
34	3	Tbp	0.663826	0.00221403
34	4	Tbp	0.663632	0.00175301
34	5	Tbp	0.662402	0.000256604
34	6	Tbp	0.663294	0.000881048
34	7	Tbp	0.66229	-0.000389698
34	8	Tbp	0.662123	-0.000823236
34	9	Tbp	0.661109	-0.00210411
34	10	Tbp	0.661474	-0.00200628
34	11	Tbp	0.663525	-0.000222523
34	12	Tbp	0.660626	-0.00338828
34	13	Tbp	0.661175	-0.00310591
34	14	Tbp	0.666852	0.00230437
34	15	Tbp	0.666873	0.00205847
34	16	Tbp	0.666933	0.00185161
34	17	Tbp	0.666413	0.00106414
34	18	Tbp	0.664321	-0.00129463
34	19	Tbp	0.663993	-0.00188952
34	20	Tbp	0.665884	-0.00026491
34	21	Tbp	0.669522	0.00310582
34	22	Tbp	0.67263	0.00594738
34	23	Tbp	0.679838	0.0128885
34	24	Tbp	0.694988	0.0277712
34	25	Tbp	0.707416	0.0399329
34	26	Tbp	0.739984	0.0722337
34	27	Tbp	0.81482	0.146803
34	28	Tbp	0.953692	0.285408
34	29	Tbp	1.19928	0.530728
34	30	Tbp	1.63511	0.966287
34	31	Tbp	2.27111	1.60203
34	32	Tbp	2.97513	2.30578
34	33	Tbp	3.50601	2.83639
34	34	Tbp	3.91796	3.24808
34	35	Tbp	4.22071	3.55056
34	36	Tbp	4.47227	3.80185
34	37	Tbp	4.6765	4.00582
34	38	Tbp	4.82502	4.15407
34	39	Tbp	4.94002	4.2688
34	40	Tbp	5.00978	4.33829
35	1	Tbp	0.554144	-0.000111238
35	2	Tbp	0.553287	-0.00150556
35	3	Tbp	0.555801	0.00047147
35	4	Tbp	0.556198	0.000330571
35	5	Tbp	0.554865	-0.00153904
35	6	Tbp	0.557431	0.000489729
35	7	Tbp	0.55785	0.00037136
35	8	Tbp	0.557911	-0.000104993
35	9	Tbp	0.559078	0.0005242
35	10	Tbp	0.559328	0.000236972
35	11	Tbp	0.559302	-0.000326047
35	12	Tbp	0.558356	-0.0018093
35	13	Tbp	0.559183	-0.00151932
35	14	Tbp	0.563572	0.00233186
35	15	Tbp	0.563671	0.00189372
35	16	Tbp	0.563189	0.000875019
35	17	Tbp	0.562786	-6.56545e-05
35	18	Tbp	0.561866	-0.0015228
35	19	Tbp	0.561816	-0.0021099
35	20	Tbp	0.563594	-0.000869523
35	21	Tbp	0.567342	0.00234168
35	22	Tbp	0.572821	0.00728262
35	23	Tbp	0.581518	0.0154424
35	24	Tbp	0.599378	0.0327652
35	25	Tbp	0.619223	0.052073
35	26	Tbp	0.665368	0.0976805
35	27	Tbp	0.760532	0.192307
35	28	Tbp	0.937232	0.36847
35	29	Tbp	1.24759	0.678287
35	30	Tbp	1.7653	1.19546
35	31	Tbp	2.4457	1.87532
35	32	Tbp	3.0725	2.50159
35	33	Tbp	3.52361	2.95216
35	34	Tbp	3.89307	3.32108
35	35	Tbp	4.15484	3.58231
35	36	Tbp	4.36996	3.7969
35	37	Tbp	4.54012	3.96652
35	38	Tbp	4.66278	4.08864
35	39	Tbp	4.77174	4.19707
35	40	Tbp	4.83013	4.25492
36	1	Tbp	0.566838	0.00155789
36	2	Tbp	0.568134	0.00222389
36	3	Tbp	0.567751	0.00121183
36	4	Tbp	0.568625	0.00145625
36	5	Tbp	0.567694	-0.000104167
36	6	Tbp	0.568354	-7.31374e-05
36	7	Tbp	0.567561	-0.00149581
36	8	Tbp	0.56773	-0.00195657
36	9	Tbp	0.569826	-0.000490146
36	10	Tbp	0.570619	-0.000326079
36	11	Tbp	0.572029	0.00045436
36	12	Tbp	0.571886	-0.000317963
36	13	Tbp	0.572613	-0.000220414
36	14	Tbp	0.575811	0.00234781
36	15	Tbp	0.574439	0.000346019
36	16	Tbp	0.575445	0.000722636
36	17	Tbp	0.575461	0.000109935
36	18	Tbp	0.574363	-0.00161821
36	19	Tbp	0.574265	-0.00234541
36	20	Tbp	0.576343	-0.000896981
36	21	Tbp	0.581065	0.00319605
36	22	Tbp	0.586513	0.00801452
36	23	Tbp	0.594522	0.015394
36	24	Tbp	0.610428	0.0306705
36	25	Tbp	0.628554	0.0481674
36	26	Tbp	0.675789	0.0947721
36	27	Tbp	0.773772	0.192126
36	28	Tbp	0.954746	0.37247
36	29	Tbp	1.27197	0.689062
36	30	Tbp	1.7973	1.21376
36	31	Tbp	2.48852	1.90435
36	32	Tbp	3.12373	2.53893
36	33	Tbp	3.57325	2.98783
36	34	Tbp	3.92844	3.34239
36	35	Tbp	4.18007	3.59339
36	36	Tbp	4.39199	3.80468
36	37	Tbp	4.55395	3.96601
36	38	Tbp	4.67379	4.08522
36	39	Tbp	4.78068	4.19148
36	40	Tbp	4.83347	4.24364
37	1	Tbp	0.516611	-0.000681113
37	2	Tbp	0.517629	-0.00110761
37	3	Tbp	0.519673	-0.000508124
37	4	Tbp	0.521861	0.00023584
37	5	Tbp	0.52363	0.000559889
37	6	Tbp	0.525472	0.000957549
37	7	Tbp	0.526	4.09274e-05
37	8	Tbp	0.526813	-0.000591023
37	9	Tbp	0.530187	0.00133913
37	10	Tbp	0.530996	0.000703666
37	11	Tbp	0.531511	-0.000226248
37	12	Tbp	0.531377	-0.00180502
37	13	Tbp	0.532392	-0.00223425
37	14	Tbp	0.537359	0.00128765
37	15	Tbp	0.53865	0.00113456
37	16	Tbp	0.539325	0.000364624
37	17	Tbp	0.539631	-0.000773489
37	18	Tbp	0.54096	-0.000888845
37	19	Tbp	0.541229	-0.00206499
37	20	Tbp	0.542602	-0.00213623
37	21	Tbp	0.546667	0.000484619
37	22	Tbp	0.551747	0.00411977
37	23	Tbp	0.560324	0.0112526
37	24	Tbp	0.575995	0.0254789
37	25	Tbp	0.593782	0.0418207
37	26	Tbp	0.638297	0.0848911
37	27	Tbp	0.731524	0.176674
37	28	Tbp	0.904554	0.34826
37	29	Tbp	1.20617	0.648428
37	30	Tbp	1.71559	1.1564
37	31	Tbp	2.41697	1.85634
37	32	Tbp	3.13231	2.57024
37	33	Tbp	3.62876	3.06524
37	34	Tbp	3.98601	3.42105
37	35	Tbp	4.23581	3.6694
37	36	Tbp	4.44419	3.87634
37	37	Tbp	4.60611	4.03681
37	38	Tbp	4.72073	4.14999
37	39	Tbp	4.81527	4.24308
37	40	Tbp	4.85909	4.28546
38	1	Tbp	0.5297	0.00118592
38	2	Tbp	0.530299	0.000207583
38	3	Tbp	0.531575	-9.23895e-05
38	4	Tbp	0.534499	0.00125475
38	5	Tbp	0.535646	0.00082514
38	6	Tbp	0.536893	0.000495722
38	7	Tbp	0.536978	-0.000996344
38	8	Tbp	0.538954	-0.000595962
38	9	Tbp	0.542284	0.00115721
38	10	Tbp	0.54318	0.000476003
38	11	Tbp	0.544311	3.05947e-05
38	12	Tbp	0.544119	-0.00173756
38	13	Tbp	0.544834	-0.00259919
38	14	Tbp	0.548684	-0.000325729
38	15	Tbp	0.549727	-0.000859173
38	16	Tbp	0.551915	-0.000247672
38	17	Tbp	0.553231	-0.000508544
38	18	Tbp	0.556971	0.00165494
38	19	Tbp	0.558961	0.0020682
38	20	Tbp	0.567361	0.00889152
38	21	Tbp	0.58709	0.0270443
38	22	Tbp	0.621993	0.0603707
38	23	Tbp	0.686304	0.123105
38	24	Tbp	0.811383	0.246607
38	25	Tbp	1.02347	0.457116
38	26	Tbp	1.40261	0.834679
38	27	Tbp	2.00769	1.43819
38	28	Tbp	2.75597	2.18489
38	29	Tbp	3.35858	2.78592
38	30	Tbp	3.78819	3.21396
38	31	Tbp	4.09855	3.52274
38	32	Tbp	4.34826	3.77087
38	33	Tbp	4.54242	3.96346
38	34	Tbp	4.70262	4.12208
38	35	Tbp	4.78419	4.20207
38	36	Tbp	4.86412	4.28043
38	37	Tbp	4.93788	4.3526
38	38	Tbp	4.99657	4.40972
38	39	Tbp	5.04749	4.45906
38	40	Tbp	5.05982	4.46982
39	1	Tbp	0.557754	0.000663816
39	2	Tbp	0.558113	-0.00143357
39	3	Tbp	0.560726	-0.00127665
39	4	Tbp	0.564755	0.000295589
39	5	Tbp	0.567332	0.000416093
39	6	Tbp	0.571237	0.00186501
39	7	Tbp	0.572002	0.000173529
39	8	Tbp	0.574128	-0.000157234
39	9	Tbp	0.57854	0.00179886
39	10	Tbp	0.579965	0.000766487
39	11	Tbp	0.582196	0.000541403
39	12	Tbp	0.582101	-0.00200951
39	13	Tbp	0.582998	-0.00356968
39	14	Tbp	0.588428	-0.000596022
39	15	Tbp	0.591518	3.73803e-05
39	16	Tbp	0.592737	-0.00119991
39	17	Tbp	0.594383	-0.00201055
39	18	Tbp	0.601137	0.00228729
39	19	Tbp	0.603944	0.00263793
39	20	Tbp	0.613172	0.00940995
39	21	Tbp	0.634531	0.0283124
39	22	Tbp	0.672168	0.063493
39	23	Tbp	0.745167	0.134035
39	24	Tbp	0.881522	0.267934
39	25	Tbp	1.11242	0.496377
39	26	Tbp	1.51871	0.900208
39	27	Tbp	2.14885	1.52789
39	28	Tbp	2.87979	2.25638
39	29	Tbp	3.42414	2.79827
39	30	Tbp	3.82169	3.19337
39	31	Tbp	4.12493	3.49415
39	32	Tbp	4.37121	3.73797
39	33	Tbp	4.56116	3.92547
39	34	Tbp	4.72088	4.08273
39	35	Tbp	4.7964	4.15579
39	36	Tbp	4.87349	4.23042
39	37	Tbp	4.93992	4.29439
39	38	Tbp	4.98843	4.34045
39	39	Tbp	5.04239	4.39195
39	40	Tbp	5.0524	4.39951
40	1	Tbp	0.418479	0.001948
40	2	Tbp	0.418917	0.00178056
40	3	Tbp	0.416582	-0.00116001
40	4	Tbp	0.417523	-0.000824202
40	5	Tbp	0.418121	-0.000832582
40	6	Tbp	0.420031	0.000472545
40	7	Tbp	0.420454	0.000289941
40	8	Tbp	0.420989	0.000218469
40	9	Tbp	0.422776	0.00140054
40	10	Tbp	0.423105	0.00112373
40	11	Tbp	0.423144	0.000556858
40	12	Tbp	0.423213	2.00823e-05
40	13	Tbp	0.423257	-0.000541667
40	14	Tbp	0.424135	-0.000268684
40	15	Tbp	0.425894	0.000884452
40	16	Tbp	0.427369	0.00175405
40	17	Tbp	0.427298	0.0010775
40	18	Tbp	0.426404	-0.000422874
40	19	Tbp	0.425911	-0.00152142
40	20	Tbp	0.425697	-0.00234069
40	21	Tbp	0.427403	-0.00124049
40	22	Tbp	0.429153	-9.61438e-05
40	23	Tbp	0.430177	0.000322603
40	24	Tbp	0.430619	0.000158446
40	25	Tbp	0.430726	-0.000339974
40	26	Tbp	0.432981	0.00130952
40	27	Tbp	0.441218	0.00894094
40	28	Tbp	0.45484	0.0219573
40	29	Tbp	0.479332	0.0458429
40	30	Tbp	0.531965	0.0978704
40	31	Tbp	0.626484	0.191784
40	32	Tbp	0.809065	0.37376
40	33	Tbp	1.13688	0.700973
40	34	Tbp	1.67948	1.24296
40	35	Tbp	2.40997	1.97285
40	36	Tbp	3.13593	2.69821
40	37	Tbp	3.63073	3.19239
40	38	Tbp	3.98184	3.5429
40	39	Tbp	4.26534	3.82579
40	40	Tbp	4.43606	3.99591
41	1	Tbp	0.458421	0.00162152
41	2	Tbp	0.458288	0.000695248
41	3	Tbp	0.458371	-1.46295e-05
41	4	Tbp	0.459556	0.000377434
41	5	Tbp	0.459431	-0.000540971
41	6	Tbp	0.460448	-0.000316873
41	7	Tbp	0.46188	0.000321506
41	8	Tbp	0.462941	0.000589234
41	9	Tbp	0.464523	0.00137892
41	10	Tbp	0.46486	0.000922422
41	11	Tbp	0.465005	0.000274325
41	12	Tbp	0.464145	-0.00137933
41	13	Tbp	0.464397	-0.00191967
41	14	Tbp	0.466916	-0.000194127
41	15	Tbp	0.468334	0.000430693
41	16	Tbp	0.469912	0.00121582
41	17	Tbp	0.46988	0.00039004
41	18	Tbp	0.468864	-0.00141925
41	19	Tbp	0.468671	-0.00240506
41	20	Tbp	0.469849	-0.00202033
41	21	Tbp	0.472625	-3.76575e-05
41	22	Tbp	0.477803	0.0043475
41	23	Tbp	0.484681	0.0104325
41	24	Tbp	0.49805	0.0230084
41	25	Tbp	0.514624	0.0387893
41	26	Tbp	0.553796	0.0771681
41	27	Tbp	0.634962	0.157541
41	28	Tbp	0.787948	0.309734
41	29	Tbp	1.05832	0.579312
41	30	Tbp	1.52771	1.04791
41	31	Tbp	2.22309	1.7425
41	32	Tbp	3.02074	2.53936
41	33	Tbp	3.62261	3.14042
41	34	Tbp	4.04312	3.56014
41	35	Tbp	4.33183	3.84806
41	36	Tbp	4.56363	4.07907
41	37	Tbp	4.73992	4.25457
41	38	Tbp	4.87149	4.38534
41	39	Tbp	4.97882	4.49188
41	40	Tbp	5.03215	4.54441
42	1	Tbp	0.580709	0.00395173
42	2	Tbp	0.579358	0.00184405
42	3	Tbp	0.578203	-6.71102e-05
42	4	Tbp	0.579643	0.000617211
42	5	Tbp	0.580716	0.000933772
42	6	Tbp	0.580616	7.68359e-05
42	7	Tbp	0.580962	-0.000333065
42	8	Tbp	0.581232	-0.00081926
42	9	Tbp	0.582658	-0.000149661
42	10	Tbp	0.583112	-0.000452154
42	11	Tbp	0.58375	-0.000570111
42	12	Tbp	0.583942	-0.00113487
42	13	Tbp	0.584618	-0.00121462
42	14	Tbp	0.587513	0.000924118
42	15	Tbp	0.588441	0.00109584
42	16	Tbp	0.589997	0.00189591
42	17	Tbp	0.58999	0.0011322
42	18	Tbp	0.588769	-0.000844887
42	19	Tbp	0.58928	-0.00109016
42	20	Tbp	0.594105	0.00297893
42	21	Tbp	0.602011	0.010128
42	22	Tbp	0.616155	0.0235158
42	23	Tbp	0.642875	0.04948
42	24	Tbp	0.695799	0.101648
42	25	Tbp	0.78083	0.185923
42	26	Tbp	0.947461	0.351797
42	27	Tbp	1.26086	0.664435
42	28	Tbp	1.77852	1.18134
42	29	Tbp	2.49456	1.89663
42	30	Tbp	3.23928	2.64059
42	31	Tbp	3.74882	3.14937
42	32	Tbp	4.12683	3.52662
42	33	Tbp	4.42808	3.82712
42	34	Tbp	4.66772	4.06601
42	35	Tbp	4.80806	4.20559
42	36	Tbp	4.92721	4.32399
42	37	Tbp	5.02848	4.4245
42	38	Tbp	5.10611	4.50137
42	39	Tbp	5.17487	4.56938
42	40	Tbp	5.20439	4.59814
43	1	Tbp	0.558832	0.00292833
43	2	Tbp	0.55603	-0.00175266
43	3	Tbp	0.557556	-0.00210624
43	4	Tbp	0.560767	-0.000774678
43	5	Tbp	0.564327	0.000905454
43	6	Tbp	0.565871	0.000569995
43	7	Tbp	0.567417	0.000236861
43	8	Tbp	0.570417	0.00135802
43	9	Tbp	0.573746	0.00280766
43	10	Tbp	0.574282	0.00146357
43	11	Tbp	0.574358	-0.000339354
43	12	Tbp	0.574804	-0.00177267
43	13	Tbp	0.575967	-0.00248942
43	14	Tbp	0.580364	2.79775e-05
43	15	Tbp	0.58092	-0.00129561
43	16	Tbp	0.584465	0.000370637
43	17	Tbp	0.586164	0.00019015
43	18	Tbp	0.588462	0.000608213
43	19	Tbp	0.589179	-0.000553963
43	20	Tbp	0.592406	0.000793396
43	21	Tbp	0.601882	0.00839018
43	22	Tbp	0.618296	0.0229251
43	23	Tbp	0.651925	0.0546747
43	24	Tbp	0.715456	0.116326
43	25	Tbp	0.82135	0.220341
43	26	Tbp	1.02364	0.42075
43	27	Tbp	1.39338	0.788609
43	28	Tbp	1.98664	1.37999
43	29	Tbp	2.7547	2.14617
43	30	Tbp	3.47249	2.86208
43	31	Tbp	3.94755	3.33526
43	32	Tbp	4.30866	3.69449
43	33	Tbp	4.59669	3.98064
43	34	Tbp	4.8182	4.20028
43	35	Tbp	4.9565	4.3367
43	36	Tbp	5.08104	4.45936
43	37	Tbp	5.17907	4.55551
43	38	Tbp	5.25023	4.62479
43	39	Tbp	5.30562	4.6783
43	40	Tbp	5.33303	4.70383
44	1	Tbp	0.555541	-0.00535465
44	2	Tbp	0.558758	-0.00479711
44	3	Tbp	0.561955	-0.00425863
44	4	Tbp	0.56682	-0.00205338
44	5	Tbp	0.571322	-0.000210461
44	6	Tbp	0.574882	0.000690227
44	7	Tbp	0.577495	0.000644215
44	8	Tbp	0.582111	0.00260169
44	9	Tbp	0.586979	0.0048107
44	10	Tbp	0.587479	0.00265129
44	11	Tbp	0.587253	-0.000233752
44	12	Tbp	0.589623	-0.000522892
44	13	Tbp	0.590885	-0.0019205
44	14	Tbp	0.59486	-0.000604008
44	15	Tbp	0.598115	-8.91323e-06
44	16	Tbp	0.602529	0.00174668
44	17	Tbp	0.603612	0.000170025
44	18	Tbp	0.605224	-0.00087663
44	19	Tbp	0.606134	-0.00262567
44	20	Tbp	0.611911	0.000491599
44	21	Tbp	0.625757	0.0116787
44	22	Tbp	0.648301	0.0315639
44	23	Tbp	0.689862	0.0704651
44	24	Tbp	0.770491	0.148435
44	25	Tbp	0.903314	0.278599
44	26	Tbp	1.15459	0.527219
44	27	Tbp	1.59487	0.964841
44	28	Tbp	2.25919	1.62649
44	29	Tbp	3.01782	2.38247
44	30	Tbp	3.61585	2.97784
44	31	Tbp	4.01718	3.37651
44	32	Tbp	4.33741	3.69408
44	33	Tbp	4.58845	3.94246
44	34	Tbp	4.7906	4.14195
44	35	Tbp	4.90925	4.25795
44	36	Tbp	5.01005	4.35609
44	37	Tbp	5.09173	4.4351
44	38	Tbp	5.15277	4.49349
44	39	Tbp	5.21456	4.55262
44	40	Tbp	5.23582	4.57122
45	1	Tbp	2.17244	-0.0983841
45	2	Tbp	2.24624	-0.148106
45	3	Tbp	2.40974	-0.108134
45	4	Tbp	2.5507	-0.0906896
45	5	Tbp	2.70638	-0.0585319
45	6	Tbp	2.86113	-0.0273096
45	7	Tbp	3.0166	0.00463623
45	8	Tbp	3.16845	0.0329645
45	9	Tbp	3.33048	0.0714788
45	10	Tbp	3.46054	0.0780183
45	11	Tbp	3.59927	0.0932231
45	12	Tbp	3.74845	0.118876
45	13	Tbp	3.82312	0.070026
45	14	Tbp	3.93581	0.0591983
45	15	Tbp	4.06965	0.0695127
45	16	Tbp	4.14042	0.0167596
45	17	Tbp	4.19933	-0.0478539
45	18	Tbp	4.27378	-0.0969281
45	19	Tbp	4.30898	-0.185247
45	20	Tbp	4.35944	-0.258312
45	21	Tbp	4.4192	-0.322069
45	22	Tbp	4.47374	-0.391057
45	23	Tbp	4.54112	-0.447193
45	24	Tbp	4.63393	-0.47791
45	25	Tbp	4.65711	-0.578251
45	26	Tbp	4.68709	-0.671791
45	27	Tbp	4.76406	-0.718351
45	28	Tbp	4.83353	-0.772398
45	29	Tbp	4.86733	-0.862122
45	30	Tbp	4.93613	-0.916848
45	31	Tbp	4.98646	-0.990035
45	32	Tbp	5.05164	-1.04838
45	33	Tbp	5.10757	-1.11597
45	34	Tbp	5.15672	-1.19035
45	35	Tbp	5.17195	-1.29863
45	36	Tbp	5.20322	-1.39089
45	37	Tbp	5.23799	-1.47964
45	38	Tbp	5.25986	-1.58129
45	39	Tbp	5.28563	-1.67904
45	40	Tbp	5.29036	-1.79784
46	1	Tbp	0.66799	-4.50239e-06
46	2	Tbp	0.668432	-1.48027e-05
46	3	Tbp	0.669499	0.000598958
46	4	Tbp	0.670792	0.00144011
46	5	Tbp	0.670881	0.00107653
46	6	Tbp	0.671926	0.00166919
46	7	Tbp	0.671351	0.000641024
46	8	Tbp	0.670295	-0.000867439
46	9	Tbp	0.670911	-0.000703813
46	10	Tbp	0.671657	-0.000409772
46	11	Tbp	0.673115	0.000596187
46	12	Tbp	0.669614	-0.00335762
46	13	Tbp	0.669751	-0.00367315
46	14	Tbp	0.67422	0.000343319
46	15	Tbp	0.674003	-0.000325851
46	16	Tbp	0.674666	-0.000115912
46	17	Tbp	0.674999	-0.000235229
46	18	Tbp	0.675658	-2.80323e-05
46	19	Tbp	0.675495	-0.000643439
46	20	Tbp	0.675129	-0.00146222
46	21	Tbp	0.677778	0.000734643
46	22	Tbp	0.682219	0.0047225
46	23	Tbp	0.689057	0.011108
46	24	Tbp	0.703909	0.025508
46	25	Tbp	0.718702	0.0398488
46	26	Tbp	0.756233	0.0769274
46	27	Tbp	0.838373	0.158614
46	28	Tbp	0.987195	0.306984
46	29	Tbp	1.25054	0.569872
46	30	Tbp	1.70468	1.02357
46	31	Tbp	2.34352	1.66195
46	32	Tbp	2.99799	2.31597
46	33	Tbp	3.47516	2.79269
46	34	Tbp	3.86096	3.17803
46	35	Tbp	4.14071	3.45733
46	36	Tbp	4.3751	3.69127
46	37	Tbp	4.56657	3.88229
46	38	Tbp	4.7107	4.02596
46	39	Tbp	4.82452	4.13933
46	40	Tbp	4.8843	4.19866
47	1	Tbp	0.526921	0.00447172
47	2	Tbp	0.525041	0.00254343
47	3	Tbp	0.525916	0.00337073
47	4	Tbp	0.52534	0.00274714
47	5	Tbp	0.523631	0.000990039
47	6	Tbp	0.522388	-0.000301248
47	7	Tbp	0.520841	-0.00189622
47	8	Tbp	0.520792	-0.00199291
47	9	Tbp	0.521946	-0.000886842
47	10	Tbp	0.522354	-0.000527498
47	11	Tbp	0.522243	-0.000685701
47	12	Tbp	0.520021	-0.00295641
47	13	Tbp	0.520643	-0.00238237
47	14	Tbp	0.524585	0.00151159
47	15	Tbp	0.522966	-0.000155389
47	16	Tbp	0.522014	-0.00115467
47	17	Tbp	0.522283	-0.000933851
47	18	Tbp	0.523575	0.000309966
47	19	Tbp	0.523797	0.000484357
47	20	Tbp	0.524049	0.000688192
47	21	Tbp	0.52718	0.00377111
47	22	Tbp	0.532573	0.00911632
47	23	Tbp	0.541977	0.018472
47	24	Tbp	0.560824	0.0372705
47	25	Tbp	0.582973	0.0593717
47	26	Tbp	0.636131	0.112482
47	27	Tbp	0.744523	0.220826
47	28	Tbp	0.944592	0.420847
47	29	Tbp	1.29098	0.76719
47	30	Tbp	1.84776	1.32392
47	31	Tbp	2.52876	2.00487
47	32	Tbp	3.09857	2.57464
47	33	Tbp	3.51683	2.99284
47	34	Tbp	3.86462	3.34059
47	35	Tbp	4.10101	3.57693
47	36	Tbp	4.29826	3.77413
47	37	Tbp	4.45981	3.93563
47	38	Tbp	4.57265	4.04843
47	39	Tbp	4.66999	4.14572
47	40	Tbp	4.72355	4.19923
48	1	Tbp	0.588584	0.000234029
48	2	Tbp	0.588742	-0.00186841
48	3	Tbp	0.59173	-0.0011416
48	4	Tbp	0.5946	-0.000531731
48	5	Tbp	0.596156	-0.00123698
48	6	Tbp	0.599144	-0.000509452
48	7	Tbp	0.601298	-0.000615495
48	8	Tbp	0.603629	-0.000545705
48	9	Tbp	0.608347	0.00191197
48	10	Tbp	0.609762	0.00106587
48	11	Tbp	0.611964	0.00100745
48	12	Tbp	0.613341	0.000123927
48	13	Tbp	0.614688	-0.00078952
48	14	Tbp	0.620094	0.00235527
48	15	Tbp	0.622358	0.0023595
48	16	Tbp	0.624328	0.00206797
48	17	Tbp	0.624887	0.000366486
48	18	Tbp	0.626236	-0.000544518
48	19	Tbp	0.626599	-0.00244257
48	20	Tbp	0.628562	-0.00274013
48	21	Tbp	0.633402	-0.000160743
48	22	Tbp	0.639973	0.00414962
48	23	Tbp	0.650865	0.0127811
48	24	Tbp	0.670429	0.0300848
48	25	Tbp	0.692736	0.0501311
48	26	Tbp	0.744732	0.0998658
48	27	Tbp	0.854641	0.207515
48	28	Tbp	1.05775	0.408365
48	29	Tbp	1.4051	0.75345
48	30	Tbp	1.96714	1.31323
48	31	Tbp	2.65932	2.00315
48	32	Tbp	3.24803	2.5896
48	33	Tbp	3.66196	3.00127
48	34	Tbp	4.0002	3.33725
48	35	Tbp	4.23193	3.56672
48	36	Tbp	4.41733	3.74986
48	37	Tbp	4.57051	3.90078
48	38	Tbp	4.69411	4.02212
48	39	Tbp	4.79868	4.12443
48	40	Tbp	4.84553	4.16902
49	1	Cox7a1	0.493682	-0.000671249
49	2	Cox7a1	0.495304	-6.23999e-05
49	3	Cox7a1	0.497686	0.00130587
49	4	Cox7a1	0.498446	0.00105284
49	5	Cox7a1	0.498746	0.000339387
49	6	Cox7a1	0.499589	0.000169948
49	7	Cox7a1	0.499843	-0.000589308
49	8	Cox7a1	0.499602	-0.00184376
49	9	Cox7a1	0.502611	0.00015185
49	10	Cox7a1	0.503511	3.85294e-05
49	11	Cox7a1	0.504204	-0.000281679
49	12	Cox7a1	0.503248	-0.00225091
49	13	Cox7a1	0.504125	-0.00238694
49	14	Cox7a1	0.50916	0.00163427
49	15	Cox7a1	0.509601	0.00106206
49	16	Cox7a1	0.510001	0.000448892
49	17	Cox7a1	0.510434	-0.000130836
49	18	Cox7a1	0.512246	0.000667377
49	19	Cox7a1	0.513204	0.000612409
49	20	Cox7a1	0.517917	0.00431194
49	21	Cox7a1	0.528738	0.0141203
49	22	Cox7a1	0.545477	0.0298456
49	23	Cox7a1	0.576456	0.0598121
49	24	Cox7a1	0.638328	0.12067
49	25	Cox7a1	0.741275	0.222604
49	26	Cox7a1	0.942634	0.42295
49	27	Cox7a1	1.3042	0.783508
49	28	Cox7a1	1.86337	1.34166
49	29	Cox7a1	2.54135	2.01862
49	30	Cox7a1	3.15936	2.63563
49	31	Cox7a1	3.61753	3.09278
49	32	Cox7a1	3.97167	3.44591
49	33	Cox7a1	4.24676	3.71998
49	34	Cox7a1	4.45839	3.9306
49	35	Cox7a1	4.58297	4.05417
49	36	Cox7a1	4.69795	4.16814
[truncated: 1,884 more rows]

## Sheet: Results
Block Type	96-Well Block (0.2mL)
Calibration Background is expired	Yes
Calibration Background performed on	12-02-2021
Calibration Normalization FAM-ROX is expired	Yes
Calibration Normalization FAM-ROX performed on	12-02-2021
Calibration Normalization VIC-ROX is expired	Yes
Calibration Normalization VIC-ROX performed on	12-02-2021
Calibration Pure Dye CY3 is expired	Yes
Calibration Pure Dye CY3 performed on	03-26-2020
Calibration Pure Dye CY5 is expired	Yes
Calibration Pure Dye CY5 performed on	03-26-2020
Calibration Pure Dye FAM is expired	Yes
Calibration Pure Dye FAM performed on	12-02-2021
Calibration Pure Dye NED is expired	Yes
Calibration Pure Dye NED performed on	12-02-2021
Calibration Pure Dye ROX is expired	Yes
Calibration Pure Dye ROX performed on	12-02-2021
Calibration Pure Dye SYBR is expired	Yes
Calibration Pure Dye SYBR performed on	12-02-2021
Calibration Pure Dye TAMRA is expired	Yes
Calibration Pure Dye TAMRA performed on	12-02-2021
Calibration Pure Dye VIC is expired	Yes
Calibration Pure Dye VIC performed on	12-02-2021
Calibration ROI is expired	Yes
Calibration ROI performed on	12-02-2021
Calibration Uniformity is expired	Yes
Calibration Uniformity performed on	12-02-2021
Chemistry	SYBR_GREEN
Date Created	2022-12-15 18:13:23 PM EST
Experiment Barcode
Experiment Comment
Experiment File Name	D:\Applied Biosystems\7500\experiments\Roberto DM\2022-12-15 eWAT and iWAT 14d Sham and CNV n6 Cox7a1.eds
Experiment Name	2022-12-15 eWAT and iWAT 14d Sham and CNV n6 Cox7a1
Experiment Run End Time	2022-12-15 21:18:21 PM EST
Experiment Type	Comparative Cт (ΔΔCт)
Instrument Name	278870006
Instrument Serial Number	278870006
Instrument Type	QuantStudio(TM) 7 Flex System
Passive Reference	ROX
Quantification Cycle Method	Ct
Signal Smoothing On	true
Stage/ Cycle where Analysis is performed	Stage 2, Step 2
User Name
Well	Well Position	Omit	Sample Name	Target Name	Task	Reporter	Quencher	Quantity	Quantity Mean	Quantity SD	RQ	RQ Min	RQ Max	CT	Ct Mean	Ct SD	Delta Ct	Delta Ct Mean	Delta Ct SE	Delta Delta Ct	Automatic Ct Threshold	Tm1	Ct Threshold	Tm2	Automatic Baseline	Tm3	Baseline Start	Baseline End	Comments	HIGHSD	MTP
1	A1	FALSE	B6 Sham 5240	Cox7a1	UNKNOWN	SYBR	None							25.6369	25.3572	0.395613					TRUE	81.2533	0.315278		TRUE		1	40		N	N
2	A2	FALSE	B6 Sham 5241	Cox7a1	UNKNOWN	SYBR	None							26.9284	26.9778	0.0698572					TRUE	81.2533	0.315278		TRUE		1	40		N	N
3	A3	FALSE	B6 Sham 5353	Cox7a1	UNKNOWN	SYBR	None							24.548	24.6503	0.144671					TRUE	81.3524	0.315278		TRUE		1	40		N	N
4	A4	FALSE	B6 Sham 5590	Cox7a1	UNKNOWN	SYBR	None							24.7441	24.893	0.21059					TRUE	81.3524	0.315278		TRUE		1	40		N	N
5	A5	FALSE	B6 Sham 5511	Cox7a1	UNKNOWN	SYBR	None							23.7372	24.3889	0.921623					TRUE	81.6498	0.315278		TRUE		1	40		Y	N
6	A6	FALSE	B6 Sham 5512	Cox7a1	UNKNOWN	SYBR	None							23.276	23.6273	0.496749					TRUE	81.5507	0.315278		TRUE		1	40		N	N
7	A7	FALSE	B6 CNV 5060	Cox7a1	UNKNOWN	SYBR	None							25.8078	25.7562	0.0730496					TRUE	81.5507	0.315278		TRUE		1	40		N	N
8	A8	FALSE	B6 CNV 5066	Cox7a1	UNKNOWN	SYBR	None							25.6312	25.597	0.0483023					TRUE	81.5507	0.315278		TRUE		1	40		N	N
9	A9	FALSE	B6 CNV 2	Cox7a1	UNKNOWN	SYBR	None							25.1738	25.18	0.00873148					TRUE	81.4515	0.315278		TRUE		1	40		N	N
10	A10	FALSE	B6 CNV 5591	Cox7a1	UNKNOWN	SYBR	None							26.203	24.8523	1.91005					TRUE	81.4515	0.315278		TRUE		1	40		Y	N
11	A11	FALSE	B6 CNV 5592	Cox7a1	UNKNOWN	SYBR	None							24.6394	24.7875	0.209499					TRUE	81.4515	0.315278		TRUE		1	40		N	N
12	A12	FALSE	B6 CNV 5593	Cox7a1	UNKNOWN	SYBR	None							28.3319	28.3049	0.0381979					TRUE	81.4515	0.315278		TRUE		1	40		N	N
13	B1	FALSE	B6 Sham 5240	Cox7a1	UNKNOWN	SYBR	None							25.0774	25.3572	0.395613					TRUE	81.2533	0.315278		TRUE		1	40		N	N
14	B2	FALSE	B6 Sham 5241	Cox7a1	UNKNOWN	SYBR	None							27.0272	26.9778	0.0698572					TRUE	81.2533	0.315278		TRUE		1	40		N	N
15	B3	FALSE	B6 Sham 5353	Cox7a1	UNKNOWN	SYBR	None							24.7526	24.6503	0.144671					TRUE	81.3524	0.315278		TRUE		1	40		N	N
16	B4	FALSE	B6 Sham 5590	Cox7a1	UNKNOWN	SYBR	None							25.0419	24.893	0.21059					TRUE	81.4515	0.315278		TRUE		1	40		N	N
17	B5	FALSE	B6 Sham 5511	Cox7a1	UNKNOWN	SYBR	None							25.0406	24.3889	0.921623					TRUE	82.0463	0.315278		TRUE		1	40		Y	N
18	B6	FALSE	B6 Sham 5512	Cox7a1	UNKNOWN	SYBR	None							23.9785	23.6273	0.496749					TRUE	81.5507	0.315278		TRUE		1	40		N	N
19	B7	FALSE	B6 CNV 5060	Cox7a1	UNKNOWN	SYBR	None							25.7045	25.7562	0.0730496					TRUE	81.4515	0.315278		TRUE		1	40		N	N
20	B8	FALSE	B6 CNV 5066	Cox7a1	UNKNOWN	SYBR	None							25.5629	25.597	0.0483023					TRUE	81.5507	0.315278		TRUE		1	40		N	N
21	B9	FALSE	B6 CNV 2	Cox7a1	UNKNOWN	SYBR	None							25.1861	25.18	0.00873148					TRUE	81.5507	0.315278		TRUE		1	40		N	N
22	B10	FALSE	B6 CNV 5591	Cox7a1	UNKNOWN	SYBR	None							23.5017	24.8523	1.91005					TRUE	81.4515	0.315278		TRUE		1	40		Y	N
23	B11	FALSE	B6 CNV 5592	Cox7a1	UNKNOWN	SYBR	None							24.9357	24.7875	0.209499					TRUE	81.4515	0.315278		TRUE		1	40		N	N
24	B12	FALSE	B6 CNV 5593	Cox7a1	UNKNOWN	SYBR	None							28.2779	28.3049	0.0381979					TRUE	81.4515	0.315278		TRUE		1	40		N	N
25	C1	FALSE	iWAT B6 Sham 5240	Tbp	UNKNOWN	SYBR	None							27.0391	27.502	0.654644		1.77167	0.500552		TRUE	80.1629	0.337308		TRUE		1	40		Y	N
26	C2	FALSE	iWAT B6 Sham 5241	Tbp	UNKNOWN	SYBR	None							24.532	24.5306	0.00201226		2.85105	0.0380182		TRUE	80.1629	0.337308		TRUE		1	40		N	N
27	C3	FALSE	iWAT B6 Sham 5353	Tbp	UNKNOWN	SYBR	None							24.6687	24.5315	0.193975		0.305932	0.151857		TRUE	80.1629	0.337308		TRUE		1	40		N	N
28	C4	FALSE	iWAT B6 Sham 5590	Tbp	UNKNOWN	SYBR	None							31.0738	31.4628	0.550102		-0.151708	0.396283		TRUE	80.2621	0.337308		TRUE		1	40		Y	N
29	C5	FALSE	iWAT B6 Sham 5511	Tbp	UNKNOWN	SYBR	None							27.9477	28.0489	0.143048		2.85195	0.117997		TRUE	80.2621	0.337308		TRUE		1	40		N	N
30	C6	FALSE	iWAT B6 Sham 5512	Tbp	UNKNOWN	SYBR	None							26.107	26.0186	0.125026		-2.17253	0.264178		TRUE	80.2621	0.337308		TRUE		1	40		N	N
31	C7	FALSE	iWAT B6 CNV 5060	Tbp	UNKNOWN	SYBR	None							24.8887	25.2759	0.547642		-0.0254974	0.48293		TRUE	80.2621	0.337308		TRUE		1	40		Y	N
32	C8	FALSE	iWAT B6 CNV 5066	Tbp	UNKNOWN	SYBR	None							24.968	25.1338	0.234554		4.45324	0.56274		TRUE	80.3612	0.337308		TRUE		1	40		N	N
33	C9	FALSE	iWAT B6 CNV 2	Tbp	UNKNOWN	SYBR	None							24.1516	24.1516			4.23374			TRUE	80.3612	0.337308		TRUE		1	40		N	N
34	C10	FALSE	iWAT B6 CNV 5591	Tbp	UNKNOWN	SYBR	None							28.2739	28.211	0.0888348		3.25633	0.069844		TRUE	80.3612	0.337308		TRUE		1	40		N	N
35	C11	FALSE	iWAT B6 CNV 5592	Tbp	UNKNOWN	SYBR	None							27.8754	27.7708	0.147966		0.579378	0.121239		TRUE	80.2621	0.337308		TRUE		1	40		N	N
36	C12	FALSE	iWAT B6 CNV 5593	Tbp	UNKNOWN	SYBR	None							27.8597	27.7925	0.0950644		1.01621	0.0961017		TRUE	80.2621	0.337308		TRUE		1	40		N	N
37	D1	FALSE	iWAT B6 Sham 5240	Tbp	UNKNOWN	SYBR	None							27.9649	27.502	0.654644		1.77167	0.500552		TRUE	80.2621	0.337308		TRUE		1	40		Y	N
38	D2	FALSE	iWAT B6 Sham 5241	Tbp	UNKNOWN	SYBR	None							24.5292	24.5306	0.00201226		2.85105	0.0380182		TRUE	80.1629	0.337308		TRUE		1	40		N	N
39	D3	FALSE	iWAT B6 Sham 5353	Tbp	UNKNOWN	SYBR	None							24.3943	24.5315	0.193975		0.305932	0.151857		TRUE	80.2621	0.337308		TRUE		1	40		N	N
40	D4	FALSE	iWAT B6 Sham 5590	Tbp	UNKNOWN	SYBR	None							31.8518	31.4628	0.550102		-0.151708	0.396283		TRUE	80.3612	0.337308		TRUE		1	40		Y	N
41	D5	FALSE	iWAT B6 Sham 5511	Tbp	UNKNOWN	SYBR	None							28.15	28.0489	0.143048		2.85195	0.117997		TRUE	80.3612	0.337308		TRUE		1	40		N	N
42	D6	FALSE	iWAT B6 Sham 5512	Tbp	UNKNOWN	SYBR	None							25.9302	26.0186	0.125026		-2.17253	0.264178		TRUE	80.3612	0.337308		TRUE		1	40		N	N
43	D7	FALSE	iWAT B6 CNV 5060	Tbp	UNKNOWN	SYBR	None							25.6631	25.2759	0.547642		-0.0254974	0.48293		TRUE	80.3612	0.337308		TRUE		1	40		Y	N
44	D8	FALSE	iWAT B6 CNV 5066	Tbp	UNKNOWN	SYBR	None							25.2997	25.1338	0.234554		4.45324	0.56274		TRUE	80.4603	0.337308		TRUE		1	40		N	N
45	D9	FALSE	iWAT B6 CNV 2	Tbp	UNKNOWN	SYBR	None							Undetermined	24.1516						TRUE	80.3612	0.337308		TRUE		1	40		N	N
46	D10	FALSE	iWAT B6 CNV 5591	Tbp	UNKNOWN	SYBR	None							28.1482	28.211	0.0888348		3.25633	0.069844		TRUE	80.3612	0.337308		TRUE		1	40		N	N
47	D11	FALSE	iWAT B6 CNV 5592	Tbp	UNKNOWN	SYBR	None							27.6662	27.7708	0.147966		0.579378	0.121239		TRUE	80.3612	0.337308		TRUE		1	40		N	N
48	D12	FALSE	iWAT B6 CNV 5593	Tbp	UNKNOWN	SYBR	None							27.7253	27.7925	0.0950644		1.01621	0.0961017		TRUE	80.3612	0.337308		TRUE		1	40		N	N
49	E1	FALSE	iWAT B6 Sham 5240	Cox7a1	UNKNOWN	SYBR	None							25.5399	25.7303	0.269345					TRUE	81.3524	0.315278		TRUE		1	40		N	N
50	E2	FALSE	iWAT B6 Sham 5241	Cox7a1	UNKNOWN	SYBR	None							21.7176	21.6796	0.0537281					TRUE	81.3524	0.315278		TRUE		1	40		N	N
51	E3	FALSE	iWAT B6 Sham 5353	Cox7a1	UNKNOWN	SYBR	None							24.1604	24.2256	0.0921661					TRUE	81.4515	0.315278		TRUE		1	40		N	N
52	E4	FALSE	iWAT B6 Sham 5590	Cox7a1	UNKNOWN	SYBR	None							31.5388	31.6145	0.107091					TRUE	81.3524	0.315278		TRUE		1	40		N	N
53	E5	FALSE	iWAT B6 Sham 5511	Cox7a1	UNKNOWN	SYBR	None							25.2577	25.1969	0.0859297					TRUE	81.4515	0.315278		TRUE		1	40		N	N
54	E6	FALSE	iWAT B6 Sham 5512	Cox7a1	UNKNOWN	SYBR	None							28.4401	28.1911	0.352063					TRUE	81.5507	0.315278		TRUE		1	40		N	N
55	E7	FALSE	iWAT B6 CNV 5060	Cox7a1	UNKNOWN	SYBR	None							25.0128	25.3014	0.408081					TRUE	81.4515	0.315278		TRUE		1	40		N	N
56	E8	FALSE	iWAT B6 CNV 5066	Cox7a1	UNKNOWN	SYBR	None							20.1429	20.6806	0.760484					TRUE	81.7489	0.315278		TRUE		1	40		Y	N
57	E9	FALSE	iWAT B6 CNV 2	Cox7a1	UNKNOWN	SYBR	None							19.8712	19.9179	0.0660566					TRUE	81.5507	0.315278		TRUE		1	40		N	N
58	E10	FALSE	iWAT B6 CNV 5591	Cox7a1	UNKNOWN	SYBR	None							24.9853	24.9547	0.0431826					TRUE	81.4515	0.315278		TRUE		1	40		N	N
59	E11	FALSE	iWAT B6 CNV 5592	Cox7a1	UNKNOWN	SYBR	None							27.1302	27.1914	0.0866242					TRUE	81.4515	0.315278		TRUE		1	40		N	N
60	E12	FALSE	iWAT B6 CNV 5593	Cox7a1	UNKNOWN	SYBR	None							26.7076	26.7763	0.0971279					TRUE	81.4515	0.315278		TRUE		1	40		N	N
61	F1	FALSE	iWAT B6 Sham 5240	Cox7a1	UNKNOWN	SYBR	None							25.9208	25.7303	0.269345					TRUE	81.3524	0.315278		TRUE		1	40		N	N
62	F2	FALSE	iWAT B6 Sham 5241	Cox7a1	UNKNOWN	SYBR	None							21.6416	21.6796	0.0537281					TRUE	81.3524	0.315278		TRUE		1	40		N	N
63	F3	FALSE	iWAT B6 Sham 5353	Cox7a1	UNKNOWN	SYBR	None							24.2907	24.2256	0.0921661					TRUE	81.3524	0.315278		TRUE		1	40		N	N
64	F4	FALSE	iWAT B6 Sham 5590	Cox7a1	UNKNOWN	SYBR	None							31.6902	31.6145	0.107091					TRUE	81.3524	0.315278		TRUE		1	40		N	N
65	F5	FALSE	iWAT B6 Sham 5511	Cox7a1	UNKNOWN	SYBR	None							25.1361	25.1969	0.0859297					TRUE	81.4515	0.315278		TRUE		1	40		N	N
66	F6	FALSE	iWAT B6 Sham 5512	Cox7a1	UNKNOWN	SYBR	None							27.9422	28.1911	0.352063					TRUE	81.4515	0.315278		TRUE		1	40		N	N
67	F7	FALSE	iWAT B6 CNV 5060	Cox7a1	UNKNOWN	SYBR	None							25.5899	25.3014	0.408081					TRUE	81.4515	0.315278		TRUE		1	40		N	N
68	F8	FALSE	iWAT B6 CNV 5066	Cox7a1	UNKNOWN	SYBR	None							21.2183	20.6806	0.760484					TRUE	81.4515	0.315278		TRUE		1	40		Y	N
69	F9	FALSE	iWAT B6 CNV 2	Cox7a1	UNKNOWN	SYBR	None							19.9646	19.9179	0.0660566					TRUE	81.4515	0.315278		TRUE		1	40		N	N
70	F10	FALSE	iWAT B6 CNV 5591	Cox7a1	UNKNOWN	SYBR	None							24.9242	24.9547	0.0431826					TRUE	81.3524	0.315278		TRUE		1	40		N	N
71	F11	FALSE	iWAT B6 CNV 5592	Cox7a1	UNKNOWN	SYBR	None							27.2527	27.1914	0.0866242					TRUE	81.3524	0.315278		TRUE		1	40		N	N
72	F12	FALSE	iWAT B6 CNV 5593	Cox7a1	UNKNOWN	SYBR	None							26.845	26.7763	0.0971279					TRUE	81.3524	0.315278		TRUE		1	40		N	N
73	G1	FALSE	H2O	Cox7a1	UNKNOWN	SYBR	None							39.3054	39.3054						TRUE	76.991	0.315278		TRUE		1	40		N	N
74	G2	FALSE	H2O	Tbp	UNKNOWN	SYBR	None							37.3796	37.3796			-1.92575			TRUE	75.8016	0.337308	78.3787	TRUE		1	40		N	Y
Analysis Type	Singleplex
Endogenous Control	Cox7a1
RQ Min/Max Confidence Level	95.0
Reference Sample	B6 CNV 2

## Sheet: Melt Curve Raw Data
Block Type	96-Well Block (0.2mL)
Calibration Background is expired	Yes
Calibration Background performed on	12-02-2021
Calibration Normalization FAM-ROX is expired	Yes
Calibration Normalization FAM-ROX performed on	12-02-2021
Calibration Normalization VIC-ROX is expired	Yes
Calibration Normalization VIC-ROX performed on	12-02-2021
Calibration Pure Dye CY3 is expired	Yes
Calibration Pure Dye CY3 performed on	03-26-2020
Calibration Pure Dye CY5 is expired	Yes
Calibration Pure Dye CY5 performed on	03-26-2020
Calibration Pure Dye FAM is expired	Yes
Calibration Pure Dye FAM performed on	12-02-2021
Calibration Pure Dye NED is expired	Yes
Calibration Pure Dye NED performed on	12-02-2021
Calibration Pure Dye ROX is expired	Yes
Calibration Pure Dye ROX performed on	12-02-2021
Calibration Pure Dye SYBR is expired	Yes
Calibration Pure Dye SYBR performed on	12-02-2021
Calibration Pure Dye TAMRA is expired	Yes
Calibration Pure Dye TAMRA performed on	12-02-2021
Calibration Pure Dye VIC is expired	Yes
Calibration Pure Dye VIC performed on	12-02-2021
Calibration ROI is expired	Yes
Calibration ROI performed on	12-02-2021
Calibration Uniformity is expired	Yes
Calibration Uniformity performed on	12-02-2021
Chemistry	SYBR_GREEN
Date Created	2022-12-15 18:13:23 PM EST
Experiment Barcode
Experiment Comment
Experiment File Name	D:\Applied Biosystems\7500\experiments\Roberto DM\2022-12-15 eWAT and iWAT 14d Sham and CNV n6 Cox7a1.eds
Experiment Name	2022-12-15 eWAT and iWAT 14d Sham and CNV n6 Cox7a1
Experiment Run End Time	2022-12-15 21:18:21 PM EST
Experiment Type	Comparative Cт (ΔΔCт)
Instrument Name	278870006
Instrument Serial Number	278870006
Instrument Type	QuantStudio(TM) 7 Flex System
Passive Reference	ROX
Quantification Cycle Method	Ct
Signal Smoothing On	true
Stage/ Cycle where Analysis is performed	Stage 2, Step 2
User Name
Well	Well Position	Reading	Temperature	Fluorescence	Derivative
1	A1	1	60.1402	4.61226	0.215788
1	A1	2	60.3384	4.60186	0.213914
1	A1	3	60.5367	4.58976	0.212088
1	A1	4	60.7349	4.57117	0.210641
1	A1	5	60.9332	4.54986	0.209808
1	A1	6	61.1314	4.53039	0.209754
1	A1	7	61.3297	4.50964	0.210608
1	A1	8	61.5279	4.48699	0.212475
1	A1	9	61.7262	4.47924	0.21535
1	A1	10	61.9244	4.44662	0.219027
1	A1	11	62.1227	4.43793	0.2231
1	A1	12	62.3209	4.40733	0.227077
1	A1	13	62.5191	4.38607	0.230552
1	A1	14	62.7174	4.36662	0.233332
1	A1	15	62.9156	4.34366	0.235438
1	A1	16	63.1139	4.31988	0.23703
1	A1	17	63.3121	4.29291	0.238242
1	A1	18	63.5104	4.27825	0.239066
1	A1	19	63.7086	4.25864	0.239353
1	A1	20	63.9069	4.22844	0.238968
1	A1	21	64.1051	4.2026	0.237985
1	A1	22	64.3033	4.18044	0.236767
1	A1	23	64.5016	4.16721	0.2358
1	A1	24	64.6998	4.1405	0.235422
1	A1	25	64.8981	4.1268	0.235633
1	A1	26	65.0963	4.08963	0.236181
1	A1	27	65.2946	4.07993	0.236778
1	A1	28	65.4928	4.04758	0.237321
1	A1	29	65.6911	4.0337	0.237891
1	A1	30	65.8893	4.01139	0.238592
1	A1	31	66.0876	3.98731	0.239371
1	A1	32	66.2858	3.96487	0.23997
1	A1	33	66.484	3.94575	0.24007
1	A1	34	66.6823	3.92114	0.239533
1	A1	35	66.8805	3.89335	0.238596
1	A1	36	67.0788	3.87149	0.237839
1	A1	37	67.277	3.85525	0.237893
1	A1	38	67.4753	3.83547	0.239065
1	A1	39	67.6735	3.81193	0.241109
1	A1	40	67.8718	3.79296	0.243319
1	A1	41	68.07	3.75926	0.244912
1	A1	42	68.2682	3.73884	0.245387
1	A1	43	68.4665	3.71923	0.244714
1	A1	44	68.6647	3.69328	0.243238
1	A1	45	68.863	3.67385	0.241462
1	A1	46	69.0612	3.64515	0.239833
1	A1	47	69.2595	3.62994	0.23863
1	A1	48	69.4577	3.6063	0.237962
1	A1	49	69.656	3.58141	0.23779
1	A1	50	69.8542	3.55945	0.237982
1	A1	51	70.0525	3.53973	0.23832
1	A1	52	70.2507	3.51598	0.238548
1	A1	53	70.4489	3.49538	0.238441
1	A1	54	70.6472	3.47149	0.237919
1	A1	55	70.8454	3.44483	0.237151
1	A1	56	71.0437	3.42463	0.236519
1	A1	57	71.2419	3.40957	0.236448
1	A1	58	71.4402	3.3841	0.23717
1	A1	59	71.6384	3.36011	0.238544
1	A1	60	71.8367	3.33969	0.240048
1	A1	61	72.0349	3.32025	0.240952
1	A1	62	72.2331	3.29467	0.240622
1	A1	63	72.4314	3.26678	0.23882
1	A1	64	72.6296	3.24092	0.235837
1	A1	65	72.8279	3.22717	0.232343
1	A1	66	73.0261	3.20614	0.229078
1	A1	67	73.2244	3.18544	0.226561
1	A1	68	73.4226	3.1651	0.225002
1	A1	69	73.6209	3.14137	0.224416
1	A1	70	73.8191	3.11312	0.224769
1	A1	71	74.0173	3.11311	0.226012
1	A1	72	74.2156	3.08006	0.228053
1	A1	73	74.4138	3.05692	0.2307
1	A1	74	74.6121	3.0377	0.233664
1	A1	75	74.8103	3.01507	0.236534
1	A1	76	75.0086	2.99636	0.238754
1	A1	77	75.2068	2.97315	0.239654
1	A1	78	75.4051	2.94728	0.238659
1	A1	79	75.6033	2.92005	0.235596
1	A1	80	75.8016	2.89836	0.230948
1	A1	81	75.9998	2.87537	0.225827
1	A1	82	76.198	2.85931	0.221646
1	A1	83	76.3963	2.84056	0.219589
1	A1	84	76.5945	2.81809	0.220164
1	A1	85	76.7928	2.80694	0.223045
1	A1	86	76.991	2.7839	0.227286
1	A1	87	77.1893	2.75444	0.231808
1	A1	88	77.3875	2.72735	0.235892
1	A1	89	77.5858	2.71707	0.239441
1	A1	90	77.784	2.68611	0.242915
1	A1	91	77.9823	2.66486	0.247102
1	A1	92	78.1805	2.64688	0.252981
1	A1	93	78.3787	2.62201	0.26183
1	A1	94	78.577	2.59371	0.275561
1	A1	95	78.7752	2.56825	0.297035
1	A1	96	78.9735	2.5464	0.330147
1	A1	97	79.1717	2.51859	0.379604
1	A1	98	79.37	2.50284	0.450505
1	A1	99	79.5682	2.44766	0.547778
1	A1	100	79.7665	2.40488	0.675369
1	A1	101	79.9647	2.34498	0.834821
1	A1	102	80.1629	2.27694	1.02325
1	A1	103	80.3612	2.17716	1.2312
1	A1	104	80.5594	2.04514	1.44162
1	A1	105	80.7577	1.87259	1.63102
1	A1	106	80.9559	1.65745	1.77339
1	A1	107	81.1542	1.41712	1.84596
1	A1	108	81.3524	1.18696	1.83488
1	A1	109	81.5507	0.974219	1.73897
1	A1	110	81.7489	0.801806	1.57004
1	A1	111	81.9472	0.673418	1.34996
1	A1	112	82.1454	0.579204	1.10554
1	A1	113	82.3436	0.527401	0.862884
1	A1	114	82.5419	0.496247	0.642769
1	A1	115	82.7401	0.481546	0.458136
1	A1	116	82.9384	0.470404	0.313844
1	A1	117	83.1366	0.462939	0.208259
1	A1	118	83.3349	0.458148	0.135715
1	A1	119	83.5331	0.459411	0.0889506
1	A1	120	83.7314	0.455155	0.0608582
1	A1	121	83.9296	0.45458	0.045408
1	A1	122	84.1278	0.450314	0.0378928
1	A1	123	84.3261	0.448048	0.0348032
1	A1	124	84.5243	0.447048	0.0336064
1	A1	125	84.7226	0.440492	0.0325863
1	A1	126	84.9208	0.435847	0.0307733
1	A1	127	85.1191	0.430636	0.02789
1	A1	128	85.3173	0.430921	0.0242161
1	A1	129	85.5156	0.430275	0.0203335
1	A1	130	85.7138	0.42984	0.0168249
1	A1	131	85.912	0.428459	0.0140532
1	A1	132	86.1103	0.426297	0.0121047
1	A1	133	86.3085	0.427562	0.0108744
1	A1	134	86.5068	0.42497	0.0102007
1	A1	135	86.705	0.423727	0.00995121
1	A1	136	86.9033	0.424886	0.0100264
1	A1	137	87.1015	0.423181	0.0103107
1	A1	138	87.2998	0.422369	0.0106351
1	A1	139	87.498	0.42181	0.0107966
1	A1	140	87.6963	0.417645	0.0106354
1	A1	141	87.8945	0.419009	0.0101196
1	A1	142	88.0927	0.415955	0.00937976
1	A1	143	88.291	0.417144	0.00866147
1	A1	144	88.4892	0.416827	0.00822089
1	A1	145	88.6875	0.416208	0.00821529
1	A1	146	88.8857	0.414537	0.00864303
1	A1	147	89.084	0.415486	0.00935726
1	A1	148	89.2822	0.410816	0.0101356
1	A1	149	89.4805	0.41202	0.0107693
1	A1	150	89.6787	0.409753	0.0111271
1	A1	151	89.877	0.409083	0.01117
1	A1	152	90.0752	0.408858	0.0109282
1	A1	153	90.2734	0.405915	0.0104631
1	A1	154	90.4717	0.405734	0.00984593
1	A1	155	90.6699	0.406755	0.00915372
1	A1	156	90.8682	0.403675	0.00847483
1	A1	157	91.0664	0.403645	0.00791011
1	A1	158	91.2647	0.403931	0.00755744
1	A1	159	91.4629	0.403295	0.00748211
1	A1	160	91.6612	0.401997	0.00768244
1	A1	161	91.8594	0.402883	0.00807568
1	A1	162	92.0576	0.399377	0.00852135
1	A1	163	92.2559	0.399518	0.00887264
1	A1	164	92.4541	0.398	0.0090258
1	A1	165	92.6524	0.399453	0.00894482
1	A1	166	92.8506	0.395981	0.00866187
1	A1	167	93.0489	0.396161	0.00826784
1	A1	168	93.2471	0.393578	0.00789479
1	A1	169	93.4454	0.397682	0.00767504
1	A1	170	93.6436	0.394575	0.00767397
1	A1	171	93.8419	0.393548	0.00783099
1	A1	172	94.0401	0.393044	0.00795314
1	A1	173	94.2383	0.391374	0.00778654
1	A1	174	94.4366	0.392037	0.00713251
1	A1	175	94.6348	0.387678	0.005953
1	A1	176	94.8331	0.389051	0.00440351
2	A2	1	60.1402	4.71104	0.231795
2	A2	2	60.3384	4.68939	0.230677
2	A2	3	60.5367	4.67009	0.229147
2	A2	4	60.7349	4.64669	0.227714
2	A2	5	60.9332	4.63398	0.226975
2	A2	6	61.1314	4.61177	0.227272
2	A2	7	61.3297	4.58845	0.2285
2	A2	8	61.5279	4.56641	0.230201
2	A2	9	61.7262	4.54458	0.231867
2	A2	10	61.9244	4.521	0.233237
2	A2	11	62.1227	4.49527	0.234448
2	A2	12	62.3209	4.47648	0.235898
2	A2	13	62.5191	4.45662	0.237988
2	A2	14	62.7174	4.43332	0.240847
2	A2	15	62.9156	4.40426	0.244214
2	A2	16	63.1139	4.39487	0.247507
2	A2	17	63.3121	4.35568	0.250046
2	A2	18	63.5104	4.33324	0.251289
2	A2	19	63.7086	4.31303	0.251001
2	A2	20	63.9069	4.28731	0.249318
2	A2	21	64.1051	4.26019	0.246707
2	A2	22	64.3033	4.23774	0.243869
2	A2	23	64.5016	4.21697	0.241585
2	A2	24	64.6998	4.19211	0.240526
2	A2	25	64.8981	4.17635	0.241025
2	A2	26	65.0963	4.14784	0.242975
2	A2	27	65.2946	4.13151	0.245846
2	A2	28	65.4928	4.10515	0.248915
2	A2	29	65.6911	4.07628	0.251569
2	A2	30	65.8893	4.05647	0.253502
2	A2	31	66.0876	4.03063	0.254753
2	A2	32	66.2858	4.00308	0.255517
2	A2	33	66.484	3.98873	0.255916
2	A2	34	66.6823	3.96203	0.255886
2	A2	35	66.8805	3.93006	0.255267
2	A2	36	67.0788	3.91218	0.254011
2	A2	37	67.277	3.88107	0.252344
2	A2	38	67.4753	3.8616	0.250725
2	A2	39	67.6735	3.84015	0.249649
2	A2	40	67.8718	3.8142	0.249425
2	A2	41	68.07	3.79605	0.250061
2	A2	42	68.2682	3.76946	0.251341
2	A2	43	68.4665	3.74091	0.252946
2	A2	44	68.6647	3.72137	0.254555
2	A2	45	68.863	3.70209	0.255899
2	A2	46	69.0612	3.66863	0.256782
2	A2	47	69.2595	3.6438	0.257123
2	A2	48	69.4577	3.62478	0.256959
2	A2	49	69.656	3.59182	0.256397
2	A2	50	69.8542	3.57489	0.255501
2	A2	51	70.0525	3.55296	0.254216
2	A2	52	70.2507	3.51878	0.252437
2	A2	53	70.4489	3.50009	0.250143
2	A2	54	70.6472	3.47849	0.247533
2	A2	55	70.8454	3.44539	0.245015
2	A2	56	71.0437	3.43526	0.243062
2	A2	57	71.2419	3.40852	0.242024
2	A2	58	71.4402	3.38601	0.242001
2	A2	59	71.6384	3.36017	0.242849
2	A2	60	71.8367	3.34104	0.244238
2	A2	61	72.0349	3.3186	0.245739
2	A2	62	72.2331	3.29227	0.246909
2	A2	63	72.4314	3.26818	0.247378
2	A2	64	72.6296	3.24439	0.24693
2	A2	65	72.8279	3.22388	0.24557
2	A2	66	73.0261	3.19234	0.24353
2	A2	67	73.2244	3.17562	0.241221
2	A2	68	73.4226	3.15559	0.239135
2	A2	69	73.6209	3.12827	0.237732
2	A2	70	73.8191	3.10153	0.237301
2	A2	71	74.0173	3.09624	0.237865
2	A2	72	74.2156	3.06241	0.239171
2	A2	73	74.4138	3.04233	0.240826
2	A2	74	74.6121	3.01762	0.242482
2	A2	75	74.8103	2.98981	0.243957
2	A2	76	75.0086	2.97313	0.245184
2	A2	77	75.2068	2.95183	0.24603
2	A2	78	75.4051	2.9254	0.246206
2	A2	79	75.6033	2.90178	0.245369
2	A2	80	75.8016	2.87195	0.243407
2	A2	81	75.9998	2.85173	0.240691
2	A2	82	76.198	2.828	0.238068
2	A2	83	76.3963	2.80282	0.23653
2	A2	84	76.5945	2.78802	0.236725
2	A2	85	76.7928	2.77334	0.238595
2	A2	86	76.991	2.74326	0.241425
2	A2	87	77.1893	2.71481	0.244258
2	A2	88	77.3875	2.68921	0.246479
2	A2	89	77.5858	2.67216	0.248154
2	A2	90	77.784	2.63973	0.249986
2	A2	91	77.9823	2.62523	0.252978
2	A2	92	78.1805	2.60183	0.258141
2	A2	93	78.3787	2.57831	0.266519
2	A2	94	78.577	2.54763	0.279572
2	A2	95	78.7752	2.52459	0.299677
2	A2	96	78.9735	2.49163	0.330407
2	A2	97	79.1717	2.46779	0.376408
2	A2	98	79.37	2.45761	0.442942
2	A2	99	79.5682	2.40191	0.535298
2	A2	100	79.7665	2.35103	0.657996
2	A2	101	79.9647	2.29922	0.813524
2	A2	102	80.1629	2.22968	1.00031
2	A2	103	80.3612	2.13387	1.21036
2	A2	104	80.5594	2.00811	1.42764
2	A2	105	80.7577	1.83768	1.62868
2	A2	106	80.9559	1.62212	1.78616
2	A2	107	81.1542	1.3692	1.8748
2	A2	108	81.3524	1.1248	1.8778
2	A2	109	81.5507	0.901214	1.79147
2	A2	110	81.7489	0.716576	1.62625
2	A2	111	81.9472	0.57136	1.4041
2	A2	112	82.1454	0.479615	1.15314
2	A2	113	82.3436	0.41884	0.901457
2	A2	114	82.5419	0.39082	0.671851
2	A2	115	82.7401	0.37163	0.478859
2	A2	116	82.9384	0.360371	0.32825
2	A2	117	83.1366	0.35519	0.218606
2	A2	118	83.3349	0.352086	0.143941
2	A2	119	83.5331	0.348892	0.0963965
2	A2	120	83.7314	0.342903	0.0682659
2	A2	121	83.9296	0.340968	0.0531126
2	A2	122	84.1278	0.33942	0.0460602
2	A2	123	84.3261	0.336733	0.0435711
2	A2	124	84.5243	0.330756	0.043078
2	A2	125	84.7226	0.32709	0.0427275
2	A2	126	84.9208	0.319774	0.0413211
2	A2	127	85.1191	0.313146	0.0383522
2	A2	128	85.3173	0.310114	0.0339756
2	A2	129	85.5156	0.309994	0.0288116
2	A2	130	85.7138	0.308514	0.0236296
2	A2	131	85.912	0.307619	0.0190503
2	A2	132	86.1103	0.305375	0.0153966
2	A2	133	86.3085	0.305302	0.0127129
2	A2	134	86.5068	0.303753	0.0108773
2	A2	135	86.705	0.302524	0.00970769
2	A2	136	86.9033	0.305388	0.00901641
2	A2	137	87.1015	0.30081	0.00862889
2	A2	138	87.2998	0.301155	0.0083976
2	A2	139	87.498	0.299443	0.00821688
2	A2	140	87.6963	0.300369	0.00802676
2	A2	141	87.8945	0.299266	0.0077969
2	A2	142	88.0927	0.297556	0.00751013
2	A2	143	88.291	0.2972	0.00716478
2	A2	144	88.4892	0.296827	0.0067918
2	A2	145	88.6875	0.29557	0.00646209
2	A2	146	88.8857	0.295339	0.00626378
2	A2	147	89.084	0.295524	0.00625271
2	A2	148	89.2822	0.294913	0.00641259
2	A2	149	89.4805	0.293231	0.00665336
2	A2	150	89.6787	0.291889	0.0068548
2	A2	151	89.877	0.292559	0.00692831
2	A2	152	90.0752	0.291668	0.00686029
2	A2	153	90.2734	0.290432	0.00671542
2	A2	154	90.4717	0.288859	0.00659787
2	A2	155	90.6699	0.29075	0.00658954
2	A2	156	90.8682	0.291163	0.0066941
2	A2	157	91.0664	0.287144	0.00682672
2	A2	158	91.2647	0.286633	0.00686323
2	A2	159	91.4629	0.285818	0.00672201
2	A2	160	91.6612	0.288311	0.00641898
2	A2	161	91.8594	0.284905	0.00605782
2	A2	162	92.0576	0.284874	0.00576861
2	A2	163	92.2559	0.285825	0.00564449
2	A2	164	92.4541	0.283952	0.00570817
2	A2	165	92.6524	0.28481	0.00591715
2	A2	166	92.8506	0.28254	0.00619176
2	A2	167	93.0489	0.282372	0.00645062
2	A2	168	93.2471	0.282404	0.00663808
2	A2	169	93.4454	0.280626	0.0067307
2	A2	170	93.6436	0.280391	0.00671932
2	A2	171	93.8419	0.281183	0.00658336
2	A2	172	94.0401	0.278451	0.00627989
2	A2	173	94.2383	0.277935	0.00575994
2	A2	174	94.4366	0.278507	0.00500315
2	A2	175	94.6348	0.278038	0.00404772
2	A2	176	94.8331	0.276055	0.00299313
3	A3	1	60.1402	4.7741	0.228112
3	A3	2	60.3384	4.7461	0.225649
3	A3	3	60.5367	4.72344	0.222169
3	A3	4	60.7349	4.70761	0.218759
3	A3	5	60.9332	4.68974	0.216761
3	A3	6	61.1314	4.67514	0.21707
3	A3	7	61.3297	4.65502	0.219662
3	A3	8	61.5279	4.6351	0.223648
3	A3	9	61.7262	4.60703	0.227795
3	A3	10	61.9244	4.58492	0.231201
3	A3	11	62.1227	4.5569	0.233623
3	A3	12	62.3209	4.53924	0.23541
3	A3	13	62.5191	4.52447	0.237094
3	A3	14	62.7174	4.49157	0.239028
3	A3	15	62.9156	4.46835	0.241223
3	A3	16	63.1139	4.45724	0.243437
3	A3	17	63.3121	4.41732	0.245368
3	A3	18	63.5104	4.40009	0.246796
3	A3	19	63.7086	4.37648	0.247633
3	A3	20	63.9069	4.35616	0.247887
3	A3	21	64.1051	4.32193	0.247632
3	A3	22	64.3033	4.30864	0.247015
3	A3	23	64.5016	4.27971	0.246257
3	A3	24	64.6998	4.25173	0.245621
3	A3	25	64.8981	4.23824	0.245305
3	A3	26	65.0963	4.20834	0.24535
3	A3	27	65.2946	4.19224	0.245637
3	A3	28	65.4928	4.16275	0.246006
3	A3	29	65.6911	4.13564	0.246372
3	A3	30	65.8893	4.11802	0.246755
3	A3	31	66.0876	4.09341	0.247163
3	A3	32	66.2858	4.07867	0.247503
3	A3	33	66.484	4.04415	0.247605
3	A3	34	66.6823	4.02047	0.247385
3	A3	35	66.8805	3.9972	0.246991
3	A3	36	67.0788	3.97733	0.246768
3	A3	37	67.277	3.95444	0.247068
3	A3	38	67.4753	3.93061	0.248047
3	A3	39	67.6735	3.90411	0.249586
3	A3	40	67.8718	3.88433	0.251361
3	A3	41	68.07	3.85972	0.252978
3	A3	42	68.2682	3.83067	0.254095
3	A3	43	68.4665	3.81012	0.254479
3	A3	44	68.6647	3.78579	0.254049
3	A3	45	68.863	3.75878	0.252885
3	A3	46	69.0612	3.7343	0.251235
3	A3	47	69.2595	3.70924	0.249451
3	A3	48	69.4577	3.68686	0.247882
3	A3	49	69.656	3.66612	0.246731
3	A3	50	69.8542	3.64205	0.245995
3	A3	51	70.0525	3.6158	0.24552
3	A3	52	70.2507	3.59179	0.245124
3	A3	53	70.4489	3.57059	0.244717
3	A3	54	70.6472	3.54904	0.244326
3	A3	55	70.8454	3.51842	0.24402
3	A3	56	71.0437	3.50554	0.243842
3	A3	57	71.2419	3.47754	0.243785
3	A3	58	71.4402	3.45296	0.243816
3	A3	59	71.6384	3.42519	0.243894
3	A3	60	71.8367	3.41262	0.243976
3	A3	61	72.0349	3.38593	0.243987
3	A3	62	72.2331	3.35884	0.243837
3	A3	63	72.4314	3.33167	0.24345
3	A3	64	72.6296	3.31969	0.242814
3	A3	65	72.8279	3.29089	0.241995
3	A3	66	73.0261	3.26381	0.241117
3	A3	67	73.2244	3.24624	0.240336
3	A3	68	73.4226	3.22292	0.239793
3	A3	69	73.6209	3.19761	0.239551
3	A3	70	73.8191	3.17661	0.239546
3	A3	71	74.0173	3.1588	0.239606
3	A3	72	74.2156	3.12883	0.23956
3	A3	73	74.4138	3.10646	0.239376
3	A3	74	74.6121	3.08385	0.239211
3	A3	75	74.8103	3.05977	0.239304
3	A3	76	75.0086	3.04376	0.239752
3	A3	77	75.2068	3.01975	0.24036
3	A3	78	75.4051	2.99431	0.240664
3	A3	79	75.6033	2.96951	0.240175
3	A3	80	75.8016	2.94231	0.238662
3	A3	81	75.9998	2.92578	0.23633
3	A3	82	76.198	2.89466	0.233781
3	A3	83	76.3963	2.87972	0.231801
3	A3	84	76.5945	2.85298	0.231062
3	A3	85	76.7928	2.84069	0.231861
3	A3	86	76.991	2.81514	0.234028
3	A3	87	77.1893	2.78987	0.237041
3	A3	88	77.3875	2.76552	0.240277
3	A3	89	77.5858	2.74965	0.243313
3	A3	90	77.784	2.7147	0.246143
3	A3	91	77.9823	2.69169	0.249215
3	A3	92	78.1805	2.67547	0.253404
3	A3	93	78.3787	2.65274	0.259994
3	A3	94	78.577	2.62381	0.270804
3	A3	95	78.7752	2.59637	0.288416
3	A3	96	78.9735	2.5706	0.31633
3	A3	97	79.1717	2.54627	0.358868
3	A3	98	79.37	2.53383	0.420871
3	A3	99	79.5682	2.4796	0.507304
3	A3	100	79.7665	2.4381	0.622698
3	A3	101	79.9647	2.38172	0.770147
3	A3	102	80.1629	2.31817	0.949527
3	A3	103	80.3612	2.22376	1.15512
3	A3	104	80.5594	2.1099	1.37362
3	A3	105	80.7577	1.95725	1.58396
3	A3	106	80.9559	1.74677	1.75995
3	A3	107	81.1542	1.49556	1.87555
3	A3	108	81.3524	1.24743	1.91125
3	A3	109	81.5507	1.01493	1.85911
3	A3	110	81.7489	0.813209	1.72479
3	A3	111	81.9472	0.65046	1.52592
3	A3	112	82.1454	0.531045	1.28772
3	A3	113	82.3436	0.451879	1.03737
3	A3	114	82.5419	0.404756	0.798915
3	A3	115	82.7401	0.376846	0.589697
3	A3	116	82.9384	0.361842	0.419049
3	A3	117	83.1366	0.352148	0.288902
3	A3	118	83.3349	0.343613	0.195749
3	A3	119	83.5331	0.339935	0.133083
3	A3	120	83.7314	0.335249	0.0935385
3	A3	121	83.9296	0.333183	0.0703271
3	A3	122	84.1278	0.328164	0.0578756
3	A3	123	84.3261	0.3253	0.0518971
3	A3	124	84.5243	0.320229	0.0492034
3	A3	125	84.7226	0.315334	0.047509
3	A3	126	84.9208	0.308895	0.0453339
3	A3	127	85.1191	0.301328	0.0419688
3	A3	128	85.3173	0.297742	0.0373934
3	A3	129	85.5156	0.297652	0.0320777
3	A3	130	85.7138	0.294978	0.0266912
3	A3	131	85.912	0.294581	0.0218345
3	A3	132	86.1103	0.291825	0.0178937
3	A3	133	86.3085	0.289766	0.0150282
3	A3	134	86.5068	0.29135	0.0132279
3	A3	135	86.705	0.290162	0.0123633
3	A3	136	86.9033	0.289936	0.0122122
3	A3	137	87.1015	0.286812	0.0124874
3	A3	138	87.2998	0.286239	0.0128884
3	A3	139	87.498	0.284518	0.0131629
3	A3	140	87.6963	0.283905	0.013153
3	A3	141	87.8945	0.280747	0.0128067
3	A3	142	88.0927	0.280739	0.0121683
3	A3	143	88.291	0.279953	0.0113581
3	A3	144	88.4892	0.278085	0.0105493
3	A3	145	88.6875	0.27665	0.00993042
3	A3	146	88.8857	0.277825	0.0096463
3	A3	147	89.084	0.276015	0.0097346
3	A3	148	89.2822	0.275541	0.0100922
3	A3	149	89.4805	0.273844	0.0105037
3	A3	150	89.6787	0.271997	0.010734
3	A3	151	89.877	0.27013	0.0106375
3	A3	152	90.0752	0.270506	0.0102237
3	A3	153	90.2734	0.269163	0.0096363
3	A3	154	90.4717	0.269476	0.00906439
3	A3	155	90.6699	0.268217	0.00864377
3	A3	156	90.8682	0.267775	0.00840883
3	A3	157	91.0664	0.265792	0.0083153
3	A3	158	91.2647	0.26492	0.00830056
3	A3	159	91.4629	0.266353	0.00833061
3	A3	160	91.6612	0.263503	0.00840735
3	A3	161	91.8594	0.263637	0.00854444
3	A3	162	92.0576	0.262297	0.00874125
3	A3	163	92.2559	0.261636	0.00897237
3	A3	164	92.4541	0.261073	0.00919423
3	A3	165	92.6524	0.26014	0.00935804
3	A3	166	92.8506	0.257986	0.00942514
3	A3	167	93.0489	0.257931	0.00937719
3	A3	168	93.2471	0.257578	0.00921629
3	A3	169	93.4454	0.255773	0.00895025
3	A3	170	93.6436	0.255649	0.00857274
3	A3	171	93.8419	0.254548	0.00805328
3	A3	172	94.0401	0.253257	0.00734723
3	A3	173	94.2383	0.253697	0.00642217
3	A3	174	94.4366	0.252524	0.00529074
3	A3	175	94.6348	0.250807	0.00402995
3	A3	176	94.8331	0.252704	0.00277187
4	A4	1	60.1402	4.92786	0.23846
4	A4	2	60.3384	4.91072	0.240984
4	A4	3	60.5367	4.88218	0.242998
4	A4	4	60.7349	4.86561	0.243852
4	A4	5	60.9332	4.83963	0.243338
4	A4	6	61.1314	4.81727	0.241727
4	A4	7	61.3297	4.78573	0.239603
4	A4	8	61.5279	4.7832	0.237537
4	A4	9	61.7262	4.74717	0.235917
4	A4	10	61.9244	4.73454	0.234929
4	A4	11	62.1227	4.70104	0.234673
4	A4	12	62.3209	4.68979	0.235269
4	A4	13	62.5191	4.66689	0.236893
4	A4	14	62.7174	4.64143	0.239616
4	A4	15	62.9156	4.62075	0.243311
4	A4	16	63.1139	4.60609	0.247581
4	A4	17	63.3121	4.56937	0.251817
4	A4	18	63.5104	4.55488	0.255381
4	A4	19	63.7086	4.52549	0.257778
4	A4	20	63.9069	4.5017	0.258818
4	A4	21	64.1051	4.47958	0.25868
4	A4	22	64.3033	4.44505	0.257849
4	A4	23	64.5016	4.4349	0.256959
4	A4	24	64.6998	4.40577	0.256565
4	A4	25	64.8981	4.38367	0.256964
4	A4	26	65.0963	4.35606	0.258105
4	A4	27	65.2946	4.33999	0.25961
4	A4	28	65.4928	4.31579	0.260946
4	A4	29	65.6911	4.28422	0.261656
4	A4	30	65.8893	4.26113	0.26156
4	A4	31	66.0876	4.23828	0.260843
4	A4	32	66.2858	4.21652	0.259938
4	A4	33	66.484	4.19114	0.259337
4	A4	34	66.6823	4.17013	0.259401
4	A4	35	66.8805	4.14672	0.260248
4	A4	36	67.0788	4.11713	0.261736
4	A4	37	67.277	4.09933	0.263482
4	A4	38	67.4753	4.07675	0.264956
4	A4	39	67.6735	4.04767	0.265667
4	A4	40	67.8718	4.01818	0.265401
4	A4	41	68.07	3.99702	0.26436
4	A4	42	68.2682	3.97044	0.263092
4	A4	43	68.4665	3.95304	0.262231
4	A4	44	68.6647	3.92858	0.262227
4	A4	45	68.863	3.89983	0.263191
4	A4	46	69.0612	3.88334	0.264909
4	A4	47	69.2595	3.84579	0.266932
4	A4	48	69.4577	3.83246	0.268639
4	A4	49	69.656	3.8061	0.269368
4	A4	50	69.8542	3.77936	0.268621
4	A4	51	70.0525	3.74449	0.266345
4	A4	52	70.2507	3.72034	0.263082
4	A4	53	70.4489	3.70609	0.259818
4	A4	54	70.6472	3.68021	0.257552
4	A4	55	70.8454	3.65621	0.256857
4	A4	56	71.0437	3.64105	0.257676
4	A4	57	71.2419	3.61084	0.259487
4	A4	58	71.4402	3.58077	0.261597
4	A4	59	71.6384	3.56101	0.263399
4	A4	60	71.8367	3.54213	0.264433
4	A4	61	72.0349	3.51181	0.264369
4	A4	62	72.2331	3.48671	0.26303
4	A4	63	72.4314	3.46041	0.260471
4	A4	64	72.6296	3.43586	0.257031
4	A4	65	72.8279	3.41366	0.253249
4	A4	66	73.0261	3.39776	0.249704
4	A4	67	73.2244	3.36623	0.246871
4	A4	68	73.4226	3.35019	0.24509
4	A4	69	73.6209	3.32289	0.24456
4	A4	70	73.8191	3.29816	0.245296
4	A4	71	74.0173	3.2943	0.247063
4	A4	72	74.2156	3.25683	0.249422
4	A4	73	74.4138	3.23416	0.251881
4	A4	74	74.6121	3.21069	0.25411
4	A4	75	74.8103	3.18378	0.255978
4	A4	76	75.0086	3.16774	0.257384
4	A4	77	75.2068	3.14482	0.25805
4	A4	78	75.4051	3.11751	0.257511
4	A4	79	75.6033	3.09153	0.2554
4	A4	80	75.8016	3.05788	0.25184
4	A4	81	75.9998	3.04451	0.247594
4	A4	82	76.198	3.02015	0.243885
4	A4	83	76.3963	2.9978	0.241888
4	A4	84	76.5945	2.97691	0.242217
4	A4	85	76.7928	2.96579	0.244681
4	A4	86	76.991	2.93583	0.248428
4	A4	87	77.1893	2.90553	0.252394
4	A4	88	77.3875	2.88448	0.255807
4	A4	89	77.5858	2.86367	0.258465
4	A4	90	77.784	2.83172	0.260708
4	A4	91	77.9823	2.81352	0.263181
4	A4	92	78.1805	2.793	0.266672
4	A4	93	78.3787	2.76676	0.272233
4	A4	94	78.577	2.73458	0.281538
4	A4	95	78.7752	2.71278	0.297215
4	A4	96	78.9735	2.68539	0.32288
4	A4	97	79.1717	2.66424	0.362803
4	A4	98	79.37	2.65128	0.421478
4	A4	99	79.5682	2.59729	0.503387
4	A4	100	79.7665	2.55593	0.612892
4	A4	101	79.9647	2.49941	0.753742
4	A4	102	80.1629	2.43964	0.927544
4	A4	103	80.3612	2.35713	1.13115
4	A4	104	80.5594	2.25264	1.35391
4	A4	105	80.7577	2.11395	1.5764
4	A4	106	80.9559	1.92042	1.7721
4	A4	107	81.1542	1.67666	1.9124
4	A4	108	81.3524	1.42419	1.97338
4	A4	109	81.5507	1.18349	1.94215
4	A4	110	81.7489	0.969496	1.82048
4	A4	111	81.9472	0.796195	1.62422
4	A4	112	82.1454	0.669311	1.37932
4	A4	113	82.3436	0.587847	1.11565
4	A4	114	82.5419	0.53992	0.860771
4	A4	115	82.7401	0.511114	0.63533
4	A4	116	82.9384	0.494608	0.450988
4	A4	117	83.1366	0.487534	0.310805
4	A4	118	83.3349	0.479533	0.211373
4	A4	119	83.5331	0.473693	0.145637
4	A4	120	83.7314	0.469347	0.105429
4	A4	121	83.9296	0.464495	0.0831754
4	A4	122	84.1278	0.460503	0.0726401
4	A4	123	84.3261	0.45637	0.0689638
4	A4	124	84.5243	0.450166	0.0684013
4	A4	125	84.7226	0.44113	0.068116
4	A4	126	84.9208	0.432037	0.0661688
4	A4	127	85.1191	0.422203	0.0616236
4	A4	128	85.3173	0.415742	0.0545614
4	A4	129	85.5156	0.414414	0.0458606
4	A4	130	85.7138	0.412474	0.0367689
4	A4	131	85.912	0.411669	0.0284362
4	A4	132	86.1103	0.409619	0.0216096
4	A4	133	86.3085	0.408831	0.0165676
4	A4	134	86.5068	0.408227	0.0132311
4	A4	135	86.705	0.407263	0.0113301
4	A4	136	86.9033	0.408524	0.0105212
4	A4	137	87.1015	0.405131	0.0104416
4	A4	138	87.2998	0.406122	0.0107328
4	A4	139	87.498	0.403877	0.0110721
4	A4	140	87.6963	0.403017	0.0112221
4	A4	141	87.8945	0.400295	0.0110757
4	A4	142	88.0927	0.400041	0.010669
4	A4	143	88.291	0.399908	0.0101456
4	A4	144	88.4892	0.398877	0.00968614
4	A4	145	88.6875	0.397966	0.00943196
4	A4	146	88.8857	0.397163	0.00943302
4	A4	147	89.084	0.39547	0.0096349
4	A4	148	89.2822	0.396328	0.00990374
4	A4	149	89.4805	0.393732	0.0100821
4	A4	150	89.6787	0.390691	0.0100561
4	A4	151	89.877	0.393023	0.00980289
4	A4	152	90.0752	0.391361	0.00939502
4	A4	153	90.2734	0.389458	0.00895279
4	A4	154	90.4717	0.389793	0.00857621
4	A4	155	90.6699	0.389874	0.00829831
4	A4	156	90.8682	0.388586	0.00808684
4	A4	157	91.0664	0.385703	0.00789166
4	A4	158	91.2647	0.386696	0.00769723
4	A4	159	91.4629	0.386273	0.00754207
4	A4	160	91.6612	0.38683	0.00748653
4	A4	161	91.8594	0.384276	0.00756357
4	A4	162	92.0576	0.384191	0.0077565
4	A4	163	92.2559	0.382194	0.00801475
4	A4	164	92.4541	0.38291	0.00828229
4	A4	165	92.6524	0.383283	0.00850798
4	A4	166	92.8506	0.380487	0.00864267
4	A4	167	93.0489	0.37893	0.00865089
4	A4	168	93.2471	0.378713	0.00853354
4	A4	169	93.4454	0.378963	0.00833331
4	A4	170	93.6436	0.378375	0.0080976
4	A4	171	93.8419	0.377743	0.00782297
4	A4	172	94.0401	0.375574	0.00743308
4	A4	173	94.2383	0.374894	0.00682064
4	A4	174	94.4366	0.374893	0.00592154
4	A4	175	94.6348	0.375296	0.00476944
4	A4	176	94.8331	0.37258	0.00349413
5	A5	1	60.1402	4.81847	0.242662
5	A5	2	60.3384	4.81165	0.243127
5	A5	3	60.5367	4.78846	0.243802
5	A5	4	60.7349	4.76776	0.2445
5	A5	5	60.9332	4.73724	0.245142
5	A5	6	61.1314	4.71955	0.245721
5	A5	7	61.3297	4.69558	0.246268
5	A5	8	61.5279	4.6728	0.246766
5	A5	9	61.7262	4.64862	0.247141
5	A5	10	61.9244	4.62209	0.247361
5	A5	11	62.1227	4.60014	0.247513
5	A5	12	62.3209	4.58007	0.247844
5	A5	13	62.5191	4.55127	0.248672
5	A5	14	62.7174	4.53163	0.250196
5	A5	15	62.9156	4.50161	0.25234
5	A5	16	63.1139	4.49428	0.254691
5	A5	17	63.3121	4.45641	0.256651
5	A5	18	63.5104	4.42621	0.257707
5	A5	19	63.7086	4.40863	0.257679
5	A5	20	63.9069	4.38419	0.256808
5	A5	21	64.1051	4.35496	0.255627
5	A5	22	64.3033	4.33674	0.25475
5	A5	23	64.5016	4.31203	0.254676
5	A5	24	64.6998	4.28271	0.255647
5	A5	25	64.8981	4.2652	0.257563
5	A5	26	65.0963	4.24235	0.259973
5	A5	27	65.2946	4.21612	0.262185
5	A5	28	65.4928	4.18699	0.263527
5	A5	29	65.6911	4.16243	0.263634
5	A5	30	65.8893	4.13515	0.262606
5	A5	31	66.0876	4.11381	0.260951
5	A5	32	66.2858	4.09054	0.259349
5	A5	33	66.484	4.06465	0.258362
5	A5	34	66.6823	4.04313	0.258269
5	A5	35	66.8805	4.01989	0.259017
5	A5	36	67.0788	3.99163	0.260307
5	A5	37	67.277	3.97152	0.261745
5	A5	38	67.4753	3.94356	0.262986
5	A5	39	67.6735	3.91697	0.263867
5	A5	40	67.8718	3.89325	0.264416
5	A5	41	68.07	3.86747	0.264776
5	A5	42	68.2682	3.84419	0.265055
5	A5	43	68.4665	3.82191	0.265213
5	A5	44	68.6647	3.79236	0.265066
5	A5	45	68.863	3.76933	0.264427
5	A5	46	69.0612	3.74156	0.263254
5	A5	47	69.2595	3.71352	0.261736
5	A5	48	69.4577	3.69414	0.260197
5	A5	49	69.656	3.66904	0.258937
5	A5	50	69.8542	3.64539	0.258088
5	A5	51	70.0525	3.61781	0.2576
5	A5	52	70.2507	3.59466	0.25731
5	A5	53	70.4489	3.57368	0.257046
5	A5	54	70.6472	3.54508	0.25669
5	A5	55	70.8454	3.52142	0.256187
5	A5	56	71.0437	3.50007	0.255511
5	A5	57	71.2419	3.47366	0.254684
5	A5	58	71.4402	3.45129	0.253762
5	A5	59	71.6384	3.42125	0.252863
5	A5	60	71.8367	3.40508	0.252109
5	A5	61	72.0349	3.37838	0.251565
5	A5	62	72.2331	3.35676	0.25117
5	A5	63	72.4314	3.3302	0.250744
5	A5	64	72.6296	3.30733	0.250046
5	A5	65	72.8279	3.28335	0.248868
5	A5	66	73.0261	3.26054	0.247162
5	A5	67	73.2244	3.23861	0.245146
5	A5	68	73.4226	3.2105	0.243314
5	A5	69	73.6209	3.18532	0.242283
5	A5	70	73.8191	3.17014	0.242483
5	A5	71	74.0173	3.15625	0.243883
5	A5	72	74.2156	3.12772	0.245973
5	A5	73	74.4138	3.0963	0.248106
5	A5	74	74.6121	3.07303	0.249899
5	A5	75	74.8103	3.04545	0.251374
5	A5	76	75.0086	3.03654	0.252708
5	A5	77	75.2068	3.0081	0.253833
5	A5	78	75.4051	2.98366	0.254277
5	A5	79	75.6033	2.95395	0.25342
5	A5	80	75.8016	2.92508	0.250964
5	A5	81	75.9998	2.90739	0.247268
5	A5	82	76.198	2.87753	0.243297
5	A5	83	76.3963	2.8598	0.240213
5	A5	84	76.5945	2.83885	0.238873
5	A5	85	76.7928	2.82583	0.239486
5	A5	86	76.991	2.79077	0.241617
5	A5	87	77.1893	2.77145	0.244453
5	A5	88	77.3875	2.7483	0.247189
5	A5	89	77.5858	2.72454	0.249314
5	A5	90	77.784	2.6952	0.250703
5	A5	91	77.9823	2.67207	0.251573
5	A5	92	78.1805	2.65584	0.252405
5	A5	93	78.3787	2.62959	0.254015
5	A5	94	78.577	2.59854	0.257716
5	A5	95	78.7752	2.57705	0.265452
5	A5	96	78.9735	2.55404	0.279697
5	A5	97	79.1717	2.53309	0.303127
5	A5	98	79.37	2.52345	0.338338
5	A5	99	79.5682	2.47435	0.387968
5	A5	100	79.7665	2.44045	0.455258
5	A5	101	79.9647	2.39637	0.544598
5	A5	102	80.1629	2.35458	0.661309
5	A5	103	80.3612	2.29271	0.810072
5	A5	104	80.5594	2.2239	0.992084
5	A5	105	80.7577	2.14252	1.20175
5	A5	106	80.9559	2.01818	1.4244
5	A5	107	81.1542	1.85056	1.63644
5	A5	108	81.3524	1.63549	1.8089
5	A5	109	81.5507	1.37835	1.91362
5	A5	110	81.7489	1.12471	1.93055
5	A5	111	81.9472	0.888847	1.85325
5	A5	112	82.1454	0.694546	1.69092
5	A5	113	82.3436	0.547812	1.46594
5	A5	114	82.5419	0.447982	1.20817
5	A5	115	82.7401	0.389164	0.947991
5	A5	116	82.9384	0.356413	0.710223
5	A5	117	83.1366	0.337929	0.51066
5	A5	118	83.3349	0.326938	0.355453
5	A5	119	83.5331	0.316746	0.242891
5	A5	120	83.7314	0.310578	0.166403
5	A5	121	83.9296	0.303124	0.117568
5	A5	122	84.1278	0.301291	0.0882848
5	A5	123	84.3261	0.295566	0.0718711
5	A5	124	84.5243	0.291745	0.0632759
5	A5	125	84.7226	0.285922	0.0588523
5	A5	126	84.9208	0.279167	0.0560474
5	A5	127	85.1191	0.27374	0.0531943
5	A5	128	85.3173	0.266228	0.049403
5	A5	129	85.5156	0.261792	0.0444658
5	A5	130	85.7138	0.25886	0.0386968
5	A5	131	85.912	0.255988	0.0326975
5	A5	132	86.1103	0.254666	0.0271016
5	A5	133	86.3085	0.254247	0.0223798
5	A5	134	86.5068	0.252163	0.018755
5	A5	135	86.705	0.249889	0.0162224
5	A5	136	86.9033	0.251041	0.0146263
5	A5	137	87.1015	0.247675	0.0137384
5	A5	138	87.2998	0.248775	0.013314
5	A5	139	87.498	0.246218	0.0131234
5	A5	140	87.6963	0.243914	0.0129771
5	A5	141	87.8945	0.244044	0.0127436
5	A5	142	88.0927	0.242481	0.0123633
5	A5	143	88.291	0.241114	0.01185
5	A5	144	88.4892	0.239897	0.0112814
5	A5	145	88.6875	0.238004	0.010774
5	A5	146	88.8857	0.238935	0.0104388
5	A5	147	89.084	0.236819	0.0103305
5	A5	148	89.2822	0.236616	0.0104153
5	A5	149	89.4805	0.234337	0.0105776
5	A5	150	89.6787	0.234257	0.0106688
5	A5	151	89.877	0.232511	0.0105738
5	A5	152	90.0752	0.230795	0.0102641
5	A5	153	90.2734	0.230936	0.00981123
5	A5	154	90.4717	0.229618	0.00935105
5	A5	155	90.6699	0.230264	0.00901646
5	A5	156	90.8682	0.228759	0.0088738
5	A5	157	91.0664	0.227834	0.00890028
5	A5	158	91.2647	0.225942	0.009015
5	A5	159	91.4629	0.226424	0.00913619
5	A5	160	91.6612	0.224476	0.00922241
5	A5	161	91.8594	0.224445	0.00927093
5	A5	162	92.0576	0.223569	0.00928487
5	A5	163	92.2559	0.222676	0.00924506
5	A5	164	92.4541	0.220597	0.00911669
5	A5	165	92.6524	0.220759	0.00888331
5	A5	166	92.8506	0.219398	0.00857826
5	A5	167	93.0489	0.218955	0.00827931
5	A5	168	93.2471	0.219228	0.00806433
5	A5	169	93.4454	0.218333	0.00795569
5	A5	170	93.6436	0.216368	0.00789332
5	A5	171	93.8419	0.21627	0.0077537
5	A5	172	94.0401	0.215209	0.00740015
5	A5	173	94.2383	0.214813	0.00673826
5	A5	174	94.4366	0.213323	0.00575404
5	A5	175	94.6348	0.213631	0.00452571
5	A5	176	94.8331	0.212468	0.00320609
6	A6	1	60.1402	4.96828	0.236191
6	A6	2	60.3384	4.95402	0.236518
6	A6	3	60.5367	4.93462	0.236914
6	A6	4	60.7349	4.90672	0.237386
6	A6	5	60.9332	4.88834	0.238038
6	A6	6	61.1314	4.8668	0.238972
6	A6	7	61.3297	4.84343	0.240165
6	A6	8	61.5279	4.81902	0.241441
6	A6	9	61.7262	4.79309	0.24255
6	A6	10	61.9244	4.7728	0.243288
6	A6	11	62.1227	4.74935	0.243592
6	A6	12	62.3209	4.72177	0.24357
6	A6	13	62.5191	4.70296	0.243463
6	A6	14	62.7174	4.67286	0.243589
6	A6	15	62.9156	4.65682	0.244232
6	A6	16	63.1139	4.63344	0.245549
6	A6	17	63.3121	4.60012	0.24745
6	A6	18	63.5104	4.58597	0.249552
6	A6	19	63.7086	4.56333	0.251236
6	A6	20	63.9069	4.53568	0.251873
6	A6	21	64.1051	4.50326	0.25113
6	A6	22	64.3033	4.48127	0.249227
6	A6	23	64.5016	4.45783	0.246901
6	A6	24	64.6998	4.43849	0.245103
6	A6	25	64.8981	4.4113	0.244528
6	A6	26	65.0963	4.39449	0.245309
6	A6	27	65.2946	4.37592	0.247042
6	A6	28	65.4928	4.33934	0.249099
6	A6	29	65.6911	4.31729	0.251009
6	A6	30	65.8893	4.29535	0.252631
6	A6	31	66.0876	4.27389	0.254043
6	A6	32	66.2858	4.25002	0.255316
6	A6	33	66.484	4.22377	0.256361
6	A6	34	66.6823	4.20162	0.257013
6	A6	35	66.8805	4.16871	0.257205
6	A6	36	67.0788	4.14838	0.257058
6	A6	37	67.277	4.12532	0.256827
6	A6	38	67.4753	4.1022	0.256736
6	A6	39	67.6735	4.07487	0.256857
6	A6	40	67.8718	4.05055	0.257138
6	A6	41	68.07	4.02901	0.257489
6	A6	42	68.2682	3.99451	0.257858
6	A6	43	68.4665	3.9839	0.258225
6	A6	44	68.6647	3.95091	0.258529
6	A6	45	68.863	3.92934	0.258657
6	A6	46	69.0612	3.90014	0.258452
6	A6	47	69.2595	3.87401	0.257764
6	A6	48	69.4577	3.85691	0.2565
6	A6	49	69.656	3.8257	0.254661
6	A6	50	69.8542	3.79966	0.252417
6	A6	51	70.0525	3.77949	0.250147
6	A6	52	70.2507	3.74652	0.248364
6	A6	53	70.4489	3.73742	0.247515
6	A6	54	70.6472	3.71206	0.247759
6	A6	55	70.8454	3.68131	0.248864
6	A6	56	71.0437	3.66594	0.250309
6	A6	57	71.2419	3.63501	0.251505
6	A6	58	71.4402	3.60997	0.252053
6	A6	59	71.6384	3.58917	0.251873
6	A6	60	71.8367	3.56085	0.251184
6	A6	61	72.0349	3.53929	0.250366
6	A6	62	72.2331	3.51283	0.249737
6	A6	63	72.4314	3.49625	0.249371
6	A6	64	72.6296	3.46789	0.249044
6	A6	65	72.8279	3.44646	0.248359
6	A6	66	73.0261	3.41778	0.247012
6	A6	67	73.2244	3.39269	0.245039
6	A6	68	73.4226	3.37344	0.242884
6	A6	69	73.6209	3.34736	0.241204
6	A6	70	73.8191	3.32361	0.240545
6	A6	71	74.0173	3.31517	0.241049
6	A6	72	74.2156	3.28382	0.242427
6	A6	73	74.4138	3.25165	0.244167
6	A6	74	74.6121	3.24087	0.24583
6	A6	75	74.8103	3.20485	0.247209
6	A6	76	75.0086	3.18908	0.248239
6	A6	77	75.2068	3.16664	0.248804
6	A6	78	75.4051	3.14024	0.248642
6	A6	79	75.6033	3.11702	0.247442
6	A6	80	75.8016	3.08145	0.245095
6	A6	81	75.9998	3.07133	0.241888
6	A6	82	76.198	3.03662	0.238511
6	A6	83	76.3963	3.02061	0.235855
6	A6	84	76.5945	2.99773	0.234686
6	A6	85	76.7928	2.98096	0.235374
6	A6	86	76.991	2.95353	0.237761
6	A6	87	77.1893	2.93552	0.241252
6	A6	88	77.3875	2.90643	0.245063
6	A6	89	77.5858	2.88651	0.248525
6	A6	90	77.784	2.85288	0.251304
6	A6	91	77.9823	2.83507	0.253489
6	A6	92	78.1805	2.80944	0.25558
6	A6	93	78.3787	2.78883	0.258512
6	A6	94	78.577	2.75733	0.263762
6	A6	95	78.7752	2.73396	0.273488
6	A6	96	78.9735	2.70897	0.290525
6	A6	97	79.1717	2.68411	0.318218
6	A6	98	79.37	2.67633	0.360228
6	A6	99	79.5682	2.62605	0.420559
6	A6	100	79.7665	2.59089	0.503758
6	A6	101	79.9647	2.54084	0.614856
6	A6	102	80.1629	2.49753	0.758421
6	A6	103	80.3612	2.4247	0.936361
6	A6	104	80.5594	2.34213	1.14495
6	A6	105	80.7577	2.233	1.37228
6	A6	106	80.9559	2.07831	1.59766
6	A6	107	81.1542	1.86497	1.79402
6	A6	108	81.3524	1.6146	1.93307
6	A6	109	81.5507	1.35547	1.99194
6	A6	110	81.7489	1.10325	1.95884
6	A6	111	81.9472	0.882548	1.83611
6	A6	112	82.1454	0.703547	1.63954
6	A6	113	82.3436	0.564668	1.39442
6	A6	114	82.5419	0.479907	1.12987
6	A6	115	82.7401	0.425168	0.872987
6	A6	116	82.9384	0.394357	0.644444
6	A6	117	83.1366	0.380717	0.456335
6	A6	118	83.3349	0.371096	0.312295
6	A6	119	83.5331	0.363899	0.209366
6	A6	120	83.7314	0.35963	0.140655
6	A6	121	83.9296	0.355573	0.0978936
6	A6	122	84.1278	0.351408	0.0732724
6	A6	123	84.3261	0.34696	0.0603782
6	A6	124	84.5243	0.344921	0.0543914
6	A6	125	84.7226	0.337541	0.0518774
6	A6	126	84.9208	0.333205	0.0504796
6	A6	127	85.1191	0.326697	0.0486874
6	A6	128	85.3173	0.320473	0.0457067
6	A6	129	85.5156	0.3149	0.0413661
6	A6	130	85.7138	0.312995	0.035982
6	A6	131	85.912	0.310041	0.0301662
6	A6	132	86.1103	0.308972	0.0246067
6	A6	133	86.3085	0.307545	0.0198844
6	A6	134	86.5068	0.306229	0.0163623
6	A6	135	86.705	0.305782	0.014141
6	A6	136	86.9033	0.307222	0.0130719
6	A6	137	87.1015	0.303796	0.0128147
6	A6	138	87.2998	0.302942	0.0129378
6	A6	139	87.498	0.300702	0.013039
6	A6	140	87.6963	0.29987	0.012855
6	A6	141	87.8945	0.297785	0.0123201
6	A6	142	88.0927	0.297052	0.0115555
6	A6	143	88.291	0.294635	0.0107924
6	A6	144	88.4892	0.297243	0.0102596
6	A6	145	88.6875	0.295164	0.0100811
6	A6	146	88.8857	0.29377	0.0102287
6	A6	147	89.084	0.291119	0.0105492
6	A6	148	89.2822	0.292089	0.010844
6	A6	149	89.4805	0.28958	0.0109574
6	A6	150	89.6787	0.288083	0.0108312
6	A6	151	89.877	0.287559	0.0105128
6	A6	152	90.0752	0.28781	0.010124
6	A6	153	90.2734	0.28512	0.00980507
6	A6	154	90.4717	0.285321	0.00965405
6	A6	155	90.6699	0.285314	0.00968076
6	A6	156	90.8682	0.28413	0.00979843
6	A6	157	91.0664	0.28168	0.00986662
6	A6	158	91.2647	0.279666	0.00976308
6	A6	159	91.4629	0.280372	0.00944356
6	A6	160	91.6612	0.281101	0.00895059
6	A6	161	91.8594	0.27802	0.0083767
6	A6	162	92.0576	0.277938	0.00782666
6	A6	163	92.2559	0.27753	0.00740708
6	A6	164	92.4541	0.275313	0.00722448
6	A6	165	92.6524	0.277933	0.00735289
6	A6	166	92.8506	0.277241	0.0077701
6	A6	167	93.0489	0.274832	0.00831388
6	A6	168	93.2471	0.273629	0.00872243
6	A6	169	93.4454	0.270302	0.0087517
6	A6	170	93.6436	0.272289	0.00829357
6	A6	171	93.8419	0.271277	0.00741136
6	A6	172	94.0401	0.270195	0.00627714
6	A6	173	94.2383	0.270633	0.00507015
6	A6	174	94.4366	0.269827	0.00391058
6	A6	175	94.6348	0.269353	0.00285595
6	A6	176	94.8331	0.26937	0.00193531
7	A7	1	60.1402	5.04753	0.240809
7	A7	2	60.3384	5.0461	0.241208
7	A7	3	60.5367	5.01557	0.241818
7	A7	4	60.7349	4.99341	0.242536
7	A7	5	60.9332	4.97186	0.24333
7	A7	6	61.1314	4.94607	0.24419
7	A7	7	61.3297	4.92786	0.245082
7	A7	8	61.5279	4.89852	0.245909
7	A7	9	61.7262	4.87762	0.246586
7	A7	10	61.9244	4.84292	0.247101
7	A7	11	62.1227	4.83401	0.247515
7	A7	12	62.3209	4.80701	0.247954
7	A7	13	62.5191	4.77519	0.248559
7	A7	14	62.7174	4.75453	0.249478
7	A7	15	62.9156	4.72977	0.250818
7	A7	16	63.1139	4.71109	0.252565
7	A7	17	63.3121	4.68214	0.254532
7	A7	18	63.5104	4.65263	0.256353
7	A7	19	63.7086	4.63612	0.257625
7	A7	20	63.9069	4.60851	0.258051
7	A7	21	64.1051	4.57378	0.257585
7	A7	22	64.3033	4.55695	0.256455
7	A7	23	64.5016	4.53215	0.255063
7	A7	24	64.6998	4.50074	0.253833
7	A7	25	64.8981	4.48808	0.253048
7	A7	26	65.0963	4.45568	0.252797
7	A7	27	65.2946	4.43247	0.253042
7	A7	28	65.4928	4.41373	0.253731
7	A7	29	65.6911	4.37878	0.254842
7	A7	30	65.8893	4.36114	0.256337
7	A7	31	66.0876	4.34182	0.258075
7	A7	32	66.2858	4.31576	0.259795
7	A7	33	66.484	4.27825	0.261203
7	A7	34	66.6823	4.26416	0.262128
7	A7	35	66.8805	4.23592	0.262606
7	A7	36	67.0788	4.20878	0.262829
7	A7	37	67.277	4.18452	0.263037
7	A7	38	67.4753	4.16179	0.263394
7	A7	39	67.6735	4.13045	0.263929
7	A7	40	67.8718	4.11112	0.264542
7	A7	41	68.07	4.08436	0.265056
7	A7	42	68.2682	4.057	0.26532
7	A7	43	68.4665	4.03036	0.265297
7	A7	44	68.6647	4.00713	0.265105
7	A7	45	68.863	3.97802	0.264969
7	A7	46	69.0612	3.95516	0.26506
7	A7	47	69.2595	3.93048	0.265354
7	A7	48	69.4577	3.90409	0.26557
7	A7	49	69.656	3.87786	0.26529
7	A7	50	69.8542	3.85048	0.264182
7	A7	51	70.0525	3.82297	0.262241
7	A7	52	70.2507	3.79464	0.259865
7	A7	53	70.4489	3.77578	0.257687
7	A7	54	70.6472	3.75279	0.25627
7	A7	55	70.8454	3.72538	0.255801
7	A7	56	71.0437	3.70675	0.256003
7	A7	57	71.2419	3.67605	0.256316
7	A7	58	71.4402	3.65503	0.256218
7	A7	59	71.6384	3.61991	0.255528
7	A7	60	71.8367	3.60328	0.254485
7	A7	61	72.0349	3.57569	0.253565
7	A7	62	72.2331	3.55787	0.25317
7	A7	63	72.4314	3.52953	0.25337
7	A7	64	72.6296	3.50518	0.25384
7	A7	65	72.8279	3.48331	0.25403
7	A7	66	73.0261	3.45458	0.253452
7	A7	67	73.2244	3.43035	0.25198
7	A7	68	73.4226	3.40539	0.249949
7	A7	69	73.6209	3.37616	0.248016
7	A7	70	73.8191	3.35701	0.246807
7	A7	71	74.0173	3.34997	0.24659
7	A7	72	74.2156	3.3108	0.24718
7	A7	73	74.4138	3.28664	0.248168
7	A7	74	74.6121	3.26005	0.249237
7	A7	75	74.8103	3.24061	0.250305
7	A7	76	75.0086	3.22034	0.251395
7	A7	77	75.2068	3.19237	0.252388
7	A7	78	75.4051	3.1666	0.252915
7	A7	79	75.6033	3.14803	0.252506
7	A7	80	75.8016	3.11051	0.250922
7	A7	81	75.9998	3.09173	0.248401
7	A7	82	76.198	3.06093	0.245652
7	A7	83	76.3963	3.04738	0.243556
7	A7	84	76.5945	3.02183	0.242759
7	A7	85	76.7928	3.00468	0.243403
7	A7	86	76.991	2.97204	0.245142
7	A7	87	77.1893	2.95277	0.247401
7	A7	88	77.3875	2.9244	0.249692
7	A7	89	77.5858	2.90424	0.251815
7	A7	90	77.784	2.87589	0.253865
7	A7	91	77.9823	2.84846	0.256132
7	A7	92	78.1805	2.83201	0.259053
7	A7	93	78.3787	2.80873	0.263318
7	A7	94	78.577	2.77105	0.270133
7	A7	95	78.7752	2.74925	0.281463
7	A7	96	78.9735	2.72394	0.300043
7	A7	97	79.1717	2.70047	0.329181
7	A7	98	79.37	2.68939	0.372546
7	A7	99	79.5682	2.63332	0.434234
7	A7	100	79.7665	2.59939	0.519004
7	A7	101	79.9647	2.5476	0.632161
7	A7	102	80.1629	2.50342	0.778415
7	A7	103	80.3612	2.43185	0.959533
7	A7	104	80.5594	2.34395	1.17137
7	A7	105	80.7577	2.22659	1.40153
7	A7	106	80.9559	2.06363	1.62903
7	A7	107	81.1542	1.85185	1.82681
7	A7	108	81.3524	1.59889	1.96677
7	A7	109	81.5507	1.32896	2.02614
7	A7	110	81.7489	1.07578	1.99303
7	A7	111	81.9472	0.846058	1.86947
7	A7	112	82.1454	0.661709	1.67087
7	A7	113	82.3436	0.521188	1.4224
7	A7	114	82.5419	0.428533	1.15329
7	A7	115	82.7401	0.373465	0.891065
7	A7	116	82.9384	0.343403	0.656928
7	A7	117	83.1366	0.329173	0.463455
7	A7	118	83.3349	0.318678	0.31459
7	A7	119	83.5331	0.313074	0.207484
7	A7	120	83.7314	0.308055	0.135218
7	A7	121	83.9296	0.305649	0.0894623
7	A7	122	84.1278	0.302217	0.0623669
7	A7	123	84.3261	0.300389	0.0475048
7	A7	124	84.5243	0.298696	0.0400351
7	A7	125	84.7226	0.294943	0.0364767
7	A7	126	84.9208	0.290787	0.0344249
7	A7	127	85.1191	0.285117	0.0323677
7	A7	128	85.3173	0.279704	0.0295794
7	A7	129	85.5156	0.279422	0.0259862
7	A7	130	85.7138	0.277752	0.0219446
7	A7	131	85.912	0.277649	0.017971
7	A7	132	86.1103	0.274161	0.0145142
7	A7	133	86.3085	0.275245	0.0118389
7	A7	134	86.5068	0.274497	0.0100164
7	A7	135	86.705	0.273445	0.00897383
7	A7	136	86.9033	0.274512	0.00855316
7	A7	137	87.1015	0.270322	0.00855676
7	A7	138	87.2998	0.272249	0.00877973
7	A7	139	87.498	0.271491	0.00903305
7	A7	140	87.6963	0.269019	0.00916752
7	A7	141	87.8945	0.267005	0.00909678
7	A7	142	88.0927	0.268582	0.00880911
7	A7	143	88.291	0.265408	0.00835845
7	A7	144	88.4892	0.266736	0.0078349
7	A7	145	88.6875	0.265677	0.0073353
7	A7	146	88.8857	0.263324	0.0069457
7	A7	147	89.084	0.264277	0.00673546
7	A7	148	89.2822	0.263046	0.00674341
7	A7	149	89.4805	0.263342	0.00695452
7	A7	150	89.6787	0.261787	0.00728336
7	A7	151	89.877	0.261778	0.00759013
7	A7	152	90.0752	0.25796	0.00773122
7	A7	153	90.2734	0.260175	0.00761513
7	A7	154	90.4717	0.258113	0.00722921
7	A7	155	90.6699	0.258244	0.00662977
7	A7	156	90.8682	0.257619	0.00591869
7	A7	157	91.0664	0.255597	0.00523233
7	A7	158	91.2647	0.256646	0.00473154
7	A7	159	91.4629	0.256588	0.00456834
7	A7	160	91.6612	0.258163	0.00482033
7	A7	161	91.8594	0.255632	0.00543219
7	A7	162	92.0576	0.254523	0.00621953
7	A7	163	92.2559	0.253261	0.00694457
7	A7	164	92.4541	0.253036	0.00741744
7	A7	165	92.6524	0.253046	0.00755959
7	A7	166	92.8506	0.25055	0.00740346
7	A7	167	93.0489	0.251278	0.00704926
7	A7	168	93.2471	0.250082	0.00661736
7	A7	169	93.4454	0.249339	0.00621091
7	A7	170	93.6436	0.25011	0.00588798
7	A7	171	93.8419	0.249064	0.00564005
7	A7	172	94.0401	0.247695	0.00538985
7	A7	173	94.2383	0.248195	0.00502099
7	A7	174	94.4366	0.247151	0.00443593
7	A7	175	94.6348	0.245129	0.00361497
7	A7	176	94.8331	0.24646	0.00264003
8	A8	1	60.1402	4.96339	0.240499
8	A8	2	60.3384	4.93881	0.243535
8	A8	3	60.5367	4.92123	0.246865
8	A8	4	60.7349	4.89904	0.24967
8	A8	5	60.9332	4.87361	0.251226
8	A8	6	61.1314	4.84539	0.251114
8	A8	7	61.3297	4.8198	0.249327
8	A8	8	61.5279	4.79686	0.246266
8	A8	9	61.7262	4.77961	0.242637
8	A8	10	61.9244	4.74325	0.23928
8	A8	11	62.1227	4.73192	0.236987
8	A8	12	62.3209	4.70967	0.23632
8	A8	13	62.5191	4.68943	0.237478
8	A8	14	62.7174	4.66112	0.24027
8	A8	15	62.9156	4.64347	0.244147
8	A8	16	63.1139	4.61902	0.248322
8	A8	17	63.3121	4.59355	0.251936
8	A8	18	63.5104	4.56711	0.254259
8	A8	19	63.7086	4.54294	0.254897
8	A8	20	63.9069	4.51867	0.253936
8	A8	21	64.1051	4.48652	0.251923
8	A8	22	64.3033	4.46786	0.249673
8	A8	23	64.5016	4.45314	0.247964
8	A8	24	64.6998	4.41905	0.247298
8	A8	25	64.8981	4.4016	0.247782
8	A8	26	65.0963	4.3779	0.249216
8	A8	27	65.2946	4.3526	0.251232
8	A8	28	65.4928	4.33047	0.253429
8	A8	29	65.6911	4.30422	0.255437
8	A8	30	65.8893	4.28259	0.256943
8	A8	31	66.0876	4.25866	0.257727
8	A8	32	66.2858	4.2266	0.257711
8	A8	33	66.484	4.20988	0.257015
8	A8	34	66.6823	4.18434	0.255971
8	A8	35	66.8805	4.15479	0.255036
8	A8	36	67.0788	4.1329	0.254629
8	A8	37	67.277	4.11608	0.254944
8	A8	38	67.4753	4.08952	0.255854
8	A8	39	67.6735	4.05944	0.256976
8	A8	40	67.8718	4.04173	0.257885
8	A8	41	68.07	4.0116	0.258315
8	A8	42	68.2682	3.98662	0.258276
8	A8	43	68.4665	3.96481	0.257976
8	A8	44	68.6647	3.94196	0.257692
8	A8	45	68.863	3.91485	0.257635
8	A8	46	69.0612	3.89301	0.257902
8	A8	47	69.2595	3.86074	0.258468
8	A8	48	69.4577	3.84748	0.259189
8	A8	49	69.656	3.81361	0.259812
8	A8	50	69.8542	3.79713	0.260018
8	A8	51	70.0525	3.76056	0.259528
8	A8	52	70.2507	3.74376	0.258262
8	A8	53	70.4489	3.71666	0.2564
8	A8	54	70.6472	3.69063	0.254336
8	A8	55	70.8454	3.66496	0.252494
8	A8	56	71.0437	3.6524	0.251145
8	A8	57	71.2419	3.62226	0.250323
8	A8	58	71.4402	3.59841	0.249908
8	A8	59	71.6384	3.5693	0.249787
8	A8	60	71.8367	3.55351	0.24995
8	A8	61	72.0349	3.52688	0.250435
8	A8	62	72.2331	3.50645	0.251209
8	A8	63	72.4314	3.47791	0.252069
8	A8	64	72.6296	3.45807	0.252665
8	A8	65	72.8279	3.42857	0.252637
8	A8	66	73.0261	3.41129	0.251786
8	A8	67	73.2244	3.3789	0.250194
8	A8	68	73.4226	3.35906	0.248242
8	A8	69	73.6209	3.33441	0.246471
8	A8	70	73.8191	3.30946	0.245343
8	A8	71	74.0173	3.29808	0.245051
8	A8	72	74.2156	3.27063	0.245523
8	A8	73	74.4138	3.23941	0.246611
8	A8	74	74.6121	3.21904	0.24829
8	A8	75	74.8103	3.19351	0.250611
8	A8	76	75.0086	3.17886	0.253406
8	A8	77	75.2068	3.15394	0.256007
8	A8	78	75.4051	3.13013	0.257311
8	A8	79	75.6033	3.09736	0.256296
8	A8	80	75.8016	3.06274	0.252667
8	A8	81	75.9998	3.04526	0.247186
8	A8	82	76.198	3.02007	0.241419
8	A8	83	76.3963	3.00732	0.237032
8	A8	84	76.5945	2.98071	0.235063
8	A8	85	76.7928	2.96673	0.235608
8	A8	86	76.991	2.94043	0.237999
8	A8	87	77.1893	2.90981	0.241327
8	A8	88	77.3875	2.89238	0.24492
8	A8	89	77.5858	2.87059	0.248559
8	A8	90	77.784	2.83748	0.252375
8	A8	91	77.9823	2.82165	0.256614
8	A8	92	78.1805	2.80205	0.261514
8	A8	93	78.3787	2.76803	0.267505
8	A8	94	78.577	2.74103	0.275606
8	A8	95	78.7752	2.71781	0.287858
8	A8	96	78.9735	2.68618	0.307421
8	A8	97	79.1717	2.66444	0.338315
8	A8	98	79.37	2.65457	0.38498
8	A8	99	79.5682	2.60479	0.452012
8	A8	100	79.7665	2.56528	0.54412
8	A8	101	79.9647	2.51687	0.665872
8	A8	102	80.1629	2.46339	0.820639
8	A8	103	80.3612	2.38143	1.00841
8	A8	104	80.5594	2.29916	1.22296
8	A8	105	80.7577	2.17604	1.44979
8	A8	106	80.9559	2.00346	1.6662
8	A8	107	81.1542	1.77846	1.84458
8	A8	108	81.3524	1.52829	1.95807
8	A8	109	81.5507	1.26765	1.98711
8	A8	110	81.7489	1.03321	1.9244
8	A8	111	81.9472	0.823638	1.77681
8	A8	112	82.1454	0.658812	1.56356
8	A8	113	82.3436	0.539186	1.31163
8	A8	114	82.5419	0.46547	1.04982
8	A8	115	82.7401	0.421112	0.80323
8	A8	116	82.9384	0.396221	0.589499
8	A8	117	83.1366	0.381598	0.417455
8	A8	118	83.3349	0.369121	0.288033
8	A8	119	83.5331	0.361335	0.19665
8	A8	120	83.7314	0.355843	0.135976
8	A8	121	83.9296	0.352957	0.0981966
8	A8	122	84.1278	0.349444	0.0763703
8	A8	123	84.3261	0.343143	0.0649165
8	A8	124	84.5243	0.339302	0.0595672
8	A8	125	84.7226	0.334991	0.0571334
8	A8	126	84.9208	0.326286	0.0553127
8	A8	127	85.1191	0.321208	0.0526105
8	A8	128	85.3173	0.31229	0.0483207
8	A8	129	85.5156	0.308679	0.0424695
8	A8	130	85.7138	0.306982	0.0356468
8	A8	131	85.912	0.304071	0.0287307
8	A8	132	86.1103	0.303048	0.0225741
8	A8	133	86.3085	0.303431	0.017758
8	A8	134	86.5068	0.303602	0.0144795
8	A8	135	86.705	0.301251	0.0125851
8	A8	136	86.9033	0.301084	0.0117067
8	A8	137	87.1015	0.298687	0.0114186
8	A8	138	87.2998	0.297485	0.0113534
8	A8	139	87.498	0.298397	0.0112507
8	A8	140	87.6963	0.296516	0.0109641
8	A8	141	87.8945	0.292947	0.0104594
8	A8	142	88.0927	0.29322	0.0098137
8	A8	143	88.291	0.293227	0.00919263
8	A8	144	88.4892	0.292694	0.00879119
8	A8	145	88.6875	0.291735	0.008751
8	A8	146	88.8857	0.29115	0.00909297
8	A8	147	89.084	0.289292	0.00969472
8	A8	148	89.2822	0.288871	0.0103222
8	A8	149	89.4805	0.287879	0.0107038
8	A8	150	89.6787	0.284848	0.010625
8	A8	151	89.877	0.283771	0.0100202
8	A8	152	90.0752	0.283193	0.00901667
8	A8	153	90.2734	0.284899	0.00790271
8	A8	154	90.4717	0.282049	0.00701894
8	A8	155	90.6699	0.28324	0.00661942
8	A8	156	90.8682	0.284299	0.00676855
8	A8	157	91.0664	0.280931	0.00732552
8	A8	158	91.2647	0.280667	0.00802197
8	A8	159	91.4629	0.278588	0.00859015
8	A8	160	91.6612	0.278623	0.00887092
8	A8	161	91.8594	0.277802	0.00885135
8	A8	162	92.0576	0.276618	0.00862861
8	A8	163	92.2559	0.277483	0.00834262
8	A8	164	92.4541	0.273366	0.00811916
8	A8	165	92.6524	0.27577	0.0080361
8	A8	166	92.8506	0.274404	0.00810545
8	A8	167	93.0489	0.274278	0.00826662
8	A8	168	93.2471	0.272346	0.00840523
8	A8	169	93.4454	0.26987	0.00840169
8	A8	170	93.6436	0.270778	0.00818432
8	A8	171	93.8419	0.270687	0.00774517
8	A8	172	94.0401	0.268825	0.00710927
8	A8	173	94.2383	0.269811	0.00629303
8	A8	174	94.4366	0.266953	0.00529929
8	A8	175	94.6348	0.266937	0.00415442
8	A8	176	94.8331	0.267367	0.0029462
9	A9	1	60.1402	4.90893	0.233065
9	A9	2	60.3384	4.89347	0.234199
9	A9	3	60.5367	4.86389	0.235066
9	A9	4	60.7349	4.84564	0.23553
9	A9	5	60.9332	4.8231	0.235741
9	A9	6	61.1314	4.79528	0.235958
9	A9	7	61.3297	4.77885	0.236296
9	A9	8	61.5279	4.75714	0.236626
9	A9	9	61.7262	4.72798	0.236672
9	A9	10	61.9244	4.70193	0.236287
9	A9	11	62.1227	4.67816	0.235617
9	A9	12	62.3209	4.66062	0.235068
9	A9	13	62.5191	4.63824	0.2351
9	A9	14	62.7174	4.61149	0.236016
9	A9	15	62.9156	4.58741	0.23783
9	A9	16	63.1139	4.57117	0.240262
9	A9	17	63.3121	4.53841	0.242807
9	A9	18	63.5104	4.5214	0.244852
9	A9	19	63.7086	4.49232	0.245882
9	A9	20	63.9069	4.46895	0.245699
9	A9	21	64.1051	4.43716	0.244568
9	A9	22	64.3033	4.41727	0.243159
9	A9	23	64.5016	4.39534	0.242252
9	A9	24	64.6998	4.37586	0.242377
9	A9	25	64.8981	4.35034	0.243583
9	A9	26	65.0963	4.32363	0.245459
9	A9	27	65.2946	4.30364	0.24741
9	A9	28	65.4928	4.27362	0.248971
9	A9	29	65.6911	4.25245	0.249992
9	A9	30	65.8893	4.22177	0.250594
9	A9	31	66.0876	4.20476	0.250969
9	A9	32	66.2858	4.18424	0.251213
9	A9	33	66.484	4.15067	0.251298
9	A9	34	66.6823	4.1296	0.251208
9	A9	35	66.8805	4.10112	0.251078
9	A9	36	67.0788	4.0792	0.251179
9	A9	37	67.277	4.0552	0.251723
9	A9	38	67.4753	4.03546	0.252667
9	A9	39	67.6735	4.00759	0.253688
9	A9	40	67.8718	3.97957	0.254382
9	A9	41	68.07	3.95169	0.254538
9	A9	42	68.2682	3.9288	0.254275
9	A9	43	68.4665	3.90993	0.253975
9	A9	44	68.6647	3.8778	0.254068
9	A9	45	68.863	3.85711	0.254782
9	A9	46	69.0612	3.83155	0.256018
9	A9	47	69.2595	3.80861	0.257332
9	A9	48	69.4577	3.77876	0.258071
9	A9	49	69.656	3.75501	0.257607
9	A9	50	69.8542	3.72612	0.255625
9	A9	51	70.0525	3.69989	0.25232
9	A9	52	70.2507	3.67012	0.248409
9	A9	53	70.4489	3.65644	0.244866
9	A9	54	70.6472	3.63064	0.242529
9	A9	55	70.8454	3.60533	0.241721
9	A9	56	71.0437	3.5912	0.242143
9	A9	57	71.2419	3.56478	0.243096
9	A9	58	71.4402	3.53058	0.243893
9	A9	59	71.6384	3.50564	0.244207
9	A9	60	71.8367	3.49085	0.244144
9	A9	61	72.0349	3.46479	0.244026
9	A9	62	72.2331	3.43906	0.24408
9	A9	63	72.4314	3.41794	0.244266
9	A9	64	72.6296	3.39152	0.244309
9	A9	65	72.8279	3.36995	0.243894
9	A9	66	73.0261	3.33823	0.242869
9	A9	67	73.2244	3.32187	0.241357
9	A9	68	73.4226	3.29702	0.239743
9	A9	69	73.6209	3.26674	0.238518
9	A9	70	73.8191	3.24912	0.238072
9	A9	71	74.0173	3.23704	0.238507
9	A9	72	74.2156	3.19949	0.239619
9	A9	73	74.4138	3.18221	0.24104
9	A9	74	74.6121	3.15671	0.242449
9	A9	75	74.8103	3.12547	0.243664
9	A9	76	75.0086	3.11168	0.244537
9	A9	77	75.2068	3.08754	0.244783
9	A9	78	75.4051	3.06151	0.243957
9	A9	79	75.6033	3.03495	0.241667
9	A9	80	75.8016	3.00474	0.237957
9	A9	81	75.9998	2.98267	0.233505
9	A9	82	76.198	2.95966	0.229484
9	A9	83	76.3963	2.9459	0.227091
9	A9	84	76.5945	2.92081	0.227008
9	A9	85	76.7928	2.9047	0.229112
9	A9	86	76.991	2.87886	0.232592
9	A9	87	77.1893	2.85101	0.236391
9	A9	88	77.3875	2.82858	0.239715
9	A9	89	77.5858	2.80713	0.242364
9	A9	90	77.784	2.77049	0.244729
9	A9	91	77.9823	2.75849	0.247522
9	A9	92	78.1805	2.73589	0.251486
9	A9	93	78.3787	2.71347	0.257347
9	A9	94	78.577	2.68025	0.266148
9	A9	95	78.7752	2.65204	0.27974
9	A9	96	78.9735	2.62393	0.301088
9	A9	97	79.1717	2.60412	0.334169
9	A9	98	79.37	2.59295	0.383589
9	A9	99	79.5682	2.5391	0.454233
9	A9	100	79.7665	2.50173	0.551055
9	A9	101	79.9647	2.44881	0.678591
9	A9	102	80.1629	2.39336	0.83966
9	A9	103	80.3612	2.31252	1.03302
9	A9	104	80.5594	2.21735	1.25067
9	A9	105	80.7577	2.08079	1.4763
9	A9	106	80.9559	1.89656	1.68604
9	A9	107	81.1542	1.65672	1.85231
9	A9	108	81.3524	1.39711	1.94975
9	A9	109	81.5507	1.13676	1.96135
9	A9	110	81.7489	0.89839	1.88266
9	A9	111	81.9472	0.693752	1.72288
9	A9	112	82.1454	0.533465	1.50246
9	A9	113	82.3436	0.418962	1.24835
9	A9	114	82.5419	0.346635	0.988364
9	A9	115	82.7401	0.306978	0.746157
9	A9	116	82.9384	0.283154	0.538023
9	A9	117	83.1366	0.273576	0.371848
9	A9	118	83.3349	0.265084	0.248047
9	A9	119	83.5331	0.261789	0.161764
9	A9	120	83.7314	0.257435	0.105433
9	A9	121	83.9296	0.256648	0.0709744
9	A9	122	84.1278	0.252802	0.0512187
9	A9	123	84.3261	0.248804	0.0405576
9	A9	124	84.5243	0.246709	0.0350055
9	A9	125	84.7226	0.243867	0.0319529
9	A9	126	84.9208	0.239633	0.0298275
9	A9	127	85.1191	0.236338	0.0277825
9	A9	128	85.3173	0.234664	0.0254587
9	A9	129	85.5156	0.230346	0.0228094
9	A9	130	85.7138	0.230482	0.019972
9	A9	131	85.912	0.228898	0.0171697
9	A9	132	86.1103	0.225938	0.0146355
9	A9	133	86.3085	0.226302	0.012552
9	A9	134	86.5068	0.225787	0.0110037
9	A9	135	86.705	0.226015	0.00995776
9	A9	136	86.9033	0.224359	0.00928907
9	A9	137	87.1015	0.222033	0.00884793
9	A9	138	87.2998	0.221847	0.00853265
9	A9	139	87.498	0.220928	0.00831967
9	A9	140	87.6963	0.221777	0.00823125
9	A9	141	87.8945	0.220066	0.00827312
9	A9	142	88.0927	0.219181	0.0083936
9	A9	143	88.291	0.218256	0.00849698
9	A9	144	88.4892	0.217187	0.00849807
9	A9	145	88.6875	0.216418	0.00837693
9	A9	146	88.8857	0.214507	0.00819228
9	A9	147	89.084	0.214326	0.00803982
9	A9	148	89.2822	0.215266	0.00797959
9	A9	149	89.4805	0.213383	0.00798148
9	A9	150	89.6787	0.21119	0.00793445
9	A9	151	89.877	0.21087	0.00771884
9	A9	152	90.0752	0.20985	0.00729527
9	A9	153	90.2734	0.210053	0.00674302
9	A9	154	90.4717	0.209135	0.00622337
9	A9	155	90.6699	0.209645	0.00589311
9	A9	156	90.8682	0.209446	0.00583039
9	A9	157	91.0664	0.207174	0.00601521
9	A9	158	91.2647	0.206362	0.00635983
9	A9	159	91.4629	0.207667	0.00675339
9	A9	160	91.6612	0.206807	0.00708959
9	A9	161	91.8594	0.20344	0.00728082
9	A9	162	92.0576	0.204537	0.00727471
9	A9	163	92.2559	0.202717	0.00707602
9	A9	164	92.4541	0.202779	0.00675453
9	A9	165	92.6524	0.202887	0.00642104
9	A9	166	92.8506	0.201729	0.00617844
9	A9	167	93.0489	0.200897	0.00607552
9	A9	168	93.2471	0.201112	0.00608892
9	A9	169	93.4454	0.200862	0.00613824
9	A9	170	93.6436	0.198275	0.00612231
9	A9	171	93.8419	0.198614	0.00595758
9	A9	172	94.0401	0.197962	0.00559897
9	A9	173	94.2383	0.197927	0.00503842
9	A9	174	94.4366	0.197507	0.00429473
9	A9	175	94.6348	0.196098	0.00341002
9	A9	176	94.8331	0.195473	0.00245773
10	A10	1	60.1402	4.84189	0.232445
10	A10	2	60.3384	4.82086	0.232712
10	A10	3	60.5367	4.80322	0.23327
10	A10	4	60.7349	4.78679	0.23406
10	A10	5	60.9332	4.76526	0.234993
10	A10	6	61.1314	4.73213	0.23598
10	A10	7	61.3297	4.71085	0.236963
10	A10	8	61.5279	4.69744	0.237877
10	A10	9	61.7262	4.66545	0.238606
10	A10	10	61.9244	4.64728	0.239009
10	A10	11	62.1227	4.62121	0.239001
10	A10	12	62.3209	4.59261	0.238684
10	A10	13	62.5191	4.57973	0.238396
10	A10	14	62.7174	4.54604	0.23859
10	A10	15	62.9156	4.53117	0.239631
10	A10	16	63.1139	4.5076	0.24158
10	A10	17	63.3121	4.48047	0.244094
10	A10	18	63.5104	4.46166	0.246495
10	A10	19	63.7086	4.43599	0.248017
10	A10	20	63.9069	4.40709	0.248129
10	A10	21	64.1051	4.3773	0.246797
10	A10	22	64.3033	4.36464	0.244546
10	A10	23	64.5016	4.33141	0.242293
10	A10	24	64.6998	4.31215	0.240988
10	A10	25	64.8981	4.29346	0.241235
10	A10	26	65.0963	4.27091	0.243041
10	A10	27	65.2946	4.24899	0.245836
10	A10	28	65.4928	4.21899	0.248718
10	A10	29	65.6911	4.19984	0.250837
10	A10	30	65.8893	4.16765	0.251736
10	A10	31	66.0876	4.15041	0.251471
10	A10	32	66.2858	4.11989	0.25052
10	A10	33	66.484	4.0961	0.24952
10	A10	34	66.6823	4.08163	0.248994
10	A10	35	66.8805	4.05422	0.249176
10	A10	36	67.0788	4.02854	0.250009
10	A10	37	67.277	3.9996	0.251248
10	A10	38	67.4753	3.98525	0.252582
10	A10	39	67.6735	3.95507	0.25374
10	A10	40	67.8718	3.93279	0.254562
10	A10	41	68.07	3.90284	0.255058
10	A10	42	68.2682	3.87905	0.255375
10	A10	43	68.4665	3.85894	0.255682
10	A10	44	68.6647	3.83481	0.25605
10	A10	45	68.863	3.81092	0.256387
10	A10	46	69.0612	3.77832	0.256537
10	A10	47	69.2595	3.75564	0.256373
10	A10	48	69.4577	3.73133	0.255836
10	A10	49	69.656	3.71273	0.254898
10	A10	50	69.8542	3.67969	0.253535
10	A10	51	70.0525	3.65878	0.251779
10	A10	52	70.2507	3.62704	0.249838
10	A10	53	70.4489	3.61234	0.248096
10	A10	54	70.6472	3.58647	0.246973
10	A10	55	70.8454	3.56245	0.246696
10	A10	56	71.0437	3.5408	0.247136
10	A10	57	71.2419	3.51861	0.24784
10	A10	58	71.4402	3.49258	0.248221
10	A10	59	71.6384	3.46203	0.247862
10	A10	60	71.8367	3.44265	0.246719
10	A10	61	72.0349	3.41885	0.245138
10	A10	62	72.2331	3.39382	0.243685
10	A10	63	72.4314	3.37044	0.242827
10	A10	64	72.6296	3.35062	0.242668
10	A10	65	72.8279	3.33247	0.242864
10	A10	66	73.0261	3.30267	0.242837
10	A10	67	73.2244	3.27655	0.242159
10	A10	68	73.4226	3.24994	0.240877
10	A10	69	73.6209	3.23111	0.239508
10	A10	70	73.8191	3.2044	0.23871
10	A10	71	74.0173	3.19894	0.238847
10	A10	72	74.2156	3.16372	0.239794
10	A10	73	74.4138	3.14001	0.241107
10	A10	74	74.6121	3.11469	0.242369
10	A10	75	74.8103	3.09074	0.243406
10	A10	76	75.0086	3.07361	0.244203
10	A10	77	75.2068	3.04547	0.244635
10	A10	78	75.4051	3.02942	0.244325
10	A10	79	75.6033	2.99826	0.242785
10	A10	80	75.8016	2.96657	0.239795
10	A10	81	75.9998	2.95174	0.235734
10	A10	82	76.198	2.92029	0.231591
10	A10	83	76.3963	2.9077	0.228615
10	A10	84	76.5945	2.88151	0.227762
10	A10	85	76.7928	2.87381	0.229253
10	A10	86	76.991	2.84241	0.2325
10	A10	87	77.1893	2.81939	0.236417
10	A10	88	77.3875	2.79254	0.239966
10	A10	89	77.5858	2.77376	0.242624
10	A10	90	77.784	2.73959	0.244574
10	A10	91	77.9823	2.72267	0.246587
10	A10	92	78.1805	2.70089	0.24976
10	A10	93	78.3787	2.68002	0.255348
10	A10	94	78.577	2.65212	0.264837
10	A10	95	78.7752	2.62388	0.280184
10	A10	96	78.9735	2.59878	0.304006
10	A10	97	79.1717	2.57403	0.339593
10	A10	98	79.37	2.56182	0.390809
10	A10	99	79.5682	2.50708	0.462027
10	A10	100	79.7665	2.46911	0.558065
10	A10	101	79.9647	2.41747	0.683637
10	A10	102	80.1629	2.36072	0.841878
10	A10	103	80.3612	2.28495	1.03183
10	A10	104	80.5594	2.18765	1.24567
10	A10	105	80.7577	2.05716	1.46709
10	A10	106	80.9559	1.8759	1.67223
10	A10	107	81.1542	1.64176	1.83354
10	A10	108	81.3524	1.38778	1.92579
10	A10	109	81.5507	1.13728	1.93227
10	A10	110	81.7489	0.905174	1.84897
10	A10	111	81.9472	0.707644	1.68565
10	A10	112	82.1454	0.556751	1.4633
10	A10	113	82.3436	0.447477	1.20929
10	A10	114	82.5419	0.384864	0.951562
10	A10	115	82.7401	0.348635	0.713473
10	A10	116	82.9384	0.328308	0.510639
10	A10	117	83.1366	0.31832	0.35005
10	A10	118	83.3349	0.311089	0.231282
10	A10	119	83.5331	0.308807	0.148926
10	A10	120	83.7314	0.303804	0.0952786
10	A10	121	83.9296	0.30227	0.0625012
10	A10	122	84.1278	0.301954	0.0438811
10	A10	123	84.3261	0.298656	0.034252
10	A10	124	84.5243	0.298239	0.0298727
10	A10	125	84.7226	0.29467	0.0281138
10	A10	126	84.9208	0.291314	0.0271881
10	A10	127	85.1191	0.286468	0.0260027
10	A10	128	85.3173	0.283086	0.0240694
10	A10	129	85.5156	0.282661	0.0213909
10	A10	130	85.7138	0.279971	0.0182782
10	A10	131	85.912	0.280005	0.0151349
10	A10	132	86.1103	0.279391	0.0122862
10	A10	133	86.3085	0.277167	0.00990426
10	A10	134	86.5068	0.278811	0.00803426
10	A10	135	86.705	0.275563	0.00666554
10	A10	136	86.9033	0.276957	0.0057893
10	A10	137	87.1015	0.276164	0.00540637
10	A10	138	87.2998	0.276395	0.00549193
10	A10	139	87.498	0.276074	0.00595489
10	A10	140	87.6963	0.275799	0.00663132
10	A10	141	87.8945	0.272972	0.00732069
10	A10	142	88.0927	0.273374	0.00784413
10	A10	143	88.291	0.272454	0.00809015
10	A10	144	88.4892	0.270584	0.00802739
10	A10	145	88.6875	0.271283	0.00769129
10	A10	146	88.8857	0.268834	0.0071633
10	A10	147	89.084	0.26856	0.00655342
10	A10	148	89.2822	0.268286	0.00598293
10	A10	149	89.4805	0.268703	0.00555896
10	A10	150	89.6787	0.267149	0.00534536
10	A10	151	89.877	0.267454	0.00534342
10	A10	152	90.0752	0.267152	0.00549847
10	A10	153	90.2734	0.265266	0.00573044
10	A10	154	90.4717	0.264932	0.00597022
10	A10	155	90.6699	0.26502	0.00617778
10	A10	156	90.8682	0.265148	0.00633704
10	A10	157	91.0664	0.262044	0.00643809
10	A10	158	91.2647	0.263746	0.00646721
10	A10	159	91.4629	0.260772	0.00640823
10	A10	160	91.6612	0.262953	0.00624948
10	A10	161	91.8594	0.260638	0.00598993
10	A10	162	92.0576	0.259585	0.00564612
10	A10	163	92.2559	0.260068	0.00526258
10	A10	164	92.4541	0.25907	0.00491353
10	A10	165	92.6524	0.259959	0.0046859
10	A10	166	92.8506	0.258488	0.00464632
10	A10	167	93.0489	0.259381	0.00480844
10	A10	168	93.2471	0.256322	0.0051185
10	A10	169	93.4454	0.258169	0.00546332
10	A10	170	93.6436	0.25882	0.00569821
10	A10	171	93.8419	0.253372	0.00569137
10	A10	172	94.0401	0.254642	0.00537037
10	A10	173	94.2383	0.255986	0.00474785
10	A10	174	94.4366	0.2542	0.00390972
10	A10	175	94.6348	0.254756	0.00297563
10	A10	176	94.8331	0.252726	0.00206053
11	A11	1	60.1402	4.97137	0.244607
11	A11	2	60.3384	4.96135	0.245945
11	A11	3	60.5367	4.9344	0.247547
11	A11	4	60.7349	4.90957	0.249069
11	A11	5	60.9332	4.89547	0.25011
11	A11	6	61.1314	4.86902	0.250297
11	A11	7	61.3297	4.83801	0.249421
11	A11	8	61.5279	4.81605	0.247612
11	A11	9	61.7262	4.79571	0.245416
11	A11	10	61.9244	4.76636	0.243657
11	A11	11	62.1227	4.75039	0.24311
11	A11	12	62.3209	4.73193	0.24421
11	A11	13	62.5191	4.70918	0.246885
11	A11	14	62.7174	4.68157	0.250675
11	A11	15	62.9156	4.65083	0.254895
11	A11	16	63.1139	4.64059	0.258806
11	A11	17	63.3121	4.61045	0.261707
11	A11	18	63.5104	4.58289	0.263025
11	A11	19	63.7086	4.55218	0.262507
11	A11	20	63.9069	4.53519	0.260352
11	A11	21	64.1051	4.50011	0.257223
11	A11	22	64.3033	4.48781	0.25404
11	A11	23	64.5016	4.45709	0.251677
11	A11	24	64.6998	4.44103	0.250678
11	A11	25	64.8981	4.41471	0.251109
11	A11	26	65.0963	4.39144	0.252609
11	A11	27	65.2946	4.37089	0.254574
11	A11	28	65.4928	4.34433	0.256411
11	A11	29	65.6911	4.31941	0.257777
11	A11	30	65.8893	4.29397	0.258661
11	A11	31	66.0876	4.26726	0.25928
11	A11	32	66.2858	4.25359	0.259846
11	A11	33	66.484	4.22645	0.260408
11	A11	34	66.6823	4.19868	0.260825
11	A11	35	66.8805	4.17166	0.26092
11	A11	36	67.0788	4.15112	0.260651
11	A11	37	67.277	4.12628	0.260164
11	A11	38	67.4753	4.10367	0.259741
11	A11	39	67.6735	4.07115	0.259663
11	A11	40	67.8718	4.05799	0.260105
11	A11	41	68.07	4.03197	0.261051
11	A11	42	68.2682	4.0034	0.262305
11	A11	43	68.4665	3.98149	0.263536
11	A11	44	68.6647	3.95614	0.264414
11	A11	45	68.863	3.93522	0.264764
11	A11	46	69.0612	3.90019	0.264668
11	A11	47	69.2595	3.87835	0.26444
11	A11	48	69.4577	3.85496	0.264439
11	A11	49	69.656	3.83524	0.264808
11	A11	50	69.8542	3.81061	0.265337
11	A11	51	70.0525	3.77729	0.265547
11	A11	52	70.2507	3.75445	0.264965
11	A11	53	70.4489	3.73477	0.263396
11	A11	54	70.6472	3.70037	0.261012
11	A11	55	70.8454	3.67878	0.258235
11	A11	56	71.0437	3.66549	0.255545
11	A11	57	71.2419	3.63431	0.253323
11	A11	58	71.4402	3.60589	0.251793
11	A11	59	71.6384	3.58594	0.251004
11	A11	60	71.8367	3.5722	0.250832
11	A11	61	72.0349	3.54387	0.251006
11	A11	62	72.2331	3.51346	0.251221
11	A11	63	72.4314	3.49153	0.251261
11	A11	64	72.6296	3.47385	0.251053
11	A11	65	72.8279	3.44866	0.250622
11	A11	66	73.0261	3.42193	0.249998
11	A11	67	73.2244	3.40158	0.249201
11	A11	68	73.4226	3.37899	0.248296
11	A11	69	73.6209	3.35122	0.24746
11	A11	70	73.8191	3.32732	0.246932
11	A11	71	74.0173	3.31416	0.246899
11	A11	72	74.2156	3.28644	0.247388
11	A11	73	74.4138	3.26557	0.248307
11	A11	74	74.6121	3.23491	0.249543
11	A11	75	74.8103	3.21281	0.251017
11	A11	76	75.0086	3.19641	0.252572
11	A11	77	75.2068	3.17239	0.253817
11	A11	78	75.4051	3.14811	0.254119
11	A11	79	75.6033	3.11757	0.252873
11	A11	80	75.8016	3.09432	0.24994
11	A11	81	75.9998	3.06551	0.245917
11	A11	82	76.198	3.04441	0.242025
11	A11	83	76.3963	3.02965	0.239612
11	A11	84	76.5945	3.00649	0.239541
11	A11	85	76.7928	2.98997	0.241811
11	A11	86	76.991	2.96026	0.245595
11	A11	87	77.1893	2.94145	0.249672
11	A11	88	77.3875	2.90905	0.252994
11	A11	89	77.5858	2.89025	0.255118
11	A11	90	77.784	2.8588	0.256352
11	A11	91	77.9823	2.83802	0.257602
11	A11	92	78.1805	2.81774	0.26011
11	A11	93	78.3787	2.79659	0.265316
11	A11	94	78.577	2.77009	0.274967
11	A11	95	78.7752	2.73983	0.291399
11	A11	96	78.9735	2.71289	0.317722
11	A11	97	79.1717	2.69379	0.35776
11	A11	98	79.37	2.68079	0.415823
11	A11	99	79.5682	2.62414	0.496518
11	A11	100	79.7665	2.58131	0.604517
11	A11	101	79.9647	2.53163	0.743903
11	A11	102	80.1629	2.47145	0.916554
11	A11	103	80.3612	2.38536	1.11961
11	A11	104	80.5594	2.27924	1.34286
11	A11	105	80.7577	2.14234	1.56763
11	A11	106	80.9559	1.94988	1.76832
11	A11	107	81.1542	1.70458	1.91707
11	A11	108	81.3524	1.44955	1.99012
11	A11	109	81.5507	1.20471	1.97385
11	A11	110	81.7489	0.98526	1.86825
11	A11	111	81.9472	0.801666	1.68684
11	A11	112	82.1454	0.658111	1.45331
11	A11	113	82.3436	0.559983	1.19607
11	A11	114	82.5419	0.503264	0.942498
11	A11	115	82.7401	0.467421	0.714228
11	A11	116	82.9384	0.447085	0.52449
11	A11	117	83.1366	0.43379	0.377726
11	A11	118	83.3349	0.421874	0.271182
11	A11	119	83.5331	0.409475	0.197641
11	A11	120	83.7314	0.397323	0.148345
11	A11	121	83.9296	0.388835	0.115265
11	A11	122	84.1278	0.379816	0.0923216
11	A11	123	84.3261	0.375571	0.0755843
11	A11	124	84.5243	0.373016	0.0627949
11	A11	125	84.7226	0.368443	0.0526961
11	A11	126	84.9208	0.364197	0.0445073
11	A11	127	85.1191	0.358595	0.0376728
11	A11	128	85.3173	0.357445	0.0318056
11	A11	129	85.5156	0.356123	0.0266852
11	A11	130	85.7138	0.353583	0.0222237
11	A11	131	85.912	0.352085	0.0184037
11	A11	132	86.1103	0.351512	0.0152311
11	A11	133	86.3085	0.349291	0.0127225
11	A11	134	86.5068	0.350142	0.0109077
11	A11	135	86.705	0.347845	0.00981237
11	A11	136	86.9033	0.350025	0.00941239
11	A11	137	87.1015	0.346743	0.00957837
11	A11	138	87.2998	0.347555	0.0100506
11	A11	139	87.498	0.346392	0.0104771
11	A11	140	87.6963	0.345327	0.010525
11	A11	141	87.8945	0.340379	0.0100183
11	A11	142	88.0927	0.340393	0.00902755
11	A11	143	88.291	0.340949	0.00783995
11	A11	144	88.4892	0.342106	0.00681988
11	A11	145	88.6875	0.341918	0.00623895
11	A11	146	88.8857	0.33958	0.0061814
11	A11	147	89.084	0.338944	0.00656098
11	A11	148	89.2822	0.338298	0.00720132
11	A11	149	89.4805	0.33977	0.00790672
11	A11	150	89.6787	0.335843	0.00849236
11	A11	151	89.877	0.335794	0.00880192
11	A11	152	90.0752	0.33521	0.00874303
11	A11	153	90.2734	0.332235	0.00833311
11	A11	154	90.4717	0.333585	0.00771554
11	A11	155	90.6699	0.333394	0.00711367
11	A11	156	90.8682	0.332871	0.00673685
11	A11	157	91.0664	0.332441	0.00669391
11	A11	158	91.2647	0.331025	0.0069603
11	A11	159	91.4629	0.330646	0.00741126
11	A11	160	91.6612	0.33011	0.00788554
11	A11	161	91.8594	0.328486	0.00824554
11	A11	162	92.0576	0.327906	0.00840679
11	A11	163	92.2559	0.327543	0.0083455
11	A11	164	92.4541	0.325207	0.00809259
11	A11	165	92.6524	0.326818	0.00772498
11	A11	166	92.8506	0.324123	0.00734901
11	A11	167	93.0489	0.324461	0.00707146
11	A11	168	93.2471	0.325206	0.00696018
11	A11	169	93.4454	0.323021	0.00700526
11	A11	170	93.6436	0.322966	0.00710454
11	A11	171	93.8419	0.321556	0.00708686
11	A11	172	94.0401	0.322083	0.00677592
11	A11	173	94.2383	0.318406	0.00606807
11	A11	174	94.4366	0.320044	0.00498928
11	A11	175	94.6348	0.3189	0.00369584
11	A11	176	94.8331	0.320475	0.00241349
12	A12	1	60.1402	4.93784	0.256297
12	A12	2	60.3384	4.92831	0.255631
12	A12	3	60.5367	4.89715	0.254504
12	A12	4	60.7349	4.88258	0.253223
12	A12	5	60.9332	4.86405	0.252269
12	A12	6	61.1314	4.83879	0.252034
12	A12	7	61.3297	4.82233	0.252594
12	A12	8	61.5279	4.79499	0.253718
12	A12	9	61.7262	4.78313	0.25509
12	A12	10	61.9244	4.74729	0.256544
12	A12	11	62.1227	4.72631	0.258194
12	A12	12	62.3209	4.71499	0.260295
12	A12	13	62.5191	4.69044	0.262985
12	A12	14	62.7174	4.66519	0.266133
12	A12	15	62.9156	4.6371	0.269339
12	A12	16	63.1139	4.62306	0.272091
12	A12	17	63.3121	4.59293	0.273941
12	A12	18	63.5104	4.56795	0.274629
12	A12	19	63.7086	4.5496	0.274177
12	A12	20	63.9069	4.51757	0.272902
[truncated: 11,068 more rows]
