# Supplementary material for: Adipocytes influence choroidal neovascularization via PRDM16
Source: EMBO Mol Med. 2026 May 19;18(6):2379–403. doi: 10.1038/s44321-026-00441-5 (PMC13269495; doi:10.1038/s44321-026-00441-5)
Supplement: Supplementary file 2 — Source data Fig. 1 [file 44321_2026_441_MOESM2_ESM.zip › Figure 1/1F/14 Days/20180308 B6 eWAT Sham vs CNV 14 days UCP1.xls]

## Sheet: Results
Block Type	96alum
Chemistry	SYBR_GREEN
Experiment File Name	E:\20180308 cnv B6 WAT, BgAT, ctrl 14 weeks.eds
Experiment Run End Time	Not Started
Instrument Type	sds7500
Passive Reference	ROX
Well	Sample Name	Target Name	Task	Reporter	Quencher	RQ	RQ Min	RQ Max	Cт	Cт Mean	Cт SD	ΔCт	ΔCт Mean	ΔCт SE	HK Control ΔCт Mean	HK Control ΔCт SE	ΔΔCт	Automatic Ct Threshold	Ct Threshold	Automatic Baseline	Baseline Start	Baseline End	Efficiency	Tm1	Tm2	Tm3	Comments	HIGHSD	NOAMP	EXPFAIL
A1	5060 WAT	TBP	UNKNOWN	SYBR	None				24.9278	25.1143	0.263698							TRUE	1.06116	TRUE	3	18	1	83.2721				N	N	N
A2	5066 WAT	TBP	UNKNOWN	SYBR	None				25.3277	25.3521	0.0344606							TRUE	1.06116	TRUE	3	18	1	83.0874				N	N	N
A3	Cnv2 WAT	TBP	UNKNOWN	SYBR	None				25.0385	25.2539	0.30465							TRUE	1.06116	TRUE	3	17	1	83.0874				N	N	N
A4	5060 WAT	Ucp1	UNKNOWN	SYBR	None	1	0.567405	1.76241	29.3074	29.3439	0.0516889		4.22967	0.190011			0	TRUE	0.284464	TRUE	3	24	1	81.7945				N	N	N
A5	5066 WAT	Ucp1	UNKNOWN	SYBR	None	0.281752	0.151573	0.523736	31.6157	31.4093	0.291953		6.05717	0.207875			1.8275	TRUE	0.284464	TRUE	3	26	1	81.6098				N	N	N
A6	Cnv2 WAT	Ucp1	UNKNOWN	SYBR	None	0.306174	0.101207	0.926243	31.4934	31.1911	0.42747		5.93724	0.371175			1.70758	TRUE	0.284464	TRUE	3	26	1	81.6098				N	N	N
A7	5060 BgAT	TBP	UNKNOWN	SYBR	None				26.1943	26.3768	0.25815							TRUE	1.06116	TRUE	3	19	1	83.4568				N	N	N
A8	5066 BgAT	TBP	UNKNOWN	SYBR	None				26.2687	26.1024	0.235148							TRUE	1.06116	TRUE	3	18	1	83.2721				N	N	N
A9	CNV BgAT	TBP	UNKNOWN	SYBR	None				27.3062	26.7671	0.762406							TRUE	1.06116	TRUE	3	20	1	83.2721				Y	N	N
A10	5060 BgAT	Ucp1	UNKNOWN	SYBR	None	30.6908	17.7454	53.0798	25.6873	25.6667	0.0290321		-0.710065	0.183691			-4.93973	TRUE	0.284464	TRUE	3	20	1	81.6098				N	N	N
A11	5066 BgAT	Ucp1	UNKNOWN	SYBR	None	2824.4	1676.34	4758.72	18.8141	18.8684	0.0768152		-7.23406	0.174922			-11.4637	TRUE	0.284464	TRUE	3	13	1	81.6098				N	N	N
A12	CNV BgAT	Ucp1	UNKNOWN	SYBR	None	5733.85	1034.94	31767.2	18.7087	18.5115	0.278957		-8.25562	0.574056			-12.4853	TRUE	0.284464	TRUE	3	13	1	81.6098				N	N	N
B1	5060 WAT	TBP	UNKNOWN	SYBR	None				25.3007	25.1143	0.263698							TRUE	1.06116	TRUE	3	17	1	83.0874				N	N	N
B2	5066 WAT	TBP	UNKNOWN	SYBR	None				25.3765	25.3521	0.0344606							TRUE	1.06116	TRUE	3	18	1	83.0874				N	N	N
B3	Cnv2 WAT	TBP	UNKNOWN	SYBR	None				25.4693	25.2539	0.30465							TRUE	1.06116	TRUE	3	17	1	83.2721				N	N	N
B4	5060 WAT	Ucp1	UNKNOWN	SYBR	None	1	0.567405	1.76241	29.3805	29.3439	0.0516889		4.22967	0.190011			0	TRUE	0.284464	TRUE	3	24	1	81.9792				N	N	N
B5	5066 WAT	Ucp1	UNKNOWN	SYBR	None	0.281752	0.151573	0.523736	31.2028	31.4093	0.291953		6.05717	0.207875			1.8275	TRUE	0.284464	TRUE	3	26	1	81.7945				N	N	N
B6	Cnv2 WAT	Ucp1	UNKNOWN	SYBR	None	0.306174	0.101207	0.926243	30.8889	31.1911	0.42747		5.93724	0.371175			1.70758	TRUE	0.284464	TRUE	3	25	1	81.9792				N	N	N
B7	5060 BgAT	TBP	UNKNOWN	SYBR	None				26.5593	26.3768	0.25815							TRUE	1.06116	TRUE	3	19	1	83.6415				N	N	N
B8	5066 BgAT	TBP	UNKNOWN	SYBR	None				25.9362	26.1024	0.235148							TRUE	1.06116	TRUE	3	19	1	83.4568				N	N	N
B9	CNV BgAT	TBP	UNKNOWN	SYBR	None				26.228	26.7671	0.762406							TRUE	1.06116	TRUE	3	19	1	83.4568				Y	N	N
B10	5060 BgAT	Ucp1	UNKNOWN	SYBR	None	30.6908	17.7454	53.0798	25.6462	25.6667	0.0290321		-0.710065	0.183691			-4.93973	TRUE	0.284464	TRUE	3	20	1	81.9792				N	N	N
B11	5066 BgAT	Ucp1	UNKNOWN	SYBR	None	2824.4	1676.34	4758.72	18.9227	18.8684	0.0768152		-7.23406	0.174922			-11.4637	TRUE	0.284464	TRUE	3	14	1	81.7945				N	N	N
B12	CNV BgAT	Ucp1	UNKNOWN	SYBR	None	5733.85	1034.94	31767.2	18.3142	18.5115	0.278957		-8.25562	0.574056			-12.4853	TRUE	0.284464	TRUE	3	12	1	81.7945				N	N	N
C1	5508 WAT	TBP	UNKNOWN	SYBR	None				25.9744	26.1781	0.288017							TRUE	1.06116	TRUE	3	18	1	83.4568				N	N	N
C2	5509 WAT	TBP	UNKNOWN	SYBR	None				27.0068	26.5016	0.714446							TRUE	1.06116	TRUE	3	19	1	83.4568				Y	N	N
C3	5510 WAT	TBP	UNKNOWN	SYBR	None				25.1701	25.0689	0.143043							TRUE	1.06116	TRUE	3	18	1	83.0874				N	N	N
C4	5508 WAT	Ucp1	UNKNOWN	SYBR	None	0.310453	0.0611143	1.57706	31.5898	32.0953	0.714855		5.91722	0.544964			1.68756	TRUE	0.284464	TRUE	3	26	1	81.7945				Y	N	N
C5	5509 WAT	Ucp1	UNKNOWN	SYBR	None	0.370607	0.0456074	3.01157	31.6752	32.1633	0.690318		5.66171	0.702486			1.43204	TRUE	0.284464	TRUE	3	26	1	81.9792				Y	N	N
C6	5510 WAT	Ucp1	UNKNOWN	SYBR	None	0.541018	0.363594	0.80502	30.0981	30.1849	0.122687		5.11592	0.133254			0.886251	TRUE	0.284464	TRUE	3	25	1	82.1639				N	N	N
C7	5508 BgAT	TBP	UNKNOWN	SYBR	None				26.5482	26.0999	0.634001							TRUE	1.06116	TRUE	3	20	1	83.6415				Y	N	N
C8	5509 BgAT	TBP	UNKNOWN	SYBR	None				26.9739	26.6509	0.456802							TRUE	1.06116	TRUE	3	19	1	83.6415				N	N	N
C9	5510 BgAT	TBP	UNKNOWN	SYBR	None				25.4605	25.2751	0.262265							TRUE	1.06116	TRUE	3	18	1	83.6415				N	N	N
C10	5508 BgAT	Ucp1	UNKNOWN	SYBR	None	47.6362	12.1463	186.824	24.8504	24.7556	0.134045		-1.34432	0.458216			-5.57399	TRUE	0.284464	TRUE	3	19	1	81.9792				N	N	N
C11	5509 BgAT	Ucp1	UNKNOWN	SYBR	None	1.28658	0.322208	5.13729	30.8505	30.5171	0.471565		3.86613	0.464242			-0.363536	TRUE	0.284464	TRUE	3	26	1	81.6098				N	N	N
C12	5510 BgAT	Ucp1	UNKNOWN	SYBR	None	23.3207	10.3814	52.3873	25.1593	24.9612	0.280177		-0.313869	0.271369			-4.54354	TRUE	0.284464	TRUE	3	19	1	81.6098				N	N	N
D1	5508 WAT	TBP	UNKNOWN	SYBR	None				26.3817	26.1781	0.288017							TRUE	1.06116	TRUE	3	19	1	83.2721				N	N	N
D2	5509 WAT	TBP	UNKNOWN	SYBR	None				25.9964	26.5016	0.714446							TRUE	1.06116	TRUE	3	18	1	83.4568				Y	N	N
D3	5510 WAT	TBP	UNKNOWN	SYBR	None				24.9678	25.0689	0.143043							TRUE	1.06116	TRUE	3	18	1	83.4568				N	N	N
D4	5508 WAT	Ucp1	UNKNOWN	SYBR	None	0.310453	0.0611143	1.57706	32.6008	32.0953	0.714855		5.91722	0.544964			1.68756	TRUE	0.284464	TRUE	3	27	1	81.9792				Y	N	N
D5	5509 WAT	Ucp1	UNKNOWN	SYBR	None	0.370607	0.0456074	3.01157	32.6515	32.1633	0.690318		5.66171	0.702486			1.43204	TRUE	0.284464	TRUE	3	27	1	82.1639				Y	N	N
D6	5510 WAT	Ucp1	UNKNOWN	SYBR	None	0.541018	0.363594	0.80502	30.2716	30.1849	0.122687		5.11592	0.133254			0.886251	TRUE	0.284464	TRUE	3	25	1	82.1639				N	N	N
D7	5508 BgAT	TBP	UNKNOWN	SYBR	None				25.6516	26.0999	0.634001							TRUE	1.06116	TRUE	3	18	1	83.8262				Y	N	N
D8	5509 BgAT	TBP	UNKNOWN	SYBR	None				26.3279	26.6509	0.456802							TRUE	1.06116	TRUE	3	19	1	83.4568				N	N	N
D9	5510 BgAT	TBP	UNKNOWN	SYBR	None				25.0896	25.2751	0.262265							TRUE	1.06116	TRUE	3	17	1	83.6415				N	N	N
D10	5508 BgAT	Ucp1	UNKNOWN	SYBR	None	47.6362	12.1463	186.824	24.6608	24.7556	0.134045		-1.34432	0.458216			-5.57399	TRUE	0.284464	TRUE	3	19	1	82.1639				N	N	N
D11	5509 BgAT	Ucp1	UNKNOWN	SYBR	None	1.28658	0.322208	5.13729	30.1836	30.5171	0.471565		3.86613	0.464242			-0.363536	TRUE	0.284464	TRUE	3	25	1	81.6098				N	N	N
D12	5510 BgAT	Ucp1	UNKNOWN	SYBR	None	23.3207	10.3814	52.3873	24.7631	24.9612	0.280177		-0.313869	0.271369			-4.54354	TRUE	0.284464	TRUE	3	20	1	81.6098				N	N	N
E1	5353 WAT	TBP	UNKNOWN	SYBR	None				26.5258	26.3052	0.311892							TRUE	1.06116	TRUE	3	19	1	83.2721				N	N	N
E2	5240 WAT	TBP	UNKNOWN	SYBR	None				24.6309	24.8087	0.251404							TRUE	1.06116	TRUE	3	17	1	83.4568				N	N	N
E3	5241 WAT	TBP	UNKNOWN	SYBR	None				28.4066	27.3934	1.43298							TRUE	1.06116	TRUE	3	21	1	83.4568				Y	N	N
E4	5353 WAT	Ucp1	UNKNOWN	SYBR	None	0.104535	0.0200932	0.543845	34.2999	33.7928	0.71712		7.48761	0.552963			3.25794	TRUE	0.284464	TRUE	3	28	1	81.9792				Y	N	N
E5	5240 WAT	Ucp1	UNKNOWN	SYBR	None	0.139677	0.0819821	0.237977	31.8603	31.8781	0.025218		7.0695	0.178662			2.83983	TRUE	0.284464	TRUE	3	27	1	82.1639				N	N	N
E6	5241 WAT	Ucp1	UNKNOWN	SYBR	None	0.165695	0.00466353	5.88713	33.5789	34.2164	0.901643		6.82307	1.19716			2.5934	TRUE	0.284464	TRUE	3	28	1	81.9792				Y	N	N
E7	5353 BgAT	TBP	UNKNOWN	SYBR	None				26.0028	25.7698	0.329648							TRUE	1.06116	TRUE	3	19	1	83.6415				N	N	N
E8	5240 BgAT	TBP	UNKNOWN	SYBR	None				25.776	25.7051	0.100272							TRUE	1.06116	TRUE	3	18	1	83.6415				N	N	N
E9	5241 BgAT	TBP	UNKNOWN	SYBR	None				25.2727	25.3384	0.092889							TRUE	1.06116	TRUE	3	18	1	83.6415				N	N	N
E10	5353 BgAT	Ucp1	UNKNOWN	SYBR	None	3.16937	1.37405	7.31041	28.4908	28.3352	0.219992		2.56547	0.280236			-1.6642	TRUE	0.284464	TRUE	3	23	1	81.9792				N	N	N
E11	5240 BgAT	Ucp1	UNKNOWN	SYBR	None	105.897	44.3105	253.08	22.9248	23.2082	0.400782		-2.49685	0.292131			-6.72651	TRUE	0.284464	TRUE	3	18	1	81.7945				N	N	N
E12	5241 BgAT	Ucp1	UNKNOWN	SYBR	None	326.039	217.883	487.885	21.3372	21.2191	0.167038		-4.11923	0.135148			-8.3489	TRUE	0.284464	TRUE	3	16	1	81.7945				N	N	N
F1	5353 WAT	TBP	UNKNOWN	SYBR	None				26.0847	26.3052	0.311892							TRUE	1.06116	TRUE	3	18	1	83.0874				N	N	N
F2	5240 WAT	TBP	UNKNOWN	SYBR	None				24.9864	24.8087	0.251404							TRUE	1.06116	TRUE	3	18	1	83.4568				N	N	N
F3	5241 WAT	TBP	UNKNOWN	SYBR	None				26.3801	27.3934	1.43298							TRUE	1.06116	TRUE	3	19	1	83.6415				Y	N	N
F4	5353 WAT	Ucp1	UNKNOWN	SYBR	None	0.104535	0.0200932	0.543845	33.2858	33.7928	0.71712		7.48761	0.552963			3.25794	TRUE	0.284464	TRUE	3	28	1	81.9792				Y	N	N
F5	5240 WAT	Ucp1	UNKNOWN	SYBR	None	0.139677	0.0819821	0.237977	31.896	31.8781	0.025218		7.0695	0.178662			2.83983	TRUE	0.284464	TRUE	3	26	1	82.1639				N	N	N
F6	5241 WAT	Ucp1	UNKNOWN	SYBR	None	0.165695	0.00466353	5.88713	34.854	34.2164	0.901643		6.82307	1.19716			2.5934	TRUE	0.284464	TRUE	3	29	1	81.9792				Y	N	N
F7	5353 BgAT	TBP	UNKNOWN	SYBR	None				25.5367	25.7698	0.329648							TRUE	1.06116	TRUE	3	18	1	83.6415				N	N	N
F8	5240 BgAT	TBP	UNKNOWN	SYBR	None				25.6342	25.7051	0.100272							TRUE	1.06116	TRUE	3	18	1	83.4568				N	N	N
F9	5241 BgAT	TBP	UNKNOWN	SYBR	None				25.404	25.3384	0.092889							TRUE	1.06116	TRUE	3	18	1	83.4568				N	N	N
F10	5353 BgAT	Ucp1	UNKNOWN	SYBR	None	3.16937	1.37405	7.31041	28.1797	28.3352	0.219992		2.56547	0.280236			-1.6642	TRUE	0.284464	TRUE	3	23	1	81.9792				N	N	N
F11	5240 BgAT	Ucp1	UNKNOWN	SYBR	None	105.897	44.3105	253.08	23.4916	23.2082	0.400782		-2.49685	0.292131			-6.72651	TRUE	0.284464	TRUE	3	18	1	81.7945				N	N	N
F12	5241 BgAT	Ucp1	UNKNOWN	SYBR	None	326.039	217.883	487.885	21.101	21.2191	0.167038		-4.11923	0.135148			-8.3489	TRUE	0.284464	TRUE	3	15	1	81.6098				N	N	N
G1	5511 WAT	TBP	UNKNOWN	SYBR	None				25.5911	25.8294	0.337003							TRUE	1.06116	TRUE	3	18	1	83.0874				N	N	N
G2	5512 WAT	TBP	UNKNOWN	SYBR	None				25.5454	25.9195	0.529043							TRUE	1.06116	TRUE	3	18	1	83.2721				Y	N	N
G3	H2o	TBP	UNKNOWN	SYBR	None				Undetermined									TRUE	1.06116	TRUE	3	39	1	69.7891				N	Y	Y
G4	5511 WAT	Ucp1	UNKNOWN	SYBR	None	0.227823	0.0727856	0.713096	32.4924	32.1931	0.423309		6.36369	0.382598			2.13402	TRUE	0.284464	TRUE	3	27	1	81.7945				N	N	N
G5	5512 WAT	Ucp1	UNKNOWN	SYBR	None	0.380834	0.124039	1.16927	31.5028	31.5419	0.0553668		5.62243	0.376133			1.39276	TRUE	0.284464	TRUE	3	26	1	81.9792				N	N	N
G6	H2o	Ucp1	UNKNOWN	SYBR	None				37.0065	37.0065								TRUE	0.284464	TRUE	3	32	1	76.9924				N	N	N
G7	5511 BgAT	TBP	UNKNOWN	SYBR	None				25.0935	25.0258	0.0958156							TRUE	1.06116	TRUE	3	18	1	83.4568				N	N	N
G8	5512 BgAT	TBP	UNKNOWN	SYBR	None				27.091	28.0278	1.32491							TRUE	1.06116	TRUE	3	19	1	83.4568				Y	N	N
G10	5511 BgAT	Ucp1	UNKNOWN	SYBR	None	8.06299	6.36645	10.2116	26.2852	26.2441	0.0580413		1.21835	0.0792131			-3.01132	TRUE	0.284464	TRUE	3	21	1	81.7945				N	N	N
G11	5512 BgAT	Ucp1	UNKNOWN	SYBR	None	3.59745	0.203419	63.6207	30.6344	30.4105	0.316611		2.38269	0.963231			-1.84698	TRUE	0.284464	TRUE	3	25	1	81.6098				N	N	N
H1	5511 WAT	TBP	UNKNOWN	SYBR	None				26.0677	25.8294	0.337003							TRUE	1.06116	TRUE	3	19	1	83.0874				N	N	N
H2	5512 WAT	TBP	UNKNOWN	SYBR	None				26.2936	25.9195	0.529043							TRUE	1.06116	TRUE	3	19	1	83.0874				Y	N	N
H4	5511 WAT	Ucp1	UNKNOWN	SYBR	None	0.227823	0.0727856	0.713096	31.8938	32.1931	0.423309		6.36369	0.382598			2.13402	TRUE	0.284464	TRUE	3	27	1	81.6098				N	N	N
H5	5512 WAT	Ucp1	UNKNOWN	SYBR	None	0.380834	0.124039	1.16927	31.5811	31.5419	0.0553668		5.62243	0.376133			1.39276	TRUE	0.284464	TRUE	3	26	1	81.7945				N	N	N
H7	5511 BgAT	TBP	UNKNOWN	SYBR	None				24.958	25.0258	0.0958156							TRUE	1.06116	TRUE	3	17	1	83.2721				N	N	N
H8	5512 BgAT	TBP	UNKNOWN	SYBR	None				28.9647	28.0278	1.32491							TRUE	1.06116	TRUE	3	22	1	83.0874				Y	N	N
H10	5511 BgAT	Ucp1	UNKNOWN	SYBR	None	8.06299	6.36645	10.2116	26.2031	26.2441	0.0580413		1.21835	0.0792131			-3.01132	TRUE	0.284464	TRUE	3	21	1	81.7945				N	N	N
H11	5512 BgAT	Ucp1	UNKNOWN	SYBR	None	3.59745	0.203419	63.6207	30.1866	30.4105	0.316611		2.38269	0.963231			-1.84698	TRUE	0.284464	TRUE	3	25	1	81.4251				N	N	N
Analysis Type	Singleplex
Endogenous Control	TBP
RQ Min/Max Confidence Level	95.0
Reference Sample	5060 WAT
