# Supplementary material for: Adipocytes influence choroidal neovascularization via PRDM16
Source: EMBO Mol Med. 2026 May 19;18(6):2379–403. doi: 10.1038/s44321-026-00441-5 (PMC13269495; doi:10.1038/s44321-026-00441-5)
Supplement: Supplementary file 2 — Source data Fig. 1 [file 44321_2026_441_MOESM2_ESM.zip › Figure 1/1F/14 Days/20180125 B6 eWAT Sham vs CNV Pgc-1a 14 Days.xls]

## Sheet: Results
Block Type	96alum
Chemistry	SYBR_GREEN
Experiment File Name	E:\20180125 B6 WAT and BgAT 5240,5241,5353,5060, 5066, CNV2.eds
Experiment Run End Time	Not Started
Instrument Type	sds7500
Passive Reference	ROX
Well	Sample Name	Target Name	Task	Reporter	Quencher	Cт	Cт Mean	Cт SD	Quantity	Normalized Quantity	Normalized Quantity Mean	Normalized Quantity SEM	RQ	RQ Min	RQ Max	Efficiency	Slope	Automatic Ct Threshold	Ct Threshold	Automatic Baseline	Baseline Start	Baseline End	Tm1	Tm2	Tm3	Comments	HIGHSD	NOAMP	EXPFAIL
A1	WAT 5240	TBP	UNKNOWN	SYBR	None	26.0719	26.6975	0.884759										TRUE	1.22644	TRUE	3	18	83.2721				Y	N	N
A2	WAT 5241	TBP	UNKNOWN	SYBR	None	26.9042	26.188	1.01282										TRUE	1.22644	TRUE	3	19	83.0874				Y	N	N
A3	WAT 5353	TBP	UNKNOWN	SYBR	None	25.5153	25.3097	0.290762										TRUE	1.22644	TRUE	3	18	83.2721				N	N	N
A4	WAT 5240	IL-1B	UNKNOWN	SYBR	None	30.253	30.253											TRUE	1.2906	TRUE	3	22	83.8262				N	N	N
A5	WAT 5241	IL-1B	UNKNOWN	SYBR	None	29.2473	29.5485	0.426077										TRUE	1.2906	TRUE	3	22	83.8262				N	N	N
A6	WAT 5353	IL-1B	UNKNOWN	SYBR	None	30.2704	30.5088	0.337142										TRUE	1.2906	TRUE	3	22	83.8262				N	N	N
A7	WAT 5240	PGC-1a	UNKNOWN	SYBR	None	27.7625	28.0605	0.421354										TRUE	1.35796	TRUE	3	20	87.1508				N	N	N
A8	WAT 5241	PGC-1a	UNKNOWN	SYBR	None	27.4833	27.3745	0.153846										TRUE	1.35796	TRUE	3	19	87.1508				N	N	N
A9	WAT 5353	PGC-1a	UNKNOWN	SYBR	None	29.1843	29.1276	0.0801667										TRUE	1.35796	TRUE	3	21	86.9661				N	N	N
A10	H2O	TBP	UNKNOWN	SYBR	None	Undetermined												TRUE	1.22644	TRUE	3	39	68.6809				N	Y	Y
A11	H2O	IL-1B	UNKNOWN	SYBR	None	Undetermined												TRUE	1.2906	TRUE	3	39	68.4962				N	Y	Y
A12	H2O	PGC-1a	UNKNOWN	SYBR	None	Undetermined												TRUE	1.35796	TRUE	3	39	61.6623				N	N	Y
B1	WAT 5240	TBP	UNKNOWN	SYBR	None	27.3231	26.6975	0.884759										TRUE	1.22644	TRUE	3	19	83.2721				Y	N	N
B2	WAT 5241	TBP	UNKNOWN	SYBR	None	25.4718	26.188	1.01282										TRUE	1.22644	TRUE	3	18	83.4568				Y	N	N
B3	WAT 5353	TBP	UNKNOWN	SYBR	None	25.1041	25.3097	0.290762										TRUE	1.22644	TRUE	3	18	83.4568				N	N	N
B4	WAT 5240	IL-1B	UNKNOWN	SYBR	None	Undetermined	30.253											TRUE	1.2906	TRUE	3	39	61.847				N	Y	Y
B5	WAT 5241	IL-1B	UNKNOWN	SYBR	None	29.8498	29.5485	0.426077										TRUE	1.2906	TRUE	3	22	84.0109				N	N	N
B6	WAT 5353	IL-1B	UNKNOWN	SYBR	None	30.7472	30.5088	0.337142										TRUE	1.2906	TRUE	3	23	84.0109				N	N	N
B7	WAT 5240	PGC-1a	UNKNOWN	SYBR	None	28.3584	28.0605	0.421354										TRUE	1.35796	TRUE	3	20	87.3355				N	N	N
B8	WAT 5241	PGC-1a	UNKNOWN	SYBR	None	27.2657	27.3745	0.153846										TRUE	1.35796	TRUE	3	19	87.3355				N	N	N
B9	WAT 5353	PGC-1a	UNKNOWN	SYBR	None	29.0709	29.1276	0.0801667										TRUE	1.35796	TRUE	3	21	87.1508				N	N	N
C1	WAT 5060	TBP	UNKNOWN	SYBR	None	24.9902	24.9591	0.0439393										TRUE	1.22644	TRUE	3	18	83.4568				N	N	N
C2	WAT 5066	TBP	UNKNOWN	SYBR	None	23.5416	23.7239	0.257882										TRUE	1.22644	TRUE	3	16	83.4568				N	N	N
C3	WAT CNV2	TBP	UNKNOWN	SYBR	None	24.504	24.4798	0.0341585										TRUE	1.22644	TRUE	3	17	83.6415				N	N	N
C4	WAT 5060	IL-1B	UNKNOWN	SYBR	None	28.1564	28.1181	0.0541422										TRUE	1.2906	TRUE	3	20	84.1956				N	N	N
C5	WAT 5066	IL-1B	UNKNOWN	SYBR	None	28.7135	29.0825	0.521928										TRUE	1.2906	TRUE	3	21	84.1956				Y	N	N
C6	WAT CNV2	IL-1B	UNKNOWN	SYBR	None	28.704	28.7181	0.0198502										TRUE	1.2906	TRUE	3	21	84.1956				N	N	N
C7	WAT 5060	PGC-1a	UNKNOWN	SYBR	None	26.291	26.214	0.108996										TRUE	1.35796	TRUE	3	18	87.3355				N	N	N
C8	WAT 5066	PGC-1a	UNKNOWN	SYBR	None	25.3299	25.2473	0.116876										TRUE	1.35796	TRUE	3	18	87.3355				N	N	N
C9	WAT CNV2	PGC-1a	UNKNOWN	SYBR	None	26.0507	26.0585	0.0109973										TRUE	1.35796	TRUE	3	18	87.3355				N	N	N
D1	WAT 5060	TBP	UNKNOWN	SYBR	None	24.928	24.9591	0.0439393										TRUE	1.22644	TRUE	3	17	83.6415				N	N	N
D2	WAT 5066	TBP	UNKNOWN	SYBR	None	23.9063	23.7239	0.257882										TRUE	1.22644	TRUE	3	16	83.6415				N	N	N
D3	WAT CNV2	TBP	UNKNOWN	SYBR	None	24.4557	24.4798	0.0341585										TRUE	1.22644	TRUE	3	17	83.6415				N	N	N
D4	WAT 5060	IL-1B	UNKNOWN	SYBR	None	28.0798	28.1181	0.0541422										TRUE	1.2906	TRUE	3	20	84.3803				N	N	N
D5	WAT 5066	IL-1B	UNKNOWN	SYBR	None	29.4516	29.0825	0.521928										TRUE	1.2906	TRUE	3	22	84.3803				Y	N	N
D6	WAT CNV2	IL-1B	UNKNOWN	SYBR	None	28.7321	28.7181	0.0198502										TRUE	1.2906	TRUE	3	21	84.3803				N	N	N
D7	WAT 5060	PGC-1a	UNKNOWN	SYBR	None	26.1369	26.214	0.108996										TRUE	1.35796	TRUE	3	19	87.5202				N	N	N
D8	WAT 5066	PGC-1a	UNKNOWN	SYBR	None	25.1647	25.2473	0.116876										TRUE	1.35796	TRUE	3	17	87.5202				N	N	N
D9	WAT CNV2	PGC-1a	UNKNOWN	SYBR	None	26.0663	26.0585	0.0109973										TRUE	1.35796	TRUE	3	18	87.3355				N	N	N
E1	BgAT 5060	TBP	UNKNOWN	SYBR	None	28.1365	28.263	0.1788										TRUE	1.22644	TRUE	3	21	83.6415				N	N	N
E2	BgAT 5066	TBP	UNKNOWN	SYBR	None	25.045	25.035	0.0141775										TRUE	1.22644	TRUE	3	17	83.6415				N	N	N
E3	BgAT CNV2	TBP	UNKNOWN	SYBR	None	25.967	26.025	0.0819645										TRUE	1.22644	TRUE	3	18	83.6415				N	N	N
E4	BgAT 5060	IL-1B	UNKNOWN	SYBR	None	31.3016	31.2373	0.0909145										TRUE	1.2906	TRUE	3	23	84.3803				N	N	N
E5	BgAT 5066	IL-1B	UNKNOWN	SYBR	None	27.6999	27.8153	0.163143										TRUE	1.2906	TRUE	3	20	84.3803				N	N	N
E6	BgAT CNV2	IL-1B	UNKNOWN	SYBR	None	28.1227	28.017	0.149409										TRUE	1.2906	TRUE	3	20	84.3803				N	N	N
E7	BgAT 5060	PGC-1a	UNKNOWN	SYBR	None	27.6941	27.7467	0.0743875										TRUE	1.35796	TRUE	3	20	87.5202				N	N	N
E8	BgAT 5066	PGC-1a	UNKNOWN	SYBR	None	26.0874	26.0272	0.0851083										TRUE	1.35796	TRUE	3	18	87.5202				N	N	N
E9	BgAT CNV2	PGC-1a	UNKNOWN	SYBR	None	26.9364	26.9468	0.0147116										TRUE	1.35796	TRUE	3	19	87.3355				N	N	N
F1	BgAT 5060	TBP	UNKNOWN	SYBR	None	28.3894	28.263	0.1788										TRUE	1.22644	TRUE	3	21	83.4568				N	N	N
F2	BgAT 5066	TBP	UNKNOWN	SYBR	None	25.025	25.035	0.0141775										TRUE	1.22644	TRUE	3	17	83.4568				N	N	N
F3	BgAT CNV2	TBP	UNKNOWN	SYBR	None	26.083	26.025	0.0819645										TRUE	1.22644	TRUE	3	18	83.6415				N	N	N
F4	BgAT 5060	IL-1B	UNKNOWN	SYBR	None	31.173	31.2373	0.0909145										TRUE	1.2906	TRUE	3	23	84.1956				N	N	N
F5	BgAT 5066	IL-1B	UNKNOWN	SYBR	None	27.9306	27.8153	0.163143										TRUE	1.2906	TRUE	3	20	84.1956				N	N	N
F6	BgAT CNV2	IL-1B	UNKNOWN	SYBR	None	27.9114	28.017	0.149409										TRUE	1.2906	TRUE	3	20	84.1956				N	N	N
F7	BgAT 5060	PGC-1a	UNKNOWN	SYBR	None	27.7993	27.7467	0.0743875										TRUE	1.35796	TRUE	3	20	87.5202				N	N	N
F8	BgAT 5066	PGC-1a	UNKNOWN	SYBR	None	25.967	26.0272	0.0851083										TRUE	1.35796	TRUE	3	18	87.3355				N	N	N
F9	BgAT CNV2	PGC-1a	UNKNOWN	SYBR	None	26.9572	26.9468	0.0147116										TRUE	1.35796	TRUE	3	18	87.3355				N	N	N
G1	BgAT 5240	TBP	UNKNOWN	SYBR	None	25.6371	25.8728	0.333223										TRUE	1.22644	TRUE	3	17	83.2721				N	N	N
G2	BgAt 5241	TBP	UNKNOWN	SYBR	None	25.9818	25.6625	0.451632										TRUE	1.22644	TRUE	3	18	83.2721				N	N	N
G3	BgAT 5353	TBP	UNKNOWN	SYBR	None	25.6789	25.5726	0.150339										TRUE	1.22644	TRUE	3	18	83.4568				N	N	N
G4	BgAT 5240	IL-1B	UNKNOWN	SYBR	None	30.0866	30.0179	0.0972102										TRUE	1.2906	TRUE	3	22	84.0109				N	N	N
G5	BgAt 5241	IL-1B	UNKNOWN	SYBR	None	28.7271	28.9557	0.323201										TRUE	1.2906	TRUE	3	21	84.0109				N	N	N
G6	BgAT 5353	IL-1B	UNKNOWN	SYBR	None	30.2631	30.1335	0.183354										TRUE	1.2906	TRUE	3	23	84.0109				N	N	N
G7	BgAT 5240	PGC-1a	UNKNOWN	SYBR	None	26.4352	26.3139	0.171533										TRUE	1.35796	TRUE	3	19	87.3355				N	N	N
G8	BgAt 5241	PGC-1a	UNKNOWN	SYBR	None	26.1854	26.1284	0.0805349										TRUE	1.35796	TRUE	3	18	87.3355				N	N	N
G9	BgAT 5353	PGC-1a	UNKNOWN	SYBR	None	27.3268	27.3868	0.0848494										TRUE	1.35796	TRUE	3	19	87.1508				N	N	N
H1	BgAT 5240	TBP	UNKNOWN	SYBR	None	26.1084	25.8728	0.333223										TRUE	1.22644	TRUE	3	18	83.2721				N	N	N
H2	BgAt 5241	TBP	UNKNOWN	SYBR	None	25.3431	25.6625	0.451632										TRUE	1.22644	TRUE	3	18	83.2721				N	N	N
H3	BgAT 5353	TBP	UNKNOWN	SYBR	None	25.4663	25.5726	0.150339										TRUE	1.22644	TRUE	3	18	83.2721				N	N	N
H4	BgAT 5240	IL-1B	UNKNOWN	SYBR	None	29.9491	30.0179	0.0972102										TRUE	1.2906	TRUE	3	22	83.8262				N	N	N
H5	BgAt 5241	IL-1B	UNKNOWN	SYBR	None	29.1842	28.9557	0.323201										TRUE	1.2906	TRUE	3	21	83.8262				N	N	N
H6	BgAT 5353	IL-1B	UNKNOWN	SYBR	None	30.0038	30.1335	0.183354										TRUE	1.2906	TRUE	3	22	83.8262				N	N	N
H7	BgAT 5240	PGC-1a	UNKNOWN	SYBR	None	26.1926	26.3139	0.171533										TRUE	1.35796	TRUE	3	19	87.1508				N	N	N
H8	BgAt 5241	PGC-1a	UNKNOWN	SYBR	None	26.0715	26.1284	0.0805349										TRUE	1.35796	TRUE	3	18	86.9661				N	N	N
H9	BgAT 5353	PGC-1a	UNKNOWN	SYBR	None	27.4468	27.3868	0.0848494										TRUE	1.35796	TRUE	3	19	86.9661				N	N	N
Analysis Type	Singleplex
Endogenous Control	TBP
RQ Min/Max Confidence Level	95.0
Reference Sample	WAT 5240
