# Supplementary material for: Adipocytes influence choroidal neovascularization via PRDM16
Source: EMBO Mol Med. 2026 May 19;18(6):2379–403. doi: 10.1038/s44321-026-00441-5 (PMC13269495; doi:10.1038/s44321-026-00441-5)
Supplement: Supplementary file 2 — Source data Fig. 1 [file 44321_2026_441_MOESM2_ESM.zip › Figure 1/1F/14 Days/2022-11-08 eWAT Cidea 14d after laser burn Sham and CNV.xls]

## Sheet: Sample Setup
Block Type	96-Well Block (0.2mL)
Calibration Background is expired	No
Calibration Background performed on	12-02-2021
Calibration Normalization FAM-ROX is expired	No
Calibration Normalization FAM-ROX performed on	12-02-2021
Calibration Normalization VIC-ROX is expired	No
Calibration Normalization VIC-ROX performed on	12-02-2021
Calibration Pure Dye CY3 is expired	Yes
Calibration Pure Dye CY3 performed on	03-26-2020
Calibration Pure Dye CY5 is expired	Yes
Calibration Pure Dye CY5 performed on	03-26-2020
Calibration Pure Dye FAM is expired	No
Calibration Pure Dye FAM performed on	12-02-2021
Calibration Pure Dye NED is expired	No
Calibration Pure Dye NED performed on	12-02-2021
Calibration Pure Dye ROX is expired	No
Calibration Pure Dye ROX performed on	12-02-2021
Calibration Pure Dye SYBR is expired	No
Calibration Pure Dye SYBR performed on	12-02-2021
Calibration Pure Dye TAMRA is expired	No
Calibration Pure Dye TAMRA performed on	12-02-2021
Calibration Pure Dye VIC is expired	No
Calibration Pure Dye VIC performed on	12-02-2021
Calibration ROI is expired	No
Calibration ROI performed on	12-02-2021
Calibration Uniformity is expired	No
Calibration Uniformity performed on	12-02-2021
Chemistry	SYBR_GREEN
Date Created	2022-11-08 14:30:12 PM EST
Experiment Barcode
Experiment Comment
Experiment File Name	D:\Applied Biosystems\7500\experiments\Roberto DM\2022-11-08 eWAT Cidea and Dio2 14d after laser burn Sham and CNV.eds
Experiment Name	2022-11-08 eWAT Cidea and Dio2 14d after laser burn Sham and CNV
Experiment Run End Time	2022-11-08 17:30:21 PM EST
Experiment Type	Comparative Cт (ΔΔCт)
Instrument Name	278870006
Instrument Serial Number	278870006
Instrument Type	QuantStudio(TM) 7 Flex System
Passive Reference	ROX
Quantification Cycle Method	Ct
Signal Smoothing On	true
Stage/ Cycle where Analysis is performed	Stage 2, Step 2
User Name
Well	Well Position	Sample Name	Sample Color	Biogroup Name	Biogroup Color	Target Name	Target Color	Task	Reporter	Quencher	Quantity	Comments
1	A1	Sham 5594	RGB(176,23,31)			Tbp	RGB(0,0,255)	UNKNOWN	SYBR	None
2	A2	Sham 5511	RGB(0,0,255)			Tbp	RGB(0,0,255)	UNKNOWN	SYBR	None
3	A3	Sham 5512	RGB(0,139,69)			Tbp	RGB(0,0,255)	UNKNOWN	SYBR	None
4	A4	Sham5240	RGB(255,127,0)			Tbp	RGB(0,0,255)	UNKNOWN	SYBR	None
5	A5	Sham 5241	RGB(139,137,112)			Tbp	RGB(0,0,255)	UNKNOWN	SYBR	None
6	A6	Sham 5353	RGB(238,121,66)			Tbp	RGB(0,0,255)	UNKNOWN	SYBR	None
7	A7	CNV 5508	RGB(142,56,142)			Tbp	RGB(0,0,255)	UNKNOWN	SYBR	None
8	A8	CNV 5509	RGB(198,113,113)			Tbp	RGB(0,0,255)	UNKNOWN	SYBR	None
9	A9	CNV 5510	RGB(0,245,255)			Tbp	RGB(0,0,255)	UNKNOWN	SYBR	None
10	A10	CNV 5060	RGB(238,220,130)			Tbp	RGB(0,0,255)	UNKNOWN	SYBR	None
11	A11	CNV 5066	RGB(238,238,0)			Tbp	RGB(0,0,255)	UNKNOWN	SYBR	None
12	A12	CNV CNV2	RGB(142,142,56)			Tbp	RGB(0,0,255)	UNKNOWN	SYBR	None
13	B1	Sham 5594	RGB(176,23,31)			Tbp	RGB(0,0,255)	UNKNOWN	SYBR	None
14	B2	Sham 5511	RGB(0,0,255)			Tbp	RGB(0,0,255)	UNKNOWN	SYBR	None
15	B3	Sham 5512	RGB(0,139,69)			Tbp	RGB(0,0,255)	UNKNOWN	SYBR	None
16	B4	Sham5240	RGB(255,127,0)			Tbp	RGB(0,0,255)	UNKNOWN	SYBR	None
17	B5	Sham 5241	RGB(139,137,112)			Tbp	RGB(0,0,255)	UNKNOWN	SYBR	None
18	B6	Sham 5353	RGB(238,121,66)			Tbp	RGB(0,0,255)	UNKNOWN	SYBR	None
19	B7	CNV 5508	RGB(142,56,142)			Tbp	RGB(0,0,255)	UNKNOWN	SYBR	None
20	B8	CNV 5509	RGB(198,113,113)			Tbp	RGB(0,0,255)	UNKNOWN	SYBR	None
21	B9	CNV 5510	RGB(0,245,255)			Tbp	RGB(0,0,255)	UNKNOWN	SYBR	None
22	B10	CNV 5060	RGB(238,220,130)			Tbp	RGB(0,0,255)	UNKNOWN	SYBR	None
23	B11	CNV 5066	RGB(238,238,0)			Tbp	RGB(0,0,255)	UNKNOWN	SYBR	None
24	B12	CNV CNV2	RGB(142,142,56)			Tbp	RGB(0,0,255)	UNKNOWN	SYBR	None
25	C1	Sham 5594	RGB(176,23,31)			CIDEA	RGB(176,23,31)	UNKNOWN	SYBR	None
26	C2	Sham 5511	RGB(0,0,255)			CIDEA	RGB(176,23,31)	UNKNOWN	SYBR	None
27	C3	Sham 5512	RGB(0,139,69)			CIDEA	RGB(176,23,31)	UNKNOWN	SYBR	None
28	C4	Sham5240	RGB(255,127,0)			CIDEA	RGB(176,23,31)	UNKNOWN	SYBR	None
29	C5	Sham 5241	RGB(139,137,112)			CIDEA	RGB(176,23,31)	UNKNOWN	SYBR	None
30	C6	Sham 5353	RGB(238,121,66)			CIDEA	RGB(176,23,31)	UNKNOWN	SYBR	None
31	C7	CNV 5508	RGB(142,56,142)			CIDEA	RGB(176,23,31)	UNKNOWN	SYBR	None
32	C8	CNV 5509	RGB(198,113,113)			CIDEA	RGB(176,23,31)	UNKNOWN	SYBR	None
33	C9	CNV 5510	RGB(0,245,255)			CIDEA	RGB(176,23,31)	UNKNOWN	SYBR	None
34	C10	CNV 5060	RGB(238,220,130)			CIDEA	RGB(176,23,31)	UNKNOWN	SYBR	None
35	C11	CNV 5066	RGB(238,238,0)			CIDEA	RGB(176,23,31)	UNKNOWN	SYBR	None
36	C12	CNV CNV2	RGB(142,142,56)			CIDEA	RGB(176,23,31)	UNKNOWN	SYBR	None
37	D1	Sham 5594	RGB(176,23,31)			CIDEA	RGB(176,23,31)	UNKNOWN	SYBR	None
38	D2	Sham 5511	RGB(0,0,255)			CIDEA	RGB(176,23,31)	UNKNOWN	SYBR	None
39	D3	Sham 5512	RGB(0,139,69)			CIDEA	RGB(176,23,31)	UNKNOWN	SYBR	None
40	D4	Sham5240	RGB(255,127,0)			CIDEA	RGB(176,23,31)	UNKNOWN	SYBR	None
41	D5	Sham 5241	RGB(139,137,112)			CIDEA	RGB(176,23,31)	UNKNOWN	SYBR	None
42	D6	Sham 5353	RGB(238,121,66)			CIDEA	RGB(176,23,31)	UNKNOWN	SYBR	None
43	D7	CNV 5508	RGB(142,56,142)			CIDEA	RGB(176,23,31)	UNKNOWN	SYBR	None
44	D8	CNV 5509	RGB(198,113,113)			CIDEA	RGB(176,23,31)	UNKNOWN	SYBR	None
45	D9	CNV 5510	RGB(0,245,255)			CIDEA	RGB(176,23,31)	UNKNOWN	SYBR	None
46	D10	CNV 5060	RGB(238,220,130)			CIDEA	RGB(176,23,31)	UNKNOWN	SYBR	None
47	D11	CNV 5066	RGB(238,238,0)			CIDEA	RGB(176,23,31)	UNKNOWN	SYBR	None
48	D12	CNV CNV2	RGB(142,142,56)			CIDEA	RGB(176,23,31)	UNKNOWN	SYBR	None
49	E1	Sham 5594	RGB(176,23,31)			Dio2	RGB(0,139,69)	UNKNOWN	SYBR	None
50	E2	Sham 5511	RGB(0,0,255)			Dio2	RGB(0,139,69)	UNKNOWN	SYBR	None
51	E3	Sham 5512	RGB(0,139,69)			Dio2	RGB(0,139,69)	UNKNOWN	SYBR	None
52	E4	Sham5240	RGB(255,127,0)			Dio2	RGB(0,139,69)	UNKNOWN	SYBR	None
53	E5	Sham 5241	RGB(139,137,112)			Dio2	RGB(0,139,69)	UNKNOWN	SYBR	None
54	E6	Sham 5353	RGB(238,121,66)			Dio2	RGB(0,139,69)	UNKNOWN	SYBR	None
55	E7	CNV 5508	RGB(142,56,142)			Dio2	RGB(0,139,69)	UNKNOWN	SYBR	None
56	E8	CNV 5509	RGB(198,113,113)			Dio2	RGB(0,139,69)	UNKNOWN	SYBR	None
57	E9	CNV 5510	RGB(0,245,255)			Dio2	RGB(0,139,69)	UNKNOWN	SYBR	None
58	E10	CNV 5060	RGB(238,220,130)			Dio2	RGB(0,139,69)	UNKNOWN	SYBR	None
59	E11	CNV 5066	RGB(238,238,0)			Dio2	RGB(0,139,69)	UNKNOWN	SYBR	None
60	E12	CNV CNV2	RGB(142,142,56)			Dio2	RGB(0,139,69)	UNKNOWN	SYBR	None
61	F1	Sham 5594	RGB(176,23,31)			Dio2	RGB(0,139,69)	UNKNOWN	SYBR	None
62	F2	Sham 5511	RGB(0,0,255)			Dio2	RGB(0,139,69)	UNKNOWN	SYBR	None
63	F3	Sham 5512	RGB(0,139,69)			Dio2	RGB(0,139,69)	UNKNOWN	SYBR	None
64	F4	Sham5240	RGB(255,127,0)			Dio2	RGB(0,139,69)	UNKNOWN	SYBR	None
65	F5	Sham 5241	RGB(139,137,112)			Dio2	RGB(0,139,69)	UNKNOWN	SYBR	None
66	F6	Sham 5353	RGB(238,121,66)			Dio2	RGB(0,139,69)	UNKNOWN	SYBR	None
67	F7	CNV 5508	RGB(142,56,142)			Dio2	RGB(0,139,69)	UNKNOWN	SYBR	None
68	F8	CNV 5509	RGB(198,113,113)			Dio2	RGB(0,139,69)	UNKNOWN	SYBR	None
69	F9	CNV 5510	RGB(0,245,255)			Dio2	RGB(0,139,69)	UNKNOWN	SYBR	None
70	F10	CNV 5060	RGB(238,220,130)			Dio2	RGB(0,139,69)	UNKNOWN	SYBR	None
71	F11	CNV 5066	RGB(238,238,0)			Dio2	RGB(0,139,69)	UNKNOWN	SYBR	None
72	F12	CNV CNV2	RGB(142,142,56)			Dio2	RGB(0,139,69)	UNKNOWN	SYBR	None
73	G1	H2O	RGB(238,44,44)			Tbp	RGB(0,0,255)	UNKNOWN	SYBR	None
74	G2	H2O	RGB(238,44,44)			CIDEA	RGB(176,23,31)	UNKNOWN	SYBR	None
75	G3	H2O	RGB(238,44,44)			Dio2	RGB(0,139,69)	UNKNOWN	SYBR	None
76	G4
77	G5
78	G6
79	G7
80	G8
81	G9
82	G10
83	G11
84	G12
85	H1
86	H2
87	H3
88	H4
89	H5
90	H6
91	H7
92	H8
93	H9
94	H10
95	H11
96	H12

## Sheet: Amplification Data
Block Type	96-Well Block (0.2mL)
Calibration Background is expired	No
Calibration Background performed on	12-02-2021
Calibration Normalization FAM-ROX is expired	No
Calibration Normalization FAM-ROX performed on	12-02-2021
Calibration Normalization VIC-ROX is expired	No
Calibration Normalization VIC-ROX performed on	12-02-2021
Calibration Pure Dye CY3 is expired	Yes
Calibration Pure Dye CY3 performed on	03-26-2020
Calibration Pure Dye CY5 is expired	Yes
Calibration Pure Dye CY5 performed on	03-26-2020
Calibration Pure Dye FAM is expired	No
Calibration Pure Dye FAM performed on	12-02-2021
Calibration Pure Dye NED is expired	No
Calibration Pure Dye NED performed on	12-02-2021
Calibration Pure Dye ROX is expired	No
Calibration Pure Dye ROX performed on	12-02-2021
Calibration Pure Dye SYBR is expired	No
Calibration Pure Dye SYBR performed on	12-02-2021
Calibration Pure Dye TAMRA is expired	No
Calibration Pure Dye TAMRA performed on	12-02-2021
Calibration Pure Dye VIC is expired	No
Calibration Pure Dye VIC performed on	12-02-2021
Calibration ROI is expired	No
Calibration ROI performed on	12-02-2021
Calibration Uniformity is expired	No
Calibration Uniformity performed on	12-02-2021
Chemistry	SYBR_GREEN
Date Created	2022-11-08 14:30:12 PM EST
Experiment Barcode
Experiment Comment
Experiment File Name	D:\Applied Biosystems\7500\experiments\Roberto DM\2022-11-08 eWAT Cidea and Dio2 14d after laser burn Sham and CNV.eds
Experiment Name	2022-11-08 eWAT Cidea and Dio2 14d after laser burn Sham and CNV
Experiment Run End Time	2022-11-08 17:30:21 PM EST
Experiment Type	Comparative Cт (ΔΔCт)
Instrument Name	278870006
Instrument Serial Number	278870006
Instrument Type	QuantStudio(TM) 7 Flex System
Passive Reference	ROX
Quantification Cycle Method	Ct
Signal Smoothing On	true
Stage/ Cycle where Analysis is performed	Stage 2, Step 2
User Name
Well	Cycle	Target Name	Rn	Delta Rn
1	1	Tbp	0.524773	0.00864532
1	2	Tbp	0.522187	0.00553332
1	3	Tbp	0.519117	0.0019368
1	4	Tbp	0.520074	0.00236872
1	5	Tbp	0.518689	0.000457396
1	6	Tbp	0.518456	-0.000301349
1	7	Tbp	0.518288	-0.0009959
1	8	Tbp	0.519617	-0.000192646
1	9	Tbp	0.518866	-0.00146977
1	10	Tbp	0.519033	-0.00182857
1	11	Tbp	0.519965	-0.0014227
1	12	Tbp	0.522525	0.000612045
1	13	Tbp	0.522038	-0.00040157
1	14	Tbp	0.521359	-0.00160586
1	15	Tbp	0.522871	-0.000619679
1	16	Tbp	0.524271	0.000253968
1	17	Tbp	0.524056	-0.000487134
1	18	Tbp	0.524983	-8.56155e-05
1	19	Tbp	0.525908	0.000313817
1	20	Tbp	0.529589	0.00346806
1	21	Tbp	0.534956	0.00830953
1	22	Tbp	0.542869	0.0156961
1	23	Tbp	0.560874	0.0331759
1	24	Tbp	0.594423	0.0661986
1	25	Tbp	0.656881	0.128131
1	26	Tbp	0.776568	0.247292
1	27	Tbp	0.99857	0.468768
1	28	Tbp	1.38346	0.853128
1	29	Tbp	1.98212	1.45126
1	30	Tbp	2.7442	2.21282
1	31	Tbp	3.42504	2.89314
1	32	Tbp	3.87684	3.34441
1	33	Tbp	4.20368	3.67072
1	34	Tbp	4.44479	3.91131
1	35	Tbp	4.62212	4.08811
1	36	Tbp	4.75544	4.2209
1	37	Tbp	4.85035	4.31528
1	38	Tbp	4.92483	4.38925
1	39	Tbp	4.98538	4.44926
1	40	Tbp	5.02604	4.4894
2	1	Tbp	0.67187	-0.00470582
2	2	Tbp	0.669336	-0.0101739
2	3	Tbp	0.666092	-0.0163515
2	4	Tbp	0.682711	-0.00266594
2	5	Tbp	0.691353	0.00304288
2	6	Tbp	0.695636	0.00439199
2	7	Tbp	0.700593	0.00641462
2	8	Tbp	0.703949	0.0068374
2	9	Tbp	0.704619	0.00457339
2	10	Tbp	0.7057	0.00272113
2	11	Tbp	0.708241	0.00232816
2	12	Tbp	0.709917	0.00107087
2	13	Tbp	0.709896	-0.00188408
2	14	Tbp	0.712725	-0.00198844
2	15	Tbp	0.715305	-0.00234212
2	16	Tbp	0.716878	-0.00370312
2	17	Tbp	0.721069	-0.00244522
2	18	Tbp	0.727979	0.0015309
2	19	Tbp	0.740359	0.0109766
2	20	Tbp	0.761812	0.0294962
2	21	Tbp	0.801645	0.0663956
2	22	Tbp	0.882452	0.144269
2	23	Tbp	1.03267	0.291555
2	24	Tbp	1.30115	0.557102
2	25	Tbp	1.74422	0.997239
2	26	Tbp	2.37406	1.62414
2	27	Tbp	3.04636	2.29351
2	28	Tbp	3.54232	2.78654
2	29	Tbp	3.90988	3.15117
2	30	Tbp	4.19942	3.43777
2	31	Tbp	4.42893	3.66434
2	32	Tbp	4.59999	3.83247
2	33	Tbp	4.73159	3.96114
2	34	Tbp	4.82635	4.05296
2	35	Tbp	4.90628	4.12996
2	36	Tbp	4.97003	4.19078
2	37	Tbp	5.01814	4.23596
2	38	Tbp	5.05589	4.27077
2	39	Tbp	5.09015	4.30209
2	40	Tbp	5.11208	4.32109
3	1	Tbp	0.400796	0.00271416
3	2	Tbp	0.399296	0.000517479
3	3	Tbp	0.400195	0.000719732
3	4	Tbp	0.40009	-8.22341e-05
3	5	Tbp	0.401026	0.000157957
3	6	Tbp	0.401919	0.000354012
3	7	Tbp	0.402672	0.000410502
3	8	Tbp	0.402311	-0.000646959
3	9	Tbp	0.402663	-0.000991489
3	10	Tbp	0.404886	0.000534494
3	11	Tbp	0.405003	-4.45807e-05
3	12	Tbp	0.405541	-0.000203174
3	13	Tbp	0.406498	5.71043e-05
3	14	Tbp	0.40595	-0.00118674
3	15	Tbp	0.406602	-0.00123128
3	16	Tbp	0.408305	-0.000224692
3	17	Tbp	0.410018	0.000791015
3	18	Tbp	0.41151	0.00158633
3	19	Tbp	0.416527	0.00590718
3	20	Tbp	0.424102	0.0127862
3	21	Tbp	0.438344	0.0263309
3	22	Tbp	0.466423	0.0537141
3	23	Tbp	0.520416	0.10701
3	24	Tbp	0.623056	0.208954
3	25	Tbp	0.811322	0.396523
3	26	Tbp	1.1493	0.733805
3	27	Tbp	1.69551	1.27932
3	28	Tbp	2.43846	2.02157
3	29	Tbp	3.18385	2.76626
3	30	Tbp	3.69522	3.27694
3	31	Tbp	4.04537	3.6264
3	32	Tbp	4.30816	3.88849
3	33	Tbp	4.50501	4.08464
3	34	Tbp	4.6532	4.23213
3	35	Tbp	4.76213	4.34037
3	36	Tbp	4.84355	4.42109
3	37	Tbp	4.90986	4.4867
3	38	Tbp	4.96766	4.5438
3	39	Tbp	5.01298	4.58843
3	40	Tbp	5.04277	4.61753
4	1	Tbp	0.537937	-0.000786614
4	2	Tbp	0.536524	-0.00424909
4	3	Tbp	0.540066	-0.00275688
4	4	Tbp	0.544695	-0.000177113
4	5	Tbp	0.547228	0.000306415
4	6	Tbp	0.549616	0.000645282
4	7	Tbp	0.551733	0.00071259
4	8	Tbp	0.55468	0.00161013
4	9	Tbp	0.55631	0.00119065
4	10	Tbp	0.558069	0.000900507
4	11	Tbp	0.559357	0.000139132
4	12	Tbp	0.560697	-0.000570507
4	13	Tbp	0.563074	-0.000242726
4	14	Tbp	0.565044	-0.000321867
4	15	Tbp	0.566057	-0.00135826
4	16	Tbp	0.568813	-0.000651392
4	17	Tbp	0.572088	0.000574034
4	18	Tbp	0.578337	0.00477361
4	19	Tbp	0.587667	0.0120538
4	20	Tbp	0.60613	0.0284677
4	21	Tbp	0.639889	0.0601776
4	22	Tbp	0.704543	0.122782
4	23	Tbp	0.826786	0.242976
4	24	Tbp	1.0514	0.465538
4	25	Tbp	1.44304	0.855134
4	26	Tbp	2.04932	1.45937
4	27	Tbp	2.81715	2.22514
4	28	Tbp	3.4968	2.90274
4	29	Tbp	3.94391	3.34781
4	30	Tbp	4.25563	3.65747
4	31	Tbp	4.49309	3.89289
4	32	Tbp	4.6678	4.06555
4	33	Tbp	4.80403	4.19972
4	34	Tbp	4.90453	4.29818
4	35	Tbp	4.98366	4.37526
4	36	Tbp	5.04119	4.43074
4	37	Tbp	5.08767	4.47516
4	38	Tbp	5.1252	4.51064
4	39	Tbp	5.15362	4.53702
4	40	Tbp	5.17743	4.55878
5	1	Tbp	0.623524	-0.0104179
5	2	Tbp	0.625609	-0.0130137
5	3	Tbp	0.636359	-0.00694554
5	4	Tbp	0.645176	-0.00281003
5	5	Tbp	0.651596	-0.00107087
5	6	Tbp	0.657704	0.000355015
5	7	Tbp	0.664082	0.0020518
5	8	Tbp	0.670267	0.0035557
5	9	Tbp	0.675883	0.0044905
5	10	Tbp	0.680677	0.00460282
5	11	Tbp	0.682773	0.00201719
5	12	Tbp	0.686707	0.00126953
5	13	Tbp	0.692197	0.00207844
5	14	Tbp	0.695218	0.000418351
5	15	Tbp	0.69761	-0.00187098
5	16	Tbp	0.700692	-0.00347028
5	17	Tbp	0.705415	-0.00342883
5	18	Tbp	0.712283	-0.00124281
5	19	Tbp	0.721323	0.00311663
5	20	Tbp	0.737084	0.0141955
5	21	Tbp	0.76369	0.0361203
5	22	Tbp	0.811774	0.0795228
5	23	Tbp	0.900654	0.163721
5	24	Tbp	1.06379	0.322179
5	25	Tbp	1.35975	0.613454
5	26	Tbp	1.84964	1.09866
5	27	Tbp	2.54143	1.78578
5	28	Tbp	3.28799	2.52765
5	29	Tbp	3.82587	3.06085
5	30	Tbp	4.18137	3.41167
5	31	Tbp	4.44476	3.67038
5	32	Tbp	4.64565	3.86658
5	33	Tbp	4.79612	4.01237
5	34	Tbp	4.9146	4.12617
5	35	Tbp	4.99835	4.20524
5	36	Tbp	5.06362	4.26583
5	37	Tbp	5.11705	4.31458
5	38	Tbp	5.15459	4.34743
5	39	Tbp	5.19434	4.38251
5	40	Tbp	5.22144	4.40492
6	1	Tbp	0.574149	0.00598919
6	2	Tbp	0.576702	0.00503776
6	3	Tbp	0.57748	0.00231233
6	4	Tbp	0.577695	-0.00097655
6	5	Tbp	0.581228	-0.000947893
6	6	Tbp	0.5843	-0.00138016
6	7	Tbp	0.588936	-0.000247744
6	8	Tbp	0.593201	0.000513215
6	9	Tbp	0.596897	0.000704771
6	10	Tbp	0.600597	0.000901095
6	11	Tbp	0.603546	0.000346401
6	12	Tbp	0.606381	-0.000322496
6	13	Tbp	0.609468	-0.000739563
6	14	Tbp	0.612887	-0.000824573
6	15	Tbp	0.616304	-0.000911609
6	16	Tbp	0.620301	-0.000419049
6	17	Tbp	0.626216	0.00199183
6	18	Tbp	0.635009	0.00728107
6	19	Tbp	0.650481	0.019249
6	20	Tbp	0.678415	0.0436795
6	21	Tbp	0.727479	0.0892394
6	22	Tbp	0.820446	0.178702
6	23	Tbp	0.994126	0.348878
6	24	Tbp	1.30287	0.654113
6	25	Tbp	1.80863	1.15637
6	26	Tbp	2.519	1.86324
6	27	Tbp	3.27031	2.61104
6	28	Tbp	3.8074	3.14463
6	29	Tbp	4.17658	3.51031
6	30	Tbp	4.45585	3.78607
6	31	Tbp	4.6514	3.97812
6	32	Tbp	4.801	4.12421
6	33	Tbp	4.91929	4.23901
6	34	Tbp	5.0081	4.3243
6	35	Tbp	5.07505	4.38775
6	36	Tbp	5.12966	4.43886
6	37	Tbp	5.17081	4.47651
6	38	Tbp	5.20783	4.51002
6	39	Tbp	5.23004	4.52873
6	40	Tbp	5.24971	4.5449
7	1	Tbp	0.561204	0.00948601
7	2	Tbp	0.557194	0.00347786
7	3	Tbp	0.553057	-0.00265766
7	4	Tbp	0.556704	-0.00100859
7	5	Tbp	0.559868	0.000157577
7	6	Tbp	0.563186	0.00147806
7	7	Tbp	0.564958	0.00125203
7	8	Tbp	0.567762	0.00205753
7	9	Tbp	0.568385	0.000683102
7	10	Tbp	0.569298	-0.000402181
7	11	Tbp	0.571776	7.79319e-05
7	12	Tbp	0.574008	0.000312355
7	13	Tbp	0.576044	0.000350201
7	14	Tbp	0.577068	-0.000624098
7	15	Tbp	0.579517	-0.000172953
7	16	Tbp	0.580002	-0.00168536
7	17	Tbp	0.582823	-0.000862822
7	18	Tbp	0.586728	0.00104488
7	19	Tbp	0.59084	0.0031587
7	20	Tbp	0.602065	0.0123859
7	21	Tbp	0.623471	0.0317937
7	22	Tbp	0.664978	0.0713027
7	23	Tbp	0.74304	0.147367
7	24	Tbp	0.887489	0.289817
7	25	Tbp	1.1514	0.551735
7	26	Tbp	1.59264	0.990969
7	27	Tbp	2.2337	1.63003
7	28	Tbp	2.95291	2.34725
7	29	Tbp	3.509	2.90134
7	30	Tbp	3.90661	3.29695
7	31	Tbp	4.22092	3.60926
7	32	Tbp	4.46292	3.84927
7	33	Tbp	4.63084	4.01518
7	34	Tbp	4.77098	4.15333
7	35	Tbp	4.88018	4.26053
7	36	Tbp	4.96207	4.34043
7	37	Tbp	5.02669	4.40304
7	38	Tbp	5.08001	4.45437
7	39	Tbp	5.12598	4.49834
7	40	Tbp	5.16554	4.5359
8	1	Tbp	0.59148	0.0122597
8	2	Tbp	0.57547	-0.00595868
8	3	Tbp	0.568565	-0.015072
8	4	Tbp	0.584611	-0.00123438
8	5	Tbp	0.591961	0.00390669
8	6	Tbp	0.594137	0.00387467
8	7	Tbp	0.596124	0.0036531
8	8	Tbp	0.599372	0.004692
8	9	Tbp	0.600462	0.00357398
8	10	Tbp	0.601561	0.00246401
8	11	Tbp	0.603738	0.0024327
8	12	Tbp	0.605197	0.0016831
8	13	Tbp	0.606414	0.000692039
8	14	Tbp	0.606795	-0.00113593
8	15	Tbp	0.607136	-0.00300354
8	16	Tbp	0.609251	-0.00309677
8	17	Tbp	0.611858	-0.00269851
8	18	Tbp	0.614989	-0.00177596
8	19	Tbp	0.620018	0.00104482
8	20	Tbp	0.628596	0.00741433
8	21	Tbp	0.64325	0.0198598
8	22	Tbp	0.673676	0.048078
8	23	Tbp	0.731727	0.10392
8	24	Tbp	0.840685	0.210669
8	25	Tbp	1.04114	0.408915
8	26	Tbp	1.39014	0.755704
8	27	Tbp	1.94486	1.30822
8	28	Tbp	2.66168	2.02283
8	29	Tbp	3.32038	2.67932
8	30	Tbp	3.77224	3.12897
8	31	Tbp	4.11258	3.46711
8	32	Tbp	4.37111	3.72342
8	33	Tbp	4.55058	3.90068
8	34	Tbp	4.69751	4.04541
8	35	Tbp	4.81251	4.1582
8	36	Tbp	4.89666	4.24015
8	37	Tbp	4.95802	4.2993
8	38	Tbp	5.01355	4.35262
8	39	Tbp	5.06127	4.39813
8	40	Tbp	5.09525	4.4299
9	1	Tbp	0.52246	0.00638913
9	2	Tbp	0.518835	0.000456299
9	3	Tbp	0.51824	-0.00244755
9	4	Tbp	0.522087	-0.000909415
9	5	Tbp	0.525403	9.79967e-05
9	6	Tbp	0.528838	0.00122456
9	7	Tbp	0.531816	0.00189437
9	8	Tbp	0.533313	0.00108271
9	9	Tbp	0.535246	0.000707768
9	10	Tbp	0.537812	0.000964816
9	11	Tbp	0.538909	-0.000246912
9	12	Tbp	0.541249	-0.000215169
9	13	Tbp	0.543658	-0.000114523
9	14	Tbp	0.544947	-0.00113432
9	15	Tbp	0.546988	-0.00140215
9	16	Tbp	0.550259	-0.000439267
9	17	Tbp	0.553944	0.000937097
9	18	Tbp	0.55925	0.00393435
9	19	Tbp	0.569249	0.0116248
9	20	Tbp	0.587106	0.0271737
9	21	Tbp	0.617976	0.0557353
9	22	Tbp	0.680578	0.116029
9	23	Tbp	0.796826	0.229968
9	24	Tbp	1.01068	0.441512
9	25	Tbp	1.38227	0.81079
9	26	Tbp	1.95472	1.38094
9	27	Tbp	2.66836	2.09227
9	28	Tbp	3.29172	2.71332
9	29	Tbp	3.72684	3.14613
9	30	Tbp	4.06355	3.48053
9	31	Tbp	4.32563	3.74031
9	32	Tbp	4.52316	3.93552
9	33	Tbp	4.66946	4.07951
9	34	Tbp	4.77626	4.18401
9	35	Tbp	4.8642	4.26964
9	36	Tbp	4.93547	4.3386
9	37	Tbp	4.99157	4.39239
9	38	Tbp	5.03792	4.43643
9	39	Tbp	5.07858	4.47478
9	40	Tbp	5.11023	4.50413
10	1	Tbp	0.834662	0.0154929
10	2	Tbp	0.831676	0.0021511
10	3	Tbp	0.833364	-0.00651695
10	4	Tbp	0.848929	-0.00130742
10	5	Tbp	0.862313	0.00172081
10	6	Tbp	0.873403	0.00245451
10	7	Tbp	0.883729	0.00242413
10	8	Tbp	0.894679	0.00301877
10	9	Tbp	0.903935	0.00191795
10	10	Tbp	0.913641	0.00126858
10	11	Tbp	0.922323	-0.000405401
10	12	Tbp	0.932865	-0.000219354
10	13	Tbp	0.942492	-0.000948955
10	14	Tbp	0.952738	-0.00105849
10	15	Tbp	0.961952	-0.00220085
10	16	Tbp	0.974361	-0.000147331
10	17	Tbp	0.987657	0.00279215
10	18	Tbp	1.00619	0.0109727
10	19	Tbp	1.03042	0.0248386
10	20	Tbp	1.06715	0.0512198
10	21	Tbp	1.1274	0.101111
10	22	Tbp	1.23163	0.194983
10	23	Tbp	1.41308	0.366076
10	24	Tbp	1.72276	0.665405
10	25	Tbp	2.20654	1.13882
10	26	Tbp	2.83639	1.75832
10	27	Tbp	3.44033	2.35191
10	28	Tbp	3.85878	2.76
10	29	Tbp	4.16148	3.05234
10	30	Tbp	4.39884	3.27935
10	31	Tbp	4.57493	3.44508
10	32	Tbp	4.71284	3.57263
10	33	Tbp	4.81057	3.66001
10	34	Tbp	4.88701	3.72609
10	35	Tbp	4.94874	3.77747
10	36	Tbp	4.99186	3.81024
10	37	Tbp	5.03278	3.8408
10	38	Tbp	5.06783	3.86549
10	39	Tbp	5.10012	3.88742
10	40	Tbp	5.12567	3.90262
11	1	Tbp	0.663921	0.0110893
11	2	Tbp	0.661551	0.00405151
11	3	Tbp	0.660452	-0.00171695
11	4	Tbp	0.664851	-0.0019861
11	5	Tbp	0.669814	-0.0016914
11	6	Tbp	0.67582	-0.000353559
11	7	Tbp	0.682088	0.00124523
11	8	Tbp	0.68733	0.00181906
11	9	Tbp	0.691106	0.000926145
11	10	Tbp	0.69619	0.00134196
11	11	Tbp	0.702537	0.00302045
11	12	Tbp	0.706183	0.00199771
11	13	Tbp	0.709492	0.0006388
11	14	Tbp	0.713773	0.000251148
11	15	Tbp	0.717396	-0.000794479
11	16	Tbp	0.721127	-0.00173198
11	17	Tbp	0.724878	-0.00264922
11	18	Tbp	0.731879	-0.000316816
11	19	Tbp	0.741443	0.00457841
11	20	Tbp	0.759984	0.0184511
11	21	Tbp	0.790493	0.0442911
11	22	Tbp	0.847752	0.0968814
11	23	Tbp	0.95457	0.199031
11	24	Tbp	1.14783	0.387623
11	25	Tbp	1.48838	0.723502
11	26	Tbp	2.0364	1.26685
11	27	Tbp	2.76374	1.98953
11	28	Tbp	3.47353	2.69465
11	29	Tbp	3.95786	3.17431
11	30	Tbp	4.28966	3.50144
11	31	Tbp	4.53942	3.74653
11	32	Tbp	4.72894	3.93139
11	33	Tbp	4.86473	4.0625
11	34	Tbp	4.97354	4.16665
11	35	Tbp	5.05745	4.24589
11	36	Tbp	5.12645	4.31022
11	37	Tbp	5.17736	4.35646
11	38	Tbp	5.22366	4.39809
11	39	Tbp	5.25114	4.42091
11	40	Tbp	5.27411	4.4392
12	1	Tbp	0.786035	-0.000469498
12	2	Tbp	0.785257	-0.00404652
12	3	Tbp	0.789895	-0.00220762
12	4	Tbp	0.793714	-0.00118793
12	5	Tbp	0.796245	-0.0014557
12	6	Tbp	0.800915	0.000414849
12	7	Tbp	0.804329	0.00102887
12	8	Tbp	0.807175	0.00107659
12	9	Tbp	0.810564	0.00166623
12	10	Tbp	0.814606	0.00290825
12	11	Tbp	0.81554	0.00104361
12	12	Tbp	0.818359	0.00106344
12	13	Tbp	0.820008	-8.66014e-05
12	14	Tbp	0.822469	-0.00042536
12	15	Tbp	0.824082	-0.00161116
12	16	Tbp	0.827348	-0.0011449
12	17	Tbp	0.830209	-0.00108258
12	18	Tbp	0.83719	0.00309896
12	19	Tbp	0.846801	0.00991002
12	20	Tbp	0.867385	0.0276954
12	21	Tbp	0.905564	0.063075
12	22	Tbp	0.975436	0.130148
12	23	Tbp	1.10728	0.259188
12	24	Tbp	1.34522	0.494335
12	25	Tbp	1.74575	0.892068
12	26	Tbp	2.33983	1.48334
12	27	Tbp	3.02616	2.16687
12	28	Tbp	3.5672	2.70511
12	29	Tbp	3.93198	3.06709
12	30	Tbp	4.20995	3.34227
12	31	Tbp	4.42302	3.55254
12	32	Tbp	4.57989	3.70661
12	33	Tbp	4.69604	3.81996
12	34	Tbp	4.78098	3.9021
12	35	Tbp	4.8597	3.97802
12	36	Tbp	4.92326	4.03878
12	37	Tbp	4.97258	4.0853
12	38	Tbp	5.00309	4.11301
12	39	Tbp	5.03721	4.14433
12	40	Tbp	5.06333	4.16766
13	1	Tbp	0.565968	0.000775076
13	2	Tbp	0.56778	0.00167367
13	3	Tbp	0.566377	-0.000643347
13	4	Tbp	0.565887	-0.00204734
13	5	Tbp	0.567606	-0.00124197
13	6	Tbp	0.569626	-0.000134757
13	7	Tbp	0.572518	0.00184322
13	8	Tbp	0.573126	0.00153738
13	9	Tbp	0.574467	0.00196456
13	10	Tbp	0.575857	0.0024408
13	11	Tbp	0.574698	0.000368756
13	12	Tbp	0.575109	-0.000133537
13	13	Tbp	0.575345	-0.000811367
13	14	Tbp	0.57497	-0.00210032
13	15	Tbp	0.576697	-0.00128684
13	16	Tbp	0.578187	-0.000710651
13	17	Tbp	0.580076	0.00026537
13	18	Tbp	0.580328	-0.000396486
13	19	Tbp	0.582725	0.00108653
13	20	Tbp	0.588533	0.00598114
13	21	Tbp	0.597079	0.0136134
13	22	Tbp	0.616346	0.0319663
13	23	Tbp	0.653906	0.0686131
13	24	Tbp	0.724997	0.138791
13	25	Tbp	0.861357	0.274237
13	26	Tbp	1.11339	0.525357
13	27	Tbp	1.53664	0.947693
13	28	Tbp	2.17387	1.58401
13	29	Tbp	2.9376	2.34683
13	30	Tbp	3.56908	2.97739
13	31	Tbp	3.98862	3.39601
13	32	Tbp	4.30537	3.71186
13	33	Tbp	4.54071	3.94628
13	34	Tbp	4.7146	4.11925
13	35	Tbp	4.84801	4.25176
13	36	Tbp	4.95009	4.35292
13	37	Tbp	5.02399	4.4259
13	38	Tbp	5.08256	4.48356
13	39	Tbp	5.13412	4.53421
13	40	Tbp	5.17102	4.57019
14	1	Tbp	0.518922	0.0169859
14	2	Tbp	0.512495	0.00918711
14	3	Tbp	0.505879	0.00119876
14	4	Tbp	0.506051	-2.17188e-06
14	5	Tbp	0.506822	-0.000603003
14	6	Tbp	0.507926	-0.00087118
14	7	Tbp	0.509312	-0.000857845
14	8	Tbp	0.511689	0.000146656
14	9	Tbp	0.514488	0.00157352
14	10	Tbp	0.515038	0.000751134
14	11	Tbp	0.515581	-7.81618e-05
14	12	Tbp	0.516564	-0.000467516
14	13	Tbp	0.518016	-0.00038784
14	14	Tbp	0.518156	-0.00161935
14	15	Tbp	0.520361	-0.000786449
14	16	Tbp	0.522786	0.000265974
14	17	Tbp	0.52563	0.00173748
14	18	Tbp	0.531895	0.00662981
14	19	Tbp	0.540198	0.0135606
14	20	Tbp	0.55858	0.0305704
14	21	Tbp	0.596827	0.0674449
14	22	Tbp	0.666702	0.135948
14	23	Tbp	0.796213	0.264087
14	24	Tbp	1.03541	0.501907
14	25	Tbp	1.44232	0.90745
14	26	Tbp	2.06064	1.5244
14	27	Tbp	2.80475	2.26713
14	28	Tbp	3.41848	2.87949
14	29	Tbp	3.83946	3.2991
14	30	Tbp	4.16264	3.6209
14	31	Tbp	4.41443	3.87132
14	32	Tbp	4.60191	4.05744
14	33	Tbp	4.73463	4.18879
14	34	Tbp	4.84127	4.29405
14	35	Tbp	4.92187	4.37328
14	36	Tbp	4.98478	4.43481
14	37	Tbp	5.02333	4.472
14	38	Tbp	5.0585	4.50579
14	39	Tbp	5.09759	4.54351
14	40	Tbp	5.11222	4.55677
15	1	Tbp	0.511187	-0.00160408
15	2	Tbp	0.512873	-0.00143473
15	3	Tbp	0.514505	-0.00131962
15	4	Tbp	0.515216	-0.00212528
15	5	Tbp	0.517535	-0.00132323
15	6	Tbp	0.520966	0.000591161
15	7	Tbp	0.523657	0.00176562
15	8	Tbp	0.525753	0.00234505
15	9	Tbp	0.526644	0.00171868
15	10	Tbp	0.527936	0.00149422
15	11	Tbp	0.528931	0.00097215
15	12	Tbp	0.528609	-0.000866583
15	13	Tbp	0.530635	-0.000357428
15	14	Tbp	0.532453	-5.55197e-05
15	15	Tbp	0.532553	-0.00147279
15	16	Tbp	0.533233	-0.00230974
15	17	Tbp	0.535863	-0.00119626
15	18	Tbp	0.540715	0.00213959
15	19	Tbp	0.547767	0.00767448
15	20	Tbp	0.560406	0.0187969
15	21	Tbp	0.585161	0.0420353
15	22	Tbp	0.632556	0.087913
15	23	Tbp	0.724401	0.178241
15	24	Tbp	0.895902	0.348226
15	25	Tbp	1.20221	0.653021
15	26	Tbp	1.7046	1.15389
15	27	Tbp	2.40941	1.85718
15	28	Tbp	3.15407	2.60033
15	29	Tbp	3.68604	3.13078
15	30	Tbp	4.0502	3.49343
15	31	Tbp	4.32826	3.76997
15	32	Tbp	4.52916	3.96935
15	33	Tbp	4.68081	4.11949
15	34	Tbp	4.80002	4.23717
15	35	Tbp	4.88805	4.32369
15	36	Tbp	4.9506	4.38472
15	37	Tbp	5.00534	4.43795
15	38	Tbp	5.05455	4.48564
15	39	Tbp	5.08941	4.51898
15	40	Tbp	5.11965	4.5477
16	1	Tbp	0.509073	-0.00161838
16	2	Tbp	0.507483	-0.00574776
16	3	Tbp	0.51018	-0.00559043
16	4	Tbp	0.515537	-0.00277271
16	5	Tbp	0.521244	0.000394479
16	6	Tbp	0.526	0.00261091
16	7	Tbp	0.52864	0.00271114
16	8	Tbp	0.530764	0.00229591
16	9	Tbp	0.533555	0.00254747
16	10	Tbp	0.535755	0.00220853
16	11	Tbp	0.537298	0.00121138
16	12	Tbp	0.539554	0.000927695
16	13	Tbp	0.540652	-0.000513274
16	14	Tbp	0.54156	-0.00214522
16	15	Tbp	0.54428	-0.00196452
16	16	Tbp	0.547231	-0.00155226
16	17	Tbp	0.550261	-0.00106246
16	18	Tbp	0.554556	0.000693349
16	19	Tbp	0.564346	0.00794393
16	20	Tbp	0.581735	0.0227929
16	21	Tbp	0.615843	0.0543619
16	22	Tbp	0.67866	0.114639
16	23	Tbp	0.794691	0.228131
16	24	Tbp	1.01218	0.443083
16	25	Tbp	1.39125	0.819607
16	26	Tbp	1.98315	1.40897
16	27	Tbp	2.73721	2.16049
16	28	Tbp	3.42845	2.84919
16	29	Tbp	3.88236	3.30056
16	30	Tbp	4.20095	3.61662
16	31	Tbp	4.44293	3.85606
16	32	Tbp	4.61881	4.0294
16	33	Tbp	4.75036	4.15841
16	34	Tbp	4.85562	4.26113
16	35	Tbp	4.92894	4.33191
16	36	Tbp	4.99395	4.39437
16	37	Tbp	5.04824	4.44613
16	38	Tbp	5.07722	4.47257
16	39	Tbp	5.11053	4.50334
16	40	Tbp	5.13357	4.52384
17	1	Tbp	0.413561	-0.00121313
17	2	Tbp	0.415133	-0.00104313
17	3	Tbp	0.415591	-0.00198643
17	4	Tbp	0.418122	-0.000857001
17	5	Tbp	0.420625	0.000244441
17	6	Tbp	0.42282	0.00103767
17	7	Tbp	0.423914	0.000730234
17	8	Tbp	0.425484	0.000898416
17	9	Tbp	0.427186	0.00119919
17	10	Tbp	0.428591	0.00120227
17	11	Tbp	0.428734	-5.54744e-05
17	12	Tbp	0.430527	0.000335629
17	13	Tbp	0.431084	-0.000508544
17	14	Tbp	0.432434	-0.00056081
17	15	Tbp	0.433864	-0.000532192
17	16	Tbp	0.434529	-0.00126866
17	17	Tbp	0.435206	-0.00199306
17	18	Tbp	0.43874	0.000138919
17	19	Tbp	0.441978	0.00197541
17	20	Tbp	0.446775	0.00537073
17	21	Tbp	0.458251	0.0154457
17	22	Tbp	0.477555	0.0333479
17	23	Tbp	0.515833	0.0702249
17	24	Tbp	0.589122	0.142112
17	25	Tbp	0.727471	0.27906
17	26	Tbp	0.978505	0.528691
17	27	Tbp	1.41173	0.960511
17	28	Tbp	2.07002	1.6174
17	29	Tbp	2.8676	2.41358
17	30	Tbp	3.53915	3.08373
17	31	Tbp	3.97375	3.51693
17	32	Tbp	4.27677	3.81855
17	33	Tbp	4.49938	4.03975
17	34	Tbp	4.66602	4.205
17	35	Tbp	4.79142	4.32899
17	36	Tbp	4.88547	4.42164
17	37	Tbp	4.96406	4.49883
17	38	Tbp	5.02197	4.55534
17	39	Tbp	5.06123	4.5932
17	40	Tbp	5.09409	4.62465
18	1	Tbp	0.50105	-0.00108665
18	2	Tbp	0.502331	-0.00192792
18	3	Tbp	0.505617	-0.000763379
18	4	Tbp	0.50858	7.70956e-05
18	5	Tbp	0.51101	0.00038536
18	6	Tbp	0.512781	3.45767e-05
18	7	Tbp	0.51506	0.000191028
18	8	Tbp	0.517511	0.000520274
18	9	Tbp	0.519935	0.000822817
18	10	Tbp	0.52194	0.000705564
18	11	Tbp	0.523055	-0.000301169
18	12	Tbp	0.524726	-0.000751969
18	13	Tbp	0.52679	-0.000810392
18	14	Tbp	0.528942	-0.000780243
18	15	Tbp	0.530634	-0.00121024
18	16	Tbp	0.534102	0.0001358
18	17	Tbp	0.537833	0.00174488
18	18	Tbp	0.543625	0.00541466
18	19	Tbp	0.553511	0.0131789
18	20	Tbp	0.571701	0.029247
18	21	Tbp	0.607088	0.0625123
18	22	Tbp	0.675549	0.128852
18	23	Tbp	0.803017	0.254197
18	24	Tbp	1.03686	0.485916
18	25	Tbp	1.44174	0.888674
18	26	Tbp	2.06279	1.5076
18	27	Tbp	2.8374	2.28009
18	28	Tbp	3.50845	2.94902
18	29	Tbp	3.95346	3.39191
18	30	Tbp	4.27202	3.70834
18	31	Tbp	4.5132	3.9474
18	32	Tbp	4.69078	4.12286
18	33	Tbp	4.81197	4.24193
18	34	Tbp	4.91114	4.33898
18	35	Tbp	4.99446	4.42018
18	36	Tbp	5.05096	4.47456
18	37	Tbp	5.10005	4.52153
18	38	Tbp	5.14441	4.56376
18	39	Tbp	5.17177	4.589
18	40	Tbp	5.18871	4.60382
19	1	Tbp	0.505704	0.0166501
19	2	Tbp	0.492867	0.00219593
19	3	Tbp	0.484807	-0.0074814
19	4	Tbp	0.493328	-0.000577706
19	5	Tbp	0.497036	0.00151315
19	6	Tbp	0.499438	0.00229757
19	7	Tbp	0.5013	0.00254277
19	8	Tbp	0.502365	0.00198974
19	9	Tbp	0.504107	0.00211519
19	10	Tbp	0.506077	0.00246786
19	11	Tbp	0.506922	0.00169525
19	12	Tbp	0.507662	0.000818216
19	13	Tbp	0.50728	-0.00118118
19	14	Tbp	0.50851	-0.00156904
19	15	Tbp	0.508966	-0.00273027
19	16	Tbp	0.510313	-0.00300065
19	17	Tbp	0.513356	-0.00157438
19	18	Tbp	0.516815	0.000266971
19	19	Tbp	0.520573	0.0024079
19	20	Tbp	0.526875	0.00709269
19	21	Tbp	0.540951	0.0195514
19	22	Tbp	0.569667	0.046649
19	23	Tbp	0.623564	0.0989294
19	24	Tbp	0.725685	0.199433
19	25	Tbp	0.915194	0.387324
19	26	Tbp	1.24924	0.719753
19	27	Tbp	1.78678	1.25567
19	28	Tbp	2.50839	1.97567
19	29	Tbp	3.20941	2.67507
19	30	Tbp	3.69732	3.16137
19	31	Tbp	4.05959	3.52202
19	32	Tbp	4.34461	3.80542
19	33	Tbp	4.55773	4.01692
19	34	Tbp	4.71594	4.17352
19	35	Tbp	4.83511	4.29107
19	36	Tbp	4.9283	4.38264
19	37	Tbp	4.99914	4.45186
19	38	Tbp	5.06058	4.51168
19	39	Tbp	5.11126	4.56075
19	40	Tbp	5.14361	4.59148
20	1	Tbp	0.554257	-0.00822803
20	2	Tbp	0.553029	-0.0104865
20	3	Tbp	0.563938	-0.000607789
20	4	Tbp	0.564754	-0.000821427
20	5	Tbp	0.565171	-0.00143543
20	6	Tbp	0.568169	0.000532879
20	7	Tbp	0.570104	0.00143814
20	8	Tbp	0.57074	0.00104312
20	9	Tbp	0.572346	0.00161919
20	10	Tbp	0.572492	0.000734818
20	11	Tbp	0.572997	0.000210162
20	12	Tbp	0.574067	0.000250321
20	13	Tbp	0.57416	-0.000687157
20	14	Tbp	0.574768	-0.00110989
20	15	Tbp	0.576386	-0.000521486
20	16	Tbp	0.576888	-0.0010499
20	17	Tbp	0.576781	-0.00218663
20	18	Tbp	0.579523	-0.000474921
20	19	Tbp	0.584094	0.003066
20	20	Tbp	0.590673	0.00861446
20	21	Tbp	0.604871	0.0217824
20	22	Tbp	0.63272	0.0486018
20	23	Tbp	0.687737	0.102588
20	24	Tbp	0.793826	0.207646
20	25	Tbp	0.987033	0.399824
20	26	Tbp	1.32907	0.740829
20	27	Tbp	1.87705	1.28778
20	28	Tbp	2.60793	2.01763
20	29	Tbp	3.31657	2.72524
20	30	Tbp	3.80152	3.20916
20	31	Tbp	4.15561	3.56222
20	32	Tbp	4.4363	3.84188
20	33	Tbp	4.63931	4.04386
20	34	Tbp	4.79118	4.1947
20	35	Tbp	4.90844	4.31092
20	36	Tbp	4.9973	4.39876
20	37	Tbp	5.07356	4.47399
20	38	Tbp	5.13271	4.53211
20	39	Tbp	5.17894	4.57731
20	40	Tbp	5.2025	4.59983
21	1	Tbp	0.472592	0.0123293
21	2	Tbp	0.465191	0.00355649
21	3	Tbp	0.459601	-0.00340463
21	4	Tbp	0.46415	-0.000227989
21	5	Tbp	0.467063	0.0013137
21	6	Tbp	0.467643	0.000522046
21	7	Tbp	0.468714	0.000221058
21	8	Tbp	0.471139	0.00127441
21	9	Tbp	0.472713	0.00147743
21	10	Tbp	0.473523	0.000915706
21	11	Tbp	0.474651	0.00067173
21	12	Tbp	0.47587	0.000519127
21	13	Tbp	0.47656	-0.000162288
21	14	Tbp	0.476845	-0.00124937
21	15	Tbp	0.477837	-0.00162886
21	16	Tbp	0.479886	-0.000952064
21	17	Tbp	0.482113	-9.68117e-05
21	18	Tbp	0.484388	0.00080681
21	19	Tbp	0.489122	0.00416877
21	20	Tbp	0.498374	0.0120492
21	21	Tbp	0.516638	0.0289414
21	22	Tbp	0.549957	0.0608885
21	23	Tbp	0.611603	0.121163
21	24	Tbp	0.731841	0.240029
21	25	Tbp	0.951837	0.458654
21	26	Tbp	1.33316	0.838607
21	27	Tbp	1.91903	1.4231
21	28	Tbp	2.65173	2.15443
21	29	Tbp	3.28617	2.7875
21	30	Tbp	3.72801	3.22797
21	31	Tbp	4.07349	3.57208
21	32	Tbp	4.34235	3.83957
21	33	Tbp	4.53547	4.03131
21	34	Tbp	4.68171	4.17618
21	35	Tbp	4.79881	4.29191
21	36	Tbp	4.88585	4.37758
21	37	Tbp	4.96162	4.45198
21	38	Tbp	5.01484	4.50383
21	39	Tbp	5.05892	4.54654
21	40	Tbp	5.09167	4.57791
22	1	Tbp	0.657511	-0.0070203
22	2	Tbp	0.655923	-0.0137084
22	3	Tbp	0.667461	-0.00727024
22	4	Tbp	0.678272	-0.00155937
22	5	Tbp	0.685785	0.000853326
22	6	Tbp	0.692114	0.00208138
22	7	Tbp	0.697759	0.00262667
22	8	Tbp	0.703356	0.00312266
22	9	Tbp	0.70857	0.00323706
22	10	Tbp	0.711824	0.00139041
22	11	Tbp	0.716523	0.000989296
22	12	Tbp	0.720798	0.000163615
22	13	Tbp	0.725993	0.000258766
22	14	Tbp	0.729551	-0.00128336
22	15	Tbp	0.734546	-0.00138878
22	16	Tbp	0.738794	-0.00224123
22	17	Tbp	0.745155	-0.000980208
22	18	Tbp	0.754527	0.00329144
22	19	Tbp	0.769053	0.0127172
22	20	Tbp	0.79176	0.0303239
22	21	Tbp	0.831134	0.0645976
22	22	Tbp	0.90677	0.135133
22	23	Tbp	1.04724	0.270504
22	24	Tbp	1.30001	0.518174
22	25	Tbp	1.72388	0.936945
22	26	Tbp	2.35244	1.5604
22	27	Tbp	3.08774	2.2906
22	28	Tbp	3.67648	2.87424
22	29	Tbp	4.0699	3.26256
22	30	Tbp	4.36583	3.55339
22	31	Tbp	4.58752	3.76998
22	32	Tbp	4.75062	3.92798
22	33	Tbp	4.86539	4.03765
22	34	Tbp	4.95966	4.12682
22	35	Tbp	5.02959	4.19165
22	36	Tbp	5.09192	4.24888
22	37	Tbp	5.13654	4.2884
22	38	Tbp	5.17147	4.31823
22	39	Tbp	5.20425	4.34591
22	40	Tbp	5.22617	4.36273
23	1	Tbp	0.600317	0.00350582
23	2	Tbp	0.600278	0.000109358
23	3	Tbp	0.600596	-0.00293031
23	4	Tbp	0.604533	-0.00235138
23	5	Tbp	0.609567	-0.000675493
23	6	Tbp	0.615637	0.00203657
23	7	Tbp	0.61944	0.00248186
23	8	Tbp	0.622703	0.00238714
23	9	Tbp	0.624647	0.000972766
23	10	Tbp	0.62825	0.00121809
23	11	Tbp	0.631459	0.00106888
23	12	Tbp	0.63441	0.000662368
23	13	Tbp	0.636612	-0.000493855
23	14	Tbp	0.638794	-0.00166903
23	15	Tbp	0.641677	-0.00214457
23	16	Tbp	0.645184	-0.00199533
23	17	Tbp	0.650196	-0.000341375
23	18	Tbp	0.655669	0.00177368
23	19	Tbp	0.665182	0.00792916
23	20	Tbp	0.683264	0.0226533
23	21	Tbp	0.715849	0.0518805
23	22	Tbp	0.778844	0.111517
23	23	Tbp	0.893967	0.223282
23	24	Tbp	1.10631	0.432266
23	25	Tbp	1.47527	0.797874
23	26	Tbp	2.05174	1.37098
23	27	Tbp	2.78974	2.10562
23	28	Tbp	3.46463	2.77715
23	29	Tbp	3.91226	3.22143
23	30	Tbp	4.22505	3.53086
23	31	Tbp	4.46468	3.76713
23	32	Tbp	4.64205	3.94115
23	33	Tbp	4.7703	4.06603
23	34	Tbp	4.86623	4.15861
23	35	Tbp	4.94204	4.23106
23	36	Tbp	5.00383	4.28949
23	37	Tbp	5.04837	4.33067
23	38	Tbp	5.08364	4.36259
23	39	Tbp	5.11551	4.3911
23	40	Tbp	5.13922	4.41146
24	1	Tbp	0.573712	0.0144784
24	2	Tbp	0.572086	0.0115533
24	3	Tbp	0.566966	0.0051359
24	4	Tbp	0.564058	0.000929549
24	5	Tbp	0.564044	-0.000383059
24	6	Tbp	0.565395	-0.000330184
24	7	Tbp	0.565374	-0.00164899
24	8	Tbp	0.566288	-0.00203343
24	9	Tbp	0.568589	-0.0010307
24	10	Tbp	0.570009	-0.000909577
24	11	Tbp	0.571243	-0.000973766
24	12	Tbp	0.572602	-0.000912904
24	13	Tbp	0.572906	-0.00190651
24	14	Tbp	0.574987	-0.00112371
24	15	Tbp	0.576931	-0.000478666
24	16	Tbp	0.578646	-6.14876e-05
24	17	Tbp	0.581802	0.00179604
24	18	Tbp	0.585236	0.0039315
24	19	Tbp	0.590692	0.00808994
24	20	Tbp	0.601473	0.0175728
24	21	Tbp	0.622217	0.0370177
24	22	Tbp	0.662382	0.075885
24	23	Tbp	0.739037	0.151241
24	24	Tbp	0.886822	0.297729
24	25	Tbp	1.1604	0.570005
24	26	Tbp	1.6459	1.05421
24	27	Tbp	2.41885	1.82586
24	28	Tbp	3.39696	2.80268
24	29	Tbp	4.25534	3.65975
24	30	Tbp	4.8297	4.23281
24	31	Tbp	5.26041	4.66223
24	32	Tbp	5.58261	4.98313
24	33	Tbp	5.82673	5.22595
24	34	Tbp	6.00514	5.40306
24	35	Tbp	6.15129	5.54791
24	36	Tbp	6.26105	5.65638
24	37	Tbp	6.35019	5.74422
24	38	Tbp	6.41604	5.80877
24	39	Tbp	6.47156	5.86299
24	40	Tbp	6.51182	5.90195
25	1	CIDEA	0.543839	0.00635601
25	2	CIDEA	0.541282	0.00364253
25	3	CIDEA	0.539811	0.00201557
25	4	CIDEA	0.539892	0.00194019
25	5	CIDEA	0.540282	0.00217398
25	6	CIDEA	0.538637	0.00037316
25	7	CIDEA	0.537822	-0.000597604
25	8	CIDEA	0.537226	-0.00135057
25	9	CIDEA	0.536975	-0.00175754
25	10	CIDEA	0.537733	-0.00115551
25	11	CIDEA	0.536869	-0.00217628
25	12	CIDEA	0.537119	-0.00208185
25	13	CIDEA	0.537376	-0.00198182
25	14	CIDEA	0.537723	-0.00179101
25	15	CIDEA	0.538608	-0.00106137
25	16	CIDEA	0.540128	0.000302162
25	17	CIDEA	0.542365	0.00238334
25	18	CIDEA	0.544904	0.00476515
25	19	CIDEA	0.549953	0.00965859
25	20	CIDEA	0.560648	0.0201968
25	21	CIDEA	0.58393	0.0433228
25	22	CIDEA	0.625247	0.0844837
25	23	CIDEA	0.705643	0.164724
25	24	CIDEA	0.848778	0.307703
25	25	CIDEA	1.08314	0.541911
25	26	CIDEA	1.42083	0.879442
25	27	CIDEA	1.8378	1.29626
25	28	CIDEA	2.28581	1.74411
25	29	CIDEA	2.71722	2.17536
25	30	CIDEA	3.10348	2.56147
25	31	CIDEA	3.43388	2.89171
25	32	CIDEA	3.71127	3.16894
25	33	CIDEA	3.92881	3.38633
25	34	CIDEA	4.09965	3.55701
25	35	CIDEA	4.23329	3.69049
25	36	CIDEA	4.33732	3.79437
25	37	CIDEA	4.41615	3.87305
25	38	CIDEA	4.486	3.94274
25	39	CIDEA	4.54084	3.99742
25	40	CIDEA	4.57418	4.0306
26	1	CIDEA	0.546502	-0.0114543
26	2	CIDEA	0.560473	0.0012966
26	3	CIDEA	0.56128	0.00088424
26	4	CIDEA	0.55879	-0.00282599
26	5	CIDEA	0.563211	0.000375601
26	6	CIDEA	0.565552	0.00149729
26	7	CIDEA	0.566385	0.00111061
26	8	CIDEA	0.566781	0.000286981
26	9	CIDEA	0.568056	0.000341742
26	10	CIDEA	0.56936	0.000426424
26	11	CIDEA	0.570196	4.2137e-05
26	12	CIDEA	0.570731	-0.000642438
26	13	CIDEA	0.571726	-0.000867164
26	14	CIDEA	0.57258	-0.00123232
26	15	CIDEA	0.574358	-0.000674613
26	16	CIDEA	0.575759	-0.000492716
26	17	CIDEA	0.577114	-0.000357906
26	18	CIDEA	0.578888	0.000196402
26	19	CIDEA	0.581843	0.00193172
26	20	CIDEA	0.588423	0.00729183
26	21	CIDEA	0.599406	0.0170552
26	22	CIDEA	0.619187	0.0356163
26	23	CIDEA	0.660544	0.0757544
26	24	CIDEA	0.738205	0.152196
26	25	CIDEA	0.878091	0.290862
26	26	CIDEA	1.12022	0.531768
26	27	CIDEA	1.48622	0.896547
26	28	CIDEA	1.93117	1.34028
26	29	CIDEA	2.35799	1.76588
26	30	CIDEA	2.72241	2.12908
26	31	CIDEA	3.03191	2.43736
26	32	CIDEA	3.28353	2.68776
26	33	CIDEA	3.47951	2.88252
26	34	CIDEA	3.63291	3.0347
26	35	CIDEA	3.75015	3.15073
26	36	CIDEA	3.84382	3.24318
26	37	CIDEA	3.92153	3.31966
26	38	CIDEA	3.98459	3.3815
26	39	CIDEA	4.0389	3.43459
26	40	CIDEA	4.07536	3.46983
27	1	CIDEA	0.436598	0.00351842
27	2	CIDEA	0.435037	0.000881333
27	3	CIDEA	0.435325	9.30954e-05
27	4	CIDEA	0.436707	0.000397829
27	5	CIDEA	0.436825	-0.000560043
27	6	CIDEA	0.438469	7.39711e-06
27	7	CIDEA	0.440024	0.000485312
27	8	CIDEA	0.440911	0.000296161
27	9	CIDEA	0.442579	0.000888039
27	10	CIDEA	0.443896	0.00112855
27	11	CIDEA	0.443703	-0.000140848
27	12	CIDEA	0.445023	0.000102433
27	13	CIDEA	0.445402	-0.000595473
27	14	CIDEA	0.445537	-0.00153639
27	15	CIDEA	0.446314	-0.00183622
27	16	CIDEA	0.446854	-0.0023729
27	17	CIDEA	0.449032	-0.00127188
27	18	CIDEA	0.45222	0.000840544
27	19	CIDEA	0.456531	0.0040744
27	20	CIDEA	0.463194	0.009661
27	21	CIDEA	0.477401	0.0227918
27	22	CIDEA	0.504606	0.0489198
27	23	CIDEA	0.558253	0.10149
27	24	CIDEA	0.65759	0.199751
27	25	CIDEA	0.822785	0.36387
27	26	CIDEA	1.06399	0.603999
27	27	CIDEA	1.3691	0.908032
27	28	CIDEA	1.70972	1.24757
27	29	CIDEA	2.06582	1.6026
27	30	CIDEA	2.41772	1.95343
27	31	CIDEA	2.756	2.29063
27	32	CIDEA	3.06879	2.60234
27	33	CIDEA	3.34468	2.87715
27	34	CIDEA	3.5726	3.104
27	35	CIDEA	3.76026	3.29058
27	36	CIDEA	3.91009	3.43933
27	37	CIDEA	4.02582	3.55399
27	38	CIDEA	4.11656	3.64365
27	39	CIDEA	4.19647	3.72248
27	40	CIDEA	4.24986	3.77479
28	1	CIDEA	0.458748	-0.023057
28	2	CIDEA	0.464098	-0.0203608
28	3	CIDEA	0.479229	-0.00788335
28	4	CIDEA	0.48816	-0.00160533
28	5	CIDEA	0.49341	0.000990738
28	6	CIDEA	0.49733	0.00225684
28	7	CIDEA	0.499449	0.00172277
28	8	CIDEA	0.502966	0.002586
28	9	CIDEA	0.505821	0.00278712
28	10	CIDEA	0.508549	0.00286176
28	11	CIDEA	0.510149	0.00180886
28	12	CIDEA	0.512493	0.00149875
28	13	CIDEA	0.513978	0.000330686
28	14	CIDEA	0.515011	-0.00129007
28	15	CIDEA	0.517623	-0.00133196
28	16	CIDEA	0.519732	-0.00187673
28	17	CIDEA	0.521838	-0.00242389
28	18	CIDEA	0.526484	-0.000432192
28	19	CIDEA	0.532681	0.00311185
28	20	CIDEA	0.546317	0.0140941
28	21	CIDEA	0.570314	0.0354375
28	22	CIDEA	0.617877	0.0803466
28	23	CIDEA	0.707968	0.167784
28	24	CIDEA	0.866357	0.32352
28	25	CIDEA	1.12026	0.574767
28	26	CIDEA	1.47785	0.929707
28	27	CIDEA	1.90496	1.35416
28	28	CIDEA	2.34678	1.79333
28	29	CIDEA	2.75411	2.198
28	30	CIDEA	3.11497	2.55621
28	31	CIDEA	3.42448	2.86307
28	32	CIDEA	3.67201	3.10794
28	33	CIDEA	3.86457	3.29785
28	34	CIDEA	4.01614	3.44677
28	35	CIDEA	4.13621	3.56418
28	36	CIDEA	4.23486	3.66018
28	37	CIDEA	4.30752	3.73019
28	38	CIDEA	4.37293	3.79294
28	39	CIDEA	4.42646	3.84382
28	40	CIDEA	4.46254	3.87724
29	1	CIDEA	0.395665	3.48111e-05
29	2	CIDEA	0.397	0.000658788
29	3	CIDEA	0.399132	0.0020803
29	4	CIDEA	0.399426	0.00166344
29	5	CIDEA	0.398711	0.000237548
29	6	CIDEA	0.398348	-0.000835658
29	7	CIDEA	0.398611	-0.00128409
29	8	CIDEA	0.399731	-0.000874121
29	9	CIDEA	0.400539	-0.000777109
29	10	CIDEA	0.401595	-0.000432112
29	11	CIDEA	0.402489	-0.000248286
29	12	CIDEA	0.403177	-0.000271467
29	13	CIDEA	0.403087	-0.00107162
29	14	CIDEA	0.403556	-0.00131379
29	15	CIDEA	0.404819	-0.000761341
29	16	CIDEA	0.40692	0.000628913
29	17	CIDEA	0.407772	0.00077045
29	18	CIDEA	0.410202	0.00248895
29	19	CIDEA	0.416802	0.00837908
29	20	CIDEA	0.426349	0.0172144
29	21	CIDEA	0.44619	0.0363447
29	22	CIDEA	0.483711	0.0731559
29	23	CIDEA	0.552772	0.141506
29	24	CIDEA	0.676315	0.264338
29	25	CIDEA	0.864155	0.451467
29	26	CIDEA	1.10529	0.691892
29	27	CIDEA	1.37011	0.956
29	28	CIDEA	1.63335	1.21853
29	29	CIDEA	1.88323	1.4677
29	30	CIDEA	2.1263	1.71006
29	31	CIDEA	2.36169	1.94474
29	32	CIDEA	2.59992	2.18226
29	33	CIDEA	2.83636	2.41798
29	34	CIDEA	3.06439	2.6453
29	35	CIDEA	3.27693	2.85714
29	36	CIDEA	3.4709	3.0504
29	37	CIDEA	3.63882	3.2176
29	38	CIDEA	3.77921	3.35729
29	39	CIDEA	3.89614	3.4735
29	40	CIDEA	3.9829	3.55955
30	1	CIDEA	0.481765	-0.00808726
30	2	CIDEA	0.485695	-0.00682343
30	3	CIDEA	0.491435	-0.00374916
30	4	CIDEA	0.495983	-0.00186654
30	5	CIDEA	0.500285	-0.00023015
30	6	CIDEA	0.504932	0.00175052
30	7	CIDEA	0.508847	0.00299996
30	8	CIDEA	0.510416	0.00190306
30	9	CIDEA	0.512339	0.00115998
30	10	CIDEA	0.514415	0.000570318
30	11	CIDEA	0.516855	0.000344364
30	12	CIDEA	0.519781	0.000605201
30	13	CIDEA	0.521154	-0.000687914
30	14	CIDEA	0.524812	0.000304153
30	15	CIDEA	0.526539	-0.00063503
30	16	CIDEA	0.528374	-0.00146585
30	17	CIDEA	0.531523	-0.00098251
30	18	CIDEA	0.534473	-0.000697652
30	19	CIDEA	0.538514	0.000677256
30	20	CIDEA	0.546672	0.00616959
30	21	CIDEA	0.560136	0.0169675
30	22	CIDEA	0.585869	0.0400349
30	23	CIDEA	0.634222	0.0857223
30	24	CIDEA	0.723243	0.172077
30	25	CIDEA	0.873948	0.320116
30	26	CIDEA	1.09779	0.541297
30	27	CIDEA	1.38476	0.8256
30	28	CIDEA	1.71177	1.14994
30	29	CIDEA	2.05156	1.48706
30	30	CIDEA	2.39449	1.82733
30	31	CIDEA	2.72651	2.15668
30	32	CIDEA	3.03728	2.46479
30	33	CIDEA	3.31646	2.7413
30	34	CIDEA	3.55546	2.97763
30	35	CIDEA	3.75248	3.17199
30	36	CIDEA	3.91609	3.33293
30	37	CIDEA	4.04567	3.45985
30	38	CIDEA	4.14563	3.55714
30	39	CIDEA	4.22705	3.63589
30	40	CIDEA	4.28423	3.69042
31	1	CIDEA	0.598654	0.00815666
31	2	CIDEA	0.594702	0.00316061
31	3	CIDEA	0.591056	-0.00153002
31	4	CIDEA	0.593888	0.000257051
31	5	CIDEA	0.594456	-0.000219777
31	6	CIDEA	0.595708	-1.27009e-05
31	7	CIDEA	0.597567	0.000801687
31	8	CIDEA	0.598385	0.000575139
31	9	CIDEA	0.600262	0.00140675
31	10	CIDEA	0.600071	0.000170978
31	11	CIDEA	0.600683	-0.000261861
31	12	CIDEA	0.602554	0.000564507
31	13	CIDEA	0.6036	0.000566066
31	14	CIDEA	0.60352	-0.000559081
31	15	CIDEA	0.605092	-3.16902e-05
31	16	CIDEA	0.605385	-0.000783236
31	17	CIDEA	0.604355	-0.002858
31	18	CIDEA	0.608106	-0.000152064
31	19	CIDEA	0.609569	0.000266668
31	20	CIDEA	0.612147	0.00179959
31	21	CIDEA	0.619236	0.00784434
31	22	CIDEA	0.631532	0.0190959
31	23	CIDEA	0.657239	0.0437572
31	24	CIDEA	0.705323	0.0907973
31	25	CIDEA	0.791104	0.175534
31	26	CIDEA	0.939799	0.323184
31	27	CIDEA	1.1653	0.547642
31	28	CIDEA	1.46203	0.843328
31	29	CIDEA	1.80563	1.18588
31	30	CIDEA	2.16741	1.54661
31	31	CIDEA	2.53243	1.91059
31	32	CIDEA	2.88025	2.25737
31	33	CIDEA	3.19777	2.57384
31	34	CIDEA	3.47218	2.84721
31	35	CIDEA	3.70133	3.07531
31	36	CIDEA	3.89097	3.26391
31	37	CIDEA	4.03965	3.41155
31	38	CIDEA	4.16401	3.53486
31	39	CIDEA	4.26031	3.63011
31	40	CIDEA	4.32461	3.69337
32	1	CIDEA	0.449698	-0.002172
32	2	CIDEA	0.451002	-0.00174229
32	3	CIDEA	0.451203	-0.00241679
32	4	CIDEA	0.454285	-0.00020925
32	5	CIDEA	0.455766	0.000397368
32	6	CIDEA	0.45658	0.000336949
32	7	CIDEA	0.458125	0.00100722
32	8	CIDEA	0.458727	0.000733838
32	9	CIDEA	0.459735	0.000867641
32	10	CIDEA	0.460809	0.0010668
32	11	CIDEA	0.460669	5.1665e-05
32	12	CIDEA	0.46194	0.000448742
32	13	CIDEA	0.462039	-0.000327141
32	14	CIDEA	0.463184	-5.68133e-05
32	15	CIDEA	0.463775	-0.000341256
32	16	CIDEA	0.46402	-0.000970303
32	17	CIDEA	0.464334	-0.00153095
32	18	CIDEA	0.466198	-0.000542419
32	19	CIDEA	0.469099	0.0014847
32	20	CIDEA	0.473677	0.00518733
32	21	CIDEA	0.481751	0.0123868
32	22	CIDEA	0.497831	0.0275919
32	23	CIDEA	0.527484	0.0563704
32	24	CIDEA	0.586635	0.114647
32	25	CIDEA	0.693112	0.220249
32	26	CIDEA	0.864715	0.390977
32	27	CIDEA	1.10472	0.630107
32	28	CIDEA	1.39381	0.918327
32	29	CIDEA	1.70721	1.23085
32	30	CIDEA	2.02978	1.55254
32	31	CIDEA	2.3558	1.87769
32	32	CIDEA	2.67639	2.19741
32	33	CIDEA	2.98243	2.50257
32	34	CIDEA	3.26383	2.78309
32	35	CIDEA	3.511	3.02939
32	36	CIDEA	3.71948	3.23699
32	37	CIDEA	3.88598	3.40262
32	38	CIDEA	4.02181	3.53757
32	39	CIDEA	4.1323	3.64719
32	40	CIDEA	4.21188	3.72589
33	1	CIDEA	0.423128	0.000573374
33	2	CIDEA	0.421286	-0.00231779
33	3	CIDEA	0.422841	-0.00181223
33	4	CIDEA	0.425867	0.000165359
33	5	CIDEA	0.427524	0.000772962
33	6	CIDEA	0.427985	0.000184747
33	7	CIDEA	0.428906	5.65599e-05
33	8	CIDEA	0.429595	-0.000303698
33	9	CIDEA	0.431042	9.33518e-05
33	10	CIDEA	0.4327	0.000702385
33	11	CIDEA	0.434755	0.00170836
33	12	CIDEA	0.435167	0.0010712
33	13	CIDEA	0.435044	-0.000101107
33	14	CIDEA	0.435901	-0.000293577
33	15	CIDEA	0.436518	-0.000726284
33	16	CIDEA	0.437473	-0.00081987
33	17	CIDEA	0.438168	-0.00117464
33	18	CIDEA	0.43932	-0.00107168
33	19	CIDEA	0.441383	-5.78459e-05
33	20	CIDEA	0.444096	0.00160601
33	21	CIDEA	0.449422	0.0058827
33	22	CIDEA	0.460251	0.0156625
33	23	CIDEA	0.481449	0.0358112
33	24	CIDEA	0.522507	0.0758199
33	25	CIDEA	0.599761	0.152025
33	26	CIDEA	0.734333	0.285547
33	27	CIDEA	0.949938	0.500103
33	28	CIDEA	1.25294	0.802061
33	29	CIDEA	1.6289	1.17696
33	30	CIDEA	2.04254	1.58956
33	31	CIDEA	2.44925	1.99522
33	32	CIDEA	2.82282	2.36773
33	33	CIDEA	3.15911	2.70298
33	34	CIDEA	3.44809	2.99091
33	35	CIDEA	3.68123	3.223
33	36	CIDEA	3.86489	3.40561
33	37	CIDEA	4.01111	3.55078
33	38	CIDEA	4.12833	3.66696
33	39	CIDEA	4.22714	3.76471
33	40	CIDEA	4.29376	3.83029
34	1	CIDEA	0.959054	-0.0411283
34	2	CIDEA	0.959677	-0.048341
34	3	CIDEA	1.00062	-0.015237
34	4	CIDEA	1.02482	0.00113311
34	5	CIDEA	1.03474	0.00321536
34	6	CIDEA	1.04481	0.00544304
34	7	CIDEA	1.05124	0.00404533
34	8	CIDEA	1.05914	0.00410293
34	9	CIDEA	1.06612	0.0032537
34	10	CIDEA	1.0726	0.00189723
34	11	CIDEA	1.07873	0.000187669
34	12	CIDEA	1.08596	-0.000415274
34	13	CIDEA	1.09214	-0.0020793
34	14	CIDEA	1.10056	-0.00148836
34	15	CIDEA	1.10936	-0.00052704
34	16	CIDEA	1.11595	-0.00177395
34	17	CIDEA	1.1238	-0.00175748
34	18	CIDEA	1.13615	0.0027558
34	19	CIDEA	1.15033	0.00910097
34	20	CIDEA	1.16665	0.0175844
34	21	CIDEA	1.19125	0.0343494
34	22	CIDEA	1.22803	0.0632908
34	23	CIDEA	1.28887	0.116298
34	24	CIDEA	1.3887	0.208284
34	25	CIDEA	1.55349	0.365244
34	26	CIDEA	1.79895	0.602861
34	27	CIDEA	2.12009	0.916173
34	28	CIDEA	2.48192	1.27016
34	29	CIDEA	2.8419	1.62231
34	30	CIDEA	3.176	1.94857
34	31	CIDEA	3.47122	2.23595
34	32	CIDEA	3.71804	2.47494
34	33	CIDEA	3.91878	2.66785
34	34	CIDEA	4.07837	2.8196
34	35	CIDEA	4.20814	2.94154
34	36	CIDEA	4.31539	3.04094
34	37	CIDEA	4.3955	3.11322
34	38	CIDEA	4.46171	3.17159
34	39	CIDEA	4.52225	3.2243
34	40	CIDEA	4.56277	3.25698
35	1	CIDEA	0.498157	-0.00202091
35	2	CIDEA	0.498959	-0.00341406
35	3	CIDEA	0.501546	-0.00302268
35	4	CIDEA	0.504966	-0.00179815
35	5	CIDEA	0.509076	0.000117263
35	6	CIDEA	0.512956	0.00180135
35	7	CIDEA	0.515123	0.00177377
35	8	CIDEA	0.517495	0.00195051
35	9	CIDEA	0.519688	0.00194797
35	10	CIDEA	0.520544	0.000608846
35	11	CIDEA	0.522309	0.000178517
35	12	CIDEA	0.523972	-0.000354094
35	13	CIDEA	0.525613	-0.000907864
35	14	CIDEA	0.527723	-0.000993082
35	15	CIDEA	0.529964	-0.000948124
35	16	CIDEA	0.532513	-0.000593937
35	17	CIDEA	0.534676	-0.000626524
35	18	CIDEA	0.538364	0.000866231
35	19	CIDEA	0.546021	0.00632752
35	20	CIDEA	0.556569	0.0146803
35	21	CIDEA	0.579108	0.0350248
35	22	CIDEA	0.622242	0.0759627
35	23	CIDEA	0.7	0.151526
35	24	CIDEA	0.833993	0.283324
35	25	CIDEA	1.03455	0.481685
35	26	CIDEA	1.28876	0.7337
35	27	CIDEA	1.56978	1.01252
35	28	CIDEA	1.85404	1.29459
35	29	CIDEA	2.13501	1.57336
35	30	CIDEA	2.41148	1.84764
35	31	CIDEA	2.68293	2.11689
35	32	CIDEA	2.94418	2.37594
35	33	CIDEA	3.19469	2.62427
35	34	CIDEA	3.42071	2.84809
35	35	CIDEA	3.61637	3.04155
35	36	CIDEA	3.78344	3.20643
35	37	CIDEA	3.91728	3.33807
35	38	CIDEA	4.03012	3.44872
35	39	CIDEA	4.12106	3.53746
35	40	CIDEA	4.18445	3.59866
36	1	CIDEA	0.473484	0.00591186
36	2	CIDEA	0.471527	0.00190073
36	3	CIDEA	0.470102	-0.00157686
36	4	CIDEA	0.472202	-0.00153053
36	5	CIDEA	0.475665	-0.000121366
36	6	CIDEA	0.478752	0.000913001
36	7	CIDEA	0.480433	0.000539865
36	8	CIDEA	0.482592	0.00064595
36	9	CIDEA	0.484861	0.000860932
36	10	CIDEA	0.487402	0.00134875
36	11	CIDEA	0.489728	0.00162146
36	12	CIDEA	0.491004	0.000843671
36	13	CIDEA	0.49162	-0.000593676
36	14	CIDEA	0.493381	-0.000885929
36	15	CIDEA	0.495783	-0.000537045
36	16	CIDEA	0.49742	-0.000953634
36	17	CIDEA	0.498811	-0.00161621
36	18	CIDEA	0.503522	0.00104161
36	19	CIDEA	0.510189	0.00565512
36	20	CIDEA	0.521683	0.0150965
36	21	CIDEA	0.544325	0.0356845
36	22	CIDEA	0.586713	0.076019
36	23	CIDEA	0.666208	0.15346
36	24	CIDEA	0.803086	0.288285
36	25	CIDEA	1.01235	0.495492
36	26	CIDEA	1.28549	0.766585
36	27	CIDEA	1.59496	1.074
36	28	CIDEA	1.92042	1.39741
36	29	CIDEA	2.25431	1.72925
36	30	CIDEA	2.57872	2.0516
36	31	CIDEA	2.88623	2.35706
36	32	CIDEA	3.16754	2.63631
36	33	CIDEA	3.41443	2.88115
36	34	CIDEA	3.62264	3.08731
36	35	CIDEA	3.79391	3.25653
36	36	CIDEA	3.93244	3.39299
36	37	CIDEA	4.03571	3.49422
36	38	CIDEA	4.12437	3.58082
36	39	CIDEA	4.19597	3.65037
36	40	CIDEA	4.24818	3.70053
37	1	CIDEA	0.584258	0.0188061
37	2	CIDEA	0.575453	0.0087657
37	3	CIDEA	0.567549	-0.000373698
37	4	CIDEA	0.568108	-0.0010506
37	5	CIDEA	0.570415	2.13502e-05
37	6	CIDEA	0.572214	0.00058446
37	7	CIDEA	0.573227	0.00036192
37	8	CIDEA	0.574952	0.000851358
37	9	CIDEA	0.576216	0.000879277
37	10	CIDEA	0.577406	0.000833764
37	11	CIDEA	0.578022	0.000214734
37	12	CIDEA	0.578614	-0.000429568
37	13	CIDEA	0.579256	-0.00102321
37	14	CIDEA	0.580986	-0.000527807
37	15	CIDEA	0.581883	-0.000867053
37	16	CIDEA	0.582575	-0.00141062
37	17	CIDEA	0.58489	-0.000331516
37	18	CIDEA	0.588724	0.00226721
37	19	CIDEA	0.596928	0.00923591
37	20	CIDEA	0.610536	0.0216087
37	21	CIDEA	0.635836	0.0456728
37	22	CIDEA	0.684115	0.0927165
37	23	CIDEA	0.776972	0.184337
37	24	CIDEA	0.944638	0.350768
37	25	CIDEA	1.22271	0.627606
37	26	CIDEA	1.62732	1.03098
37	27	CIDEA	2.11247	1.51489
37	28	CIDEA	2.59415	1.99534
37	29	CIDEA	3.02136	2.42131
37	30	CIDEA	3.38258	2.7813
37	31	CIDEA	3.67454	3.07202
37	32	CIDEA	3.90406	3.3003
37	33	CIDEA	4.07482	3.46983
37	34	CIDEA	4.21349	3.60726
37	35	CIDEA	4.32448	3.71702
37	36	CIDEA	4.40923	3.80054
37	37	CIDEA	4.48447	3.87453
37	38	CIDEA	4.53811	3.92695
37	39	CIDEA	4.58206	3.96966
37	40	CIDEA	4.6132	3.99956
38	1	CIDEA	0.520705	-0.0029014
38	2	CIDEA	0.518996	-0.00581582
38	3	CIDEA	0.525523	-0.00049365
38	4	CIDEA	0.527101	-0.00012165
38	5	CIDEA	0.528705	0.000277113
38	6	CIDEA	0.530675	0.00104215
38	7	CIDEA	0.530569	-0.000269505
38	8	CIDEA	0.531843	-0.000201309
38	9	CIDEA	0.53379	0.000540062
38	10	CIDEA	0.534338	-0.000116833
38	11	CIDEA	0.536284	0.000623167
38	12	CIDEA	0.537176	0.000310131
38	13	CIDEA	0.537374	-0.00069706
38	14	CIDEA	0.538835	-0.000442064
38	15	CIDEA	0.540088	-0.000394551
38	16	CIDEA	0.540753	-0.000935038
38	17	CIDEA	0.54166	-0.00123305
38	18	CIDEA	0.543579	-0.00051916
38	19	CIDEA	0.547935	0.00263125
38	20	CIDEA	0.555626	0.0091166
38	21	CIDEA	0.571166	0.0234514
38	22	CIDEA	0.601396	0.0524754
38	23	CIDEA	0.657271	0.107145
38	24	CIDEA	0.763846	0.212515
38	25	CIDEA	0.955942	0.403405
38	26	CIDEA	1.27279	0.71905
38	27	CIDEA	1.72109	1.16615
38	28	CIDEA	2.21903	1.66287
38	29	CIDEA	2.67372	2.11636
38	30	CIDEA	3.06393	2.50537
38	31	CIDEA	3.38242	2.82265
38	32	CIDEA	3.62591	3.06494
38	33	CIDEA	3.80008	3.2379
38	34	CIDEA	3.92778	3.3644
38	35	CIDEA	4.02954	3.46495
38	36	CIDEA	4.10488	3.53908
38	37	CIDEA	4.16112	3.59412
38	38	CIDEA	4.20038	3.63217
38	39	CIDEA	4.23413	3.66472
38	40	CIDEA	4.25705	3.68643
39	1	CIDEA	0.620163	0.00407102
39	2	CIDEA	0.619141	0.00125059
39	3	CIDEA	0.616522	-0.00316784
39	4	CIDEA	0.619434	-0.00205525
39	5	CIDEA	0.622541	-0.000747341
39	6	CIDEA	0.626089	0.001002
39	7	CIDEA	0.628097	0.00121116
39	8	CIDEA	0.63019	0.00150543
39	9	CIDEA	0.63266	0.00217587
39	10	CIDEA	0.634443	0.00215943
39	11	CIDEA	0.635527	0.00144513
39	12	CIDEA	0.636613	0.000732024
39	13	CIDEA	0.638191	0.000510956
39	14	CIDEA	0.639167	-0.000312537
39	15	CIDEA	0.640699	-0.000579441
39	16	CIDEA	0.641921	-0.00115677
39	17	CIDEA	0.642484	-0.00239242
39	18	CIDEA	0.645724	-0.000951596
39	19	CIDEA	0.649096	0.000621197
39	20	CIDEA	0.657271	0.00699759
39	21	CIDEA	0.671772	0.0196996
39	22	CIDEA	0.69785	0.0439783
39	23	CIDEA	0.747819	0.0921482
39	24	CIDEA	0.840188	0.182718
39	25	CIDEA	0.999747	0.340478
39	26	CIDEA	1.24847	0.587407
39	27	CIDEA	1.58196	0.919098
39	28	CIDEA	1.97025	1.30558
39	29	CIDEA	2.36922	1.70275
39	30	CIDEA	2.74726	2.07899
39	31	CIDEA	3.08986	2.4198
39	32	CIDEA	3.38294	2.71108
39	33	CIDEA	3.62824	2.95458
39	34	CIDEA	3.82602	3.15056
39	35	CIDEA	3.98077	3.30351
39	36	CIDEA	4.10144	3.42239
39	37	CIDEA	4.20143	3.52057
39	38	CIDEA	4.27955	3.5969
39	39	CIDEA	4.33175	3.64729
39	40	CIDEA	4.37823	3.69198
40	1	CIDEA	0.439145	0.00169137
40	2	CIDEA	0.438469	-0.00044357
40	3	CIDEA	0.438403	-0.0019681
40	4	CIDEA	0.441343	-0.000486708
40	5	CIDEA	0.444384	0.00109622
40	6	CIDEA	0.445098	0.000350961
40	7	CIDEA	0.447022	0.000817048
40	8	CIDEA	0.448343	0.000679011
40	9	CIDEA	0.449983	0.000860724
40	10	CIDEA	0.45105	0.000468801
40	11	CIDEA	0.452381	0.000341941
40	12	CIDEA	0.453781	0.00028297
40	13	CIDEA	0.454615	-0.000341619
40	14	CIDEA	0.45516	-0.00125467
40	15	CIDEA	0.455942	-0.00193081
40	16	CIDEA	0.458877	-0.000455232
40	17	CIDEA	0.460727	-6.32936e-05
40	18	CIDEA	0.463852	0.00160275
40	19	CIDEA	0.471396	0.00768851
40	20	CIDEA	0.484989	0.0198235
40	21	CIDEA	0.51018	0.0435557
40	22	CIDEA	0.559686	0.091603
40	23	CIDEA	0.652812	0.18327
40	24	CIDEA	0.819322	0.348322
40	25	CIDEA	1.0836	0.611139
40	26	CIDEA	1.44821	0.974293
40	27	CIDEA	1.87977	1.4044
40	28	CIDEA	2.32704	1.85021
40	29	CIDEA	2.74887	2.27058
40	30	CIDEA	3.12687	2.64712
40	31	CIDEA	3.45142	2.97021
40	32	CIDEA	3.71626	3.23359
40	33	CIDEA	3.92373	3.4396
40	34	CIDEA	4.0838	3.59822
40	35	CIDEA	4.20791	3.72087
40	36	CIDEA	4.30843	3.81993
40	37	CIDEA	4.39121	3.90125
40	38	CIDEA	4.46223	3.97081
40	39	CIDEA	4.51825	4.02537
40	40	CIDEA	4.55595	4.06162
41	1	CIDEA	0.445895	-0.00122884
41	2	CIDEA	0.445078	-0.0041879
41	3	CIDEA	0.448204	-0.00320472
41	4	CIDEA	0.451868	-0.00168285
41	5	CIDEA	0.455738	4.51874e-05
41	6	CIDEA	0.459539	0.00170361
41	7	CIDEA	0.460866	0.000889
41	8	CIDEA	0.463236	0.00111616
41	9	CIDEA	0.465319	0.00105684
41	10	CIDEA	0.467242	0.000837768
41	11	CIDEA	0.470611	0.0020651
41	12	CIDEA	0.472198	0.0015095
41	13	CIDEA	0.472799	-3.18646e-05
41	14	CIDEA	0.474076	-0.000896718
41	15	CIDEA	0.476236	-0.000879275
41	16	CIDEA	0.478534	-0.000723667
41	17	CIDEA	0.479164	-0.00223571
41	18	CIDEA	0.483973	0.000431639
41	19	CIDEA	0.490904	0.00522011
41	20	CIDEA	0.500796	0.0129702
41	21	CIDEA	0.52092	0.0309522
41	22	CIDEA	0.558592	0.0664814
41	23	CIDEA	0.630569	0.136316
41	24	CIDEA	0.755208	0.258814
41	25	CIDEA	0.946283	0.447746
41	26	CIDEA	1.19359	0.69291
41	27	CIDEA	1.46701	0.96419
41	28	CIDEA	1.74137	1.23641
41	29	CIDEA	2.00804	1.50093
41	30	CIDEA	2.26735	1.7581
41	31	CIDEA	2.52256	2.01117
41	32	CIDEA	2.77662	2.26308
41	33	CIDEA	3.02961	2.51394
41	34	CIDEA	3.26741	2.74959
41	35	CIDEA	3.4866	2.96664
41	36	CIDEA	3.68221	3.16011
41	37	CIDEA	3.8493	3.32505
41	38	CIDEA	3.98715	3.46076
41	39	CIDEA	4.10122	3.57269
41	40	CIDEA	4.17893	3.64826
42	1	CIDEA	0.577035	-0.00656107
42	2	CIDEA	0.585727	-4.35451e-05
42	3	CIDEA	0.587166	-0.000778713
42	4	CIDEA	0.589969	-0.000150722
42	5	CIDEA	0.58982	-0.00247423
42	6	CIDEA	0.593874	-0.000594784
42	7	CIDEA	0.598883	0.00224001
42	8	CIDEA	0.600838	0.00202084
42	9	CIDEA	0.60206	0.001068
42	10	CIDEA	0.604233	0.00106632
42	11	CIDEA	0.605481	0.000139527
42	12	CIDEA	0.607445	-7.08806e-05
42	13	CIDEA	0.609421	-0.000269248
42	14	CIDEA	0.611719	-0.000145573
42	15	CIDEA	0.613149	-0.000890753
42	16	CIDEA	0.614446	-0.00176832
42	17	CIDEA	0.617684	-0.000704675
42	18	CIDEA	0.620269	-0.000293943
42	19	CIDEA	0.624345	0.00160714
42	20	CIDEA	0.631258	0.00634541
42	21	CIDEA	0.643892	0.016805
42	22	CIDEA	0.670933	0.0416712
42	23	CIDEA	0.709032	0.0775957
42	24	CIDEA	0.786539	0.152929
42	25	CIDEA	0.919222	0.283437
42	26	CIDEA	1.13274	0.49478
42	27	CIDEA	1.42841	0.788279
42	28	CIDEA	1.78219	1.13988
42	29	CIDEA	2.16628	1.5218
42	30	CIDEA	2.55336	1.90671
42	31	CIDEA	2.92045	2.27162
42	32	CIDEA	3.25406	2.60305
42	33	CIDEA	3.5455	2.89232
42	34	CIDEA	3.79024	3.13488
42	35	CIDEA	3.98725	3.32972
42	36	CIDEA	4.14117	3.48146
42	37	CIDEA	4.2689	3.60702
42	38	CIDEA	4.37018	3.70613
42	39	CIDEA	4.44915	3.78293
42	40	CIDEA	4.50323	3.83483
43	1	CIDEA	0.539364	0.0200664
43	2	CIDEA	0.524541	0.00409895
43	3	CIDEA	0.51616	-0.00542736
43	4	CIDEA	0.520723	-0.00200932
43	5	CIDEA	0.525239	0.00136247
43	6	CIDEA	0.527699	0.00267766
43	7	CIDEA	0.528262	0.00209616
43	8	CIDEA	0.52852	0.00120997
43	9	CIDEA	0.529236	0.00078053
43	10	CIDEA	0.531107	0.00150778
43	11	CIDEA	0.531756	0.00101134
43	12	CIDEA	0.533386	0.00149719
43	13	CIDEA	0.533158	0.000124265
43	14	CIDEA	0.53344	-0.000737727
43	15	CIDEA	0.534644	-0.000679185
43	16	CIDEA	0.535044	-0.00142382
43	17	CIDEA	0.536049	-0.0015628
43	18	CIDEA	0.537525	-0.00123217
43	19	CIDEA	0.539679	-0.000222572
43	20	CIDEA	0.542074	0.00102759
43	21	CIDEA	0.546559	0.00436808
43	22	CIDEA	0.556833	0.0134979
43	23	CIDEA	0.577842	0.0333622
43	24	CIDEA	0.61737	0.0717457
43	25	CIDEA	0.692815	0.146045
43	26	CIDEA	0.824619	0.276705
43	27	CIDEA	1.03432	0.485265
43	28	CIDEA	1.3283	0.778095
43	29	CIDEA	1.68733	1.13598
43	30	CIDEA	2.08036	1.52786
43	31	CIDEA	2.47818	1.92454
43	32	CIDEA	2.85189	2.29711
43	33	CIDEA	3.19286	2.63694
43	34	CIDEA	3.49745	2.94037
43	35	CIDEA	3.75066	3.19244
43	36	CIDEA	3.95149	3.39213
43	37	CIDEA	4.11046	3.54996
43	38	CIDEA	4.239	3.67735
43	39	CIDEA	4.3461	3.78331
43	40	CIDEA	4.42298	3.85904
44	1	CIDEA	0.495358	-0.0043067
44	2	CIDEA	0.496854	-0.00415848
44	3	CIDEA	0.497358	-0.0050011
44	4	CIDEA	0.501551	-0.00215571
44	5	CIDEA	0.504578	-0.000475412
44	6	CIDEA	0.506437	3.68739e-05
44	7	CIDEA	0.509081	0.00133338
44	8	CIDEA	0.511703	0.00260825
44	9	CIDEA	0.513554	0.00311213
44	10	CIDEA	0.514221	0.00243214
44	11	CIDEA	0.514782	0.00164654
44	12	CIDEA	0.51589	0.00140745
44	13	CIDEA	0.51662	0.00079082
44	14	CIDEA	0.517403	0.000226169
44	15	CIDEA	0.518519	-4.75552e-06
44	16	CIDEA	0.519005	-0.000865045
44	17	CIDEA	0.519548	-0.00166907
44	18	CIDEA	0.520445	-0.00211999
44	19	CIDEA	0.522609	-0.00130265
44	20	CIDEA	0.528234	0.00297528
44	21	CIDEA	0.538159	0.0115534
44	22	CIDEA	0.55782	0.0298674
44	23	CIDEA	0.596493	0.0671929
44	24	CIDEA	0.669688	0.139041
44	25	CIDEA	0.797736	0.265742
44	26	CIDEA	0.99337	0.460029
44	27	CIDEA	1.25083	0.716141
44	28	CIDEA	1.54441	1.00838
44	29	CIDEA	1.85193	1.31454
44	30	CIDEA	2.16199	1.62326
44	31	CIDEA	2.47383	1.93376
44	32	CIDEA	2.78061	2.23919
44	33	CIDEA	3.07387	2.5311
44	34	CIDEA	3.3506	2.80648
44	35	CIDEA	3.59353	3.04806
44	36	CIDEA	3.80407	3.25726
44	37	CIDEA	3.97628	3.42812
44	38	CIDEA	4.11701	3.56751
44	39	CIDEA	4.23007	3.67922
44	40	CIDEA	4.30523	3.75303
45	1	CIDEA	0.467135	0.000809116
45	2	CIDEA	0.465242	-0.00216591
45	3	CIDEA	0.466316	-0.00217515
45	4	CIDEA	0.470839	0.00126597
45	5	CIDEA	0.472041	0.0013847
45	6	CIDEA	0.473069	0.00133025
45	7	CIDEA	0.473845	0.00102363
45	8	CIDEA	0.474702	0.00079749
45	9	CIDEA	0.475115	0.000128154
45	10	CIDEA	0.475658	-0.000411243
45	11	CIDEA	0.477466	0.00031426
45	12	CIDEA	0.476967	-0.00126792
45	13	CIDEA	0.477435	-0.001882
45	14	CIDEA	0.478813	-0.00158744
45	15	CIDEA	0.479134	-0.00234892
45	16	CIDEA	0.481462	-0.00110316
45	17	CIDEA	0.482634	-0.00101424
45	18	CIDEA	0.485552	0.0008217
45	19	CIDEA	0.490537	0.00472392
45	20	CIDEA	0.497319	0.0104227
45	21	CIDEA	0.50972	0.0217411
45	22	CIDEA	0.53324	0.0441786
45	23	CIDEA	0.581887	0.0917425
45	24	CIDEA	0.672248	0.181022
45	25	CIDEA	0.826452	0.334143
45	26	CIDEA	1.05818	0.564784
45	27	CIDEA	1.35719	0.862717
45	28	CIDEA	1.69955	1.204
45	29	CIDEA	2.06383	1.56719
45	30	CIDEA	2.43133	1.93361
45	31	CIDEA	2.78626	2.28746
45	32	CIDEA	3.12444	2.62455
45	33	CIDEA	3.43573	2.93476
45	34	CIDEA	3.7048	3.20275
45	35	CIDEA	3.92639	3.42325
45	36	CIDEA	4.10143	3.59721
45	37	CIDEA	4.24279	3.73749
45	38	CIDEA	4.35975	3.85337
45	39	CIDEA	4.45834	3.95087
45	40	CIDEA	4.51735	4.00881
46	1	CIDEA	0.456888	-0.00243309
46	2	CIDEA	0.456717	-0.00493469
46	3	CIDEA	0.460316	-0.00366617
46	4	CIDEA	0.464698	-0.00161332
46	5	CIDEA	0.467504	-0.00113767
46	6	CIDEA	0.472055	0.00108314
46	7	CIDEA	0.474996	0.00169386
46	8	CIDEA	0.4766	0.000968504
46	9	CIDEA	0.480245	0.00228321
46	10	CIDEA	0.483077	0.00278461
46	11	CIDEA	0.48468	0.00205801
46	12	CIDEA	0.485603	0.000651104
46	13	CIDEA	0.486925	-0.000356804
46	14	CIDEA	0.489545	-6.71495e-05
46	15	CIDEA	0.490708	-0.00123477
46	16	CIDEA	0.492714	-0.00155815
46	17	CIDEA	0.495391	-0.00121148
46	18	CIDEA	0.498256	-0.000676911
46	19	CIDEA	0.504801	0.00353851
46	20	CIDEA	0.515885	0.0122926
46	21	CIDEA	0.538015	0.0320918
46	22	CIDEA	0.578475	0.0702218
46	23	CIDEA	0.656142	0.145559
46	24	CIDEA	0.790322	0.277409
46	25	CIDEA	1.00018	0.48494
46	26	CIDEA	1.27843	0.760855
46	27	CIDEA	1.60142	1.08151
46	28	CIDEA	1.94212	1.41988
46	29	CIDEA	2.28709	1.76253
46	30	CIDEA	2.62843	2.10153
46	31	CIDEA	2.95164	2.42241
46	32	CIDEA	3.25237	2.72082
46	33	CIDEA	3.51373	2.97985
46	34	CIDEA	3.73047	3.19426
46	35	CIDEA	3.90606	3.36752
46	36	CIDEA	4.05142	3.51054
46	37	CIDEA	4.16465	3.62145
46	38	CIDEA	4.25421	3.70868
46	39	CIDEA	4.32826	3.78039
46	40	CIDEA	4.38423	3.83403
47	1	CIDEA	0.467226	-0.00430552
47	2	CIDEA	0.469272	-0.00401397
47	3	CIDEA	0.473649	-0.00139176
47	4	CIDEA	0.477017	0.000221847
47	5	CIDEA	0.479415	0.000865182
47	6	CIDEA	0.481491	0.00118591
47	7	CIDEA	0.482913	0.000853426
47	8	CIDEA	0.483877	6.2614e-05
47	9	CIDEA	0.486109	0.000539802
47	10	CIDEA	0.486932	-0.000391737
47	11	CIDEA	0.48811	-0.000968538
47	12	CIDEA	0.489842	-0.000991523
47	13	CIDEA	0.49224	-0.000348873
47	14	CIDEA	0.493807	-0.00053586
47	15	CIDEA	0.496018	-7.9653e-05
47	16	CIDEA	0.496654	-0.00119868
47	17	CIDEA	0.499415	-0.000192797
47	18	CIDEA	0.503733	0.00237064
47	19	CIDEA	0.511193	0.00807551
47	20	CIDEA	0.522639	0.0177669
47	21	CIDEA	0.542704	0.0360771
47	22	CIDEA	0.582145	0.0737637
47	23	CIDEA	0.658462	0.148326
47	24	CIDEA	0.784717	0.272826
47	25	CIDEA	0.975142	0.461497
47	26	CIDEA	1.21638	0.700976
47	27	CIDEA	1.48169	0.964533
47	28	CIDEA	1.75185	1.23294
47	29	CIDEA	2.0167	1.49604
47	30	CIDEA	2.27602	1.7536
47	31	CIDEA	2.53683	2.01266
47	32	CIDEA	2.78789	2.26196
47	33	CIDEA	3.02203	2.49434
47	34	CIDEA	3.23811	2.70867
47	35	CIDEA	3.42275	2.89156
47	36	CIDEA	3.58142	3.04848
47	37	CIDEA	3.71444	3.17974
47	38	CIDEA	3.82011	3.28365
47	39	CIDEA	3.90895	3.37074
47	40	CIDEA	3.97297	3.433
48	1	CIDEA	0.399619	0.000206901
48	2	CIDEA	0.401068	0.000298631
48	3	CIDEA	0.402278	0.000150453
48	4	CIDEA	0.404398	0.00091363
48	5	CIDEA	0.405093	0.000250527
48	6	CIDEA	0.406712	0.000512817
48	7	CIDEA	0.407391	-0.000165604
48	8	CIDEA	0.408398	-0.000515783
48	9	CIDEA	0.410087	-0.000184501
48	10	CIDEA	0.410978	-0.0006507
48	11	CIDEA	0.412732	-0.000254807
48	12	CIDEA	0.4145	0.000155809
48	13	CIDEA	0.415041	-0.000660239
48	14	CIDEA	0.416554	-0.000504464
48	15	CIDEA	0.417589	-0.000827462
48	16	CIDEA	0.418589	-0.00118497
48	17	CIDEA	0.421538	0.000407485
48	18	CIDEA	0.425046	0.00255781
48	19	CIDEA	0.432185	0.00833904
48	20	CIDEA	0.444777	0.0195736
48	21	CIDEA	0.469245	0.0426845
48	22	CIDEA	0.517544	0.0896261
48	23	CIDEA	0.606368	0.177093
48	24	CIDEA	0.75629	0.325658
48	25	CIDEA	0.975511	0.543521
48	26	CIDEA	1.24942	0.816075
48	27	CIDEA	1.5505	1.1158
48	28	CIDEA	1.85738	1.42132
48	29	CIDEA	2.16137	1.72395
48	30	CIDEA	2.46334	2.02457
48	31	CIDEA	2.75493	2.3148
48	32	CIDEA	3.02777	2.58628
48	33	CIDEA	3.27328	2.83043
48	34	CIDEA	3.48885	3.04464
48	35	CIDEA	3.66645	3.22088
48	36	CIDEA	3.81163	3.36471
48	37	CIDEA	3.92732	3.47904
48	38	CIDEA	4.01554	3.56591
48	39	CIDEA	4.09765	3.64666
48	40	CIDEA	4.15252	3.70017
49	1	Dio2	0.590865	0.0120747
49	2	Dio2	0.588508	0.00972646
49	3	Dio2	0.584031	0.00525884
49	4	Dio2	0.582526	0.00376316
49	5	Dio2	0.580901	0.00214774
49	6	Dio2	0.579713	0.000969103
49	7	Dio2	0.577957	-0.000777508
49	8	Dio2	0.578073	-0.000652534
49	9	Dio2	0.577458	-0.00125748
49	10	Dio2	0.57609	-0.00261684
49	11	Dio2	0.575878	-0.00281957
49	12	Dio2	0.576449	-0.0022391
49	13	Dio2	0.577067	-0.00161112
49	14	Dio2	0.577286	-0.00138333
49	15	Dio2	0.577685	-0.000974876
49	16	Dio2	0.578077	-0.000573455
49	17	Dio2	0.578009	-0.000632481
49	18	Dio2	0.577816	-0.000815544
49	19	Dio2	0.578314	-0.000308802
49	20	Dio2	0.578271	-0.000341721
49	21	Dio2	0.578782	0.000178313
49	22	Dio2	0.579456	0.000861425
49	23	Dio2	0.579352	0.000767233
49	24	Dio2	0.578925	0.00034897
49	25	Dio2	0.57853	-3.66892e-05
49	26	Dio2	0.578831	0.000273834
49	27	Dio2	0.57956	0.00101232
49	28	Dio2	0.578427	-0.000111782
49	29	Dio2	0.577644	-0.00088511
49	30	Dio2	0.577492	-0.001028
49	31	Dio2	0.577553	-0.000957623
49	32	Dio2	0.577763	-0.000738354
49	33	Dio2	0.578686	0.000193964
49	34	Dio2	0.579205	0.000722581
49	35	Dio2	0.578942	0.000468768
49	36	Dio2	0.578747	0.000283082
[truncated: 1,884 more rows]

## Sheet: Results
Block Type	96-Well Block (0.2mL)
Calibration Background is expired	No
Calibration Background performed on	12-02-2021
Calibration Normalization FAM-ROX is expired	No
Calibration Normalization FAM-ROX performed on	12-02-2021
Calibration Normalization VIC-ROX is expired	No
Calibration Normalization VIC-ROX performed on	12-02-2021
Calibration Pure Dye CY3 is expired	Yes
Calibration Pure Dye CY3 performed on	03-26-2020
Calibration Pure Dye CY5 is expired	Yes
Calibration Pure Dye CY5 performed on	03-26-2020
Calibration Pure Dye FAM is expired	No
Calibration Pure Dye FAM performed on	12-02-2021
Calibration Pure Dye NED is expired	No
Calibration Pure Dye NED performed on	12-02-2021
Calibration Pure Dye ROX is expired	No
Calibration Pure Dye ROX performed on	12-02-2021
Calibration Pure Dye SYBR is expired	No
Calibration Pure Dye SYBR performed on	12-02-2021
Calibration Pure Dye TAMRA is expired	No
Calibration Pure Dye TAMRA performed on	12-02-2021
Calibration Pure Dye VIC is expired	No
Calibration Pure Dye VIC performed on	12-02-2021
Calibration ROI is expired	No
Calibration ROI performed on	12-02-2021
Calibration Uniformity is expired	No
Calibration Uniformity performed on	12-02-2021
Chemistry	SYBR_GREEN
Date Created	2022-11-08 14:30:12 PM EST
Experiment Barcode
Experiment Comment
Experiment File Name	D:\Applied Biosystems\7500\experiments\Roberto DM\2022-11-08 eWAT Cidea and Dio2 14d after laser burn Sham and CNV.eds
Experiment Name	2022-11-08 eWAT Cidea and Dio2 14d after laser burn Sham and CNV
Experiment Run End Time	2022-11-08 17:30:21 PM EST
Experiment Type	Comparative Cт (ΔΔCт)
Instrument Name	278870006
Instrument Serial Number	278870006
Instrument Type	QuantStudio(TM) 7 Flex System
Passive Reference	ROX
Quantification Cycle Method	Ct
Signal Smoothing On	true
Stage/ Cycle where Analysis is performed	Stage 2, Step 2
User Name
Well	Well Position	Omit	Sample Name	Target Name	Task	Reporter	Quencher	Quantity	Quantity Mean	Quantity SD	RQ	RQ Min	RQ Max	CT	Ct Mean	Ct SD	Delta Ct	Delta Ct Mean	Delta Ct SE	Delta Delta Ct	Automatic Ct Threshold	Tm1	Ct Threshold	Tm2	Automatic Baseline	Tm3	Baseline Start	Baseline End	Comments	HIGHSD	NOAMP	EXPFAIL	THOLDFAIL	MTP
1	A1	FALSE	Sham 5594	Tbp	UNKNOWN	SYBR	None							26.6415	26.0528	0.832628					TRUE	80.2396	0.3729		TRUE		1	40		Y	N	N	N	N
2	A2	FALSE	Sham 5511	Tbp	UNKNOWN	SYBR	None							23.3586	23.4449	0.122088					TRUE	80.3386	0.3729		TRUE		1	40		N	N	N	N	N
3	A3	FALSE	Sham 5512	Tbp	UNKNOWN	SYBR	None							24.9037	24.4992	0.571993					TRUE	80.2396	0.3729		TRUE		1	40		Y	N	N	N	N
4	A4	FALSE	Sham5240	Tbp	UNKNOWN	SYBR	None							23.6557	23.6958	0.0567222					TRUE	80.2396	0.3729		TRUE		1	40		N	N	N	N	N
5	A5	FALSE	Sham 5241	Tbp	UNKNOWN	SYBR	None							24.2066	24.8298	0.881322					TRUE	80.2396	0.3729		TRUE		1	40		Y	N	N	N	N
6	A6	FALSE	Sham 5353	Tbp	UNKNOWN	SYBR	None							23.0928	23.3402	0.349858					TRUE	80.4376	0.3729		TRUE		1	40		N	N	N	N	N
7	A7	FALSE	CNV 5508	Tbp	UNKNOWN	SYBR	None							24.3747	24.6586	0.401423					TRUE	80.6356	0.3729		TRUE		1	40		N	N	N	N	N
8	A8	FALSE	CNV 5509	Tbp	UNKNOWN	SYBR	None							24.86	24.8763	0.023056					TRUE	80.4376	0.3729		TRUE		1	40		N	N	N	N	N
9	A9	FALSE	CNV 5510	Tbp	UNKNOWN	SYBR	None							23.7346	24.2049	0.665115					TRUE	80.5366	0.3729		TRUE		1	40		Y	N	N	N	N
10	A10	FALSE	CNV 5060	Tbp	UNKNOWN	SYBR	None							23.0011	23.2418	0.340503					TRUE	80.2396	0.3729		TRUE		1	40		N	N	N	N	N
11	A11	FALSE	CNV 5066	Tbp	UNKNOWN	SYBR	None							23.9411	23.8567	0.119383					TRUE	80.2396	0.3729		TRUE		1	40		N	N	N	N	N
12	A12	FALSE	CNV CNV2	Tbp	UNKNOWN	SYBR	None							23.5507	23.9587	0.577083					TRUE	80.2396	0.3729		TRUE		1	40		Y	N	N	N	N
13	B1	FALSE	Sham 5594	Tbp	UNKNOWN	SYBR	None							25.464	26.0528	0.832628					TRUE	80.1406	0.3729		TRUE		1	40		Y	N	N	N	N
14	B2	FALSE	Sham 5511	Tbp	UNKNOWN	SYBR	None							23.5312	23.4449	0.122088					TRUE	80.2396	0.3729		TRUE		1	40		N	N	N	N	N
15	B3	FALSE	Sham 5512	Tbp	UNKNOWN	SYBR	None							24.0947	24.4992	0.571993					TRUE	80.2396	0.3729		TRUE		1	40		Y	N	N	N	N
16	B4	FALSE	Sham5240	Tbp	UNKNOWN	SYBR	None							23.7359	23.6958	0.0567222					TRUE	80.2396	0.3729		TRUE		1	40		N	N	N	N	N
17	B5	FALSE	Sham 5241	Tbp	UNKNOWN	SYBR	None							25.4529	24.8298	0.881322					TRUE	80.2396	0.3729		TRUE		1	40		Y	N	N	N	N
18	B6	FALSE	Sham 5353	Tbp	UNKNOWN	SYBR	None							23.5876	23.3402	0.349858					TRUE	80.3386	0.3729		TRUE		1	40		N	N	N	N	N
19	B7	FALSE	CNV 5508	Tbp	UNKNOWN	SYBR	None							24.9424	24.6586	0.401423					TRUE	80.5366	0.3729		TRUE		1	40		N	N	N	N	N
20	B8	FALSE	CNV 5509	Tbp	UNKNOWN	SYBR	None							24.8926	24.8763	0.023056					TRUE	80.5366	0.3729		TRUE		1	40		N	N	N	N	N
21	B9	FALSE	CNV 5510	Tbp	UNKNOWN	SYBR	None							24.6752	24.2049	0.665115					TRUE	80.6356	0.3729		TRUE		1	40		Y	N	N	N	N
22	B10	FALSE	CNV 5060	Tbp	UNKNOWN	SYBR	None							23.4826	23.2418	0.340503					TRUE	80.3386	0.3729		TRUE		1	40		N	N	N	N	N
23	B11	FALSE	CNV 5066	Tbp	UNKNOWN	SYBR	None							23.7723	23.8567	0.119383					TRUE	80.3386	0.3729		TRUE		1	40		N	N	N	N	N
24	B12	FALSE	CNV CNV2	Tbp	UNKNOWN	SYBR	None							24.3668	23.9587	0.577083					TRUE	80.2396	0.3729		TRUE		1	40		Y	N	N	N	N
25	C1	FALSE	Sham 5594	CIDEA	UNKNOWN	SYBR	None				9.7863	1.65804	57.7619	23.3263	23.2384	0.124289		-2.81432	0.59528	-3.29076	TRUE	80.8337	0.203939		TRUE		1	40		N	N	N	N	N
26	C2	FALSE	Sham 5511	CIDEA	UNKNOWN	SYBR	None				0.826781	0.371166	1.84167	24.4501	24.1958	0.359616		0.75087	0.268541	0.274424	TRUE	80.9327	0.203939		TRUE		1	40		N	N	N	N	N
27	C3	FALSE	Sham 5512	CIDEA	UNKNOWN	SYBR	None				1.87075	0.548911	6.37572	23.9983	24.072	0.104348		-0.42717	0.411135	-0.903616	TRUE	80.8337	0.203939		TRUE		1	40		N	N	N	N	N
28	C4	FALSE	Sham5240	CIDEA	UNKNOWN	SYBR	None				1.95292	1.54547	2.46778	23.274	23.2066	0.0953638		-0.489186	0.0784591	-0.965632	TRUE	80.8337	0.203939		TRUE		1	40		N	N	N	N	N
29	C5	FALSE	Sham 5241	CIDEA	UNKNOWN	SYBR	None				3.3552	0.522345	21.5516	23.536	23.5598	0.0336946		-1.26995	0.623644	-1.7464	TRUE	81.0317	0.203939	69.0514	TRUE		1	40		N	N	N	N	Y
30	C6	FALSE	Sham 5353	CIDEA	UNKNOWN	SYBR	None				0.699063	0.312966	1.56148	24.2263	24.3331	0.151072		0.992951	0.269465	0.516505	TRUE	81.0317	0.203939		TRUE		1	40		N	N	N	N	N
31	C7	FALSE	CNV 5508	CIDEA	UNKNOWN	SYBR	None				0.861622	0.332764	2.23098	25.2043	25.3499	0.205874		0.691319	0.319002	0.214873	TRUE	81.1307	0.203939		TRUE		1	40		N	N	N	N	N
32	C8	FALSE	CNV 5509	CIDEA	UNKNOWN	SYBR	None				1.56615	0.976233	2.51253	24.8632	24.7055	0.222948		-0.170774	0.158489	-0.64722	TRUE	81.1307	0.203939		TRUE		1	40		N	N	N	N	N
33	C9	FALSE	CNV 5510	CIDEA	UNKNOWN	SYBR	None				0.922801	0.0854912	9.9608	25.4415	24.7972	0.91117		0.592355	0.797687	0.115909	TRUE	81.2297	0.203939		TRUE		1	40		Y	N	N	N	N
34	C10	FALSE	CNV 5060	CIDEA	UNKNOWN	SYBR	None				1	0.364921	2.74032	23.9555	23.7183	0.3355		0.476446	0.338011	0	TRUE	81.0317	0.203939		TRUE		1	40		N	N	N	N	N
35	C11	FALSE	CNV 5066	CIDEA	UNKNOWN	SYBR	None				1.84521	1.41583	2.40481	23.4218	23.4494	0.0390354		-0.407339	0.0888145	-0.883785	TRUE	81.0317	0.203939		TRUE		1	40		N	N	N	N	N
36	C12	FALSE	CNV CNV2	CIDEA	UNKNOWN	SYBR	None				2.20739	0.624466	7.80275	23.4057	23.2929	0.159597		-0.665893	0.423377	-1.14234	TRUE	80.9327	0.203939		TRUE		1	40		N	N	N	N	N
37	D1	FALSE	Sham 5594	CIDEA	UNKNOWN	SYBR	None				9.7863	1.65804	57.7619	23.1506	23.2384	0.124289		-2.81432	0.59528	-3.29076	TRUE	80.8337	0.203939		TRUE		1	40		N	N	N	N	N
38	D2	FALSE	Sham 5511	CIDEA	UNKNOWN	SYBR	None				0.826781	0.371166	1.84167	23.9415	24.1958	0.359616		0.75087	0.268541	0.274424	TRUE	81.0317	0.203939		TRUE		1	40		N	N	N	N	N
39	D3	FALSE	Sham 5512	CIDEA	UNKNOWN	SYBR	None				1.87075	0.548911	6.37572	24.1458	24.072	0.104348		-0.42717	0.411135	-0.903616	TRUE	80.8337	0.203939		TRUE		1	40		N	N	N	N	N
40	D4	FALSE	Sham5240	CIDEA	UNKNOWN	SYBR	None				1.95292	1.54547	2.46778	23.1391	23.2066	0.0953638		-0.489186	0.0784591	-0.965632	TRUE	80.9327	0.203939		TRUE		1	40		N	N	N	N	N
41	D5	FALSE	Sham 5241	CIDEA	UNKNOWN	SYBR	None				3.3552	0.522345	21.5516	23.5836	23.5598	0.0336946		-1.26995	0.623644	-1.7464	TRUE	81.0317	0.203939	69.0514	TRUE		1	40		N	N	N	N	Y
42	D6	FALSE	Sham 5353	CIDEA	UNKNOWN	SYBR	None				0.699063	0.312966	1.56148	24.44	24.3331	0.151072		0.992951	0.269465	0.516505	TRUE	81.1307	0.203939		TRUE		1	40		N	N	N	N	N
43	D7	FALSE	CNV 5508	CIDEA	UNKNOWN	SYBR	None				0.861622	0.332764	2.23098	25.4955	25.3499	0.205874		0.691319	0.319002	0.214873	TRUE	81.2297	0.203939		TRUE		1	40		N	N	N	N	N
44	D8	FALSE	CNV 5509	CIDEA	UNKNOWN	SYBR	None				1.56615	0.976233	2.51253	24.5479	24.7055	0.222948		-0.170774	0.158489	-0.64722	TRUE	81.1307	0.203939		TRUE		1	40		N	N	N	N	N
45	D9	FALSE	CNV 5510	CIDEA	UNKNOWN	SYBR	None				0.922801	0.0854912	9.9608	24.153	24.7972	0.91117		0.592355	0.797687	0.115909	TRUE	81.1307	0.203939		TRUE		1	40		Y	N	N	N	N
46	D10	FALSE	CNV 5060	CIDEA	UNKNOWN	SYBR	None				1	0.364921	2.74032	23.4811	23.7183	0.3355		0.476446	0.338011	0	TRUE	81.1307	0.203939		TRUE		1	40		N	N	N	N	N
47	D11	FALSE	CNV 5066	CIDEA	UNKNOWN	SYBR	None				1.84521	1.41583	2.40481	23.477	23.4494	0.0390354		-0.407339	0.0888145	-0.883785	TRUE	81.0317	0.203939		TRUE		1	40		N	N	N	N	N
48	D12	FALSE	CNV CNV2	CIDEA	UNKNOWN	SYBR	None				2.20739	0.624466	7.80275	23.18	23.2929	0.159597		-0.665893	0.423377	-1.14234	TRUE	81.0317	0.203939		TRUE		1	40		N	N	N	N	N
49	E1	FALSE	Sham 5594	Dio2	UNKNOWN	SYBR	None							Undetermined							TRUE	61.1305	0.2		TRUE		1	40		N	Y	Y	Y	N
50	E2	FALSE	Sham 5511	Dio2	UNKNOWN	SYBR	None							Undetermined							TRUE	61.0315	0.2		TRUE		1	40		N	N	Y	Y	N
51	E3	FALSE	Sham 5512	Dio2	UNKNOWN	SYBR	None							Undetermined							TRUE	61.2295	0.2		TRUE		1	40		N	Y	Y	Y	N
52	E4	FALSE	Sham5240	Dio2	UNKNOWN	SYBR	None							Undetermined							TRUE	60.8335	0.2		TRUE		1	40		N	Y	Y	Y	N
53	E5	FALSE	Sham 5241	Dio2	UNKNOWN	SYBR	None							Undetermined							TRUE	61.8236	0.2		TRUE		1	40		N	N	Y	Y	N
54	E6	FALSE	Sham 5353	Dio2	UNKNOWN	SYBR	None							Undetermined							TRUE	61.0315	0.2		TRUE		1	40		N	Y	Y	Y	N
55	E7	FALSE	CNV 5508	Dio2	UNKNOWN	SYBR	None							Undetermined							TRUE	60.7345	0.2		TRUE		1	40		N	Y	Y	Y	N
56	E8	FALSE	CNV 5509	Dio2	UNKNOWN	SYBR	None							Undetermined							TRUE	60.9325	0.2		TRUE		1	40		N	Y	Y	Y	N
57	E9	FALSE	CNV 5510	Dio2	UNKNOWN	SYBR	None							Undetermined							TRUE	61.2295	0.2		TRUE		1	40		N	N	Y	Y	N
58	E10	FALSE	CNV 5060	Dio2	UNKNOWN	SYBR	None							Undetermined							TRUE	79.8436	0.2		TRUE		1	40		N	N	Y	Y	N
59	E11	FALSE	CNV 5066	Dio2	UNKNOWN	SYBR	None							Undetermined							TRUE	61.1305	0.2		TRUE		1	40		N	Y	Y	Y	N
60	E12	FALSE	CNV CNV2	Dio2	UNKNOWN	SYBR	None							Undetermined							TRUE	60.9325	0.2		TRUE		1	40		N	Y	Y	Y	N
61	F1	FALSE	Sham 5594	Dio2	UNKNOWN	SYBR	None							Undetermined							TRUE	61.4275	0.2		TRUE		1	40		N	Y	Y	Y	N
62	F2	FALSE	Sham 5511	Dio2	UNKNOWN	SYBR	None							Undetermined							TRUE	60.8335	0.2		TRUE		1	40		N	N	Y	Y	N
63	F3	FALSE	Sham 5512	Dio2	UNKNOWN	SYBR	None							Undetermined							TRUE	61.5266	0.2		TRUE		1	40		N	Y	Y	Y	N
64	F4	FALSE	Sham5240	Dio2	UNKNOWN	SYBR	None							Undetermined							TRUE	61.0315	0.2		TRUE		1	40		N	Y	Y	Y	N
65	F5	FALSE	Sham 5241	Dio2	UNKNOWN	SYBR	None							Undetermined							TRUE	60.8335	0.2		TRUE		1	40		N	Y	Y	Y	N
66	F6	FALSE	Sham 5353	Dio2	UNKNOWN	SYBR	None							Undetermined							TRUE	61.3285	0.2		TRUE		1	40		N	Y	Y	Y	N
67	F7	FALSE	CNV 5508	Dio2	UNKNOWN	SYBR	None							Undetermined							TRUE	60.8335	0.2		TRUE		1	40		N	Y	Y	Y	N
68	F8	FALSE	CNV 5509	Dio2	UNKNOWN	SYBR	None							Undetermined							TRUE	60.8335	0.2		TRUE		1	40		N	Y	Y	Y	N
69	F9	FALSE	CNV 5510	Dio2	UNKNOWN	SYBR	None							Undetermined							TRUE	61.0315	0.2		TRUE		1	40		N	N	Y	Y	N
70	F10	FALSE	CNV 5060	Dio2	UNKNOWN	SYBR	None							Undetermined							TRUE	79.8436	0.2		TRUE		1	40		N	N	Y	Y	N
71	F11	FALSE	CNV 5066	Dio2	UNKNOWN	SYBR	None							Undetermined							TRUE	60.7345	0.2		TRUE		1	40		N	Y	Y	Y	N
72	F12	FALSE	CNV CNV2	Dio2	UNKNOWN	SYBR	None							Undetermined							TRUE	60.8335	0.2		TRUE		1	40		N	Y	Y	Y	N
73	G1	FALSE	H2O	Tbp	UNKNOWN	SYBR	None							36.25	36.25						TRUE	75.8831	0.3729		TRUE		1	40		N	N	N	N	N
74	G2	FALSE	H2O	CIDEA	UNKNOWN	SYBR	None				26611.6			22.0266	22.0266			-14.2233		-14.6998	TRUE	69.5464	0.203939	76.2792	TRUE		1	40		N	N	N	N	Y
75	G3	FALSE	H2O	Dio2	UNKNOWN	SYBR	None							Undetermined							TRUE	61.0315	0.2		TRUE		1	40		N	Y	Y	Y	N
Analysis Type	Singleplex
Endogenous Control	Tbp
RQ Min/Max Confidence Level	95.0
Reference Sample	CNV 5060

## Sheet: Melt Curve Raw Data
Block Type	96-Well Block (0.2mL)
Calibration Background is expired	No
Calibration Background performed on	12-02-2021
Calibration Normalization FAM-ROX is expired	No
Calibration Normalization FAM-ROX performed on	12-02-2021
Calibration Normalization VIC-ROX is expired	No
Calibration Normalization VIC-ROX performed on	12-02-2021
Calibration Pure Dye CY3 is expired	Yes
Calibration Pure Dye CY3 performed on	03-26-2020
Calibration Pure Dye CY5 is expired	Yes
Calibration Pure Dye CY5 performed on	03-26-2020
Calibration Pure Dye FAM is expired	No
Calibration Pure Dye FAM performed on	12-02-2021
Calibration Pure Dye NED is expired	No
Calibration Pure Dye NED performed on	12-02-2021
Calibration Pure Dye ROX is expired	No
Calibration Pure Dye ROX performed on	12-02-2021
Calibration Pure Dye SYBR is expired	No
Calibration Pure Dye SYBR performed on	12-02-2021
Calibration Pure Dye TAMRA is expired	No
Calibration Pure Dye TAMRA performed on	12-02-2021
Calibration Pure Dye VIC is expired	No
Calibration Pure Dye VIC performed on	12-02-2021
Calibration ROI is expired	No
Calibration ROI performed on	12-02-2021
Calibration Uniformity is expired	No
Calibration Uniformity performed on	12-02-2021
Chemistry	SYBR_GREEN
Date Created	2022-11-08 14:30:12 PM EST
Experiment Barcode
Experiment Comment
Experiment File Name	D:\Applied Biosystems\7500\experiments\Roberto DM\2022-11-08 eWAT Cidea and Dio2 14d after laser burn Sham and CNV.eds
Experiment Name	2022-11-08 eWAT Cidea and Dio2 14d after laser burn Sham and CNV
Experiment Run End Time	2022-11-08 17:30:21 PM EST
Experiment Type	Comparative Cт (ΔΔCт)
Instrument Name	278870006
Instrument Serial Number	278870006
Instrument Type	QuantStudio(TM) 7 Flex System
Passive Reference	ROX
Quantification Cycle Method	Ct
Signal Smoothing On	true
Stage/ Cycle where Analysis is performed	Stage 2, Step 2
User Name
Well	Well Position	Reading	Temperature	Fluorescence	Derivative
1	A1	1	60.1404	4.73397	0.157245
1	A1	2	60.3384	4.72389	0.154822
1	A1	3	60.5364	4.71866	0.152841
1	A1	4	60.7345	4.69799	0.151826
1	A1	5	60.9325	4.68828	0.151923
1	A1	6	61.1305	4.66702	0.152913
1	A1	7	61.3285	4.64302	0.154438
1	A1	8	61.5266	4.62023	0.156262
1	A1	9	61.7246	4.61161	0.158336
1	A1	10	61.9226	4.59966	0.160724
1	A1	11	62.1206	4.5644	0.16347
1	A1	12	62.3186	4.54867	0.166506
1	A1	13	62.5167	4.53593	0.169657
1	A1	14	62.7147	4.51422	0.172654
1	A1	15	62.9127	4.4838	0.175194
1	A1	16	63.1107	4.46933	0.177014
1	A1	17	63.3087	4.44813	0.177953
1	A1	18	63.5068	4.41994	0.178024
1	A1	19	63.7048	4.40327	0.177418
1	A1	20	63.9028	4.38378	0.176482
1	A1	21	64.1008	4.35491	0.175638
1	A1	22	64.2989	4.34124	0.175273
1	A1	23	64.4969	4.3232	0.175618
1	A1	24	64.6949	4.29847	0.176665
1	A1	25	64.8929	4.27547	0.178166
1	A1	26	65.0909	4.2653	0.179739
1	A1	27	65.289	4.23317	0.181028
1	A1	28	65.487	4.20906	0.181831
1	A1	29	65.685	4.19325	0.182142
1	A1	30	65.883	4.16898	0.182075
1	A1	31	66.081	4.1482	0.181761
1	A1	32	66.2791	4.12805	0.181325
1	A1	33	66.4771	4.1063	0.180929
1	A1	34	66.6751	4.07489	0.180834
1	A1	35	66.8731	4.0618	0.181327
1	A1	36	67.0712	4.0416	0.182555
1	A1	37	67.2692	4.02351	0.184367
1	A1	38	67.4672	3.99007	0.186304
1	A1	39	67.6652	3.9719	0.187786
1	A1	40	67.8632	3.94834	0.188365
1	A1	41	68.0613	3.92795	0.187928
1	A1	42	68.2593	3.89489	0.186735
1	A1	43	68.4573	3.88094	0.185276
1	A1	44	68.6553	3.86009	0.184056
1	A1	45	68.8534	3.83868	0.183377
1	A1	46	69.0514	3.82041	0.183258
1	A1	47	69.2494	3.78706	0.183501
1	A1	48	69.4474	3.77758	0.183837
1	A1	49	69.6454	3.74413	0.184044
1	A1	50	69.8435	3.73056	0.183993
1	A1	51	70.0415	3.70578	0.183629
1	A1	52	70.2395	3.68035	0.182961
1	A1	53	70.4375	3.66037	0.18207
1	A1	54	70.6356	3.64299	0.181126
1	A1	55	70.8336	3.61559	0.180382
1	A1	56	71.0316	3.59411	0.180117
1	A1	57	71.2296	3.57932	0.180525
1	A1	58	71.4276	3.55426	0.181618
1	A1	59	71.6257	3.53747	0.183183
1	A1	60	71.8237	3.50705	0.184833
1	A1	61	72.0217	3.4882	0.186116
1	A1	62	72.2197	3.4698	0.186647
1	A1	63	72.4177	3.44118	0.18622
1	A1	64	72.6158	3.41936	0.184882
1	A1	65	72.8138	3.39629	0.182932
1	A1	66	73.0118	3.37721	0.180827
1	A1	67	73.2098	3.35452	0.179012
1	A1	68	73.4079	3.33618	0.177732
1	A1	69	73.6059	3.32151	0.176961
1	A1	70	73.8039	3.28782	0.176472
1	A1	71	74.0019	3.26712	0.176007
1	A1	72	74.1999	3.25856	0.175433
1	A1	73	74.398	3.22715	0.174817
1	A1	74	74.596	3.20409	0.174364
1	A1	75	74.794	3.19038	0.1743
1	A1	76	74.992	3.17318	0.174724
1	A1	77	75.19	3.15006	0.175546
1	A1	78	75.3881	3.12572	0.176523
1	A1	79	75.5861	3.10459	0.177396
1	A1	80	75.7841	3.08865	0.178016
1	A1	81	75.9821	3.05826	0.178408
1	A1	82	76.1802	3.04032	0.178724
1	A1	83	76.3782	3.02306	0.179163
1	A1	84	76.5762	2.99775	0.179926
1	A1	85	76.7742	2.98255	0.181268
1	A1	86	76.9722	2.95039	0.183629
1	A1	87	77.1703	2.9335	0.187762
1	A1	88	77.3683	2.91816	0.19481
1	A1	89	77.5663	2.89088	0.206394
1	A1	90	77.7643	2.87118	0.22479
1	A1	91	77.9623	2.84301	0.253268
1	A1	92	78.1604	2.81767	0.296467
1	A1	93	78.3584	2.78668	0.360564
1	A1	94	78.5564	2.75529	0.452871
1	A1	95	78.7544	2.71024	0.580492
1	A1	96	78.9525	2.65458	0.747948
1	A1	97	79.1505	2.57938	0.953964
1	A1	98	79.3485	2.46924	1.18839
1	A1	99	79.5465	2.32245	1.43067
1	A1	100	79.7445	2.09506	1.65131
1	A1	101	79.9426	1.80055	1.81695
1	A1	102	80.1406	1.47363	1.89803
1	A1	103	80.3386	1.16142	1.8767
1	A1	104	80.5366	0.874136	1.75219
1	A1	105	80.7346	0.638323	1.54158
1	A1	106	80.9327	0.480178	1.27559
1	A1	107	81.1307	0.402061	0.990948
1	A1	108	81.3287	0.37444	0.721654
1	A1	109	81.5267	0.367837	0.492252
1	A1	110	81.7248	0.363436	0.314707
1	A1	111	81.9228	0.361499	0.189303
1	A1	112	82.1208	0.361725	0.108283
1	A1	113	82.3188	0.359819	0.0603442
1	A1	114	82.5168	0.359087	0.0343146
1	A1	115	82.7149	0.357352	0.0212623
1	A1	116	82.9129	0.353517	0.0151045
1	A1	117	83.1109	0.354276	0.0122573
1	A1	118	83.3089	0.351993	0.0108934
1	A1	119	83.507	0.352438	0.010204
1	A1	120	83.705	0.351005	0.0098555
1	A1	121	83.903	0.350541	0.009685
1	A1	122	84.101	0.347201	0.0095867
1	A1	123	84.299	0.346256	0.00949922
1	A1	124	84.4971	0.34685	0.00940763
1	A1	125	84.6951	0.345377	0.0093235
1	A1	126	84.8931	0.3432	0.00925168
1	A1	127	85.0911	0.344497	0.0091733
1	A1	128	85.2892	0.339132	0.00905576
1	A1	129	85.4872	0.342515	0.00887526
1	A1	130	85.6852	0.338743	0.00862842
1	A1	131	85.8832	0.337589	0.0083239
1	A1	132	86.0812	0.338846	0.00796905
1	A1	133	86.2793	0.337457	0.007571
1	A1	134	86.4773	0.333907	0.00715373
1	A1	135	86.6753	0.3348	0.00677654
1	A1	136	86.8733	0.334015	0.00652916
1	A1	137	87.0714	0.335717	0.006498
1	A1	138	87.2694	0.331633	0.00672416
1	A1	139	87.4674	0.332184	0.00717348
1	A1	140	87.6654	0.332429	0.00773556
1	A1	141	87.8634	0.330744	0.00825049
1	A1	142	88.0615	0.329808	0.008556
1	A1	143	88.2595	0.325492	0.00854218
1	A1	144	88.4575	0.32752	0.0081911
1	A1	145	88.6555	0.325165	0.00758509
1	A1	146	88.8535	0.324724	0.00687839
1	A1	147	89.0516	0.322311	0.00624734
1	A1	148	89.2496	0.324972	0.00583465
1	A1	149	89.4476	0.32393	0.00570672
1	A1	150	89.6456	0.321107	0.005837
1	A1	151	89.8437	0.32315	0.00612364
1	A1	152	90.0417	0.3185	0.00643494
1	A1	153	90.2397	0.321154	0.00665904
1	A1	154	90.4377	0.318977	0.00673764
1	A1	155	90.6357	0.317701	0.00667458
1	A1	156	90.8338	0.316712	0.00652068
1	A1	157	91.0318	0.316952	0.00634489
1	A1	158	91.2298	0.317379	0.00620333
1	A1	159	91.4278	0.313785	0.00612023
1	A1	160	91.6258	0.314999	0.00609244
1	A1	161	91.8239	0.31322	0.00610931
1	A1	162	92.0219	0.313897	0.00617058
1	A1	163	92.2199	0.312	0.0062881
1	A1	164	92.4179	0.311236	0.00647259
1	A1	165	92.616	0.311669	0.00671906
1	A1	166	92.814	0.309453	0.00699833
1	A1	167	93.012	0.309378	0.00725863
1	A1	168	93.21	0.308058	0.00743663
1	A1	169	93.408	0.307104	0.00747299
1	A1	170	93.6061	0.305811	0.00732631
1	A1	171	93.8041	0.304467	0.00697515
1	A1	172	94.0021	0.305012	0.00640944
1	A1	173	94.2001	0.305259	0.00562479
1	A1	174	94.3981	0.30095	0.00463507
1	A1	175	94.5962	0.30168	0.00350027
1	A1	176	94.7942	0.303038	0.00234018
2	A2	1	60.1404	4.91379	0.171165
2	A2	2	60.3384	4.89186	0.170797
2	A2	3	60.5364	4.882	0.170244
2	A2	4	60.7345	4.85347	0.169666
2	A2	5	60.9325	4.83857	0.169308
2	A2	6	61.1305	4.81836	0.169398
2	A2	7	61.3285	4.79472	0.170034
2	A2	8	61.5266	4.77516	0.171155
2	A2	9	61.7246	4.75683	0.172588
2	A2	10	61.9226	4.73225	0.174109
2	A2	11	62.1206	4.70967	0.175547
2	A2	12	62.3186	4.68877	0.176811
2	A2	13	62.5167	4.66861	0.177887
2	A2	14	62.7147	4.63983	0.178797
2	A2	15	62.9127	4.62632	0.179571
2	A2	16	63.1107	4.59525	0.180219
2	A2	17	63.3087	4.57777	0.180729
2	A2	18	63.5068	4.55225	0.181061
2	A2	19	63.7048	4.53007	0.181153
2	A2	20	63.9028	4.51402	0.18095
2	A2	21	64.1008	4.48184	0.180458
2	A2	22	64.2989	4.46169	0.179792
2	A2	23	64.4969	4.44301	0.179168
2	A2	24	64.6949	4.41693	0.17883
2	A2	25	64.8929	4.40118	0.178931
2	A2	26	65.0909	4.37338	0.179457
2	A2	27	65.289	4.3571	0.180231
2	A2	28	65.487	4.33123	0.181011
2	A2	29	65.685	4.30648	0.181598
2	A2	30	65.883	4.28664	0.18192
2	A2	31	66.081	4.26044	0.182027
2	A2	32	66.2791	4.24389	0.182037
2	A2	33	66.4771	4.2154	0.182059
2	A2	34	66.6751	4.19511	0.182158
2	A2	35	66.8731	4.17286	0.182348
2	A2	36	67.0712	4.14845	0.182615
2	A2	37	67.2692	4.12435	0.182937
2	A2	38	67.4672	4.10285	0.183304
2	A2	39	67.6652	4.07581	0.183696
2	A2	40	67.8632	4.06076	0.184085
2	A2	41	68.0613	4.03162	0.184415
2	A2	42	68.2593	4.00849	0.184624
2	A2	43	68.4573	3.98738	0.184659
2	A2	44	68.6553	3.96879	0.184494
2	A2	45	68.8534	3.93574	0.184151
2	A2	46	69.0514	3.91974	0.183694
2	A2	47	69.2494	3.89399	0.183211
2	A2	48	69.4474	3.87596	0.182799
2	A2	49	69.6454	3.84742	0.182556
2	A2	50	69.8435	3.82724	0.182572
2	A2	51	70.0415	3.80277	0.182904
2	A2	52	70.2395	3.78327	0.183522
2	A2	53	70.4375	3.76243	0.184281
2	A2	54	70.6356	3.73576	0.184948
2	A2	55	70.8336	3.71145	0.185292
2	A2	56	71.0316	3.6887	0.185193
2	A2	57	71.2296	3.6662	0.184667
2	A2	58	71.4276	3.6419	0.183811
2	A2	59	71.6257	3.62025	0.182707
2	A2	60	71.8237	3.60332	0.181396
2	A2	61	72.0217	3.5708	0.179925
2	A2	62	72.2197	3.55031	0.178452
2	A2	63	72.4177	3.5332	0.177274
2	A2	64	72.6158	3.50922	0.176726
2	A2	65	72.8138	3.48983	0.177003
2	A2	66	73.0118	3.46896	0.17801
2	A2	67	73.2098	3.44696	0.179348
2	A2	68	73.4079	3.42484	0.180485
2	A2	69	73.6059	3.39528	0.181031
2	A2	70	73.8039	3.37291	0.18093
2	A2	71	74.0019	3.35346	0.180473
2	A2	72	74.1999	3.33094	0.180096
2	A2	73	74.398	3.3106	0.180091
2	A2	74	74.596	3.28882	0.180418
2	A2	75	74.794	3.26932	0.18076
2	A2	76	74.992	3.24174	0.180752
2	A2	77	75.19	3.21303	0.180256
2	A2	78	75.3881	3.1976	0.179464
2	A2	79	75.5861	3.17578	0.178769
2	A2	80	75.7841	3.15789	0.178508
2	A2	81	75.9821	3.1336	0.178782
2	A2	82	76.1802	3.10276	0.179425
2	A2	83	76.3782	3.08915	0.180135
2	A2	84	76.5762	3.06815	0.180657
2	A2	85	76.7742	3.04146	0.180972
2	A2	86	76.9722	3.01436	0.18143
2	A2	87	77.1703	2.99461	0.182794
2	A2	88	77.3683	2.97717	0.18618
2	A2	89	77.5663	2.95554	0.192972
2	A2	90	77.7643	2.93452	0.204869
2	A2	91	77.9623	2.90704	0.224211
2	A2	92	78.1604	2.87958	0.254557
2	A2	93	78.3584	2.85905	0.301278
2	A2	94	78.5564	2.81812	0.371796
2	A2	95	78.7544	2.78804	0.474955
2	A2	96	78.9525	2.74662	0.619147
2	A2	97	79.1505	2.68486	0.809036
2	A2	98	79.3485	2.60099	1.04139
2	A2	99	79.5465	2.48309	1.3014
2	A2	100	79.7445	2.30417	1.56144
2	A2	101	79.9426	2.03324	1.78414
2	A2	102	80.1406	1.67885	1.9302
2	A2	103	80.3386	1.30041	1.9689
2	A2	104	80.5366	0.952793	1.88777
2	A2	105	80.7346	0.658944	1.69719
2	A2	106	80.9327	0.460728	1.42805
2	A2	107	81.1307	0.371111	1.12288
2	A2	108	81.3287	0.341416	0.824339
2	A2	109	81.5267	0.332106	0.565089
2	A2	110	81.7248	0.330484	0.362548
2	A2	111	81.9228	0.328219	0.219183
2	A2	112	82.1208	0.326132	0.126861
2	A2	113	82.3188	0.323247	0.0725829
2	A2	114	82.5168	0.320017	0.0432879
2	A2	115	82.7149	0.316714	0.0285983
2	A2	116	82.9129	0.315569	0.0215806
2	A2	117	83.1109	0.314291	0.018251
2	A2	118	83.3089	0.310522	0.0166172
2	A2	119	83.507	0.311359	0.0157885
2	A2	120	83.705	0.308095	0.0153676
2	A2	121	83.903	0.306222	0.0151325
2	A2	122	84.101	0.305046	0.0149177
2	A2	123	84.299	0.302154	0.0146037
2	A2	124	84.4971	0.300022	0.0141423
2	A2	125	84.6951	0.298922	0.0135662
2	A2	126	84.8931	0.296656	0.0129689
2	A2	127	85.0911	0.296077	0.0124539
2	A2	128	85.2892	0.295051	0.0120809
2	A2	129	85.4872	0.293557	0.0118365
2	A2	130	85.6852	0.291891	0.0116476
2	A2	131	85.8832	0.290029	0.0114259
2	A2	132	86.0812	0.287506	0.0111164
2	A2	133	86.2793	0.288542	0.0107204
2	A2	134	86.4773	0.285418	0.0102848
2	A2	135	86.6753	0.285048	0.00987508
2	A2	136	86.8733	0.283641	0.00954618
2	A2	137	87.0714	0.283037	0.00932812
2	A2	138	87.2694	0.281683	0.00922089
2	A2	139	87.4674	0.280037	0.00919425
2	A2	140	87.6654	0.27941	0.00919152
2	A2	141	87.8634	0.279487	0.00914367
2	A2	142	88.0615	0.276597	0.00899716
2	A2	143	88.2595	0.274393	0.00874815
2	A2	144	88.4575	0.275082	0.00845599
2	A2	145	88.6555	0.273256	0.00822081
2	A2	146	88.8535	0.273142	0.00812771
2	A2	147	89.0516	0.272056	0.00819408
2	A2	148	89.2496	0.269656	0.00835451
2	A2	149	89.4476	0.2702	0.00849404
2	A2	150	89.6456	0.266293	0.00850398
2	A2	151	89.8437	0.26755	0.00832607
2	A2	152	90.0417	0.266084	0.00796467
2	A2	153	90.2397	0.265465	0.00747495
2	A2	154	90.4377	0.262684	0.00694409
2	A2	155	90.6357	0.263406	0.00647125
2	A2	156	90.8338	0.264309	0.00614138
2	A2	157	91.0318	0.262326	0.00599572
2	A2	158	91.2298	0.261771	0.00601604
2	A2	159	91.4278	0.260706	0.0061379
2	A2	160	91.6258	0.259799	0.00628532
2	A2	161	91.8239	0.259127	0.00640539
2	A2	162	92.0219	0.259451	0.00648473
2	A2	163	92.2199	0.25615	0.0065446
2	A2	164	92.4179	0.25623	0.00662403
2	A2	165	92.616	0.256972	0.00675186
2	A2	166	92.814	0.25566	0.00691843
2	A2	167	93.012	0.25456	0.00706466
2	A2	168	93.21	0.25196	0.00710222
2	A2	169	93.408	0.251952	0.00695737
2	A2	170	93.6061	0.251538	0.0066061
2	A2	171	93.8041	0.250052	0.00607217
2	A2	172	94.0021	0.250825	0.00539563
2	A2	173	94.2001	0.248854	0.00460466
2	A2	174	94.3981	0.249186	0.0037183
2	A2	175	94.5962	0.24677	0.00277421
2	A2	176	94.7942	0.249046	0.00184854
3	A3	1	60.1404	4.88264	0.168902
3	A3	2	60.3384	4.86456	0.169959
3	A3	3	60.5364	4.84658	0.170596
3	A3	4	60.7345	4.82523	0.170525
3	A3	5	60.9325	4.79793	0.169753
3	A3	6	61.1305	4.77991	0.168604
3	A3	7	61.3285	4.76784	0.167577
3	A3	8	61.5266	4.73348	0.167145
3	A3	9	61.7246	4.72225	0.16755
3	A3	10	61.9226	4.70296	0.168708
3	A3	11	62.1206	4.68374	0.170259
3	A3	12	62.3186	4.6581	0.171728
3	A3	13	62.5167	4.63526	0.172737
3	A3	14	62.7147	4.61079	0.173147
3	A3	15	62.9127	4.59156	0.173049
3	A3	16	63.1107	4.57489	0.172662
3	A3	17	63.3087	4.5468	0.172202
3	A3	18	63.5068	4.52558	0.17182
3	A3	19	63.7048	4.50765	0.17159
3	A3	20	63.9028	4.48564	0.171529
3	A3	21	64.1008	4.46759	0.171621
3	A3	22	64.2989	4.43841	0.171858
3	A3	23	64.4969	4.42441	0.172287
3	A3	24	64.6949	4.39867	0.173002
3	A3	25	64.8929	4.38073	0.174101
3	A3	26	65.0909	4.35683	0.175585
3	A3	27	65.289	4.3371	0.17729
3	A3	28	65.487	4.3195	0.178912
3	A3	29	65.685	4.2904	0.180125
3	A3	30	65.883	4.26433	0.180741
3	A3	31	66.081	4.24734	0.180799
3	A3	32	66.2791	4.2238	0.180544
3	A3	33	66.4771	4.19757	0.180291
3	A3	34	66.6751	4.18079	0.180284
3	A3	35	66.8731	4.15864	0.180607
3	A3	36	67.0712	4.13086	0.181178
3	A3	37	67.2692	4.10775	0.181813
3	A3	38	67.4672	4.09128	0.182308
3	A3	39	67.6652	4.06178	0.182525
3	A3	40	67.8632	4.03774	0.182454
3	A3	41	68.0613	4.0177	0.182217
3	A3	42	68.2593	3.99536	0.182025
3	A3	43	68.4573	3.97316	0.182052
3	A3	44	68.6553	3.95252	0.182348
3	A3	45	68.8534	3.92626	0.182805
3	A3	46	69.0514	3.90841	0.183228
3	A3	47	69.2494	3.88148	0.183441
3	A3	48	69.4474	3.85443	0.183395
3	A3	49	69.6454	3.83877	0.183178
3	A3	50	69.8435	3.81114	0.182958
3	A3	51	70.0415	3.79149	0.182864
3	A3	52	70.2395	3.76718	0.182912
3	A3	53	70.4375	3.74646	0.183009
3	A3	54	70.6356	3.72372	0.183033
3	A3	55	70.8336	3.6971	0.182924
3	A3	56	71.0316	3.67441	0.182732
3	A3	57	71.2296	3.65408	0.18257
3	A3	58	71.4276	3.63528	0.182521
3	A3	59	71.6257	3.60758	0.182559
3	A3	60	71.8237	3.5849	0.182568
3	A3	61	72.0217	3.56342	0.1824
3	A3	62	72.2197	3.54269	0.181974
3	A3	63	72.4177	3.51522	0.181302
3	A3	64	72.6158	3.49507	0.18047
3	A3	65	72.8138	3.47326	0.17957
3	A3	66	73.0118	3.45549	0.178676
3	A3	67	73.2098	3.42758	0.177847
3	A3	68	73.4079	3.40416	0.177173
3	A3	69	73.6059	3.38479	0.176791
3	A3	70	73.8039	3.3657	0.17682
3	A3	71	74.0019	3.3413	0.177257
3	A3	72	74.1999	3.32347	0.177931
3	A3	73	74.398	3.29629	0.178548
3	A3	74	74.596	3.27313	0.178843
3	A3	75	74.794	3.25296	0.178685
3	A3	76	74.992	3.22865	0.178113
3	A3	77	75.19	3.21152	0.177276
3	A3	78	75.3881	3.18736	0.176354
3	A3	79	75.5861	3.1649	0.175525
3	A3	80	75.7841	3.14256	0.174964
3	A3	81	75.9821	3.12072	0.174842
3	A3	82	76.1802	3.10205	0.175288
3	A3	83	76.3782	3.08079	0.176357
3	A3	84	76.5762	3.05593	0.178037
3	A3	85	76.7742	3.03529	0.180341
3	A3	86	76.9722	3.01365	0.183443
3	A3	87	77.1703	2.99027	0.187851
3	A3	88	77.3683	2.96701	0.194561
3	A3	89	77.5663	2.94407	0.205237
3	A3	90	77.7643	2.91955	0.222404
3	A3	91	77.9623	2.89762	0.249708
3	A3	92	78.1604	2.8694	0.292158
3	A3	93	78.3584	2.83867	0.356217
3	A3	94	78.5564	2.80493	0.449422
3	A3	95	78.7544	2.7606	0.57915
3	A3	96	78.9525	2.70016	0.750254
3	A3	97	79.1505	2.62664	0.961775
3	A3	98	79.3485	2.51323	1.20365
3	A3	99	79.5465	2.35305	1.455
3	A3	100	79.7445	2.122	1.68557
3	A3	101	79.9426	1.80166	1.86087
3	A3	102	80.1406	1.45182	1.95009
3	A3	103	80.3386	1.11749	1.93427
3	A3	104	80.5366	0.814886	1.81182
3	A3	105	80.7346	0.556689	1.59946
3	A3	106	80.9327	0.376444	1.32819
3	A3	107	81.1307	0.289305	1.03553
3	A3	108	81.3287	0.260529	0.756807
3	A3	109	81.5267	0.250918	0.517981
3	A3	110	81.7248	0.248715	0.332182
3	A3	111	81.9228	0.246997	0.200337
3	A3	112	82.1208	0.243459	0.114795
3	A3	113	82.3188	0.243428	0.063995
3	A3	114	82.5168	0.241877	0.0363685
3	A3	115	82.7149	0.241289	0.022595
3	A3	116	82.9129	0.238402	0.0162554
3	A3	117	83.1109	0.237428	0.0134779
3	A3	118	83.3089	0.235143	0.0122058
3	A3	119	83.507	0.233309	0.0114881
3	A3	120	83.705	0.233301	0.0109531
3	A3	121	83.903	0.232695	0.0104804
3	A3	122	84.101	0.230002	0.0100342
3	A3	123	84.299	0.228462	0.00960678
3	A3	124	84.4971	0.227394	0.0092084
3	A3	125	84.6951	0.227561	0.00885937
3	A3	126	84.8931	0.226411	0.00856872
3	A3	127	85.0911	0.225143	0.00831896
3	A3	128	85.2892	0.223968	0.00807249
3	A3	129	85.4872	0.222125	0.0077988
3	A3	130	85.6852	0.221542	0.0074965
3	A3	131	85.8832	0.221857	0.00719212
3	A3	132	86.0812	0.220456	0.006921
3	A3	133	86.2793	0.21924	0.00671001
3	A3	134	86.4773	0.218865	0.00657415
3	A3	135	86.6753	0.217344	0.006523
3	A3	136	86.8733	0.218023	0.00656296
3	A3	137	87.0714	0.216169	0.00668946
3	A3	138	87.2694	0.215387	0.0068735
3	A3	139	87.4674	0.21509	0.00705461
3	A3	140	87.6654	0.214111	0.00714858
3	A3	141	87.8634	0.21285	0.00707238
3	A3	142	88.0615	0.210236	0.00677854
3	A3	143	88.2595	0.211887	0.00628395
3	A3	144	88.4575	0.209275	0.00567751
3	A3	145	88.6555	0.208562	0.00509816
3	A3	146	88.8535	0.209773	0.00468768
3	A3	147	89.0516	0.208731	0.00453964
3	A3	148	89.2496	0.208544	0.00466721
3	A3	149	89.4476	0.206889	0.00500523
3	A3	150	89.6456	0.206918	0.00543997
3	A3	151	89.8437	0.206086	0.00584969
3	A3	152	90.0417	0.204972	0.00613888
3	A3	153	90.2397	0.203324	0.00625804
3	A3	154	90.4377	0.203092	0.00620825
3	A3	155	90.6357	0.202791	0.00603094
3	A3	156	90.8338	0.202407	0.00578844
3	A3	157	91.0318	0.200588	0.00554167
3	A3	158	91.2298	0.200131	0.00533233
3	A3	159	91.4278	0.200926	0.00517189
3	A3	160	91.6258	0.199746	0.00504114
3	A3	161	91.8239	0.198935	0.00490665
3	A3	162	92.0219	0.196611	0.0047516
3	A3	163	92.2199	0.197673	0.00460124
3	A3	164	92.4179	0.197213	0.00451509
3	A3	165	92.616	0.197809	0.00454298
3	A3	166	92.814	0.196289	0.00468076
3	A3	167	93.012	0.195556	0.00486669
3	A3	168	93.21	0.193733	0.00502616
3	A3	169	93.408	0.192858	0.00512289
3	A3	170	93.6061	0.194611	0.0051654
3	A3	171	93.8041	0.194203	0.00516382
3	A3	172	94.0021	0.191211	0.00508052
3	A3	173	94.2001	0.191219	0.00482951
3	A3	174	94.3981	0.189859	0.00433095
3	A3	175	94.5962	0.19047	0.00357802
3	A3	176	94.7942	0.188737	0.00266173
4	A4	1	60.1404	5.04645	0.174027
4	A4	2	60.3384	5.03409	0.173733
4	A4	3	60.5364	5.01049	0.173414
4	A4	4	60.7345	4.99127	0.173216
4	A4	5	60.9325	4.97642	0.173255
4	A4	6	61.1305	4.95353	0.173534
4	A4	7	61.3285	4.93235	0.17396
4	A4	8	61.5266	4.90643	0.174449
4	A4	9	61.7246	4.8863	0.175025
4	A4	10	61.9226	4.86554	0.175798
4	A4	11	62.1206	4.84868	0.176864
4	A4	12	62.3186	4.82755	0.178176
4	A4	13	62.5167	4.79488	0.179541
4	A4	14	62.7147	4.78645	0.180693
4	A4	15	62.9127	4.75252	0.18143
4	A4	16	63.1107	4.73332	0.181705
4	A4	17	63.3087	4.7097	0.18167
4	A4	18	63.5068	4.69124	0.18163
4	A4	19	63.7048	4.66468	0.181957
4	A4	20	63.9028	4.64242	0.182939
4	A4	21	64.1008	4.62778	0.184634
4	A4	22	64.2989	4.60046	0.186785
4	A4	23	64.4969	4.5796	0.188873
4	A4	24	64.6949	4.55789	0.19032
4	A4	25	64.8929	4.5264	0.19072
4	A4	26	65.0909	4.4991	0.189993
4	A4	27	65.289	4.48822	0.188347
4	A4	28	65.487	4.45726	0.186127
4	A4	29	65.685	4.4363	0.183674
4	A4	30	65.883	4.4177	0.181278
4	A4	31	66.081	4.38953	0.179232
4	A4	32	66.2791	4.36642	0.17783
4	A4	33	66.4771	4.3534	0.177319
4	A4	34	66.6751	4.33243	0.177782
4	A4	35	66.8731	4.30379	0.179069
4	A4	36	67.0712	4.28579	0.180831
4	A4	37	67.2692	4.26244	0.182634
4	A4	38	67.4672	4.23431	0.1841
4	A4	39	67.6652	4.21989	0.185022
4	A4	40	67.8632	4.18685	0.185418
4	A4	41	68.0613	4.16538	0.185494
4	A4	42	68.2593	4.14642	0.185528
4	A4	43	68.4573	4.12681	0.185725
4	A4	44	68.6553	4.10279	0.186139
4	A4	45	68.8534	4.07507	0.186697
4	A4	46	69.0514	4.05464	0.187296
4	A4	47	69.2494	4.03123	0.18787
4	A4	48	69.4474	4.00944	0.188384
4	A4	49	69.6454	3.98727	0.1888
4	A4	50	69.8435	3.96	0.189045
4	A4	51	70.0415	3.93707	0.189041
4	A4	52	70.2395	3.91476	0.188733
4	A4	53	70.4375	3.89259	0.188121
4	A4	54	70.6356	3.87021	0.187258
4	A4	55	70.8336	3.84302	0.186263
4	A4	56	71.0316	3.82176	0.185299
4	A4	57	71.2296	3.80004	0.184519
4	A4	58	71.4276	3.78119	0.184009
4	A4	59	71.6257	3.7565	0.183757
4	A4	60	71.8237	3.73056	0.183685
4	A4	61	72.0217	3.71117	0.183718
4	A4	62	72.2197	3.68738	0.18382
4	A4	63	72.4177	3.66706	0.183952
4	A4	64	72.6158	3.64569	0.184033
4	A4	65	72.8138	3.62005	0.183929
4	A4	66	73.0118	3.59745	0.183533
4	A4	67	73.2098	3.57663	0.18285
4	A4	68	73.4079	3.54988	0.18204
4	A4	69	73.6059	3.52988	0.181352
4	A4	70	73.8039	3.5103	0.180976
4	A4	71	74.0019	3.48978	0.180934
4	A4	72	74.1999	3.46585	0.181068
4	A4	73	74.398	3.44101	0.181158
4	A4	74	74.596	3.41539	0.181058
4	A4	75	74.794	3.40068	0.18076
4	A4	76	74.992	3.37735	0.180344
4	A4	77	75.19	3.35506	0.179909
4	A4	78	75.3881	3.3324	0.179519
4	A4	79	75.5861	3.30965	0.179237
4	A4	80	75.7841	3.28813	0.179149
4	A4	81	75.9821	3.26783	0.179366
4	A4	82	76.1802	3.24474	0.179982
4	A4	83	76.3782	3.22173	0.181041
4	A4	84	76.5762	3.20212	0.182556
4	A4	85	76.7742	3.17732	0.184575
4	A4	86	76.9722	3.15882	0.187298
4	A4	87	77.1703	3.13129	0.191227
4	A4	88	77.3683	3.10806	0.197337
4	A4	89	77.5663	3.08886	0.20726
4	A4	90	77.7643	3.06369	0.223526
4	A4	91	77.9623	3.03735	0.249879
4	A4	92	78.1604	3.01399	0.291606
4	A4	93	78.3584	2.98152	0.355666
4	A4	94	78.5564	2.94822	0.450238
4	A4	95	78.7544	2.90808	0.583289
4	A4	96	78.9525	2.85381	0.759952
4	A4	97	79.1505	2.77435	0.979063
4	A4	98	79.3485	2.66544	1.22993
4	A4	99	79.5465	2.50017	1.49085
4	A4	100	79.7445	2.25882	1.73094
4	A4	101	79.9426	1.93813	1.9154
4	A4	102	80.1406	1.5877	2.01334
4	A4	103	80.3386	1.252	2.00555
4	A4	104	80.5366	0.943788	1.88974
4	A4	105	80.7346	0.678444	1.68143
4	A4	106	80.9327	0.482302	1.4103
4	A4	107	81.1307	0.374746	1.11315
4	A4	108	81.3287	0.336599	0.825605
4	A4	109	81.5267	0.325197	0.574963
4	A4	110	81.7248	0.317965	0.376293
4	A4	111	81.9228	0.31518	0.232387
4	A4	112	82.1208	0.312841	0.136854
4	A4	113	82.3188	0.311696	0.0786016
4	A4	114	82.5168	0.309959	0.045885
4	A4	115	82.7149	0.307736	0.0288732
4	A4	116	82.9129	0.304336	0.0206001
4	A4	117	83.1109	0.303474	0.016773
4	A4	118	83.3089	0.302596	0.0150574
4	A4	119	83.507	0.300389	0.0143086
4	A4	120	83.705	0.299961	0.01399
4	A4	121	83.903	0.29683	0.0138328
4	A4	122	84.101	0.294804	0.0136859
4	A4	123	84.299	0.29352	0.013467
4	A4	124	84.4971	0.292037	0.0131443
4	A4	125	84.6951	0.290887	0.0127171
4	A4	126	84.8931	0.289034	0.0122027
4	A4	127	85.0911	0.286773	0.0116352
4	A4	128	85.2892	0.285321	0.0110683
4	A4	129	85.4872	0.285486	0.0105685
4	A4	130	85.6852	0.284271	0.0101903
4	A4	131	85.8832	0.28235	0.00994968
4	A4	132	86.0812	0.281326	0.00981077
4	A4	133	86.2793	0.280743	0.00970079
4	A4	134	86.4773	0.279777	0.00954563
4	A4	135	86.6753	0.277152	0.00931021
4	A4	136	86.8733	0.275308	0.00901682
4	A4	137	87.0714	0.275677	0.00872627
4	A4	138	87.2694	0.276015	0.00849101
4	A4	139	87.4674	0.274042	0.00831422
4	A4	140	87.6654	0.272422	0.00814886
4	A4	141	87.8634	0.271053	0.0079376
4	A4	142	88.0615	0.270067	0.00765779
4	A4	143	88.2595	0.269669	0.00733499
4	A4	144	88.4575	0.269802	0.00702099
4	A4	145	88.6555	0.268115	0.00676002
4	A4	146	88.8535	0.266496	0.00657476
4	A4	147	89.0516	0.266122	0.0064728
4	A4	148	89.2496	0.265312	0.00645567
4	A4	149	89.4476	0.265524	0.00651491
4	A4	150	89.6456	0.263642	0.00662258
4	A4	151	89.8437	0.263072	0.00673123
4	A4	152	90.0417	0.261674	0.0067929
4	A4	153	90.2397	0.26118	0.00678438
4	A4	154	90.4377	0.2602	0.00671849
4	A4	155	90.6357	0.260202	0.00663245
4	A4	156	90.8338	0.259104	0.00656402
4	A4	157	91.0318	0.257608	0.0065343
4	A4	158	91.2298	0.258186	0.00654608
4	A4	159	91.4278	0.255274	0.00659187
4	A4	160	91.6258	0.256634	0.00665636
4	A4	161	91.8239	0.254575	0.00670849
4	A4	162	92.0219	0.254376	0.00669344
4	A4	163	92.2199	0.253573	0.00654434
4	A4	164	92.4179	0.251038	0.00621843
4	A4	165	92.616	0.250952	0.00574033
4	A4	166	92.814	0.250689	0.00521745
4	A4	167	93.012	0.2515	0.00480493
4	A4	168	93.21	0.250404	0.00463261
4	A4	169	93.408	0.249651	0.00473496
4	A4	170	93.6061	0.250202	0.00502369
4	A4	171	93.8041	0.248557	0.00531835
4	A4	172	94.0021	0.24607	0.00541959
4	A4	173	94.2001	0.246772	0.00518671
4	A4	174	94.3981	0.245765	0.0045877
4	A4	175	94.5962	0.245185	0.00370335
4	A4	176	94.7942	0.244499	0.00269015
5	A5	1	60.1404	5.07885	0.177396
5	A5	2	60.3384	5.06662	0.176405
5	A5	3	60.5364	5.0449	0.175279
5	A5	4	60.7345	5.02625	0.174367
5	A5	5	60.9325	5.00557	0.174023
5	A5	6	61.1305	4.98866	0.174405
5	A5	7	61.3285	4.97059	0.175437
5	A5	8	61.5266	4.94392	0.176893
5	A5	9	61.7246	4.91547	0.178556
5	A5	10	61.9226	4.90362	0.180316
5	A5	11	62.1206	4.8819	0.18211
5	A5	12	62.3186	4.85807	0.183836
5	A5	13	62.5167	4.83272	0.185338
5	A5	14	62.7147	4.81359	0.186478
5	A5	15	62.9127	4.78453	0.187198
5	A5	16	63.1107	4.76181	0.187518
5	A5	17	63.3087	4.74377	0.18747
5	A5	18	63.5068	4.72563	0.187044
5	A5	19	63.7048	4.68986	0.186232
5	A5	20	63.9028	4.67389	0.185122
5	A5	21	64.1008	4.64495	0.183887
5	A5	22	64.2989	4.63236	0.182711
5	A5	23	64.4969	4.61038	0.181694
5	A5	24	64.6949	4.58803	0.180874
5	A5	25	64.8929	4.55935	0.180351
5	A5	26	65.0909	4.53394	0.180356
5	A5	27	65.289	4.52427	0.181154
5	A5	28	65.487	4.50464	0.182812
5	A5	29	65.685	4.48036	0.185062
5	A5	30	65.883	4.45063	0.187362
5	A5	31	66.081	4.43197	0.189128
5	A5	32	66.2791	4.40704	0.189982
5	A5	33	66.4771	4.38513	0.189854
5	A5	34	66.6751	4.35708	0.188985
5	A5	35	66.8731	4.33358	0.187816
5	A5	36	67.0712	4.31923	0.186864
5	A5	37	67.2692	4.28499	0.186591
5	A5	38	67.4672	4.26952	0.187262
5	A5	39	67.6652	4.24657	0.188837
5	A5	40	67.8632	4.22443	0.190942
5	A5	41	68.0613	4.20433	0.192987
5	A5	42	68.2593	4.17153	0.1944
5	A5	43	68.4573	4.14937	0.194879
5	A5	44	68.6553	4.12334	0.194496
5	A5	45	68.8534	4.10436	0.193618
5	A5	46	69.0514	4.08063	0.192684
5	A5	47	69.2494	4.05587	0.191994
5	A5	48	69.4474	4.03443	0.191621
5	A5	49	69.6454	4.01106	0.191477
5	A5	50	69.8435	3.98501	0.191422
5	A5	51	70.0415	3.96135	0.191351
5	A5	52	70.2395	3.93951	0.191194
5	A5	53	70.4375	3.92038	0.190872
5	A5	54	70.6356	3.89314	0.190311
5	A5	55	70.8336	3.86799	0.189487
5	A5	56	71.0316	3.84627	0.188504
5	A5	57	71.2296	3.82266	0.187619
5	A5	58	71.4276	3.80323	0.187139
5	A5	59	71.6257	3.77939	0.187292
5	A5	60	71.8237	3.75786	0.188108
5	A5	61	72.0217	3.73702	0.189404
5	A5	62	72.2197	3.71125	0.190845
5	A5	63	72.4177	3.68448	0.192039
5	A5	64	72.6158	3.66807	0.192632
5	A5	65	72.8138	3.6412	0.19239
5	A5	66	73.0118	3.61603	0.191292
5	A5	67	73.2098	3.59067	0.189586
5	A5	68	73.4079	3.56597	0.18775
5	A5	69	73.6059	3.54939	0.186307
5	A5	70	73.8039	3.5302	0.185568
5	A5	71	74.0019	3.50588	0.185481
5	A5	72	74.1999	3.48071	0.185674
5	A5	73	74.398	3.45946	0.185708
5	A5	74	74.596	3.4325	0.185339
5	A5	75	74.794	3.41002	0.184644
5	A5	76	74.992	3.39459	0.183939
5	A5	77	75.19	3.36858	0.183562
5	A5	78	75.3881	3.35086	0.183683
5	A5	79	75.5861	3.32634	0.184255
5	A5	80	75.7841	3.30306	0.185105
5	A5	81	75.9821	3.27978	0.186075
5	A5	82	76.1802	3.25612	0.187118
5	A5	83	76.3782	3.23344	0.188294
5	A5	84	76.5762	3.21469	0.189704
5	A5	85	76.7742	3.19099	0.191459
5	A5	86	76.9722	3.16341	0.193738
5	A5	87	77.1703	3.14269	0.196958
5	A5	88	77.3683	3.11859	0.201975
5	A5	89	77.5663	3.09617	0.210323
5	A5	90	77.7643	3.06907	0.224445
5	A5	91	77.9623	3.0461	0.247965
5	A5	92	78.1604	3.02316	0.285949
5	A5	93	78.3584	2.9917	0.345031
5	A5	94	78.5564	2.95982	0.433097
5	A5	95	78.7544	2.91839	0.558151
5	A5	96	78.9525	2.86766	0.72606
5	A5	97	79.1505	2.7934	0.937297
5	A5	98	79.3485	2.69233	1.18353
5	A5	99	79.5465	2.54232	1.44556
5	A5	100	79.7445	2.32182	1.69418
5	A5	101	79.9426	2.01668	1.89475
5	A5	102	80.1406	1.66715	2.01467
5	A5	103	80.3386	1.3274	2.03146
5	A5	104	80.5366	1.01431	1.93888
5	A5	105	80.7346	0.737161	1.74876
5	A5	106	80.9327	0.525725	1.48835
5	A5	107	81.1307	0.398205	1.19368
5	A5	108	81.3287	0.346328	0.901357
5	A5	109	81.5267	0.327517	0.641039
5	A5	110	81.7248	0.320533	0.43068
5	A5	111	81.9228	0.316374	0.275659
5	A5	112	82.1208	0.31163	0.171265
5	A5	113	82.3188	0.308027	0.106994
5	A5	114	82.5168	0.303311	0.0707987
5	A5	115	82.7149	0.298142	0.0520469
5	A5	116	82.9129	0.295312	0.0428485
5	A5	117	83.1109	0.288751	0.038125
5	A5	118	83.3089	0.282748	0.0350425
5	A5	119	83.507	0.278762	0.0322948
5	A5	120	83.705	0.27719	0.0294895
5	A5	121	83.903	0.272485	0.0267001
5	A5	122	84.101	0.270144	0.0241693
5	A5	123	84.299	0.268341	0.0221259
5	A5	124	84.4971	0.266083	0.0206841
5	A5	125	84.6951	0.265992	0.0198055
5	A5	126	84.8931	0.262022	0.0193163
5	A5	127	85.0911	0.258892	0.0189719
5	A5	128	85.2892	0.257807	0.0185451
5	A5	129	85.4872	0.254009	0.0179049
5	A5	130	85.6852	0.252121	0.0170493
5	A5	131	85.8832	0.249883	0.0160812
5	A5	132	86.0812	0.24893	0.0151432
5	A5	133	86.2793	0.249092	0.0143469
5	A5	134	86.4773	0.244741	0.0137322
5	A5	135	86.6753	0.244624	0.0132714
5	A5	136	86.8733	0.242462	0.0129026
5	A5	137	87.0714	0.241132	0.0125677
5	A5	138	87.2694	0.239586	0.0122304
5	A5	139	87.4674	0.238112	0.0118747
5	A5	140	87.6654	0.236301	0.0114937
5	A5	141	87.8634	0.236149	0.0110836
5	A5	142	88.0615	0.234095	0.0106486
5	A5	143	88.2595	0.231859	0.0102112
5	A5	144	88.4575	0.23211	0.00981266
5	A5	145	88.6555	0.230148	0.00949855
5	A5	146	88.8535	0.229596	0.00929269
5	A5	147	89.0516	0.227898	0.00918146
5	A5	148	89.2496	0.226385	0.00912187
5	A5	149	89.4476	0.225308	0.00907087
5	A5	150	89.6456	0.224839	0.00901471
5	A5	151	89.8437	0.223436	0.00897623
5	A5	152	90.0417	0.222157	0.00899692
5	A5	153	90.2397	0.221693	0.00910312
5	A5	154	90.4377	0.221238	0.0092791
5	A5	155	90.6357	0.218679	0.00946089
5	A5	156	90.8338	0.21864	0.00955751
5	A5	157	91.0318	0.215605	0.0094901
5	A5	158	91.2298	0.215707	0.00922973
5	A5	159	91.4278	0.213433	0.00881179
5	A5	160	91.6258	0.213979	0.00831749
5	A5	161	91.8239	0.21269	0.00783421
5	A5	162	92.0219	0.211856	0.00741937
5	A5	163	92.2199	0.210767	0.00709151
5	A5	164	92.4179	0.210003	0.00684734
5	A5	165	92.616	0.20883	0.00668733
5	A5	166	92.814	0.209458	0.00662728
5	A5	167	93.012	0.207817	0.00668757
5	A5	168	93.21	0.206801	0.00687103
5	A5	169	93.408	0.206897	0.00714106
5	A5	170	93.6061	0.204762	0.00741224
5	A5	171	93.8041	0.205149	0.00755686
5	A5	172	94.0021	0.202795	0.00743243
5	A5	173	94.2001	0.201287	0.00692942
5	A5	174	94.3981	0.200438	0.00602214
5	A5	175	94.5962	0.201013	0.00479716
5	A5	176	94.7942	0.199099	0.00343564
6	A6	1	60.1404	5.20309	0.17908
6	A6	2	60.3384	5.18463	0.182105
6	A6	3	60.5364	5.17083	0.185029
6	A6	4	60.7345	5.14335	0.186932
6	A6	5	60.9325	5.1068	0.187292
6	A6	6	61.1305	5.09274	0.186201
6	A6	7	61.3285	5.06249	0.184268
6	A6	8	61.5266	5.05015	0.18224
6	A6	9	61.7246	5.0271	0.180647
6	A6	10	61.9226	5.00681	0.179656
6	A6	11	62.1206	4.97556	0.179154
6	A6	12	62.3186	4.96106	0.178951
6	A6	13	62.5167	4.93229	0.178891
6	A6	14	62.7147	4.92305	0.178902
6	A6	15	62.9127	4.88724	0.178999
6	A6	16	63.1107	4.86903	0.179292
6	A6	17	63.3087	4.8428	0.179938
6	A6	18	63.5068	4.83093	0.181037
6	A6	19	63.7048	4.80347	0.182516
6	A6	20	63.9028	4.78227	0.184098
6	A6	21	64.1008	4.76017	0.185443
6	A6	22	64.2989	4.73085	0.186335
6	A6	23	64.4969	4.70822	0.186794
6	A6	24	64.6949	4.68839	0.187047
6	A6	25	64.8929	4.66778	0.187362
6	A6	26	65.0909	4.6418	0.187916
6	A6	27	65.289	4.61943	0.188747
6	A6	28	65.487	4.59458	0.189799
6	A6	29	65.685	4.57451	0.190998
6	A6	30	65.883	4.54691	0.192261
6	A6	31	66.081	4.52558	0.193459
6	A6	32	66.2791	4.49964	0.194377
6	A6	33	66.4771	4.48099	0.194766
6	A6	34	66.6751	4.44962	0.194453
6	A6	35	66.8731	4.42516	0.193479
6	A6	36	67.0712	4.39567	0.192122
6	A6	37	67.2692	4.37806	0.190777
6	A6	38	67.4672	4.35917	0.189765
6	A6	39	67.6652	4.3311	0.189206
6	A6	40	67.8632	4.30265	0.189051
6	A6	41	68.0613	4.28326	0.189183
6	A6	42	68.2593	4.26222	0.189515
6	A6	43	68.4573	4.23792	0.190016
6	A6	44	68.6553	4.21748	0.190696
6	A6	45	68.8534	4.18249	0.191573
6	A6	46	69.0514	4.16779	0.192624
6	A6	47	69.2494	4.14489	0.193728
6	A6	48	69.4474	4.1221	0.194643
6	A6	49	69.6454	4.09173	0.195083
6	A6	50	69.8435	4.06321	0.194854
6	A6	51	70.0415	4.04639	0.193957
6	A6	52	70.2395	4.01647	0.19258
6	A6	53	70.4375	3.99937	0.19099
6	A6	54	70.6356	3.97408	0.189432
6	A6	55	70.8336	3.94797	0.188091
6	A6	56	71.0316	3.92441	0.187105
6	A6	57	71.2296	3.90461	0.186557
6	A6	58	71.4276	3.88284	0.186429
6	A6	59	71.6257	3.86041	0.186583
6	A6	60	71.8237	3.83528	0.186821
6	A6	61	72.0217	3.80599	0.186998
6	A6	62	72.2197	3.79139	0.187099
6	A6	63	72.4177	3.76693	0.187239
6	A6	64	72.6158	3.74007	0.187539
6	A6	65	72.8138	3.72049	0.188008
6	A6	66	73.0118	3.69926	0.1885
6	A6	67	73.2098	3.67515	0.188787
6	A6	68	73.4079	3.64477	0.188704
6	A6	69	73.6059	3.62278	0.188262
6	A6	70	73.8039	3.60265	0.187657
6	A6	71	74.0019	3.58171	0.187148
6	A6	72	74.1999	3.55629	0.186919
6	A6	73	74.398	3.52911	0.186973
6	A6	74	74.596	3.51584	0.18715
6	A6	75	74.794	3.48504	0.187185
6	A6	76	74.992	3.46403	0.186837
6	A6	77	75.19	3.4408	0.185991
6	A6	78	75.3881	3.41728	0.184755
6	A6	79	75.5861	3.39494	0.183458
6	A6	80	75.7841	3.36857	0.18253
6	A6	81	75.9821	3.35108	0.182299
6	A6	82	76.1802	3.33432	0.182816
6	A6	83	76.3782	3.30713	0.18384
6	A6	84	76.5762	3.27986	0.185029
6	A6	85	76.7742	3.25886	0.18622
6	A6	86	76.9722	3.23243	0.187606
6	A6	87	77.1703	3.21517	0.189715
6	A6	88	77.3683	3.1936	0.193304
6	A6	89	77.5663	3.17121	0.199329
6	A6	90	77.7643	3.14004	0.209184
6	A6	91	77.9623	3.1186	0.225155
6	A6	92	78.1604	3.09133	0.250932
6	A6	93	78.3584	3.0681	0.291947
6	A6	94	78.5564	3.03898	0.355399
6	A6	95	78.7544	3.00478	0.44969
6	A6	96	78.9525	2.96151	0.583056
6	A6	97	79.1505	2.90487	0.761118
6	A6	98	79.3485	2.82741	0.983487
6	A6	99	79.5465	2.71758	1.24034
6	A6	100	79.7445	2.55557	1.51048
6	A6	101	79.9426	2.31425	1.76255
6	A6	102	80.1406	1.98649	1.96009
6	A6	103	80.3386	1.62487	2.06962
6	A6	104	80.5366	1.26835	2.06925
6	A6	105	80.7346	0.932489	1.95487
6	A6	106	80.9327	0.651525	1.74186
6	A6	107	81.1307	0.45291	1.46137
6	A6	108	81.3287	0.342041	1.15271
6	A6	109	81.5267	0.303496	0.853986
6	A6	110	81.7248	0.291085	0.594257
6	A6	111	81.9228	0.285036	0.389268
6	A6	112	82.1208	0.282778	0.241592
6	A6	113	82.3188	0.278988	0.144144
6	A6	114	82.5168	0.274742	0.0850712
6	A6	115	82.7149	0.273218	0.0520533
6	A6	116	82.9129	0.270236	0.0349282
6	A6	117	83.1109	0.267295	0.0265741
6	A6	118	83.3089	0.266271	0.0226201
6	A6	119	83.507	0.26231	0.0206809
6	A6	120	83.705	0.259857	0.0195967
6	A6	121	83.903	0.257263	0.0188776
6	A6	122	84.101	0.256478	0.0183546
6	A6	123	84.299	0.253813	0.0179816
6	A6	124	84.4971	0.251865	0.0177345
6	A6	125	84.6951	0.24882	0.017574
6	A6	126	84.8931	0.247764	0.0174486
6	A6	127	85.0911	0.245175	0.0173061
6	A6	128	85.2892	0.241945	0.0171
6	A6	129	85.4872	0.241483	0.0167854
6	A6	130	85.6852	0.239163	0.0163194
6	A6	131	85.8832	0.236773	0.0156772
6	A6	132	86.0812	0.233878	0.0148797
6	A6	133	86.2793	0.231624	0.0140079
6	A6	134	86.4773	0.232442	0.0131835
6	A6	135	86.6753	0.230324	0.0125171
6	A6	136	86.8733	0.228306	0.0120551
6	A6	137	87.0714	0.228669	0.0117611
6	A6	138	87.2694	0.225372	0.0115455
6	A6	139	87.4674	0.223809	0.0113199
6	A6	140	87.6654	0.222681	0.0110415
6	A6	141	87.8634	0.221257	0.0107192
6	A6	142	88.0615	0.221301	0.0103866
6	A6	143	88.2595	0.219131	0.0100698
6	A6	144	88.4575	0.217599	0.00977088
6	A6	145	88.6555	0.216544	0.00947841
6	A6	146	88.8535	0.215613	0.00918784
6	A6	147	89.0516	0.211873	0.00891283
6	A6	148	89.2496	0.214506	0.00867779
6	A6	149	89.4476	0.212372	0.00849838
6	A6	150	89.6456	0.210378	0.00836756
6	A6	151	89.8437	0.20977	0.00826109
6	A6	152	90.0417	0.208716	0.00815803
6	A6	153	90.2397	0.208278	0.00805865
6	A6	154	90.4377	0.206445	0.00798318
6	A6	155	90.6357	0.206691	0.00795051
6	A6	156	90.8338	0.205077	0.00795318
6	A6	157	91.0318	0.204727	0.00794961
6	A6	158	91.2298	0.203174	0.00788234
6	A6	159	91.4278	0.200499	0.0077116
6	A6	160	91.6258	0.201267	0.00743984
6	A6	161	91.8239	0.200989	0.00710928
6	A6	162	92.0219	0.199423	0.00677576
6	A6	163	92.2199	0.198403	0.00648299
6	A6	164	92.4179	0.197666	0.00625319
6	A6	165	92.616	0.197542	0.00609385
6	A6	166	92.814	0.197105	0.006006
6	A6	167	93.012	0.195298	0.00598434
6	A6	168	93.21	0.195671	0.00601426
6	A6	169	93.408	0.194211	0.00606957
6	A6	170	93.6061	0.1933	0.00611056
6	A6	171	93.8041	0.193048	0.00607832
6	A6	172	94.0021	0.192437	0.00589206
6	A6	173	94.2001	0.191191	0.00546527
6	A6	174	94.3981	0.189976	0.00474606
6	A6	175	94.5962	0.187937	0.00376427
6	A6	176	94.7942	0.190041	0.00264653
7	A7	1	60.1404	5.13071	0.176443
7	A7	2	60.3384	5.10904	0.177802
7	A7	3	60.5364	5.08127	0.179046
7	A7	4	60.7345	5.06293	0.180083
7	A7	5	60.9325	5.04632	0.181013
7	A7	6	61.1305	5.0174	0.18194
7	A7	7	61.3285	4.99908	0.182759
7	A7	8	61.5266	4.98157	0.183121
7	A7	9	61.7246	4.95523	0.182651
7	A7	10	61.9226	4.91896	0.181241
7	A7	11	62.1206	4.90261	0.179195
7	A7	12	62.3186	4.88492	0.177106
7	A7	13	62.5167	4.86546	0.175551
7	A7	14	62.7147	4.84303	0.174847
7	A7	15	62.9127	4.81698	0.175031
7	A7	16	63.1107	4.79795	0.175999
7	A7	17	63.3087	4.77711	0.177668
7	A7	18	63.5068	4.75469	0.180007
7	A7	19	63.7048	4.72692	0.182935
7	A7	20	63.9028	4.71606	0.1862
7	A7	21	64.1008	4.69219	0.189351
7	A7	22	64.2989	4.65553	0.191851
7	A7	23	64.4969	4.63887	0.193263
7	A7	24	64.6949	4.61141	0.193397
7	A7	25	64.8929	4.58822	0.192357
7	A7	26	65.0909	4.56501	0.190487
7	A7	27	65.289	4.53695	0.188269
7	A7	28	65.487	4.51734	0.186224
7	A7	29	65.685	4.49632	0.184794
7	A7	30	65.883	4.47418	0.184262
7	A7	31	66.081	4.4491	0.184706
7	A7	32	66.2791	4.42957	0.185983
7	A7	33	66.4771	4.40504	0.187766
7	A7	34	66.6751	4.38322	0.189598
7	A7	35	66.8731	4.35645	0.19103
7	A7	36	67.0712	4.33466	0.191754
7	A7	37	67.2692	4.30005	0.191718
7	A7	38	67.4672	4.28135	0.191133
7	A7	39	67.6652	4.25947	0.190361
7	A7	40	67.8632	4.23659	0.18977
7	A7	41	68.0613	4.21133	0.189612
7	A7	42	68.2593	4.18489	0.189978
7	A7	43	68.4573	4.1685	0.190816
7	A7	44	68.6553	4.14247	0.191942
7	A7	45	68.8534	4.11717	0.193081
7	A7	46	69.0514	4.09375	0.193932
7	A7	47	69.2494	4.06943	0.194281
7	A7	48	69.4474	4.04116	0.194092
7	A7	49	69.6454	4.01892	0.193512
7	A7	50	69.8435	3.99162	0.192788
7	A7	51	70.0415	3.97754	0.192126
7	A7	52	70.2395	3.94743	0.191612
7	A7	53	70.4375	3.92141	0.191208
7	A7	54	70.6356	3.90071	0.190827
7	A7	55	70.8336	3.8778	0.190419
7	A7	56	71.0316	3.85317	0.19001
7	A7	57	71.2296	3.82732	0.189699
7	A7	58	71.4276	3.8073	0.189616
7	A7	59	71.6257	3.78141	0.189882
7	A7	60	71.8237	3.75954	0.190538
7	A7	61	72.0217	3.73904	0.191525
7	A7	62	72.2197	3.7108	0.19269
7	A7	63	72.4177	3.68772	0.193839
7	A7	64	72.6158	3.66398	0.1948
7	A7	65	72.8138	3.64048	0.195457
7	A7	66	73.0118	3.61556	0.195746
7	A7	67	73.2098	3.58737	0.195659
7	A7	68	73.4079	3.5677	0.195227
7	A7	69	73.6059	3.54315	0.194587
7	A7	70	73.8039	3.51589	0.194007
7	A7	71	74.0019	3.48842	0.193875
7	A7	72	74.1999	3.47127	0.19455
7	A7	73	74.398	3.45032	0.196154
7	A7	74	74.596	3.42295	0.198411
7	A7	75	74.794	3.40193	0.200676
7	A7	76	74.992	3.37207	0.202183
7	A7	77	75.19	3.34173	0.202395
7	A7	78	75.3881	3.31742	0.201232
7	A7	79	75.5861	3.29762	0.199069
7	A7	80	75.7841	3.26965	0.196539
7	A7	81	75.9821	3.24504	0.194251
7	A7	82	76.1802	3.2223	0.192587
7	A7	83	76.3782	3.20362	0.191639
7	A7	84	76.5762	3.17831	0.191271
7	A7	85	76.7742	3.14699	0.191276
7	A7	86	76.9722	3.13237	0.191535
7	A7	87	77.1703	3.10322	0.192118
7	A7	88	77.3683	3.08449	0.193331
7	A7	89	77.5663	3.05737	0.195732
7	A7	90	77.7643	3.0316	0.200178
7	A7	91	77.9623	3.01186	0.207957
7	A7	92	78.1604	2.98784	0.221025
7	A7	93	78.3584	2.96275	0.242371
7	A7	94	78.5564	2.92983	0.276466
7	A7	95	78.7544	2.90478	0.329597
7	A7	96	78.9525	2.87169	0.409793
7	A7	97	79.1505	2.83337	0.525955
7	A7	98	79.3485	2.78729	0.685815
7	A7	99	79.5465	2.71286	0.892638
7	A7	100	79.7445	2.61705	1.1411
7	A7	101	79.9426	2.48159	1.41368
7	A7	102	80.1406	2.2864	1.67972
7	A7	103	80.3386	1.99932	1.89905
7	A7	104	80.5366	1.62019	2.03072
7	A7	105	80.7346	1.21284	2.0446
7	A7	106	80.9327	0.83802	1.93162
7	A7	107	81.1307	0.555816	1.70789
7	A7	108	81.3287	0.387193	1.41057
7	A7	109	81.5267	0.321524	1.08693
7	A7	110	81.7248	0.30085	0.781143
7	A7	111	81.9228	0.294969	0.524153
7	A7	112	82.1208	0.292717	0.329645
7	A7	113	82.3188	0.289053	0.196126
7	A7	114	82.5168	0.287077	0.112627
7	A7	115	82.7149	0.28337	0.0648921
7	A7	116	82.9129	0.281456	0.0398398
7	A7	117	83.1109	0.27984	0.0276676
7	A7	118	83.3089	0.276379	0.0220643
7	A7	119	83.507	0.274514	0.019453
7	A7	120	83.705	0.272296	0.0180242
7	A7	121	83.903	0.270181	0.0169609
7	A7	122	84.101	0.266951	0.01595
7	A7	123	84.299	0.26652	0.0149191
7	A7	124	84.4971	0.263531	0.013901
7	A7	125	84.6951	0.263804	0.0129617
7	A7	126	84.8931	0.260904	0.0121573
7	A7	127	85.0911	0.260842	0.0115124
7	A7	128	85.2892	0.257871	0.0110181
7	A7	129	85.4872	0.258408	0.010643
7	A7	130	85.6852	0.257217	0.0103524
7	A7	131	85.8832	0.253954	0.0101261
7	A7	132	86.0812	0.253271	0.00996344
7	A7	133	86.2793	0.253313	0.00987304
7	A7	134	86.4773	0.253106	0.00985376
7	A7	135	86.6753	0.249549	0.00988187
7	A7	136	86.8733	0.248077	0.00991335
7	A7	137	87.0714	0.248847	0.00989391
7	A7	138	87.2694	0.246847	0.00977007
7	A7	139	87.4674	0.24468	0.00950113
7	A7	140	87.6654	0.244487	0.00907525
7	A7	141	87.8634	0.241356	0.00852615
7	A7	142	88.0615	0.242222	0.00793357
7	A7	143	88.2595	0.241617	0.00739967
7	A7	144	88.4575	0.239672	0.00700842
7	A7	145	88.6555	0.240454	0.00679455
7	A7	146	88.8535	0.238658	0.00673817
7	A7	147	89.0516	0.236648	0.00678803
7	A7	148	89.2496	0.236671	0.00689211
7	A7	149	89.4476	0.236149	0.00701358
7	A7	150	89.6456	0.235711	0.00712705
7	A7	151	89.8437	0.232963	0.00720428
7	A7	152	90.0417	0.233271	0.00720894
7	A7	153	90.2397	0.232301	0.00710643
7	A7	154	90.4377	0.231291	0.0068859
7	A7	155	90.6357	0.230132	0.00658015
7	A7	156	90.8338	0.229232	0.00626914
7	A7	157	91.0318	0.228887	0.00605477
7	A7	158	91.2298	0.229779	0.00600941
7	A7	159	91.4278	0.228111	0.00612654
7	A7	160	91.6258	0.227117	0.0063097
7	A7	161	91.8239	0.225863	0.00641832
7	A7	162	92.0219	0.223968	0.00634958
7	A7	163	92.2199	0.22399	0.00610345
7	A7	164	92.4179	0.223688	0.0057869
7	A7	165	92.616	0.223161	0.00555245
7	A7	166	92.814	0.22334	0.00550829
7	A7	167	93.012	0.22266	0.00565661
7	A7	168	93.21	0.221089	0.00589645
7	A7	169	93.408	0.219703	0.00608384
7	A7	170	93.6061	0.218013	0.00610443
7	A7	171	93.8041	0.219669	0.00590852
7	A7	172	94.0021	0.21785	0.00549808
7	A7	173	94.2001	0.217231	0.00489231
7	A7	174	94.3981	0.216419	0.00411435
7	A7	175	94.5962	0.215021	0.00320757
7	A7	176	94.7942	0.216013	0.00225621
8	A8	1	60.1404	5.10418	0.174341
8	A8	2	60.3384	5.08566	0.17695
8	A8	3	60.5364	5.06041	0.179072
8	A8	4	60.7345	5.03958	0.179941
8	A8	5	60.9325	5.01796	0.179181
8	A8	6	61.1305	4.99039	0.176961
8	A8	7	61.3285	4.96819	0.173953
8	A8	8	61.5266	4.95149	0.1711
8	A8	9	61.7246	4.93392	0.169291
8	A8	10	61.9226	4.90466	0.169043
8	A8	11	62.1206	4.89716	0.170321
8	A8	12	62.3186	4.87725	0.172561
8	A8	13	62.5167	4.85256	0.174924
8	A8	14	62.7147	4.82033	0.176653
8	A8	15	62.9127	4.80141	0.177377
8	A8	16	63.1107	4.78697	0.177195
8	A8	17	63.3087	4.75452	0.176579
8	A8	18	63.5068	4.73899	0.176135
8	A8	19	63.7048	4.71523	0.176381
8	A8	20	63.9028	4.69765	0.177566
8	A8	21	64.1008	4.67527	0.179585
8	A8	22	64.2989	4.65741	0.18201
8	A8	23	64.4969	4.62798	0.184265
8	A8	24	64.6949	4.60684	0.18583
8	A8	25	64.8929	4.58395	0.186441
8	A8	26	65.0909	4.55423	0.186138
8	A8	27	65.289	4.53934	0.185219
8	A8	28	65.487	4.51881	0.184154
8	A8	29	65.685	4.4838	0.183439
8	A8	30	65.883	4.4701	0.183467
8	A8	31	66.081	4.4483	0.18436
8	A8	32	66.2791	4.43186	0.185879
8	A8	33	66.4771	4.40508	0.187503
8	A8	34	66.6751	4.37318	0.188667
8	A8	35	66.8731	4.35553	0.189044
8	A8	36	67.0712	4.32774	0.188686
8	A8	37	67.2692	4.30199	0.187967
8	A8	38	67.4672	4.28664	0.187364
8	A8	39	67.6652	4.25882	0.187246
8	A8	40	67.8632	4.23677	0.18774
8	A8	41	68.0613	4.21406	0.188739
8	A8	42	68.2593	4.19107	0.189953
8	A8	43	68.4573	4.1708	0.191028
8	A8	44	68.6553	4.14131	0.191687
8	A8	45	68.8534	4.12069	0.191847
8	A8	46	69.0514	4.09072	0.191663
8	A8	47	69.2494	4.06984	0.191422
8	A8	48	69.4474	4.0541	0.191348
8	A8	49	69.6454	4.0249	0.19143
8	A8	50	69.8435	4.0016	0.191422
8	A8	51	70.0415	3.97696	0.191013
8	A8	52	70.2395	3.95281	0.190061
8	A8	53	70.4375	3.92559	0.188737
8	A8	54	70.6356	3.9058	0.187455
8	A8	55	70.8336	3.88588	0.18667
8	A8	56	71.0316	3.86591	0.186637
8	A8	57	71.2296	3.83802	0.187298
8	A8	58	71.4276	3.81532	0.188322
8	A8	59	71.6257	3.79453	0.189259
8	A8	60	71.8237	3.7696	0.189723
8	A8	61	72.0217	3.74459	0.189532
8	A8	62	72.2197	3.71882	0.188757
8	A8	63	72.4177	3.69908	0.187672
8	A8	64	72.6158	3.67296	0.186577
8	A8	65	72.8138	3.65787	0.185645
8	A8	66	73.0118	3.63515	0.184863
8	A8	67	73.2098	3.60553	0.18414
8	A8	68	73.4079	3.58029	0.18348
8	A8	69	73.6059	3.56197	0.18306
8	A8	70	73.8039	3.54096	0.18312
8	A8	71	74.0019	3.5262	0.183752
8	A8	72	74.1999	3.49338	0.184791
8	A8	73	74.398	3.47184	0.185876
8	A8	74	74.596	3.45034	0.186647
8	A8	75	74.794	3.42571	0.186904
8	A8	76	74.992	3.40213	0.186645
8	A8	77	75.19	3.38248	0.185999
8	A8	78	75.3881	3.3587	0.18514
8	A8	79	75.5861	3.33675	0.184254
8	A8	80	75.7841	3.30936	0.183544
8	A8	81	75.9821	3.29042	0.183211
8	A8	82	76.1802	3.26898	0.183411
8	A8	83	76.3782	3.24792	0.184167
8	A8	84	76.5762	3.22146	0.18536
8	A8	85	76.7742	3.2032	0.186804
8	A8	86	76.9722	3.17601	0.188404
8	A8	87	77.1703	3.15498	0.19033
8	A8	88	77.3683	3.12677	0.193145
8	A8	89	77.5663	3.10905	0.197867
8	A8	90	77.7643	3.08652	0.206042
8	A8	91	77.9623	3.05869	0.219887
8	A8	92	78.1604	3.0351	0.242592
8	A8	93	78.3584	3.01334	0.27873
8	A8	94	78.5564	2.98051	0.334587
8	A8	95	78.7544	2.94379	0.418089
8	A8	96	78.9525	2.90864	0.537841
8	A8	97	79.1505	2.85933	0.700947
8	A8	98	79.3485	2.78892	0.909583
8	A8	99	79.5465	2.69064	1.1571
8	A8	100	79.7445	2.54813	1.42511
8	A8	101	79.9426	2.33897	1.68345
8	A8	102	80.1406	2.04118	1.89439
8	A8	103	80.3386	1.67855	2.02076
8	A8	104	80.5366	1.3073	2.03595
8	A8	105	80.7346	0.959107	1.93212
8	A8	106	80.9327	0.67628	1.72336
8	A8	107	81.1307	0.485999	1.44229
8	A8	108	81.3287	0.393898	1.13124
8	A8	109	81.5267	0.360693	0.8313
8	A8	110	81.7248	0.352458	0.573153
8	A8	111	81.9228	0.346959	0.372555
8	A8	112	82.1208	0.343015	0.230942
8	A8	113	82.3188	0.340734	0.13973
8	A8	114	82.5168	0.336863	0.0858073
8	A8	115	82.7149	0.33069	0.0561178
8	A8	116	82.9129	0.324383	0.0403285
8	A8	117	83.1109	0.320722	0.0316114
8	A8	118	83.3089	0.318608	0.0261834
8	A8	119	83.507	0.317784	0.0223248
8	A8	120	83.705	0.315897	0.0194158
8	A8	121	83.903	0.312645	0.0172595
8	A8	122	84.101	0.312035	0.0157363
8	A8	123	84.299	0.310911	0.0147005
8	A8	124	84.4971	0.307245	0.0139959
8	A8	125	84.6951	0.307707	0.0134929
8	A8	126	84.8931	0.304774	0.0131081
8	A8	127	85.0911	0.303487	0.0127941
8	A8	128	85.2892	0.302335	0.0125182
8	A8	129	85.4872	0.301023	0.0122461
8	A8	130	85.6852	0.299525	0.0119428
8	A8	131	85.8832	0.297244	0.0115895
8	A8	132	86.0812	0.295285	0.0111982
8	A8	133	86.2793	0.295188	0.0108054
8	A8	134	86.4773	0.294958	0.0104501
8	A8	135	86.6753	0.292386	0.0101514
8	A8	136	86.8733	0.290728	0.00990541
8	A8	137	87.0714	0.290416	0.00969836
8	A8	138	87.2694	0.288552	0.00952037
8	A8	139	87.4674	0.288278	0.00936615
8	A8	140	87.6654	0.287057	0.00922789
8	A8	141	87.8634	0.285397	0.00909268
8	A8	142	88.0615	0.283878	0.0089469
8	A8	143	88.2595	0.283656	0.0087852
8	A8	144	88.4575	0.282791	0.00861225
8	A8	145	88.6555	0.281038	0.00844014
8	A8	146	88.8535	0.279523	0.0082839
8	A8	147	89.0516	0.278195	0.00815534
8	A8	148	89.2496	0.279217	0.00805706
8	A8	149	89.4476	0.276614	0.0079791
8	A8	150	89.6456	0.274364	0.00790219
8	A8	151	89.8437	0.276196	0.00780687
8	A8	152	90.0417	0.273583	0.00768299
8	A8	153	90.2397	0.273055	0.00753833
8	A8	154	90.4377	0.272393	0.00740558
8	A8	155	90.6357	0.270206	0.00734311
8	A8	156	90.8338	0.271188	0.00741755
8	A8	157	91.0318	0.270483	0.00766678
8	A8	158	91.2298	0.269142	0.00806289
8	A8	159	91.4278	0.268039	0.00850834
8	A8	160	91.6258	0.265728	0.00887613
8	A8	161	91.8239	0.263853	0.0090697
8	A8	162	92.0219	0.265245	0.00906109
8	A8	163	92.2199	0.26248	0.00888618
8	A8	164	92.4179	0.26077	0.00861095
8	A8	165	92.616	0.261385	0.00829704
8	A8	166	92.814	0.260134	0.00798585
8	A8	167	93.012	0.257786	0.00769735
8	A8	168	93.21	0.259424	0.00743575
8	A8	169	93.408	0.256634	0.00719463
8	A8	170	93.6061	0.255645	0.00696036
8	A8	171	93.8041	0.25634	0.00670841
8	A8	172	94.0021	0.253743	0.00639306
8	A8	173	94.2001	0.25541	0.00594404
8	A8	174	94.3981	0.25304	0.00528437
8	A8	175	94.5962	0.251264	0.00437767
8	A8	176	94.7942	0.250085	0.00327507
9	A9	1	60.1404	5.07047	0.172094
9	A9	2	60.3384	5.05174	0.172082
9	A9	3	60.5364	5.02727	0.17133
9	A9	4	60.7345	5.00699	0.169971
9	A9	5	60.9325	4.98698	0.168473
9	A9	6	61.1305	4.96303	0.167423
9	A9	7	61.3285	4.9537	0.167238
9	A9	8	61.5266	4.92667	0.167994
9	A9	9	61.7246	4.90449	0.169457
9	A9	10	61.9226	4.88236	0.171267
9	A9	11	62.1206	4.86147	0.173099
9	A9	12	62.3186	4.844	0.174766
9	A9	13	62.5167	4.81271	0.176222
9	A9	14	62.7147	4.79349	0.177541
9	A9	15	62.9127	4.77106	0.178819
9	A9	16	63.1107	4.7485	0.180104
9	A9	17	63.3087	4.72571	0.181343
9	A9	18	63.5068	4.70165	0.182383
9	A9	19	63.7048	4.68046	0.183058
9	A9	20	63.9028	4.65166	0.183262
9	A9	21	64.1008	4.62966	0.18301
9	A9	22	64.2989	4.60994	0.182429
9	A9	23	64.4969	4.58682	0.181739
9	A9	24	64.6949	4.55681	0.181201
9	A9	25	64.8929	4.53927	0.181081
9	A9	26	65.0909	4.52058	0.181545
9	A9	27	65.289	4.49124	0.18259
9	A9	28	65.487	4.4732	0.18399
9	A9	29	65.685	4.4516	0.185377
9	A9	30	65.883	4.42242	0.18639
9	A9	31	66.081	4.39734	0.186847
9	A9	32	66.2791	4.37174	0.186796
9	A9	33	66.4771	4.35366	0.186447
9	A9	34	66.6751	4.32843	0.186024
9	A9	35	66.8731	4.30345	0.185681
9	A9	36	67.0712	4.28217	0.185514
9	A9	37	67.2692	4.24856	0.185615
9	A9	38	67.4672	4.23225	0.18609
9	A9	39	67.6652	4.2102	0.18699
9	A9	40	67.8632	4.1863	0.188242
9	A9	41	68.0613	4.15905	0.189617
9	A9	42	68.2593	4.13307	0.190788
9	A9	43	68.4573	4.11218	0.19144
9	A9	44	68.6553	4.08894	0.191368
9	A9	45	68.8534	4.0622	0.190577
9	A9	46	69.0514	4.03041	0.189321
9	A9	47	69.2494	4.01039	0.188019
9	A9	48	69.4474	3.9919	0.187076
9	A9	49	69.6454	3.97037	0.186656
9	A9	50	69.8435	3.94219	0.186603
9	A9	51	70.0415	3.91879	0.186558
9	A9	52	70.2395	3.89149	0.186199
9	A9	53	70.4375	3.86819	0.185431
9	A9	54	70.6356	3.84896	0.184412
9	A9	55	70.8336	3.82058	0.183428
9	A9	56	71.0316	3.8055	0.182727
9	A9	57	71.2296	3.77417	0.182426
9	A9	58	71.4276	3.75563	0.182503
9	A9	59	71.6257	3.73153	0.182831
9	A9	60	71.8237	3.70796	0.183236
9	A9	61	72.0217	3.68738	0.183542
9	A9	62	72.2197	3.6604	0.183629
9	A9	63	72.4177	3.63456	0.183469
9	A9	64	72.6158	3.61654	0.183133
9	A9	65	72.8138	3.59166	0.182754
9	A9	66	73.0118	3.57039	0.182468
9	A9	67	73.2098	3.54436	0.182381
9	A9	68	73.4079	3.51816	0.182525
9	A9	69	73.6059	3.5034	0.182842
9	A9	70	73.8039	3.47936	0.183183
9	A9	71	74.0019	3.44886	0.18336
9	A9	72	74.1999	3.42761	0.183244
9	A9	73	74.398	3.40507	0.182853
9	A9	74	74.596	3.38206	0.182342
9	A9	75	74.794	3.3567	0.181909
9	A9	76	74.992	3.33939	0.18165
9	A9	77	75.19	3.31661	0.181486
9	A9	78	75.3881	3.29047	0.181201
9	A9	79	75.5861	3.2689	0.180592
9	A9	80	75.7841	3.23915	0.179623
9	A9	81	75.9821	3.22432	0.178482
9	A9	82	76.1802	3.19506	0.17753
9	A9	83	76.3782	3.17777	0.177134
9	A9	84	76.5762	3.15628	0.177521
9	A9	85	76.7742	3.13392	0.178716
9	A9	86	76.9722	3.11225	0.180605
9	A9	87	77.1703	3.08409	0.183102
9	A9	88	77.3683	3.06638	0.186339
9	A9	89	77.5663	3.03974	0.190828
9	A9	90	77.7643	3.01248	0.197596
9	A9	91	77.9623	2.99673	0.208327
9	A9	92	78.1604	2.96673	0.225599
9	A9	93	78.3584	2.94037	0.253241
9	A9	94	78.5564	2.91569	0.296714
9	A9	95	78.7544	2.88094	0.363326
9	A9	96	78.9525	2.8467	0.46181
9	A9	97	79.1505	2.80187	0.600842
9	A9	98	79.3485	2.74468	0.786154
9	A9	99	79.5465	2.66104	1.01651
9	A9	100	79.7445	2.54765	1.27966
9	A9	101	79.9426	2.37358	1.55031
9	A9	102	80.1406	2.11192	1.79195
9	A9	103	80.3386	1.76489	1.96377
9	A9	104	80.5366	1.36514	2.03105
9	A9	105	80.7346	0.978055	1.97576
9	A9	106	80.9327	0.648878	1.803
9	A9	107	81.1307	0.418945	1.54036
9	A9	108	81.3287	0.300882	1.23011
9	A9	109	81.5267	0.259701	0.917373
9	A9	110	81.7248	0.248923	0.638821
9	A9	111	81.9228	0.243878	0.415977
9	A9	112	82.1208	0.240168	0.25441
9	A9	113	82.3188	0.237683	0.147665
9	A9	114	82.5168	0.236371	0.0831428
9	A9	115	82.7149	0.234521	0.0473221
9	A9	116	82.9129	0.232538	0.02895
9	A9	117	83.1109	0.230246	0.0201392
9	A9	118	83.3089	0.228026	0.0160803
9	A9	119	83.507	0.227742	0.0141861
9	A9	120	83.705	0.225317	0.0132237
9	A9	121	83.903	0.223393	0.0126724
9	A9	122	84.101	0.222107	0.0123306
9	A9	123	84.299	0.221723	0.0121113
9	A9	124	84.4971	0.219575	0.0119543
9	A9	125	84.6951	0.217542	0.0118062
9	A9	126	84.8931	0.216133	0.0116303
9	A9	127	85.0911	0.214531	0.0114187
9	A9	128	85.2892	0.213807	0.0111919
9	A9	129	85.4872	0.212047	0.0109813
9	A9	130	85.6852	0.210987	0.0108072
9	A9	131	85.8832	0.20842	0.0106641
9	A9	132	86.0812	0.20964	0.0105204
9	A9	133	86.2793	0.206669	0.0103338
9	A9	134	86.4773	0.204586	0.0100756
9	A9	135	86.6753	0.203921	0.00974942
9	A9	136	86.8733	0.202844	0.00939274
9	A9	137	87.0714	0.202424	0.00905807
9	A9	138	87.2694	0.200317	0.00878683
9	A9	139	87.4674	0.199524	0.00858916
9	A9	140	87.6654	0.198902	0.00844063
9	A9	141	87.8634	0.198335	0.0082942
9	A9	142	88.0615	0.195647	0.00810488
9	A9	143	88.2595	0.195623	0.00785284
9	A9	144	88.4575	0.194093	0.00755472
9	A9	145	88.6555	0.192962	0.00725281
9	A9	146	88.8535	0.192982	0.00698846
9	A9	147	89.0516	0.191976	0.00678173
9	A9	148	89.2496	0.189618	0.0066324
9	A9	149	89.4476	0.189052	0.00653938
9	A9	150	89.6456	0.19038	0.00651447
9	A9	151	89.8437	0.187887	0.00657364
9	A9	152	90.0417	0.187685	0.00671203
9	A9	153	90.2397	0.186709	0.00688889
9	A9	154	90.4377	0.186026	0.00704106
9	A9	155	90.6357	0.183714	0.00711511
9	A9	156	90.8338	0.183725	0.00709398
9	A9	157	91.0318	0.183046	0.00699631
9	A9	158	91.2298	0.182686	0.00685342
9	A9	159	91.4278	0.1805	0.00668433
9	A9	160	91.6258	0.180048	0.00648985
9	A9	161	91.8239	0.179809	0.00626457
9	A9	162	92.0219	0.178908	0.00601366
9	A9	163	92.2199	0.176969	0.00576268
9	A9	164	92.4179	0.178211	0.00555434
9	A9	165	92.616	0.176321	0.00543455
9	A9	166	92.814	0.176585	0.00543133
9	A9	167	93.012	0.175523	0.00553496
9	A9	168	93.21	0.175277	0.00568964
9	A9	169	93.408	0.173855	0.00580404
9	A9	170	93.6061	0.172423	0.00577964
9	A9	171	93.8041	0.171884	0.0055411
9	A9	172	94.0021	0.172261	0.00505598
9	A9	173	94.2001	0.170469	0.0043416
9	A9	174	94.3981	0.16977	0.00346185
9	A9	175	94.5962	0.169988	0.00251837
9	A9	176	94.7942	0.170624	0.00162948
10	A10	1	60.1404	5.09132	0.17587
10	A10	2	60.3384	5.07162	0.176525
10	A10	3	60.5364	5.05309	0.177033
10	A10	4	60.7345	5.03034	0.177295
10	A10	5	60.9325	5.01083	0.177302
10	A10	6	61.1305	4.99265	0.177093
10	A10	7	61.3285	4.96663	0.176709
10	A10	8	61.5266	4.94305	0.176216
10	A10	9	61.7246	4.92911	0.175747
10	A10	10	61.9226	4.8976	0.175517
10	A10	11	62.1206	4.88374	0.175747
10	A10	12	62.3186	4.86262	0.176547
10	A10	13	62.5167	4.84202	0.17784
10	A10	14	62.7147	4.81776	0.179369
10	A10	15	62.9127	4.79256	0.180778
10	A10	16	63.1107	4.77534	0.18174
10	A10	17	63.3087	4.75056	0.182066
10	A10	18	63.5068	4.72785	0.181814
10	A10	19	63.7048	4.69962	0.181295
10	A10	20	63.9028	4.68274	0.180992
10	A10	21	64.1008	4.66437	0.181355
10	A10	22	64.2989	4.63857	0.182579
10	A10	23	64.4969	4.62323	0.184481
10	A10	24	64.6949	4.59629	0.186576
10	A10	25	64.8929	4.57275	0.188268
10	A10	26	65.0909	4.54653	0.18912
10	A10	27	65.289	4.52739	0.189004
10	A10	28	65.487	4.49972	0.188135
10	A10	29	65.685	4.47616	0.186968
10	A10	30	65.883	4.45799	0.186005
10	A10	31	66.081	4.43495	0.185603
10	A10	32	66.2791	4.41226	0.185846
10	A10	33	66.4771	4.38996	0.186535
10	A10	34	66.6751	4.36887	0.18729
10	A10	35	66.8731	4.34378	0.187745
10	A10	36	67.0712	4.3156	0.187716
10	A10	37	67.2692	4.29166	0.187268
10	A10	38	67.4672	4.27392	0.186632
10	A10	39	67.6652	4.24669	0.186059
10	A10	40	67.8632	4.23198	0.185679
10	A10	41	68.0613	4.20094	0.185466
10	A10	42	68.2593	4.17544	0.185274
10	A10	43	68.4573	4.16484	0.184917
10	A10	44	68.6553	4.13841	0.18427
10	A10	45	68.8534	4.10918	0.183378
10	A10	46	69.0514	4.08689	0.182517
10	A10	47	69.2494	4.06856	0.182124
10	A10	48	69.4474	4.04658	0.182599
10	A10	49	69.6454	4.03024	0.184048
10	A10	50	69.8435	4.00366	0.186176
10	A10	51	70.0415	3.98117	0.188422
10	A10	52	70.2395	3.95123	0.190234
10	A10	53	70.4375	3.93363	0.191315
10	A10	54	70.6356	3.90229	0.191654
10	A10	55	70.8336	3.8885	0.191408
10	A10	56	71.0316	3.8644	0.190738
10	A10	57	71.2296	3.83562	0.189756
10	A10	58	71.4276	3.80989	0.188571
10	A10	59	71.6257	3.79101	0.187353
10	A10	60	71.8237	3.77153	0.1863
10	A10	61	72.0217	3.74697	0.185572
10	A10	62	72.2197	3.72506	0.185215
10	A10	63	72.4177	3.69936	0.185162
10	A10	64	72.6158	3.67904	0.185266
10	A10	65	72.8138	3.66089	0.185325
10	A10	66	73.0118	3.6326	0.185135
10	A10	67	73.2098	3.61287	0.184551
10	A10	68	73.4079	3.58345	0.183589
10	A10	69	73.6059	3.56695	0.182454
10	A10	70	73.8039	3.54193	0.181477
10	A10	71	74.0019	3.52458	0.180965
10	A10	72	74.1999	3.50107	0.181059
10	A10	73	74.398	3.47782	0.181664
10	A10	74	74.596	3.45811	0.182503
10	A10	75	74.794	3.43171	0.183228
10	A10	76	74.992	3.41513	0.183569
10	A10	77	75.19	3.3887	0.183448
10	A10	78	75.3881	3.3625	0.183021
10	A10	79	75.5861	3.34395	0.182607
10	A10	80	75.7841	3.3235	0.182524
10	A10	81	75.9821	3.30395	0.182909
10	A10	82	76.1802	3.27849	0.183672
10	A10	83	76.3782	3.25136	0.184605
10	A10	84	76.5762	3.23455	0.185582
10	A10	85	76.7742	3.20866	0.186736
10	A10	86	76.9722	3.18554	0.18853
10	A10	87	77.1703	3.16642	0.191752
10	A10	88	77.3683	3.14383	0.197494
10	A10	89	77.5663	3.11664	0.207252
10	A10	90	77.7643	3.09876	0.223187
10	A10	91	77.9623	3.07273	0.248556
10	A10	92	78.1604	3.0404	0.288192
10	A10	93	78.3584	3.01375	0.348764
10	A10	94	78.5564	2.98055	0.438446
10	A10	95	78.7544	2.94157	0.565565
10	A10	96	78.9525	2.88926	0.736075
10	A10	97	79.1505	2.81258	0.950107
10	A10	98	79.3485	2.71054	1.19858
10	A10	99	79.5465	2.55414	1.4614
10	A10	100	79.7445	2.32868	1.70867
10	A10	101	79.9426	2.01304	1.90564
10	A10	102	80.1406	1.66207	2.02025
10	A10	103	80.3386	1.32324	2.0311
10	A10	104	80.5366	1.01224	1.93308
10	A10	105	80.7346	0.738026	1.73895
10	A10	106	80.9327	0.524216	1.47624
10	A10	107	81.1307	0.40084	1.18084
10	A10	108	81.3287	0.347486	0.888846
10	A10	109	81.5267	0.332601	0.629304
10	A10	110	81.7248	0.325486	0.419634
10	A10	111	81.9228	0.320595	0.26486
10	A10	112	82.1208	0.317202	0.160135
10	A10	113	82.3188	0.315812	0.0950263
10	A10	114	82.5168	0.311326	0.0577246
10	A10	115	82.7149	0.309421	0.0379256
10	A10	116	82.9129	0.30716	0.0280657
10	A10	117	83.1109	0.304793	0.0233096
10	A10	118	83.3089	0.301686	0.0209225
10	A10	119	83.507	0.29826	0.019534
10	A10	120	83.705	0.297719	0.0185423
10	A10	121	83.903	0.29495	0.0177204
10	A10	122	84.101	0.293853	0.0169907
10	A10	123	84.299	0.290767	0.0163264
10	A10	124	84.4971	0.288912	0.0157255
10	A10	125	84.6951	0.286739	0.0152113
10	A10	126	84.8931	0.285846	0.0148191
10	A10	127	85.0911	0.284544	0.0145639
10	A10	128	85.2892	0.282751	0.014411
10	A10	129	85.4872	0.280836	0.0142759
10	A10	130	85.6852	0.27829	0.0140585
10	A10	131	85.8832	0.276421	0.0136891
10	A10	132	86.0812	0.275291	0.0131561
10	A10	133	86.2793	0.274029	0.0125035
10	A10	134	86.4773	0.271754	0.0118068
10	A10	135	86.6753	0.27117	0.011145
10	A10	136	86.8733	0.269729	0.010579
10	A10	137	87.0714	0.268081	0.0101367
10	A10	138	87.2694	0.268236	0.00980689
10	A10	139	87.4674	0.26652	0.00954694
10	A10	140	87.6654	0.265184	0.00930828
10	A10	141	87.8634	0.263548	0.00906852
10	A10	142	88.0615	0.26166	0.00884561
10	A10	143	88.2595	0.262725	0.00868012
10	A10	144	88.4575	0.261947	0.00859298
10	A10	145	88.6555	0.260064	0.00855251
10	A10	146	88.8535	0.257497	0.00847761
10	A10	147	89.0516	0.257754	0.0082804
10	A10	148	89.2496	0.255637	0.00792236
10	A10	149	89.4476	0.254192	0.00744891
10	A10	150	89.6456	0.254211	0.00697698
10	A10	151	89.8437	0.254668	0.00663498
10	A10	152	90.0417	0.254481	0.00648963
10	A10	153	90.2397	0.252504	0.00650825
10	A10	154	90.4377	0.250758	0.00658906
10	A10	155	90.6357	0.250324	0.00663772
10	A10	156	90.8338	0.249367	0.00663367
10	A10	157	91.0318	0.250271	0.00663464
10	A10	158	91.2298	0.248221	0.0067209
10	A10	159	91.4278	0.248051	0.00692483
10	A10	160	91.6258	0.247556	0.00719986
10	A10	161	91.8239	0.244617	0.00744425
10	A10	162	92.0219	0.244541	0.00755671
10	A10	163	92.2199	0.243311	0.00748375
10	A10	164	92.4179	0.243506	0.00723783
10	A10	165	92.616	0.24117	0.00688608
10	A10	166	92.814	0.240628	0.00652498
10	A10	167	93.012	0.241061	0.00624801
10	A10	168	93.21	0.240375	0.00611194
10	A10	169	93.408	0.239165	0.00610875
10	A10	170	93.6061	0.238883	0.00615932
10	A10	171	93.8041	0.237504	0.00613836
10	A10	172	94.0021	0.235428	0.00592133
10	A10	173	94.2001	0.236898	0.00543205
10	A10	174	94.3981	0.234363	0.00466883
10	A10	175	94.5962	0.235222	0.00370447
10	A10	176	94.7942	0.233303	0.00266424
11	A11	1	60.1404	5.22111	0.190315
11	A11	2	60.3384	5.20122	0.191512
11	A11	3	60.5364	5.18719	0.192734
11	A11	4	60.7345	5.15462	0.193636
11	A11	5	60.9325	5.1401	0.193921
11	A11	6	61.1305	5.11879	0.193455
11	A11	7	61.3285	5.08934	0.192346
11	A11	8	61.5266	5.06127	0.191007
11	A11	9	61.7246	5.04581	0.190033
11	A11	10	61.9226	5.02428	0.189928
11	A11	11	62.1206	5.00834	0.190842
11	A11	12	62.3186	4.9829	0.192477
11	A11	13	62.5167	4.95568	0.19425
11	A11	14	62.7147	4.93463	0.19559
11	A11	15	62.9127	4.9049	0.196194
11	A11	16	63.1107	4.89032	0.196094
11	A11	17	63.3087	4.8562	0.195539
11	A11	18	63.5068	4.8434	0.194835
11	A11	19	63.7048	4.81504	0.19417
11	A11	20	63.9028	4.79325	0.193584
11	A11	21	64.1008	4.77433	0.193005
11	A11	22	64.2989	4.74629	0.192366
11	A11	23	64.4969	4.72181	0.191707
11	A11	24	64.6949	4.70726	0.191189
11	A11	25	64.8929	4.6751	0.19103
11	A11	26	65.0909	4.66167	0.191395
11	A11	27	65.289	4.63606	0.192303
11	A11	28	65.487	4.61859	0.193639
11	A11	29	65.685	4.58836	0.195227
11	A11	30	65.883	4.56242	0.19687
11	A11	31	66.081	4.5476	0.198336
11	A11	32	66.2791	4.52295	0.199325
11	A11	33	66.4771	4.49852	0.19951
11	A11	34	66.6751	4.46921	0.198707
11	A11	35	66.8731	4.44195	0.197049
11	A11	36	67.0712	4.42551	0.195017
11	A11	37	67.2692	4.39442	0.193261
11	A11	38	67.4672	4.38204	0.192321
11	A11	39	67.6652	4.35856	0.192414
11	A11	40	67.8632	4.3287	0.193413
11	A11	41	68.0613	4.31221	0.19499
11	A11	42	68.2593	4.28575	0.196805
11	A11	43	68.4573	4.26348	0.198618
11	A11	44	68.6553	4.2402	0.200291
11	A11	45	68.8534	4.21583	0.201719
11	A11	46	69.0514	4.18664	0.202739
11	A11	47	69.2494	4.17419	0.203109
11	A11	48	69.4474	4.14359	0.202598
11	A11	49	69.6454	4.10862	0.201138
11	A11	50	69.8435	4.09574	0.198953
11	A11	51	70.0415	4.06884	0.196518
11	A11	52	70.2395	4.04325	0.19439
11	A11	53	70.4375	4.02956	0.192958
11	A11	54	70.6356	4.00443	0.192298
11	A11	55	70.8336	3.98132	0.192226
11	A11	56	71.0316	3.95604	0.192471
11	A11	57	71.2296	3.93013	0.192856
11	A11	58	71.4276	3.91425	0.193367
11	A11	59	71.6257	3.89107	0.194066
11	A11	60	71.8237	3.86344	0.194988
11	A11	61	72.0217	3.84447	0.196054
11	A11	62	72.2197	3.81966	0.197102
11	A11	63	72.4177	3.79668	0.197933
11	A11	64	72.6158	3.77487	0.198395
11	A11	65	72.8138	3.7435	0.198405
11	A11	66	73.0118	3.7272	0.197944
11	A11	67	73.2098	3.70593	0.197034
11	A11	68	73.4079	3.67369	0.195735
11	A11	69	73.6059	3.6551	0.194176
11	A11	70	73.8039	3.63434	0.19257
11	A11	71	74.0019	3.60347	0.191185
11	A11	72	74.1999	3.59327	0.190253
11	A11	73	74.398	3.56454	0.189871
11	A11	74	74.596	3.54158	0.189945
11	A11	75	74.794	3.52457	0.190237
11	A11	76	74.992	3.4978	0.190503
11	A11	77	75.19	3.47768	0.190632
11	A11	78	75.3881	3.44977	0.190734
11	A11	79	75.5861	3.43068	0.191074
11	A11	80	75.7841	3.40948	0.191897
11	A11	81	75.9821	3.39108	0.193233
11	A11	82	76.1802	3.36382	0.194861
11	A11	83	76.3782	3.33711	0.196436
11	A11	84	76.5762	3.3151	0.197763
11	A11	85	76.7742	3.29165	0.198999
11	A11	86	76.9722	3.26973	0.200755
11	A11	87	77.1703	3.24425	0.204062
11	A11	88	77.3683	3.22505	0.210339
11	A11	89	77.5663	3.19789	0.221474
11	A11	90	77.7643	3.17858	0.240079
11	A11	91	77.9623	3.15108	0.269905
11	A11	92	78.1604	3.11926	0.316281
11	A11	93	78.3584	3.08891	0.386228
11	A11	94	78.5564	3.05874	0.487885
11	A11	95	78.7544	3.0102	0.6289
11	A11	96	78.9525	2.95479	0.813705
11	A11	97	79.1505	2.86648	1.04014
11	A11	98	79.3485	2.75401	1.29648
11	A11	99	79.5465	2.58443	1.56043
11	A11	100	79.7445	2.33371	1.8012
11	A11	101	79.9426	2.01532	1.9849
11	A11	102	80.1406	1.67544	2.082
11	A11	103	80.3386	1.34885	2.07438
11	A11	104	80.5366	1.04738	1.95994
11	A11	105	80.7346	0.783722	1.75326
11	A11	106	80.9327	0.579321	1.48239
11	A11	107	81.1307	0.458157	1.18261
11	A11	108	81.3287	0.40653	0.888933
11	A11	109	81.5267	0.39283	0.629307
11	A11	110	81.7248	0.384367	0.420311
11	A11	111	81.9228	0.382537	0.26641
11	A11	112	82.1208	0.378174	0.162409
11	A11	113	82.3188	0.373075	0.0976839
11	A11	114	82.5168	0.369307	0.0603742
11	A11	115	82.7149	0.366842	0.0402558
11	A11	116	82.9129	0.3665	0.0299432
11	A11	117	83.1109	0.363218	0.0248074
11	A11	118	83.3089	0.358555	0.0222763
11	A11	119	83.507	0.358406	0.0210519
11	A11	120	83.705	0.355896	0.020503
11	A11	121	83.903	0.353753	0.0202868
11	A11	122	84.101	0.352035	0.0201633
11	A11	123	84.299	0.347503	0.0199483
11	A11	124	84.4971	0.345964	0.0195405
11	A11	125	84.6951	0.342823	0.0189507
11	A11	126	84.8931	0.34004	0.0182828
11	A11	127	85.0911	0.340752	0.0176606
11	A11	128	85.2892	0.339192	0.0171493
11	A11	129	85.4872	0.334725	0.0167211
11	A11	130	85.6852	0.333846	0.0162823
11	A11	131	85.8832	0.330348	0.0157358
11	A11	132	86.0812	0.330964	0.015032
11	A11	133	86.2793	0.328332	0.014188
11	A11	134	86.4773	0.326026	0.0132793
11	A11	135	86.6753	0.323309	0.0124181
11	A11	136	86.8733	0.325719	0.0117231
11	A11	137	87.0714	0.322341	0.0112841
11	A11	138	87.2694	0.3217	0.0111291
11	A11	139	87.4674	0.320027	0.011207
11	A11	140	87.6654	0.319962	0.0113969
11	A11	141	87.8634	0.317663	0.011542
11	A11	142	88.0615	0.316156	0.0115038
11	A11	143	88.2595	0.313817	0.0112159
11	A11	144	88.4575	0.311691	0.0107115
11	A11	145	88.6555	0.312916	0.0101076
11	A11	146	88.8535	0.310329	0.00954863
11	A11	147	89.0516	0.309274	0.00914344
11	A11	148	89.2496	0.308871	0.00892416
11	A11	149	89.4476	0.30756	0.0088478
11	A11	150	89.6456	0.307013	0.00882993
11	A11	151	89.8437	0.30352	0.00879036
11	A11	152	90.0417	0.305955	0.00868844
11	A11	153	90.2397	0.302	0.0085335
11	A11	154	90.4377	0.302315	0.00836459
11	A11	155	90.6357	0.301664	0.00821509
11	A11	156	90.8338	0.30179	0.00808554
11	A11	157	91.0318	0.299208	0.00794596
11	A11	158	91.2298	0.296864	0.0077663
11	A11	159	91.4278	0.298304	0.00754775
11	A11	160	91.6258	0.297766	0.00732575
11	A11	161	91.8239	0.296105	0.00714487
11	A11	162	92.0219	0.294536	0.00702821
11	A11	163	92.2199	0.294468	0.00696467
11	A11	164	92.4179	0.294183	0.00691422
11	A11	165	92.616	0.293251	0.00682116
11	A11	166	92.814	0.291089	0.0066303
11	A11	167	93.012	0.291307	0.00631412
11	A11	168	93.21	0.291044	0.00590046
11	A11	169	93.408	0.287531	0.00548007
11	A11	170	93.6061	0.290092	0.00516687
11	A11	171	93.8041	0.290958	0.00501994
11	A11	172	94.0021	0.289116	0.00498028
11	A11	173	94.2001	0.286554	0.00487778
11	A11	174	94.3981	0.286139	0.00452368
11	A11	175	94.5962	0.28569	0.00382879
11	A11	176	94.7942	0.285136	0.00286426
12	A12	1	60.1404	5.00988	0.176238
12	A12	2	60.3384	4.97733	0.177882
12	A12	3	60.5364	4.96047	0.178723
12	A12	4	60.7345	4.93086	0.178515
12	A12	5	60.9325	4.91792	0.177413
12	A12	6	61.1305	4.89903	0.17583
12	A12	7	61.3285	4.87224	0.174194
12	A12	8	61.5266	4.85624	0.172825
12	A12	9	61.7246	4.83015	0.171923
12	A12	10	61.9226	4.81225	0.171608
12	A12	11	62.1206	4.79653	0.171954
12	A12	12	62.3186	4.77293	0.172949
12	A12	13	62.5167	4.74783	0.174484
12	A12	14	62.7147	4.73212	0.176341
12	A12	15	62.9127	4.71354	0.178261
12	A12	16	63.1107	4.68357	0.180035
12	A12	17	63.3087	4.65992	0.18156
12	A12	18	63.5068	4.64532	0.182847
12	A12	19	63.7048	4.62126	0.183935
12	A12	20	63.9028	4.59472	0.184791
[truncated: 11,244 more rows]
