# Supplementary material for: Adipocytes influence choroidal neovascularization via PRDM16
Source: EMBO Mol Med. 2026 May 19;18(6):2379–403. doi: 10.1038/s44321-026-00441-5 (PMC13269495; doi:10.1038/s44321-026-00441-5)
Supplement: Supplementary file 2 — Source data Fig. 1 [file 44321_2026_441_MOESM2_ESM.zip › Figure 1/1F/14 Days/20180403 B6 eWAT Pgc-1a ctrl vs cnv 14 days.xls]

## Sheet: Results
Block Type	96alum
Chemistry	SYBR_GREEN
Experiment File Name	F:\20180403 B6 ctrl vs cnv laser burn 14 week Pgc-1a.eds
Experiment Run End Time	2018-04-03 20:18:47 PM EDT
Instrument Type	sds7500
Passive Reference	ROX
Well	Sample Name	Target Name	Task	Reporter	Quencher	RQ	RQ Min	RQ Max	Cт	Cт Mean	Cт SD	ΔCт	ΔCт Mean	ΔCт SE	HK Control ΔCт Mean	HK Control ΔCт SE	ΔΔCт	Automatic Ct Threshold	Ct Threshold	Automatic Baseline	Baseline Start	Baseline End	Efficiency	Tm1	Tm2	Tm3	Comments	HIGHSD	NOAMP	EXPFAIL	MTP
A1	5508 WAT	TBP	UNKNOWN	SYBR	None				26.5103	26.1116	0.563897							TRUE	0.698701	TRUE	3	20	1	83.0895				Y	N	N	N
A2	5509 WAT	TBP	UNKNOWN	SYBR	None				27.4049	26.9273	0.675466							TRUE	0.698701	TRUE	3	20	1	82.9083				Y	N	N	N
A3	5510 WAT	TBP	UNKNOWN	SYBR	None				24.6463	25.5871	1.33053							TRUE	0.698701	TRUE	3	18	1	83.0895				Y	N	N	N
A4	5508 WAT	Pgc1a	UNKNOWN	SYBR	None	1	0.301492	3.31684	25.8833	25.9347	0.072676		-0.176844	0.402033			0	TRUE	0.30634	TRUE	3	20	1	87.0762				N	N	N	N
A5	5509 WAT	Pgc1a	UNKNOWN	SYBR	None	1.33927	0.314897	5.69595	26.4155	26.329	0.122332		-0.598288	0.485397			-0.421444	TRUE	0.30634	TRUE	3	21	1	87.0762				N	N	N	N
A6	5510 WAT	Pgc1a	UNKNOWN	SYBR	None	0.743161	0.0419165	13.1759	25.6281	25.8385	0.297616		0.25141	0.964076			0.428254	TRUE	0.30634	TRUE	3	20	1	87.0762				N	N	N	N
A7	5508 BgAT	TBP	UNKNOWN	SYBR	None				25.4662	25.4513	0.0211638							TRUE	0.698701	TRUE	3	19	1	83.2707				N	N	N	N
A8	5509 BgAT	TBP	UNKNOWN	SYBR	None				25.9818	25.9809	0.00130015							TRUE	0.698701	TRUE	3	19	1	83.2707				N	N	N	N
A9	5510 BgAT	TBP	UNKNOWN	SYBR	None				25.2438	25.272	0.0399404							TRUE	0.698701	TRUE	3	18	1	83.0895				N	N	N	N
A10	5508 BgAT	Pgc1a	UNKNOWN	SYBR	None	0.297922	0.226212	0.392366	27.1125	27.0214	0.128848		1.57015	0.0923301			1.74699	TRUE	0.30634	TRUE	3	22	1	86.895				N	N	N	N
A11	5509 BgAT	Pgc1a	UNKNOWN	SYBR	None	0.698823	0.685272	0.712642	26.3146	26.3211	0.00919408		0.340158	0.00656588			0.517001	TRUE	0.30634	TRUE	3	21	1	86.895				N	N	N	N
A12	5510 BgAT	Pgc1a	UNKNOWN	SYBR	None	0.469352	0.362722	0.607328	26.1048	26.1864	0.115496		0.914414	0.0864133			1.09126	TRUE	0.30634	TRUE	3	21	1	86.7138				N	N	N	N
B1	5508 WAT	TBP	UNKNOWN	SYBR	None				25.7128	26.1116	0.563897							TRUE	0.698701	TRUE	3	19	1	83.0895				Y	N	N	N
B2	5509 WAT	TBP	UNKNOWN	SYBR	None				26.4496	26.9273	0.675466							TRUE	0.698701	TRUE	3	20	1	83.0895				Y	N	N	N
B3	5510 WAT	TBP	UNKNOWN	SYBR	None				26.5279	25.5871	1.33053							TRUE	0.698701	TRUE	3	20	1	83.2707				Y	N	N	N
B4	5508 WAT	Pgc1a	UNKNOWN	SYBR	None	1	0.301492	3.31684	25.9861	25.9347	0.072676		-0.176844	0.402033			0	TRUE	0.30634	TRUE	3	20	1	87.2575				N	N	N	N
B5	5509 WAT	Pgc1a	UNKNOWN	SYBR	None	1.33927	0.314897	5.69595	26.2425	26.329	0.122332		-0.598288	0.485397			-0.421444	TRUE	0.30634	TRUE	3	21	1	87.2575				N	N	N	N
B6	5510 WAT	Pgc1a	UNKNOWN	SYBR	None	0.743161	0.0419165	13.1759	26.0489	25.8385	0.297616		0.25141	0.964076			0.428254	TRUE	0.30634	TRUE	3	20	1	87.2575				N	N	N	N
B7	5508 BgAT	TBP	UNKNOWN	SYBR	None				25.4363	25.4513	0.0211638							TRUE	0.698701	TRUE	3	18	1	83.2707				N	N	N	N
B8	5509 BgAT	TBP	UNKNOWN	SYBR	None				25.98	25.9809	0.00130015							TRUE	0.698701	TRUE	3	19	1	83.4519				N	N	N	N
B9	5510 BgAT	TBP	UNKNOWN	SYBR	None				25.3003	25.272	0.0399404							TRUE	0.698701	TRUE	3	19	1	83.2707				N	N	N	N
B10	5508 BgAT	Pgc1a	UNKNOWN	SYBR	None	0.297922	0.226212	0.392366	26.9303	27.0214	0.128848		1.57015	0.0923301			1.74699	TRUE	0.30634	TRUE	3	21	1	87.0762				N	N	N	N
B11	5509 BgAT	Pgc1a	UNKNOWN	SYBR	None	0.698823	0.685272	0.712642	26.3276	26.3211	0.00919408		0.340158	0.00656588			0.517001	TRUE	0.30634	TRUE	3	21	1	86.895				N	N	N	N
B12	5510 BgAT	Pgc1a	UNKNOWN	SYBR	None	0.469352	0.362722	0.607328	26.2681	26.1864	0.115496		0.914414	0.0864133			1.09126	TRUE	0.30634	TRUE	3	21	1	86.7138				N	N	N	N
C1	5511 WAT	TBP	UNKNOWN	SYBR	None				24.9256	24.8934	0.0454215							TRUE	0.698701	TRUE	3	18	1	83.2707				N	N	N	N
C2	5512 WAT	TBP	UNKNOWN	SYBR	None				Undetermined									TRUE	0.698701	TRUE	3	39	1	69.4983				N	Y	Y	N
C3	5591 WAT	TBP	UNKNOWN	SYBR	None				32.2398	32.0597	0.254707							TRUE	0.698701	TRUE	3	25	1	83.4519				N	N	N	N
C4	5511 WAT	Pgc1a	UNKNOWN	SYBR	None	0.538272	0.482267	0.600782	25.5921	25.6102	0.025516		0.716748	0.0368387			0.893592	TRUE	0.30634	TRUE	3	20	1	87.4387				N	N	N	N
C5	5512 WAT	Pgc1a	UNKNOWN	SYBR	None				Undetermined									TRUE	0.30634	TRUE	3	39	1	62.4309				N	N	Y	N
C6	5591 WAT	Pgc1a	UNKNOWN	SYBR	None	1.12688	0.460726	2.75621	31.4707	31.7105	0.339117		-0.349176	0.299897			-0.172333	TRUE	0.30634	TRUE	3	26	1	87.4387				N	N	N	N
C7	5511 BgAT	TBP	UNKNOWN	SYBR	None				26.2722	25.5653	0.999652							TRUE	0.698701	TRUE	3	19	1	83.6331				Y	N	N	N
C8	5512 BgAT	TBP	UNKNOWN	SYBR	None				26.1187	25.9358	0.258666							TRUE	0.698701	TRUE	3	19	1	83.6331				N	N	N	N
C9	5591 BgAT	TBP	UNKNOWN	SYBR	None				36.9679	36.6711	0.419839							TRUE	0.698701	TRUE	3	29	1	83.8144	69.4983			N	N	N	Y
C10	5511 BgAT	Pgc1a	UNKNOWN	SYBR	None	0.504134	0.0240528	10.5663	27.1122	26.3766	1.04032		0.811278	1.02019			0.988122	TRUE	0.30634	TRUE	3	21	1	87.2575				Y	N	N	N
C11	5512 BgAT	Pgc1a	UNKNOWN	SYBR	None	0.974738	0.28942	3.28283	26.1596	25.7959	0.514436		-0.139931	0.407156			0.0369129	TRUE	0.30634	TRUE	3	20	1	87.0762				Y	N	N	N
C12	5591 BgAT	Pgc1a	UNKNOWN	SYBR	None	7.34043	1.76748	30.4851	33.9922	33.6184	0.528766		-3.05271	0.477419			-2.87586	TRUE	0.30634	TRUE	3	29	1	86.895	68.7735			Y	N	N	Y
D1	5511 WAT	TBP	UNKNOWN	SYBR	None				24.8613	24.8934	0.0454215							TRUE	0.698701	TRUE	3	18	1	83.4519				N	N	N	N
D2	5512 WAT	TBP	UNKNOWN	SYBR	None				Undetermined									TRUE	0.698701	TRUE	3	39	1	69.6796				N	Y	Y	N
D3	5591 WAT	TBP	UNKNOWN	SYBR	None				31.8796	32.0597	0.254707							TRUE	0.698701	TRUE	3	25	1	83.6331				N	N	N	N
D4	5511 WAT	Pgc1a	UNKNOWN	SYBR	None	0.538272	0.482267	0.600782	25.6282	25.6102	0.025516		0.716748	0.0368387			0.893592	TRUE	0.30634	TRUE	3	20	1	87.4387				N	N	N	N
D5	5512 WAT	Pgc1a	UNKNOWN	SYBR	None				Undetermined									TRUE	0.30634	TRUE	3	39	1	62.4309				N	Y	Y	N
D6	5591 WAT	Pgc1a	UNKNOWN	SYBR	None	1.12688	0.460726	2.75621	31.9503	31.7105	0.339117		-0.349176	0.299897			-0.172333	TRUE	0.30634	TRUE	3	27	1	87.4387				N	N	N	N
D7	5511 BgAT	TBP	UNKNOWN	SYBR	None				24.8584	25.5653	0.999652							TRUE	0.698701	TRUE	3	18	1	83.6331				Y	N	N	N
D8	5512 BgAT	TBP	UNKNOWN	SYBR	None				25.7529	25.9358	0.258666							TRUE	0.698701	TRUE	3	19	1	83.6331				N	N	N	N
D9	5591 BgAT	TBP	UNKNOWN	SYBR	None				36.3742	36.6711	0.419839							TRUE	0.698701	TRUE	3	29	1	83.8144				N	N	N	N
D10	5511 BgAT	Pgc1a	UNKNOWN	SYBR	None	0.504134	0.0240528	10.5663	25.641	26.3766	1.04032		0.811278	1.02019			0.988122	TRUE	0.30634	TRUE	3	20	1	87.2575				Y	N	N	N
D11	5512 BgAT	Pgc1a	UNKNOWN	SYBR	None	0.974738	0.28942	3.28283	25.4321	25.7959	0.514436		-0.139931	0.407156			0.0369129	TRUE	0.30634	TRUE	3	20	1	87.0762				Y	N	N	N
D12	5591 BgAT	Pgc1a	UNKNOWN	SYBR	None	7.34043	1.76748	30.4851	33.2445	33.6184	0.528766		-3.05271	0.477419			-2.87586	TRUE	0.30634	TRUE	3	28	1	86.895	69.1359			Y	N	N	Y
E1	5590 WAT	TBP	UNKNOWN	SYBR	None				26.7362	26.922	0.262744							TRUE	0.698701	TRUE	3	20	1	83.4519				N	N	N	N
E2	5594 WAT	TBP	UNKNOWN	SYBR	None				26.9618	27.0958	0.189533							TRUE	0.698701	TRUE	3	20	1	83.6331				N	N	N	N
E4	5590 WAT	Pgc1a	UNKNOWN	SYBR	None	0.314178	0.180466	0.54696	28.4091	28.4155	0.00904168		1.4935	0.185898			1.67035	TRUE	0.30634	TRUE	3	23	1	87.4387				N	N	N	N
E5	5594 WAT	Pgc1a	UNKNOWN	SYBR	None	1.01172	0.678126	1.50943	26.8963	26.9022	0.00828101		-0.193661	0.134148			-0.0168171	TRUE	0.30634	TRUE	3	21	1	87.4387				N	N	N	N
E7	5590 BgAT	TBP	UNKNOWN	SYBR	None				31.7781	31.8677	0.12676							TRUE	0.698701	TRUE	3	25	1	83.6331				N	N	N	N
E8	5594 BgAT	TBP	UNKNOWN	SYBR	None				27.2027	27.2212	0.0261378							TRUE	0.698701	TRUE	3	20	1	83.6331				N	N	N	N
E10	5590 BgAT	Pgc1a	UNKNOWN	SYBR	None	0.226541	0.130271	0.393955	33.6706	33.833	0.229721		1.96531	0.185526			2.14215	TRUE	0.30634	TRUE	3	28	1	87.2575				N	N	N	N
E11	5594 BgAT	Pgc1a	UNKNOWN	SYBR	None	0.204936	0.19348	0.21707	29.3366	29.3311	0.00780222		2.10991	0.0192881			2.28676	TRUE	0.30634	TRUE	3	24	1	87.0762				N	N	N	N
F1	5590 WAT	TBP	UNKNOWN	SYBR	None				27.1078	26.922	0.262744							TRUE	0.698701	TRUE	3	20	1	83.2707				N	N	N	N
F2	5594 WAT	TBP	UNKNOWN	SYBR	None				27.2298	27.0958	0.189533							TRUE	0.698701	TRUE	3	20	1	83.4519				N	N	N	N
F4	5590 WAT	Pgc1a	UNKNOWN	SYBR	None	0.314178	0.180466	0.54696	28.4219	28.4155	0.00904168		1.4935	0.185898			1.67035	TRUE	0.30634	TRUE	3	23	1	87.4387				N	N	N	N
F5	5594 WAT	Pgc1a	UNKNOWN	SYBR	None	1.01172	0.678126	1.50943	26.908	26.9022	0.00828101		-0.193661	0.134148			-0.0168171	TRUE	0.30634	TRUE	3	22	1	87.4387				N	N	N	N
F7	5590 BgAT	TBP	UNKNOWN	SYBR	None				31.9574	31.8677	0.12676							TRUE	0.698701	TRUE	3	25	1	83.6331				N	N	N	N
F8	5594 BgAT	TBP	UNKNOWN	SYBR	None				27.2397	27.2212	0.0261378							TRUE	0.698701	TRUE	3	21	1	83.4519				N	N	N	N
F10	5590 BgAT	Pgc1a	UNKNOWN	SYBR	None	0.226541	0.130271	0.393955	33.9955	33.833	0.229721		1.96531	0.185526			2.14215	TRUE	0.30634	TRUE	3	29	1	87.0762	69.4983			N	N	N	Y
F11	5594 BgAT	Pgc1a	UNKNOWN	SYBR	None	0.204936	0.19348	0.21707	29.3256	29.3311	0.00780222		2.10991	0.0192881			2.28676	TRUE	0.30634	TRUE	3	24	1	87.0762				N	N	N	N
G1	5592 WAT	TBP	UNKNOWN	SYBR	None				35.7156	35.6279	0.12401							TRUE	0.698701	TRUE	3	29	1	83.2707				N	N	N	N
G2	5593 WAT	TBP	UNKNOWN	SYBR	None				Undetermined	36.5527								TRUE	0.698701	TRUE	3	39	1	68.9547				N	N	Y	N
G3	H2O	TBP	UNKNOWN	SYBR	None				Undetermined									TRUE	0.698701	TRUE	3	39	1	69.3171				N	Y	Y	N
G4	5592 WAT	Pgc1a	UNKNOWN	SYBR	None	0.77028	0.518416	1.14451	35.7279	35.8276	0.14099		0.199701	0.132772			0.376545	TRUE	0.30634	TRUE	3	30	1	87.2575				N	N	N	N
G5	5593 WAT	Pgc1a	UNKNOWN	SYBR	None	78.2786			29.9804	30.0853	0.148331		-6.46739				-6.29055	TRUE	0.30634	TRUE	3	24	1	87.2575				N	N	N	N
G6	H2O	Pgc1a	UNKNOWN	SYBR	None				37.0268	37.0268								TRUE	0.30634	TRUE	3	31	1	79.1028				N	N	N	N
G7	5592 BgAT	TBP	UNKNOWN	SYBR	None				25.6543	25.7003	0.0650923							TRUE	0.698701	TRUE	3	19	1	83.4519				N	N	N	N
G8	5593 BgAT	TBP	UNKNOWN	SYBR	None				27.6385	27.782	0.202966							TRUE	0.698701	TRUE	3	20	1	83.4519				N	N	N	N
G10	5592 BgAT	Pgc1a	UNKNOWN	SYBR	None	0.272515	0.23618	0.31444	27.3855	27.3991	0.0191704		1.69875	0.0479818			1.87559	TRUE	0.30634	TRUE	3	22	1	87.0762				N	N	N	N
G11	5593 BgAT	Pgc1a	UNKNOWN	SYBR	None	0.334359	0.18114	0.617179	29.3328	29.1857	0.208048		1.40369	0.205522			1.58053	TRUE	0.30634	TRUE	3	23	1	86.895				N	N	N	N
H1	5592 WAT	TBP	UNKNOWN	SYBR	None				35.5402	35.6279	0.12401							TRUE	0.698701	TRUE	3	28	1	83.0895				N	N	N	N
H2	5593 WAT	TBP	UNKNOWN	SYBR	None				36.5527	36.5527								TRUE	0.698701	TRUE	3	27	1	83.2707				N	N	N	N
H4	5592 WAT	Pgc1a	UNKNOWN	SYBR	None	0.77028	0.518416	1.14451	35.9273	35.8276	0.14099		0.199701	0.132772			0.376545	TRUE	0.30634	TRUE	3	30	1	87.0762				N	N	N	N
H5	5593 WAT	Pgc1a	UNKNOWN	SYBR	None	78.2786			30.1902	30.0853	0.148331		-6.46739				-6.29055	TRUE	0.30634	TRUE	3	25	1	87.0762				N	N	N	N
H7	5592 BgAT	TBP	UNKNOWN	SYBR	None				25.7464	25.7003	0.0650923							TRUE	0.698701	TRUE	3	18	1	83.2707				N	N	N	N
H8	5593 BgAT	TBP	UNKNOWN	SYBR	None				27.9255	27.782	0.202966							TRUE	0.698701	TRUE	3	21	1	83.2707				N	N	N	N
H10	5592 BgAT	Pgc1a	UNKNOWN	SYBR	None	0.272515	0.23618	0.31444	27.4127	27.3991	0.0191704		1.69875	0.0479818			1.87559	TRUE	0.30634	TRUE	3	22	1	86.895				N	N	N	N
H11	5593 BgAT	Pgc1a	UNKNOWN	SYBR	None	0.334359	0.18114	0.617179	29.0386	29.1857	0.208048		1.40369	0.205522			1.58053	TRUE	0.30634	TRUE	3	24	1	86.895				N	N	N	N
Analysis Type	Singleplex
Endogenous Control	TBP
RQ Min/Max Confidence Level	95.0
Reference Sample	5508 WAT
