# Supplementary material for: Adipocytes influence choroidal neovascularization via PRDM16
Source: EMBO Mol Med. 2026 May 19;18(6):2379–403. doi: 10.1038/s44321-026-00441-5 (PMC13269495; doi:10.1038/s44321-026-00441-5)
Supplement: Supplementary file 2 — Source data Fig. 1 [file 44321_2026_441_MOESM2_ESM.zip › Figure 1/1F/14 Days/20180329 B6 eWAT CNV and Sham Ucp1, Prdm16 14 days.xls]

## Sheet: Results
Block Type	96alum
Chemistry	SYBR_GREEN
Experiment File Name	C:\Users\HMR34245\Desktop\20180329 WAT and BgAT B6 CNV and Ctrl n7-9.eds
Experiment Run End Time	2018-03-29 19:25:22 PM EDT
Instrument Type	sds7500
Passive Reference	ROX
Well	Sample Name	Target Name	Task	Reporter	Quencher	RQ	RQ Min	RQ Max	Cт	Cт Mean	Cт SD	ΔCт	ΔCт Mean	ΔCт SE	HK Control ΔCт Mean	HK Control ΔCт SE	ΔΔCт	Automatic Ct Threshold	Ct Threshold	Automatic Baseline	Baseline Start	Baseline End	Efficiency	Tm1	Tm2	Tm3	Comments	HIGHSD	NOAMP	EXPFAIL	MTP
A1	5590 WAT	TBP	UNKNOWN	SYBR	None				29.2629	28.8251	0.619031							TRUE	0.931386	TRUE	3	22	1	83.0191				Y	N	N	N
A2	5591 WAT	TBP	UNKNOWN	SYBR	None				31.3116	31.6185	0.434032							TRUE	0.931386	TRUE	3	23	1	83.0191				N	N	N	N
A3	5592 WAT	TBP	UNKNOWN	SYBR	None				32.7265	33.1166	0.551731							TRUE	0.931386	TRUE	3	25	1	83.2033				Y	N	N	N
A4	5590 WAT	Ucp1	UNKNOWN	SYBR	None	1			35.3505	35.3505			6.52532				0	TRUE	0.420168	TRUE	3	29	1	81.3617				N	N	N	N
A5	5591 WAT	Ucp1	UNKNOWN	SYBR	None	4.2519			36.0557	36.0557			4.43721				-2.08811	TRUE	0.420168	TRUE	3	30	1	81.3617				N	N	N	N
A6	5592 WAT	Ucp1	UNKNOWN	SYBR	None	6.31061			36.9841	36.9841			3.86754				-2.65778	TRUE	0.420168	TRUE	3	31	1	81.3617				N	N	N	N
A7	5590 WAT	Prdm16	UNKNOWN	SYBR	None	1	0.222091	4.50265	28.6706	28.9215	0.354797		0.0963497	0.50452			0	TRUE	0.121729	TRUE	3	24	1	85.7814				N	N	N	N
A8	5591 WAT	Prdm16	UNKNOWN	SYBR	None	0.344589	0.064178	1.85019	32.7792	33.2519	0.668413		1.6334	0.563542			1.53705	TRUE	0.121729	TRUE	3	28	1	85.5973				Y	N	N	N
A9	5592 WAT	Prdm16	UNKNOWN	SYBR	None	4.16881	0.631522	27.5192	30.6551	31.1533	0.704608		-1.96329	0.632803			-2.05964	TRUE	0.121729	TRUE	3	27	1	85.4131				Y	N	N	N
A10	5590 WAT	Il6	UNKNOWN	SYBR	None	1	0.249303	4.01119	30.0248	29.8656	0.225113		1.04045	0.465766			0	TRUE	0.630692	TRUE	3	24	1	84.124				N	N	N	N
A11	5591 WAT	Il6	UNKNOWN	SYBR	None	12.282	4.77012	31.6232	29.1203	29.0405	0.112883		-2.57802	0.317117			-3.61847	TRUE	0.630692	TRUE	3	22	1	84.124				N	N	N	N
A12	5592 WAT	Il6	UNKNOWN	SYBR	None	2.6378	0.771502	9.01872	32.6246	32.7577	0.188214		-0.358879	0.412209			-1.39933	TRUE	0.630692	TRUE	3	26	1	84.124				N	N	N	N
B1	5590 WAT	TBP	UNKNOWN	SYBR	None				28.3874	28.8251	0.619031							TRUE	0.931386	TRUE	3	21	1	83.2033				Y	N	N	N
B2	5591 WAT	TBP	UNKNOWN	SYBR	None				31.9254	31.6185	0.434032							TRUE	0.931386	TRUE	3	24	1	83.2033				N	N	N	N
B3	5592 WAT	TBP	UNKNOWN	SYBR	None				33.5067	33.1166	0.551731							TRUE	0.931386	TRUE	3	26	1	83.3874				Y	N	N	N
B4	5590 WAT	Ucp1	UNKNOWN	SYBR	None	1			Undetermined	35.3505			6.52532				0	TRUE	0.420168	TRUE	3	39	1	69.576				N	Y	Y	N
B5	5591 WAT	Ucp1	UNKNOWN	SYBR	None	4.2519			Undetermined	36.0557			4.43721				-2.08811	TRUE	0.420168	TRUE	3	39	1	69.576				N	N	Y	N
B6	5592 WAT	Ucp1	UNKNOWN	SYBR	None	6.31061			Undetermined	36.9841			3.86754				-2.65778	TRUE	0.420168	TRUE	3	39	1	69.576				N	N	Y	N
B7	5590 WAT	Prdm16	UNKNOWN	SYBR	None	1	0.222091	4.50265	29.1724	28.9215	0.354797		0.0963497	0.50452			0	TRUE	0.121729	TRUE	3	25	1	85.7814				N	N	N	N
B8	5591 WAT	Prdm16	UNKNOWN	SYBR	None	0.344589	0.064178	1.85019	33.7245	33.2519	0.668413		1.6334	0.563542			1.53705	TRUE	0.121729	TRUE	3	29	1	85.5973				Y	N	N	N
B9	5592 WAT	Prdm16	UNKNOWN	SYBR	None	4.16881	0.631522	27.5192	31.6515	31.1533	0.704608		-1.96329	0.632803			-2.05964	TRUE	0.121729	TRUE	3	28	1	85.5973				Y	N	N	N
B10	5590 WAT	Il6	UNKNOWN	SYBR	None	1	0.249303	4.01119	29.7064	29.8656	0.225113		1.04045	0.465766			0	TRUE	0.630692	TRUE	3	23	1	84.3082				N	N	N	N
B11	5591 WAT	Il6	UNKNOWN	SYBR	None	12.282	4.77012	31.6232	28.9606	29.0405	0.112883		-2.57802	0.317117			-3.61847	TRUE	0.630692	TRUE	3	22	1	84.3082				N	N	N	N
B12	5592 WAT	Il6	UNKNOWN	SYBR	None	2.6378	0.771502	9.01872	32.8908	32.7577	0.188214		-0.358879	0.412209			-1.39933	TRUE	0.630692	TRUE	3	26	1	84.124				N	N	N	N
C1	5593 WAT	TBP	UNKNOWN	SYBR	None				31.7057	31.5932	0.159095							TRUE	0.931386	TRUE	3	24	1	83.3874				N	N	N	N
C2	5594 WAT	TBP	UNKNOWN	SYBR	None				27.9454	28.0865	0.19961							TRUE	0.931386	TRUE	3	20	1	83.3874				N	N	N	N
C4	5593 WAT	Ucp1	UNKNOWN	SYBR	None	23.7846	16.7792	33.715	33.5787	33.5466	0.0453999		1.95336	0.116988			-4.57196	TRUE	0.420168	TRUE	3	27	1	81.9142				N	N	N	N
C5	5594 WAT	Ucp1	UNKNOWN	SYBR	None	5.00693	2.27496	11.0197	32.5116	32.2879	0.316362		4.2014	0.264508			-2.32393	TRUE	0.420168	TRUE	3	27	1	81.9142				N	N	N	N
C7	5593 WAT	Prdm16	UNKNOWN	SYBR	None	8.71304	5.80772	13.0718	28.4899	28.5664	0.108104		-3.02683	0.13601			-3.12318	TRUE	0.121729	TRUE	3	24	1	85.9656				N	N	N	N
C8	5594 WAT	Prdm16	UNKNOWN	SYBR	None	5.09114	3.24765	7.98105	25.782	25.8349	0.0748474		-2.25164	0.150742			-2.34799	TRUE	0.121729	TRUE	3	22	1	85.9656				N	N	N	N
C10	5593 WAT	Il6	UNKNOWN	SYBR	None	14.758	10.0301	21.7146	28.8144	28.7502	0.0906973		-2.84298	0.129494			-3.88343	TRUE	0.630692	TRUE	3	22	1	84.4923				N	N	N	N
C11	5594 WAT	Il6	UNKNOWN	SYBR	None	0.492141	0.258887	0.935554	30.3125	30.1498	0.230091		2.06331	0.21539			1.02286	TRUE	0.630692	TRUE	3	24	1	84.3082				N	N	N	N
D1	5593 WAT	TBP	UNKNOWN	SYBR	None				31.4807	31.5932	0.159095							TRUE	0.931386	TRUE	3	24	1	83.5716				N	N	N	N
D2	5594 WAT	TBP	UNKNOWN	SYBR	None				28.2277	28.0865	0.19961							TRUE	0.931386	TRUE	3	21	1	83.5716				N	N	N	N
D4	5593 WAT	Ucp1	UNKNOWN	SYBR	None	23.7846	16.7792	33.715	33.5145	33.5466	0.0453999		1.95336	0.116988			-4.57196	TRUE	0.420168	TRUE	3	28	1	81.9142				N	N	N	N
D5	5594 WAT	Ucp1	UNKNOWN	SYBR	None	5.00693	2.27496	11.0197	32.0642	32.2879	0.316362		4.2014	0.264508			-2.32393	TRUE	0.420168	TRUE	3	26	1	82.0984				N	N	N	N
D7	5593 WAT	Prdm16	UNKNOWN	SYBR	None	8.71304	5.80772	13.0718	28.6428	28.5664	0.108104		-3.02683	0.13601			-3.12318	TRUE	0.121729	TRUE	3	25	1	86.1497				N	N	N	N
D8	5594 WAT	Prdm16	UNKNOWN	SYBR	None	5.09114	3.24765	7.98105	25.8878	25.8349	0.0748474		-2.25164	0.150742			-2.34799	TRUE	0.121729	TRUE	3	22	1	86.1497				N	N	N	N
D10	5593 WAT	Il6	UNKNOWN	SYBR	None	14.758	10.0301	21.7146	28.6861	28.7502	0.0906973		-2.84298	0.129494			-3.88343	TRUE	0.630692	TRUE	3	22	1	84.6765				N	N	N	N
D11	5594 WAT	Il6	UNKNOWN	SYBR	None	0.492141	0.258887	0.935554	29.9871	30.1498	0.230091		2.06331	0.21539			1.02286	TRUE	0.630692	TRUE	3	23	1	84.3082				N	N	N	N
E1	5590 BgAT	TBP	UNKNOWN	SYBR	None				32.6587	32.289	0.522885							TRUE	0.931386	TRUE	3	26	1	83.3874				Y	N	N	N
E2	5591 BgAT	TBP	UNKNOWN	SYBR	None				32.7335	33.0341	0.425053							TRUE	0.931386	TRUE	3	25	1	83.5716				N	N	N	N
E3	5592 BgAT	TBP	UNKNOWN	SYBR	None				27.7378	27.5816	0.22098							TRUE	0.931386	TRUE	3	20	1	83.5716				N	N	N	N
E4	5590 BgAT	Ucp1	UNKNOWN	SYBR	None	80.1353	24.5309	261.778	32.3456	32.49	0.204185		0.200956	0.396926			-6.32437	TRUE	0.420168	TRUE	3	26	1	82.0984				N	N	N	N
E5	5591 BgAT	Ucp1	UNKNOWN	SYBR	None	159.872	65.2007	392.007	32.2489	32.2386	0.0145983		-0.795454	0.300735			-7.32078	TRUE	0.420168	TRUE	3	26	1	82.0984				N	N	N	N
E6	5592 BgAT	Ucp1	UNKNOWN	SYBR	None	1.30037	0.801884	2.10874	33.6848	33.728	0.0609936		6.1464	0.1621			-0.378924	TRUE	0.420168	TRUE	3	28	1	82.0984				N	N	N	N
E7	5590 BgAT	Prdm16	UNKNOWN	SYBR	None	1.10079	0.259813	4.66391	31.9343	32.2468	0.441966		-0.0421925	0.484119			-0.138542	TRUE	0.121729	TRUE	3	28	1	85.9656				N	N	N	N
E8	5591 BgAT	Prdm16	UNKNOWN	SYBR	None	2.5926	0.215423	31.2018	30.9779	31.756	1.10046		-1.27805	0.834173			-1.3744	TRUE	0.121729	TRUE	3	27	1	85.9656				Y	N	N	N
E9	5592 BgAT	Prdm16	UNKNOWN	SYBR	None	0.460548	0.281572	0.753289	28.7436	28.7965	0.0748622		1.21493	0.16498			1.11858	TRUE	0.121729	TRUE	3	24	1	85.9656				N	N	N	N
E10	5590 BgAT	Il6	UNKNOWN	SYBR	None	40.8438	13.3289	125.158	28.0428	27.9774	0.0925248		-4.31159	0.37548			-5.35205	TRUE	0.630692	TRUE	3	22	1	84.4923				N	N	N	N
E11	5591 BgAT	Il6	UNKNOWN	SYBR	None	40.9629	16.6257	100.926	28.7511	28.7183	0.0464748		-4.31579	0.302349			-5.35625	TRUE	0.630692	TRUE	3	21	1	84.3082				N	N	N	N
E12	5592 BgAT	Il6	UNKNOWN	SYBR	None	21.225	13.0601	34.4945	24.2601	24.2143	0.0647645		-3.36724	0.162829			-4.4077	TRUE	0.630692	TRUE	3	18	1	84.124				N	N	N	N
F1	5590 BgAT	TBP	UNKNOWN	SYBR	None				31.9193	32.289	0.522885							TRUE	0.931386	TRUE	3	25	1	83.2033				Y	N	N	N
F2	5591 BgAT	TBP	UNKNOWN	SYBR	None				33.3346	33.0341	0.425053							TRUE	0.931386	TRUE	3	26	1	83.3874				N	N	N	N
F3	5592 BgAT	TBP	UNKNOWN	SYBR	None				27.4253	27.5816	0.22098							TRUE	0.931386	TRUE	3	20	1	83.5716				N	N	N	N
F4	5590 BgAT	Ucp1	UNKNOWN	SYBR	None	80.1353	24.5309	261.778	32.6343	32.49	0.204185		0.200956	0.396926			-6.32437	TRUE	0.420168	TRUE	3	26	1	81.9142				N	N	N	N
F5	5591 BgAT	Ucp1	UNKNOWN	SYBR	None	159.872	65.2007	392.007	32.2283	32.2386	0.0145983		-0.795454	0.300735			-7.32078	TRUE	0.420168	TRUE	3	26	1	82.0984				N	N	N	N
F6	5592 BgAT	Ucp1	UNKNOWN	SYBR	None	1.30037	0.801884	2.10874	33.7711	33.728	0.0609936		6.1464	0.1621			-0.378924	TRUE	0.420168	TRUE	3	28	1	81.9142				N	N	N	N
F7	5590 BgAT	Prdm16	UNKNOWN	SYBR	None	1.10079	0.259813	4.66391	32.5593	32.2468	0.441966		-0.0421925	0.484119			-0.138542	TRUE	0.121729	TRUE	3	28	1	85.9656				N	N	N	N
F8	5591 BgAT	Prdm16	UNKNOWN	SYBR	None	2.5926	0.215423	31.2018	32.5342	31.756	1.10046		-1.27805	0.834173			-1.3744	TRUE	0.121729	TRUE	3	28	1	85.7814				Y	N	N	N
F9	5592 BgAT	Prdm16	UNKNOWN	SYBR	None	0.460548	0.281572	0.753289	28.8494	28.7965	0.0748622		1.21493	0.16498			1.11858	TRUE	0.121729	TRUE	3	24	1	85.9656				N	N	N	N
F10	5590 BgAT	Il6	UNKNOWN	SYBR	None	40.8438	13.3289	125.158	27.912	27.9774	0.0925248		-4.31159	0.37548			-5.35205	TRUE	0.630692	TRUE	3	21	1	84.4923	69.7601			N	N	N	Y
F11	5591 BgAT	Il6	UNKNOWN	SYBR	None	40.9629	16.6257	100.926	28.6854	28.7183	0.0464748		-4.31579	0.302349			-5.35625	TRUE	0.630692	TRUE	3	22	1	84.3082				N	N	N	N
F12	5592 BgAT	Il6	UNKNOWN	SYBR	None	21.225	13.0601	34.4945	24.1685	24.2143	0.0647645		-3.36724	0.162829			-4.4077	TRUE	0.630692	TRUE	3	18	1	84.124				N	N	N	N
G1	5593 BgAT	TBP	UNKNOWN	SYBR	None				30.9039	30.8128	0.128787							TRUE	0.931386	TRUE	3	23	1	83.2033				N	N	N	N
G2	5594 BgAT	TBP	UNKNOWN	SYBR	None				29.4158	28.8812	0.75607							TRUE	0.931386	TRUE	3	22	1	83.2033				Y	N	N	N
G3	H2O	TBP	UNKNOWN	SYBR	None				Undetermined									TRUE	0.931386	TRUE	3	39	1	69.9443				N	Y	Y	N
G4	5593 BgAT	Ucp1	UNKNOWN	SYBR	None	6.65986			Undetermined	34.6026			3.78983				-2.73549	TRUE	0.420168	TRUE	3	35	1	69.3918				N	N	N	N
G5	5594 BgAT	Ucp1	UNKNOWN	SYBR	None	0.928425	0.0232932	37.0053	34.3996	35.5136	1.57553		6.63247	1.2357			0.107143	TRUE	0.420168	TRUE	3	28	1	81.7301				Y	N	N	N
G6	H2O	Ucp1	UNKNOWN	SYBR	None				Undetermined									TRUE	0.420168	TRUE	3	39	1	69.9443				N	Y	Y	N
G7	5593 BgAT	Prdm16	UNKNOWN	SYBR	None	1.79831	0.895696	3.61049	30.2777	30.0625	0.304387		-0.750289	0.233706			-0.846639	TRUE	0.121729	TRUE	3	25	1	85.7814				N	N	N	N
G8	5594 BgAT	Prdm16	UNKNOWN	SYBR	None	0.520981	0.0867721	3.12798	30.1928	29.9182	0.388303		1.03705	0.601008			0.940698	TRUE	0.121729	TRUE	3	26	1	85.7814				N	N	N	N
G9	H2O	Prdm16	UNKNOWN	SYBR	None				37.0555	37.0555								TRUE	0.121729	TRUE	3	33	1	89.2803				N	N	N	N
G10	5593 BgAT	Il6	UNKNOWN	SYBR	None	8.13822	6.16565	10.7419	28.8093	28.8285	0.0271857		-1.98426	0.0930732			-3.02471	TRUE	0.630692	TRUE	3	22	1	84.3082				N	N	N	N
G11	5594 BgAT	Il6	UNKNOWN	SYBR	None	0.332707	0.0674105	1.64209	31.4824	31.5093	0.0380697		2.62813	0.535299			1.58768	TRUE	0.630692	TRUE	3	25	1	84.124				N	N	N	N
G12	H2O	Il6	UNKNOWN	SYBR	None				Undetermined									TRUE	0.630692	TRUE	3	39	1	69.2076				N	Y	Y	N
H1	5593 BgAT	TBP	UNKNOWN	SYBR	None				30.7217	30.8128	0.128787							TRUE	0.931386	TRUE	3	23	1	83.2033				N	N	N	N
H2	5594 BgAT	TBP	UNKNOWN	SYBR	None				28.3465	28.8812	0.75607							TRUE	0.931386	TRUE	3	21	1	83.2033				Y	N	N	N
H4	5593 BgAT	Ucp1	UNKNOWN	SYBR	None	6.65986			34.6026	34.6026			3.78983				-2.73549	TRUE	0.420168	TRUE	3	28	1	81.5459				N	N	N	N
H5	5594 BgAT	Ucp1	UNKNOWN	SYBR	None	0.928425	0.0232932	37.0053	36.6277	35.5136	1.57553		6.63247	1.2357			0.107143	TRUE	0.420168	TRUE	3	31	1	81.3617				Y	N	N	N
H7	5593 BgAT	Prdm16	UNKNOWN	SYBR	None	1.79831	0.895696	3.61049	29.8473	30.0625	0.304387		-0.750289	0.233706			-0.846639	TRUE	0.121729	TRUE	3	25	1	85.5973				N	N	N	N
H8	5594 BgAT	Prdm16	UNKNOWN	SYBR	None	0.520981	0.0867721	3.12798	29.6436	29.9182	0.388303		1.03705	0.601008			0.940698	TRUE	0.121729	TRUE	3	26	1	85.5973				N	N	N	N
H10	5593 BgAT	Il6	UNKNOWN	SYBR	None	8.13822	6.16565	10.7419	28.8478	28.8285	0.0271857		-1.98426	0.0930732			-3.02471	TRUE	0.630692	TRUE	3	22	1	84.124				N	N	N	N
H11	5594 BgAT	Il6	UNKNOWN	SYBR	None	0.332707	0.0674105	1.64209	31.5362	31.5093	0.0380697		2.62813	0.535299			1.58768	TRUE	0.630692	TRUE	3	25	1	84.124				N	N	N	N
Analysis Type	Singleplex
Endogenous Control	TBP
RQ Min/Max Confidence Level	95.0
Reference Sample	5590 WAT
