# Supplementary material for: Adipocytes influence choroidal neovascularization via PRDM16
Source: EMBO Mol Med. 2026 May 19;18(6):2379–403. doi: 10.1038/s44321-026-00441-5 (PMC13269495; doi:10.1038/s44321-026-00441-5)
Supplement: Supplementary file 2 — Source data Fig. 1 [file 44321_2026_441_MOESM2_ESM.zip › Figure 1/1F/14 Days/12032018 eWAT CNV vs Sham 14 days B6 Prdm16.xls]

## Sheet: Results
Block Type	96alum
Chemistry	SYBR_GREEN
Experiment File Name	E:\12032018 Cnv vs ctrl 14 weeks B6 Prdm16.eds
Experiment Run End Time	Not Started
Instrument Type	sds7500
Passive Reference	ROX
Well	Sample Name	Target Name	Task	Reporter	Quencher	RQ	RQ Min	RQ Max	Cт	Cт Mean	Cт SD	ΔCт	ΔCт Mean	ΔCт SE	HK Control ΔCт Mean	HK Control ΔCт SE	ΔΔCт	Automatic Ct Threshold	Ct Threshold	Automatic Baseline	Baseline Start	Baseline End	Efficiency	Tm1	Tm2	Tm3	Comments	HIGHSD	NOAMP	EXPFAIL
A1	5060 WAT	Tbp	UNKNOWN	SYBR	None				24.9288	24.9014	0.0388021							TRUE	1.21944	TRUE	3	17	1	83.1254				N	N	N
A2	5066 WAT	Tbp	UNKNOWN	SYBR	None				25.8959	25.933	0.052486							TRUE	1.21944	TRUE	3	18	1	83.3077				N	N	N
A3	CNV2 WAT	Tbp	UNKNOWN	SYBR	None				25.6774	25.6588	0.0262659							TRUE	1.21944	TRUE	3	18	1	83.3077				N	N	N
A4	5060 WAT	Prdm16	UNKNOWN	SYBR	None	1	0.91061	1.09816	26.8939	26.9092	0.0215886		2.00779	0.031398			0	TRUE	1.00065	TRUE	3	20	1	85.8602				N	N	N
A5	5066 WAT	Prdm16	UNKNOWN	SYBR	None	0.197978	0.176756	0.221749	30.2692	30.2774	0.0116689		4.34438	0.0380194			2.33659	TRUE	1.00065	TRUE	3	23	1	85.8602				N	N	N
A6	CNV2 WAT	Prdm16	UNKNOWN	SYBR	None	0.278701	0.238927	0.325096	29.558	29.5098	0.0681282		3.851	0.0516302			1.84321	TRUE	1.00065	TRUE	3	22	1	85.8602				N	N	N
A7	5060 BGAT	Tbp	UNKNOWN	SYBR	None				26.9601	26.9313	0.0407091							TRUE	1.21944	TRUE	3	19	1	83.3077				N	N	N
A8	5066 BGAT	Tbp	UNKNOWN	SYBR	None				26.7405	26.7136	0.0379902							TRUE	1.21944	TRUE	3	19	1	83.3077				N	N	N
A9	CNV2 BGAT	Tbp	UNKNOWN	SYBR	None				26.333	26.3285	0.00629708							TRUE	1.21944	TRUE	3	18	1	83.3077				N	N	N
A10	5060 BGAT	Prdm16	UNKNOWN	SYBR	None	1.98855	1.82492	2.16685	27.948	27.9474	0.000872608		1.01608	0.0287923			-0.991714	TRUE	1.00065	TRUE	3	20	1	85.6779				N	N	N
A11	5066 BGAT	Prdm16	UNKNOWN	SYBR	None	1.44008	1.19651	1.73323	28.1393	28.1953	0.0792239		1.48164	0.0621276			-0.52615	TRUE	1.00065	TRUE	3	21	1	85.6779				N	N	N
A12	CNV2 BGAT	Prdm16	UNKNOWN	SYBR	None	0.280847	0.140027	0.563285	29.9351	30.1685	0.329966		3.83994	0.233364			1.83214	TRUE	1.00065	TRUE	3	22	1	85.4956				N	N	N
B1	5060 WAT	Tbp	UNKNOWN	SYBR	None				24.8739	24.9014	0.0388021							TRUE	1.21944	TRUE	3	17	1	83.3077				N	N	N
B2	5066 WAT	Tbp	UNKNOWN	SYBR	None				25.9702	25.933	0.052486							TRUE	1.21944	TRUE	3	18	1	83.4901				N	N	N
B3	CNV2 WAT	Tbp	UNKNOWN	SYBR	None				25.6403	25.6588	0.0262659							TRUE	1.21944	TRUE	3	17	1	83.4901				N	N	N
B4	5060 WAT	Prdm16	UNKNOWN	SYBR	None	1	0.91061	1.09816	26.9244	26.9092	0.0215886		2.00779	0.031398			0	TRUE	1.00065	TRUE	3	20	1	86.0425				N	N	N
B5	5066 WAT	Prdm16	UNKNOWN	SYBR	None	0.197978	0.176756	0.221749	30.2857	30.2774	0.0116689		4.34438	0.0380194			2.33659	TRUE	1.00065	TRUE	3	23	1	86.0425				N	N	N
B6	CNV2 WAT	Prdm16	UNKNOWN	SYBR	None	0.278701	0.238927	0.325096	29.4617	29.5098	0.0681282		3.851	0.0516302			1.84321	TRUE	1.00065	TRUE	3	21	1	86.0425				N	N	N
B7	5060 BGAT	Tbp	UNKNOWN	SYBR	None				26.9026	26.9313	0.0407091							TRUE	1.21944	TRUE	3	19	1	83.4901				N	N	N
B8	5066 BGAT	Tbp	UNKNOWN	SYBR	None				26.6868	26.7136	0.0379902							TRUE	1.21944	TRUE	3	19	1	83.4901				N	N	N
B9	CNV2 BGAT	Tbp	UNKNOWN	SYBR	None				26.3241	26.3285	0.00629708							TRUE	1.21944	TRUE	3	18	1	83.4901				N	N	N
B10	5060 BGAT	Prdm16	UNKNOWN	SYBR	None	1.98855	1.82492	2.16685	27.9468	27.9474	0.000872608		1.01608	0.0287923			-0.991714	TRUE	1.00065	TRUE	3	20	1	85.8602				N	N	N
B11	5066 BGAT	Prdm16	UNKNOWN	SYBR	None	1.44008	1.19651	1.73323	28.2513	28.1953	0.0792239		1.48164	0.0621276			-0.52615	TRUE	1.00065	TRUE	3	20	1	85.6779				N	N	N
B12	CNV2 BGAT	Prdm16	UNKNOWN	SYBR	None	0.280847	0.140027	0.563285	30.4018	30.1685	0.329966		3.83994	0.233364			1.83214	TRUE	1.00065	TRUE	3	23	1	85.4956				N	N	N
C1	5508 WAT	Tbp	UNKNOWN	SYBR	None				26.9397	27.0194	0.112767							TRUE	1.21944	TRUE	3	20	1	83.4901				N	N	N
C2	5509 WAT	Tbp	UNKNOWN	SYBR	None				26.6222	26.5996	0.0319493							TRUE	1.21944	TRUE	3	19	1	83.6724				N	N	N
C3	5510 WAT	Tbp	UNKNOWN	SYBR	None				25.3419	25.3821	0.0568692							TRUE	1.21944	TRUE	3	18	1	83.6724				N	N	N
C4	5508 WAT	Prdm16	UNKNOWN	SYBR	None	0.294887	0.231616	0.375442	30.7749	30.789	0.0199729		3.76956	0.0809797			1.76177	TRUE	1.00065	TRUE	3	23	1	86.0425				N	N	N
C5	5509 WAT	Prdm16	UNKNOWN	SYBR	None	0.34963	0.30596	0.399533	30.0849	30.1235	0.0546075		3.52389	0.0447367			1.5161	TRUE	1.00065	TRUE	3	22	1	86.2249				N	N	N
C6	5510 WAT	Prdm16	UNKNOWN	SYBR	None	0.529792	0.371545	0.755438	28.4184	28.3064	0.158347		2.9243	0.11897			0.916502	TRUE	1.00065	TRUE	3	21	1	86.2249				N	N	N
C7	5508 BGAT	Tbp	UNKNOWN	SYBR	None				26.1079	26.1257	0.0251546							TRUE	1.21944	TRUE	3	18	1	83.6724				N	N	N
C8	5509 BGAT	Tbp	UNKNOWN	SYBR	None				26.6472	26.7508	0.14659							TRUE	1.21944	TRUE	3	19	1	83.6724				N	N	N
C9	5510 BGAT	Tbp	UNKNOWN	SYBR	None				25.8401	25.8986	0.0827252							TRUE	1.21944	TRUE	3	18	1	83.6724				N	N	N
C10	5508 BGAT	Prdm16	UNKNOWN	SYBR	None	0.517446	0.322845	0.829347	28.9268	29.084	0.222272		2.95831	0.158174			0.950519	TRUE	1.00065	TRUE	3	21	1	86.0425				N	N	N
C11	5509 BGAT	Prdm16	UNKNOWN	SYBR	None	1.74328	1.26857	2.39565	27.9816	27.9568	0.0351147		1.20599	0.106587			-0.801808	TRUE	1.00065	TRUE	3	21	1	85.8602				N	N	N
C12	5510 BGAT	Prdm16	UNKNOWN	SYBR	None	0.837824	0.535984	1.30965	28.2996	28.1617	0.195002		2.26307	0.149782			0.25528	TRUE	1.00065	TRUE	3	21	1	85.4956				N	N	N
D1	5508 WAT	Tbp	UNKNOWN	SYBR	None				27.0992	27.0194	0.112767							TRUE	1.21944	TRUE	3	19	1	83.6724				N	N	N
D2	5509 WAT	Tbp	UNKNOWN	SYBR	None				26.577	26.5996	0.0319493							TRUE	1.21944	TRUE	3	19	1	83.6724				N	N	N
D3	5510 WAT	Tbp	UNKNOWN	SYBR	None				25.4224	25.3821	0.0568692							TRUE	1.21944	TRUE	3	17	1	83.8547				N	N	N
D4	5508 WAT	Prdm16	UNKNOWN	SYBR	None	0.294887	0.231616	0.375442	30.8031	30.789	0.0199729		3.76956	0.0809797			1.76177	TRUE	1.00065	TRUE	3	23	1	86.2249				N	N	N
D5	5509 WAT	Prdm16	UNKNOWN	SYBR	None	0.34963	0.30596	0.399533	30.1621	30.1235	0.0546075		3.52389	0.0447367			1.5161	TRUE	1.00065	TRUE	3	23	1	86.2249				N	N	N
D6	5510 WAT	Prdm16	UNKNOWN	SYBR	None	0.529792	0.371545	0.755438	28.1945	28.3064	0.158347		2.9243	0.11897			0.916502	TRUE	1.00065	TRUE	3	21	1	86.2249				N	N	N
D7	5508 BGAT	Tbp	UNKNOWN	SYBR	None				26.1435	26.1257	0.0251546							TRUE	1.21944	TRUE	3	18	1	83.8547				N	N	N
D8	5509 BGAT	Tbp	UNKNOWN	SYBR	None				26.8545	26.7508	0.14659							TRUE	1.21944	TRUE	3	19	1	83.6724				N	N	N
D9	5510 BGAT	Tbp	UNKNOWN	SYBR	None				25.9571	25.8986	0.0827252							TRUE	1.21944	TRUE	3	18	1	83.6724				N	N	N
D10	5508 BGAT	Prdm16	UNKNOWN	SYBR	None	0.517446	0.322845	0.829347	29.2412	29.084	0.222272		2.95831	0.158174			0.950519	TRUE	1.00065	TRUE	3	22	1	86.0425				N	N	N
D11	5509 BGAT	Prdm16	UNKNOWN	SYBR	None	1.74328	1.26857	2.39565	27.932	27.9568	0.0351147		1.20599	0.106587			-0.801808	TRUE	1.00065	TRUE	3	21	1	85.8602				N	N	N
D12	5510 BGAT	Prdm16	UNKNOWN	SYBR	None	0.837824	0.535984	1.30965	28.0238	28.1617	0.195002		2.26307	0.149782			0.25528	TRUE	1.00065	TRUE	3	21	1	85.6779				N	N	N
E1	5353 WAT	Tbp	UNKNOWN	SYBR	None				25.5072	25.5078	0.000894188							TRUE	1.21944	TRUE	3	18	1	83.6724				N	N	N
E2	5240 WAT	Tbp	UNKNOWN	SYBR	None				25.0122	25.0909	0.111363							TRUE	1.21944	TRUE	3	17	1	83.6724				N	N	N
E3	5241 WAT	Tbp	UNKNOWN	SYBR	None				26.5779	26.6058	0.0394414							TRUE	1.21944	TRUE	3	18	1	83.8547				N	N	N
E4	5353 WAT	Prdm16	UNKNOWN	SYBR	None	0.170524	0.108075	0.269056	30.2205	30.0676	0.216252		4.55975	0.152914			2.55196	TRUE	1.00065	TRUE	3	23	1	86.2249				N	N	N
E5	5240 WAT	Prdm16	UNKNOWN	SYBR	None	0.121306	0.0955873	0.153944	30.1285	30.142	0.0190922		5.05107	0.0798947			3.04328	TRUE	1.00065	TRUE	3	23	1	86.2249				N	N	N
E6	5241 WAT	Prdm16	UNKNOWN	SYBR	None	0.281428	0.16352	0.484357	30.2629	30.4428	0.25442		3.83696	0.182051			1.82916	TRUE	1.00065	TRUE	3	23	1	86.2249				N	N	N
E7	5353 BGAT	Tbp	UNKNOWN	SYBR	None				24.9407	24.9826	0.0593104							TRUE	1.21944	TRUE	3	17	1	83.8547				N	N	N
E8	5240 BGAT	Tbp	UNKNOWN	SYBR	None				25.7138	26.5742	0.920943							TRUE	1.21944	TRUE	3	18	1	83.6724				Y	N	N
E9	5241 BGAT	Tbp	UNKNOWN	SYBR	None				25.7464	25.7966	0.0710576							TRUE	1.21944	TRUE	3	18	1	83.6724				N	N	N
E10	5353 BGAT	Prdm16	UNKNOWN	SYBR	None	1.47765	0.655746	3.32973	26.1579	26.4271	0.380657		1.44449	0.272413			-0.563306	TRUE	1.00065	TRUE	3	19	1	86.0425				N	N	N
E11	5240 BGAT	Prdm16	UNKNOWN	SYBR	None	1.66432	0.370759	7.47104	26.4757	27.8471	1.51237		1.27286	0.885351			-0.734932	TRUE	1.00065	TRUE	3	19	1	85.8602				Y	N	N
E12	5241 BGAT	Prdm16	UNKNOWN	SYBR	None	1.21956	0.956489	1.55498	27.5822	27.5181	0.090696		1.72143	0.0814707			-0.28636	TRUE	1.00065	TRUE	3	20	1	85.6779				N	N	N
F1	5353 WAT	Tbp	UNKNOWN	SYBR	None				25.5084	25.5078	0.000894188							TRUE	1.21944	TRUE	3	18	1	83.4901				N	N	N
F2	5240 WAT	Tbp	UNKNOWN	SYBR	None				25.1697	25.0909	0.111363							TRUE	1.21944	TRUE	3	17	1	83.4901				N	N	N
F3	5241 WAT	Tbp	UNKNOWN	SYBR	None				26.6337	26.6058	0.0394414							TRUE	1.21944	TRUE	3	19	1	83.6724				N	N	N
F4	5353 WAT	Prdm16	UNKNOWN	SYBR	None	0.170524	0.108075	0.269056	29.9147	30.0676	0.216252		4.55975	0.152914			2.55196	TRUE	1.00065	TRUE	3	23	1	86.2249				N	N	N
F5	5240 WAT	Prdm16	UNKNOWN	SYBR	None	0.121306	0.0955873	0.153944	30.1555	30.142	0.0190922		5.05107	0.0798947			3.04328	TRUE	1.00065	TRUE	3	23	1	86.2249				N	N	N
F6	5241 WAT	Prdm16	UNKNOWN	SYBR	None	0.281428	0.16352	0.484357	30.6227	30.4428	0.25442		3.83696	0.182051			1.82916	TRUE	1.00065	TRUE	3	23	1	86.2249				N	N	N
F7	5353 BGAT	Tbp	UNKNOWN	SYBR	None				25.0245	24.9826	0.0593104							TRUE	1.21944	TRUE	3	18	1	83.6724				N	N	N
F8	5240 BGAT	Tbp	UNKNOWN	SYBR	None				25.8458	26.5742	0.920943							TRUE	1.21944	TRUE	3	18	1	83.6724				Y	N	N
F9	5241 BGAT	Tbp	UNKNOWN	SYBR	None				25.8469	25.7966	0.0710576							TRUE	1.21944	TRUE	3	18	1	83.4901				N	N	N
F10	5353 BGAT	Prdm16	UNKNOWN	SYBR	None	1.47765	0.655746	3.32973	26.6963	26.4271	0.380657		1.44449	0.272413			-0.563306	TRUE	1.00065	TRUE	3	19	1	86.0425				N	N	N
F11	5240 BGAT	Prdm16	UNKNOWN	SYBR	None	1.66432	0.370759	7.47104	26.6005	27.8471	1.51237		1.27286	0.885351			-0.734932	TRUE	1.00065	TRUE	3	19	1	85.8602				Y	N	N
F12	5241 BGAT	Prdm16	UNKNOWN	SYBR	None	1.21956	0.956489	1.55498	27.4539	27.5181	0.090696		1.72143	0.0814707			-0.28636	TRUE	1.00065	TRUE	3	20	1	85.4956				N	N	N
G1	5511 WAT	Tbp	UNKNOWN	SYBR	None				25.7721	25.9444	0.243705							TRUE	1.21944	TRUE	3	18	1	83.3077				N	N	N
G2	5512 WAT	Tbp	UNKNOWN	SYBR	None				25.1969	25.3087	0.158077							TRUE	1.21944	TRUE	3	17	1	83.4901				N	N	N
G3	H2O	Tbp	UNKNOWN	SYBR	None				Undetermined									TRUE	1.21944	TRUE	3	39	1	69.816				N	Y	Y
G4	5511 WAT	Prdm16	UNKNOWN	SYBR	None	0.208547	0.118598	0.366715	30.1355	30.2137	0.110642		4.26935	0.189253			2.26156	TRUE	1.00065	TRUE	3	22	1	86.0425				N	N	N
G5	5512 WAT	Prdm16	UNKNOWN	SYBR	None	0.18049	0.124747	0.261143	29.8398	29.7865	0.0754557		4.4778	0.123859			2.47001	TRUE	1.00065	TRUE	3	22	1	86.0425				N	N	N
G6	H2O	Prdm16	UNKNOWN	SYBR	None				Undetermined									TRUE	1.00065	TRUE	3	39	1	70.1807				N	Y	Y
G7	5511 BGAT	Tbp	UNKNOWN	SYBR	None				25.1026	25.149	0.0656425							TRUE	1.21944	TRUE	3	17	1	83.4901				N	N	N
G8	5240 BGAT	Tbp	UNKNOWN	SYBR	None				27.2939	26.5742	0.920943							TRUE	1.21944	TRUE	3	20	1	83.4901				Y	N	N
G10	5511 BGAT	Prdm16	UNKNOWN	SYBR	None	0.417286	0.362265	0.480664	28.4273	28.4177	0.013661		3.26869	0.0474108			1.26089	TRUE	1.00065	TRUE	3	21	1	85.8602				N	N	N
G11	5240 BGAT	Prdm16	UNKNOWN	SYBR	None	1.66432	0.370759	7.47104	29.1658	27.8471	1.51237		1.27286	0.885351			-0.734932	TRUE	1.00065	TRUE	3	22	1	85.6779				Y	N	N
H1	5511 WAT	Tbp	UNKNOWN	SYBR	None				26.1167	25.9444	0.243705							TRUE	1.21944	TRUE	3	18	1	83.3077				N	N	N
H2	5512 WAT	Tbp	UNKNOWN	SYBR	None				25.4204	25.3087	0.158077							TRUE	1.21944	TRUE	3	18	1	83.3077				N	N	N
H4	5511 WAT	Prdm16	UNKNOWN	SYBR	None	0.208547	0.118598	0.366715	30.292	30.2137	0.110642		4.26935	0.189253			2.26156	TRUE	1.00065	TRUE	3	22	1	85.8602				N	N	N
H5	5512 WAT	Prdm16	UNKNOWN	SYBR	None	0.18049	0.124747	0.261143	29.7331	29.7865	0.0754557		4.4778	0.123859			2.47001	TRUE	1.00065	TRUE	3	22	1	85.8602				N	N	N
H7	5511 BGAT	Tbp	UNKNOWN	SYBR	None				25.1954	25.149	0.0656425							TRUE	1.21944	TRUE	3	18	1	83.3077				N	N	N
H8	5240 BGAT	Tbp	UNKNOWN	SYBR	None				27.4434	26.5742	0.920943							TRUE	1.21944	TRUE	3	19	1	83.3077				Y	N	N
H10	5511 BGAT	Prdm16	UNKNOWN	SYBR	None	0.417286	0.362265	0.480664	28.408	28.4177	0.013661		3.26869	0.0474108			1.26089	TRUE	1.00065	TRUE	3	21	1	85.6779				N	N	N
H11	5240 BGAT	Prdm16	UNKNOWN	SYBR	None	1.66432	0.370759	7.47104	29.1463	27.8471	1.51237		1.27286	0.885351			-0.734932	TRUE	1.00065	TRUE	3	22	1	85.4956				Y	N	N
Analysis Type	Singleplex
Endogenous Control	Tbp
RQ Min/Max Confidence Level	95.0
Reference Sample	5060 WAT
