# Supplementary material for: Adipocytes influence choroidal neovascularization via PRDM16
Source: EMBO Mol Med. 2026 May 19;18(6):2379–403. doi: 10.1038/s44321-026-00441-5 (PMC13269495; doi:10.1038/s44321-026-00441-5)
Supplement: Supplementary file 2 — Source data Fig. 1 [file 44321_2026_441_MOESM2_ESM.zip › Figure 1/1F/qPCR browning markers eWAT.xlsx]

## Sheet: eWAT 3d
3 days post laser										Normalized
eWAT	Group	Sample	Ct Prdm16	Ct Tbp	Delta CT	X control	Ddelta CT	RQ	Mean	RQ		Prdm16
Experiment 1	Sham	n1	29.7754	26.2659	3.50949	3.30658	0.202904	0.8688	1.03033	0.843224		Sham	CNV
		n2	30.0144	26.4251	3.58921		0.282626	0.822093		0.797892		0.843224	0.620717
		n3	29.4316	26.6105	2.82105		-0.48553	1.4001		1.35888		0.797892	0.82899
	CNV	n1	30.7577	26.8063	3.95147		0.644885	0.639544		0.620717		1.35888	2.07836
		n2	29.8444	26.3103	3.53405		0.227465	0.854134		0.82899		0.686514	0.448538
		n3	29.7409	27.5329	2.20803		-1.09856	2.1414		2.07836		1.72618	1.12094
Experiment 2	Sham	n4	29.1613	25.9363	3.22499	2.85664	0.368348	0.774669	1.12841	0.686514		0.587304	0.42196
		n5	27.4176	25.5228	1.89477		-0.961877	1.94784		1.72618
		n6	31.8545	28.4044	3.45017		0.593529	0.66272		0.587304		t.test	0.803296
	CNV	n4	28.8366	24.9975	3.83905		0.982405	0.506135		0.448538
		n5	27.8874	25.3698	2.51765		-0.338996	1.26488		1.12094
		n6	30.8889	26.9618	3.92717		1.07053	0.476144		0.42196
										Normalized
eWAT	Group	Sample	Ct Ucp1	Ct Tbp	Delta CT	X control	Ddelta CT	RQ	Mean	RQ		Ucp1
Experiment 1	Sham	n1	26.7756	24.4643	2.31138	-0.432619	2.744	0.14927	2.21667	0.0673398		Sham	CNV
		n2	22.0359	24.8516	-2.8157		-2.38308	5.2165		2.3533		0.0673398	0.0761476
		n3	23.6596	24.4531	-0.793537		-0.360918	1.28424		0.579356		2.3533	0.103601
	CNV	n1	26.2034	24.0694	2.13404		2.56666	0.168794		0.0761476		0.579356	0.107847
		n2	25.7239	24.034	1.68988		2.1225	0.229648		0.103601		0.571	2.057
		n3	25.9273	24.2954	1.63193		2.06455	0.239061		0.107847		1.429	2.953
Experiment 2	Sham	n4	29.8793	24.7594	5.11986	4.45823	0.66163	0.632164	1.10702	0.571052
		n5
		n6	31.7953	27.9987	3.7966		-0.66163	1.58187		1.42895		t.test	0.936888
	CNV	n4	27.8138	24.5426	3.27122		-1.18701	2.27681		2.05671
		n5
		n6	29.4217	26.6722	2.74954		-1.70869	3.26864		2.95266
										Normalized
eWAT	Group	Sample	Ct Ppargc1a	Ct Tbp	Delta CT	X control	Ddelta CT	RQ	Mean	RQ		Ppargc1a
Experiment 1	Sham	n1	29.2759	26.3284	2.94755	1.72499	1.22257	0.428519	1.30013	0.329598		Sham	CNV
		n2	27.7047	25.8459	1.85882		0.13383	0.911409		0.701016		0.329598	1.17091
		n3	27.0242	26.6556	0.368589		-1.3564	2.56045		1.96939		0.701016	0.808964
	CNV	n1	28.2135	27.0948	1.1187		-0.606284	1.52233		1.17091		1.96939	1.61232
		n2	27.4797	25.8275	1.65219		-0.072799	1.05176		0.808964		0.500702	0.531991
		n3	28.4894	27.8322	0.657196		-1.06779	2.09622		1.61232		1.91128	1.10001
Experiment 2	Sham	n4	27.9695	25.9286	2.04089	1.31941	0.721476	0.606477	1.21125	0.500702		0.588022	0.968608
		n5	25.7153	25.607	0.108376		-1.21103	2.31504		1.91128
		n6	30.0942	28.2853	1.80897		0.489559	0.712243		0.588022		t.test	0.925759
	CNV	n4	26.8934	24.94	1.95344		0.634027	0.644375		0.531991
		n5	26.173	25.2676	0.905397		-0.414013	1.33239		1.10001
		n6	28.2638	27.1749	1.08893		-0.230484	1.17323		0.968608
										Normalized
eWAT	Group	Sample	Ct Cidea	Ct Tbp	Delta CT	X control	Ddelta CT	RQ	Mean	RQ
Experiment 1 and 2	Sham	n1	28.893	25.7543	3.13873	3.03807	0.100652	0.932611	1.07447	0.867972
		n2	30.7008	27.4911	3.20969		0.171617	0.887847		0.82631		Cidea
		n3	29.7778	26.9587	2.81901		-0.219061	1.16398		1.0833		Sham	CNV
		n4	29.3573	26.2504	3.10689		0.0688168	0.95342		0.887338		0.867972	1.41451
		n5	27.9424	25.8688	2.07367		-0.9644	1.95125		1.81601		0.82631	0.339591
		n6	30.8915	27.0111	3.88045		0.842374	0.557725		0.519069		1.0833	0.385176
	CNV	n1	30.0805	27.6464	2.43414		-0.603928	1.51985		1.41451		0.887338	0.939754
		n2	30.8855	26.3929	4.49258		1.4545	0.364881		0.339591		1.81601	0.794261
		n3	30.5284	26.2176	4.31086		1.27278	0.413861		0.385176		0.519069	0.606806
		n4	28.8868	25.8627	3.02409		-0.0139831	1.00974		0.939754
		n5	31.4668	28.2001	3.26676		0.228687	0.853411		0.794261		t.test	0.321022
		n6	29.8316	26.1765	3.65514		0.617065	0.651996		0.606806
										Normalized
eWAT	Group	Sample	Ct Cox7a1	Ct Tbp	Delta CT	X control	Ddelta CT	RQ	Mean	RQ
Experiment 1 and 2	Sham	n1	25.2845	26.6426	-1.35814	-0.805032	-0.553111	1.46725	1.0402	1.41054
		n2	25.926	26.0962	-0.170235		0.634797	0.644031		0.61914		Cox7a1
		n3	25.4142	26.3924	-0.978153		-0.173121	1.1275		1.08392		Sham	CNV
		n4	26.0414	26.7461	-0.704691		0.100341	0.932813		0.89676		1.41054	2.47732
		n5	24.3048	25.4762	-1.17138		-0.366353	1.28909		1.23927		0.61914	0.4702
		n6	26.5908	27.0384	-0.447584		0.357448	0.780544		0.750377		1.08392	1.00445
	CNV	n1	25.3761	27.5468	-2.17068		-1.36565	2.57692		2.47732		0.89676	0.876619
		n2	26.5152	26.2884	0.226757		1.03179	0.489103		0.4702		1.23927	1.96222
		n3	25.1345	26.0028	-0.868305		-0.0632734	1.04483		1.00445		0.750377	0.799805
		n4	25.11	25.7819	-0.671919		0.133113	0.911862		0.876619
		n5	25.9167	27.751	-1.83438		-1.02935	2.04111		1.96222		t.test	0.453967
		n6	25.1424	25.6821	-0.539618		0.265414	0.83196		0.799805

## Sheet: eWAT 14d
14 days post laser										Normalized
eWAT	Group	Sample	Ct Prdm16	Ct Tbp	Delta CT	X control	Ddelta CT	RQ	Mean	RQ
Experiment 1 and 2	Sham	n1	30.0676	25.5078	4.55975	4.43899	0.120763	0.919701	1.03801	0.886027
		n2	30.142	25.0909	5.05107		0.612085	0.654251		0.630296		Prdm16
		n3	30.4428	26.6058	3.83696		-0.60203	1.51785		1.46228		Sham	CNV
		n4	30.2137	25.9444	4.26935		-0.169634	1.12477		1.08359		0.886027	1.02868
		n5	29.7865	25.3087	4.4778		0.0388161	0.973453		0.937811		0.630296	1.44811
	CNV	n1	30.2774	25.933	4.34438		-0.0946068	1.06777		1.02868		1.46228	1.53221
		n2	29.5098	25.6588	3.851		-0.587983	1.50314		1.44811		1.08359	1.81665
		n3	30.789	27.0194	3.76956		-0.669424	1.59044		1.53221		0.937811	2.75275
		n4	30.1235	26.5996	3.52389		-0.915095	1.88569		1.81665		0.328346	1.36881
		n5	28.3064	25.3821	2.9243		-1.51469	2.85737		2.75275		1.67165	2.86089
Experiment 3	Sham	n6	28.9215	28.8251	0.0963497	-1.07764	1.17399	0.443193	1.34977	0.328346
		n7	25.8349	28.0865	-2.25164		-1.17399	2.25635		1.67165		t.test	0.0232629
	CNV	n6	31.1533	33.1166	-1.96329		-0.885643	1.84759		1.36881
		n7	28.5664	31.5932	-3.02683		-1.94918	3.86156		2.86089
										Normalized
eWAT	Group	Sample	Ct Ucp1	Ct Tbp	Delta CT	X control	Ddelta CT	RQ	Mean	RQ		Ucp1
Experiment 1 and 2	Sham	n1	33.7928	26.3052	7.48761	6.67326	0.814351	0.568664	1.10819	0.513149		Sham	CNV
		n2	31.8781	24.8087	7.0695		0.396239	0.759836		0.685658		0.513149	4.90887
		n3	34.2164	27.3934	6.82307		0.149808	0.90137		0.813375		0.685658	1.38308
		n4	32.1931	25.8294	6.36369		-0.309573	1.23934		1.11835		0.813375	1.50297
		n5	31.5419	25.9195	5.62243		-1.05083	2.07172		1.86947		1.11835	1.52397
	CNV	n1	29.3439	25.1143	4.22967		-2.44359	5.43994		4.90887		1.86947	1.81926
		n2	31.4093	25.3521	6.05717		-0.616088	1.53271		1.38308		0.332949	2.65579
		n3	31.1911	25.2539	5.93724		-0.736014	1.66557		1.50297		1.66705	1.41567
		n4	32.0953	26.1781	5.91722		-0.756034	1.68884		1.52397			2.10111
		n5	32.1633	26.5016	5.66171		-1.01155	2.01608		1.81926
		n6	30.1849	25.0689	5.11592		-1.55734	2.94311		2.65579
Experiment 3	Sham	n6	35.3505	28.8251	6.52532	5.36336	1.16196	0.446904	1.34226	0.332949		t.test	0.0354986
		n7	32.2879	28.0865	4.2014		-1.16196	2.23762		1.66705
	CNV	n7	36.0557	31.6185	4.43721		-0.926146	1.90019		1.41567
		n8	36.9841	33.1166	3.86754		-1.49582	2.82024		2.10111
										Normalized
eWAT	Group	Sample	Ct Ppargc1a	Ct Tbp	Delta CT	X control	Ddelta CT	RQ	Mean	RQ		Ppargc1a
Experiment 1	Sham	n1	28.0605	26.6975	1.363	2.12245	-0.759448	1.69284	1.30493	1.29727		Sham	CNV
		n2	27.3745	26.188	1.18648		-0.935966	1.91317		1.46611		1.29727	1.39826
		n3	29.1276	25.3097	3.81786		1.69541	0.308766		0.236616		1.46611	1.161
	CNV	n1	26.214	24.9591	1.25484		-0.867606	1.82463		1.39826		0.236616	1.117
		n2	25.2473	23.7239	1.5234		-0.599052	1.51472		1.16077		0.866237	1.60929
		n3	26.0585	24.4798	1.57867		-0.543777	1.45778		1.11714		0.505603	2.15527
Experiment 2	Sham	n4	25.6102	24.8934	0.716747	0.672197	0.0445506	0.969592	1.11931	0.866237		1.62816	1.19596
		n5	28.4155	26.922	1.4935		0.821307	0.565929		0.505603			1.81348
		n6	26.9022	27.0958	-0.193661		-0.865857	1.82242		1.62816			1.2396
	CNV	n4	25.9347	26.1116	-0.176844		-0.84904	1.8013		1.60929
		n5	26.329	26.9273	-0.598288		-1.27048	2.41243		2.15527
		n6	25.8385	25.5871	0.25141		-0.420787	1.33866		1.19596		t.test	0.0861853
		n7	31.7105	32.0597	-0.349178		-1.02138	2.02985		1.81348
		n8	35.8276	35.6279	0.199703		-0.472493	1.38751		1.2396
										Normalized
eWAT	Group	Sample	Ct Cidea	Ct Tbp	Delta CT	X control	Ddelta CT	RQ	Mean	RQ
Experiment 1 and 2	Sham	n1	23.238	26.0528	-2.81476	-0.542761	-2.272	4.82992	1.5207	3.17611
		n2	24.196	23.4449	0.751103		1.29386	0.407857		0.268204		Cidea
		n3	24.072	24.4992	-0.427207		0.115554	0.923028		0.606976		Sham	CNV
		n4	23.207	23.6958	-0.488759		0.0540022	0.96326		0.633432		3.17611	0.279551
		n5	23.56	24.8298	-1.26976		-0.727001	1.65519		1.08844		0.268204	0.508132
		n6	24.333	23.3402	0.992817		1.53558	0.344941		0.226831		0.606976	0.299401
	CNV	n1	25.3499	24.6586	0.69132		1.23408	0.425113		0.279551		0.633432	0.324448
		n2	24.7055	24.8763	-0.170773		0.371988	0.772717		0.508132		1.08844	0.598673
		n3	24.7972	24.2049	0.592354		1.13511	0.455299		0.299401		0.226831	0.716182
		n4	23.7183	23.2418	0.476446		1.01921	0.493387		0.324448
		n5	23.4494	23.8567	-0.407337		0.135424	0.910402		0.598673		t.test	0.262338
		n6	23.2929	23.9587	-0.665894		-0.123133	1.0891		0.716182
										Normalized
eWAT	Group	Sample	Ct Cox7a1	Ct Tbp	Delta CT	X control	Ddelta CT	RQ	Mean	RQ
Experiment 1 and 2	Sham	n1	24.893	26.0528	-1.15974	0.671981	-1.83172	3.55961	1.46822	2.42444
		n2	24.3889	23.4449	0.944021		0.27204	0.828148		0.564048		Cox7a1
		n3	23.6273	24.4992	-0.871948		-1.54393	2.91588		1.98599		Sham	CNV
		n4	25.3572	23.6958	1.66141		0.989426	0.503678		0.343053		2.42444	0.948784
		n5	26.9778	24.8298	2.14805		1.47607	0.359466		0.244831		0.564048	1.15403
		n6	24.6503	23.3402	1.31009		0.638112	0.642553		0.43764		1.98599	0.063279
	CNV	n1	24.8523	24.6586	0.19376		-0.478221	1.39303		0.948784		0.343053	0.189937
		n2	24.7875	24.8763	-0.0887699		-0.760751	1.69437		1.15403		0.244831	0.324799
		n3	28.3049	24.2049	4.10004		3.42806	0.0929076		0.063279		0.43764	0.465444
		n4	25.7562	23.2418	2.51432		1.84234	0.27887		0.189937
		n5	25.597	23.8567	1.74029		1.06831	0.476878		0.324799		t.test	0.290718
		n6	25.18	23.9587	1.22123		0.54925	0.683375		0.465444
