# Supplementary material for: Adipocytes influence choroidal neovascularization via PRDM16
Source: EMBO Mol Med. 2026 May 19;18(6):2379–403. doi: 10.1038/s44321-026-00441-5 (PMC13269495; doi:10.1038/s44321-026-00441-5)
Supplement: Supplementary file 2 — Source data Fig. 1 [file 44321_2026_441_MOESM2_ESM.zip › Figure 1/1F/3 Days/20180525 Prdm16 B6 3 days eWAT Sham and cnv.xls]

## Sheet: Results
Block Type	96alum
Chemistry	SYBR_GREEN
Experiment File Name	C:\Users\betoh\Desktop\qPCR\ABI files\20180525 Prdm16 B6 3 days WAT, BAT, BgAT ctrl and cnv 5800, 5801, 5802, 5808, 5809, 5810.eds
Experiment Run End Time	2018-05-25 13:03:17 PM EDT
Instrument Type	sds7500
Passive Reference	ROX
Well	Sample Name	Target Name	Task	Reporter	Quencher	RQ	RQ Min	RQ Max	Cт	Cт Mean	Cт SD	ΔCт	ΔCт Mean	ΔCт SE	HK Control ΔCт Mean	HK Control ΔCт SE	ΔΔCт	Automatic Ct Threshold	Ct Threshold	Automatic Baseline	Baseline Start	Baseline End	Efficiency	Tm1	Tm2	Tm3	Comments	HIGHSD	NOAMP	EXPFAIL
A1	WAT 5800	TBP	UNKNOWN	SYBR	None				26.9134	26.8063	0.15151							TRUE	1.15564	TRUE	3	19	1	83.2119				N	N	N
A2	WAT 5801	TBP	UNKNOWN	SYBR	None				26.4364	26.3103	0.178278							TRUE	1.15564	TRUE	3	19	1	83.2119				N	N	N
A3	WAT 5802	TBP	UNKNOWN	SYBR	None				27.9032	27.5329	0.523769							TRUE	1.15564	TRUE	3	20	1	83.2119				Y	N	N
A4	WAT 5800	Prdm16	UNKNOWN	SYBR	None	1	0.725866	1.37766	30.7498	30.7577	0.011232		3.95147	0.107428			0	TRUE	0.964286	TRUE	3	24	1	85.7243				N	N	N
A5	WAT 5801	Prdm16	UNKNOWN	SYBR	None	1.33554	0.831174	2.14595	29.9413	29.8444	0.137076		3.53405	0.159017			-0.417418	TRUE	0.964286	TRUE	3	23	1	85.7243				N	N	N
A6	WAT 5802	Prdm16	UNKNOWN	SYBR	None	3.34833	1.00337	11.1737	29.9025	29.7409	0.22851		2.20803	0.404073			-1.74344	TRUE	0.964286	TRUE	3	23	1	85.9038				N	N	N
A7	WAT 5808	TBP	UNKNOWN	SYBR	None				26.2493	26.2659	0.0234431							TRUE	1.15564	TRUE	3	18	1	83.2119				N	N	N
A8	WAT 5809	TBP	UNKNOWN	SYBR	None				26.3817	26.4251	0.0614063							TRUE	1.15564	TRUE	3	19	1	83.2119				N	N	N
A9	WAT 5810	TBP	UNKNOWN	SYBR	None				26.5486	26.6105	0.0875886							TRUE	1.15564	TRUE	3	19	1	83.2119				N	N	N
A10	WAT 5808	Prdm16	UNKNOWN	SYBR	None	1.35847	1.08475	1.70125	29.849	29.7754	0.104087		3.50949	0.0754444			-0.44198	TRUE	0.964286	TRUE	3	23	1	85.5449				N	N	N
A11	WAT 5809	Prdm16	UNKNOWN	SYBR	None	1.28544	1.11841	1.47741	30.0315	30.0144	0.0242051		3.58921	0.0466724			-0.36226	TRUE	0.964286	TRUE	3	23	1	85.5449				N	N	N
A12	WAT 5810	Prdm16	UNKNOWN	SYBR	None	2.18922	1.80829	2.65039	29.4151	29.4316	0.023346		2.82105	0.0640968			-1.13042	TRUE	0.964286	TRUE	3	22	1	85.5449				N	N	N
B1	WAT 5800	TBP	UNKNOWN	SYBR	None				26.6991	26.8063	0.15151							TRUE	1.15564	TRUE	3	19	1	83.3913				N	N	N
B2	WAT 5801	TBP	UNKNOWN	SYBR	None				26.1843	26.3103	0.178278							TRUE	1.15564	TRUE	3	19	1	83.3913				N	N	N
B3	WAT 5802	TBP	UNKNOWN	SYBR	None				27.1625	27.5329	0.523769							TRUE	1.15564	TRUE	3	19	1	83.3913				Y	N	N
B4	WAT 5800	Prdm16	UNKNOWN	SYBR	None	1	0.725866	1.37766	30.7657	30.7577	0.011232		3.95147	0.107428			0	TRUE	0.964286	TRUE	3	23	1	85.9038				N	N	N
B5	WAT 5801	Prdm16	UNKNOWN	SYBR	None	1.33554	0.831174	2.14595	29.7475	29.8444	0.137076		3.53405	0.159017			-0.417418	TRUE	0.964286	TRUE	3	23	1	86.0832				N	N	N
B6	WAT 5802	Prdm16	UNKNOWN	SYBR	None	3.34833	1.00337	11.1737	29.5793	29.7409	0.22851		2.20803	0.404073			-1.74344	TRUE	0.964286	TRUE	3	22	1	86.0832				N	N	N
B7	WAT 5808	TBP	UNKNOWN	SYBR	None				26.2825	26.2659	0.0234431							TRUE	1.15564	TRUE	3	19	1	83.5708				N	N	N
B8	WAT 5809	TBP	UNKNOWN	SYBR	None				26.4686	26.4251	0.0614063							TRUE	1.15564	TRUE	3	19	1	83.3913				N	N	N
B9	WAT 5810	TBP	UNKNOWN	SYBR	None				26.6725	26.6105	0.0875886							TRUE	1.15564	TRUE	3	19	1	83.3913				N	N	N
B10	WAT 5808	Prdm16	UNKNOWN	SYBR	None	1.35847	1.08475	1.70125	29.7018	29.7754	0.104087		3.50949	0.0754444			-0.44198	TRUE	0.964286	TRUE	3	22	1	85.7243				N	N	N
B11	WAT 5809	Prdm16	UNKNOWN	SYBR	None	1.28544	1.11841	1.47741	29.9972	30.0144	0.0242051		3.58921	0.0466724			-0.36226	TRUE	0.964286	TRUE	3	23	1	85.7243				N	N	N
B12	WAT 5810	Prdm16	UNKNOWN	SYBR	None	2.18922	1.80829	2.65039	29.4481	29.4316	0.023346		2.82105	0.0640968			-1.13042	TRUE	0.964286	TRUE	3	22	1	85.5449				N	N	N
C1	BAT 5800	TBP	UNKNOWN	SYBR	None				25.8537	25.8302	0.0332279							TRUE	1.15564	TRUE	3	18	1	83.5708				N	N	N
C2	BAT 5801	TBP	UNKNOWN	SYBR	None				25.941	25.8223	0.167912							TRUE	1.15564	TRUE	3	18	1	83.5708				N	N	N
C3	BAT 5802	TBP	UNKNOWN	SYBR	None				25.4322	25.3879	0.0626107							TRUE	1.15564	TRUE	3	18	1	83.5708				N	N	N
C4	BAT 5800	Prdm16	UNKNOWN	SYBR	None	3.54665	3.26775	3.84936	27.9694	27.9552	0.0201051		2.12501	0.0274619			-1.82646	TRUE	0.964286	TRUE	3	21	1	86.2627				N	N	N
C5	BAT 5801	Prdm16	UNKNOWN	SYBR	None	6.20009	3.46254	11.102	26.9863	27.1415	0.219356		1.31918	0.195335			-2.63229	TRUE	0.964286	TRUE	3	20	1	86.2627				N	N	N
C6	BAT 5802	Prdm16	UNKNOWN	SYBR	None	10.4765	9.05713	12.1183	25.9298	25.9503	0.0290793		0.562382	0.0488144			-3.38909	TRUE	0.964286	TRUE	3	19	1	86.2627				N	N	N
C7	BAT 5808	TBP	UNKNOWN	SYBR	None				25.0554	25.0304	0.0353089							TRUE	1.15564	TRUE	3	18	1	83.7503				N	N	N
C8	BAT 5809	TBP	UNKNOWN	SYBR	None				24.5764	24.5863	0.0140224							TRUE	1.15564	TRUE	3	17	1	83.5708				N	N	N
C9	BAT 5810	TBP	UNKNOWN	SYBR	None				25.593	25.4883	0.148036							TRUE	1.15564	TRUE	3	18	1	83.5708				N	N	N
C10	BAT 5808	Prdm16	UNKNOWN	SYBR	None	7.41161	5.07156	10.8314	26.2168	26.0921	0.176408		1.06168	0.127214			-2.88979	TRUE	0.964286	TRUE	3	19	1	86.0832				N	N	N
C11	BAT 5809	Prdm16	UNKNOWN	SYBR	None	9.39733	6.92249	12.757	25.4075	25.3055	0.144257		0.719216	0.102486			-3.23225	TRUE	0.964286	TRUE	3	18	1	85.9038				N	N	N
C12	BAT 5810	Prdm16	UNKNOWN	SYBR	None	10.3387	7.30363	14.6351	26.0186	26.0698	0.0724049		0.581479	0.116527			-3.36999	TRUE	0.964286	TRUE	3	19	1	85.5449				N	N	N
D1	BAT 5800	TBP	UNKNOWN	SYBR	None				25.8067	25.8302	0.0332279							TRUE	1.15564	TRUE	3	18	1	83.5708				N	N	N
D2	BAT 5801	TBP	UNKNOWN	SYBR	None				25.7035	25.8223	0.167912							TRUE	1.15564	TRUE	3	18	1	83.7503				N	N	N
D3	BAT 5802	TBP	UNKNOWN	SYBR	None				25.3437	25.3879	0.0626107							TRUE	1.15564	TRUE	3	18	1	83.7503				N	N	N
D4	BAT 5800	Prdm16	UNKNOWN	SYBR	None	3.54665	3.26775	3.84936	27.941	27.9552	0.0201051		2.12501	0.0274619			-1.82646	TRUE	0.964286	TRUE	3	21	1	86.2627				N	N	N
D5	BAT 5801	Prdm16	UNKNOWN	SYBR	None	6.20009	3.46254	11.102	27.2966	27.1415	0.219356		1.31918	0.195335			-2.63229	TRUE	0.964286	TRUE	3	20	1	86.2627				N	N	N
D6	BAT 5802	Prdm16	UNKNOWN	SYBR	None	10.4765	9.05713	12.1183	25.9709	25.9503	0.0290793		0.562382	0.0488144			-3.38909	TRUE	0.964286	TRUE	3	19	1	86.4422				N	N	N
D7	BAT 5808	TBP	UNKNOWN	SYBR	None				25.0054	25.0304	0.0353089							TRUE	1.15564	TRUE	3	17	1	83.7503				N	N	N
D8	BAT 5809	TBP	UNKNOWN	SYBR	None				24.5962	24.5863	0.0140224							TRUE	1.15564	TRUE	3	17	1	83.7503				N	N	N
D9	BAT 5810	TBP	UNKNOWN	SYBR	None				25.3837	25.4883	0.148036							TRUE	1.15564	TRUE	3	18	1	83.5708				N	N	N
D10	BAT 5808	Prdm16	UNKNOWN	SYBR	None	7.41161	5.07156	10.8314	25.9673	26.0921	0.176408		1.06168	0.127214			-2.88979	TRUE	0.964286	TRUE	3	19	1	86.0832				N	N	N
D11	BAT 5809	Prdm16	UNKNOWN	SYBR	None	9.39733	6.92249	12.757	25.2035	25.3055	0.144257		0.719216	0.102486			-3.23225	TRUE	0.964286	TRUE	3	18	1	85.9038				N	N	N
D12	BAT 5810	Prdm16	UNKNOWN	SYBR	None	10.3387	7.30363	14.6351	26.121	26.0698	0.0724049		0.581479	0.116527			-3.36999	TRUE	0.964286	TRUE	3	19	1	85.7243				N	N	N
E1	BgAT 5800	TBP	UNKNOWN	SYBR	None				26.5522	26.4951	0.0807547							TRUE	1.15564	TRUE	3	18	1	83.5708				N	N	N
E2	BgAT 5801	TBP	UNKNOWN	SYBR	None				26.4288	26.3967	0.0453932							TRUE	1.15564	TRUE	3	19	1	83.7503				N	N	N
E3	BgAT 5802	TBP	UNKNOWN	SYBR	None				26.5833	26.466	0.165885							TRUE	1.15564	TRUE	3	19	1	83.7503				N	N	N
E4	BgAT 5800	Prdm16	UNKNOWN	SYBR	None	5.92069	4.79374	7.31257	27.9227	27.8808	0.0591863		1.3857	0.0707967			-2.56577	TRUE	0.964286	TRUE	3	21	1	86.2627				N	N	N
E5	BgAT 5801	Prdm16	UNKNOWN	SYBR	None	8.4619	7.53964	9.49698	27.2888	27.2671	0.0305602		0.870485	0.0386941			-3.08098	TRUE	0.964286	TRUE	3	20	1	86.2627				N	N	N
E6	BgAT 5802	Prdm16	UNKNOWN	SYBR	None	16.3189	9.48501	28.0765	26.528	26.389	0.196688		-0.0770025	0.181939			-4.02847	TRUE	0.964286	TRUE	3	19	1	86.4422				N	N	N
E7	BgAT 5808	TBP	UNKNOWN	SYBR	None				21.6383	21.5612	0.109025							TRUE	1.15564	TRUE	3	14	1	83.7503				N	N	N
E8	BgAT 5809	TBP	UNKNOWN	SYBR	None				23.1994	24.207	1.42504							TRUE	1.15564	TRUE	3	16	1	83.7503				Y	N	N
E9	BgAT 5810	TBP	UNKNOWN	SYBR	None				25.9884	25.8515	0.193623							TRUE	1.15564	TRUE	3	18	1	83.5708				N	N	N
E10	BgAT 5808	Prdm16	UNKNOWN	SYBR	None	0.718479	0.562739	0.91732	26.0174	25.9897	0.0391905		4.42845	0.0819216			0.476983	TRUE	0.964286	TRUE	3	19	1	86.0832				N	N	N
E11	BgAT 5809	Prdm16	UNKNOWN	SYBR	None	2.46104	0.120776	50.1485	26.9381	26.8592	0.11161		2.6522	1.01074			-1.29927	TRUE	0.964286	TRUE	3	20	1	85.9038				N	N	N
E12	BgAT 5810	Prdm16	UNKNOWN	SYBR	None	8.41979	4.92506	14.3943	26.8458	26.7292	0.164834		0.877684	0.179806			-3.07378	TRUE	0.964286	TRUE	3	20	1	85.7243				N	N	N
F1	BgAT 5800	TBP	UNKNOWN	SYBR	None				26.438	26.4951	0.0807547							TRUE	1.15564	TRUE	3	18	1	83.5708				N	N	N
F2	BgAT 5801	TBP	UNKNOWN	SYBR	None				26.3646	26.3967	0.0453932							TRUE	1.15564	TRUE	3	18	1	83.5708				N	N	N
F3	BgAT 5802	TBP	UNKNOWN	SYBR	None				26.3487	26.466	0.165885							TRUE	1.15564	TRUE	3	19	1	83.5708				N	N	N
F4	BgAT 5800	Prdm16	UNKNOWN	SYBR	None	5.92069	4.79374	7.31257	27.839	27.8808	0.0591863		1.3857	0.0707967			-2.56577	TRUE	0.964286	TRUE	3	21	1	86.2627				N	N	N
F5	BgAT 5801	Prdm16	UNKNOWN	SYBR	None	8.4619	7.53964	9.49698	27.2455	27.2671	0.0305602		0.870485	0.0386941			-3.08098	TRUE	0.964286	TRUE	3	19	1	86.2627				N	N	N
F6	BgAT 5802	Prdm16	UNKNOWN	SYBR	None	16.3189	9.48501	28.0765	26.2499	26.389	0.196688		-0.0770025	0.181939			-4.02847	TRUE	0.964286	TRUE	3	19	1	86.2627				N	N	N
F7	BgAT 5808	TBP	UNKNOWN	SYBR	None				21.4841	21.5612	0.109025							TRUE	1.15564	TRUE	3	14	1	83.7503				N	N	N
F8	BgAT 5809	TBP	UNKNOWN	SYBR	None				25.2147	24.207	1.42504							TRUE	1.15564	TRUE	3	18	1	83.5708				Y	N	N
F9	BgAT 5810	TBP	UNKNOWN	SYBR	None				25.7146	25.8515	0.193623							TRUE	1.15564	TRUE	3	18	1	83.5708				N	N	N
F10	BgAT 5808	Prdm16	UNKNOWN	SYBR	None	0.718479	0.562739	0.91732	25.962	25.9897	0.0391905		4.42845	0.0819216			0.476983	TRUE	0.964286	TRUE	3	19	1	85.9038				N	N	N
F11	BgAT 5809	Prdm16	UNKNOWN	SYBR	None	2.46104	0.120776	50.1485	26.7803	26.8592	0.11161		2.6522	1.01074			-1.29927	TRUE	0.964286	TRUE	3	20	1	85.7243				N	N	N
F12	BgAT 5810	Prdm16	UNKNOWN	SYBR	None	8.41979	4.92506	14.3943	26.6127	26.7292	0.164834		0.877684	0.179806			-3.07378	TRUE	0.964286	TRUE	3	19	1	85.5449				N	N	N
G1	H2O	TBP	UNKNOWN	SYBR	None				Undetermined									TRUE	1.15564	TRUE	3	39	1	68.8551				N	Y	Y
G2	H2O	Prdm16	UNKNOWN	SYBR	None				Undetermined									TRUE	0.964286	TRUE	3	39	1	62.0357				N	Y	Y
Analysis Type	Singleplex
Endogenous Control	TBP
RQ Min/Max Confidence Level	95.0
Reference Sample	WAT 5800
