# Supplementary material for: Adipocytes influence choroidal neovascularization via PRDM16
Source: EMBO Mol Med. 2026 May 19;18(6):2379–403. doi: 10.1038/s44321-026-00441-5 (PMC13269495; doi:10.1038/s44321-026-00441-5)
Supplement: Supplementary file 2 — Source data Fig. 1 [file 44321_2026_441_MOESM2_ESM.zip › Figure 1/1F/3 Days/2022-12-16 eWAT 3d B6 Sham vc CNV Cox7a1.xls]

## Sheet: Sample Setup
Block Type	96-Well Block (0.2mL)
Calibration Background is expired	Yes
Calibration Background performed on	12-02-2021
Calibration Normalization FAM-ROX is expired	Yes
Calibration Normalization FAM-ROX performed on	12-02-2021
Calibration Normalization VIC-ROX is expired	Yes
Calibration Normalization VIC-ROX performed on	12-02-2021
Calibration Pure Dye CY3 is expired	Yes
Calibration Pure Dye CY3 performed on	03-26-2020
Calibration Pure Dye CY5 is expired	Yes
Calibration Pure Dye CY5 performed on	03-26-2020
Calibration Pure Dye FAM is expired	Yes
Calibration Pure Dye FAM performed on	12-02-2021
Calibration Pure Dye NED is expired	Yes
Calibration Pure Dye NED performed on	12-02-2021
Calibration Pure Dye ROX is expired	Yes
Calibration Pure Dye ROX performed on	12-02-2021
Calibration Pure Dye SYBR is expired	Yes
Calibration Pure Dye SYBR performed on	12-02-2021
Calibration Pure Dye TAMRA is expired	Yes
Calibration Pure Dye TAMRA performed on	12-02-2021
Calibration Pure Dye VIC is expired	Yes
Calibration Pure Dye VIC performed on	12-02-2021
Calibration ROI is expired	Yes
Calibration ROI performed on	12-02-2021
Calibration Uniformity is expired	Yes
Calibration Uniformity performed on	12-02-2021
Chemistry	SYBR_GREEN
Date Created	2022-12-16 11:41:52 AM EST
Experiment Barcode
Experiment Comment
Experiment File Name	D:\Applied Biosystems\7500\experiments\Roberto DM\2022-12-16 eWAT 3d B6 Sham vc SNV n6 Cidea and Cox7a1.eds
Experiment Name	2022-12-16 eWAT 3d B6 Sham vc SNV n6
Experiment Run End Time	2022-12-16 14:45:43 PM EST
Experiment Type	Comparative Cт (ΔΔCт)
Instrument Name	278870006
Instrument Serial Number	278870006
Instrument Type	QuantStudio(TM) 7 Flex System
Passive Reference	ROX
Quantification Cycle Method	Ct
Signal Smoothing On	true
Stage/ Cycle where Analysis is performed	Stage 2, Step 2
User Name
Well	Well Position	Sample Name	Sample Color	Biogroup Name	Biogroup Color	Target Name	Target Color	Task	Reporter	Quencher	Quantity	Comments
1	A1	B6 Sham 5803	RGB(176,23,31)			Tbp	RGB(176,23,31)	UNKNOWN	SYBR	None
2	A2	B6 Sham 5808	RGB(0,0,255)			Tbp	RGB(176,23,31)	UNKNOWN	SYBR	None
3	A3	B6 Sham 5809	RGB(0,139,69)			Tbp	RGB(176,23,31)	UNKNOWN	SYBR	None
4	A4	B6 Sham 5810	RGB(255,127,0)			Tbp	RGB(176,23,31)	UNKNOWN	SYBR	None
5	A5	B6 Sham 5812	RGB(139,137,112)			Tbp	RGB(176,23,31)	UNKNOWN	SYBR	None
6	A6	B6 Sham 6084	RGB(238,121,66)			Tbp	RGB(176,23,31)	UNKNOWN	SYBR	None
7	A7	B6 CNV 5801	RGB(142,56,142)			Tbp	RGB(176,23,31)	UNKNOWN	SYBR	None
8	A8	B6 CNV 5802	RGB(198,113,113)			Tbp	RGB(176,23,31)	UNKNOWN	SYBR	None
9	A9	B6 CNV 5807	RGB(0,245,255)			Tbp	RGB(176,23,31)	UNKNOWN	SYBR	None
10	A10	B6 CNV 5811	RGB(238,220,130)			Tbp	RGB(176,23,31)	UNKNOWN	SYBR	None
11	A11	B6 CNV 6083	RGB(238,238,0)			Tbp	RGB(176,23,31)	UNKNOWN	SYBR	None
12	A12	B6 CNV 6085	RGB(142,142,56)			Tbp	RGB(176,23,31)	UNKNOWN	SYBR	None
13	B1	B6 Sham 5803	RGB(176,23,31)			Tbp	RGB(176,23,31)	UNKNOWN	SYBR	None
14	B2	B6 Sham 5808	RGB(0,0,255)			Tbp	RGB(176,23,31)	UNKNOWN	SYBR	None
15	B3	B6 Sham 5809	RGB(0,139,69)			Tbp	RGB(176,23,31)	UNKNOWN	SYBR	None
16	B4	B6 Sham 5810	RGB(255,127,0)			Tbp	RGB(176,23,31)	UNKNOWN	SYBR	None
17	B5	B6 Sham 5812	RGB(139,137,112)			Tbp	RGB(176,23,31)	UNKNOWN	SYBR	None
18	B6	B6 Sham 6084	RGB(238,121,66)			Tbp	RGB(176,23,31)	UNKNOWN	SYBR	None
19	B7	B6 CNV 5801	RGB(142,56,142)			Tbp	RGB(176,23,31)	UNKNOWN	SYBR	None
20	B8	B6 CNV 5802	RGB(198,113,113)			Tbp	RGB(176,23,31)	UNKNOWN	SYBR	None
21	B9	B6 CNV 5807	RGB(0,245,255)			Tbp	RGB(176,23,31)	UNKNOWN	SYBR	None
22	B10	B6 CNV 5811	RGB(238,220,130)			Tbp	RGB(176,23,31)	UNKNOWN	SYBR	None
23	B11	B6 CNV 6083	RGB(238,238,0)			Tbp	RGB(176,23,31)	UNKNOWN	SYBR	None
24	B12	B6 CNV 6085	RGB(142,142,56)			Tbp	RGB(176,23,31)	UNKNOWN	SYBR	None
25	C1	B6 Sham 5803	RGB(176,23,31)			Cidea	RGB(0,0,255)	UNKNOWN	SYBR	None
26	C2	B6 Sham 5808	RGB(0,0,255)			Cidea	RGB(0,0,255)	UNKNOWN	SYBR	None
27	C3	B6 Sham 5809	RGB(0,139,69)			Cidea	RGB(0,0,255)	UNKNOWN	SYBR	None
28	C4	B6 Sham 5810	RGB(255,127,0)			Cidea	RGB(0,0,255)	UNKNOWN	SYBR	None
29	C5	B6 Sham 5812	RGB(139,137,112)			Cidea	RGB(0,0,255)	UNKNOWN	SYBR	None
30	C6	B6 Sham 6084	RGB(238,121,66)			Cidea	RGB(0,0,255)	UNKNOWN	SYBR	None
31	C7	B6 CNV 5801	RGB(142,56,142)			Cidea	RGB(0,0,255)	UNKNOWN	SYBR	None
32	C8	B6 CNV 5802	RGB(198,113,113)			Cidea	RGB(0,0,255)	UNKNOWN	SYBR	None
33	C9	B6 CNV 5807	RGB(0,245,255)			Cidea	RGB(0,0,255)	UNKNOWN	SYBR	None
34	C10	B6 CNV 5811	RGB(238,220,130)			Cidea	RGB(0,0,255)	UNKNOWN	SYBR	None
35	C11	B6 CNV 6083	RGB(238,238,0)			Cidea	RGB(0,0,255)	UNKNOWN	SYBR	None
36	C12	B6 CNV 6085	RGB(142,142,56)			Cidea	RGB(0,0,255)	UNKNOWN	SYBR	None
37	D1	B6 Sham 5803	RGB(176,23,31)			Cidea	RGB(0,0,255)	UNKNOWN	SYBR	None
38	D2	B6 Sham 5808	RGB(0,0,255)			Cidea	RGB(0,0,255)	UNKNOWN	SYBR	None
39	D3	B6 Sham 5809	RGB(0,139,69)			Cidea	RGB(0,0,255)	UNKNOWN	SYBR	None
40	D4	B6 Sham 5810	RGB(255,127,0)			Cidea	RGB(0,0,255)	UNKNOWN	SYBR	None
41	D5	B6 Sham 5812	RGB(139,137,112)			Cidea	RGB(0,0,255)	UNKNOWN	SYBR	None
42	D6	B6 Sham 6084	RGB(238,121,66)			Cidea	RGB(0,0,255)	UNKNOWN	SYBR	None
43	D7	B6 CNV 5801	RGB(142,56,142)			Cidea	RGB(0,0,255)	UNKNOWN	SYBR	None
44	D8	B6 CNV 5802	RGB(198,113,113)			Cidea	RGB(0,0,255)	UNKNOWN	SYBR	None
45	D9	B6 CNV 5807	RGB(0,245,255)			Cidea	RGB(0,0,255)	UNKNOWN	SYBR	None
46	D10	B6 CNV 5811	RGB(238,220,130)			Cidea	RGB(0,0,255)	UNKNOWN	SYBR	None
47	D11	B6 CNV 6083	RGB(238,238,0)			Cidea	RGB(0,0,255)	UNKNOWN	SYBR	None
48	D12	B6 CNV 6085	RGB(142,142,56)			Cidea	RGB(0,0,255)	UNKNOWN	SYBR	None
49	E1	B6 Sham 5803	RGB(176,23,31)			Cox7a1	RGB(0,139,69)	UNKNOWN	SYBR	None
50	E2	B6 Sham 5808	RGB(0,0,255)			Cox7a1	RGB(0,139,69)	UNKNOWN	SYBR	None
51	E3	B6 Sham 5809	RGB(0,139,69)			Cox7a1	RGB(0,139,69)	UNKNOWN	SYBR	None
52	E4	B6 Sham 5810	RGB(255,127,0)			Cox7a1	RGB(0,139,69)	UNKNOWN	SYBR	None
53	E5	B6 Sham 5812	RGB(139,137,112)			Cox7a1	RGB(0,139,69)	UNKNOWN	SYBR	None
54	E6	B6 Sham 6084	RGB(238,121,66)			Cox7a1	RGB(0,139,69)	UNKNOWN	SYBR	None
55	E7	B6 CNV 5801	RGB(142,56,142)			Cox7a1	RGB(0,139,69)	UNKNOWN	SYBR	None
56	E8	B6 CNV 5802	RGB(198,113,113)			Cox7a1	RGB(0,139,69)	UNKNOWN	SYBR	None
57	E9	B6 CNV 5807	RGB(0,245,255)			Cox7a1	RGB(0,139,69)	UNKNOWN	SYBR	None
58	E10	B6 CNV 5811	RGB(238,220,130)			Cox7a1	RGB(0,139,69)	UNKNOWN	SYBR	None
59	E11	B6 CNV 6083	RGB(238,238,0)			Cox7a1	RGB(0,139,69)	UNKNOWN	SYBR	None
60	E12	B6 CNV 6085	RGB(142,142,56)			Cox7a1	RGB(0,139,69)	UNKNOWN	SYBR	None
61	F1	B6 Sham 5803	RGB(176,23,31)			Cox7a1	RGB(0,139,69)	UNKNOWN	SYBR	None
62	F2	B6 Sham 5808	RGB(0,0,255)			Cox7a1	RGB(0,139,69)	UNKNOWN	SYBR	None
63	F3	B6 Sham 5809	RGB(0,139,69)			Cox7a1	RGB(0,139,69)	UNKNOWN	SYBR	None
64	F4	B6 Sham 5810	RGB(255,127,0)			Cox7a1	RGB(0,139,69)	UNKNOWN	SYBR	None
65	F5	B6 Sham 5812	RGB(139,137,112)			Cox7a1	RGB(0,139,69)	UNKNOWN	SYBR	None
66	F6	B6 Sham 6084	RGB(238,121,66)			Cox7a1	RGB(0,139,69)	UNKNOWN	SYBR	None
67	F7	B6 CNV 5801	RGB(142,56,142)			Cox7a1	RGB(0,139,69)	UNKNOWN	SYBR	None
68	F8	B6 CNV 5802	RGB(198,113,113)			Cox7a1	RGB(0,139,69)	UNKNOWN	SYBR	None
69	F9	B6 CNV 5807	RGB(0,245,255)			Cox7a1	RGB(0,139,69)	UNKNOWN	SYBR	None
70	F10	B6 CNV 5811	RGB(238,220,130)			Cox7a1	RGB(0,139,69)	UNKNOWN	SYBR	None
71	F11	B6 CNV 6083	RGB(238,238,0)			Cox7a1	RGB(0,139,69)	UNKNOWN	SYBR	None
72	F12	B6 CNV 6085	RGB(142,142,56)			Cox7a1	RGB(0,139,69)	UNKNOWN	SYBR	None
73	G1	H2O	RGB(238,44,44)			Tbp	RGB(176,23,31)	UNKNOWN	SYBR	None
74	G2	H2O	RGB(238,44,44)			Cidea	RGB(0,0,255)	UNKNOWN	SYBR	None
75	G3	H2O	RGB(238,44,44)			Cox7a1	RGB(0,139,69)	UNKNOWN	SYBR	None
76	G4
77	G5
78	G6
79	G7
80	G8
81	G9
82	G10
83	G11
84	G12
85	H1
86	H2
87	H3
88	H4
89	H5
90	H6
91	H7
92	H8
93	H9
94	H10
95	H11
96	H12

## Sheet: Amplification Data
Block Type	96-Well Block (0.2mL)
Calibration Background is expired	Yes
Calibration Background performed on	12-02-2021
Calibration Normalization FAM-ROX is expired	Yes
Calibration Normalization FAM-ROX performed on	12-02-2021
Calibration Normalization VIC-ROX is expired	Yes
Calibration Normalization VIC-ROX performed on	12-02-2021
Calibration Pure Dye CY3 is expired	Yes
Calibration Pure Dye CY3 performed on	03-26-2020
Calibration Pure Dye CY5 is expired	Yes
Calibration Pure Dye CY5 performed on	03-26-2020
Calibration Pure Dye FAM is expired	Yes
Calibration Pure Dye FAM performed on	12-02-2021
Calibration Pure Dye NED is expired	Yes
Calibration Pure Dye NED performed on	12-02-2021
Calibration Pure Dye ROX is expired	Yes
Calibration Pure Dye ROX performed on	12-02-2021
Calibration Pure Dye SYBR is expired	Yes
Calibration Pure Dye SYBR performed on	12-02-2021
Calibration Pure Dye TAMRA is expired	Yes
Calibration Pure Dye TAMRA performed on	12-02-2021
Calibration Pure Dye VIC is expired	Yes
Calibration Pure Dye VIC performed on	12-02-2021
Calibration ROI is expired	Yes
Calibration ROI performed on	12-02-2021
Calibration Uniformity is expired	Yes
Calibration Uniformity performed on	12-02-2021
Chemistry	SYBR_GREEN
Date Created	2022-12-16 11:41:52 AM EST
Experiment Barcode
Experiment Comment
Experiment File Name	D:\Applied Biosystems\7500\experiments\Roberto DM\2022-12-16 eWAT 3d B6 Sham vc SNV n6 Cidea and Cox7a1.eds
Experiment Name	2022-12-16 eWAT 3d B6 Sham vc SNV n6
Experiment Run End Time	2022-12-16 14:45:43 PM EST
Experiment Type	Comparative Cт (ΔΔCт)
Instrument Name	278870006
Instrument Serial Number	278870006
Instrument Type	QuantStudio(TM) 7 Flex System
Passive Reference	ROX
Quantification Cycle Method	Ct
Signal Smoothing On	true
Stage/ Cycle where Analysis is performed	Stage 2, Step 2
User Name
Well	Cycle	Target Name	Rn	Delta Rn
1	1	Tbp	0.535071	-0.0205248
1	2	Tbp	0.544551	-0.0120909
1	3	Tbp	0.556359	-0.00132862
1	4	Tbp	0.560485	0.00175156
1	5	Tbp	0.561546	0.00176616
1	6	Tbp	0.563067	0.00224156
1	7	Tbp	0.563195	0.00132305
1	8	Tbp	0.562581	-0.000336947
1	9	Tbp	0.563068	-0.000895745
1	10	Tbp	0.564602	-0.000407767
1	11	Tbp	0.56415	-0.00190504
1	12	Tbp	0.56483	-0.00227144
1	13	Tbp	0.56741	-0.000737396
1	14	Tbp	0.568391	-0.000802251
1	15	Tbp	0.56894	-0.00129948
1	16	Tbp	0.570324	-0.000961346
1	17	Tbp	0.571125	-0.00120597
1	18	Tbp	0.57251	-0.000866883
1	19	Tbp	0.575474	0.00105113
1	20	Tbp	0.577752	0.00228285
1	21	Tbp	0.579117	0.00260257
1	22	Tbp	0.585457	0.00789647
1	23	Tbp	0.5993	0.020693
1	24	Tbp	0.623415	0.0437624
1	25	Tbp	0.672122	0.0914231
1	26	Tbp	0.765938	0.184193
1	27	Tbp	0.937155	0.354365
1	28	Tbp	1.24603	0.662192
1	29	Tbp	1.75256	1.16768
1	30	Tbp	2.44966	1.86373
1	31	Tbp	3.131	2.54402
1	32	Tbp	3.59733	3.00931
1	33	Tbp	3.92839	3.33932
1	34	Tbp	4.19244	3.60233
1	35	Tbp	4.38879	3.79763
1	36	Tbp	4.53915	3.94695
1	37	Tbp	4.65721	4.06396
1	38	Tbp	4.7427	4.1484
1	39	Tbp	4.80964	4.2143
1	40	Tbp	4.85457	4.25819
2	1	Tbp	0.483783	-0.00277225
2	2	Tbp	0.485531	-0.00162656
2	3	Tbp	0.487173	-0.000586573
2	4	Tbp	0.489565	0.00120309
2	5	Tbp	0.489836	0.000871957
2	6	Tbp	0.489584	1.79727e-05
2	7	Tbp	0.491048	0.000879858
2	8	Tbp	0.491838	0.00106767
2	9	Tbp	0.492379	0.00100601
2	10	Tbp	0.491961	-1.36703e-05
2	11	Tbp	0.491914	-0.00066327
2	12	Tbp	0.491412	-0.00176721
2	13	Tbp	0.492099	-0.00168262
2	14	Tbp	0.493892	-0.000491603
2	15	Tbp	0.494084	-0.000902307
2	16	Tbp	0.493813	-0.00177504
2	17	Tbp	0.493523	-0.00266767
2	18	Tbp	0.494242	-0.00255088
2	19	Tbp	0.499158	0.00176319
2	20	Tbp	0.504288	0.00629109
2	21	Tbp	0.50765	0.00905075
2	22	Tbp	0.518998	0.0197966
2	23	Tbp	0.540046	0.0402425
2	24	Tbp	0.580808	0.0804021
2	25	Tbp	0.660194	0.159186
2	26	Tbp	0.811627	0.310016
2	27	Tbp	1.08373	0.581515
2	28	Tbp	1.54242	1.0396
2	29	Tbp	2.20945	1.70603
2	30	Tbp	2.92442	2.4204
2	31	Tbp	3.43526	2.93064
2	32	Tbp	3.80588	3.30066
2	33	Tbp	4.0989	3.59307
2	34	Tbp	4.32911	3.82268
2	35	Tbp	4.49954	3.99251
2	36	Tbp	4.634	4.12637
2	37	Tbp	4.73837	4.23013
2	38	Tbp	4.81805	4.30922
2	39	Tbp	4.88249	4.37305
2	40	Tbp	4.92994	4.4199
3	1	Tbp	0.467435	0.00333475
3	2	Tbp	0.467204	0.00249955
3	3	Tbp	0.469596	0.00428633
3	4	Tbp	0.467922	0.00200834
3	5	Tbp	0.467104	0.000585165
3	6	Tbp	0.466695	-0.000427865
3	7	Tbp	0.467337	-0.000390722
3	8	Tbp	0.467613	-0.000719372
3	9	Tbp	0.467976	-0.000960522
3	10	Tbp	0.467775	-0.00176592
3	11	Tbp	0.467547	-0.00259883
3	12	Tbp	0.468787	-0.00196322
3	13	Tbp	0.470486	-0.000868483
3	14	Tbp	0.471093	-0.000866029
3	15	Tbp	0.47156	-0.00100409
3	16	Tbp	0.471895	-0.00127353
3	17	Tbp	0.472013	-0.00176022
3	18	Tbp	0.473261	-0.00111681
3	19	Tbp	0.47713	0.00214811
3	20	Tbp	0.482275	0.00668767
3	21	Tbp	0.485848	0.00965626
3	22	Tbp	0.493648	0.0168517
3	23	Tbp	0.511928	0.0345278
3	24	Tbp	0.547852	0.0698469
3	25	Tbp	0.61823	0.13962
3	26	Tbp	0.752098	0.272884
3	27	Tbp	0.995102	0.515283
3	28	Tbp	1.41255	0.932126
3	29	Tbp	2.03939	1.55836
3	30	Tbp	2.75769	2.27606
3	31	Tbp	3.30091	2.81868
3	32	Tbp	3.68333	3.20049
3	33	Tbp	3.98668	3.50324
3	34	Tbp	4.22357	3.73952
3	35	Tbp	4.39557	3.91092
3	36	Tbp	4.52441	4.03915
3	37	Tbp	4.62842	4.14256
3	38	Tbp	4.70778	4.22131
3	39	Tbp	4.7772	4.29012
3	40	Tbp	4.82445	4.33677
4	1	Tbp	0.489719	-0.000534537
4	2	Tbp	0.488817	-0.00222438
4	3	Tbp	0.489205	-0.00262409
4	4	Tbp	0.49221	-0.00040751
4	5	Tbp	0.494272	0.000866364
4	6	Tbp	0.494944	0.000750555
4	7	Tbp	0.496122	0.00114055
4	8	Tbp	0.496506	0.000736585
4	9	Tbp	0.497542	0.00098508
4	10	Tbp	0.498379	0.00103321
4	11	Tbp	0.498577	0.000443518
4	12	Tbp	0.499232	0.000310722
4	13	Tbp	0.500154	0.00044418
4	14	Tbp	0.501166	0.000668207
4	15	Tbp	0.501125	-0.000160383
4	16	Tbp	0.500496	-0.00157775
4	17	Tbp	0.499361	-0.00350068
4	18	Tbp	0.499483	-0.00416607
4	19	Tbp	0.503581	-0.000856493
4	20	Tbp	0.507139	0.0019139
4	21	Tbp	0.510013	0.0040001
4	22	Tbp	0.51786	0.0110589
4	23	Tbp	0.532538	0.0249483
4	24	Tbp	0.55913	0.0507527
4	25	Tbp	0.612944	0.103779
4	26	Tbp	0.716396	0.206442
4	27	Tbp	0.906977	0.396235
4	28	Tbp	1.2463	0.734771
4	29	Tbp	1.79324	1.28092
4	30	Tbp	2.5106	1.99749
4	31	Tbp	3.15052	2.63663
4	32	Tbp	3.58884	3.07416
4	33	Tbp	3.92712	3.41165
4	34	Tbp	4.19019	3.67393
4	35	Tbp	4.39198	3.87493
4	36	Tbp	4.5399	4.02207
4	37	Tbp	4.65167	4.13305
4	38	Tbp	4.74401	4.2246
4	39	Tbp	4.81271	4.29251
4	40	Tbp	4.86487	4.34389
5	1	Tbp	0.429165	-0.00482155
5	2	Tbp	0.430485	-0.00482416
5	3	Tbp	0.435026	-0.00160504
5	4	Tbp	0.439599	0.00164521
5	5	Tbp	0.440078	0.000801645
5	6	Tbp	0.441795	0.00119729
5	7	Tbp	0.44202	9.92374e-05
5	8	Tbp	0.442973	-0.000269997
5	9	Tbp	0.44568	0.00111493
5	10	Tbp	0.446332	0.00044407
5	11	Tbp	0.446721	-0.000488786
5	12	Tbp	0.44789	-0.000641894
5	13	Tbp	0.450238	0.000383382
5	14	Tbp	0.450619	-0.000557938
5	15	Tbp	0.45072	-0.00177916
5	16	Tbp	0.451369	-0.00245229
5	17	Tbp	0.45154	-0.00360398
5	18	Tbp	0.453858	-0.00260848
5	19	Tbp	0.460141	0.00235261
5	20	Tbp	0.46508	0.0059692
5	21	Tbp	0.47311	0.0126765
5	22	Tbp	0.491457	0.0297014
5	23	Tbp	0.527716	0.0646379
5	24	Tbp	0.595663	0.131263
5	25	Tbp	0.72603	0.260308
5	26	Tbp	0.967691	0.500646
5	27	Tbp	1.38265	0.914284
5	28	Tbp	2.01619	1.5465
5	29	Tbp	2.76832	2.2973
5	30	Tbp	3.36493	2.8926
5	31	Tbp	3.7703	3.29664
5	32	Tbp	4.08147	3.60649
5	33	Tbp	4.32373	3.84743
5	34	Tbp	4.51158	4.03395
5	35	Tbp	4.65303	4.17409
5	36	Tbp	4.75916	4.2789
5	37	Tbp	4.84729	4.36569
5	38	Tbp	4.90994	4.42703
5	39	Tbp	4.96392	4.47968
5	40	Tbp	5.0016	4.51604
6	1	Tbp	0.45922	0.00295648
6	2	Tbp	0.457698	0.000559135
6	3	Tbp	0.458576	0.000560784
6	4	Tbp	0.460377	0.0014861
6	5	Tbp	0.460613	0.000846578
6	6	Tbp	0.460791	0.000148558
6	7	Tbp	0.461983	0.000465307
6	8	Tbp	0.4617	-0.000693458
6	9	Tbp	0.462139	-0.00113098
6	10	Tbp	0.46452	0.000373902
6	11	Tbp	0.464867	-0.000154513
6	12	Tbp	0.464854	-0.00104321
6	13	Tbp	0.467405	0.000631901
6	14	Tbp	0.467593	-5.54206e-05
6	15	Tbp	0.467552	-0.000972607
6	16	Tbp	0.467585	-0.001816
6	17	Tbp	0.467465	-0.00281127
6	18	Tbp	0.468237	-0.00291527
6	19	Tbp	0.47171	-0.000318169
6	20	Tbp	0.475542	0.00263772
6	21	Tbp	0.47854	0.00476005
6	22	Tbp	0.484652	0.00999656
6	23	Tbp	0.498195	0.0226641
6	24	Tbp	0.522039	0.0456323
6	25	Tbp	0.571783	0.0945003
6	26	Tbp	0.667232	0.189073
6	27	Tbp	0.842408	0.363373
6	28	Tbp	1.15798	0.678068
6	29	Tbp	1.68087	1.20008
6	30	Tbp	2.39855	1.91689
6	31	Tbp	3.08703	2.60449
6	32	Tbp	3.56037	3.07696
6	33	Tbp	3.91421	3.42992
6	34	Tbp	4.19786	3.71269
6	35	Tbp	4.41307	3.92703
6	36	Tbp	4.56717	4.08025
6	37	Tbp	4.68455	4.19675
6	38	Tbp	4.78677	4.29811
6	39	Tbp	4.86476	4.37522
6	40	Tbp	4.91279	4.42237
7	1	Tbp	0.419015	-0.0010895
7	2	Tbp	0.419305	-0.00151363
7	3	Tbp	0.42241	0.000877432
7	4	Tbp	0.422926	0.000679415
7	5	Tbp	0.422924	-3.56138e-05
7	6	Tbp	0.423749	7.52697e-05
7	7	Tbp	0.424238	-0.000149123
7	8	Tbp	0.424464	-0.000637415
7	9	Tbp	0.425716	-9.89578e-05
7	10	Tbp	0.426334	-0.000194485
7	11	Tbp	0.426435	-0.00080759
7	12	Tbp	0.427531	-0.000425296
7	13	Tbp	0.429082	0.000412496
7	14	Tbp	0.429623	0.000240168
7	15	Tbp	0.43053	0.000433276
7	16	Tbp	0.430408	-0.000402303
7	17	Tbp	0.430211	-0.0013131
7	18	Tbp	0.430933	-0.00130557
7	19	Tbp	0.433069	0.00011685
7	20	Tbp	0.434733	0.00106762
7	21	Tbp	0.435846	0.00146693
7	22	Tbp	0.440321	0.00522747
7	23	Tbp	0.449525	0.0137183
7	24	Tbp	0.464801	0.028281
7	25	Tbp	0.495764	0.0585297
7	26	Tbp	0.558991	0.121043
7	27	Tbp	0.676934	0.238272
7	28	Tbp	0.896274	0.456899
7	29	Tbp	1.28111	0.841019
7	30	Tbp	1.88667	1.44586
7	31	Tbp	2.63894	2.19743
7	32	Tbp	3.28057	2.83834
7	33	Tbp	3.71667	3.27372
7	34	Tbp	4.04939	3.60573
7	35	Tbp	4.30457	3.8602
7	36	Tbp	4.49372	4.04863
7	37	Tbp	4.64198	4.19618
7	38	Tbp	4.75232	4.3058
7	39	Tbp	4.83782	4.39059
7	40	Tbp	4.90183	4.45389
8	1	Tbp	0.463849	-0.00744183
8	2	Tbp	0.466799	-0.00567459
8	3	Tbp	0.472001	-0.00165609
8	4	Tbp	0.476595	0.00175505
8	5	Tbp	0.47756	0.0015379
8	6	Tbp	0.477831	0.000625915
8	7	Tbp	0.479096	0.000707894
8	8	Tbp	0.480021	0.000450036
8	9	Tbp	0.480968	0.000214501
8	10	Tbp	0.482529	0.000592595
8	11	Tbp	0.48323	0.000110386
8	12	Tbp	0.48386	-0.000442604
8	13	Tbp	0.485067	-0.000417756
8	14	Tbp	0.484938	-0.00173002
8	15	Tbp	0.485208	-0.00264237
8	16	Tbp	0.487376	-0.00165765
8	17	Tbp	0.487807	-0.0024093
8	18	Tbp	0.488117	-0.00328269
8	19	Tbp	0.492587	4.46711e-06
8	20	Tbp	0.49684	0.00307547
8	21	Tbp	0.500112	0.00516425
8	22	Tbp	0.508665	0.0125343
8	23	Tbp	0.52836	0.0310461
8	24	Tbp	0.564003	0.065507
8	25	Tbp	0.636443	0.136763
8	26	Tbp	0.775844	0.274982
8	27	Tbp	1.02653	0.524481
8	28	Tbp	1.4555	0.952274
8	29	Tbp	2.09936	1.59495
8	30	Tbp	2.831	2.3254
8	31	Tbp	3.37608	2.86931
8	32	Tbp	3.7558	3.24784
8	33	Tbp	4.05476	3.54562
8	34	Tbp	4.28727	3.77695
8	35	Tbp	4.45916	3.94766
8	36	Tbp	4.58538	4.07269
8	37	Tbp	4.67913	4.16526
8	38	Tbp	4.75911	4.24406
8	39	Tbp	4.82801	4.31177
8	40	Tbp	4.86763	4.35021
9	1	Tbp	0.384397	-0.00102721
9	2	Tbp	0.385162	-0.00119686
9	3	Tbp	0.38793	0.000637279
9	4	Tbp	0.389546	0.00131923
9	5	Tbp	0.389888	0.00072606
9	6	Tbp	0.390615	0.000519158
9	7	Tbp	0.390531	-0.000499023
9	8	Tbp	0.391976	1.19525e-05
9	9	Tbp	0.392708	-0.000190122
9	10	Tbp	0.393705	-0.000127909
9	11	Tbp	0.394186	-0.000581158
9	12	Tbp	0.394723	-0.000978527
9	13	Tbp	0.395939	-0.000695837
9	14	Tbp	0.396999	-0.000570413
9	15	Tbp	0.39725	-0.00125338
9	16	Tbp	0.398166	-0.00127163
9	17	Tbp	0.398399	-0.00197325
9	18	Tbp	0.399824	-0.00148242
9	19	Tbp	0.403444	0.00120376
9	20	Tbp	0.408381	0.00520623
9	21	Tbp	0.414413	0.0103042
9	22	Tbp	0.425663	0.0206192
9	23	Tbp	0.448262	0.0422849
9	24	Tbp	0.492117	0.0852053
9	25	Tbp	0.580186	0.17234
9	26	Tbp	0.745061	0.336281
9	27	Tbp	1.04199	0.632271
9	28	Tbp	1.53704	1.12639
9	29	Tbp	2.23537	1.82379
9	30	Tbp	2.9558	2.54328
9	31	Tbp	3.45613	3.04268
9	32	Tbp	3.82092	3.40654
9	33	Tbp	4.10549	3.69017
9	34	Tbp	4.32912	3.91287
9	35	Tbp	4.49163	4.07444
9	36	Tbp	4.61283	4.19471
9	37	Tbp	4.70833	4.28927
9	38	Tbp	4.78264	4.36265
9	39	Tbp	4.84304	4.42211
9	40	Tbp	4.88625	4.46439
10	1	Tbp	0.442373	-0.00292612
10	2	Tbp	0.443551	-0.00293645
10	3	Tbp	0.446755	-0.00091942
10	4	Tbp	0.449342	0.000479034
10	5	Tbp	0.449544	-0.000505894
10	6	Tbp	0.451094	-0.000143935
10	7	Tbp	0.452827	0.000401547
10	8	Tbp	0.453091	-0.000522733
10	9	Tbp	0.455958	0.00115732
10	10	Tbp	0.457126	0.00113707
10	11	Tbp	0.45734	0.000164
10	12	Tbp	0.458058	-0.000305675
10	13	Tbp	0.459618	6.61486e-05
10	14	Tbp	0.46058	-0.000159296
10	15	Tbp	0.461721	-0.0002056
10	16	Tbp	0.463096	-1.91172e-05
10	17	Tbp	0.463554	-0.000748341
10	18	Tbp	0.464697	-0.000792707
10	19	Tbp	0.467595	0.000917598
10	20	Tbp	0.474582	0.00671699
10	21	Tbp	0.48042	0.0113671
10	22	Tbp	0.494419	0.0241788
10	23	Tbp	0.523628	0.0521993
10	24	Tbp	0.580935	0.108319
10	25	Tbp	0.688128	0.214324
10	26	Tbp	0.892086	0.417095
10	27	Tbp	1.24998	0.773803
10	28	Tbp	1.81928	1.34191
10	29	Tbp	2.54575	2.0672
10	30	Tbp	3.18626	2.70652
10	31	Tbp	3.61222	3.13129
10	32	Tbp	3.93543	3.45331
10	33	Tbp	4.19233	3.70902
10	34	Tbp	4.39039	3.9059
10	35	Tbp	4.53605	4.05037
10	36	Tbp	4.64699	4.16012
10	37	Tbp	4.73792	4.24986
10	38	Tbp	4.80419	4.31494
10	39	Tbp	4.86053	4.3701
10	40	Tbp	4.89482	4.4032
11	1	Tbp	0.495457	0.00968238
11	2	Tbp	0.49339	0.00725685
11	3	Tbp	0.492221	0.00572942
11	4	Tbp	0.489253	0.00240324
11	5	Tbp	0.488136	0.000927159
11	6	Tbp	0.486892	-0.000674958
11	7	Tbp	0.485555	-0.00237018
11	8	Tbp	0.485243	-0.00304109
11	9	Tbp	0.486738	-0.00190375
11	10	Tbp	0.488436	-0.000564999
11	11	Tbp	0.488961	-0.000398109
11	12	Tbp	0.490231	0.00051375
11	13	Tbp	0.490274	0.000197813
11	14	Tbp	0.489198	-0.00123669
11	15	Tbp	0.488988	-0.00180455
11	16	Tbp	0.489354	-0.00179728
11	17	Tbp	0.488913	-0.00259635
11	18	Tbp	0.489318	-0.00254962
11	19	Tbp	0.492568	0.000341741
11	20	Tbp	0.4943	0.00171524
11	21	Tbp	0.495015	0.00207185
11	22	Tbp	0.498339	0.00503736
11	23	Tbp	0.506067	0.0124076
11	24	Tbp	0.519828	0.0258094
11	25	Tbp	0.546266	0.0518891
11	26	Tbp	0.597309	0.102574
11	27	Tbp	0.694918	0.199824
11	28	Tbp	0.875934	0.380482
11	29	Tbp	1.20058	0.704766
11	30	Tbp	1.72923	1.23307
11	31	Tbp	2.43417	1.93764
11	32	Tbp	3.10275	2.60586
11	33	Tbp	3.55645	3.05921
11	34	Tbp	3.89411	3.39651
11	35	Tbp	4.15648	3.65852
11	36	Tbp	4.35691	3.8586
11	37	Tbp	4.51179	4.01311
11	38	Tbp	4.62868	4.12965
11	39	Tbp	4.72157	4.22218
11	40	Tbp	4.78778	4.28802
12	1	Tbp	0.461284	-0.000837301
12	2	Tbp	0.461392	-0.00200236
12	3	Tbp	0.465163	0.000495975
12	4	Tbp	0.468611	0.00267182
12	5	Tbp	0.469036	0.00182418
12	6	Tbp	0.46898	0.000495929
12	7	Tbp	0.469354	-0.000402844
12	8	Tbp	0.469595	-0.00143364
12	9	Tbp	0.471122	-0.00117939
12	10	Tbp	0.473035	-0.000539474
12	11	Tbp	0.474122	-0.000723975
12	12	Tbp	0.4745	-0.00161917
12	13	Tbp	0.476195	-0.00119657
12	14	Tbp	0.477714	-0.000949922
12	15	Tbp	0.478988	-0.0009481
12	16	Tbp	0.481252	4.28322e-05
12	17	Tbp	0.481298	-0.00118284
12	18	Tbp	0.481629	-0.00212438
12	19	Tbp	0.48626	0.00123348
12	20	Tbp	0.491835	0.0055361
12	21	Tbp	0.497455	0.00988376
12	22	Tbp	0.51145	0.0226063
12	23	Tbp	0.538869	0.0487531
12	24	Tbp	0.590634	0.0992454
12	25	Tbp	0.690936	0.198275
12	26	Tbp	0.881707	0.387773
12	27	Tbp	1.21586	0.720655
12	28	Tbp	1.75213	1.25565
12	29	Tbp	2.46597	1.96822
12	30	Tbp	3.12517	2.62614
12	31	Tbp	3.56941	3.06912
12	32	Tbp	3.89834	3.39678
12	33	Tbp	4.1657	3.66286
12	34	Tbp	4.36947	3.86536
12	35	Tbp	4.51445	4.00907
12	36	Tbp	4.62791	4.12125
12	37	Tbp	4.72074	4.21281
12	38	Tbp	4.79347	4.28427
12	39	Tbp	4.8555	4.34503
12	40	Tbp	4.89447	4.38272
13	1	Tbp	0.501961	-0.00397307
13	2	Tbp	0.503168	-0.00319868
13	3	Tbp	0.507676	0.000876195
13	4	Tbp	0.510815	0.00358159
13	5	Tbp	0.510532	0.00286628
13	6	Tbp	0.508167	6.84456e-05
13	7	Tbp	0.506334	-0.0021982
13	8	Tbp	0.505924	-0.00304154
13	9	Tbp	0.507707	-0.00169149
13	10	Tbp	0.509118	-0.000713134
13	11	Tbp	0.509056	-0.00120844
13	12	Tbp	0.509851	-0.000845746
13	13	Tbp	0.512314	0.00118398
13	14	Tbp	0.513375	0.00181215
13	15	Tbp	0.513523	0.00152659
13	16	Tbp	0.511079	-0.0013501
13	17	Tbp	0.508865	-0.0039975
13	18	Tbp	0.508475	-0.0048201
13	19	Tbp	0.512491	-0.00123756
13	20	Tbp	0.517128	0.0029669
13	21	Tbp	0.520816	0.00622167
13	22	Tbp	0.529705	0.0146772
13	23	Tbp	0.54756	0.0320996
13	24	Tbp	0.586427	0.0705339
13	25	Tbp	0.660893	0.144567
13	26	Tbp	0.801309	0.284549
13	27	Tbp	1.05308	0.535889
13	28	Tbp	1.48534	0.967714
13	29	Tbp	2.13276	1.6147
13	30	Tbp	2.87302	2.35452
13	31	Tbp	3.42675	2.90783
13	32	Tbp	3.81034	3.29098
13	33	Tbp	4.10862	3.58883
13	34	Tbp	4.34768	3.82746
13	35	Tbp	4.5177	3.99705
13	36	Tbp	4.64811	4.12702
13	37	Tbp	4.75683	4.23531
13	38	Tbp	4.83991	4.31795
13	39	Tbp	4.90286	4.38047
13	40	Tbp	4.9473	4.42448
14	1	Tbp	0.404181	-0.000882369
14	2	Tbp	0.404568	-0.00133367
14	3	Tbp	0.407196	0.000455801
14	4	Tbp	0.409802	0.0022231
14	5	Tbp	0.410073	0.00165584
14	6	Tbp	0.409592	0.000336064
14	7	Tbp	0.410254	0.000160283
14	8	Tbp	0.410217	-0.000715793
14	9	Tbp	0.410919	-0.000851937
14	10	Tbp	0.411648	-0.000961199
14	11	Tbp	0.411733	-0.00171461
14	12	Tbp	0.413598	-0.000687747
14	13	Tbp	0.414243	-0.00088123
14	14	Tbp	0.414735	-0.0012276
14	15	Tbp	0.415514	-0.00128733
14	16	Tbp	0.417033	-0.000607129
14	17	Tbp	0.417296	-0.00118232
14	18	Tbp	0.418319	-0.000997583
14	19	Tbp	0.421658	0.00150339
14	20	Tbp	0.425773	0.00478
14	21	Tbp	0.431355	0.00952318
14	22	Tbp	0.443165	0.0204945
14	23	Tbp	0.466955	0.0434462
14	24	Tbp	0.511573	0.0872258
14	25	Tbp	0.599464	0.174279
14	26	Tbp	0.768283	0.342259
14	27	Tbp	1.06893	0.642067
14	28	Tbp	1.5663	1.1386
14	29	Tbp	2.26167	1.83313
14	30	Tbp	2.97199	2.54261
14	31	Tbp	3.45958	3.02936
14	32	Tbp	3.81546	3.38441
14	33	Tbp	4.09854	3.66665
14	34	Tbp	4.31734	3.88461
14	35	Tbp	4.47456	4.04099
14	36	Tbp	4.59644	4.16203
14	37	Tbp	4.69921	4.26396
14	38	Tbp	4.7788	4.34272
14	39	Tbp	4.84394	4.40702
14	40	Tbp	4.8805	4.44274
15	1	Tbp	0.442622	-0.000524316
15	2	Tbp	0.442903	-0.000949381
15	3	Tbp	0.44517	0.000612028
15	4	Tbp	0.446739	0.00147454
15	5	Tbp	0.446724	0.000752796
15	6	Tbp	0.446366	-0.000311588
15	7	Tbp	0.447547	0.000163317
15	8	Tbp	0.448343	0.000252998
15	9	Tbp	0.448758	-3.80752e-05
15	10	Tbp	0.448689	-0.00081287
15	11	Tbp	0.448746	-0.00146208
15	12	Tbp	0.449927	-0.000988067
15	13	Tbp	0.451357	-0.000264043
15	14	Tbp	0.452366	3.84262e-05
15	15	Tbp	0.452576	-0.000456942
15	16	Tbp	0.45312	-0.000620045
15	17	Tbp	0.45243	-0.00201535
15	18	Tbp	0.452553	-0.00259861
15	19	Tbp	0.457009	0.00115071
15	20	Tbp	0.461687	0.00512286
15	21	Tbp	0.465227	0.00795566
15	22	Tbp	0.47326	0.0152825
15	23	Tbp	0.490911	0.0322275
15	24	Tbp	0.525951	0.066561
15	25	Tbp	0.595346	0.13525
15	26	Tbp	0.726798	0.265996
15	27	Tbp	0.969303	0.507794
15	28	Tbp	1.38012	0.917902
15	29	Tbp	1.99939	1.53647
15	30	Tbp	2.71976	2.25613
15	31	Tbp	3.27127	2.80694
15	32	Tbp	3.65578	3.19074
15	33	Tbp	3.96222	3.49647
15	34	Tbp	4.20239	3.73594
15	35	Tbp	4.37581	3.90865
15	36	Tbp	4.51409	4.04623
15	37	Tbp	4.62434	4.15577
15	38	Tbp	4.69631	4.22703
15	39	Tbp	4.76494	4.29496
15	40	Tbp	4.81364	4.34295
16	1	Tbp	0.443128	-0.00673433
16	2	Tbp	0.444288	-0.00685646
16	3	Tbp	0.447027	-0.00539942
16	4	Tbp	0.449041	-0.00466688
16	5	Tbp	0.451372	-0.00361817
16	6	Tbp	0.45876	0.00248788
16	7	Tbp	0.462218	0.00466462
16	8	Tbp	0.463192	0.0043567
16	9	Tbp	0.463218	0.00310074
16	10	Tbp	0.464333	0.00293403
16	11	Tbp	0.464627	0.00194555
16	12	Tbp	0.465609	0.0016463
16	13	Tbp	0.466532	0.00128745
16	14	Tbp	0.466869	0.000342185
16	15	Tbp	0.46683	-0.000978713
16	16	Tbp	0.467331	-0.0017592
16	17	Tbp	0.467241	-0.00313103
16	18	Tbp	0.467985	-0.0036695
16	19	Tbp	0.471419	-0.00151703
16	20	Tbp	0.47416	-5.80242e-05
16	21	Tbp	0.477532	0.00203252
16	22	Tbp	0.484289	0.00750748
16	23	Tbp	0.500363	0.0222996
16	24	Tbp	0.530036	0.0506907
16	25	Tbp	0.589263	0.108635
16	26	Tbp	0.702235	0.220326
16	27	Tbp	0.909175	0.425984
16	28	Tbp	1.27264	0.788172
16	29	Tbp	1.84781	1.36205
16	30	Tbp	2.56963	2.08259
16	31	Tbp	3.17482	2.68651
16	32	Tbp	3.58627	3.09667
16	33	Tbp	3.90418	3.4133
16	34	Tbp	4.15979	3.66763
16	35	Tbp	4.35035	3.85691
16	36	Tbp	4.5032	4.00847
16	37	Tbp	4.61277	4.11676
16	38	Tbp	4.69068	4.19339
16	39	Tbp	4.76695	4.26837
16	40	Tbp	4.81605	4.31619
17	1	Tbp	0.459382	-0.00337804
17	2	Tbp	0.462252	-0.00136718
17	3	Tbp	0.464964	0.000485767
17	4	Tbp	0.466344	0.00100687
17	5	Tbp	0.466221	2.44511e-05
17	6	Tbp	0.465794	-0.00126207
17	7	Tbp	0.46767	-0.00024461
17	8	Tbp	0.46818	-0.00059409
17	9	Tbp	0.469986	0.000352802
17	10	Tbp	0.471009	0.00051631
17	11	Tbp	0.471743	0.00039151
17	12	Tbp	0.472405	0.000193843
17	13	Tbp	0.472919	-0.000151762
17	14	Tbp	0.473636	-0.00029358
17	15	Tbp	0.474142	-0.000646636
17	16	Tbp	0.475186	-0.00046176
17	17	Tbp	0.47523	-0.00127699
17	18	Tbp	0.476266	-0.00109992
17	19	Tbp	0.481285	0.00305987
17	20	Tbp	0.486158	0.00707324
17	21	Tbp	0.493721	0.0137765
17	22	Tbp	0.509664	0.0288606
17	23	Tbp	0.54207	0.0604075
17	24	Tbp	0.606499	0.123978
17	25	Tbp	0.731221	0.24784
17	26	Tbp	0.960612	0.476372
17	27	Tbp	1.35706	0.87196
17	28	Tbp	1.96487	1.47891
17	29	Tbp	2.69836	2.21154
17	30	Tbp	3.29261	2.80493
17	31	Tbp	3.69372	3.20518
17	32	Tbp	4.0075	3.5181
17	33	Tbp	4.25491	3.76465
17	34	Tbp	4.44207	3.95096
17	35	Tbp	4.57382	4.08185
17	36	Tbp	4.67851	4.18568
17	37	Tbp	4.76545	4.27176
17	38	Tbp	4.83148	4.33693
17	39	Tbp	4.88396	4.38855
17	40	Tbp	4.92682	4.43055
18	1	Tbp	0.448532	0.00134977
18	2	Tbp	0.449034	0.00130254
18	3	Tbp	0.44966	0.00138018
18	4	Tbp	0.449921	0.00109167
18	5	Tbp	0.449945	0.000567066
18	6	Tbp	0.450895	0.000967169
18	7	Tbp	0.450709	0.000232906
18	8	Tbp	0.451025	-7.96402e-07
18	9	Tbp	0.451239	-0.000335738
18	10	Tbp	0.451602	-0.000521965
18	11	Tbp	0.451623	-0.00104916
18	12	Tbp	0.451899	-0.00132259
18	13	Tbp	0.452512	-0.00125857
18	14	Tbp	0.453632	-0.000688175
18	15	Tbp	0.454234	-0.000634315
18	16	Tbp	0.454457	-0.000960912
18	17	Tbp	0.453738	-0.00222896
18	18	Tbp	0.453753	-0.00276307
18	19	Tbp	0.456959	-0.000105505
18	20	Tbp	0.460459	0.0028452
18	21	Tbp	0.462949	0.00478558
18	22	Tbp	0.468212	0.00950037
18	23	Tbp	0.479695	0.0204343
18	24	Tbp	0.500738	0.0409274
18	25	Tbp	0.542671	0.0823115
18	26	Tbp	0.624037	0.163128
18	27	Tbp	0.776946	0.315488
18	28	Tbp	1.05548	0.593478
18	29	Tbp	1.52393	1.06137
18	30	Tbp	2.19588	1.73277
18	31	Tbp	2.90185	2.43819
18	32	Tbp	3.40401	2.93981
18	33	Tbp	3.77054	3.30579
18	34	Tbp	4.06031	3.59501
18	35	Tbp	4.27636	3.81051
18	36	Tbp	4.44385	3.97745
18	37	Tbp	4.57371	4.10677
18	38	Tbp	4.66393	4.19644
18	39	Tbp	4.74336	4.27531
18	40	Tbp	4.79201	4.32341
19	1	Tbp	0.500238	-0.00642141
19	2	Tbp	0.503371	-0.00933717
19	3	Tbp	0.5128	-0.00595701
19	4	Tbp	0.522458	-0.00234844
19	5	Tbp	0.528097	-0.00275795
19	6	Tbp	0.535956	-0.000948489
19	7	Tbp	0.544381	0.00142793
19	8	Tbp	0.550698	0.00169631
19	9	Tbp	0.558718	0.00366646
19	10	Tbp	0.565244	0.00414393
19	11	Tbp	0.569841	0.00269153
19	12	Tbp	0.57487	0.00167197
19	13	Tbp	0.581836	0.00258908
19	14	Tbp	0.587629	0.00233259
19	15	Tbp	0.593433	0.00208837
19	16	Tbp	0.598428	0.001034
19	17	Tbp	0.601586	-0.00185691
19	18	Tbp	0.605972	-0.00352043
19	19	Tbp	0.613087	-0.00245407
19	20	Tbp	0.620942	-0.000647886
19	21	Tbp	0.62551	-0.00212956
19	22	Tbp	0.632967	-0.000721419
19	23	Tbp	0.647213	0.00747605
19	24	Tbp	0.668706	0.0229204
19	25	Tbp	0.705055	0.0532198
19	26	Tbp	0.777311	0.119427
19	27	Tbp	0.909146	0.245213
19	28	Tbp	1.15123	0.481248
19	29	Tbp	1.56472	0.888688
19	30	Tbp	2.19771	1.51563
19	31	Tbp	2.94387	2.25574
19	32	Tbp	3.53408	2.83991
19	33	Tbp	3.93765	3.23742
19	34	Tbp	4.25411	3.54783
19	35	Tbp	4.48999	3.77767
19	36	Tbp	4.66996	3.95159
19	37	Tbp	4.80911	4.08469
19	38	Tbp	4.91358	4.18311
19	39	Tbp	4.99543	4.25891
19	40	Tbp	5.04879	4.30622
20	1	Tbp	0.44929	-0.005516
20	2	Tbp	0.452403	-0.00325684
20	3	Tbp	0.45654	2.71933e-05
20	4	Tbp	0.457866	0.000499138
20	5	Tbp	0.45804	-0.000180389
20	6	Tbp	0.458439	-0.000634491
20	7	Tbp	0.459853	-7.39441e-05
20	8	Tbp	0.4605	-0.000280687
20	9	Tbp	0.462743	0.00110851
20	10	Tbp	0.464224	0.00173594
20	11	Tbp	0.464151	0.000809468
20	12	Tbp	0.464967	0.000772032
20	13	Tbp	0.464649	-0.000399442
20	14	Tbp	0.464311	-0.00159181
20	15	Tbp	0.465784	-0.000971626
20	16	Tbp	0.465856	-0.00175317
20	17	Tbp	0.465729	-0.00273417
20	18	Tbp	0.467196	-0.00212088
20	19	Tbp	0.471288	0.00111726
20	20	Tbp	0.475695	0.00467106
20	21	Tbp	0.479587	0.00770926
20	22	Tbp	0.489058	0.0163266
20	23	Tbp	0.510402	0.0368179
20	24	Tbp	0.549826	0.0753878
20	25	Tbp	0.629022	0.15373
20	26	Tbp	0.779519	0.303374
20	27	Tbp	1.04811	0.571114
20	28	Tbp	1.5039	1.02605
20	29	Tbp	2.17807	1.69937
20	30	Tbp	2.92666	2.4471
20	31	Tbp	3.46821	2.9878
20	32	Tbp	3.85376	3.37249
20	33	Tbp	4.15544	3.67332
20	34	Tbp	4.38803	3.90506
20	35	Tbp	4.55886	4.07503
20	36	Tbp	4.68532	4.20064
20	37	Tbp	4.78366	4.29813
20	38	Tbp	4.86589	4.3795
20	39	Tbp	4.93317	4.44592
20	40	Tbp	4.97824	4.49015
21	1	Tbp	0.452315	-0.00168952
21	2	Tbp	0.453062	-0.00189429
21	3	Tbp	0.45632	0.000411572
21	4	Tbp	0.457634	0.000774179
21	5	Tbp	0.457879	6.6942e-05
21	6	Tbp	0.458784	2.09589e-05
21	7	Tbp	0.458971	-0.000744631
21	8	Tbp	0.459525	-0.00114189
21	9	Tbp	0.462038	0.00041966
21	10	Tbp	0.463724	0.00115411
21	11	Tbp	0.46473	0.0012074
21	12	Tbp	0.464224	-0.000249933
21	13	Tbp	0.465086	-0.000339845
21	14	Tbp	0.465062	-0.001315
21	15	Tbp	0.467392	6.25501e-05
21	16	Tbp	0.467474	-0.000806394
21	17	Tbp	0.467257	-0.00197503
21	18	Tbp	0.468337	-0.00184762
21	19	Tbp	0.471615	0.000479403
21	20	Tbp	0.475911	0.00382358
21	21	Tbp	0.481117	0.00807775
21	22	Tbp	0.493696	0.0197043
21	23	Tbp	0.519871	0.0449283
21	24	Tbp	0.567747	0.0918524
21	25	Tbp	0.660271	0.183424
21	26	Tbp	0.834284	0.356486
21	27	Tbp	1.14686	0.668106
21	28	Tbp	1.66094	1.18124
21	29	Tbp	2.3731	1.89245
21	30	Tbp	3.07588	2.59428
21	31	Tbp	3.55171	3.06916
21	32	Tbp	3.90175	3.41824
21	33	Tbp	4.17806	3.6936
21	34	Tbp	4.39361	3.9082
21	35	Tbp	4.55195	4.06559
21	36	Tbp	4.67409	4.18677
21	37	Tbp	4.77178	4.28351
21	38	Tbp	4.84674	4.35752
21	39	Tbp	4.90965	4.41948
21	40	Tbp	4.94854	4.45742
22	1	Tbp	0.433289	-9.62552e-08
22	2	Tbp	0.43263	-0.0014736
22	3	Tbp	0.434981	6.14736e-05
22	4	Tbp	0.437382	0.00164709
22	5	Tbp	0.437293	0.000742276
22	6	Tbp	0.437194	-0.000171807
22	7	Tbp	0.43876	0.0005786
22	8	Tbp	0.439045	4.77753e-05
22	9	Tbp	0.440086	0.000274078
22	10	Tbp	0.44004	-0.000587731
22	11	Tbp	0.440977	-0.000466213
22	12	Tbp	0.440738	-0.00152087
22	13	Tbp	0.442545	-0.000529127
22	14	Tbp	0.443595	-0.000294629
22	15	Tbp	0.444164	-0.000540692
22	16	Tbp	0.444036	-0.00148511
22	17	Tbp	0.443837	-0.00249909
22	18	Tbp	0.444833	-0.00231833
22	19	Tbp	0.449219	0.00125242
22	20	Tbp	0.454592	0.0058099
22	21	Tbp	0.460021	0.010423
22	22	Tbp	0.47244	0.0220263
22	23	Tbp	0.500287	0.0490585
22	24	Tbp	0.552542	0.100498
22	25	Tbp	0.651726	0.198866
22	26	Tbp	0.841441	0.387766
22	27	Tbp	1.17452	0.720029
22	28	Tbp	1.71542	1.26012
22	29	Tbp	2.4419	1.98578
22	30	Tbp	3.13086	2.67393
22	31	Tbp	3.59272	3.13497
22	32	Tbp	3.93787	3.4793
22	33	Tbp	4.20618	3.74679
22	34	Tbp	4.41473	3.95453
22	35	Tbp	4.56825	4.10723
22	36	Tbp	4.6847	4.22287
22	37	Tbp	4.77959	4.31694
22	38	Tbp	4.85238	4.38892
22	39	Tbp	4.90826	4.44398
22	40	Tbp	4.95042	4.48533
23	1	Tbp	0.49037	-0.00330709
23	2	Tbp	0.491678	-0.00225316
23	3	Tbp	0.494357	0.000172803
23	4	Tbp	0.496316	0.00187723
23	5	Tbp	0.496568	0.00187556
23	6	Tbp	0.496225	0.00127885
23	7	Tbp	0.494594	-0.000605789
23	8	Tbp	0.494412	-0.00104132
23	9	Tbp	0.495708	2.68064e-07
23	10	Tbp	0.495373	-0.000588568
23	11	Tbp	0.494287	-0.00192777
23	12	Tbp	0.494244	-0.0022243
23	13	Tbp	0.496307	-0.000415093
23	14	Tbp	0.496653	-0.000323482
23	15	Tbp	0.4966	-0.000630209
23	16	Tbp	0.497073	-0.000410746
23	17	Tbp	0.496782	-0.000956071
23	18	Tbp	0.496802	-0.00118969
23	19	Tbp	0.498502	0.000257089
23	20	Tbp	0.500369	0.00186996
23	21	Tbp	0.501734	0.00298129
23	22	Tbp	0.505477	0.00647024
23	23	Tbp	0.514552	0.0152917
23	24	Tbp	0.529067	0.0295523
23	25	Tbp	0.55898	0.0592116
23	26	Tbp	0.618429	0.118407
23	27	Tbp	0.730134	0.229859
23	28	Tbp	0.938577	0.438047
23	29	Tbp	1.30733	0.806552
23	30	Tbp	1.88555	1.38451
23	31	Tbp	2.6096	2.10831
23	32	Tbp	3.2326	2.73106
23	33	Tbp	3.65686	3.15506
23	34	Tbp	3.97996	3.4779
23	35	Tbp	4.22776	3.72545
23	36	Tbp	4.41489	3.91233
23	37	Tbp	4.55717	4.05436
23	38	Tbp	4.66651	4.16344
23	39	Tbp	4.75106	4.24774
23	40	Tbp	4.81303	4.30946
24	1	Tbp	0.501672	-0.00244081
24	2	Tbp	0.50269	-0.00217482
24	3	Tbp	0.506437	0.000820592
24	4	Tbp	0.507118	0.000749225
24	5	Tbp	0.506912	-0.00020882
24	6	Tbp	0.507008	-0.00086485
24	7	Tbp	0.50925	0.000625902
24	8	Tbp	0.509964	0.000587258
24	9	Tbp	0.51031	0.000182045
24	10	Tbp	0.51086	-2.04521e-05
24	11	Tbp	0.510689	-0.000942377
24	12	Tbp	0.511081	-0.00130301
24	13	Tbp	0.512279	-0.000857005
24	14	Tbp	0.51348	-0.000407785
24	15	Tbp	0.514166	-0.000473728
24	16	Tbp	0.515594	0.000202705
24	17	Tbp	0.515941	-0.000201912
24	18	Tbp	0.516618	-0.000276736
24	19	Tbp	0.520036	0.00238894
24	20	Tbp	0.525665	0.00726643
24	21	Tbp	0.533514	0.0143633
24	22	Tbp	0.549531	0.0296287
24	23	Tbp	0.584	0.0633461
24	24	Tbp	0.645937	0.124531
24	25	Tbp	0.769323	0.247165
24	26	Tbp	1.0048	0.481892
24	27	Tbp	1.41983	0.896165
24	28	Tbp	2.10234	1.57793
24	29	Tbp	2.97798	2.45281
24	30	Tbp	3.7377	3.21178
24	31	Tbp	4.26519	3.73852
24	32	Tbp	4.6949	4.16748
24	33	Tbp	5.05632	4.52814
24	34	Tbp	5.32997	4.80105
24	35	Tbp	5.53406	5.00438
24	36	Tbp	5.68904	5.15861
24	37	Tbp	5.82536	5.29417
24	38	Tbp	5.92945	5.39752
24	39	Tbp	6.01692	5.48423
24	40	Tbp	6.07711	5.54368
25	1	Cidea	0.569914	0.00290746
25	2	Cidea	0.568772	0.000942039
25	3	Cidea	0.569869	0.00121603
25	4	Cidea	0.56982	0.000344116
25	5	Cidea	0.569806	-0.000493344
25	6	Cidea	0.570566	-0.000556719
25	7	Cidea	0.57108	-0.000865426
25	8	Cidea	0.571442	-0.00132696
25	9	Cidea	0.573438	-0.000154313
25	10	Cidea	0.575957	0.00154178
25	11	Cidea	0.575835	0.000597213
25	12	Cidea	0.575759	-0.000302177
25	13	Cidea	0.576967	8.21391e-05
25	14	Cidea	0.57743	-0.000277769
25	15	Cidea	0.578202	-0.000328388
25	16	Cidea	0.579999	0.000644941
25	17	Cidea	0.580085	-9.18465e-05
25	18	Cidea	0.580971	-2.92764e-05
25	19	Cidea	0.589424	0.00760028
25	20	Cidea	0.600885	0.0182381
25	21	Cidea	0.618394	0.0349241
25	22	Cidea	0.655171	0.0708786
25	23	Cidea	0.723326	0.13821
25	24	Cidea	0.837454	0.251515
25	25	Cidea	1.00506	0.418295
25	26	Cidea	1.21626	0.62867
25	27	Cidea	1.44419	0.855777
25	28	Cidea	1.67663	1.0874
25	29	Cidea	1.91106	1.321
25	30	Cidea	2.14871	1.55783
25	31	Cidea	2.38616	1.79445
25	32	Cidea	2.63299	2.04046
25	33	Cidea	2.88185	2.2885
25	34	Cidea	3.12623	2.53206
25	35	Cidea	3.34503	2.75004
25	36	Cidea	3.53896	2.94314
25	37	Cidea	3.70992	3.11328
25	38	Cidea	3.84947	3.25201
25	39	Cidea	3.96474	3.36646
25	40	Cidea	4.05229	3.45318
26	1	Cidea	0.497425	0.00417959
26	2	Cidea	0.496415	0.00291639
26	3	Cidea	0.496397	0.00264468
26	4	Cidea	0.495277	0.00127118
26	5	Cidea	0.494812	0.00055316
26	6	Cidea	0.494221	-0.000291256
26	7	Cidea	0.493341	-0.00142541
26	8	Cidea	0.493747	-0.0012727
26	9	Cidea	0.494825	-0.000448246
26	10	Cidea	0.494001	-0.00152578
26	11	Cidea	0.493753	-0.00202639
26	12	Cidea	0.494778	-0.00125502
26	13	Cidea	0.496677	0.000390224
26	14	Cidea	0.496992	0.000452335
26	15	Cidea	0.496957	0.000163404
26	16	Cidea	0.497317	0.000270308
26	17	Cidea	0.497708	0.000407669
26	18	Cidea	0.499645	0.00209183
26	19	Cidea	0.506045	0.00823779
26	20	Cidea	0.514781	0.0167202
26	21	Cidea	0.527656	0.0293421
26	22	Cidea	0.555077	0.05651
26	23	Cidea	0.609335	0.110514
26	24	Cidea	0.70344	0.204366
26	25	Cidea	0.851264	0.351936
26	26	Cidea	1.04899	0.549412
26	27	Cidea	1.27266	0.77283
26	28	Cidea	1.50801	1.00793
26	29	Cidea	1.74902	1.24867
26	30	Cidea	2.00026	1.49966
26	31	Cidea	2.24722	1.74637
26	32	Cidea	2.50106	1.99996
26	33	Cidea	2.76025	2.2589
26	34	Cidea	3.00994	2.50833
26	35	Cidea	3.23521	2.73334
26	36	Cidea	3.43419	2.93208
26	37	Cidea	3.61272	3.11035
26	38	Cidea	3.75893	3.25631
26	39	Cidea	3.88311	3.38023
26	40	Cidea	3.97078	3.46765
27	1	Cidea	0.445426	0.0025265
27	2	Cidea	0.445306	0.00196222
27	3	Cidea	0.446427	0.0026389
27	4	Cidea	0.446752	0.00252031
27	5	Cidea	0.445396	0.000719287
27	6	Cidea	0.44429	-0.000830382
27	7	Cidea	0.443946	-0.00161902
27	8	Cidea	0.443753	-0.00225605
27	9	Cidea	0.444901	-0.00155141
27	10	Cidea	0.44619	-0.000706585
27	11	Cidea	0.446342	-0.000999252
27	12	Cidea	0.446518	-0.00126691
27	13	Cidea	0.448025	-0.000204082
27	14	Cidea	0.448272	-0.000401917
27	15	Cidea	0.449155	3.73312e-05
27	16	Cidea	0.450564	0.00100253
27	17	Cidea	0.450845	0.000838432
27	18	Cidea	0.452529	0.00207883
27	19	Cidea	0.459309	0.00841411
27	20	Cidea	0.468773	0.017434
27	21	Cidea	0.482818	0.0310356
27	22	Cidea	0.513502	0.0612748
27	23	Cidea	0.572634	0.119963
27	24	Cidea	0.673772	0.220657
27	25	Cidea	0.831672	0.378113
27	26	Cidea	1.0407	0.586696
27	27	Cidea	1.27231	0.817862
27	28	Cidea	1.51328	1.05839
27	29	Cidea	1.76282	1.30748
27	30	Cidea	2.01807	1.56229
27	31	Cidea	2.27013	1.81391
27	32	Cidea	2.53074	2.07407
27	33	Cidea	2.7949	2.33779
27	34	Cidea	3.04944	2.59188
27	35	Cidea	3.28112	2.82312
27	36	Cidea	3.48057	3.02212
27	37	Cidea	3.65651	3.19762
27	38	Cidea	3.80607	3.34674
27	39	Cidea	3.92925	3.46947
27	40	Cidea	4.01351	3.55328
28	1	Cidea	0.501013	-0.0051084
28	2	Cidea	0.50229	-0.00448428
28	3	Cidea	0.505923	-0.00150327
28	4	Cidea	0.507345	-0.000733359
28	5	Cidea	0.50785	-0.00088076
28	6	Cidea	0.509861	0.000477869
28	7	Cidea	0.510861	0.000825603
28	8	Cidea	0.511196	0.000508269
28	9	Cidea	0.512652	0.00131162
28	10	Cidea	0.513106	0.00111326
28	11	Cidea	0.512941	0.000295543
28	12	Cidea	0.513294	-3.67182e-06
28	13	Cidea	0.515019	0.00106897
28	14	Cidea	0.514804	0.000201728
28	15	Cidea	0.514567	-0.00068799
28	16	Cidea	0.515086	-0.000821206
28	17	Cidea	0.515724	-0.000835569
28	18	Cidea	0.516875	-0.000337035
28	19	Cidea	0.521796	0.00393227
28	20	Cidea	0.529183	0.0106665
28	21	Cidea	0.541734	0.0225655
28	22	Cidea	0.570034	0.0502131
28	23	Cidea	0.624211	0.103738
28	24	Cidea	0.716896	0.19577
28	25	Cidea	0.860339	0.33856
28	26	Cidea	1.05514	0.532708
28	27	Cidea	1.27042	0.747342
28	28	Cidea	1.49447	0.970732
28	29	Cidea	1.71804	1.19365
28	30	Cidea	1.94439	1.41935
28	31	Cidea	2.16794	1.64224
28	32	Cidea	2.399	1.87265
28	33	Cidea	2.64127	2.11427
28	34	Cidea	2.8812	2.35355
28	35	Cidea	3.10582	2.57752
28	36	Cidea	3.31249	2.78354
28	37	Cidea	3.50438	2.97477
28	38	Cidea	3.65965	3.12939
28	39	Cidea	3.79263	3.26172
28	40	Cidea	3.89183	3.36027
29	1	Cidea	0.459764	-0.00474081
29	2	Cidea	0.461251	-0.00414284
29	3	Cidea	0.464095	-0.00218862
29	4	Cidea	0.467339	0.000166074
29	5	Cidea	0.467919	-0.000143705
29	6	Cidea	0.46864	-0.000311654
29	7	Cidea	0.471303	0.00146142
29	8	Cidea	0.47181	0.00107946
29	9	Cidea	0.472299	0.000679114
29	10	Cidea	0.473825	0.00131562
29	11	Cidea	0.473607	0.000208539
29	12	Cidea	0.473258	-0.00103065
29	13	Cidea	0.475301	0.000123159
29	14	Cidea	0.476059	-8.07433e-06
29	15	Cidea	0.476397	-0.000559758
29	16	Cidea	0.47749	-0.000356341
29	17	Cidea	0.477873	-0.000862278
29	18	Cidea	0.480053	0.000427702
29	19	Cidea	0.485905	0.00539088
29	20	Cidea	0.496106	0.0147018
29	21	Cidea	0.511225	0.0289322
29	22	Cidea	0.542617	0.0594347
29	23	Cidea	0.603216	0.119144
29	24	Cidea	0.709184	0.224223
29	25	Cidea	0.875196	0.389345
29	26	Cidea	1.10254	0.6158
29	27	Cidea	1.36658	0.878955
29	28	Cidea	1.65928	1.17076
29	29	Cidea	1.96971	1.4803
29	30	Cidea	2.29261	1.80231
29	31	Cidea	2.60344	2.11226
29	32	Cidea	2.89908	2.407
29	33	Cidea	3.16667	2.6737
29	34	Cidea	3.40003	2.90617
29	35	Cidea	3.5897	3.09496
29	36	Cidea	3.74777	3.25213
29	37	Cidea	3.88018	3.38366
29	38	Cidea	3.98912	3.49171
29	39	Cidea	4.08151	3.58321
29	40	Cidea	4.145	3.64581
30	1	Cidea	0.424644	-0.00179317
30	2	Cidea	0.426184	-0.00100895
30	3	Cidea	0.428324	0.00037584
30	4	Cidea	0.429084	0.00038046
30	5	Cidea	0.429305	-0.000153985
30	6	Cidea	0.430483	0.000268761
30	7	Cidea	0.431493	0.000523749
30	8	Cidea	0.431717	-7.44707e-06
30	9	Cidea	0.432548	6.84297e-05
30	10	Cidea	0.433086	-0.000148948
30	11	Cidea	0.433173	-0.000818189
30	12	Cidea	0.433853	-0.000892635
30	13	Cidea	0.434395	-0.00110599
30	14	Cidea	0.435466	-0.000791218
30	15	Cidea	0.437189	0.000176404
30	16	Cidea	0.43861	0.000842963
30	17	Cidea	0.438787	0.000264411
30	18	Cidea	0.440296	0.0010174
30	19	Cidea	0.446144	0.00611011
30	20	Cidea	0.453752	0.0129635
30	21	Cidea	0.467074	0.0255297
30	22	Cidea	0.496521	0.0542219
30	23	Cidea	0.551778	0.108723
30	24	Cidea	0.648384	0.204574
30	25	Cidea	0.797366	0.352801
30	26	Cidea	0.993764	0.548443
30	27	Cidea	1.20907	0.762996
30	28	Cidea	1.4253	0.978468
30	29	Cidea	1.63918	1.19159
30	30	Cidea	1.84486	1.39652
30	31	Cidea	2.0398	1.5907
30	32	Cidea	2.23892	1.78907
30	33	Cidea	2.44758	1.99697
30	34	Cidea	2.66017	2.20881
30	35	Cidea	2.87499	2.42287
30	36	Cidea	3.0842	2.63132
30	37	Cidea	3.27576	2.82213
30	38	Cidea	3.44593	2.99155
30	39	Cidea	3.59801	3.14287
30	40	Cidea	3.71218	3.25629
31	1	Cidea	0.525691	0.00793456
31	2	Cidea	0.525749	0.00784997
31	3	Cidea	0.524903	0.00686207
31	4	Cidea	0.522636	0.00445164
31	5	Cidea	0.521262	0.00293523
31	6	Cidea	0.519454	0.00098531
31	7	Cidea	0.515931	-0.00268069
31	8	Cidea	0.514864	-0.00388996
31	9	Cidea	0.514064	-0.00483333
31	10	Cidea	0.514697	-0.00434202
31	11	Cidea	0.515	-0.00418194
31	12	Cidea	0.515385	-0.00393978
31	13	Cidea	0.515986	-0.00348143
31	14	Cidea	0.517627	-0.00198304
31	15	Cidea	0.52009	0.000337116
31	16	Cidea	0.522374	0.00247894
31	17	Cidea	0.523708	0.00366994
31	18	Cidea	0.527792	0.00761194
31	19	Cidea	0.534289	0.0139658
31	20	Cidea	0.546635	0.0261699
31	21	Cidea	0.564585	0.0439766
31	22	Cidea	0.603077	0.0823265
31	23	Cidea	0.676847	0.155954
31	24	Cidea	0.797226	0.276191
31	25	Cidea	0.972652	0.451473
31	26	Cidea	1.19268	0.67136
31	27	Cidea	1.42758	0.906117
31	28	Cidea	1.6654	1.14379
31	29	Cidea	1.90232	1.38057
31	30	Cidea	2.14341	1.62152
31	31	Cidea	2.38133	1.8593
31	32	Cidea	2.62631	2.10413
31	33	Cidea	2.87674	2.35442
31	34	Cidea	3.12483	2.60237
31	35	Cidea	3.35298	2.83037
31	36	Cidea	3.55514	3.03239
31	37	Cidea	3.73061	3.20772
31	38	Cidea	3.8782	3.35517
31	39	Cidea	4.00402	3.48084
31	40	Cidea	4.09403	3.57071
32	1	Cidea	0.454621	-0.00324079
32	2	Cidea	0.455426	-0.00333895
32	3	Cidea	0.459069	-0.000599639
32	4	Cidea	0.461357	0.000784654
32	5	Cidea	0.461607	0.000131272
32	6	Cidea	0.462061	-0.000317755
32	7	Cidea	0.463702	0.000420006
32	8	Cidea	0.464101	-8.51393e-05
32	9	Cidea	0.46488	-0.000209083
32	10	Cidea	0.465832	-0.000161246
32	11	Cidea	0.466846	-4.99894e-05
32	12	Cidea	0.468223	0.000423574
32	13	Cidea	0.469441	0.000737367
32	14	Cidea	0.468959	-0.000647602
32	15	Cidea	0.469323	-0.0011869
32	16	Cidea	0.471219	-0.000194956
32	17	Cidea	0.472499	0.00018166
32	18	Cidea	0.473994	0.000773777
32	19	Cidea	0.479622	0.00549799
32	20	Cidea	0.488784	0.0137562
32	21	Cidea	0.503686	0.0277551
32	22	Cidea	0.534435	0.0576007
32	23	Cidea	0.594669	0.116931
32	24	Cidea	0.697905	0.219263
32	25	Cidea	0.855166	0.375621
32	26	Cidea	1.06273	0.58228
32	27	Cidea	1.28601	0.804656
32	28	Cidea	1.50885	1.02659
32	29	Cidea	1.72692	1.24376
32	30	Cidea	1.93654	1.45248
32	31	Cidea	2.13596	1.65099
32	32	Cidea	2.33912	1.85325
32	33	Cidea	2.55294	2.06617
32	34	Cidea	2.77349	2.28581
32	35	Cidea	2.99094	2.50236
32	36	Cidea	3.19932	2.70984
32	37	Cidea	3.39615	2.90577
32	38	Cidea	3.56707	3.07578
32	39	Cidea	3.71457	3.22237
32	40	Cidea	3.82504	3.33194
33	1	Cidea	0.448673	-0.00259996
33	2	Cidea	0.449332	-0.00271812
33	3	Cidea	0.451699	-0.00112798
33	4	Cidea	0.453276	-0.000328495
33	5	Cidea	0.454939	0.000558041
33	6	Cidea	0.455896	0.000737636
33	7	Cidea	0.456141	0.000205372
33	8	Cidea	0.45711	0.000397365
33	9	Cidea	0.458712	0.00122275
33	10	Cidea	0.459455	0.00118782
33	11	Cidea	0.458595	-0.000448347
33	12	Cidea	0.458754	-0.00106647
33	13	Cidea	0.459305	-0.0012926
33	14	Cidea	0.460429	-0.000946593
33	15	Cidea	0.461441	-0.000711298
33	16	Cidea	0.463212	0.000283033
33	17	Cidea	0.463733	2.68582e-05
33	18	Cidea	0.465786	0.00130291
33	19	Cidea	0.470668	0.00540789
33	20	Cidea	0.478518	0.01248
33	21	Cidea	0.492331	0.0255159
33	22	Cidea	0.521477	0.0538851
33	23	Cidea	0.577419	0.10905
33	24	Cidea	0.671527	0.202381
33	25	Cidea	0.817002	0.347079
33	26	Cidea	1.01282	0.542123
33	27	Cidea	1.23289	0.761409
33	28	Cidea	1.4594	0.987143
33	29	Cidea	1.68871	1.21568
33	30	Cidea	1.91655	1.44274
33	31	Cidea	2.13805	1.66347
33	32	Cidea	2.36554	1.89018
33	33	Cidea	2.60235	2.12621
33	34	Cidea	2.84183	2.36492
33	35	Cidea	3.07275	2.59505
33	36	Cidea	3.28068	2.80221
33	37	Cidea	3.47243	2.99318
33	38	Cidea	3.63531	3.15528
33	39	Cidea	3.77572	3.29491
33	40	Cidea	3.88127	3.39969
34	1	Cidea	0.44314	-0.000707466
34	2	Cidea	0.443519	-0.00115768
34	3	Cidea	0.445794	0.000288131
34	4	Cidea	0.448056	0.00172151
34	5	Cidea	0.448085	0.000921331
34	6	Cidea	0.447376	-0.000617651
34	7	Cidea	0.448678	-0.000144112
34	8	Cidea	0.448863	-0.000788309
34	9	Cidea	0.450468	-1.30218e-05
34	10	Cidea	0.450949	-0.000360835
34	11	Cidea	0.451212	-0.00092689
34	12	Cidea	0.452968	-1.17325e-07
34	13	Cidea	0.452978	-0.000819343
34	14	Cidea	0.452392	-0.00223482
34	15	Cidea	0.453793	-0.0016627
34	16	Cidea	0.457628	0.00134261
34	17	Cidea	0.458426	0.00131141
34	18	Cidea	0.459927	0.00198281
34	19	Cidea	0.467299	0.00852604
34	20	Cidea	0.478733	0.0191312
34	21	Cidea	0.49909	0.0386585
34	22	Cidea	0.539125	0.0778645
34	23	Cidea	0.611705	0.149615
34	24	Cidea	0.734413	0.271494
34	25	Cidea	0.914541	0.450792
34	26	Cidea	1.14145	0.676874
34	27	Cidea	1.38663	0.921227
34	28	Cidea	1.6347	1.16847
34	29	Cidea	1.88725	1.42018
34	30	Cidea	2.14833	1.68044
34	31	Cidea	2.40693	1.93821
34	32	Cidea	2.67102	2.20147
34	33	Cidea	2.93391	2.46353
34	34	Cidea	3.18454	2.71333
34	35	Cidea	3.40984	2.9378
34	36	Cidea	3.6055	3.13263
34	37	Cidea	3.77306	3.29936
34	38	Cidea	3.91047	3.43594
34	39	Cidea	4.02777	3.55242
34	40	Cidea	4.11694	3.64075
35	1	Cidea	0.488299	-0.00578401
35	2	Cidea	0.490897	-0.00378113
35	3	Cidea	0.493108	-0.00216528
35	4	Cidea	0.49726	0.00139117
35	5	Cidea	0.49748	0.00101565
35	6	Cidea	0.497171	0.000112148
35	7	Cidea	0.498412	0.000758043
35	8	Cidea	0.498335	8.5633e-05
35	9	Cidea	0.498074	-0.000770777
35	10	Cidea	0.500424	0.000984123
35	11	Cidea	0.499975	-6.0042e-05
35	12	Cidea	0.499153	-0.00147724
35	13	Cidea	0.501037	-0.000189017
35	14	Cidea	0.501881	5.99708e-05
35	15	Cidea	0.502287	-0.000129076
35	16	Cidea	0.502711	-0.000300479
35	17	Cidea	0.502907	-0.00069987
35	18	Cidea	0.505587	0.00138506
35	19	Cidea	0.513095	0.0082985
35	20	Cidea	0.521597	0.016205
35	21	Cidea	0.535404	0.029417
35	22	Cidea	0.567384	0.0608014
35	23	Cidea	0.627182	0.120004
35	24	Cidea	0.729773	0.222001
35	25	Cidea	0.885895	0.377527
35	26	Cidea	1.08582	0.576862
35	27	Cidea	1.30311	0.793553
35	28	Cidea	1.52438	1.01423
35	29	Cidea	1.73996	1.22921
35	30	Cidea	1.94862	1.43728
35	31	Cidea	2.15178	1.63984
35	32	Cidea	2.35566	1.84313
35	33	Cidea	2.56427	2.05114
35	34	Cidea	2.78187	2.26814
35	35	Cidea	2.9913	2.47698
35	36	Cidea	3.19097	2.67606
35	37	Cidea	3.37889	2.86338
35	38	Cidea	3.54214	3.02603
35	39	Cidea	3.68648	3.16978
35	40	Cidea	3.79128	3.27398
36	1	Cidea	0.459834	-0.00460396
36	2	Cidea	0.462051	-0.0035004
36	3	Cidea	0.465705	-0.000960995
36	4	Cidea	0.468323	0.000543166
36	5	Cidea	0.469188	0.000294922
36	6	Cidea	0.469343	-0.000664972
36	7	Cidea	0.471557	0.00043501
36	8	Cidea	0.472266	3.03335e-05
36	9	Cidea	0.473841	0.000491056
36	10	Cidea	0.475605	0.00114147
36	11	Cidea	0.475733	0.000155738
36	12	Cidea	0.47564	-0.00105184
36	13	Cidea	0.47732	-0.000485381
36	14	Cidea	0.478656	-0.000263554
36	15	Cidea	0.47954	-0.000493232
36	16	Cidea	0.482344	0.00119669
36	17	Cidea	0.482366	0.000104889
36	18	Cidea	0.482902	-0.000473297
36	19	Cidea	0.488508	0.00401891
36	20	Cidea	0.498756	0.0131524
36	21	Cidea	0.513963	0.0272463
36	22	Cidea	0.545214	0.0573827
36	23	Cidea	0.606228	0.117283
36	24	Cidea	0.710168	0.220109
36	25	Cidea	0.867756	0.376583
36	26	Cidea	1.07193	0.579641
36	27	Cidea	1.29794	0.804542
36	28	Cidea	1.53099	1.03647
36	29	Cidea	1.76571	1.27009
36	30	Cidea	2.00359	1.50685
36	31	Cidea	2.23961	1.74175
36	32	Cidea	2.48104	1.98207
36	33	Cidea	2.7254	2.22532
36	34	Cidea	2.96589	2.46469
36	35	Cidea	3.18783	2.68551
36	36	Cidea	3.38491	2.88148
36	37	Cidea	3.55889	3.05435
36	38	Cidea	3.6981	3.19245
36	39	Cidea	3.81721	3.31044
36	40	Cidea	3.90543	3.39755
37	1	Cidea	0.486333	0.000967936
37	2	Cidea	0.487887	0.00204215
37	3	Cidea	0.489309	0.00298496
37	4	Cidea	0.487752	0.000947809
37	5	Cidea	0.486934	-0.000348844
37	6	Cidea	0.487002	-0.000760994
37	7	Cidea	0.487759	-0.000483488
37	8	Cidea	0.48778	-0.000942487
37	9	Cidea	0.488658	-0.000544133
37	10	Cidea	0.490558	0.000876739
37	11	Cidea	0.489924	-0.000236391
37	12	Cidea	0.488625	-0.00201513
37	13	Cidea	0.489113	-0.00200656
37	14	Cidea	0.489879	-0.00172068
37	15	Cidea	0.490835	-0.00124463
37	16	Cidea	0.493116	0.000557356
37	17	Cidea	0.494568	0.00152985
37	18	Cidea	0.496925	0.00340661
37	19	Cidea	0.503918	0.00992004
37	20	Cidea	0.51413	0.0196527
37	21	Cidea	0.530726	0.0357691
37	22	Cidea	0.56519	0.0697534
37	23	Cidea	0.630052	0.134136
37	24	Cidea	0.739044	0.242648
37	25	Cidea	0.903796	0.406921
37	26	Cidea	1.11552	0.618168
37	27	Cidea	1.34933	0.851501
37	28	Cidea	1.59527	1.09695
37	29	Cidea	1.85081	1.35202
37	30	Cidea	2.11395	1.61468
37	31	Cidea	2.38194	1.88219
37	32	Cidea	2.65535	2.15512
37	33	Cidea	2.92455	2.42384
37	34	Cidea	3.17432	2.67313
37	35	Cidea	3.39493	2.89326
37	36	Cidea	3.58472	3.08257
37	37	Cidea	3.74662	3.24399
37	38	Cidea	3.87325	3.37014
37	39	Cidea	3.98196	3.47837
37	40	Cidea	4.06382	3.55975
38	1	Cidea	0.477294	0.00110328
38	2	Cidea	0.477183	0.000454759
38	3	Cidea	0.478034	0.000768557
38	4	Cidea	0.477742	-6.1547e-05
38	5	Cidea	0.477779	-0.000561889
38	6	Cidea	0.478813	-6.51635e-05
38	7	Cidea	0.479139	-0.00027675
38	8	Cidea	0.479362	-0.00059041
38	9	Cidea	0.481341	0.000850899
38	10	Cidea	0.481908	0.000880056
38	11	Cidea	0.481672	0.000106874
38	12	Cidea	0.48129	-0.000812518
38	13	Cidea	0.482057	-0.000582702
38	14	Cidea	0.482916	-0.000261275
38	15	Cidea	0.483331	-0.000383425
38	16	Cidea	0.48466	0.000408254
38	17	Cidea	0.484878	8.89912e-05
38	18	Cidea	0.485819	0.000492048
38	19	Cidea	0.491084	0.00522017
38	20	Cidea	0.500562	0.0141609
38	21	Cidea	0.512677	0.0257382
38	22	Cidea	0.539141	0.0516653
38	23	Cidea	0.590802	0.102789
38	24	Cidea	0.680217	0.191666
38	25	Cidea	0.822689	0.3336
38	26	Cidea	1.01652	0.52689
38	27	Cidea	1.23761	0.747448
38	28	Cidea	1.47023	0.979531
38	29	Cidea	1.70995	1.21872
38	30	Cidea	1.9574	1.46562
38	31	Cidea	2.20777	1.71546
38	32	Cidea	2.46815	1.9753
38	33	Cidea	2.73296	2.23957
38	34	Cidea	2.98742	2.49349
38	35	Cidea	3.2234	2.72894
38	36	Cidea	3.43272	2.93773
38	37	Cidea	3.61263	3.11709
38	38	Cidea	3.76608	3.27
38	39	Cidea	3.89225	3.39563
38	40	Cidea	3.97665	3.4795
39	1	Cidea	0.451059	-0.00147203
39	2	Cidea	0.451755	-0.00163962
39	3	Cidea	0.453833	-0.000425433
39	4	Cidea	0.45497	-0.000153028
39	5	Cidea	0.4553	-0.000686537
39	6	Cidea	0.456755	-9.5962e-05
39	7	Cidea	0.458556	0.000841095
39	8	Cidea	0.458888	0.000309195
39	9	Cidea	0.459682	0.000238754
39	10	Cidea	0.461351	0.00104346
39	11	Cidea	0.46109	-8.15368e-05
39	12	Cidea	0.460813	-0.00122185
39	13	Cidea	0.463062	0.000163164
39	14	Cidea	0.464765	0.00100164
39	15	Cidea	0.464983	0.000355175
39	16	Cidea	0.464983	-0.000508186
39	17	Cidea	0.465146	-0.00120969
39	18	Cidea	0.467649	0.000429747
39	19	Cidea	0.474376	0.00629289
39	20	Cidea	0.484495	0.0155474
39	21	Cidea	0.499491	0.0296791
39	22	Cidea	0.527895	0.0572196
39	23	Cidea	0.584979	0.113439
39	24	Cidea	0.68435	0.211946
39	25	Cidea	0.839011	0.365743
39	26	Cidea	1.04658	0.572444
39	27	Cidea	1.28056	0.805561
39	28	Cidea	1.52321	1.04735
39	29	Cidea	1.77472	1.29799
39	30	Cidea	2.02851	1.55093
39	31	Cidea	2.28289	1.80444
39	32	Cidea	2.54588	2.06657
39	33	Cidea	2.81274	2.33256
39	34	Cidea	3.06671	2.58566
39	35	Cidea	3.29702	2.81511
39	36	Cidea	3.49682	3.01404
39	37	Cidea	3.66934	3.18571
39	38	Cidea	3.81456	3.33006
39	39	Cidea	3.93357	3.44821
39	40	Cidea	4.02092	3.53469
40	1	Cidea	0.453192	-0.00421462
40	2	Cidea	0.4544	-0.00380955
40	3	Cidea	0.457232	-0.00178099
40	4	Cidea	0.459867	5.14353e-05
40	5	Cidea	0.460565	-5.451e-05
40	6	Cidea	0.461975	0.000552744
40	7	Cidea	0.46322	0.000994506
40	8	Cidea	0.463825	0.000796531
40	9	Cidea	0.464548	0.000716335
40	10	Cidea	0.46518	0.000544795
40	11	Cidea	0.4652	-0.000238527
40	12	Cidea	0.465696	-0.000545489
40	13	Cidea	0.466721	-0.00032346
40	14	Cidea	0.467173	-0.000675245
40	15	Cidea	0.468932	0.000280816
40	16	Cidea	0.469226	-0.000228623
40	17	Cidea	0.469493	-0.00076405
40	18	Cidea	0.471734	0.000673735
40	19	Cidea	0.478133	0.00626954
40	20	Cidea	0.486029	0.0133622
40	21	Cidea	0.498751	0.0252802
40	22	Cidea	0.525706	0.0514321
40	23	Cidea	0.57752	0.102444
40	24	Cidea	0.667773	0.191894
40	25	Cidea	0.811206	0.334523
40	26	Cidea	1.0068	0.529315
40	27	Cidea	1.22588	0.747591
40	28	Cidea	1.45517	0.97608
40	29	Cidea	1.68709	1.20719
40	30	Cidea	1.92579	1.44509
40	31	Cidea	2.16256	1.68106
40	32	Cidea	2.40721	1.9249
40	33	Cidea	2.6609	2.17779
40	34	Cidea	2.91307	2.42916
40	35	Cidea	3.14446	2.65974
40	36	Cidea	3.35646	2.87094
40	37	Cidea	3.54346	3.05714
40	38	Cidea	3.69884	3.21171
40	39	Cidea	3.82552	3.33759
40	40	Cidea	3.92088	3.43215
41	1	Cidea	0.454909	-0.00310255
41	2	Cidea	0.455299	-0.00349999
41	3	Cidea	0.458019	-0.00156774
41	4	Cidea	0.460231	-0.000142973
41	5	Cidea	0.461167	5.81093e-06
41	6	Cidea	0.463067	0.00111819
41	7	Cidea	0.463601	0.000864049
41	8	Cidea	0.463874	0.000350476
41	9	Cidea	0.465115	0.000803213
41	10	Cidea	0.466557	0.00145765
41	11	Cidea	0.465972	8.56533e-05
41	12	Cidea	0.465672	-0.00100221
41	13	Cidea	0.466965	-0.000496276
41	14	Cidea	0.46678	-0.00146872
41	15	Cidea	0.467012	-0.00202458
41	16	Cidea	0.469674	-0.000150389
41	17	Cidea	0.47088	0.00026891
41	18	Cidea	0.473298	0.00189893
41	19	Cidea	0.480043	0.00785642
41	20	Cidea	0.48878	0.0158064
41	21	Cidea	0.506609	0.0328479
41	22	Cidea	0.541027	0.0664785
41	23	Cidea	0.607327	0.13199
41	24	Cidea	0.720704	0.24458
41	25	Cidea	0.898226	0.421315
41	26	Cidea	1.13387	0.656169
41	27	Cidea	1.408	0.929511
41	28	Cidea	1.70684	1.22757
41	29	Cidea	2.01844	1.53838
41	30	Cidea	2.34217	1.86132
41	31	Cidea	2.65955	2.17791
41	32	Cidea	2.96587	2.48345
41	33	Cidea	3.24554	2.76232
41	34	Cidea	3.48894	3.00494
41	35	Cidea	3.69557	3.21078
41	36	Cidea	3.86987	3.38429
41	37	Cidea	4.01399	3.52763
41	38	Cidea	4.12556	3.63841
41	39	Cidea	4.22202	3.73409
41	40	Cidea	4.2903	3.80158
42	1	Cidea	0.473876	-0.00437544
42	2	Cidea	0.475201	-0.00372134
42	3	Cidea	0.478132	-0.00146212
42	4	Cidea	0.48019	-7.47355e-05
42	5	Cidea	0.481072	0.000136411
42	6	Cidea	0.483007	0.00140003
42	7	Cidea	0.483688	0.00140959
42	8	Cidea	0.483479	0.000529107
42	9	Cidea	0.483299	-0.000321693
42	10	Cidea	0.484217	-7.52903e-05
42	11	Cidea	0.484336	-0.000627471
42	12	Cidea	0.484734	-0.000900374
42	13	Cidea	0.486168	-0.000137586
42	14	Cidea	0.48726	0.000283368
42	15	Cidea	0.487283	-0.000364567
42	16	Cidea	0.487406	-0.000912814
42	17	Cidea	0.488364	-0.000626238
42	18	Cidea	0.491406	0.00174439
42	19	Cidea	0.497437	0.00710418
42	20	Cidea	0.505232	0.0142286
42	21	Cidea	0.520422	0.0287471
42	22	Cidea	0.5521	0.0597537
42	23	Cidea	0.611552	0.118535
42	24	Cidea	0.711148	0.217459
42	25	Cidea	0.866173	0.371813
42	26	Cidea	1.06477	0.56974
42	27	Cidea	1.2792	0.7835
42	28	Cidea	1.49523	0.998857
42	29	Cidea	1.70632	1.20927
42	30	Cidea	1.89894	1.40122
42	31	Cidea	2.07814	1.57975
42	32	Cidea	2.25876	1.7597
42	33	Cidea	2.44771	1.94798
42	34	Cidea	2.63404	2.13364
42	35	Cidea	2.82743	2.32636
42	36	Cidea	3.02926	2.52751
42	37	Cidea	3.22956	2.72714
42	38	Cidea	3.41169	2.90861
42	39	Cidea	3.5782	3.07445
42	40	Cidea	3.70323	3.1988
43	1	Cidea	0.465511	0.00108378
43	2	Cidea	0.465771	0.000654078
43	3	Cidea	0.467262	0.00145518
43	4	Cidea	0.466137	-0.000360456
43	5	Cidea	0.465914	-0.00127317
43	6	Cidea	0.467494	-0.000383317
43	7	Cidea	0.470985	0.00241806
43	8	Cidea	0.471257	0.00199911
43	9	Cidea	0.468869	-0.00107874
43	10	Cidea	0.469732	-0.000905519
43	11	Cidea	0.470313	-0.00101452
43	12	Cidea	0.47043	-0.00158794
43	13	Cidea	0.472497	-0.000210547
43	14	Cidea	0.472537	-0.000861476
43	15	Cidea	0.472682	-0.00140568
43	16	Cidea	0.474554	-0.000224633
43	17	Cidea	0.475995	0.000527084
43	18	Cidea	0.479065	0.00290657
43	19	Cidea	0.485556	0.00870716
43	20	Cidea	0.497213	0.0196741
43	21	Cidea	0.516413	0.0381842
43	22	Cidea	0.557794	0.0788753
43	23	Cidea	0.632677	0.153068
43	24	Cidea	0.752618	0.272319
43	25	Cidea	0.936686	0.455697
43	26	Cidea	1.16701	0.685335
43	27	Cidea	1.41112	0.928749
43	28	Cidea	1.65705	1.17399
43	29	Cidea	1.90223	1.41848
43	30	Cidea	2.14991	1.66547
43	31	Cidea	2.38905	1.90392
43	32	Cidea	2.63743	2.15161
43	33	Cidea	2.89666	2.41015
43	34	Cidea	3.14519	2.65799
43	35	Cidea	3.37921	2.89132
43	36	Cidea	3.59278	3.1042
43	37	Cidea	3.78759	3.29832
43	38	Cidea	3.94939	3.45943
43	39	Cidea	4.08261	3.59196
43	40	Cidea	4.18518	3.69384
44	1	Cidea	0.471229	-0.00336669
44	2	Cidea	0.474113	-0.00147786
44	3	Cidea	0.476726	0.000141353
44	4	Cidea	0.477271	-0.000308402
44	5	Cidea	0.477661	-0.000912355
44	6	Cidea	0.479812	0.000243639
44	7	Cidea	0.48106	0.000497457
44	8	Cidea	0.481172	-0.000384641
44	9	Cidea	0.482544	-7.35215e-06
44	10	Cidea	0.483939	0.000393272
44	11	Cidea	0.484494	-4.66784e-05
44	12	Cidea	0.486423	0.000888063
44	13	Cidea	0.487132	0.000602191
44	14	Cidea	0.487667	0.000143465
44	15	Cidea	0.487991	-0.000527543
44	16	Cidea	0.489557	4.43252e-05
44	17	Cidea	0.489843	-0.000663786
44	18	Cidea	0.491399	-0.000103005
44	19	Cidea	0.497758	0.00526152
44	20	Cidea	0.507599	0.0141082
44	21	Cidea	0.522622	0.0281374
44	22	Cidea	0.554358	0.0588782
44	23	Cidea	0.615923	0.119449
44	24	Cidea	0.722808	0.22534
44	25	Cidea	0.881655	0.383192
44	26	Cidea	1.091	0.591543
44	27	Cidea	1.31785	0.817399
44	28	Cidea	1.54176	1.04031
44	29	Cidea	1.76044	1.258
44	30	Cidea	1.96909	1.46566
44	31	Cidea	2.16234	1.65791
44	32	Cidea	2.35774	1.85231
44	33	Cidea	2.55869	2.05227
44	34	Cidea	2.76772	2.26031
44	35	Cidea	2.97876	2.47035
44	36	Cidea	3.1888	2.6794
44	37	Cidea	3.39613	2.88573
44	38	Cidea	3.57687	3.06548
44	39	Cidea	3.73701	3.22462
44	40	Cidea	3.85876	3.34538
45	1	Cidea	0.488709	-0.00221379
45	2	Cidea	0.489637	-0.00186127
45	3	Cidea	0.491317	-0.000756392
45	4	Cidea	0.492101	-0.000547908
45	5	Cidea	0.492627	-0.000598107
45	6	Cidea	0.494531	0.00073008
45	7	Cidea	0.494354	-2.25308e-05
45	8	Cidea	0.494818	-0.000133617
45	9	Cidea	0.496499	0.000971351
45	10	Cidea	0.497503	0.00140022
45	11	Cidea	0.49723	0.000551203
45	12	Cidea	0.496201	-0.00105328
45	13	Cidea	0.498703	0.000873161
45	14	Cidea	0.499	0.000594557
45	15	Cidea	0.498674	-0.000306708
45	16	Cidea	0.498424	-0.00113263
45	17	Cidea	0.498706	-0.00142632
45	18	Cidea	0.501565	0.000856915
45	19	Cidea	0.507125	0.00584158
45	20	Cidea	0.516732	0.0148725
45	21	Cidea	0.532164	0.0297293
45	22	Cidea	0.560775	0.0577645
45	23	Cidea	0.615853	0.112267
45	24	Cidea	0.713256	0.209094
45	25	Cidea	0.865228	0.360491
45	26	Cidea	1.06912	0.563809
45	27	Cidea	1.29856	0.792676
45	28	Cidea	1.53571	1.02925
45	29	Cidea	1.77094	1.2639
45	30	Cidea	2.00396	1.49635
45	31	Cidea	2.23105	1.72286
45	32	Cidea	2.46262	1.95385
45	33	Cidea	2.70811	2.19877
45	34	Cidea	2.95496	2.44504
45	35	Cidea	3.19167	2.68117
45	36	Cidea	3.41283	2.90176
45	37	Cidea	3.619	3.10736
45	38	Cidea	3.79708	3.28486
45	39	Cidea	3.9504	3.4376
45	40	Cidea	4.05381	3.54043
46	1	Cidea	0.429485	-0.00457576
46	2	Cidea	0.430593	-0.00441858
46	3	Cidea	0.43458	-0.00138186
46	4	Cidea	0.437872	0.000959391
46	5	Cidea	0.438382	0.0005191
46	6	Cidea	0.438612	-0.000201689
46	7	Cidea	0.439684	-7.9282e-05
46	8	Cidea	0.440811	9.66801e-05
46	9	Cidea	0.441779	0.000113736
46	10	Cidea	0.443371	0.000755956
46	11	Cidea	0.443664	9.82572e-05
46	12	Cidea	0.445194	0.000677713
46	13	Cidea	0.445708	0.000241416
46	14	Cidea	0.445227	-0.00119046
46	15	Cidea	0.445791	-0.00157663
46	16	Cidea	0.448152	-0.000166729
46	17	Cidea	0.448935	-0.000333583
46	18	Cidea	0.451687	0.00146798
46	19	Cidea	0.458192	0.00702213
46	20	Cidea	0.469986	0.0178655
46	21	Cidea	0.489543	0.036472
46	22	Cidea	0.529237	0.0752156
46	23	Cidea	0.600974	0.146002
46	24	Cidea	0.719818	0.263895
46	25	Cidea	0.895501	0.438628
46	26	Cidea	1.11647	0.658651
46	27	Cidea	1.35594	0.897168
46	28	Cidea	1.60341	1.14368
46	29	Cidea	1.8557	1.39503
46	30	Cidea	2.11394	1.65232
46	31	Cidea	2.37121	1.90864
46	32	Cidea	2.63121	2.16768
46	33	Cidea	2.88785	2.42337
46	34	Cidea	3.13524	2.66981
46	35	Cidea	3.35784	2.89146
46	36	Cidea	3.55018	3.08285
46	37	Cidea	3.72078	3.2525
46	38	Cidea	3.85684	3.38761
46	39	Cidea	3.97145	3.50127
46	40	Cidea	4.0564	3.58527
47	1	Cidea	0.451707	0.000748054
47	2	Cidea	0.451227	-0.000239386
47	3	Cidea	0.452466	0.000492023
47	4	Cidea	0.452802	0.000319646
47	5	Cidea	0.452276	-0.00071351
47	6	Cidea	0.452036	-0.00146113
47	7	Cidea	0.453408	-0.000596625
47	8	Cidea	0.454372	-0.000140172
47	9	Cidea	0.455556	0.000536132
47	10	Cidea	0.456368	0.000840772
47	11	Cidea	0.456532	0.000497539
47	12	Cidea	0.457994	0.0014519
47	13	Cidea	0.458204	0.00115444
47	14	Cidea	0.457571	1.31627e-05
47	15	Cidea	0.457668	-0.000397066
47	16	Cidea	0.456721	-0.00185219
47	17	Cidea	0.457324	-0.00175638
47	18	Cidea	0.461199	0.00161146
47	19	Cidea	0.466894	0.00679859
47	20	Cidea	0.475596	0.0149933
47	21	Cidea	0.491001	0.0298909
47	22	Cidea	0.522863	0.0612445
47	23	Cidea	0.582474	0.120348
47	24	Cidea	0.682891	0.220258
47	25	Cidea	0.837114	0.373973
47	26	Cidea	1.03756	0.573916
47	27	Cidea	1.2532	0.789043
47	28	Cidea	1.47455	1.00988
47	29	Cidea	1.68707	1.2219
47	30	Cidea	1.89349	1.42781
47	31	Cidea	2.09341	1.62722
47	32	Cidea	2.29772	1.83103
47	33	Cidea	2.51058	2.04338
47	34	Cidea	2.72606	2.25835
47	35	Cidea	2.93454	2.46633
47	36	Cidea	3.13056	2.66184
47	37	Cidea	3.31859	2.84936
47	38	Cidea	3.48242	3.01268
47	39	Cidea	3.61775	3.1475
47	40	Cidea	3.72166	3.2509
48	1	Cidea	0.438577	-0.000589036
48	2	Cidea	0.439503	-0.000424343
48	3	Cidea	0.440868	0.000180412
48	4	Cidea	0.441393	-5.56164e-05
48	5	Cidea	0.441519	-0.000689744
48	6	Cidea	0.442476	-0.000493281
48	7	Cidea	0.443799	6.84388e-05
48	8	Cidea	0.444321	-0.000169735
48	9	Cidea	0.445649	0.000397498
48	10	Cidea	0.447172	0.00115949
48	11	Cidea	0.447146	0.000373162
48	12	Cidea	0.447008	-0.000525819
48	13	Cidea	0.448636	0.000341553
48	14	Cidea	0.449369	0.000313903
48	15	Cidea	0.449799	-1.67482e-05
48	16	Cidea	0.450338	-0.000237905
48	17	Cidea	0.450492	-0.000844913
48	18	Cidea	0.452297	0.000199307
48	19	Cidea	0.458022	0.00516432
48	20	Cidea	0.468332	0.014713
48	21	Cidea	0.484379	0.0299999
48	22	Cidea	0.515927	0.0607869
48	23	Cidea	0.576449	0.120548
48	24	Cidea	0.681344	0.224683
48	25	Cidea	0.840004	0.382582
48	26	Cidea	1.04844	0.590257
48	27	Cidea	1.278	0.819058
48	28	Cidea	1.51245	1.05274
48	29	Cidea	1.75332	1.29286
48	30	Cidea	1.99752	1.5363
48	31	Cidea	2.24053	1.77854
48	32	Cidea	2.48931	2.02656
48	33	Cidea	2.73693	2.27342
48	34	Cidea	2.97746	2.51319
48	35	Cidea	3.19476	2.72973
48	36	Cidea	3.38723	2.92144
48	37	Cidea	3.55607	3.08952
48	38	Cidea	3.69273	3.22542
48	39	Cidea	3.80873	3.34066
48	40	Cidea	3.89183	3.423
49	1	Cox7a1	0.451605	0.00166192
49	2	Cox7a1	0.452245	0.00206237
49	3	Cox7a1	0.45239	0.00196732
49	4	Cox7a1	0.451042	0.000379777
49	5	Cox7a1	0.450877	-2.39015e-05
49	6	Cox7a1	0.451817	0.000676298
49	7	Cox7a1	0.451579	0.000198798
49	8	Cox7a1	0.45134	-0.000279625
49	9	Cox7a1	0.451618	-0.000241723
49	10	Cox7a1	0.451321	-0.000777575
49	11	Cox7a1	0.451034	-0.00130389
49	12	Cox7a1	0.450962	-0.00161578
49	13	Cox7a1	0.451928	-0.000888965
49	14	Cox7a1	0.452319	-0.000737844
49	15	Cox7a1	0.452592	-0.000704085
49	16	Cox7a1	0.45319	-0.000345688
49	17	Cox7a1	0.453245	-0.000530171
49	18	Cox7a1	0.454168	0.000152922
49	19	Cox7a1	0.458328	0.00407413
49	20	Cox7a1	0.46469	0.0101959
49	21	Cox7a1	0.473542	0.0188089
49	22	Cox7a1	0.492066	0.037093
49	23	Cox7a1	0.530625	0.075413
49	24	Cox7a1	0.605154	0.149703
49	25	Cox7a1	0.748322	0.292631
49	26	Cox7a1	1.01337	0.557435
49	27	Cox7a1	1.45788	1.00171
49	28	Cox7a1	2.09293	1.63652
49	29	Cox7a1	2.76891	2.31226
49	30	Cox7a1	3.30662	2.84973
49	31	Cox7a1	3.70814	3.25101
49	32	Cox7a1	4.0062	3.54883
49	33	Cox7a1	4.23387	3.77626
49	34	Cox7a1	4.40622	3.94837
49	35	Cox7a1	4.53603	4.07795
49	36	Cox7a1	4.64441	4.18608
[truncated: 1,884 more rows]

## Sheet: Results
Block Type	96-Well Block (0.2mL)
Calibration Background is expired	Yes
Calibration Background performed on	12-02-2021
Calibration Normalization FAM-ROX is expired	Yes
Calibration Normalization FAM-ROX performed on	12-02-2021
Calibration Normalization VIC-ROX is expired	Yes
Calibration Normalization VIC-ROX performed on	12-02-2021
Calibration Pure Dye CY3 is expired	Yes
Calibration Pure Dye CY3 performed on	03-26-2020
Calibration Pure Dye CY5 is expired	Yes
Calibration Pure Dye CY5 performed on	03-26-2020
Calibration Pure Dye FAM is expired	Yes
Calibration Pure Dye FAM performed on	12-02-2021
Calibration Pure Dye NED is expired	Yes
Calibration Pure Dye NED performed on	12-02-2021
Calibration Pure Dye ROX is expired	Yes
Calibration Pure Dye ROX performed on	12-02-2021
Calibration Pure Dye SYBR is expired	Yes
Calibration Pure Dye SYBR performed on	12-02-2021
Calibration Pure Dye TAMRA is expired	Yes
Calibration Pure Dye TAMRA performed on	12-02-2021
Calibration Pure Dye VIC is expired	Yes
Calibration Pure Dye VIC performed on	12-02-2021
Calibration ROI is expired	Yes
Calibration ROI performed on	12-02-2021
Calibration Uniformity is expired	Yes
Calibration Uniformity performed on	12-02-2021
Chemistry	SYBR_GREEN
Date Created	2022-12-16 11:41:52 AM EST
Experiment Barcode
Experiment Comment
Experiment File Name	D:\Applied Biosystems\7500\experiments\Roberto DM\2022-12-16 eWAT 3d B6 Sham vc SNV n6 Cidea and Cox7a1.eds
Experiment Name	2022-12-16 eWAT 3d B6 Sham vc SNV n6
Experiment Run End Time	2022-12-16 14:45:43 PM EST
Experiment Type	Comparative Cт (ΔΔCт)
Instrument Name	278870006
Instrument Serial Number	278870006
Instrument Type	QuantStudio(TM) 7 Flex System
Passive Reference	ROX
Quantification Cycle Method	Ct
Signal Smoothing On	true
Stage/ Cycle where Analysis is performed	Stage 2, Step 2
User Name
Well	Well Position	Omit	Sample Name	Target Name	Task	Reporter	Quencher	Quantity	Quantity Mean	Quantity SD	RQ	RQ Min	RQ Max	CT	Ct Mean	Ct SD	Delta Ct	Delta Ct Mean	Delta Ct SE	Delta Delta Ct	Automatic Ct Threshold	Tm1	Ct Threshold	Tm2	Automatic Baseline	Tm3	Baseline Start	Baseline End	Comments	NOAMP	EXPFAIL	MTP
1	A1	FALSE	B6 Sham 5803	Tbp	UNKNOWN	SYBR	None							26.9688	26.6426	0.46134					TRUE	79.9611	0.347287		TRUE		1	40		N	N	N
2	A2	FALSE	B6 Sham 5808	Tbp	UNKNOWN	SYBR	None							26.1771	26.0962	0.114352					TRUE	79.862	0.347287		TRUE		1	40		N	N	N
3	A3	FALSE	B6 Sham 5809	Tbp	UNKNOWN	SYBR	None							26.3778	26.3924	0.0206621					TRUE	79.9611	0.347287		TRUE		1	40		N	N	N
4	A4	FALSE	B6 Sham 5810	Tbp	UNKNOWN	SYBR	None							26.8006	26.7461	0.0770984					TRUE	80.0602	0.347287		TRUE		1	40		N	N	N
5	A5	FALSE	B6 Sham 5812	Tbp	UNKNOWN	SYBR	None							25.4383	25.4762	0.0535568					TRUE	80.0602	0.347287		TRUE		1	40		N	N	N
6	A6	FALSE	B6 Sham 6084	Tbp	UNKNOWN	SYBR	None							26.9342	27.0384	0.147356					TRUE	80.1593	0.347287		TRUE		1	40		N	N	N
7	A7	FALSE	B6 CNV 5801	Tbp	UNKNOWN	SYBR	None							27.5822	27.5468	0.0501689					TRUE	80.1593	0.347287		TRUE		1	40		N	N	N
8	A8	FALSE	B6 CNV 5802	Tbp	UNKNOWN	SYBR	None							26.3606	26.2884	0.102115					TRUE	80.2584	0.347287		TRUE		1	40		N	N	N
9	A9	FALSE	B6 CNV 5807	Tbp	UNKNOWN	SYBR	None							26.0432	26.0028	0.0571053					TRUE	80.1593	0.347287		TRUE		1	40		N	N	N
10	A10	FALSE	B6 CNV 5811	Tbp	UNKNOWN	SYBR	None							25.7253	25.7819	0.0801357					TRUE	80.1593	0.347287		TRUE		1	40		N	N	N
11	A11	FALSE	B6 CNV 6083	Tbp	UNKNOWN	SYBR	None							27.8613	27.751	0.155946					TRUE	80.1593	0.347287		TRUE		1	40		N	N	N
12	A12	FALSE	B6 CNV 6085	Tbp	UNKNOWN	SYBR	None							25.8367	25.6821	0.218638					TRUE	80.0602	0.347287		TRUE		1	40		N	N	N
13	B1	FALSE	B6 Sham 5803	Tbp	UNKNOWN	SYBR	None							26.3164	26.6426	0.46134					TRUE	79.862	0.347287		TRUE		1	40		N	N	N
14	B2	FALSE	B6 Sham 5808	Tbp	UNKNOWN	SYBR	None							26.0154	26.0962	0.114352					TRUE	79.9611	0.347287		TRUE		1	40		N	N	N
15	B3	FALSE	B6 Sham 5809	Tbp	UNKNOWN	SYBR	None							26.407	26.3924	0.0206621					TRUE	79.9611	0.347287		TRUE		1	40		N	N	N
16	B4	FALSE	B6 Sham 5810	Tbp	UNKNOWN	SYBR	None							26.6916	26.7461	0.0770984					TRUE	80.0602	0.347287		TRUE		1	40		N	N	N
17	B5	FALSE	B6 Sham 5812	Tbp	UNKNOWN	SYBR	None							25.5141	25.4762	0.0535568					TRUE	80.0602	0.347287		TRUE		1	40		N	N	N
18	B6	FALSE	B6 Sham 6084	Tbp	UNKNOWN	SYBR	None							27.1426	27.0384	0.147356					TRUE	80.1593	0.347287		TRUE		1	40		N	N	N
19	B7	FALSE	B6 CNV 5801	Tbp	UNKNOWN	SYBR	None							27.5113	27.5468	0.0501689					TRUE	80.1593	0.347287		TRUE		1	40		N	N	N
20	B8	FALSE	B6 CNV 5802	Tbp	UNKNOWN	SYBR	None							26.2162	26.2884	0.102115					TRUE	80.1593	0.347287		TRUE		1	40		N	N	N
21	B9	FALSE	B6 CNV 5807	Tbp	UNKNOWN	SYBR	None							25.9625	26.0028	0.0571053					TRUE	80.1593	0.347287		TRUE		1	40		N	N	N
22	B10	FALSE	B6 CNV 5811	Tbp	UNKNOWN	SYBR	None							25.8386	25.7819	0.0801357					TRUE	80.1593	0.347287		TRUE		1	40		N	N	N
23	B11	FALSE	B6 CNV 6083	Tbp	UNKNOWN	SYBR	None							27.6408	27.751	0.155946					TRUE	80.1593	0.347287		TRUE		1	40		N	N	N
24	B12	FALSE	B6 CNV 6085	Tbp	UNKNOWN	SYBR	None							25.5275	25.6821	0.218638					TRUE	80.0602	0.347287		TRUE		1	40		N	N	N
25	C1	FALSE	B6 Sham 5803	Cidea	UNKNOWN	SYBR	None				0.466727	0.175696	1.23983	23.2676	23.2976	0.042337		-3.34505	0.327587	1.09935	TRUE	80.754	0.166948		TRUE		1	40		N	N	N
26	C2	FALSE	B6 Sham 5808	Cidea	UNKNOWN	SYBR	None				0.242655	0.1808	0.325673	23.6383	23.6948	0.0799549		-2.40138	0.0986641	2.04302	TRUE	80.754	0.166948		TRUE		1	40		N	N	N
27	C3	FALSE	B6 Sham 5809	Cidea	UNKNOWN	SYBR	None				0.33059	0.292059	0.374204	23.5059	23.5448	0.0550107		-2.84752	0.0415518	1.59689	TRUE	80.754	0.166948		TRUE		1	40		N	N	N
28	C4	FALSE	B6 Sham 5810	Cidea	UNKNOWN	SYBR	None				0.369908	0.312569	0.437766	23.7217	23.7364	0.0208495		-3.00964	0.0564751	1.43476	TRUE	80.754	0.166948	68.8604	TRUE		1	40		N	N	Y
29	C5	FALSE	B6 Sham 5812	Cidea	UNKNOWN	SYBR	None				0.190635	0.146983	0.247252	23.5014	23.4229	0.111073		-2.05329	0.0871942	2.39111	TRUE	80.754	0.166948		TRUE		1	40		N	N	N
30	C6	FALSE	B6 Sham 6084	Cidea	UNKNOWN	SYBR	None				0.504528	0.35266	0.721794	23.6407	23.581	0.0844016		-3.45741	0.120078	0.986995	TRUE	80.9522	0.166948	69.0586	TRUE		1	40		N	N	Y
31	C7	FALSE	B6 CNV 5801	Cidea	UNKNOWN	SYBR	None				1	0.886634	1.12786	23.0831	23.1024	0.0271749		-4.4444	0.0403447	0	TRUE	80.9522	0.166948		TRUE		1	40		N	N	N
32	C8	FALSE	B6 CNV 5802	Cidea	UNKNOWN	SYBR	None				0.315994	0.252495	0.39546	23.5271	23.5061	0.0297995		-2.78237	0.0752182	1.66203	TRUE	80.9522	0.166948	69.1577	TRUE		1	40		N	N	Y
33	C9	FALSE	B6 CNV 5807	Cidea	UNKNOWN	SYBR	None				0.237745	0.205328	0.27528	23.659	23.6309	0.0396356		-2.37189	0.0491528	2.07251	TRUE	80.9522	0.166948	69.1577	TRUE		1	40		N	N	Y
34	C10	FALSE	B6 CNV 5811	Cidea	UNKNOWN	SYBR	None				0.282816	0.235672	0.339391	23.1366	23.1596	0.0324888		-2.62234	0.0611443	1.82206	TRUE	80.9522	0.166948		TRUE		1	40		N	N	N
35	C11	FALSE	B6 CNV 6083	Cidea	UNKNOWN	SYBR	None				0.876874	0.630889	1.21877	23.491	23.4962	0.00736659		-4.25484	0.110393	0.189558	TRUE	80.9522	0.166948	69.1577	TRUE		1	40		N	N	Y
36	C12	FALSE	B6 CNV 6085	Cidea	UNKNOWN	SYBR	None				0.208572	0.131109	0.331803	23.5172	23.499	0.0257305		-2.18302	0.155667	2.26138	TRUE	80.9522	0.166948		TRUE		1	40		N	N	N
37	D1	FALSE	B6 Sham 5803	Cidea	UNKNOWN	SYBR	None				0.466727	0.175696	1.23983	23.3275	23.2976	0.042337		-3.34505	0.327587	1.09935	TRUE	80.754	0.166948		TRUE		1	40		N	N	N
38	D2	FALSE	B6 Sham 5808	Cidea	UNKNOWN	SYBR	None				0.242655	0.1808	0.325673	23.7514	23.6948	0.0799549		-2.40138	0.0986641	2.04302	TRUE	80.754	0.166948		TRUE		1	40		N	N	N
39	D3	FALSE	B6 Sham 5809	Cidea	UNKNOWN	SYBR	None				0.33059	0.292059	0.374204	23.5837	23.5448	0.0550107		-2.84752	0.0415518	1.59689	TRUE	80.754	0.166948		TRUE		1	40		N	N	N
40	D4	FALSE	B6 Sham 5810	Cidea	UNKNOWN	SYBR	None				0.369908	0.312569	0.437766	23.7512	23.7364	0.0208495		-3.00964	0.0564751	1.43476	TRUE	80.8531	0.166948		TRUE		1	40		N	N	N
41	D5	FALSE	B6 Sham 5812	Cidea	UNKNOWN	SYBR	None				0.190635	0.146983	0.247252	23.3444	23.4229	0.111073		-2.05329	0.0871942	2.39111	TRUE	80.8531	0.166948		TRUE		1	40		N	N	N
42	D6	FALSE	B6 Sham 6084	Cidea	UNKNOWN	SYBR	None				0.504528	0.35266	0.721794	23.5213	23.581	0.0844016		-3.45741	0.120078	0.986995	TRUE	81.0513	0.166948	69.2568	TRUE		1	40		N	N	Y
43	D7	FALSE	B6 CNV 5801	Cidea	UNKNOWN	SYBR	None				1	0.886634	1.12786	23.1216	23.1024	0.0271749		-4.4444	0.0403447	0	TRUE	80.9522	0.166948	68.9595	TRUE		1	40		N	N	Y
44	D8	FALSE	B6 CNV 5802	Cidea	UNKNOWN	SYBR	None				0.315994	0.252495	0.39546	23.485	23.5061	0.0297995		-2.78237	0.0752182	1.66203	TRUE	81.0513	0.166948	69.2568	TRUE		1	40		N	N	Y
45	D9	FALSE	B6 CNV 5807	Cidea	UNKNOWN	SYBR	None				0.237745	0.205328	0.27528	23.6029	23.6309	0.0396356		-2.37189	0.0491528	2.07251	TRUE	81.0513	0.166948	69.2568	TRUE		1	40		N	N	Y
46	D10	FALSE	B6 CNV 5811	Cidea	UNKNOWN	SYBR	None				0.282816	0.235672	0.339391	23.1826	23.1596	0.0324888		-2.62234	0.0611443	1.82206	TRUE	81.0513	0.166948		TRUE		1	40		N	N	N
47	D11	FALSE	B6 CNV 6083	Cidea	UNKNOWN	SYBR	None				0.876874	0.630889	1.21877	23.5014	23.4962	0.00736659		-4.25484	0.110393	0.189558	TRUE	81.0513	0.166948	69.1577	TRUE		1	40		N	N	Y
48	D12	FALSE	B6 CNV 6085	Cidea	UNKNOWN	SYBR	None				0.208572	0.131109	0.331803	23.4809	23.499	0.0257305		-2.18302	0.155667	2.26138	TRUE	80.9522	0.166948		TRUE		1	40		N	N	N
49	E1	FALSE	B6 Sham 5803	Cox7a1	UNKNOWN	SYBR	None				0.56938	0.214662	1.51025	25.2607	25.2845	0.0336379		-1.35814	0.327083	0.812537	TRUE	81.3487	0.35057		TRUE		1	40		N	N	N
50	E2	FALSE	B6 Sham 5808	Cox7a1	UNKNOWN	SYBR	None				0.249923	0.19066	0.327607	25.8848	25.926	0.0582759		-0.170235	0.0907538	2.00045	TRUE	81.2496	0.35057		TRUE		1	40		N	N	N
51	E3	FALSE	B6 Sham 5809	Cox7a1	UNKNOWN	SYBR	None				0.437536	0.327823	0.583966	25.3185	25.4142	0.135323		-0.978153	0.0967968	1.19253	TRUE	81.3487	0.35057		TRUE		1	40		N	N	N
52	E4	FALSE	B6 Sham 5810	Cox7a1	UNKNOWN	SYBR	None				0.361988	0.306482	0.427545	26.0533	26.0414	0.0168992		-0.704692	0.055811	1.46599	TRUE	81.3487	0.35057		TRUE		1	40		N	N	N
53	E5	FALSE	B6 Sham 5812	Cox7a1	UNKNOWN	SYBR	None				0.500244	0.428172	0.584447	24.3407	24.3048	0.0507313		-1.17138	0.0521632	0.999296	TRUE	81.4478	0.35057		TRUE		1	40		N	N	N
54	E6	FALSE	B6 Sham 6084	Cox7a1	UNKNOWN	SYBR	None				0.302898	0.221865	0.413527	26.5971	26.5908	0.00895806		-0.447584	0.104389	1.7231	TRUE	81.4478	0.35057		TRUE		1	40		N	N	N
55	E7	FALSE	B6 CNV 5801	Cox7a1	UNKNOWN	SYBR	None				1	0.833578	1.19965	25.4257	25.3761	0.0702389		-2.17068	0.0610345	0	TRUE	81.4478	0.35057		TRUE		1	40		N	N	N
56	E8	FALSE	B6 CNV 5802	Cox7a1	UNKNOWN	SYBR	None				0.189801	0.152189	0.236709	26.5316	26.5152	0.0232448		0.226758	0.0740536	2.39744	TRUE	81.5469	0.35057		TRUE		1	40		N	N	N
57	E9	FALSE	B6 CNV 5807	Cox7a1	UNKNOWN	SYBR	None				0.405459	0.331745	0.495552	25.0807	25.1345	0.0761057		-0.868307	0.0672796	1.30237	TRUE	81.5469	0.35057		TRUE		1	40		N	N	N
58	E10	FALSE	B6 CNV 5811	Cox7a1	UNKNOWN	SYBR	None				0.353857	0.274772	0.455703	25.0469	25.11	0.0892488		-0.671918	0.0848147	1.49876	TRUE	81.4478	0.35057		TRUE		1	40		N	N	N
59	E11	FALSE	B6 CNV 6083	Cox7a1	UNKNOWN	SYBR	None				0.792073	0.569408	1.10181	25.926	25.9167	0.0132766		-1.83439	0.110669	0.336294	TRUE	81.4478	0.35057		TRUE		1	40		N	N	N
60	E12	FALSE	B6 CNV 6085	Cox7a1	UNKNOWN	SYBR	None				0.32285	0.199392	0.522752	25.0954	25.1424	0.0664801		-0.539618	0.161589	1.63106	TRUE	81.4478	0.35057		TRUE		1	40		N	N	N
61	F1	FALSE	B6 Sham 5803	Cox7a1	UNKNOWN	SYBR	None				0.56938	0.214662	1.51025	25.3083	25.2845	0.0336379		-1.35814	0.327083	0.812537	TRUE	81.2496	0.35057		TRUE		1	40		N	N	N
62	F2	FALSE	B6 Sham 5808	Cox7a1	UNKNOWN	SYBR	None				0.249923	0.19066	0.327607	25.9672	25.926	0.0582759		-0.170235	0.0907538	2.00045	TRUE	81.2496	0.35057		TRUE		1	40		N	N	N
63	F3	FALSE	B6 Sham 5809	Cox7a1	UNKNOWN	SYBR	None				0.437536	0.327823	0.583966	25.5099	25.4142	0.135323		-0.978153	0.0967968	1.19253	TRUE	81.2496	0.35057		TRUE		1	40		N	N	N
64	F4	FALSE	B6 Sham 5810	Cox7a1	UNKNOWN	SYBR	None				0.361988	0.306482	0.427545	26.0294	26.0414	0.0168992		-0.704692	0.055811	1.46599	TRUE	81.3487	0.35057		TRUE		1	40		N	N	N
65	F5	FALSE	B6 Sham 5812	Cox7a1	UNKNOWN	SYBR	None				0.500244	0.428172	0.584447	24.2689	24.3048	0.0507313		-1.17138	0.0521632	0.999296	TRUE	81.3487	0.35057		TRUE		1	40		N	N	N
66	F6	FALSE	B6 Sham 6084	Cox7a1	UNKNOWN	SYBR	None				0.302898	0.221865	0.413527	26.5845	26.5908	0.00895806		-0.447584	0.104389	1.7231	TRUE	81.3487	0.35057		TRUE		1	40		N	N	N
67	F7	FALSE	B6 CNV 5801	Cox7a1	UNKNOWN	SYBR	None				1	0.833578	1.19965	25.3264	25.3761	0.0702389		-2.17068	0.0610345	0	TRUE	81.4478	0.35057		TRUE		1	40		N	N	N
68	F8	FALSE	B6 CNV 5802	Cox7a1	UNKNOWN	SYBR	None				0.189801	0.152189	0.236709	26.4987	26.5152	0.0232448		0.226758	0.0740536	2.39744	TRUE	81.4478	0.35057		TRUE		1	40		N	N	N
69	F9	FALSE	B6 CNV 5807	Cox7a1	UNKNOWN	SYBR	None				0.405459	0.331745	0.495552	25.1883	25.1345	0.0761057		-0.868307	0.0672796	1.30237	TRUE	81.4478	0.35057		TRUE		1	40		N	N	N
70	F10	FALSE	B6 CNV 5811	Cox7a1	UNKNOWN	SYBR	None				0.353857	0.274772	0.455703	25.1731	25.11	0.0892488		-0.671918	0.0848147	1.49876	TRUE	81.3487	0.35057		TRUE		1	40		N	N	N
71	F11	FALSE	B6 CNV 6083	Cox7a1	UNKNOWN	SYBR	None				0.792073	0.569408	1.10181	25.9073	25.9167	0.0132766		-1.83439	0.110669	0.336294	TRUE	81.3487	0.35057		TRUE		1	40		N	N	N
72	F12	FALSE	B6 CNV 6085	Cox7a1	UNKNOWN	SYBR	None				0.32285	0.199392	0.522752	25.1895	25.1424	0.0664801		-0.539618	0.161589	1.63106	TRUE	81.2496	0.35057		TRUE		1	40		N	N	N
73	G1	FALSE	H2O	Tbp	UNKNOWN	SYBR	None							Undetermined							TRUE	62.2198	0.347287		TRUE		1	40		Y	Y	N
74	G2	FALSE	H2O	Cidea	UNKNOWN	SYBR	None							22.4302	22.4302						TRUE	69.6533	0.166948		TRUE		1	40		N	N	N
75	G3	FALSE	H2O	Cox7a1	UNKNOWN	SYBR	None							Undetermined							TRUE	71.3382	0.35057		TRUE		1	40		N	N	N
Analysis Type	Singleplex
Endogenous Control	Tbp
RQ Min/Max Confidence Level	95.0
Reference Sample	B6 CNV 5801

## Sheet: Melt Curve Raw Data
Block Type	96-Well Block (0.2mL)
Calibration Background is expired	Yes
Calibration Background performed on	12-02-2021
Calibration Normalization FAM-ROX is expired	Yes
Calibration Normalization FAM-ROX performed on	12-02-2021
Calibration Normalization VIC-ROX is expired	Yes
Calibration Normalization VIC-ROX performed on	12-02-2021
Calibration Pure Dye CY3 is expired	Yes
Calibration Pure Dye CY3 performed on	03-26-2020
Calibration Pure Dye CY5 is expired	Yes
Calibration Pure Dye CY5 performed on	03-26-2020
Calibration Pure Dye FAM is expired	Yes
Calibration Pure Dye FAM performed on	12-02-2021
Calibration Pure Dye NED is expired	Yes
Calibration Pure Dye NED performed on	12-02-2021
Calibration Pure Dye ROX is expired	Yes
Calibration Pure Dye ROX performed on	12-02-2021
Calibration Pure Dye SYBR is expired	Yes
Calibration Pure Dye SYBR performed on	12-02-2021
Calibration Pure Dye TAMRA is expired	Yes
Calibration Pure Dye TAMRA performed on	12-02-2021
Calibration Pure Dye VIC is expired	Yes
Calibration Pure Dye VIC performed on	12-02-2021
Calibration ROI is expired	Yes
Calibration ROI performed on	12-02-2021
Calibration Uniformity is expired	Yes
Calibration Uniformity performed on	12-02-2021
Chemistry	SYBR_GREEN
Date Created	2022-12-16 11:41:52 AM EST
Experiment Barcode
Experiment Comment
Experiment File Name	D:\Applied Biosystems\7500\experiments\Roberto DM\2022-12-16 eWAT 3d B6 Sham vc SNV n6 Cidea and Cox7a1.eds
Experiment Name	2022-12-16 eWAT 3d B6 Sham vc SNV n6
Experiment Run End Time	2022-12-16 14:45:43 PM EST
Experiment Type	Comparative Cт (ΔΔCт)
Instrument Name	278870006
Instrument Serial Number	278870006
Instrument Type	QuantStudio(TM) 7 Flex System
Passive Reference	ROX
Quantification Cycle Method	Ct
Signal Smoothing On	true
Stage/ Cycle where Analysis is performed	Stage 2, Step 2
User Name
Well	Well Position	Reading	Temperature	Fluorescence	Derivative
1	A1	1	60.1384	4.58795	0.146668
1	A1	2	60.3366	4.58995	0.144777
1	A1	3	60.5349	4.56891	0.142948
1	A1	4	60.7331	4.55705	0.141643
1	A1	5	60.9313	4.54346	0.141242
1	A1	6	61.1295	4.52178	0.141928
1	A1	7	61.3278	4.50736	0.143616
1	A1	8	61.526	4.49635	0.145976
1	A1	9	61.7242	4.47471	0.148549
1	A1	10	61.9224	4.45929	0.150956
1	A1	11	62.1207	4.43698	0.153068
1	A1	12	62.3189	4.41708	0.155046
1	A1	13	62.5171	4.40214	0.157151
1	A1	14	62.7154	4.38556	0.159491
1	A1	15	62.9136	4.37494	0.161882
1	A1	16	63.1118	4.34714	0.163954
1	A1	17	63.31	4.31671	0.165425
1	A1	18	63.5083	4.30753	0.166288
1	A1	19	63.7065	4.28611	0.166785
1	A1	20	63.9047	4.2751	0.16722
1	A1	21	64.1029	4.24535	0.167795
1	A1	22	64.3012	4.22723	0.168568
1	A1	23	64.4994	4.21115	0.169499
1	A1	24	64.6976	4.18908	0.170484
1	A1	25	64.8958	4.17108	0.171365
1	A1	26	65.0941	4.1539	0.171983
1	A1	27	65.2923	4.12658	0.172252
1	A1	28	65.4905	4.10819	0.172223
1	A1	29	65.6888	4.08609	0.172054
1	A1	30	65.887	4.07055	0.171886
1	A1	31	66.0852	4.05564	0.171778
1	A1	32	66.2834	4.02603	0.171747
1	A1	33	66.4817	4.00484	0.171885
1	A1	34	66.6799	3.98725	0.172395
1	A1	35	66.8781	3.9681	0.173472
1	A1	36	67.0763	3.95147	0.1751
1	A1	37	67.2746	3.93326	0.176985
1	A1	38	67.4728	3.89829	0.17868
1	A1	39	67.671	3.88927	0.179823
1	A1	40	67.8692	3.85881	0.180318
1	A1	41	68.0675	3.83826	0.180313
1	A1	42	68.2657	3.82604	0.180048
1	A1	43	68.4639	3.79775	0.179699
1	A1	44	68.6622	3.77899	0.179354
1	A1	45	68.8604	3.75785	0.179092
1	A1	46	69.0586	3.73125	0.179069
1	A1	47	69.2568	3.71829	0.179466
1	A1	48	69.4551	3.69235	0.180346
1	A1	49	69.6533	3.67618	0.181504
1	A1	50	69.8515	3.65838	0.182474
1	A1	51	70.0497	3.62882	0.182754
1	A1	52	70.248	3.60248	0.182109
1	A1	53	70.4462	3.58685	0.180747
1	A1	54	70.6444	3.56304	0.179224
1	A1	55	70.8427	3.55109	0.178133
1	A1	56	71.0409	3.52113	0.177746
1	A1	57	71.2391	3.50702	0.177894
1	A1	58	71.4373	3.49443	0.178104
1	A1	59	71.6356	3.45051	0.177946
1	A1	60	71.8338	3.43791	0.177315
1	A1	61	72.032	3.41862	0.176468
1	A1	62	72.2302	3.40204	0.175812
1	A1	63	72.4285	3.38138	0.175605
1	A1	64	72.6267	3.36008	0.175806
1	A1	65	72.8249	3.33583	0.176168
1	A1	66	73.0231	3.31852	0.176435
1	A1	67	73.2214	3.29658	0.176515
1	A1	68	73.4196	3.27261	0.176518
1	A1	69	73.6178	3.25593	0.176636
1	A1	70	73.816	3.23456	0.177008
1	A1	71	74.0143	3.2178	0.177637
1	A1	72	74.2125	3.19412	0.178424
1	A1	73	74.4107	3.16674	0.179253
1	A1	74	74.609	3.15216	0.18005
1	A1	75	74.8072	3.13153	0.180737
1	A1	76	75.0054	3.11054	0.181166
1	A1	77	75.2036	3.09189	0.181128
1	A1	78	75.4019	3.06525	0.180463
1	A1	79	75.6001	3.0365	0.179227
1	A1	80	75.7983	3.03321	0.177761
1	A1	81	75.9965	2.99755	0.176625
1	A1	82	76.1948	2.98358	0.176428
1	A1	83	76.393	2.9634	0.177646
1	A1	84	76.5912	2.94478	0.180516
1	A1	85	76.7895	2.92657	0.185111
1	A1	86	76.9877	2.90068	0.191579
1	A1	87	77.1859	2.87414	0.200549
1	A1	88	77.3841	2.85965	0.21358
1	A1	89	77.5824	2.82884	0.233589
1	A1	90	77.7806	2.80473	0.265086
1	A1	91	77.9788	2.78107	0.314146
1	A1	92	78.177	2.75787	0.387924
1	A1	93	78.3753	2.71928	0.493572
1	A1	94	78.5735	2.68112	0.63643
1	A1	95	78.7717	2.61842	0.817582
1	A1	96	78.9699	2.53098	1.03123
1	A1	97	79.1682	2.40538	1.26274
1	A1	98	79.3664	2.23918	1.48865
1	A1	99	79.5646	2.00549	1.67946
1	A1	100	79.7629	1.70939	1.80519
1	A1	101	79.9611	1.40597	1.84254
1	A1	102	80.1593	1.11576	1.78117
1	A1	103	80.3575	0.861425	1.62712
1	A1	104	80.5558	0.658415	1.40172
1	A1	105	80.754	0.525175	1.13656
1	A1	106	80.9522	0.46167	0.865875
1	A1	107	81.1504	0.445186	0.618979
1	A1	108	81.3487	0.436519	0.415042
1	A1	109	81.5469	0.435621	0.261432
1	A1	110	81.7451	0.432021	0.155505
1	A1	111	81.9433	0.429334	0.0884385
1	A1	112	82.1416	0.430841	0.0493294
1	A1	113	82.3398	0.429067	0.0282219
1	A1	114	82.538	0.426097	0.0175997
1	A1	115	82.7363	0.424587	0.0125817
1	A1	116	82.9345	0.426065	0.0103837
1	A1	117	83.1327	0.424145	0.00956657
1	A1	118	83.3309	0.423624	0.00939568
1	A1	119	83.5292	0.422886	0.00944303
1	A1	120	83.7274	0.421792	0.00942505
1	A1	121	83.9256	0.416775	0.00918878
1	A1	122	84.1238	0.419193	0.00873525
1	A1	123	84.3221	0.416173	0.00819824
1	A1	124	84.5203	0.416157	0.00776231
1	A1	125	84.7185	0.417244	0.00755885
1	A1	126	84.9167	0.416746	0.00760314
1	A1	127	85.115	0.413281	0.00780455
1	A1	128	85.3132	0.412493	0.00803539
1	A1	129	85.5114	0.413065	0.00820423
1	A1	130	85.7097	0.411709	0.00829134
1	A1	131	85.9079	0.408002	0.00833246
1	A1	132	86.1061	0.410626	0.00837178
1	A1	133	86.3043	0.409119	0.00841972
1	A1	134	86.5026	0.408005	0.00844005
1	A1	135	86.7008	0.404559	0.00837089
1	A1	136	86.899	0.405744	0.00816144
1	A1	137	87.0972	0.405029	0.00780514
1	A1	138	87.2955	0.402576	0.00735073
1	A1	139	87.4937	0.401841	0.00688818
1	A1	140	87.6919	0.401544	0.00651554
1	A1	141	87.8902	0.402551	0.00629771
1	A1	142	88.0884	0.40097	0.00623976
1	A1	143	88.2866	0.399605	0.00629158
1	A1	144	88.4848	0.399473	0.00638394
1	A1	145	88.6831	0.39752	0.00646931
1	A1	146	88.8813	0.397582	0.00654492
1	A1	147	89.0795	0.396697	0.00664039
1	A1	148	89.2777	0.394699	0.00678726
1	A1	149	89.476	0.395919	0.00698925
1	A1	150	89.6742	0.395421	0.00721938
1	A1	151	89.8724	0.39136	0.00744253
1	A1	152	90.0706	0.391036	0.00764481
1	A1	153	90.2689	0.392602	0.00784282
1	A1	154	90.4671	0.391707	0.00806238
1	A1	155	90.6653	0.388214	0.00830817
1	A1	156	90.8636	0.388167	0.00855133
1	A1	157	91.0618	0.387763	0.00873907
1	A1	158	91.26	0.386067	0.00880919
1	A1	159	91.4582	0.384677	0.00869637
1	A1	160	91.6565	0.3845	0.00834193
1	A1	161	91.8547	0.382332	0.00772148
1	A1	162	92.0529	0.381243	0.00688342
1	A1	163	92.2511	0.38004	0.00596501
1	A1	164	92.4494	0.38153	0.00515473
1	A1	165	92.6476	0.383706	0.00461497
1	A1	166	92.8458	0.379837	0.00441265
1	A1	167	93.0441	0.377544	0.00450757
1	A1	168	93.2423	0.381194	0.00479589
1	A1	169	93.4405	0.379686	0.00516434
1	A1	170	93.6387	0.376521	0.00551824
1	A1	171	93.837	0.377474	0.00577485
1	A1	172	94.0352	0.37659	0.00584879
1	A1	173	94.2334	0.376308	0.0056519
1	A1	174	94.4316	0.374163	0.00512035
1	A1	175	94.6299	0.373778	0.00425647
1	A1	176	94.8281	0.371964	0.00315866
2	A2	1	60.1384	4.7454	0.15947
2	A2	2	60.3366	4.73993	0.158865
2	A2	3	60.5349	4.72898	0.158789
2	A2	4	60.7331	4.70094	0.159338
2	A2	5	60.9313	4.69387	0.16041
2	A2	6	61.1295	4.66514	0.161718
2	A2	7	61.3278	4.64357	0.162893
2	A2	8	61.526	4.62953	0.163597
2	A2	9	61.7242	4.60824	0.163656
2	A2	10	61.9224	4.58586	0.16318
2	A2	11	62.1207	4.56301	0.162593
2	A2	12	62.3189	4.54729	0.162535
2	A2	13	62.5171	4.52198	0.163553
2	A2	14	62.7154	4.51314	0.165763
2	A2	15	62.9136	4.50143	0.168711
2	A2	16	63.1118	4.46702	0.171577
2	A2	17	63.31	4.43766	0.173633
2	A2	18	63.5083	4.42431	0.174644
2	A2	19	63.7065	4.40242	0.174936
2	A2	20	63.9047	4.37607	0.1751
2	A2	21	64.1029	4.36469	0.175573
2	A2	22	64.3012	4.34356	0.17639
2	A2	23	64.4994	4.31823	0.177251
2	A2	24	64.6976	4.29648	0.177815
2	A2	25	64.8958	4.26879	0.17799
2	A2	26	65.0941	4.25261	0.178
2	A2	27	65.2923	4.23091	0.178204
2	A2	28	65.4905	4.21219	0.178816
2	A2	29	65.6888	4.18919	0.179721
2	A2	30	65.887	4.16899	0.180539
2	A2	31	66.0852	4.14548	0.180852
2	A2	32	66.2834	4.11421	0.180466
2	A2	33	66.4817	4.09847	0.179505
2	A2	34	66.6799	4.07707	0.178315
2	A2	35	66.8781	4.05436	0.177272
2	A2	36	67.0763	4.03564	0.176622
2	A2	37	67.2746	4.01112	0.176463
2	A2	38	67.4728	3.98564	0.176812
2	A2	39	67.671	3.97446	0.177669
2	A2	40	67.8692	3.94344	0.179024
2	A2	41	68.0675	3.92505	0.180794
2	A2	42	68.2657	3.90735	0.182774
2	A2	43	68.4639	3.87923	0.184658
2	A2	44	68.6622	3.85976	0.186137
2	A2	45	68.8604	3.83376	0.187046
2	A2	46	69.0586	3.80537	0.187457
2	A2	47	69.2568	3.79038	0.187645
2	A2	48	69.4551	3.76474	0.187933
2	A2	49	69.6533	3.74162	0.188487
2	A2	50	69.8515	3.72064	0.189172
2	A2	51	70.0497	3.69973	0.189584
2	A2	52	70.248	3.67231	0.189236
2	A2	53	70.4462	3.64974	0.187853
2	A2	54	70.6444	3.62176	0.185594
2	A2	55	70.8427	3.60155	0.183033
2	A2	56	71.0409	3.57752	0.180902
2	A2	57	71.2391	3.56368	0.179718
2	A2	58	71.4373	3.54909	0.179552
2	A2	59	71.6356	3.51027	0.180064
2	A2	60	71.8338	3.49319	0.180769
2	A2	61	72.032	3.4703	0.181303
2	A2	62	72.2302	3.45202	0.181525
2	A2	63	72.4285	3.42874	0.181451
2	A2	64	72.6267	3.40205	0.181143
2	A2	65	72.8249	3.385	0.180648
2	A2	66	73.0231	3.36082	0.180032
2	A2	67	73.2214	3.33869	0.179431
2	A2	68	73.4196	3.31557	0.179067
2	A2	69	73.6178	3.2931	0.179174
2	A2	70	73.816	3.27781	0.179877
2	A2	71	74.0143	3.25445	0.181089
2	A2	72	74.2125	3.23026	0.182509
2	A2	73	74.4107	3.20731	0.183737
2	A2	74	74.609	3.18557	0.184442
2	A2	75	74.8072	3.15872	0.184487
2	A2	76	75.0054	3.14002	0.183953
2	A2	77	75.2036	3.12027	0.183082
2	A2	78	75.4019	3.09213	0.182177
2	A2	79	75.6001	3.07382	0.181534
2	A2	80	75.7983	3.05544	0.181394
2	A2	81	75.9965	3.02522	0.181945
2	A2	82	76.1948	3.00797	0.183291
2	A2	83	76.393	2.98909	0.18547
2	A2	84	76.5912	2.95823	0.188488
2	A2	85	76.7895	2.94627	0.192446
2	A2	86	76.9877	2.91241	0.19778
2	A2	87	77.1859	2.8915	0.20557
2	A2	88	77.3841	2.86849	0.217879
2	A2	89	77.5824	2.84009	0.238027
2	A2	90	77.7806	2.81863	0.270793
2	A2	91	77.9788	2.79376	0.322409
2	A2	92	78.177	2.76226	0.400242
2	A2	93	78.3753	2.72435	0.511858
2	A2	94	78.5735	2.68048	0.663174
2	A2	95	78.7717	2.61531	0.855656
2	A2	96	78.9699	2.52356	1.08307
2	A2	97	79.1682	2.38936	1.32897
2	A2	98	79.3664	2.20522	1.56654
2	A2	99	79.5646	1.94485	1.76204
2	A2	100	79.7629	1.61215	1.88181
2	A2	101	79.9611	1.26593	1.90108
2	A2	102	80.1593	0.947068	1.81144
2	A2	103	80.3575	0.681323	1.62412
2	A2	104	80.5558	0.487401	1.36741
2	A2	105	80.754	0.380616	1.0792
2	A2	106	80.9522	0.340692	0.797264
2	A2	107	81.1504	0.332688	0.550837
2	A2	108	81.3487	0.329023	0.356018
2	A2	109	81.5469	0.327101	0.21578
2	A2	110	81.7451	0.323046	0.123501
2	A2	111	81.9433	0.322394	0.067848
2	A2	112	82.1416	0.322907	0.0370353
2	A2	113	82.3398	0.321284	0.0213717
2	A2	114	82.538	0.319894	0.0140838
2	A2	115	82.7363	0.319384	0.011009
2	A2	116	82.9345	0.317676	0.00984886
2	A2	117	83.1327	0.317157	0.009442
2	A2	118	83.3309	0.314642	0.00924338
2	A2	119	83.5292	0.315882	0.00901763
2	A2	120	83.7274	0.312077	0.00868239
2	A2	121	83.9256	0.311055	0.00823584
2	A2	122	84.1238	0.312107	0.00772008
2	A2	123	84.3221	0.310528	0.00720001
2	A2	124	84.5203	0.308898	0.00675112
2	A2	125	84.7185	0.308296	0.00644893
2	A2	126	84.9167	0.308067	0.00635065
2	A2	127	85.115	0.308249	0.00646852
2	A2	128	85.3132	0.307367	0.00675043
2	A2	129	85.5114	0.306082	0.00708987
2	A2	130	85.7097	0.305062	0.00736841
2	A2	131	85.9079	0.302626	0.00750657
2	A2	132	86.1061	0.302807	0.00748976
2	A2	133	86.3043	0.302663	0.00735764
2	A2	134	86.5026	0.300675	0.00717193
2	A2	135	86.7008	0.301268	0.00698934
2	A2	136	86.899	0.297708	0.00685073
2	A2	137	87.0972	0.29927	0.00677642
2	A2	138	87.2955	0.298369	0.00675916
2	A2	139	87.4937	0.297616	0.00675903
2	A2	140	87.6919	0.295645	0.00671062
2	A2	141	87.8902	0.294783	0.00655323
2	A2	142	88.0884	0.295217	0.00626798
2	A2	143	88.2866	0.293483	0.00590725
2	A2	144	88.4848	0.2925	0.005591
2	A2	145	88.6831	0.290577	0.00545869
2	A2	146	88.8813	0.294103	0.00559317
2	A2	147	89.0795	0.291649	0.00595447
2	A2	148	89.2777	0.29043	0.00637881
2	A2	149	89.476	0.288909	0.00665423
2	A2	150	89.6742	0.286821	0.00663568
2	A2	151	89.8724	0.28676	0.00632093
2	A2	152	90.0706	0.286994	0.00583937
2	A2	153	90.2689	0.286974	0.00536879
2	A2	154	90.4671	0.285491	0.0050425
2	A2	155	90.6653	0.285757	0.0049051
2	A2	156	90.8636	0.283571	0.00492716
2	A2	157	91.0618	0.284257	0.00504732
2	A2	158	91.26	0.28471	0.00520759
2	A2	159	91.4582	0.281195	0.00537083
2	A2	160	91.6565	0.281872	0.00552335
2	A2	161	91.8547	0.280637	0.0056647
2	A2	162	92.0529	0.281838	0.00578507
2	A2	163	92.2511	0.280053	0.005847
2	A2	164	92.4494	0.27808	0.00579382
2	A2	165	92.6476	0.277231	0.00559389
2	A2	166	92.8458	0.277171	0.00528723
2	A2	167	93.0441	0.276984	0.00498856
2	A2	168	93.2423	0.277519	0.00482926
2	A2	169	93.4405	0.276196	0.00487203
2	A2	170	93.6387	0.276113	0.00505609
2	A2	171	93.837	0.27474	0.00521545
2	A2	172	94.0352	0.272976	0.0051598
2	A2	173	94.2334	0.272139	0.00476882
2	A2	174	94.4316	0.273025	0.00404806
2	A2	175	94.6299	0.271264	0.0031193
2	A2	176	94.8281	0.2727	0.00215931
3	A3	1	60.1384	4.70062	0.155978
3	A3	2	60.3366	4.6737	0.153689
3	A3	3	60.5349	4.67617	0.151477
3	A3	4	60.7331	4.64997	0.150113
3	A3	5	60.9313	4.636	0.150215
3	A3	6	61.1295	4.61947	0.151916
3	A3	7	61.3278	4.60468	0.154769
3	A3	8	61.526	4.58532	0.157908
3	A3	9	61.7242	4.55908	0.160442
3	A3	10	61.9224	4.53665	0.161888
3	A3	11	62.1207	4.52307	0.162368
3	A3	12	62.3189	4.49263	0.162527
3	A3	13	62.5171	4.48234	0.163176
3	A3	14	62.7154	4.46021	0.164854
3	A3	15	62.9136	4.44812	0.167566
3	A3	16	63.1118	4.42624	0.170817
3	A3	17	63.31	4.39321	0.173883
3	A3	18	63.5083	4.37838	0.176152
3	A3	19	63.7065	4.35348	0.177318
3	A3	20	63.9047	4.3354	0.177405
3	A3	21	64.1029	4.3098	0.176662
3	A3	22	64.3012	4.28778	0.175458
3	A3	23	64.4994	4.26571	0.174173
3	A3	24	64.6976	4.24773	0.173112
3	A3	25	64.8958	4.2291	0.172462
3	A3	26	65.0941	4.20652	0.172278
3	A3	27	65.2923	4.183	0.172541
3	A3	28	65.4905	4.16372	0.173185
3	A3	29	65.6888	4.13925	0.174081
3	A3	30	65.887	4.13055	0.175014
3	A3	31	66.0852	4.09771	0.175699
3	A3	32	66.2834	4.07405	0.1759
3	A3	33	66.4817	4.05684	0.175565
3	A3	34	66.6799	4.0331	0.174899
3	A3	35	66.8781	4.01002	0.174316
3	A3	36	67.0763	3.99062	0.174271
3	A3	37	67.2746	3.96947	0.175062
3	A3	38	67.4728	3.9474	0.176667
3	A3	39	67.671	3.93474	0.178721
3	A3	40	67.8692	3.9006	0.18066
3	A3	41	68.0675	3.88362	0.181986
3	A3	42	68.2657	3.85596	0.182507
3	A3	43	68.4639	3.83193	0.182418
3	A3	44	68.6622	3.81449	0.18216
3	A3	45	68.8604	3.79083	0.182141
3	A3	46	69.0586	3.7711	0.182511
3	A3	47	69.2568	3.74866	0.183089
3	A3	48	69.4551	3.723	0.183491
3	A3	49	69.6533	3.70096	0.183377
3	A3	50	69.8515	3.67678	0.182656
3	A3	51	70.0497	3.65242	0.181555
3	A3	52	70.248	3.63318	0.180524
3	A3	53	70.4462	3.61304	0.180035
3	A3	54	70.6444	3.59289	0.180375
3	A3	55	70.8427	3.56921	0.181523
3	A3	56	71.0409	3.54596	0.183137
3	A3	57	71.2391	3.52621	0.18467
3	A3	58	71.4373	3.50432	0.185577
3	A3	59	71.6356	3.4717	0.185536
3	A3	60	71.8338	3.44675	0.18459
3	A3	61	72.032	3.43043	0.183098
3	A3	62	72.2302	3.41224	0.18155
3	A3	63	72.4285	3.3857	0.180328
3	A3	64	72.6267	3.36122	0.179592
3	A3	65	72.8249	3.34759	0.179298
3	A3	66	73.0231	3.31834	0.179306
3	A3	67	73.2214	3.29875	0.179495
3	A3	68	73.4196	3.27659	0.179807
3	A3	69	73.6178	3.25226	0.180207
3	A3	70	73.816	3.2349	0.18062
3	A3	71	74.0143	3.21063	0.180893
3	A3	72	74.2125	3.18889	0.180843
3	A3	73	74.4107	3.16566	0.18037
3	A3	74	74.609	3.136	0.179559
3	A3	75	74.8072	3.12157	0.178648
3	A3	76	75.0054	3.10444	0.177913
3	A3	77	75.2036	3.07924	0.177524
3	A3	78	75.4019	3.05919	0.17749
3	A3	79	75.6001	3.02992	0.177728
3	A3	80	75.7983	3.01829	0.178164
3	A3	81	75.9965	2.99318	0.178832
3	A3	82	76.1948	2.96502	0.17989
3	A3	83	76.393	2.94774	0.181592
3	A3	84	76.5912	2.92371	0.184209
3	A3	85	76.7895	2.90951	0.187999
3	A3	86	76.9877	2.88169	0.193315
3	A3	87	77.1859	2.8524	0.200914
3	A3	88	77.3841	2.83549	0.212402
3	A3	89	77.5824	2.80159	0.230678
3	A3	90	77.7806	2.78481	0.260231
3	A3	91	77.9788	2.75561	0.307169
3	A3	92	78.177	2.7311	0.37886
3	A3	93	78.3753	2.69381	0.483032
3	A3	94	78.5735	2.65186	0.626056
3	A3	95	78.7717	2.59118	0.810321
3	A3	96	78.9699	2.50211	1.03104
3	A3	97	79.1682	2.38276	1.27356
3	A3	98	79.3664	2.20694	1.51269
3	A3	99	79.5646	1.96098	1.71556
3	A3	100	79.7629	1.63494	1.84807
3	A3	101	79.9611	1.29136	1.8836
3	A3	102	80.1593	0.96952	1.81096
3	A3	103	80.3575	0.693663	1.63836
3	A3	104	80.5558	0.48538	1.39183
3	A3	105	80.754	0.370092	1.10828
3	A3	106	80.9522	0.325754	0.825991
3	A3	107	81.1504	0.313656	0.575704
3	A3	108	81.3487	0.312114	0.375369
3	A3	109	81.5469	0.307966	0.229541
3	A3	110	81.7451	0.305309	0.132556
3	A3	111	81.9433	0.303559	0.0734044
3	A3	112	82.1416	0.30329	0.0401802
3	A3	113	82.3398	0.302186	0.0228885
3	A3	114	82.538	0.300914	0.0144687
3	A3	115	82.7363	0.299589	0.0105866
3	A3	116	82.9345	0.299233	0.00889439
3	A3	117	83.1327	0.296991	0.00825019
3	A3	118	83.3309	0.298185	0.00812232
3	A3	119	83.5292	0.296681	0.00822073
3	A3	120	83.7274	0.297058	0.00833063
3	A3	121	83.9256	0.2922	0.00828743
3	A3	122	84.1238	0.29267	0.00802112
3	A3	123	84.3221	0.291409	0.00758577
3	A3	124	84.5203	0.289689	0.00713063
3	A3	125	84.7185	0.291607	0.00681232
3	A3	126	84.9167	0.289606	0.00670672
3	A3	127	85.115	0.290938	0.00677563
3	A3	128	85.3132	0.28717	0.00690875
3	A3	129	85.5114	0.286409	0.00700556
3	A3	130	85.7097	0.284979	0.00703381
3	A3	131	85.9079	0.286048	0.00702725
3	A3	132	86.1061	0.285953	0.00703702
3	A3	133	86.3043	0.282733	0.00708382
3	A3	134	86.5026	0.283092	0.00714674
3	A3	135	86.7008	0.281865	0.00718541
3	A3	136	86.899	0.280897	0.007167
3	A3	137	87.0972	0.2798	0.00707845
3	A3	138	87.2955	0.279893	0.00692335
3	A3	139	87.4937	0.278011	0.00671866
3	A3	140	87.6919	0.277401	0.00649455
3	A3	141	87.8902	0.275957	0.00629213
3	A3	142	88.0884	0.276541	0.00614871
3	A3	143	88.2866	0.27617	0.00607852
3	A3	144	88.4848	0.274845	0.00606232
3	A3	145	88.6831	0.273195	0.00605678
3	A3	146	88.8813	0.272967	0.00601795
3	A3	147	89.0795	0.272047	0.00592253
3	A3	148	89.2777	0.271309	0.00577696
3	A3	149	89.476	0.269883	0.00560941
3	A3	150	89.6742	0.270611	0.0054532
3	A3	151	89.8724	0.269707	0.00533133
3	A3	152	90.0706	0.26824	0.00525447
3	A3	153	90.2689	0.268236	0.00523262
3	A3	154	90.4671	0.267176	0.00528857
3	A3	155	90.6653	0.266585	0.00545324
3	A3	156	90.8636	0.267209	0.00573668
3	A3	157	91.0618	0.265831	0.0060956
3	A3	158	91.26	0.265033	0.00643106
3	A3	159	91.4582	0.262387	0.00663151
3	A3	160	91.6565	0.262228	0.00663501
3	A3	161	91.8547	0.261806	0.00646741
3	A3	162	92.0529	0.261517	0.00622519
3	A3	163	92.2511	0.260143	0.00601602
3	A3	164	92.4494	0.259856	0.00589669
3	A3	165	92.6476	0.260363	0.00584983
3	A3	166	92.8458	0.257674	0.00581071
3	A3	167	93.0441	0.25662	0.00572127
3	A3	168	93.2423	0.256389	0.00557004
3	A3	169	93.4405	0.257303	0.00538684
3	A3	170	93.6387	0.255938	0.00519886
3	A3	171	93.837	0.255468	0.00498719
3	A3	172	94.0352	0.253527	0.0046853
3	A3	173	94.2334	0.253384	0.00422132
3	A3	174	94.4316	0.253244	0.00357283
3	A3	175	94.6299	0.252953	0.00279078
3	A3	176	94.8281	0.252568	0.00197997
4	A4	1	60.1384	4.76884	0.156809
4	A4	2	60.3366	4.76364	0.156222
4	A4	3	60.5349	4.74744	0.155148
4	A4	4	60.7331	4.73454	0.153617
4	A4	5	60.9313	4.6978	0.152013
4	A4	6	61.1295	4.68025	0.151005
4	A4	7	61.3278	4.67962	0.151228
4	A4	8	61.526	4.65803	0.152875
4	A4	9	61.7242	4.64287	0.155524
4	A4	10	61.9224	4.61913	0.158374
4	A4	11	62.1207	4.5956	0.160726
4	A4	12	62.3189	4.5722	0.162367
4	A4	13	62.5171	4.5576	0.163572
4	A4	14	62.7154	4.53759	0.164783
4	A4	15	62.9136	4.52061	0.166225
4	A4	16	63.1118	4.50367	0.167754
4	A4	17	63.31	4.47306	0.169015
4	A4	18	63.5083	4.45339	0.169756
4	A4	19	63.7065	4.43666	0.170037
4	A4	20	63.9047	4.40964	0.170191
4	A4	21	64.1029	4.39431	0.170613
4	A4	22	64.3012	4.37762	0.171501
4	A4	23	64.4994	4.35462	0.172752
4	A4	24	64.6976	4.33023	0.174066
4	A4	25	64.8958	4.31155	0.175144
4	A4	26	65.0941	4.2903	0.175874
4	A4	27	65.2923	4.26326	0.176365
4	A4	28	65.4905	4.24672	0.176855
4	A4	29	65.6888	4.22692	0.177543
4	A4	30	65.887	4.20531	0.178478
4	A4	31	66.0852	4.18098	0.179548
4	A4	32	66.2834	4.15892	0.180574
4	A4	33	66.4817	4.13792	0.181425
4	A4	34	66.6799	4.11398	0.182068
4	A4	35	66.8781	4.09183	0.182571
4	A4	36	67.0763	4.06926	0.183048
4	A4	37	67.2746	4.04958	0.183578
4	A4	38	67.4728	4.01687	0.184132
4	A4	39	67.671	4.01047	0.184542
4	A4	40	67.8692	3.97691	0.184545
4	A4	41	68.0675	3.95764	0.183946
4	A4	42	68.2657	3.93147	0.182786
4	A4	43	68.4639	3.90669	0.181435
4	A4	44	68.6622	3.88879	0.180464
4	A4	45	68.8604	3.86827	0.180378
4	A4	46	69.0586	3.84884	0.181332
4	A4	47	69.2568	3.82978	0.183052
4	A4	48	69.4551	3.80092	0.184985
4	A4	49	69.6533	3.77617	0.186576
4	A4	50	69.8515	3.75444	0.187491
4	A4	51	70.0497	3.7314	0.187654
4	A4	52	70.248	3.71413	0.187191
4	A4	53	70.4462	3.68498	0.186338
4	A4	54	70.6444	3.66095	0.18539
4	A4	55	70.8427	3.64358	0.184653
4	A4	56	71.0409	3.61647	0.18431
4	A4	57	71.2391	3.59882	0.184314
4	A4	58	71.4373	3.58314	0.18437
4	A4	59	71.6356	3.5477	0.184111
4	A4	60	71.8338	3.52099	0.183368
4	A4	61	72.032	3.50702	0.182328
4	A4	62	72.2302	3.48259	0.181449
4	A4	63	72.4285	3.46537	0.181184
4	A4	64	72.6267	3.43867	0.181697
4	A4	65	72.8249	3.42626	0.182774
4	A4	66	73.0231	3.39527	0.183967
4	A4	67	73.2214	3.36998	0.184858
4	A4	68	73.4196	3.35072	0.185258
4	A4	69	73.6178	3.32608	0.185218
4	A4	70	73.816	3.30338	0.184895
4	A4	71	74.0143	3.28854	0.184386
4	A4	72	74.2125	3.2605	0.183683
4	A4	73	74.4107	3.23218	0.182747
4	A4	74	74.609	3.21603	0.18163
4	A4	75	74.8072	3.19424	0.180505
4	A4	76	75.0054	3.17085	0.179606
4	A4	77	75.2036	3.15488	0.179111
4	A4	78	75.4019	3.1288	0.179079
4	A4	79	75.6001	3.10547	0.179471
4	A4	80	75.7983	3.09191	0.180206
4	A4	81	75.9965	3.06015	0.18123
4	A4	82	76.1948	3.04121	0.182543
4	A4	83	76.393	3.02007	0.184197
4	A4	84	76.5912	2.99665	0.186298
4	A4	85	76.7895	2.97603	0.189052
4	A4	86	76.9877	2.95101	0.192902
4	A4	87	77.1859	2.92616	0.198753
4	A4	88	77.3841	2.90459	0.208227
4	A4	89	77.5824	2.87792	0.223917
4	A4	90	77.7806	2.85868	0.249598
4	A4	91	77.9788	2.83208	0.290394
4	A4	92	78.177	2.80089	0.352758
4	A4	93	78.3753	2.77181	0.444053
4	A4	94	78.5735	2.72908	0.571343
4	A4	95	78.7717	2.67475	0.739176
4	A4	96	78.9699	2.60311	0.94648
4	A4	97	79.1682	2.49129	1.18341
4	A4	98	79.3664	2.34278	1.42957
4	A4	99	79.5646	2.13339	1.65513
4	A4	100	79.7629	1.83353	1.82573
4	A4	101	79.9611	1.49534	1.91035
4	A4	102	80.1593	1.159	1.88983
4	A4	103	80.3575	0.85862	1.76288
4	A4	104	80.5558	0.613376	1.54721
4	A4	105	80.754	0.446242	1.27509
4	A4	106	80.9522	0.365281	0.984981
4	A4	107	81.1504	0.338659	0.71215
4	A4	108	81.3487	0.332849	0.481515
4	A4	109	81.5469	0.329739	0.30463
4	A4	110	81.7451	0.327191	0.180952
4	A4	111	81.9433	0.326584	0.101907
4	A4	112	82.1416	0.326209	0.0556545
4	A4	113	82.3398	0.324478	0.030837
4	A4	114	82.538	0.32257	0.0185913
4	A4	115	82.7363	0.321129	0.0130012
4	A4	116	82.9345	0.321509	0.0106115
4	A4	117	83.1327	0.319485	0.00962693
4	A4	118	83.3309	0.318636	0.00919415
4	A4	119	83.5292	0.317662	0.00892278
4	A4	120	83.7274	0.316564	0.00863536
4	A4	121	83.9256	0.314735	0.00826927
4	A4	122	84.1238	0.31388	0.00784263
4	A4	123	84.3221	0.31224	0.00742552
4	A4	124	84.5203	0.313513	0.00709867
4	A4	125	84.7185	0.312929	0.00691297
4	A4	126	84.9167	0.310487	0.00687175
4	A4	127	85.115	0.309037	0.00693977
4	A4	128	85.3132	0.310658	0.00706415
4	A4	129	85.5114	0.308741	0.00719296
4	A4	130	85.7097	0.307388	0.00728651
4	A4	131	85.9079	0.305802	0.0073261
4	A4	132	86.1061	0.306454	0.00731968
4	A4	133	86.3043	0.304468	0.00729611
4	A4	134	86.5026	0.303815	0.00728761
4	A4	135	86.7008	0.303711	0.00730973
4	A4	136	86.899	0.302519	0.00734746
4	A4	137	87.0972	0.300911	0.00736019
4	A4	138	87.2955	0.300408	0.0072982
4	A4	139	87.4937	0.299973	0.00712399
4	A4	140	87.6919	0.297758	0.00683174
4	A4	141	87.8902	0.297928	0.00645775
4	A4	142	88.0884	0.296605	0.00607781
4	A4	143	88.2866	0.296133	0.00578638
4	A4	144	88.4848	0.296108	0.00565959
4	A4	145	88.6831	0.295054	0.00571513
4	A4	146	88.8813	0.295145	0.00589286
4	A4	147	89.0795	0.293203	0.0060707
4	A4	148	89.2777	0.291852	0.00611664
4	A4	149	89.476	0.291538	0.00594982
4	A4	150	89.6742	0.290796	0.00558026
4	A4	151	89.8724	0.289743	0.00510444
4	A4	152	90.0706	0.289736	0.00466292
4	A4	153	90.2689	0.290376	0.00438293
4	A4	154	90.4671	0.28952	0.0043333
4	A4	155	90.6653	0.287579	0.00451302
4	A4	156	90.8636	0.289335	0.00486523
4	A4	157	91.0618	0.286429	0.00530504
4	A4	158	91.26	0.287156	0.00574309
4	A4	159	91.4582	0.285075	0.00610024
4	A4	160	91.6565	0.285387	0.00631726
4	A4	161	91.8547	0.283865	0.00636654
4	A4	162	92.0529	0.282222	0.00626284
4	A4	163	92.2511	0.28199	0.00606299
4	A4	164	92.4494	0.282553	0.00584573
4	A4	165	92.6476	0.281251	0.00567519
4	A4	166	92.8458	0.28073	0.00557135
4	A4	167	93.0441	0.279187	0.00550565
4	A4	168	93.2423	0.279497	0.00542551
4	A4	169	93.4405	0.278	0.00528766
4	A4	170	93.6387	0.277655	0.00507619
4	A4	171	93.837	0.277296	0.00479518
4	A4	172	94.0352	0.276555	0.00444694
4	A4	173	94.2334	0.276598	0.00401534
4	A4	174	94.4316	0.275831	0.00347262
4	A4	175	94.6299	0.274457	0.00280804
4	A4	176	94.8281	0.274018	0.00205748
5	A5	1	60.1384	4.8983	0.161637
5	A5	2	60.3366	4.88379	0.159547
5	A5	3	60.5349	4.87273	0.157954
5	A5	4	60.7331	4.86439	0.157415
5	A5	5	60.9313	4.83565	0.158201
5	A5	6	61.1295	4.82105	0.1602
5	A5	7	61.3278	4.79331	0.162975
5	A5	8	61.526	4.78456	0.165916
5	A5	9	61.7242	4.76057	0.168422
5	A5	10	61.9224	4.73183	0.170087
5	A5	11	62.1207	4.71784	0.170837
5	A5	12	62.3189	4.68665	0.170961
5	A5	13	62.5171	4.67276	0.170955
5	A5	14	62.7154	4.65109	0.171279
5	A5	15	62.9136	4.63296	0.172116
5	A5	16	63.1118	4.6112	0.173311
5	A5	17	63.31	4.58542	0.174501
5	A5	18	63.5083	4.56746	0.175351
5	A5	19	63.7065	4.54171	0.175747
5	A5	20	63.9047	4.51921	0.175841
5	A5	21	64.1029	4.50113	0.175925
5	A5	22	64.3012	4.47711	0.176241
5	A5	23	64.4994	4.45955	0.17683
5	A5	24	64.6976	4.43978	0.177551
5	A5	25	64.8958	4.41039	0.178217
5	A5	26	65.0941	4.39047	0.178756
5	A5	27	65.2923	4.36831	0.179257
5	A5	28	65.4905	4.34624	0.179873
5	A5	29	65.6888	4.32726	0.180686
5	A5	30	65.887	4.30929	0.181619
5	A5	31	66.0852	4.27532	0.18251
5	A5	32	66.2834	4.25386	0.183204
5	A5	33	66.4817	4.2385	0.183622
5	A5	34	66.6799	4.21032	0.18374
5	A5	35	66.8781	4.18895	0.18356
5	A5	36	67.0763	4.16362	0.183119
5	A5	37	67.2746	4.14278	0.182539
5	A5	38	67.4728	4.11308	0.182037
5	A5	39	67.671	4.10151	0.181873
5	A5	40	67.8692	4.07274	0.182215
5	A5	41	68.0675	4.05167	0.183042
5	A5	42	68.2657	4.03455	0.184135
5	A5	43	68.4639	4.00526	0.185169
5	A5	44	68.6622	3.98038	0.185875
5	A5	45	68.8604	3.96215	0.186155
5	A5	46	69.0586	3.93266	0.186114
5	A5	47	69.2568	3.91421	0.185986
5	A5	48	69.4551	3.89023	0.186003
5	A5	49	69.6533	3.86692	0.186263
5	A5	50	69.8515	3.84299	0.18666
5	A5	51	70.0497	3.82739	0.186928
5	A5	52	70.248	3.79574	0.186781
5	A5	53	70.4462	3.77425	0.18611
5	A5	54	70.6444	3.74729	0.185083
5	A5	55	70.8427	3.73029	0.18409
5	A5	56	71.0409	3.70399	0.183531
5	A5	57	71.2391	3.68717	0.183607
5	A5	58	71.4373	3.66666	0.184244
5	A5	59	71.6356	3.63288	0.185177
5	A5	60	71.8338	3.60889	0.186103
5	A5	61	72.032	3.59811	0.18679
5	A5	62	72.2302	3.56946	0.187095
5	A5	63	72.4285	3.54057	0.18696
5	A5	64	72.6267	3.52216	0.186408
5	A5	65	72.8249	3.49556	0.185559
5	A5	66	73.0231	3.47454	0.184605
5	A5	67	73.2214	3.45614	0.183753
5	A5	68	73.4196	3.42928	0.183185
5	A5	69	73.6178	3.40218	0.183021
5	A5	70	73.816	3.38573	0.183298
5	A5	71	74.0143	3.36806	0.183925
5	A5	72	74.2125	3.33911	0.184678
5	A5	73	74.4107	3.31373	0.185257
5	A5	74	74.609	3.29398	0.185395
5	A5	75	74.8072	3.27094	0.184977
5	A5	76	75.0054	3.24709	0.18408
5	A5	77	75.2036	3.2219	0.182941
5	A5	78	75.4019	3.20439	0.181843
5	A5	79	75.6001	3.17845	0.181029
5	A5	80	75.7983	3.16567	0.180643
5	A5	81	75.9965	3.13131	0.180798
5	A5	82	76.1948	3.11152	0.181637
5	A5	83	76.393	3.09117	0.18334
5	A5	84	76.5912	3.06783	0.186037
5	A5	85	76.7895	3.05351	0.18974
5	A5	86	76.9877	3.02289	0.194425
5	A5	87	77.1859	2.99653	0.200379
5	A5	88	77.3841	2.97135	0.208685
5	A5	89	77.5824	2.94352	0.221648
5	A5	90	77.7806	2.92315	0.243061
5	A5	91	77.9788	2.89989	0.278242
5	A5	92	78.177	2.87084	0.3339
5	A5	93	78.3753	2.84277	0.417707
5	A5	94	78.5735	2.7984	0.537277
5	A5	95	78.7717	2.75354	0.698209
5	A5	96	78.9699	2.68096	0.901149
5	A5	97	79.1682	2.58135	1.13851
5	A5	98	79.3664	2.44077	1.39216
5	A5	99	79.5646	2.23968	1.63386
5	A5	100	79.7629	1.94791	1.82921
5	A5	101	79.9611	1.60382	1.9451
5	A5	102	80.1593	1.25432	1.95817
5	A5	103	80.3575	0.934099	1.86171
5	A5	104	80.5558	0.657233	1.66804
5	A5	105	80.754	0.450958	1.40574
5	A5	106	80.9522	0.335881	1.11233
5	A5	107	81.1504	0.290384	0.825098
5	A5	108	81.3487	0.280282	0.573141
5	A5	109	81.5469	0.274549	0.37284
5	A5	110	81.7451	0.271533	0.227682
5	A5	111	81.9433	0.270053	0.131478
5	A5	112	82.1416	0.269782	0.0730429
5	A5	113	82.3398	0.26879	0.0404441
5	A5	114	82.538	0.266062	0.023683
5	A5	115	82.7363	0.264268	0.0156923
5	A5	116	82.9345	0.263973	0.0121346
5	A5	117	83.1327	0.262819	0.0106542
5	A5	118	83.3309	0.262325	0.0100828
5	A5	119	83.5292	0.260764	0.00984991
5	A5	120	83.7274	0.259733	0.00965689
5	A5	121	83.9256	0.256809	0.00934935
5	A5	122	84.1238	0.256292	0.00888736
5	A5	123	84.3221	0.255326	0.00832867
5	A5	124	84.5203	0.254099	0.00778641
5	A5	125	84.7185	0.255031	0.00737183
5	A5	126	84.9167	0.253015	0.00714838
5	A5	127	85.115	0.251838	0.00711349
5	A5	128	85.3132	0.251635	0.00720914
5	A5	129	85.5114	0.251874	0.00734875
5	A5	130	85.7097	0.249101	0.00745093
5	A5	131	85.9079	0.24747	0.00746792
5	A5	132	86.1061	0.248003	0.00739951
5	A5	133	86.3043	0.246898	0.00728383
5	A5	134	86.5026	0.245929	0.00717196
5	A5	135	86.7008	0.244879	0.00709852
5	A5	136	86.899	0.243817	0.00706433
5	A5	137	87.0972	0.244702	0.00704012
5	A5	138	87.2955	0.241952	0.00698798
5	A5	139	87.4937	0.240654	0.00688909
5	A5	140	87.6919	0.240969	0.00676037
5	A5	141	87.8902	0.239014	0.00664786
5	A5	142	88.0884	0.240391	0.00660141
5	A5	143	88.2866	0.238185	0.00664775
5	A5	144	88.4848	0.237415	0.00677647
5	A5	145	88.6831	0.237051	0.0069414
5	A5	146	88.8813	0.23488	0.00706836
5	A5	147	89.0795	0.235565	0.00706888
5	A5	148	89.2777	0.232461	0.00686638
5	A5	149	89.476	0.232386	0.00643541
5	A5	150	89.6742	0.230879	0.00583425
5	A5	151	89.8724	0.230808	0.00520122
5	A5	152	90.0706	0.231382	0.00470139
5	A5	153	90.2689	0.231305	0.00444928
5	A5	154	90.4671	0.230657	0.00445852
5	A5	155	90.6653	0.229112	0.00465222
5	A5	156	90.8636	0.228215	0.00492253
5	A5	157	91.0618	0.227287	0.0051922
5	A5	158	91.26	0.228756	0.00543793
5	A5	159	91.4582	0.226936	0.00567324
5	A5	160	91.6565	0.224653	0.00591739
5	A5	161	91.8547	0.225243	0.00617313
5	A5	162	92.0529	0.225451	0.00641698
5	A5	163	92.2511	0.222896	0.00659849
5	A5	164	92.4494	0.222465	0.00665431
5	A5	165	92.6476	0.220679	0.00653864
5	A5	166	92.8458	0.22082	0.00625601
5	A5	167	93.0441	0.219385	0.00587073
5	A5	168	93.2423	0.220049	0.00547864
5	A5	169	93.4405	0.219416	0.0051557
5	A5	170	93.6387	0.217935	0.00491713
5	A5	171	93.837	0.218147	0.00471049
5	A5	172	94.0352	0.216646	0.00444408
5	A5	173	94.2334	0.216827	0.00403349
5	A5	174	94.4316	0.215693	0.00344319
5	A5	175	94.6299	0.214804	0.00270578
5	A5	176	94.8281	0.215707	0.00191293
6	A6	1	60.1384	4.89184	0.162463
6	A6	2	60.3366	4.88214	0.161768
6	A6	3	60.5349	4.86844	0.161215
6	A6	4	60.7331	4.84971	0.160879
6	A6	5	60.9313	4.82866	0.160808
6	A6	6	61.1295	4.80838	0.161056
6	A6	7	61.3278	4.78374	0.161695
6	A6	8	61.526	4.77427	0.162795
6	A6	9	61.7242	4.75187	0.164363
6	A6	10	61.9224	4.7297	0.166301
6	A6	11	62.1207	4.7109	0.168427
6	A6	12	62.3189	4.68967	0.170523
6	A6	13	62.5171	4.67005	0.172341
6	A6	14	62.7154	4.6424	0.173652
6	A6	15	62.9136	4.63384	0.174281
6	A6	16	63.1118	4.60278	0.174229
6	A6	17	63.31	4.57248	0.173757
6	A6	18	63.5083	4.56356	0.173333
6	A6	19	63.7065	4.53735	0.173436
6	A6	20	63.9047	4.52785	0.174307
6	A6	21	64.1029	4.49662	0.175828
6	A6	22	64.3012	4.47921	0.177612
6	A6	23	64.4994	4.45782	0.179214
6	A6	24	64.6976	4.43	0.180346
6	A6	25	64.8958	4.41034	0.180959
6	A6	26	65.0941	4.39365	0.181206
6	A6	27	65.2923	4.36407	0.181346
6	A6	28	65.4905	4.34766	0.18162
6	A6	29	65.6888	4.3188	0.18216
6	A6	30	65.887	4.30544	0.182905
6	A6	31	66.0852	4.28199	0.183623
6	A6	32	66.2834	4.25544	0.184028
6	A6	33	66.4817	4.23248	0.18397
6	A6	34	66.6799	4.20666	0.183554
6	A6	35	66.8781	4.18626	0.183144
6	A6	36	67.0763	4.16897	0.183175
6	A6	37	67.2746	4.14334	0.183961
6	A6	38	67.4728	4.11566	0.185545
6	A6	39	67.671	4.10653	0.187643
6	A6	40	67.8692	4.07458	0.189742
6	A6	41	68.0675	4.05039	0.191267
6	A6	42	68.2657	4.02904	0.191815
6	A6	43	68.4639	4.00135	0.191345
6	A6	44	68.6622	3.97795	0.190214
6	A6	45	68.8604	3.95104	0.189026
6	A6	46	69.0586	3.9335	0.18831
6	A6	47	69.2568	3.91949	0.188258
6	A6	48	69.4551	3.88959	0.188648
6	A6	49	69.6533	3.86265	0.189042
6	A6	50	69.8515	3.8411	0.189082
6	A6	51	70.0497	3.81284	0.188685
6	A6	52	70.248	3.79965	0.188048
6	A6	53	70.4462	3.77589	0.187487
6	A6	54	70.6444	3.74629	0.187269
6	A6	55	70.8427	3.7285	0.187498
6	A6	56	71.0409	3.70621	0.188062
6	A6	57	71.2391	3.68127	0.188671
6	A6	58	71.4373	3.66592	0.188978
6	A6	59	71.6356	3.62909	0.188775
6	A6	60	71.8338	3.60171	0.188143
6	A6	61	72.032	3.59225	0.187423
6	A6	62	72.2302	3.56759	0.187028
6	A6	63	72.4285	3.54491	0.187196
6	A6	64	72.6267	3.51777	0.187862
6	A6	65	72.8249	3.50176	0.18871
6	A6	66	73.0231	3.47198	0.189344
6	A6	67	73.2214	3.45242	0.189475
6	A6	68	73.4196	3.42418	0.189046
6	A6	69	73.6178	3.40218	0.188241
6	A6	70	73.816	3.38236	0.187393
6	A6	71	74.0143	3.35583	0.186828
6	A6	72	74.2125	3.34069	0.186706
6	A6	73	74.4107	3.31106	0.186954
6	A6	74	74.609	3.29379	0.187309
6	A6	75	74.8072	3.26738	0.187462
6	A6	76	75.0054	3.24227	0.187215
6	A6	77	75.2036	3.22508	0.186581
6	A6	78	75.4019	3.19778	0.185793
6	A6	79	75.6001	3.17345	0.185202
6	A6	80	75.7983	3.16104	0.185136
6	A6	81	75.9965	3.13103	0.185781
6	A6	82	76.1948	3.1075	0.187117
6	A6	83	76.393	3.09195	0.188934
6	A6	84	76.5912	3.06017	0.190942
6	A6	85	76.7895	3.04446	0.192922
6	A6	86	76.9877	3.01384	0.194979
6	A6	87	77.1859	2.99071	0.197787
6	A6	88	77.3841	2.96613	0.202823
6	A6	89	77.5824	2.94418	0.212495
6	A6	90	77.7806	2.91976	0.230196
6	A6	91	77.9788	2.9012	0.260314
6	A6	92	78.177	2.87581	0.308275
6	A6	93	78.3753	2.84497	0.380514
6	A6	94	78.5735	2.80505	0.484063
6	A6	95	78.7717	2.76274	0.625321
6	A6	96	78.9699	2.69666	0.807693
6	A6	97	79.1682	2.61433	1.02829
6	A6	98	79.3664	2.49874	1.27478
6	A6	99	79.5646	2.33137	1.52403
6	A6	100	79.7629	2.09002	1.74409
6	A6	101	79.9611	1.76954	1.90007
6	A6	102	80.1593	1.423	1.96259
6	A6	103	80.3575	1.08978	1.91607
6	A6	104	80.5558	0.789527	1.76376
6	A6	105	80.754	0.551493	1.52753
6	A6	106	80.9522	0.40003	1.24229
6	A6	107	81.1504	0.333296	0.947051
6	A6	108	81.3487	0.310305	0.675796
6	A6	109	81.5469	0.303972	0.451041
6	A6	110	81.7451	0.303223	0.281741
6	A6	111	81.9433	0.298836	0.165293
6	A6	112	82.1416	0.300701	0.0919625
6	A6	113	82.3398	0.298912	0.0495864
6	A6	114	82.538	0.296787	0.0270466
6	A6	115	82.7363	0.295182	0.0159523
6	A6	116	82.9345	0.296391	0.0108506
6	A6	117	83.1327	0.294523	0.00862791
6	A6	118	83.3309	0.293435	0.00770124
6	A6	119	83.5292	0.292974	0.007341
6	A6	120	83.7274	0.291735	0.00722801
6	A6	121	83.9256	0.291121	0.00720898
6	A6	122	84.1238	0.290729	0.00718996
6	A6	123	84.3221	0.290204	0.00711184
6	A6	124	84.5203	0.286757	0.00696306
6	A6	125	84.7185	0.286495	0.00678887
6	A6	126	84.9167	0.287368	0.00666559
6	A6	127	85.115	0.287107	0.00664606
6	A6	128	85.3132	0.284738	0.00671688
6	A6	129	85.5114	0.28608	0.00680306
6	A6	130	85.7097	0.282667	0.00682276
6	A6	131	85.9079	0.280939	0.00674795
6	A6	132	86.1061	0.282209	0.00662434
6	A6	133	86.3043	0.281206	0.00653415
6	A6	134	86.5026	0.281535	0.00653384
6	A6	135	86.7008	0.279252	0.0066129
6	A6	136	86.899	0.278613	0.00670115
6	A6	137	87.0972	0.278615	0.00671205
6	A6	138	87.2955	0.276243	0.00659077
6	A6	139	87.4937	0.275525	0.00633837
6	A6	140	87.6919	0.275659	0.0060071
6	A6	141	87.8902	0.274569	0.00567602
6	A6	142	88.0884	0.274737	0.00542704
6	A6	143	88.2866	0.272635	0.00532642
6	A6	144	88.4848	0.273544	0.00540961
6	A6	145	88.6831	0.272231	0.00566318
6	A6	146	88.8813	0.271897	0.00601211
6	A6	147	89.0795	0.271148	0.00633066
6	A6	148	89.2777	0.269279	0.00648987
6	A6	149	89.476	0.266708	0.00642127
6	A6	150	89.6742	0.268308	0.00615402
6	A6	151	89.8724	0.266858	0.00579442
6	A6	152	90.0706	0.267819	0.005459
6	A6	153	90.2689	0.265844	0.00521282
6	A6	154	90.4671	0.265362	0.00505633
6	A6	155	90.6653	0.264508	0.00496236
6	A6	156	90.8636	0.263609	0.0049194
6	A6	157	91.0618	0.264516	0.00494156
6	A6	158	91.26	0.263405	0.00504051
6	A6	159	91.4582	0.262369	0.00519229
6	A6	160	91.6565	0.262329	0.00533697
6	A6	161	91.8547	0.259572	0.00541479
6	A6	162	92.0529	0.260812	0.00540994
6	A6	163	92.2511	0.258512	0.0053613
6	A6	164	92.4494	0.260009	0.00532893
6	A6	165	92.6476	0.259391	0.00534295
6	A6	166	92.8458	0.257533	0.00537911
6	A6	167	93.0441	0.255602	0.00538127
6	A6	168	93.2423	0.257197	0.00531184
6	A6	169	93.4405	0.254596	0.00518328
6	A6	170	93.6387	0.255745	0.00504363
6	A6	171	93.837	0.25535	0.00492638
6	A6	172	94.0352	0.253537	0.0048064
6	A6	173	94.2334	0.252919	0.00459776
6	A6	174	94.4316	0.254037	0.00419846
6	A6	175	94.6299	0.250398	0.00355561
6	A6	176	94.8281	0.250394	0.00271037
7	A7	1	60.1384	4.92552	0.165629
7	A7	2	60.3366	4.9125	0.164823
7	A7	3	60.5349	4.89641	0.164177
7	A7	4	60.7331	4.88253	0.16396
7	A7	5	60.9313	4.85667	0.164423
7	A7	6	61.1295	4.83691	0.165688
7	A7	7	61.3278	4.81974	0.16762
7	A7	8	61.526	4.80609	0.169804
7	A7	9	61.7242	4.77899	0.171674
7	A7	10	61.9224	4.75719	0.172767
7	A7	11	62.1207	4.73065	0.172982
7	A7	12	62.3189	4.71593	0.172629
7	A7	13	62.5171	4.69069	0.172221
7	A7	14	62.7154	4.67098	0.172146
7	A7	15	62.9136	4.66375	0.172449
7	A7	16	63.1118	4.63338	0.172885
7	A7	17	63.31	4.60317	0.173185
7	A7	18	63.5083	4.58646	0.173318
7	A7	19	63.7065	4.57151	0.173529
7	A7	20	63.9047	4.54911	0.174148
7	A7	21	64.1029	4.52523	0.175355
7	A7	22	64.3012	4.51208	0.177072
7	A7	23	64.4994	4.48432	0.179023
7	A7	24	64.6976	4.46257	0.180898
7	A7	25	64.8958	4.44031	0.182515
7	A7	26	65.0941	4.42188	0.183841
7	A7	27	65.2923	4.39686	0.184945
7	A7	28	65.4905	4.36979	0.185882
7	A7	29	65.6888	4.35455	0.186622
7	A7	30	65.887	4.33757	0.187057
7	A7	31	66.0852	4.3006	0.187121
7	A7	32	66.2834	4.27856	0.186886
7	A7	33	66.4817	4.26079	0.186584
7	A7	34	66.6799	4.24259	0.186525
7	A7	35	66.8781	4.21459	0.18697
7	A7	36	67.0763	4.19014	0.188048
7	A7	37	67.2746	4.17189	0.189717
7	A7	38	67.4728	4.14275	0.19175
7	A7	39	67.671	4.13224	0.193748
7	A7	40	67.8692	4.09643	0.195244
7	A7	41	68.0675	4.07587	0.19589
7	A7	42	68.2657	4.04784	0.195649
7	A7	43	68.4639	4.02168	0.194822
7	A7	44	68.6622	4.00677	0.193888
7	A7	45	68.8604	3.97837	0.193224
7	A7	46	69.0586	3.95871	0.192915
7	A7	47	69.2568	3.93741	0.192769
7	A7	48	69.4551	3.90755	0.192508
7	A7	49	69.6533	3.88082	0.191989
7	A7	50	69.8515	3.86525	0.191289
7	A7	51	70.0497	3.83924	0.190616
7	A7	52	70.248	3.81907	0.190155
7	A7	53	70.4462	3.79409	0.189975
7	A7	54	70.6444	3.77395	0.19006
7	A7	55	70.8427	3.7502	0.190416
7	A7	56	71.0409	3.71893	0.191101
7	A7	57	71.2391	3.70352	0.192158
7	A7	58	71.4373	3.68718	0.193499
7	A7	59	71.6356	3.65299	0.194849
7	A7	60	71.8338	3.62877	0.19586
7	A7	61	72.032	3.60831	0.196269
7	A7	62	72.2302	3.57962	0.196042
7	A7	63	72.4285	3.55806	0.195338
7	A7	64	72.6267	3.53694	0.194406
7	A7	65	72.8249	3.51429	0.193447
7	A7	66	73.0231	3.48346	0.192565
7	A7	67	73.2214	3.46868	0.191788
7	A7	68	73.4196	3.44065	0.191123
7	A7	69	73.6178	3.41992	0.19058
7	A7	70	73.816	3.39422	0.190184
7	A7	71	74.0143	3.37584	0.189939
7	A7	72	74.2125	3.34599	0.189815
7	A7	73	74.4107	3.33462	0.189764
7	A7	74	74.609	3.29958	0.189745
7	A7	75	74.8072	3.27943	0.189769
7	A7	76	75.0054	3.26106	0.189879
7	A7	77	75.2036	3.23867	0.190102
7	A7	78	75.4019	3.21464	0.190412
7	A7	79	75.6001	3.18697	0.190734
7	A7	80	75.7983	3.17306	0.190998
7	A7	81	75.9965	3.13841	0.19122
7	A7	82	76.1948	3.12173	0.191513
7	A7	83	76.393	3.09701	0.192068
7	A7	84	76.5912	3.07249	0.193087
7	A7	85	76.7895	3.0539	0.194769
7	A7	86	76.9877	3.02925	0.19737
7	A7	87	77.1859	3.00014	0.201396
7	A7	88	77.3841	2.98061	0.207862
7	A7	89	77.5824	2.95483	0.218576
7	A7	90	77.7806	2.93154	0.236415
7	A7	91	77.9788	2.90327	0.265521
7	A7	92	78.177	2.87972	0.311383
7	A7	93	78.3753	2.85212	0.380677
7	A7	94	78.5735	2.8164	0.480655
7	A7	95	78.7717	2.77021	0.617847
7	A7	96	78.9699	2.70887	0.795857
7	A7	97	79.1682	2.62153	1.01241
7	A7	98	79.3664	2.50753	1.25637
7	A7	99	79.5646	2.35434	1.50622
7	A7	100	79.7629	2.11914	1.73149
7	A7	101	79.9611	1.81265	1.89788
7	A7	102	80.1593	1.46912	1.97517
7	A7	103	80.3575	1.13327	1.9455
7	A7	104	80.5558	0.830409	1.80901
7	A7	105	80.754	0.57982	1.58444
7	A7	106	80.9522	0.411049	1.30458
7	A7	107	81.1504	0.327896	1.00796
7	A7	108	81.3487	0.300372	0.729647
7	A7	109	81.5469	0.290052	0.494375
7	A7	110	81.7451	0.288187	0.31357
7	A7	111	81.9433	0.286675	0.186631
7	A7	112	82.1416	0.285246	0.104959
7	A7	113	82.3398	0.282736	0.0566934
7	A7	114	82.538	0.28368	0.0304472
7	A7	115	82.7363	0.282124	0.0173141
7	A7	116	82.9345	0.281544	0.0113063
7	A7	117	83.1327	0.28039	0.00886292
7	A7	118	83.3309	0.280409	0.00805561
7	A7	119	83.5292	0.279115	0.00789722
7	A7	120	83.7274	0.278445	0.007894
7	A7	121	83.9256	0.2759	0.00782117
7	A7	122	84.1238	0.275852	0.0076306
7	A7	123	84.3221	0.273443	0.00739587
7	A7	124	84.5203	0.27369	0.00724203
7	A7	125	84.7185	0.274948	0.00725964
7	A7	126	84.9167	0.273596	0.00744235
7	A7	127	85.115	0.270548	0.00768154
7	A7	128	85.3132	0.270708	0.00782067
7	A7	129	85.5114	0.270035	0.00773584
7	A7	130	85.7097	0.267382	0.00739906
7	A7	131	85.9079	0.266484	0.00689611
7	A7	132	86.1061	0.267066	0.0063927
7	A7	133	86.3043	0.265526	0.00606583
7	A7	134	86.5026	0.266746	0.00602839
7	A7	135	86.7008	0.26574	0.00627993
7	A7	136	86.899	0.264042	0.00670407
7	A7	137	87.0972	0.263766	0.00711183
7	A7	138	87.2955	0.263328	0.00731466
7	A7	139	87.4937	0.259721	0.00719501
7	A7	140	87.6919	0.25967	0.00674946
7	A7	141	87.8902	0.259065	0.00608748
7	A7	142	88.0884	0.259085	0.00538819
7	A7	143	88.2866	0.258089	0.00483545
7	A7	144	88.4848	0.258116	0.00455573
7	A7	145	88.6831	0.257695	0.00457822
7	A7	146	88.8813	0.257609	0.0048285
7	A7	147	89.0795	0.256336	0.00515831
7	A7	148	89.2777	0.254911	0.00540462
7	A7	149	89.476	0.254014	0.00545668
7	A7	150	89.6742	0.253799	0.00529938
7	A7	151	89.8724	0.252755	0.00501113
7	A7	152	90.0706	0.2529	0.00471877
7	A7	153	90.2689	0.252738	0.00453681
7	A7	154	90.4671	0.252394	0.00452396
7	A7	155	90.6653	0.250795	0.00467217
7	A7	156	90.8636	0.250715	0.00492338
7	A7	157	91.0618	0.250692	0.00519486
7	A7	158	91.26	0.249328	0.00540235
7	A7	159	91.4582	0.248154	0.0054821
7	A7	160	91.6565	0.247526	0.00541117
7	A7	161	91.8547	0.246507	0.00521669
7	A7	162	92.0529	0.24708	0.00496547
7	A7	163	92.2511	0.246483	0.00473466
7	A7	164	92.4494	0.2453	0.00458371
7	A7	165	92.6476	0.244453	0.00454105
7	A7	166	92.8458	0.245086	0.00460812
7	A7	167	93.0441	0.244403	0.00476546
7	A7	168	93.2423	0.24305	0.00497445
7	A7	169	93.4405	0.242914	0.00517411
7	A7	170	93.6387	0.241071	0.00528397
7	A7	171	93.837	0.243042	0.00521677
7	A7	172	94.0352	0.239193	0.00490401
7	A7	173	94.2334	0.238906	0.00432788
7	A7	174	94.4316	0.239813	0.00354218
7	A7	175	94.6299	0.238616	0.00266361
7	A7	176	94.8281	0.240183	0.00183064
8	A8	1	60.1384	4.92095	0.167993
8	A8	2	60.3366	4.90635	0.168974
8	A8	3	60.5349	4.88667	0.170065
8	A8	4	60.7331	4.86881	0.171043
8	A8	5	60.9313	4.84498	0.171748
8	A8	6	61.1295	4.82217	0.172086
8	A8	7	61.3278	4.80754	0.171988
8	A8	8	61.526	4.7831	0.171409
8	A8	9	61.7242	4.75933	0.170383
8	A8	10	61.9224	4.74265	0.169114
8	A8	11	62.1207	4.71781	0.167985
8	A8	12	62.3189	4.70095	0.167463
8	A8	13	62.5171	4.68345	0.167876
8	A8	14	62.7154	4.65847	0.169205
8	A8	15	62.9136	4.64904	0.171027
8	A8	16	63.1118	4.62311	0.172697
8	A8	17	63.31	4.59363	0.173686
8	A8	18	63.5083	4.57438	0.173904
8	A8	19	63.7065	4.55567	0.173765
8	A8	20	63.9047	4.53034	0.173957
8	A8	21	64.1029	4.51488	0.175015
8	A8	22	64.3012	4.50253	0.176981
8	A8	23	64.4994	4.47102	0.179371
8	A8	24	64.6976	4.45611	0.181445
8	A8	25	64.8958	4.4251	0.18262
8	A8	26	65.0941	4.39805	0.182734
8	A8	27	65.2923	4.38468	0.182023
8	A8	28	65.4905	4.36363	0.180906
8	A8	29	65.6888	4.33877	0.179761
8	A8	30	65.887	4.31821	0.178844
8	A8	31	66.0852	4.29393	0.178342
8	A8	32	66.2834	4.27378	0.178413
8	A8	33	66.4817	4.2512	0.179155
8	A8	34	66.6799	4.23754	0.18051
8	A8	35	66.8781	4.20771	0.182223
8	A8	36	67.0763	4.18836	0.183931
8	A8	37	67.2746	4.16443	0.185319
8	A8	38	67.4728	4.13541	0.186244
8	A8	39	67.671	4.11789	0.186711
8	A8	40	67.8692	4.09568	0.186779
8	A8	41	68.0675	4.0764	0.186496
8	A8	42	68.2657	4.04575	0.185943
8	A8	43	68.4639	4.02734	0.185347
8	A8	44	68.6622	3.99604	0.185112
8	A8	45	68.8604	3.98678	0.185675
8	A8	46	69.0586	3.9602	0.187266
8	A8	47	69.2568	3.94234	0.189705
8	A8	48	69.4551	3.91469	0.192406
8	A8	49	69.6533	3.88777	0.194586
8	A8	50	69.8515	3.86747	0.195547
8	A8	51	70.0497	3.8419	0.194922
8	A8	52	70.248	3.81198	0.192807
8	A8	53	70.4462	3.7936	0.189738
8	A8	54	70.6444	3.76714	0.186536
8	A8	55	70.8427	3.75156	0.184041
8	A8	56	71.0409	3.72505	0.182815
8	A8	57	71.2391	3.70826	0.182957
8	A8	58	71.4373	3.69135	0.18412
8	A8	59	71.6356	3.65912	0.185718
8	A8	60	71.8338	3.62971	0.187208
8	A8	61	72.032	3.62065	0.188269
8	A8	62	72.2302	3.58965	0.188833
8	A8	63	72.4285	3.57119	0.188971
8	A8	64	72.6267	3.542	0.188785
8	A8	65	72.8249	3.5238	0.188349
8	A8	66	73.0231	3.49815	0.187712
8	A8	67	73.2214	3.48075	0.186929
8	A8	68	73.4196	3.44872	0.186092
8	A8	69	73.6178	3.43177	0.185338
8	A8	70	73.816	3.41005	0.184818
8	A8	71	74.0143	3.38788	0.184639
8	A8	72	74.2125	3.36444	0.184808
8	A8	73	74.4107	3.34311	0.185235
8	A8	74	74.609	3.31798	0.185765
8	A8	75	74.8072	3.30196	0.186231
8	A8	76	75.0054	3.27121	0.1865
8	A8	77	75.2036	3.25505	0.186499
8	A8	78	75.4019	3.22801	0.186221
8	A8	79	75.6001	3.20845	0.185731
8	A8	80	75.7983	3.18746	0.185195
8	A8	81	75.9965	3.15694	0.184904
8	A8	82	76.1948	3.14019	0.185231
8	A8	83	76.393	3.11711	0.186505
8	A8	84	76.5912	3.09367	0.188832
8	A8	85	76.7895	3.08224	0.192042
8	A8	86	76.9877	3.05048	0.195875
8	A8	87	77.1859	3.02146	0.200399
8	A8	88	77.3841	2.99245	0.206487
8	A8	89	77.5824	2.97761	0.216117
8	A8	90	77.7806	2.95123	0.23244
8	A8	91	77.9788	2.93025	0.259764
8	A8	92	78.177	2.90203	0.303567
8	A8	93	78.3753	2.87202	0.370487
8	A8	94	78.5735	2.83594	0.467927
8	A8	95	78.7717	2.79624	0.60282
8	A8	96	78.9699	2.73707	0.779277
8	A8	97	79.1682	2.65491	0.995366
8	A8	98	79.3664	2.5447	1.24001
8	A8	99	79.5646	2.38839	1.49155
8	A8	100	79.7629	2.15437	1.71933
8	A8	101	79.9611	1.84668	1.88903
8	A8	102	80.1593	1.50665	1.97049
8	A8	103	80.3575	1.175	1.94573
8	A8	104	80.5558	0.867803	1.81444
8	A8	105	80.754	0.616761	1.59456
8	A8	106	80.9522	0.440297	1.31805
8	A8	107	81.1504	0.351605	1.02285
8	A8	108	81.3487	0.32133	0.74403
8	A8	109	81.5469	0.311011	0.506816
8	A8	110	81.7451	0.308638	0.323411
8	A8	111	81.9433	0.306162	0.193953
8	A8	112	82.1416	0.306532	0.110328
8	A8	113	82.3398	0.302937	0.0608374
8	A8	114	82.538	0.30331	0.0340077
8	A8	115	82.7363	0.301184	0.020719
8	A8	116	82.9345	0.300451	0.0147491
8	A8	117	83.1327	0.300022	0.012341
8	A8	118	83.3309	0.296464	0.0114355
8	A8	119	83.5292	0.298341	0.0109886
8	A8	120	83.7274	0.293054	0.0105261
8	A8	121	83.9256	0.29299	0.00990771
8	A8	122	84.1238	0.29198	0.00920486
8	A8	123	84.3221	0.290811	0.00860211
8	A8	124	84.5203	0.289059	0.00828629
8	A8	125	84.7185	0.292107	0.00834036
8	A8	126	84.9167	0.29066	0.00868868
8	A8	127	85.115	0.286807	0.00912694
8	A8	128	85.3132	0.286226	0.00941947
8	A8	129	85.5114	0.284096	0.00940863
8	A8	130	85.7097	0.284157	0.0090744
8	A8	131	85.9079	0.281107	0.0085255
8	A8	132	86.1061	0.282957	0.00794056
8	A8	133	86.3043	0.280117	0.00749916
8	A8	134	86.5026	0.280229	0.00732664
8	A8	135	86.7008	0.279968	0.00746019
8	A8	136	86.899	0.279434	0.00783748
8	A8	137	87.0972	0.27786	0.00831045
8	A8	138	87.2955	0.276876	0.00868655
8	A8	139	87.4937	0.274946	0.00879025
8	A8	140	87.6919	0.27374	0.00852372
8	A8	141	87.8902	0.271779	0.00790793
8	A8	142	88.0884	0.272023	0.00708538
8	A8	143	88.2866	0.271082	0.00628338
8	A8	144	88.4848	0.269531	0.00574143
8	A8	145	88.6831	0.270701	0.00562153
8	A8	146	88.8813	0.271149	0.00593591
8	A8	147	89.0795	0.269314	0.00653246
8	A8	148	89.2777	0.267568	0.00715635
8	A8	149	89.476	0.265222	0.00756136
8	A8	150	89.6742	0.264918	0.00760932
8	A8	151	89.8724	0.265076	0.00730762
8	A8	152	90.0706	0.263293	0.00678125
8	A8	153	90.2689	0.262386	0.00621424
8	A8	154	90.4671	0.261936	0.00579333
8	A8	155	90.6653	0.262503	0.00566065
8	A8	156	90.8636	0.262158	0.00586973
8	A8	157	91.0618	0.260812	0.00635672
8	A8	158	91.26	0.260527	0.00695106
8	A8	159	91.4582	0.257724	0.00743874
8	A8	160	91.6565	0.257042	0.00765425
8	A8	161	91.8547	0.255438	0.00754924
8	A8	162	92.0529	0.25536	0.00719814
8	A8	163	92.2511	0.255488	0.00674063
8	A8	164	92.4494	0.253883	0.00630228
8	A8	165	92.6476	0.253449	0.00594475
8	A8	166	92.8458	0.253247	0.00566953
8	A8	167	93.0441	0.250499	0.00545556
8	A8	168	93.2423	0.252087	0.00529209
8	A8	169	93.4405	0.251491	0.00518258
8	A8	170	93.6387	0.250832	0.00512241
8	A8	171	93.837	0.248392	0.00507661
8	A8	172	94.0352	0.248989	0.00497523
8	A8	173	94.2334	0.24982	0.00472823
8	A8	174	94.4316	0.247193	0.0042578
8	A8	175	94.6299	0.246297	0.00353798
8	A8	176	94.8281	0.244936	0.00262582
9	A9	1	60.1384	4.89639	0.16711
9	A9	2	60.3366	4.87962	0.167562
9	A9	3	60.5349	4.86164	0.168091
9	A9	4	60.7331	4.84586	0.168633
9	A9	5	60.9313	4.81578	0.169204
9	A9	6	61.1295	4.802	0.169847
9	A9	7	61.3278	4.78263	0.17056
9	A9	8	61.526	4.7553	0.171238
9	A9	9	61.7242	4.73713	0.171691
9	A9	10	61.9224	4.72077	0.17172
9	A9	11	62.1207	4.69152	0.171272
9	A9	12	62.3189	4.67396	0.170519
9	A9	13	62.5171	4.64938	0.169851
9	A9	14	62.7154	4.62814	0.169719
9	A9	15	62.9136	4.61954	0.170412
9	A9	16	63.1118	4.58831	0.17189
9	A9	17	63.31	4.57264	0.173778
9	A9	18	63.5083	4.54446	0.175531
9	A9	19	63.7065	4.53294	0.176671
9	A9	20	63.9047	4.49885	0.177
9	A9	21	64.1029	4.48011	0.176668
9	A9	22	64.3012	4.45775	0.176098
9	A9	23	64.4994	4.4392	0.175777
9	A9	24	64.6976	4.41926	0.176031
9	A9	25	64.8958	4.39546	0.176906
9	A9	26	65.0941	4.37968	0.178192
9	A9	27	65.2923	4.35032	0.179559
9	A9	28	65.4905	4.33092	0.180686
9	A9	29	65.6888	4.30569	0.181337
9	A9	30	65.887	4.28775	0.181386
9	A9	31	66.0852	4.26484	0.180838
9	A9	32	66.2834	4.23556	0.179888
9	A9	33	66.4817	4.21535	0.178939
9	A9	34	66.6799	4.19581	0.178521
9	A9	35	66.8781	4.1708	0.17906
9	A9	36	67.0763	4.15805	0.180664
9	A9	37	67.2746	4.13234	0.18302
9	A9	38	67.4728	4.10541	0.185525
9	A9	39	67.671	4.08573	0.187551
9	A9	40	67.8692	4.05341	0.188687
9	A9	41	68.0675	4.03731	0.188853
9	A9	42	68.2657	4.01238	0.188243
9	A9	43	68.4639	3.98531	0.187194
9	A9	44	68.6622	3.96722	0.186057
9	A9	45	68.8604	3.94087	0.185127
9	A9	46	69.0586	3.92142	0.184611
9	A9	47	69.2568	3.8957	0.184621
9	A9	48	69.4551	3.87557	0.185145
9	A9	49	69.6533	3.85196	0.186031
9	A9	50	69.8515	3.82969	0.186986
9	A9	51	70.0497	3.80815	0.187669
9	A9	52	70.248	3.78212	0.187843
9	A9	53	70.4462	3.75757	0.187523
9	A9	54	70.6444	3.73037	0.186987
9	A9	55	70.8427	3.71571	0.186617
9	A9	56	71.0409	3.69073	0.186647
9	A9	57	71.2391	3.67041	0.187012
9	A9	58	71.4373	3.64874	0.187399
9	A9	59	71.6356	3.61188	0.187488
9	A9	60	71.8338	3.59398	0.187174
9	A9	61	72.032	3.57545	0.18661
9	A9	62	72.2302	3.54959	0.186075
9	A9	63	72.4285	3.53142	0.185779
9	A9	64	72.6267	3.50075	0.18574
9	A9	65	72.8249	3.48449	0.185819
9	A9	66	73.0231	3.46156	0.18582
9	A9	67	73.2214	3.4322	0.185624
9	A9	68	73.4196	3.41225	0.18526
9	A9	69	73.6178	3.38984	0.184902
9	A9	70	73.816	3.36621	0.184776
9	A9	71	74.0143	3.34643	0.185031
9	A9	72	74.2125	3.32247	0.18563
9	A9	73	74.4107	3.29929	0.186311
9	A9	74	74.609	3.27809	0.186694
9	A9	75	74.8072	3.25286	0.186447
9	A9	76	75.0054	3.22902	0.185486
9	A9	77	75.2036	3.20168	0.184058
9	A9	78	75.4019	3.18533	0.182648
9	A9	79	75.6001	3.16201	0.181758
9	A9	80	75.7983	3.14727	0.181677
9	A9	81	75.9965	3.11553	0.182392
9	A9	82	76.1948	3.0969	0.183688
9	A9	83	76.393	3.07378	0.185334
9	A9	84	76.5912	3.0454	0.187251
9	A9	85	76.7895	3.02877	0.189561
9	A9	86	76.9877	3.00566	0.192598
9	A9	87	77.1859	2.97928	0.196961
9	A9	88	77.3841	2.9549	0.203719
9	A9	89	77.5824	2.9309	0.214719
9	A9	90	77.7806	2.90503	0.232951
9	A9	91	77.9788	2.88314	0.262846
9	A9	92	78.177	2.85354	0.310374
9	A9	93	78.3753	2.82705	0.382789
9	A9	94	78.5735	2.79134	0.487782
9	A9	95	78.7717	2.75052	0.631827
9	A9	96	78.9699	2.68424	0.817642
9	A9	97	79.1682	2.59097	1.04112
9	A9	98	79.3664	2.47178	1.28867
9	A9	99	79.5646	2.30325	1.53644
9	A9	100	79.7629	2.04687	1.75272
9	A9	101	79.9611	1.71994	1.90381
9	A9	102	80.1593	1.37816	1.962
9	A9	103	80.3575	1.04722	1.91318
9	A9	104	80.5558	0.751258	1.76125
9	A9	105	80.754	0.50946	1.52759
9	A9	106	80.9522	0.351858	1.24589
9	A9	107	81.1504	0.2776	0.953815
9	A9	108	81.3487	0.252765	0.684436
9	A9	109	81.5469	0.247187	0.460062
9	A9	110	81.7451	0.244251	0.289995
9	A9	111	81.9433	0.241897	0.1722
9	A9	112	82.1416	0.239786	0.0974374
9	A9	113	82.3398	0.23931	0.0538449
9	A9	114	82.538	0.237107	0.0304172
9	A9	115	82.7363	0.235271	0.0187557
9	A9	116	82.9345	0.235412	0.0133361
9	A9	117	83.1327	0.235046	0.0109411
9	A9	118	83.3309	0.23193	0.00987146
9	A9	119	83.5292	0.23158	0.00929543
9	A9	120	83.7274	0.230665	0.00883669
9	A9	121	83.9256	0.228489	0.00836053
9	A9	122	84.1238	0.229058	0.00787023
9	A9	123	84.3221	0.225717	0.00744401
9	A9	124	84.5203	0.226894	0.00717467
9	A9	125	84.7185	0.226541	0.00711282
9	A9	126	84.9167	0.226236	0.00723092
9	A9	127	85.115	0.224114	0.00742991
9	A9	128	85.3132	0.222446	0.00758277
9	A9	129	85.5114	0.222132	0.0075883
9	A9	130	85.7097	0.221296	0.00740529
9	A9	131	85.9079	0.219434	0.00705658
9	A9	132	86.1061	0.220294	0.00661508
9	A9	133	86.3043	0.217462	0.00618207
9	A9	134	86.5026	0.217277	0.00586086
9	A9	135	86.7008	0.218064	0.00572439
9	A9	136	86.899	0.218033	0.00578722
9	A9	137	87.0972	0.215853	0.00599737
9	A9	138	87.2955	0.214605	0.00625631
9	A9	139	87.4937	0.215363	0.00645619
9	A9	140	87.6919	0.213268	0.0065153
9	A9	141	87.8902	0.212096	0.00640151
9	A9	142	88.0884	0.212488	0.00614116
9	A9	143	88.2866	0.210893	0.00581539
9	A9	144	88.4848	0.208717	0.00553206
9	A9	145	88.6831	0.210837	0.00537678
9	A9	146	88.8813	0.209919	0.00536376
9	A9	147	89.0795	0.20935	0.00542401
9	A9	148	89.2777	0.206014	0.00545038
9	A9	149	89.476	0.205982	0.00537043
9	A9	150	89.6742	0.206441	0.00519011
9	A9	151	89.8724	0.206194	0.00497685
9	A9	152	90.0706	0.205704	0.00480267
9	A9	153	90.2689	0.204344	0.00470259
9	A9	154	90.4671	0.203021	0.0046772
9	A9	155	90.6653	0.203892	0.00472081
9	A9	156	90.8636	0.202991	0.00483757
9	A9	157	91.0618	0.202993	0.00502898
9	A9	158	91.26	0.201119	0.00527043
9	A9	159	91.4582	0.201131	0.00550543
9	A9	160	91.6565	0.20008	0.00566617
9	A9	161	91.8547	0.199344	0.00570827
9	A9	162	92.0529	0.197879	0.0056378
9	A9	163	92.2511	0.197094	0.00551192
9	A9	164	92.4494	0.197976	0.00540848
9	A9	165	92.6476	0.197964	0.00538071
9	A9	166	92.8458	0.195395	0.00542596
9	A9	167	93.0441	0.194911	0.005491
9	A9	168	93.2423	0.194441	0.00550752
9	A9	169	93.4405	0.194046	0.00543023
9	A9	170	93.6387	0.193034	0.00524983
9	A9	171	93.837	0.192536	0.00497767
9	A9	172	94.0352	0.191455	0.00461987
9	A9	173	94.2334	0.192342	0.00416338
9	A9	174	94.4316	0.191212	0.00358584
9	A9	175	94.6299	0.189065	0.00288459
9	A9	176	94.8281	0.189716	0.00210314
10	A10	1	60.1384	4.90258	0.17103
10	A10	2	60.3366	4.87878	0.17239
10	A10	3	60.5349	4.86627	0.173592
10	A10	4	60.7331	4.84666	0.174228
10	A10	5	60.9313	4.81739	0.174138
10	A10	6	61.1295	4.7965	0.173518
10	A10	7	61.3278	4.77579	0.172824
10	A10	8	61.526	4.75859	0.172508
10	A10	9	61.7242	4.74025	0.172774
10	A10	10	61.9224	4.71963	0.173468
10	A10	11	62.1207	4.69761	0.17423
10	A10	12	62.3189	4.67018	0.174725
10	A10	13	62.5171	4.65563	0.174837
10	A10	14	62.7154	4.6228	0.174682
10	A10	15	62.9136	4.61917	0.174471
10	A10	16	63.1118	4.58968	0.1744
10	A10	17	63.31	4.56228	0.17457
10	A10	18	63.5083	4.54773	0.174986
10	A10	19	63.7065	4.52484	0.175562
10	A10	20	63.9047	4.51105	0.176127
10	A10	21	64.1029	4.48073	0.176515
10	A10	22	64.3012	4.46138	0.176666
10	A10	23	64.4994	4.43516	0.176685
10	A10	24	64.6976	4.41825	0.176768
10	A10	25	64.8958	4.40142	0.177057
10	A10	26	65.0941	4.38074	0.177537
10	A10	27	65.2923	4.35228	0.178098
10	A10	28	65.4905	4.33126	0.178672
10	A10	29	65.6888	4.30962	0.179328
10	A10	30	65.887	4.29327	0.180209
10	A10	31	66.0852	4.26506	0.181393
10	A10	32	66.2834	4.25183	0.182782
10	A10	33	66.4817	4.21927	0.18413
10	A10	34	66.6799	4.2042	0.185161
10	A10	35	66.8781	4.17386	0.185702
10	A10	36	67.0763	4.15335	0.185741
10	A10	37	67.2746	4.13304	0.18538
10	A10	38	67.4728	4.10223	0.184763
10	A10	39	67.671	4.09368	0.184028
10	A10	40	67.8692	4.06049	0.183331
10	A10	41	68.0675	4.0368	0.182886
10	A10	42	68.2657	4.02026	0.182952
10	A10	43	68.4639	3.99767	0.183726
10	A10	44	68.6622	3.97572	0.185207
10	A10	45	68.8604	3.95852	0.187145
10	A10	46	69.0586	3.92374	0.189105
10	A10	47	69.2568	3.91094	0.19063
10	A10	48	69.4551	3.87668	0.191405
10	A10	49	69.6533	3.86172	0.191321
10	A10	50	69.8515	3.83219	0.190473
10	A10	51	70.0497	3.80988	0.1891
10	A10	52	70.248	3.79102	0.187525
10	A10	53	70.4462	3.76432	0.186093
10	A10	54	70.6444	3.74217	0.18509
10	A10	55	70.8427	3.72632	0.184645
10	A10	56	71.0409	3.69844	0.184668
10	A10	57	71.2391	3.67597	0.184875
10	A10	58	71.4373	3.66293	0.184946
10	A10	59	71.6356	3.62491	0.184734
10	A10	60	71.8338	3.59958	0.184362
10	A10	61	72.032	3.59025	0.184139
10	A10	62	72.2302	3.56476	0.184301
10	A10	63	72.4285	3.54982	0.184821
10	A10	64	72.6267	3.51565	0.185431
10	A10	65	72.8249	3.49514	0.185856
10	A10	66	73.0231	3.47205	0.186045
10	A10	67	73.2214	3.44899	0.186218
10	A10	68	73.4196	3.42759	0.186662
10	A10	69	73.6178	3.40992	0.187475
10	A10	70	73.816	3.38672	0.188426
10	A10	71	74.0143	3.35943	0.189067
10	A10	72	74.2125	3.33109	0.188978
10	A10	73	74.4107	3.31513	0.187996
10	A10	74	74.609	3.28611	0.186286
10	A10	75	74.8072	3.26919	0.184257
10	A10	76	75.0054	3.24519	0.182397
10	A10	77	75.2036	3.22368	0.1811
10	A10	78	75.4019	3.20274	0.180557
10	A10	79	75.6001	3.18338	0.180722
10	A10	80	75.7983	3.16652	0.181391
10	A10	81	75.9965	3.13137	0.182367
10	A10	82	76.1948	3.11135	0.183601
10	A10	83	76.393	3.09386	0.185215
10	A10	84	76.5912	3.06965	0.187387
10	A10	85	76.7895	3.05194	0.190237
10	A10	86	76.9877	3.02545	0.193861
10	A10	87	77.1859	2.99617	0.198609
10	A10	88	77.3841	2.97783	0.20549
10	A10	89	77.5824	2.94825	0.216571
10	A10	90	77.7806	2.92613	0.235234
10	A10	91	77.9788	2.90361	0.266289
10	A10	92	78.177	2.8804	0.315949
10	A10	93	78.3753	2.84985	0.391566
10	A10	94	78.5735	2.81037	0.500829
10	A10	95	78.7717	2.76725	0.650072
10	A10	96	78.9699	2.70435	0.841538
10	A10	97	79.1682	2.61707	1.07009
10	A10	98	79.3664	2.48794	1.32056
10	A10	99	79.5646	2.31163	1.56741
10	A10	100	79.7629	2.04674	1.77786
10	A10	101	79.9611	1.71639	1.91838
10	A10	102	80.1593	1.37942	1.9629
10	A10	103	80.3575	1.0594	1.89991
10	A10	104	80.5558	0.776004	1.73604
10	A10	105	80.754	0.54712	1.49471
10	A10	106	80.9522	0.401267	1.21032
10	A10	107	81.1504	0.333784	0.919996
10	A10	108	81.3487	0.31321	0.655437
10	A10	109	81.5469	0.30629	0.437301
10	A10	110	81.7451	0.305091	0.27349
10	A10	111	81.9433	0.304198	0.161092
10	A10	112	82.1416	0.302778	0.0905199
10	A10	113	82.3398	0.3005	0.0499401
10	A10	114	82.538	0.298775	0.0285629
10	A10	115	82.7363	0.298033	0.0182399
10	A10	116	82.9345	0.298176	0.0136558
10	A10	117	83.1327	0.295766	0.0117445
10	A10	118	83.3309	0.293444	0.0109141
10	A10	119	83.5292	0.292532	0.0104119
10	A10	120	83.7274	0.292533	0.00991455
10	A10	121	83.9256	0.289984	0.00930959
10	A10	122	84.1238	0.289188	0.00859588
10	A10	123	84.3221	0.287518	0.00784026
10	A10	124	84.5203	0.286351	0.00714539
10	A10	125	84.7185	0.288327	0.00661033
10	A10	126	84.9167	0.286576	0.0062882
10	A10	127	85.115	0.284751	0.0061648
10	A10	128	85.3132	0.285054	0.00617108
10	A10	129	85.5114	0.284908	0.00622297
10	A10	130	85.7097	0.28296	0.00626826
10	A10	131	85.9079	0.281182	0.00631296
10	A10	132	86.1061	0.281833	0.00641005
10	A10	133	86.3043	0.28105	0.00661378
10	A10	134	86.5026	0.281447	0.00692575
10	A10	135	86.7008	0.279865	0.00727268
10	A10	136	86.899	0.278155	0.00753289
10	A10	137	87.0972	0.277058	0.00759842
10	A10	138	87.2955	0.275405	0.00743041
10	A10	139	87.4937	0.275347	0.00707435
10	A10	140	87.6919	0.274586	0.00663238
10	A10	141	87.8902	0.273525	0.00621511
10	A10	142	88.0884	0.273643	0.00590199
10	A10	143	88.2866	0.272224	0.00572248
10	A10	144	88.4848	0.272047	0.0056558
10	A10	145	88.6831	0.271863	0.00564482
10	A10	146	88.8813	0.269842	0.00561987
10	A10	147	89.0795	0.269499	0.00552984
10	A10	148	89.2777	0.268028	0.00536795
10	A10	149	89.476	0.268003	0.00517491
10	A10	150	89.6742	0.26789	0.00501236
10	A10	151	89.8724	0.267923	0.00492218
10	A10	152	90.0706	0.265637	0.00490234
10	A10	153	90.2689	0.266859	0.00491686
10	A10	154	90.4671	0.263747	0.00492861
10	A10	155	90.6653	0.264647	0.00492303
10	A10	156	90.8636	0.265211	0.00490364
10	A10	157	91.0618	0.263544	0.00487195
10	A10	158	91.26	0.26229	0.0048207
10	A10	159	91.4582	0.261187	0.0047468
10	A10	160	91.6565	0.262361	0.00466675
10	A10	161	91.8547	0.261257	0.00460966
10	A10	162	92.0529	0.261244	0.00459371
10	A10	163	92.2511	0.259274	0.00461139
10	A10	164	92.4494	0.259596	0.00463965
10	A10	165	92.6476	0.258005	0.00466369
10	A10	166	92.8458	0.259353	0.00468758
10	A10	167	93.0441	0.257776	0.00472326
10	A10	168	93.2423	0.256902	0.00477103
10	A10	169	93.4405	0.256652	0.00481023
10	A10	170	93.6387	0.255312	0.00480353
10	A10	171	93.837	0.256331	0.00470467
10	A10	172	94.0352	0.254167	0.00446654
10	A10	173	94.2334	0.254285	0.00405267
10	A10	174	94.4316	0.25286	0.0034569
10	A10	175	94.6299	0.253221	0.00272206
10	A10	176	94.8281	0.253039	0.00193823
11	A11	1	60.1384	4.78548	0.163233
11	A11	2	60.3366	4.76657	0.164173
11	A11	3	60.5349	4.74613	0.164568
11	A11	4	60.7331	4.73054	0.164173
11	A11	5	60.9313	4.70712	0.163105
11	A11	6	61.1295	4.68608	0.16182
11	A11	7	61.3278	4.66736	0.160897
11	A11	8	61.526	4.65349	0.160745
11	A11	9	61.7242	4.63769	0.161406
11	A11	10	61.9224	4.61485	0.162582
11	A11	11	62.1207	4.59707	0.163866
11	A11	12	62.3189	4.56914	0.164991
11	A11	13	62.5171	4.55508	0.165945
11	A11	14	62.7154	4.53504	0.166879
11	A11	15	62.9136	4.51701	0.167937
11	A11	16	63.1118	4.49751	0.169142
11	A11	17	63.31	4.47223	0.170435
11	A11	18	63.5083	4.45373	0.171745
11	A11	19	63.7065	4.43189	0.173046
11	A11	20	63.9047	4.41634	0.174302
11	A11	21	64.1029	4.39298	0.175427
11	A11	22	64.3012	4.37166	0.176303
11	A11	23	64.4994	4.34964	0.176868
11	A11	24	64.6976	4.32593	0.177207
11	A11	25	64.8958	4.3082	0.177553
11	A11	26	65.0941	4.2898	0.178172
11	A11	27	65.2923	4.26239	0.179217
11	A11	28	65.4905	4.24812	0.180608
11	A11	29	65.6888	4.22362	0.182048
11	A11	30	65.887	4.20572	0.183159
11	A11	31	66.0852	4.1764	0.183689
11	A11	32	66.2834	4.15249	0.183657
11	A11	33	66.4817	4.13101	0.183325
11	A11	34	66.6799	4.11605	0.183026
11	A11	35	66.8781	4.09267	0.182976
11	A11	36	67.0763	4.06693	0.183184
11	A11	37	67.2746	4.04611	0.183525
11	A11	38	67.4728	4.01884	0.183846
11	A11	39	67.671	4.00998	0.184052
11	A11	40	67.8692	3.97414	0.184141
11	A11	41	68.0675	3.95825	0.184198
11	A11	42	68.2657	3.93412	0.18439
11	A11	43	68.4639	3.91432	0.184925
11	A11	44	68.6622	3.89298	0.18598
11	A11	45	68.8604	3.86615	0.187593
11	A11	46	69.0586	3.84919	0.189593
11	A11	47	69.2568	3.82815	0.191595
11	A11	48	69.4551	3.80136	0.19312
11	A11	49	69.6533	3.77243	0.193777
11	A11	50	69.8515	3.75158	0.193412
11	A11	51	70.0497	3.73331	0.192176
11	A11	52	70.248	3.70188	0.190469
11	A11	53	70.4462	3.68607	0.188813
11	A11	54	70.6444	3.66146	0.187697
11	A11	55	70.8427	3.64124	0.187402
11	A11	56	71.0409	3.61926	0.187901
11	A11	57	71.2391	3.59872	0.188864
11	A11	58	71.4373	3.57721	0.189813
11	A11	59	71.6356	3.54359	0.190372
11	A11	60	71.8338	3.52379	0.190442
11	A11	61	72.032	3.50136	0.190199
11	A11	62	72.2302	3.48451	0.189908
11	A11	63	72.4285	3.46001	0.189718
11	A11	64	72.6267	3.43457	0.189572
11	A11	65	72.8249	3.41185	0.189287
11	A11	66	73.0231	3.38966	0.188714
11	A11	67	73.2214	3.36852	0.187869
11	A11	68	73.4196	3.34235	0.186968
11	A11	69	73.6178	3.32213	0.186347
11	A11	70	73.816	3.29699	0.186296
11	A11	71	74.0143	3.28568	0.186885
11	A11	72	74.2125	3.25721	0.187866
11	A11	73	74.4107	3.23369	0.18874
11	A11	74	74.609	3.21194	0.18899
11	A11	75	74.8072	3.18522	0.188356
11	A11	76	75.0054	3.1667	0.187002
11	A11	77	75.2036	3.13829	0.185486
11	A11	78	75.4019	3.12086	0.184511
11	A11	79	75.6001	3.10482	0.18459
11	A11	80	75.7983	3.08597	0.185813
11	A11	81	75.9965	3.05199	0.187824
11	A11	82	76.1948	3.03631	0.190035
11	A11	83	76.393	3.01194	0.191911
11	A11	84	76.5912	2.98455	0.193242
11	A11	85	76.7895	2.96304	0.194289
11	A11	86	76.9877	2.93877	0.195804
11	A11	87	77.1859	2.91559	0.198982
11	A11	88	77.3841	2.89909	0.205443
11	A11	89	77.5824	2.86955	0.21731
11	A11	90	77.7806	2.8499	0.237477
11	A11	91	77.9788	2.82586	0.269974
11	A11	92	78.177	2.79406	0.320277
11	A11	93	78.3753	2.76437	0.395223
11	A11	94	78.5735	2.73453	0.502226
11	A11	95	78.7717	2.68629	0.647516
11	A11	96	78.9699	2.62126	0.833411
11	A11	97	79.1682	2.5339	1.0551
11	A11	98	79.3664	2.41349	1.29805
11	A11	99	79.5646	2.24136	1.53749
11	A11	100	79.7629	1.99032	1.74127
11	A11	101	79.9611	1.6775	1.87616
11	A11	102	80.1593	1.34501	1.91606
11	A11	103	80.3575	1.03552	1.84947
11	A11	104	80.5558	0.758167	1.68329
11	A11	105	80.754	0.54506	1.44158
11	A11	106	80.9522	0.415398	1.15941
11	A11	107	81.1504	0.360361	0.874091
11	A11	108	81.3487	0.34234	0.616817
11	A11	109	81.5469	0.337811	0.407119
11	A11	110	81.7451	0.336207	0.251607
11	A11	111	81.9433	0.335195	0.146356
11	A11	112	82.1416	0.334466	0.0812766
11	A11	113	82.3398	0.334138	0.0445046
11	A11	114	82.538	0.332431	0.0254878
11	A11	115	82.7363	0.330111	0.0164101
11	A11	116	82.9345	0.328026	0.0122944
11	A11	117	83.1327	0.327955	0.0103961
11	A11	118	83.3309	0.327078	0.0094148
11	A11	119	83.5292	0.326782	0.00882833
11	A11	120	83.7274	0.323752	0.00845539
11	A11	121	83.9256	0.324055	0.00822355
11	A11	122	84.1238	0.324352	0.00807743
11	A11	123	84.3221	0.321697	0.00795807
11	A11	124	84.5203	0.319955	0.00781342
11	A11	125	84.7185	0.321643	0.00761713
11	A11	126	84.9167	0.318953	0.00738064
11	A11	127	85.115	0.317433	0.00714739
11	A11	128	85.3132	0.317278	0.00697087
11	A11	129	85.5114	0.318352	0.00688188
11	A11	130	85.7097	0.316855	0.00687091
11	A11	131	85.9079	0.313588	0.00689471
11	A11	132	86.1061	0.315097	0.0069049
11	A11	133	86.3043	0.313748	0.00687534
11	A11	134	86.5026	0.312546	0.00681019
11	A11	135	86.7008	0.311828	0.00672784
11	A11	136	86.899	0.311234	0.0066356
11	A11	137	87.0972	0.310133	0.00651403
11	A11	138	87.2955	0.311386	0.00632821
11	A11	139	87.4937	0.308095	0.00606167
11	A11	140	87.6919	0.305864	0.00574644
11	A11	141	87.8902	0.307505	0.00546267
11	A11	142	88.0884	0.308506	0.00529876
11	A11	143	88.2866	0.3069	0.00530588
11	A11	144	88.4848	0.306092	0.0054781
11	A11	145	88.6831	0.303841	0.0057647
11	A11	146	88.8813	0.30408	0.0060883
11	A11	147	89.0795	0.305675	0.00635528
11	A11	148	89.2777	0.301489	0.00646848
11	A11	149	89.476	0.300472	0.00636478
11	A11	150	89.6742	0.299313	0.00605764
11	A11	151	89.8724	0.300746	0.00564699
11	A11	152	90.0706	0.300596	0.00527388
11	A11	153	90.2689	0.298984	0.0050491
11	A11	154	90.4671	0.297879	0.00500938
11	A11	155	90.6653	0.298713	0.00512015
11	A11	156	90.8636	0.296562	0.00530603
11	A11	157	91.0618	0.297448	0.0054784
11	A11	158	91.26	0.29646	0.00555635
11	A11	159	91.4582	0.293916	0.00549159
11	A11	160	91.6565	0.293359	0.00529455
11	A11	161	91.8547	0.294073	0.00503729
11	A11	162	92.0529	0.294234	0.0048154
11	A11	163	92.2511	0.293029	0.00468867
11	A11	164	92.4494	0.292684	0.00464847
11	A11	165	92.6476	0.290766	0.00463925
11	A11	166	92.8458	0.290496	0.00461481
11	A11	167	93.0441	0.290918	0.004579
11	A11	168	93.2423	0.29088	0.00457575
11	A11	169	93.4405	0.288977	0.00464229
11	A11	170	93.6387	0.289654	0.00476461
11	A11	171	93.837	0.288113	0.00486611
11	A11	172	94.0352	0.287772	0.00483512
11	A11	173	94.2334	0.286701	0.00457202
11	A11	174	94.4316	0.285924	0.00403301
11	A11	175	94.6299	0.285981	0.00325535
11	A11	176	94.8281	0.284681	0.00235051
12	A12	1	60.1384	4.84439	0.169149
12	A12	2	60.3366	4.83078	0.169814
12	A12	3	60.5349	4.80903	0.170838
12	A12	4	60.7331	4.80384	0.171987
12	A12	5	60.9313	4.77106	0.172988
12	A12	6	61.1295	4.74592	0.173646
12	A12	7	61.3278	4.72766	0.173911
12	A12	8	61.526	4.71296	0.173838
12	A12	9	61.7242	4.68824	0.173512
12	A12	10	61.9224	4.66484	0.173023
12	A12	11	62.1207	4.64973	0.172506
12	A12	12	62.3189	4.62237	0.172186
12	A12	13	62.5171	4.60258	0.17231
12	A12	14	62.7154	4.58429	0.173006
12	A12	15	62.9136	4.57358	0.174169
12	A12	16	63.1118	4.54242	0.175501
12	A12	17	63.31	4.51456	0.17668
12	A12	18	63.5083	4.50164	0.17755
12	A12	19	63.7065	4.4794	0.178165
12	A12	20	63.9047	4.45606	0.17868
[truncated: 11,244 more rows]
