# Supplementary material for: Adipocytes influence choroidal neovascularization via PRDM16
Source: EMBO Mol Med. 2026 May 19;18(6):2379–403. doi: 10.1038/s44321-026-00441-5 (PMC13269495; doi:10.1038/s44321-026-00441-5)
Supplement: Supplementary file 2 — Source data Fig. 1 [file 44321_2026_441_MOESM2_ESM.zip › Figure 1/1F/3 Days/20221216 B6 eWAT 3d Sham vs CNV Cidea.xls]

## Sheet: Results
Block Type	96alum
Chemistry	SYBR_GREEN
Experiment File Name	C:\ABI\Sapieha\RD\20221216 iWAT 3d and eWAT 3d Sham vs CNV Cidea.eds
Experiment Run End Time	2022-12-16 17:17:42 PM EST
Instrument Type	sds7500
Passive Reference	ROX
Well	Sample Name	Target Name	Task	Reporter	Quencher	RQ	RQ Min	RQ Max	Cт	Cт Mean	Cт SD	ΔCт	ΔCт Mean	ΔCт SE	HK Control ΔCт Mean	HK Control ΔCт SE	ΔΔCт	Automatic Ct Threshold	Ct Threshold	Automatic Baseline	Baseline Start	Baseline End	Efficiency	Tm1	Tm2	Tm3	Comments	HIGHSD
A1	B6 Sham iWAT 5803	tbp	UNKNOWN	SYBR	None				28.6576	28.5405	0.165576							TRUE	0.385024	TRUE	3	23	1	79.7327				N
A2	B6 Sham iWAT 5812	tbp	UNKNOWN	SYBR	None				28.9624	28.897	0.0925518							TRUE	0.385024	TRUE	3	23	1	79.7327				N
A3	B6 Sham iWAT 6243	tbp	UNKNOWN	SYBR	None				25.0746	25.6315	0.787603							TRUE	0.385024	TRUE	3	19	1	79.7327				Y
A4	B6 CNV iWAT 190	tbp	UNKNOWN	SYBR	None				28.431	28.5001	0.0977537							TRUE	0.385024	TRUE	3	23	1	79.7327				N
A5	B6 CNV iWAT 191	tbp	UNKNOWN	SYBR	None				27.7592	27.9132	0.217787							TRUE	0.385024	TRUE	3	22	1	79.7327				N
A6	B6 CNV iWAT 192	tbp	UNKNOWN	SYBR	None				26.8835	26.9847	0.143065							TRUE	0.385024	TRUE	3	21	1	79.5683				N
A7	B6 CNV iWAT 193	tbp	UNKNOWN	SYBR	None				28.1966	28.0395	0.222244							TRUE	0.385024	TRUE	3	22	1	79.5683				N
A8	B6 CNV iWAT 194	tbp	UNKNOWN	SYBR	None				29.6824	29.7017	0.0272936							TRUE	0.385024	TRUE	3	24	1	79.5683				N
A9	H2O	tbp	UNKNOWN	SYBR	None				36.969	36.969								TRUE	0.385024	TRUE	3	31	1	74.803				N
A10	H2O	cidea	UNKNOWN	SYBR	None	0.109602			36.9569	36.9569			-0.0120964				3.18966	TRUE	0.603112	TRUE	3	30	1	71.8452				N
B1	B6 Sham iWAT 5803	tbp	UNKNOWN	SYBR	None				28.4234	28.5405	0.165576							TRUE	0.385024	TRUE	3	22	1	79.897				N
B2	B6 Sham iWAT 5812	tbp	UNKNOWN	SYBR	None				28.8316	28.897	0.0925518							TRUE	0.385024	TRUE	3	23	1	79.897				N
B3	B6 Sham iWAT 6243	tbp	UNKNOWN	SYBR	None				26.1884	25.6315	0.787603							TRUE	0.385024	TRUE	3	20	1	79.897				Y
B4	B6 CNV iWAT 190	tbp	UNKNOWN	SYBR	None				28.5692	28.5001	0.0977537							TRUE	0.385024	TRUE	3	23	1	79.897				N
B5	B6 CNV iWAT 191	tbp	UNKNOWN	SYBR	None				28.0672	27.9132	0.217787							TRUE	0.385024	TRUE	3	22	1	79.897				N
B6	B6 CNV iWAT 192	tbp	UNKNOWN	SYBR	None				27.0859	26.9847	0.143065							TRUE	0.385024	TRUE	3	21	1	79.7327				N
B7	B6 CNV iWAT 193	tbp	UNKNOWN	SYBR	None				27.8823	28.0395	0.222244							TRUE	0.385024	TRUE	3	22	1	79.7327				N
B8	B6 CNV iWAT 194	tbp	UNKNOWN	SYBR	None				29.721	29.7017	0.0272936							TRUE	0.385024	TRUE	3	24	1	79.7327				N
C1	B6 Sham iWAT 5803	cidea	UNKNOWN	SYBR	None	1	0.693635	1.44168	25.3022	25.3388	0.0517132		-3.20176	0.122657			0	TRUE	0.603112	TRUE	3	19	1	81.7045				N
C2	B6 Sham iWAT 5812	cidea	UNKNOWN	SYBR	None	0.741396	0.52146	1.05409	26.0287	26.1269	0.13885		-2.77007	0.117994			0.431684	TRUE	0.603112	TRUE	3	20	1	81.8688				N
C3	B6 Sham iWAT 6243	cidea	UNKNOWN	SYBR	None	0.112144	0.0208491	0.603207	25.4963	25.5863	0.127238		-0.0451822	0.56414			3.15657	TRUE	0.603112	TRUE	3	19	1	81.8688				N
C4	B6 CNV iWAT 190	cidea	UNKNOWN	SYBR	None	0.128258	0.104116	0.157999	28.2718	28.2612	0.0149409		-0.23888	0.069925			2.96288	TRUE	0.603112	TRUE	3	22	1	81.7045				N
C5	B6 CNV iWAT 191	cidea	UNKNOWN	SYBR	None	0.118657	0.0748494	0.188103	27.7742	27.7866	0.0174684		-0.12662	0.154493			3.07514	TRUE	0.603112	TRUE	3	21	1	81.8688				N
C6	B6 CNV iWAT 192	cidea	UNKNOWN	SYBR	None	0.15128	0.108802	0.210342	26.5521	26.5077	0.0629303		-0.477049	0.110516			2.72471	TRUE	0.603112	TRUE	3	20	1	81.7045				N
C7	B6 CNV iWAT 193	cidea	UNKNOWN	SYBR	None	0.0855526	0.0519894	0.140784	28.4413	28.3848	0.0799603		0.345288	0.167012			3.54704	TRUE	0.603112	TRUE	3	22	1	81.7045				N
C8	B6 CNV iWAT 194	cidea	UNKNOWN	SYBR	None	0.213089	0.10984	0.413391	28.5091	28.7304	0.313051		-0.971285	0.2222			2.23047	TRUE	0.603112	TRUE	3	22	1	81.7045				N
D1	B6 Sham iWAT 5803	cidea	UNKNOWN	SYBR	None	1	0.693635	1.44168	25.3753	25.3388	0.0517132		-3.20176	0.122657			0	TRUE	0.603112	TRUE	3	18	1	81.7045				N
D2	B6 Sham iWAT 5812	cidea	UNKNOWN	SYBR	None	0.741396	0.52146	1.05409	26.2251	26.1269	0.13885		-2.77007	0.117994			0.431684	TRUE	0.603112	TRUE	3	20	1	81.7045				N
D3	B6 Sham iWAT 6243	cidea	UNKNOWN	SYBR	None	0.112144	0.0208491	0.603207	25.6763	25.5863	0.127238		-0.0451822	0.56414			3.15657	TRUE	0.603112	TRUE	3	19	1	81.8688				N
D4	B6 CNV iWAT 190	cidea	UNKNOWN	SYBR	None	0.128258	0.104116	0.157999	28.2507	28.2612	0.0149409		-0.23888	0.069925			2.96288	TRUE	0.603112	TRUE	3	22	1	81.8688				N
D5	B6 CNV iWAT 191	cidea	UNKNOWN	SYBR	None	0.118657	0.0748494	0.188103	27.799	27.7866	0.0174684		-0.12662	0.154493			3.07514	TRUE	0.603112	TRUE	3	21	1	81.8688				N
D6	B6 CNV iWAT 192	cidea	UNKNOWN	SYBR	None	0.15128	0.108802	0.210342	26.4632	26.5077	0.0629303		-0.477049	0.110516			2.72471	TRUE	0.603112	TRUE	3	20	1	81.8688				N
D7	B6 CNV iWAT 193	cidea	UNKNOWN	SYBR	None	0.0855526	0.0519894	0.140784	28.3282	28.3848	0.0799603		0.345288	0.167012			3.54704	TRUE	0.603112	TRUE	3	22	1	81.8688				N
D8	B6 CNV iWAT 194	cidea	UNKNOWN	SYBR	None	0.213089	0.10984	0.413391	28.9518	28.7304	0.313051		-0.971285	0.2222			2.23047	TRUE	0.603112	TRUE	3	22	1	81.7045				N
E1	B6 Sham eWAT 5803	tbp	UNKNOWN	SYBR	None				25.7906	25.7543	0.0512897							TRUE	0.385024	TRUE	3	20	1	79.5683				N
E2	B6 Sham eWAT 5808	tbp	UNKNOWN	SYBR	None				27.7054	27.4911	0.303074							TRUE	0.385024	TRUE	3	22	1	79.7327				N
E3	B6 Sham eWAT 5809	tbp	UNKNOWN	SYBR	None				27.0415	26.9587	0.117004							TRUE	0.385024	TRUE	3	21	1	79.897				N
E4	B6 Sham eWAT 5810	tbp	UNKNOWN	SYBR	None				26.3157	26.2504	0.0923994							TRUE	0.385024	TRUE	3	20	1	79.897				N
E5	B6 Sham eWAT 5812	tbp	UNKNOWN	SYBR	None				25.9164	25.8688	0.0673163							TRUE	0.385024	TRUE	3	20	1	79.897				N
E6	B6 Sham eWAT 6084	tbp	UNKNOWN	SYBR	None				26.8264	27.0111	0.261093							TRUE	0.385024	TRUE	3	21	1	80.0613				N
E7	B6 CNV eWAT 5801	tbp	UNKNOWN	SYBR	None				27.6924	27.6464	0.0651314							TRUE	0.385024	TRUE	3	22	1	79.897				N
E8	B6 CNV eWAT 5802	tbp	UNKNOWN	SYBR	None				26.4059	26.3929	0.018314							TRUE	0.385024	TRUE	3	20	1	79.897				N
E9	B6 CNV eWAT 5807	tbp	UNKNOWN	SYBR	None				26.2548	26.2176	0.0527126							TRUE	0.385024	TRUE	3	20	1	79.897				N
E10	B6 CNV eWAT 5811	tbp	UNKNOWN	SYBR	None				25.9717	25.8627	0.154146							TRUE	0.385024	TRUE	3	20	1	79.7327				N
E11	B6 CNV eWAT 6083	tbp	UNKNOWN	SYBR	None				28.162	28.2001	0.0538266							TRUE	0.385024	TRUE	3	22	1	79.5683				N
E12	B6 CNV eWAT 6085	tbp	UNKNOWN	SYBR	None				26.2719	26.1765	0.134865							TRUE	0.385024	TRUE	3	20	1	79.2397				N
F1	B6 Sham eWAT 5803	tbp	UNKNOWN	SYBR	None				25.718	25.7543	0.0512897							TRUE	0.385024	TRUE	3	20	1	79.5683				N
F2	B6 Sham eWAT 5808	tbp	UNKNOWN	SYBR	None				27.2768	27.4911	0.303074							TRUE	0.385024	TRUE	3	21	1	79.7327				N
F3	B6 Sham eWAT 5809	tbp	UNKNOWN	SYBR	None				26.876	26.9587	0.117004							TRUE	0.385024	TRUE	3	21	1	79.7327				N
F4	B6 Sham eWAT 5810	tbp	UNKNOWN	SYBR	None				26.185	26.2504	0.0923994							TRUE	0.385024	TRUE	3	20	1	79.897				N
F5	B6 Sham eWAT 5812	tbp	UNKNOWN	SYBR	None				25.8212	25.8688	0.0673163							TRUE	0.385024	TRUE	3	20	1	79.897				N
F6	B6 Sham eWAT 6084	tbp	UNKNOWN	SYBR	None				27.1957	27.0111	0.261093							TRUE	0.385024	TRUE	3	21	1	79.897				N
F7	B6 CNV eWAT 5801	tbp	UNKNOWN	SYBR	None				27.6003	27.6464	0.0651314							TRUE	0.385024	TRUE	3	22	1	79.897				N
F8	B6 CNV eWAT 5802	tbp	UNKNOWN	SYBR	None				26.38	26.3929	0.018314							TRUE	0.385024	TRUE	3	21	1	79.897				N
F9	B6 CNV eWAT 5807	tbp	UNKNOWN	SYBR	None				26.1803	26.2176	0.0527126							TRUE	0.385024	TRUE	3	20	1	79.7327				N
F10	B6 CNV eWAT 5811	tbp	UNKNOWN	SYBR	None				25.7537	25.8627	0.154146							TRUE	0.385024	TRUE	3	20	1	79.5683				N
F11	B6 CNV eWAT 6083	tbp	UNKNOWN	SYBR	None				28.2381	28.2001	0.0538266							TRUE	0.385024	TRUE	3	22	1	79.404				N
F12	B6 CNV eWAT 6085	tbp	UNKNOWN	SYBR	None				26.0811	26.1765	0.134865							TRUE	0.385024	TRUE	3	20	1	79.2397				N
G1	B6 Sham eWAT 5803	cidea	UNKNOWN	SYBR	None	0.0123403	0.00941472	0.0161749	28.9762	28.893	0.117616		3.13873	0.0907308			6.34048	TRUE	0.603112	TRUE	3	23	1	81.2116				N
G2	B6 Sham eWAT 5808	cidea	UNKNOWN	SYBR	None	0.011748	0.00576644	0.0239341	30.8057	30.7008	0.148377		3.20969	0.23861			6.41144	TRUE	0.603112	TRUE	3	24	1	81.3759				N
G3	B6 Sham eWAT 5809	cidea	UNKNOWN	SYBR	None	0.0154017	0.0118539	0.0200114	29.8071	29.7778	0.0415238		2.81901	0.0877898			6.02077	TRUE	0.603112	TRUE	3	23	1	81.5402				N
G4	B6 Sham eWAT 5810	cidea	UNKNOWN	SYBR	None	0.0126156	0.0103603	0.0153618	29.3477	29.3573	0.0135814		3.10689	0.0660382			6.30865	TRUE	0.603112	TRUE	3	23	1	81.5402				N
G5	B6 Sham eWAT 5812	cidea	UNKNOWN	SYBR	None	0.0258189	0.0221195	0.030137	27.963	27.9424	0.0290887		2.07367	0.0518538			5.27543	TRUE	0.603112	TRUE	3	21	1	81.5402				N
G6	B6 Sham eWAT 6084	cidea	UNKNOWN	SYBR	None	0.00737979	0.00411506	0.0132346	30.9569	30.8915	0.092429		3.88045	0.195848			7.0822	TRUE	0.603112	TRUE	3	24	1	81.5402				N
G7	B6 CNV eWAT 5801	cidea	UNKNOWN	SYBR	None	0.0201106	0.012119	0.0333721	29.917	30.0805	0.231164		2.43414	0.169822			5.6359	TRUE	0.603112	TRUE	3	23	1	81.5402				N
G8	B6 CNV eWAT 5802	cidea	UNKNOWN	SYBR	None	0.00482809	0.00433368	0.00537891	30.8517	30.8855	0.0478438		4.49258	0.0362245			7.69433	TRUE	0.603112	TRUE	3	24	1	81.5402				N
G9	B6 CNV eWAT 5807	cidea	UNKNOWN	SYBR	None	0.00547619	0.0020376	0.0147176	30.8578	30.5284	0.46583		4.31086	0.331494			7.51261	TRUE	0.603112	TRUE	3	24	1	81.3759				N
G10	B6 CNV eWAT 5811	cidea	UNKNOWN	SYBR	None	0.0133608	0.00941107	0.0189683	28.9307	28.8868	0.0620779		3.02409	0.117504			6.22585	TRUE	0.603112	TRUE	3	22	1	81.2116				N
G11	B6 CNV eWAT 6083	cidea	UNKNOWN	SYBR	None	0.0112923	0.00656559	0.0194219	31.6446	31.4668	0.251447		3.26676	0.181828			6.46851	TRUE	0.603112	TRUE	3	25	1	81.0472				N
G12	B6 CNV eWAT 6085	cidea	UNKNOWN	SYBR	None	0.00862718	0.00463819	0.0160468	30.0166	29.8316	0.261557		3.65514	0.208087			6.85689	TRUE	0.603112	TRUE	3	23	1	80.8829				N
H1	B6 Sham eWAT 5803	cidea	UNKNOWN	SYBR	None	0.0123403	0.00941472	0.0161749	28.8099	28.893	0.117616		3.13873	0.0907308			6.34048	TRUE	0.603112	TRUE	3	22	1	81.2116				N
H2	B6 Sham eWAT 5808	cidea	UNKNOWN	SYBR	None	0.011748	0.00576644	0.0239341	30.5959	30.7008	0.148377		3.20969	0.23861			6.41144	TRUE	0.603112	TRUE	3	24	1	81.2116				N
H3	B6 Sham eWAT 5809	cidea	UNKNOWN	SYBR	None	0.0154017	0.0118539	0.0200114	29.7484	29.7778	0.0415238		2.81901	0.0877898			6.02077	TRUE	0.603112	TRUE	3	23	1	81.3759				N
H4	B6 Sham eWAT 5810	cidea	UNKNOWN	SYBR	None	0.0126156	0.0103603	0.0153618	29.3669	29.3573	0.0135814		3.10689	0.0660382			6.30865	TRUE	0.603112	TRUE	3	23	1	81.3759				N
H5	B6 Sham eWAT 5812	cidea	UNKNOWN	SYBR	None	0.0258189	0.0221195	0.030137	27.9219	27.9424	0.0290887		2.07367	0.0518538			5.27543	TRUE	0.603112	TRUE	3	21	1	81.3759				N
H6	B6 Sham eWAT 6084	cidea	UNKNOWN	SYBR	None	0.00737979	0.00411506	0.0132346	30.8262	30.8915	0.092429		3.88045	0.195848			7.0822	TRUE	0.603112	TRUE	3	24	1	81.3759				N
H7	B6 CNV eWAT 5801	cidea	UNKNOWN	SYBR	None	0.0201106	0.012119	0.0333721	30.244	30.0805	0.231164		2.43414	0.169822			5.6359	TRUE	0.603112	TRUE	3	24	1	81.3759				N
H8	B6 CNV eWAT 5802	cidea	UNKNOWN	SYBR	None	0.00482809	0.00433368	0.00537891	30.9193	30.8855	0.0478438		4.49258	0.0362245			7.69433	TRUE	0.603112	TRUE	3	24	1	81.2116				N
H9	B6 CNV eWAT 5807	cidea	UNKNOWN	SYBR	None	0.00547619	0.0020376	0.0147176	30.199	30.5284	0.46583		4.31086	0.331494			7.51261	TRUE	0.603112	TRUE	3	24	1	81.2116				N
H10	B6 CNV eWAT 5811	cidea	UNKNOWN	SYBR	None	0.0133608	0.00941107	0.0189683	28.8429	28.8868	0.0620779		3.02409	0.117504			6.22585	TRUE	0.603112	TRUE	3	22	1	81.2116				N
H11	B6 CNV eWAT 6083	cidea	UNKNOWN	SYBR	None	0.0112923	0.00656559	0.0194219	31.289	31.4668	0.251447		3.26676	0.181828			6.46851	TRUE	0.603112	TRUE	3	25	1	81.0472				N
H12	B6 CNV eWAT 6085	cidea	UNKNOWN	SYBR	None	0.00862718	0.00463819	0.0160468	29.6467	29.8316	0.261557		3.65514	0.208087			6.85689	TRUE	0.603112	TRUE	3	23	1	80.8829				N
Analysis Type	Singleplex
Endogenous Control	tbp
RQ Min/Max Confidence Level	95.0
Reference Sample	B6 Sham iWAT 5803
