# Supplementary material for: Adipocytes influence choroidal neovascularization via PRDM16
Source: EMBO Mol Med. 2026 May 19;18(6):2379–403. doi: 10.1038/s44321-026-00441-5 (PMC13269495; doi:10.1038/s44321-026-00441-5)
Supplement: Supplementary file 2 — Source data Fig. 1 [file 44321_2026_441_MOESM2_ESM.zip › Figure 1/1F/3 Days/20181113 Prdm16 B6 eWAT Sham vs cnv 3 days .xls]

## Sheet: Results
Block Type	96alum
Chemistry	SYBR_GREEN
Experiment File Name	D:\ABI\201081113 PRDM16 B6 ctrl vs cnv 3 days after laser WAT BAT BgAT n=4-6.eds
Experiment Run End Time	Not Started
Instrument Type	sds7500
Passive Reference	ROX
Well	Sample Name	Target Name	Task	Reporter	Quencher	RQ	RQ Min	RQ Max	Cт	Cт Mean	Cт SD	ΔCт	ΔCт Mean	ΔCт SE	HK Control ΔCт Mean	HK Control ΔCт SE	ΔΔCт	Automatic Ct Threshold	Ct Threshold	Automatic Baseline	Baseline Start	Baseline End	Efficiency	Tm1	Tm2	Tm3	Comments	HIGHSD	NOAMP	EXPFAIL
A1	WAT 5803	Tbp	UNKNOWN	SYBR	None				25.9509	25.9363	0.0205447							TRUE	1.04915	TRUE	3	18	1	83.0575				N	N	N
A2	WAT 5812	Tbp	UNKNOWN	SYBR	None				25.5311	25.5228	0.0116878							TRUE	1.04915	TRUE	3	18	1	83.0575				N	N	N
A3	WAT 6243	Tbp	UNKNOWN	SYBR	None				28.4994	28.4044	0.134343							TRUE	1.04915	TRUE	3	20	1	83.2392				N	N	N
A4	WAT 5803	Prdm16	UNKNOWN	SYBR	None	1	0.777338	1.28644	29.2445	29.1613	0.117659		3.22499	0.0844564			0	TRUE	0.874016	TRUE	3	22	1	85.784				N	N	N
A5	WAT 5812	Prdm16	UNKNOWN	SYBR	None	2.51442	2.39261	2.64242	27.432	27.4176	0.0204409		1.89477	0.0166498			-1.33022	TRUE	0.874016	TRUE	3	20	1	85.784				N	N	N
A6	WAT 6243	Prdm16	UNKNOWN	SYBR	None	0.855486	0.308255	2.37419	32.1833	31.8545	0.46501		3.45017	0.342259			0.225184	TRUE	0.874016	TRUE	3	25	1	85.784				N	N	N
A7	WAT 5807	Tbp	UNKNOWN	SYBR	None				25.0166	24.9975	0.0269713							TRUE	1.04915	TRUE	3	18	1	83.2392				N	N	N
A8	WAT 5811	Tbp	UNKNOWN	SYBR	None				25.4842	25.3698	0.161894							TRUE	1.04915	TRUE	3	18	1	83.2392				N	N	N
A9	WAT 6251	Tbp	UNKNOWN	SYBR	None				26.9255	26.9618	0.0512276							TRUE	1.04915	TRUE	3	19	1	83.0575				N	N	N
A10	WAT 5807	Prdm16	UNKNOWN	SYBR	None	0.653355	0.557272	0.766005	28.8864	28.8366	0.0704412		3.83905	0.0533358			0.61406	TRUE	0.874016	TRUE	3	22	1	85.6022				N	N	N
A11	WAT 5811	Prdm16	UNKNOWN	SYBR	None	1.63279	1.15466	2.3089	27.8676	27.8874	0.0280057		2.51765	0.116176			-0.70734	TRUE	0.874016	TRUE	3	20	1	85.6022				N	N	N
A12	WAT 6251	Prdm16	UNKNOWN	SYBR	None	0.614642	0.539328	0.700473	30.8643	30.8889	0.0348962		3.92717	0.0438293			0.702182	TRUE	0.874016	TRUE	3	23	1	85.4204				N	N	N
B1	WAT 5803	Tbp	UNKNOWN	SYBR	None				25.9218	25.9363	0.0205447							TRUE	1.04915	TRUE	3	19	1	83.2392				N	N	N
B2	WAT 5812	Tbp	UNKNOWN	SYBR	None				25.5145	25.5228	0.0116878							TRUE	1.04915	TRUE	3	18	1	83.421				N	N	N
B3	WAT 6243	Tbp	UNKNOWN	SYBR	None				28.3094	28.4044	0.134343							TRUE	1.04915	TRUE	3	21	1	83.421				N	N	N
B4	WAT 5803	Prdm16	UNKNOWN	SYBR	None	1	0.777338	1.28644	29.0781	29.1613	0.117659		3.22499	0.0844564			0	TRUE	0.874016	TRUE	3	22	1	85.9657				N	N	N
B5	WAT 5812	Prdm16	UNKNOWN	SYBR	None	2.51442	2.39261	2.64242	27.4031	27.4176	0.0204409		1.89477	0.0166498			-1.33022	TRUE	0.874016	TRUE	3	20	1	86.1475				N	N	N
B6	WAT 6243	Prdm16	UNKNOWN	SYBR	None	0.855486	0.308255	2.37419	31.5257	31.8545	0.46501		3.45017	0.342259			0.225184	TRUE	0.874016	TRUE	3	24	1	85.9657				N	N	N
B7	WAT 5807	Tbp	UNKNOWN	SYBR	None				24.9784	24.9975	0.0269713							TRUE	1.04915	TRUE	3	17	1	83.421				N	N	N
B8	WAT 5811	Tbp	UNKNOWN	SYBR	None				25.2553	25.3698	0.161894							TRUE	1.04915	TRUE	3	18	1	83.421				N	N	N
B9	WAT 6251	Tbp	UNKNOWN	SYBR	None				26.998	26.9618	0.0512276							TRUE	1.04915	TRUE	3	20	1	83.421				N	N	N
B10	WAT 5807	Prdm16	UNKNOWN	SYBR	None	0.653355	0.557272	0.766005	28.7867	28.8366	0.0704412		3.83905	0.0533358			0.61406	TRUE	0.874016	TRUE	3	22	1	85.784				N	N	N
B11	WAT 5811	Prdm16	UNKNOWN	SYBR	None	1.63279	1.15466	2.3089	27.9072	27.8874	0.0280057		2.51765	0.116176			-0.70734	TRUE	0.874016	TRUE	3	21	1	85.784				N	N	N
B12	WAT 6251	Prdm16	UNKNOWN	SYBR	None	0.614642	0.539328	0.700473	30.9136	30.8889	0.0348962		3.92717	0.0438293			0.702182	TRUE	0.874016	TRUE	3	24	1	85.4204				N	N	N
C1	BAT 5803	Tbp	UNKNOWN	SYBR	None				25.7696	25.7865	0.0238153							TRUE	1.04915	TRUE	3	18	1	83.421				N	N	N
C2	BAT 5812	Tbp	UNKNOWN	SYBR	None				25.6836	25.8483	0.232891							TRUE	1.04915	TRUE	3	18	1	83.421				N	N	N
C3	BAT 6243	Tbp	UNKNOWN	SYBR	None				27.7273	27.7155	0.0167198							TRUE	1.04915	TRUE	3	20	1	83.6028				N	N	N
C4	BAT 5803	Prdm16	UNKNOWN	SYBR	None	8.69499	4.89008	15.4604	26.0835	25.8913	0.271873		0.104805	0.19298			-3.12018	TRUE	0.874016	TRUE	3	19	1	86.3293				N	N	N
C5	BAT 5812	Prdm16	UNKNOWN	SYBR	None	9.33018	5.33001	16.3325	25.7612	25.8513	0.127484		0.00308418	0.187737			-3.2219	TRUE	0.874016	TRUE	3	19	1	86.3293				N	N	N
C6	BAT 6243	Prdm16	UNKNOWN	SYBR	None	8.39821	7.46027	9.45409	27.9083	27.8704	0.0536108		0.154906	0.0397094			-3.07008	TRUE	0.874016	TRUE	3	21	1	86.1475				N	N	N
C7	BAT 5807	Tbp	UNKNOWN	SYBR	None				25.5367	25.6684	0.186325							TRUE	1.04915	TRUE	3	18	1	83.6028				N	N	N
C8	BAT 5811	Tbp	UNKNOWN	SYBR	None				25.6018	25.6895	0.123964							TRUE	1.04915	TRUE	3	18	1	83.6028				N	N	N
C9	BAT 6251	Tbp	UNKNOWN	SYBR	None				27.7247	27.7417	0.0240082							TRUE	1.04915	TRUE	3	20	1	83.421				N	N	N
C10	BAT 5807	Prdm16	UNKNOWN	SYBR	None	10.4808	7.07048	15.536	25.496	25.5037	0.0109852		-0.164687	0.131981			-3.38968	TRUE	0.874016	TRUE	3	18	1	86.1475				N	N	N
C11	BAT 5811	Prdm16	UNKNOWN	SYBR	None	7.21658	5.46939	9.52192	26.0322	26.0632	0.0437343		0.373673	0.0929512			-2.85132	TRUE	0.874016	TRUE	3	19	1	85.9657				N	N	N
C12	BAT 6251	Prdm16	UNKNOWN	SYBR	None	9.83748	9.25972	10.4513	27.6573	27.6684	0.0157272		-0.0732994	0.0202946			-3.29829	TRUE	0.874016	TRUE	3	20	1	85.6022				N	N	N
D1	BAT 5803	Tbp	UNKNOWN	SYBR	None				25.8033	25.7865	0.0238153							TRUE	1.04915	TRUE	3	18	1	83.6028				N	N	N
D2	BAT 5812	Tbp	UNKNOWN	SYBR	None				26.0129	25.8483	0.232891							TRUE	1.04915	TRUE	3	19	1	83.6028				N	N	N
D3	BAT 6243	Tbp	UNKNOWN	SYBR	None				27.7036	27.7155	0.0167198							TRUE	1.04915	TRUE	3	20	1	83.6028				N	N	N
D4	BAT 5803	Prdm16	UNKNOWN	SYBR	None	8.69499	4.89008	15.4604	25.699	25.8913	0.271873		0.104805	0.19298			-3.12018	TRUE	0.874016	TRUE	3	19	1	86.3293				N	N	N
D5	BAT 5812	Prdm16	UNKNOWN	SYBR	None	9.33018	5.33001	16.3325	25.9415	25.8513	0.127484		0.00308418	0.187737			-3.2219	TRUE	0.874016	TRUE	3	19	1	86.3293				N	N	N
D6	BAT 6243	Prdm16	UNKNOWN	SYBR	None	8.39821	7.46027	9.45409	27.8324	27.8704	0.0536108		0.154906	0.0397094			-3.07008	TRUE	0.874016	TRUE	3	21	1	86.3293				N	N	N
D7	BAT 5807	Tbp	UNKNOWN	SYBR	None				25.8002	25.6684	0.186325							TRUE	1.04915	TRUE	3	19	1	83.7845				N	N	N
D8	BAT 5811	Tbp	UNKNOWN	SYBR	None				25.7772	25.6895	0.123964							TRUE	1.04915	TRUE	3	18	1	83.6028				N	N	N
D9	BAT 6251	Tbp	UNKNOWN	SYBR	None				27.7587	27.7417	0.0240082							TRUE	1.04915	TRUE	3	20	1	83.6028				N	N	N
D10	BAT 5807	Prdm16	UNKNOWN	SYBR	None	10.4808	7.07048	15.536	25.5115	25.5037	0.0109852		-0.164687	0.131981			-3.38968	TRUE	0.874016	TRUE	3	18	1	86.1475				N	N	N
D11	BAT 5811	Prdm16	UNKNOWN	SYBR	None	7.21658	5.46939	9.52192	26.0941	26.0632	0.0437343		0.373673	0.0929512			-2.85132	TRUE	0.874016	TRUE	3	19	1	85.9657				N	N	N
D12	BAT 6251	Prdm16	UNKNOWN	SYBR	None	9.83748	9.25972	10.4513	27.6795	27.6684	0.0157272		-0.0732994	0.0202946			-3.29829	TRUE	0.874016	TRUE	3	20	1	85.6022				N	N	N
E1	BgAT 5803	Tbp	UNKNOWN	SYBR	None				27.6852	27.3068	0.535168							TRUE	1.04915	TRUE	3	20	1	83.421				Y	N	N
E2	BgAT 5812	Tbp	UNKNOWN	SYBR	None				28.6619	28.5648	0.137388							TRUE	1.04915	TRUE	3	21	1	83.6028				N	N	N
E3	BgAT 6243	Tbp	UNKNOWN	SYBR	None				29.4068	29.3064	0.142003							TRUE	1.04915	TRUE	3	22	1	83.6028				N	N	N
E4	BgAT 5803	Prdm16	UNKNOWN	SYBR	None	7.22908	2.18909	23.8728	27.8093	27.6779	0.185732		0.371177	0.400563			-2.85381	TRUE	0.874016	TRUE	3	21	1	86.3293				N	N	N
E5	BgAT 5812	Prdm16	UNKNOWN	SYBR	None	10.2306	7.60683	13.7593	28.4558	28.4349	0.0294987		-0.129827	0.099362			-3.35482	TRUE	0.874016	TRUE	3	21	1	86.3293				N	N	N
E6	BgAT 6243	Prdm16	UNKNOWN	SYBR	None	5.89989	4.36135	7.98117	29.9842	29.9707	0.0190666		0.664301	0.101312			-2.56069	TRUE	0.874016	TRUE	3	23	1	86.3293				N	N	N
E7	BgAT 5807	Tbp	UNKNOWN	SYBR	None				26.3665	26.347	0.027562							TRUE	1.04915	TRUE	3	19	1	83.7845				N	N	N
E8	BgAT 5811	Tbp	UNKNOWN	SYBR	None				26.2315	26.331	0.140746							TRUE	1.04915	TRUE	3	19	1	83.6028				N	N	N
E9	BgAT 6251	Tbp	UNKNOWN	SYBR	None				26.7547	26.86	0.149037							TRUE	1.04915	TRUE	3	19	1	83.6028				N	N	N
E10	BgAT 5807	Prdm16	UNKNOWN	SYBR	None	5.80775	4.50249	7.49141	27.1171	27.034	0.117523		0.68701	0.085356			-2.53798	TRUE	0.874016	TRUE	3	20	1	86.1475				N	N	N
E11	BgAT 5811	Prdm16	UNKNOWN	SYBR	None	7.11862	5.21742	9.71262	26.7552	26.7244	0.0435724		0.393391	0.104183			-2.8316	TRUE	0.874016	TRUE	3	20	1	85.784				N	N	N
E12	BgAT 6251	Prdm16	UNKNOWN	SYBR	None	1.98652	1.10672	3.56572	28.9294	29.0948	0.233956		2.23475	0.196147			-0.99024	TRUE	0.874016	TRUE	3	22	1	85.6022				N	N	N
F1	BgAT 5803	Tbp	UNKNOWN	SYBR	None				26.9283	27.3068	0.535168							TRUE	1.04915	TRUE	3	20	1	83.421				Y	N	N
F2	BgAT 5812	Tbp	UNKNOWN	SYBR	None				28.4676	28.5648	0.137388							TRUE	1.04915	TRUE	3	21	1	83.421				N	N	N
F3	BgAT 6243	Tbp	UNKNOWN	SYBR	None				29.206	29.3064	0.142003							TRUE	1.04915	TRUE	3	22	1	83.6028				N	N	N
F4	BgAT 5803	Prdm16	UNKNOWN	SYBR	None	7.22908	2.18909	23.8728	27.5466	27.6779	0.185732		0.371177	0.400563			-2.85381	TRUE	0.874016	TRUE	3	20	1	86.1475				N	N	N
F5	BgAT 5812	Prdm16	UNKNOWN	SYBR	None	10.2306	7.60683	13.7593	28.4141	28.4349	0.0294987		-0.129827	0.099362			-3.35482	TRUE	0.874016	TRUE	3	21	1	86.1475				N	N	N
F6	BgAT 6243	Prdm16	UNKNOWN	SYBR	None	5.89989	4.36135	7.98117	29.9572	29.9707	0.0190666		0.664301	0.101312			-2.56069	TRUE	0.874016	TRUE	3	23	1	86.1475				N	N	N
F7	BgAT 5807	Tbp	UNKNOWN	SYBR	None				26.3275	26.347	0.027562							TRUE	1.04915	TRUE	3	19	1	83.6028				N	N	N
F8	BgAT 5811	Tbp	UNKNOWN	SYBR	None				26.4306	26.331	0.140746							TRUE	1.04915	TRUE	3	19	1	83.6028				N	N	N
F9	BgAT 6251	Tbp	UNKNOWN	SYBR	None				26.9654	26.86	0.149037							TRUE	1.04915	TRUE	3	20	1	83.421				N	N	N
F10	BgAT 5807	Prdm16	UNKNOWN	SYBR	None	5.80775	4.50249	7.49141	26.9509	27.034	0.117523		0.68701	0.085356			-2.53798	TRUE	0.874016	TRUE	3	20	1	85.9657				N	N	N
F11	BgAT 5811	Prdm16	UNKNOWN	SYBR	None	7.11862	5.21742	9.71262	26.6936	26.7244	0.0435724		0.393391	0.104183			-2.8316	TRUE	0.874016	TRUE	3	20	1	85.784				N	N	N
F12	BgAT 6251	Prdm16	UNKNOWN	SYBR	None	1.98652	1.10672	3.56572	29.2602	29.0948	0.233956		2.23475	0.196147			-0.99024	TRUE	0.874016	TRUE	3	22	1	85.4204				N	N	N
G1	H2O	Tbp	UNKNOWN	SYBR	None				Undetermined									TRUE	1.04915	TRUE	3	39	1	69.4249				N	N	Y
G2	H2O	Prdm16	UNKNOWN	SYBR	None				Undetermined									TRUE	0.874016	TRUE	3	39	1	61.9724				N	Y	Y
Analysis Type	Singleplex
Endogenous Control	Tbp
RQ Min/Max Confidence Level	95.0
Reference Sample	WAT 5803
