# Supplementary material for: Adipocytes influence choroidal neovascularization via PRDM16
Source: EMBO Mol Med. 2026 May 19;18(6):2379–403. doi: 10.1038/s44321-026-00441-5 (PMC13269495; doi:10.1038/s44321-026-00441-5)
Supplement: Supplementary file 2 — Source data Fig. 1 [file 44321_2026_441_MOESM2_ESM.zip › Figure 1/1F/3 Days/20180524 Pgc-1a B6 3 days CNV and Sham eWAT.xls]

## Sheet: Results
Block Type	96alum
Chemistry	SYBR_GREEN
Experiment File Name	C:\Users\betoh\Desktop\qPCR\ABI files\20180524 PGC-1a B6 3 days CNV and CTRL 5800, 5801, 5802, 5808, 5809, 5810 WAT, BAT, BgAT.eds
Experiment Run End Time	Not Started
Instrument Type	sds7500
Passive Reference	ROX
Well	Sample Name	Target Name	Task	Reporter	Quencher	RQ	RQ Min	RQ Max	Cт	Cт Mean	Cт SD	ΔCт	ΔCт Mean	ΔCт SE	HK Control ΔCт Mean	HK Control ΔCт SE	ΔΔCт	Automatic Ct Threshold	Ct Threshold	Automatic Baseline	Baseline Start	Baseline End	Efficiency	Tm1	Tm2	Tm3	Comments	HIGHSD	NOAMP	EXPFAIL
A1	WAT 5800	tbp	UNKNOWN	SYBR	None				27.258	27.0948	0.230808							TRUE	0.935314	TRUE	3	20	1	83.0127				N	N	N
A2	WAT 5801	tbp	UNKNOWN	SYBR	None				26.0751	25.8275	0.350223							TRUE	0.935314	TRUE	3	19	1	83.0127				N	N	N
A3	WAT 5802	tbp	UNKNOWN	SYBR	None				27.9451	27.8322	0.159615							TRUE	0.935314	TRUE	3	21	1	83.0127				N	N	N
A4	WAT 5800	Pgc-1a	UNKNOWN	SYBR	None	1	0.57078	1.75199	28.1201	28.2135	0.132031		1.1187	0.188022			0	TRUE	1.02882	TRUE	3	21	1	87.0724				N	N	N
A5	WAT 5801	Pgc-1a	UNKNOWN	SYBR	None	0.690883	0.1545	3.08945	27.9166	27.4797	0.617878		1.65219	0.50221			0.533486	TRUE	1.02882	TRUE	3	20	1	87.0724				Y	N	N
A6	WAT 5802	Pgc-1a	UNKNOWN	SYBR	None	1.37698	0.580385	3.26691	28.7562	28.4894	0.377307		0.657197	0.289687			-0.461506	TRUE	1.02882	TRUE	3	21	1	87.0724				N	N	N
A7	WAT 5808	tbp	UNKNOWN	SYBR	None				26.484	26.3284	0.220123							TRUE	0.935314	TRUE	3	19	1	83.1972				N	N	N
A8	WAT 5809	tbp	UNKNOWN	SYBR	None				26.4064	25.8459	0.792737							TRUE	0.935314	TRUE	3	19	1	83.1972				Y	N	N
A9	WAT 5810	tbp	UNKNOWN	SYBR	None				26.9599	26.6556	0.430409							TRUE	0.935314	TRUE	3	20	1	83.0127				N	N	N
A10	WAT 5808	Pgc-1a	UNKNOWN	SYBR	None	0.281489	0.025639	3.09045	30.0641	29.2759	1.11462		2.94755	0.803381			1.82885	TRUE	1.02882	TRUE	3	23	1	86.8878				Y	N	N
A11	WAT 5809	Pgc-1a	UNKNOWN	SYBR	None	0.598693	0.0981339	3.65249	27.4734	27.7047	0.327006		1.85882	0.606368			0.740112	TRUE	1.02882	TRUE	3	19	1	86.8878				N	N	N
A12	WAT 5810	Pgc-1a	UNKNOWN	SYBR	None	1.68192	0.515343	5.4893	27.2785	27.0242	0.359666		0.36859	0.396618			-0.750113	TRUE	1.02882	TRUE	3	20	1	86.7033				N	N	N
B1	WAT 5800	tbp	UNKNOWN	SYBR	None				26.9316	27.0948	0.230808							TRUE	0.935314	TRUE	3	19	1	83.1972				N	N	N
B2	WAT 5801	tbp	UNKNOWN	SYBR	None				25.5798	25.8275	0.350223							TRUE	0.935314	TRUE	3	18	1	83.1972				N	N	N
B3	WAT 5802	tbp	UNKNOWN	SYBR	None				27.7194	27.8322	0.159615							TRUE	0.935314	TRUE	3	20	1	83.1972				N	N	N
B4	WAT 5800	Pgc-1a	UNKNOWN	SYBR	None	1	0.57078	1.75199	28.3069	28.2135	0.132031		1.1187	0.188022			0	TRUE	1.02882	TRUE	3	21	1	87.2569				N	N	N
B5	WAT 5801	Pgc-1a	UNKNOWN	SYBR	None	0.690883	0.1545	3.08945	27.0428	27.4797	0.617878		1.65219	0.50221			0.533486	TRUE	1.02882	TRUE	3	20	1	87.2569				Y	N	N
B6	WAT 5802	Pgc-1a	UNKNOWN	SYBR	None	1.37698	0.580385	3.26691	28.2226	28.4894	0.377307		0.657197	0.289687			-0.461506	TRUE	1.02882	TRUE	3	21	1	87.2569				N	N	N
B7	WAT 5808	tbp	UNKNOWN	SYBR	None				26.1727	26.3284	0.220123							TRUE	0.935314	TRUE	3	19	1	83.3818				N	N	N
B8	WAT 5809	tbp	UNKNOWN	SYBR	None				25.2853	25.8459	0.792737							TRUE	0.935314	TRUE	3	18	1	83.3818				Y	N	N
B9	WAT 5810	tbp	UNKNOWN	SYBR	None				26.3512	26.6556	0.430409							TRUE	0.935314	TRUE	3	19	1	83.3818				N	N	N
B10	WAT 5808	Pgc-1a	UNKNOWN	SYBR	None	0.281489	0.025639	3.09045	28.4878	29.2759	1.11462		2.94755	0.803381			1.82885	TRUE	1.02882	TRUE	3	21	1	87.0724				Y	N	N
B11	WAT 5809	Pgc-1a	UNKNOWN	SYBR	None	0.598693	0.0981339	3.65249	27.9359	27.7047	0.327006		1.85882	0.606368			0.740112	TRUE	1.02882	TRUE	3	20	1	87.0724				N	N	N
B12	WAT 5810	Pgc-1a	UNKNOWN	SYBR	None	1.68192	0.515343	5.4893	26.7699	27.0242	0.359666		0.36859	0.396618			-0.750113	TRUE	1.02882	TRUE	3	19	1	86.8878				N	N	N
C1	BAT 5800	tbp	UNKNOWN	SYBR	None				25.9339	25.9004	0.0474081							TRUE	0.935314	TRUE	3	18	1	83.1972				N	N	N
C2	BAT 5801	tbp	UNKNOWN	SYBR	None				25.5413	25.5778	0.0516538							TRUE	0.935314	TRUE	3	19	1	83.3818				N	N	N
C3	BAT 5802	tbp	UNKNOWN	SYBR	None				25.2992	25.1609	0.195637							TRUE	0.935314	TRUE	3	18	1	83.3818				N	N	N
C4	BAT 5800	Pgc-1a	UNKNOWN	SYBR	None	11.653	10.5166	12.9122	23.4687	23.4765	0.0109487		-2.42392	0.034405			-3.54263	TRUE	1.02882	TRUE	3	16	1	87.4414				N	N	N
C5	BAT 5801	Pgc-1a	UNKNOWN	SYBR	None	7.11185	4.81378	10.507	23.7407	23.8663	0.177713		-1.71152	0.130862			-2.83022	TRUE	1.02882	TRUE	3	17	1	87.4414				N	N	N
C6	BAT 5802	Pgc-1a	UNKNOWN	SYBR	None	9.53586	6.00114	15.1526	22.9557	23.0262	0.0997579		-2.13466	0.155283			-3.25336	TRUE	1.02882	TRUE	3	16	1	87.4414				N	N	N
C7	BAT 5808	tbp	UNKNOWN	SYBR	None				25.817	25.6379	0.25321							TRUE	0.935314	TRUE	3	18	1	83.5663				N	N	N
C8	BAT 5809	tbp	UNKNOWN	SYBR	None				24.8041	24.9174	0.160158							TRUE	0.935314	TRUE	3	18	1	83.3818				N	N	N
C9	BAT 5810	tbp	UNKNOWN	SYBR	None				25.5683	25.7593	0.270194							TRUE	0.935314	TRUE	3	18	1	83.3818				N	N	N
C10	BAT 5808	Pgc-1a	UNKNOWN	SYBR	None	4.70324	1.81157	12.2107	24.2579	24.523	0.374907		-1.11495	0.319899			-2.23365	TRUE	1.02882	TRUE	3	17	1	87.2569				N	N	N
C11	BAT 5809	Pgc-1a	UNKNOWN	SYBR	None	3.21275	1.54697	6.67225	24.5696	24.3523	0.307324		-0.565106	0.24505			-1.68381	TRUE	1.02882	TRUE	3	17	1	87.0724				N	N	N
C12	BAT 5810	Pgc-1a	UNKNOWN	SYBR	None	2.79034	1.09095	7.13688	25.1473	25.3976	0.353982		-0.361739	0.314888			-1.48044	TRUE	1.02882	TRUE	3	18	1	86.8878				N	N	N
D1	BAT 5800	tbp	UNKNOWN	SYBR	None				25.8669	25.9004	0.0474081							TRUE	0.935314	TRUE	3	19	1	83.3818				N	N	N
D2	BAT 5801	tbp	UNKNOWN	SYBR	None				25.6144	25.5778	0.0516538							TRUE	0.935314	TRUE	3	18	1	83.3818				N	N	N
D3	BAT 5802	tbp	UNKNOWN	SYBR	None				25.0225	25.1609	0.195637							TRUE	0.935314	TRUE	3	18	1	83.3818				N	N	N
D4	BAT 5800	Pgc-1a	UNKNOWN	SYBR	None	11.653	10.5166	12.9122	23.4842	23.4765	0.0109487		-2.42392	0.034405			-3.54263	TRUE	1.02882	TRUE	3	16	1	87.4414				N	N	N
D5	BAT 5801	Pgc-1a	UNKNOWN	SYBR	None	7.11185	4.81378	10.507	23.992	23.8663	0.177713		-1.71152	0.130862			-2.83022	TRUE	1.02882	TRUE	3	18	1	87.4414				N	N	N
D6	BAT 5802	Pgc-1a	UNKNOWN	SYBR	None	9.53586	6.00114	15.1526	23.0968	23.0262	0.0997579		-2.13466	0.155283			-3.25336	TRUE	1.02882	TRUE	3	15	1	87.4414				N	N	N
D7	BAT 5808	tbp	UNKNOWN	SYBR	None				25.4589	25.6379	0.25321							TRUE	0.935314	TRUE	3	18	1	83.5663				N	N	N
D8	BAT 5809	tbp	UNKNOWN	SYBR	None				25.0306	24.9174	0.160158							TRUE	0.935314	TRUE	3	18	1	83.5663				N	N	N
D9	BAT 5810	tbp	UNKNOWN	SYBR	None				25.9504	25.7593	0.270194							TRUE	0.935314	TRUE	3	19	1	83.3818				N	N	N
D10	BAT 5808	Pgc-1a	UNKNOWN	SYBR	None	4.70324	1.81157	12.2107	24.7881	24.523	0.374907		-1.11495	0.319899			-2.23365	TRUE	1.02882	TRUE	3	18	1	87.2569				N	N	N
D11	BAT 5809	Pgc-1a	UNKNOWN	SYBR	None	3.21275	1.54697	6.67225	24.135	24.3523	0.307324		-0.565106	0.24505			-1.68381	TRUE	1.02882	TRUE	3	17	1	87.0724				N	N	N
D12	BAT 5810	Pgc-1a	UNKNOWN	SYBR	None	2.79034	1.09095	7.13688	25.6479	25.3976	0.353982		-0.361739	0.314888			-1.48044	TRUE	1.02882	TRUE	3	18	1	86.8878				N	N	N
E1	BgAT 5800	tbp	UNKNOWN	SYBR	None				26.4626	26.646	0.259376							TRUE	0.935314	TRUE	3	19	1	83.1972				N	N	N
E2	BgAT 5801	tbp	UNKNOWN	SYBR	None				26.4003	26.5034	0.145885							TRUE	0.935314	TRUE	3	19	1	83.3818				N	N	N
E3	BgAT 5802	tbp	UNKNOWN	SYBR	None				26.0692	26.1533	0.119019							TRUE	0.935314	TRUE	3	19	1	83.3818				N	N	N
E4	BgAT 5800	Pgc-1a	UNKNOWN	SYBR	None	1.42159	0.820554	2.46286	27.2749	27.2572	0.025133		0.611201	0.184266			-0.507502	TRUE	1.02882	TRUE	3	20	1	87.4414				N	N	N
E5	BgAT 5801	Pgc-1a	UNKNOWN	SYBR	None	1.07042	0.775806	1.47692	27.5557	27.5239	0.0449238		1.02052	0.107936			-0.0981798	TRUE	1.02882	TRUE	3	20	1	87.4414				N	N	N
E6	BgAT 5802	Pgc-1a	UNKNOWN	SYBR	None	1.02706	0.774076	1.36272	27.2772	27.2335	0.0617718		1.08018	0.0948188			-0.0385199	TRUE	1.02882	TRUE	3	20	1	87.4414				N	N	N
E7	BgAT 5808	tbp	UNKNOWN	SYBR	None				22.4632	22.3752	0.124417							TRUE	0.935314	TRUE	3	15	1	83.5663				N	N	N
E8	BgAT 5809	tbp	UNKNOWN	SYBR	None				27.306	27.0697	0.334062							TRUE	0.935314	TRUE	3	20	1	83.5663				N	N	N
E9	BgAT 5810	tbp	UNKNOWN	SYBR	None				27.3427	27.0978	0.346243							TRUE	0.935314	TRUE	3	20	1	83.3818				N	N	N
E10	BgAT 5808	Pgc-1a	UNKNOWN	SYBR	None	0.092931	0.0684326	0.1262	26.9744	26.9216	0.0746734		4.5464	0.102606			3.4277	TRUE	1.02882	TRUE	3	19	1	87.2569				N	N	N
E11	BgAT 5809	Pgc-1a	UNKNOWN	SYBR	None	0.604809	0.210085	1.74117	29.1783	28.9139	0.373917		1.84415	0.35455			0.725449	TRUE	1.02882	TRUE	3	22	1	87.0724				N	N	N
E12	BgAT 5810	Pgc-1a	UNKNOWN	SYBR	None	1.01421	0.47506	2.16523	28.1274	28.1962	0.0972291		1.09835	0.254301			-0.0203514	TRUE	1.02882	TRUE	3	21	1	86.8878				N	N	N
F1	BgAT 5800	tbp	UNKNOWN	SYBR	None				26.8294	26.646	0.259376							TRUE	0.935314	TRUE	3	20	1	83.0127				N	N	N
F2	BgAT 5801	tbp	UNKNOWN	SYBR	None				26.6066	26.5034	0.145885							TRUE	0.935314	TRUE	3	19	1	83.1972				N	N	N
F3	BgAT 5802	tbp	UNKNOWN	SYBR	None				26.2375	26.1533	0.119019							TRUE	0.935314	TRUE	3	19	1	83.3818				N	N	N
F4	BgAT 5800	Pgc-1a	UNKNOWN	SYBR	None	1.42159	0.820554	2.46286	27.2394	27.2572	0.025133		0.611201	0.184266			-0.507502	TRUE	1.02882	TRUE	3	20	1	87.2569				N	N	N
F5	BgAT 5801	Pgc-1a	UNKNOWN	SYBR	None	1.07042	0.775806	1.47692	27.4922	27.5239	0.0449238		1.02052	0.107936			-0.0981798	TRUE	1.02882	TRUE	3	20	1	87.4414				N	N	N
F6	BgAT 5802	Pgc-1a	UNKNOWN	SYBR	None	1.02706	0.774076	1.36272	27.1898	27.2335	0.0617718		1.08018	0.0948188			-0.0385199	TRUE	1.02882	TRUE	3	20	1	87.4414				N	N	N
F7	BgAT 5808	tbp	UNKNOWN	SYBR	None				22.2872	22.3752	0.124417							TRUE	0.935314	TRUE	3	15	1	83.5663				N	N	N
F8	BgAT 5809	tbp	UNKNOWN	SYBR	None				26.8335	27.0697	0.334062							TRUE	0.935314	TRUE	3	19	1	83.3818				N	N	N
F9	BgAT 5810	tbp	UNKNOWN	SYBR	None				26.853	27.0978	0.346243							TRUE	0.935314	TRUE	3	20	1	83.3818				N	N	N
F10	BgAT 5808	Pgc-1a	UNKNOWN	SYBR	None	0.092931	0.0684326	0.1262	26.8688	26.9216	0.0746734		4.5464	0.102606			3.4277	TRUE	1.02882	TRUE	3	19	1	87.2569				N	N	N
F11	BgAT 5809	Pgc-1a	UNKNOWN	SYBR	None	0.604809	0.210085	1.74117	28.6495	28.9139	0.373917		1.84415	0.35455			0.725449	TRUE	1.02882	TRUE	3	21	1	87.0724				N	N	N
F12	BgAT 5810	Pgc-1a	UNKNOWN	SYBR	None	1.01421	0.47506	2.16523	28.2649	28.1962	0.0972291		1.09835	0.254301			-0.0203514	TRUE	1.02882	TRUE	3	21	1	86.8878				N	N	N
G1	H2O	tbp	UNKNOWN	SYBR	None				Undetermined									TRUE	0.935314	TRUE	3	39	1	69.542				N	N	Y
G2	H2O	Pgc-1a	UNKNOWN	SYBR	None				Undetermined									TRUE	1.02882	TRUE	3	39	1	69.7265				N	Y	Y
Analysis Type	Singleplex
Endogenous Control	tbp
RQ Min/Max Confidence Level	95.0
Reference Sample	WAT 5800
