# Supplementary material for: Adipocytes influence choroidal neovascularization via PRDM16
Source: EMBO Mol Med. 2026 May 19;18(6):2379–403. doi: 10.1038/s44321-026-00441-5 (PMC13269495; doi:10.1038/s44321-026-00441-5)
Supplement: Supplementary file 2 — Source data Fig. 1 [file 44321_2026_441_MOESM2_ESM.zip › Figure 1/1F/3 Days/20181113 UCP1 B6 eWAT Sham and cnv 3 days.xls]

## Sheet: Results
Block Type	96alum
Chemistry	SYBR_GREEN
Experiment File Name	C:\Users\betoh\Desktop\qPCR\ABI files\20181113 UCP1 B6 ctrl and cnv 3 days after WAT, BAT, BgAT n=4-6.eds
Experiment Run End Time	2018-11-13 17:26:34 PM EST
Instrument Type	sds7500
Passive Reference	ROX
Well	Sample Name	Target Name	Task	Reporter	Quencher	RQ	RQ Min	RQ Max	Cт	Cт Mean	Cт SD	ΔCт	ΔCт Mean	ΔCт SE	HK Control ΔCт Mean	HK Control ΔCт SE	ΔΔCт	Automatic Ct Threshold	Ct Threshold	Automatic Baseline	Baseline Start	Baseline End	Efficiency	Tm1	Tm2	Tm3	Comments	HIGHSD	NOAMP	EXPFAIL
A1	WAT 5803	TBP	UNKNOWN	SYBR	None				24.5853	24.7594	0.246232							TRUE	0.951488	TRUE	3	18	1	83.1254				N	N	N
A2	WAT 5812	TBP	UNKNOWN	SYBR	None				25.5881	25.2852	0.428385							TRUE	0.951488	TRUE	3	18	1	83.1254				N	N	N
A3	WAT 6243	TBP	UNKNOWN	SYBR	None				28.1416	27.9987	0.202063							TRUE	0.951488	TRUE	3	21	1	83.1254				N	N	N
A4	WAT 5803	UCP1	UNKNOWN	SYBR	None	1	0.0588799	16.9837	30.8129	29.8793	1.32026		5.11986	0.949665			0	TRUE	0.10689	TRUE	3	27	1	81.4845				Y	N	N
A5	WAT 5812	UCP1	UNKNOWN	SYBR	None	201124	81209.1	498108	12.7606	12.7873	0.0377117		-12.4979	0.304085			-17.6177	TRUE	0.10689	TRUE	3	9	1	81.8492				N	N	N
A6	WAT 6243	UCP1	UNKNOWN	SYBR	None	2.50231	0.21627	28.9526	32.6038	31.7953	1.14331		3.7966	0.820972			-1.32326	TRUE	0.10689	TRUE	3	29	1	81.4845				Y	N	N
A7	WAT 5807	TBP	UNKNOWN	SYBR	None				24.6471	24.5426	0.147799							TRUE	0.951488	TRUE	3	17	1	83.3077				N	N	N
A8	WAT 5811	TBP	UNKNOWN	SYBR	None				25.233	25.3315	0.139344							TRUE	0.951488	TRUE	3	18	1	83.1254				N	N	N
A9	WAT 6251	TBP	UNKNOWN	SYBR	None				26.6082	26.6722	0.0904249							TRUE	0.951488	TRUE	3	19	1	83.1254				N	N	N
A10	WAT 5807	UCP1	UNKNOWN	SYBR	None	3.60162	2.61818	4.95446	27.8365	27.8138	0.0319938		3.27122	0.10693			-1.84865	TRUE	0.10689	TRUE	3	24	1	81.4845				N	N	N
A11	WAT 5811	UCP1	UNKNOWN	SYBR	None	224162	148905	337455	12.5818	12.6772	0.134941		-12.6543	0.13716			-17.7742	TRUE	0.10689	TRUE	3	9	1	81.6668				N	N	N
A12	WAT 6251	UCP1	UNKNOWN	SYBR	None	5.17056	4.27172	6.25852	29.4251	29.4217	0.00481486		2.74954	0.0640306			-2.37032	TRUE	0.10689	TRUE	3	26	1	81.3022				N	N	N
B1	WAT 5803	TBP	UNKNOWN	SYBR	None				24.9335	24.7594	0.246232							TRUE	0.951488	TRUE	3	17	1	83.3077				N	N	N
B2	WAT 5812	TBP	UNKNOWN	SYBR	None				24.9823	25.2852	0.428385							TRUE	0.951488	TRUE	3	17	1	83.3077				N	N	N
B3	WAT 6243	TBP	UNKNOWN	SYBR	None				27.8558	27.9987	0.202063							TRUE	0.951488	TRUE	3	20	1	83.4901				N	N	N
B4	WAT 5803	UCP1	UNKNOWN	SYBR	None	1	0.0588799	16.9837	28.9457	29.8793	1.32026		5.11986	0.949665			0	TRUE	0.10689	TRUE	3	25	1	81.8492				Y	N	N
B5	WAT 5812	UCP1	UNKNOWN	SYBR	None	201124	81209.1	498108	12.814	12.7873	0.0377117		-12.4979	0.304085			-17.6177	TRUE	0.10689	TRUE	3	9	1	82.2138				N	N	N
B6	WAT 6243	UCP1	UNKNOWN	SYBR	None	2.50231	0.21627	28.9526	30.9869	31.7953	1.14331		3.7966	0.820972			-1.32326	TRUE	0.10689	TRUE	3	27	1	81.8492				Y	N	N
B7	WAT 5807	TBP	UNKNOWN	SYBR	None				24.4381	24.5426	0.147799							TRUE	0.951488	TRUE	3	17	1	83.4901				N	N	N
B8	WAT 5811	TBP	UNKNOWN	SYBR	None				25.43	25.3315	0.139344							TRUE	0.951488	TRUE	3	18	1	83.4901				N	N	N
B9	WAT 6251	TBP	UNKNOWN	SYBR	None				26.7361	26.6722	0.0904249							TRUE	0.951488	TRUE	3	20	1	83.3077				N	N	N
B10	WAT 5807	UCP1	UNKNOWN	SYBR	None	3.60162	2.61818	4.95446	27.7912	27.8138	0.0319938		3.27122	0.10693			-1.84865	TRUE	0.10689	TRUE	3	24	1	81.8492				N	N	N
B11	WAT 5811	UCP1	UNKNOWN	SYBR	None	224162	148905	337455	12.7726	12.6772	0.134941		-12.6543	0.13716			-17.7742	TRUE	0.10689	TRUE	3	9	1	81.8492				N	N	N
B12	WAT 6251	UCP1	UNKNOWN	SYBR	None	5.17056	4.27172	6.25852	29.4183	29.4217	0.00481486		2.74954	0.0640306			-2.37032	TRUE	0.10689	TRUE	3	25	1	81.3022				N	N	N
C1	BAT 5803	TBP	UNKNOWN	SYBR	None				24.9919	24.9957	0.00540289							TRUE	0.951488	TRUE	3	17	1	83.4901				N	N	N
C2	BAT 5812	TBP	UNKNOWN	SYBR	None				25.1618	25.0948	0.0947569							TRUE	0.951488	TRUE	3	18	1	83.4901				N	N	N
C3	BAT 6243	TBP	UNKNOWN	SYBR	None				27.1064	27.1997	0.131912							TRUE	0.951488	TRUE	3	20	1	83.4901				N	N	N
C4	BAT 5803	UCP1	UNKNOWN	SYBR	None	186382	168869	205711	12.6405	12.6076	0.0464782		-12.388	0.0330864			-17.5079	TRUE	0.10689	TRUE	3	9	1	82.3961				N	N	N
C5	BAT 5812	UCP1	UNKNOWN	SYBR	None	23.7755	19.0049	29.7437	25.6772	25.6433	0.0479516		0.548456	0.075094			-4.57141	TRUE	0.10689	TRUE	3	22	1	82.2138				N	N	N
C6	BAT 6243	UCP1	UNKNOWN	SYBR	None	406149	300146	549590	13.6481	13.6879	0.0562893		-13.5118	0.101413			-18.6316	TRUE	0.10689	TRUE	3	10	1	82.3961				N	N	N
C7	BAT 5807	TBP	UNKNOWN	SYBR	None				25.2347	25.3359	0.14314							TRUE	0.951488	TRUE	3	18	1	83.6724				N	N	N
C8	BAT 5811	TBP	UNKNOWN	SYBR	None				24.4042	24.5894	0.261981							TRUE	0.951488	TRUE	3	17	1	83.6724				N	N	N
C9	BAT 6251	TBP	UNKNOWN	SYBR	None				26.9793	26.8784	0.14259							TRUE	0.951488	TRUE	3	20	1	83.4901				N	N	N
C10	BAT 5807	UCP1	UNKNOWN	SYBR	None	181525	132870	247996	12.9595	12.986	0.0374433		-12.3499	0.104621			-17.4698	TRUE	0.10689	TRUE	3	9	1	82.2138				N	N	N
C11	BAT 5811	UCP1	UNKNOWN	SYBR	None	23.0656	11.2236	47.4021	25.3366	25.1816	0.219173		0.592192	0.241527			-4.52767	TRUE	0.10689	TRUE	3	22	1	81.8492				N	N	N
C12	BAT 6251	UCP1	UNKNOWN	SYBR	None	230583	170216	312359	14.1973	14.1834	0.0196431		-12.6951	0.101778			-17.8149	TRUE	0.10689	TRUE	3	10	1	81.4845				N	N	N
D1	BAT 5803	TBP	UNKNOWN	SYBR	None				24.9995	24.9957	0.00540289							TRUE	0.951488	TRUE	3	18	1	83.6724				N	N	N
D2	BAT 5812	TBP	UNKNOWN	SYBR	None				25.0278	25.0948	0.0947569							TRUE	0.951488	TRUE	3	17	1	83.6724				N	N	N
D3	BAT 6243	TBP	UNKNOWN	SYBR	None				27.293	27.1997	0.131912							TRUE	0.951488	TRUE	3	20	1	83.6724				N	N	N
D4	BAT 5803	UCP1	UNKNOWN	SYBR	None	186382	168869	205711	12.5748	12.6076	0.0464782		-12.388	0.0330864			-17.5079	TRUE	0.10689	TRUE	3	9	1	82.5785				N	N	N
D5	BAT 5812	UCP1	UNKNOWN	SYBR	None	23.7755	19.0049	29.7437	25.6094	25.6433	0.0479516		0.548456	0.075094			-4.57141	TRUE	0.10689	TRUE	3	22	1	82.3961				N	N	N
D6	BAT 6243	UCP1	UNKNOWN	SYBR	None	406149	300146	549590	13.7277	13.6879	0.0562893		-13.5118	0.101413			-18.6316	TRUE	0.10689	TRUE	3	10	1	82.5785				N	N	N
D7	BAT 5807	TBP	UNKNOWN	SYBR	None				25.4371	25.3359	0.14314							TRUE	0.951488	TRUE	3	18	1	84.4017				N	N	N
D8	BAT 5811	TBP	UNKNOWN	SYBR	None				24.7747	24.5894	0.261981							TRUE	0.951488	TRUE	3	17	1	83.6724				N	N	N
D9	BAT 6251	TBP	UNKNOWN	SYBR	None				26.7776	26.8784	0.14259							TRUE	0.951488	TRUE	3	19	1	83.4901				N	N	N
D10	BAT 5807	UCP1	UNKNOWN	SYBR	None	181525	132870	247996	13.0125	12.986	0.0374433		-12.3499	0.104621			-17.4698	TRUE	0.10689	TRUE	3	9	1	82.2138				N	N	N
D11	BAT 5811	UCP1	UNKNOWN	SYBR	None	23.0656	11.2236	47.4021	25.0267	25.1816	0.219173		0.592192	0.241527			-4.52767	TRUE	0.10689	TRUE	3	21	1	81.8492				N	N	N
D12	BAT 6251	UCP1	UNKNOWN	SYBR	None	230583	170216	312359	14.1695	14.1834	0.0196431		-12.6951	0.101778			-17.8149	TRUE	0.10689	TRUE	3	10	1	81.6668				N	N	N
E1	BgAT 5803	TBP	UNKNOWN	SYBR	None				27.4202	27.5158	0.135283							TRUE	0.951488	TRUE	3	20	1	83.4901				N	N	N
E2	BgAT 5812	TBP	UNKNOWN	SYBR	None				28.3739	28.1327	0.341118							TRUE	0.951488	TRUE	3	21	1	83.4901				N	N	N
E3	BgAT 6243	TBP	UNKNOWN	SYBR	None				Undetermined	28.2214								TRUE	0.951488	TRUE	3	39	1	69.9983				N	Y	Y
E4	BgAT 5803	UCP1	UNKNOWN	SYBR	None	1866.34	1389.86	2506.18	21.7946	21.7697	0.0351795		-5.74614	0.0988407			-10.866	TRUE	0.10689	TRUE	3	18	1	82.3961				N	N	N
E5	BgAT 5812	UCP1	UNKNOWN	SYBR	None	1667.74	812.271	3424.16	22.5506	22.5489	0.0024924		-5.58381	0.241214			-10.7037	TRUE	0.10689	TRUE	3	19	1	82.5785				N	N	N
E6	BgAT 6243	UCP1	UNKNOWN	SYBR	None	331.71			24.9322	24.9675	0.0499653		-3.25391				-8.37378	TRUE	0.10689	TRUE	3	21	1	82.3961				N	N	N
E7	BgAT 5807	TBP	UNKNOWN	SYBR	None				25.4961	25.6508	0.218654							TRUE	0.951488	TRUE	3	18	1	83.8547				N	N	N
E8	BgAT 5811	TBP	UNKNOWN	SYBR	None				25.8497	26.0368	0.264516							TRUE	0.951488	TRUE	3	18	1	83.6724				N	N	N
E9	BgAT 6251	TBP	UNKNOWN	SYBR	None				26.9073	26.9132	0.00833496							TRUE	0.951488	TRUE	3	20	1	83.4901				N	N	N
E10	BgAT 5807	UCP1	UNKNOWN	SYBR	None	417.954	221.581	788.359	21.9172	22.0634	0.206735		-3.58734	0.212778			-8.7072	TRUE	0.10689	TRUE	3	18	1	82.2138				N	N	N
E11	BgAT 5811	UCP1	UNKNOWN	SYBR	None	1250.73	714.206	2190.29	20.8857	20.8681	0.0249766		-5.16869	0.187873			-10.2886	TRUE	0.10689	TRUE	3	17	1	82.0315				N	N	N
E12	BgAT 6251	UCP1	UNKNOWN	SYBR	None	868.153	388.116	1941.92	22.0014	22.2713	0.381663		-4.64194	0.269941			-9.76181	TRUE	0.10689	TRUE	3	18	1	81.6668				N	N	N
F1	BgAT 5803	TBP	UNKNOWN	SYBR	None				27.6115	27.5158	0.135283							TRUE	0.951488	TRUE	3	20	1	83.3077				N	N	N
F2	BgAT 5812	TBP	UNKNOWN	SYBR	None				27.8915	28.1327	0.341118							TRUE	0.951488	TRUE	3	20	1	83.4901				N	N	N
F3	BgAT 6243	TBP	UNKNOWN	SYBR	None				28.2214	28.2214								TRUE	0.951488	TRUE	3	21	1	83.4901				N	N	N
F4	BgAT 5803	UCP1	UNKNOWN	SYBR	None	1866.34	1389.86	2506.18	21.7448	21.7697	0.0351795		-5.74614	0.0988407			-10.866	TRUE	0.10689	TRUE	3	18	1	82.3961				N	N	N
F5	BgAT 5812	UCP1	UNKNOWN	SYBR	None	1667.74	812.271	3424.16	22.5471	22.5489	0.0024924		-5.58381	0.241214			-10.7037	TRUE	0.10689	TRUE	3	18	1	82.3961				N	N	N
F6	BgAT 6243	UCP1	UNKNOWN	SYBR	None	331.71			25.0028	24.9675	0.0499653		-3.25391				-8.37378	TRUE	0.10689	TRUE	3	21	1	82.3961				N	N	N
F7	BgAT 5807	TBP	UNKNOWN	SYBR	None				25.8054	25.6508	0.218654							TRUE	0.951488	TRUE	3	18	1	83.6724				N	N	N
F8	BgAT 5811	TBP	UNKNOWN	SYBR	None				26.2238	26.0368	0.264516							TRUE	0.951488	TRUE	3	19	1	83.6724				N	N	N
F9	BgAT 6251	TBP	UNKNOWN	SYBR	None				26.9191	26.9132	0.00833496							TRUE	0.951488	TRUE	3	20	1	83.4901				N	N	N
F10	BgAT 5807	UCP1	UNKNOWN	SYBR	None	417.954	221.581	788.359	22.2096	22.0634	0.206735		-3.58734	0.212778			-8.7072	TRUE	0.10689	TRUE	3	18	1	82.0315				N	N	N
F11	BgAT 5811	UCP1	UNKNOWN	SYBR	None	1250.73	714.206	2190.29	20.8504	20.8681	0.0249766		-5.16869	0.187873			-10.2886	TRUE	0.10689	TRUE	3	17	1	81.8492				N	N	N
F12	BgAT 6251	UCP1	UNKNOWN	SYBR	None	868.153	388.116	1941.92	22.5412	22.2713	0.381663		-4.64194	0.269941			-9.76181	TRUE	0.10689	TRUE	3	19	1	81.6668				N	N	N
G1	H2O	TBP	UNKNOWN	SYBR	None				Undetermined									TRUE	0.951488	TRUE	3	39	1	69.2691				N	N	Y
G2	H2O	UCP1	UNKNOWN	SYBR	None				37.102	37.102								TRUE	0.10689	TRUE	3	33	1	76.0149				N	N	N
Analysis Type	Singleplex
Endogenous Control	TBP
RQ Min/Max Confidence Level	95.0
Reference Sample	WAT 5803
