# Supplementary material for: Adipocytes influence choroidal neovascularization via PRDM16
Source: EMBO Mol Med. 2026 May 19;18(6):2379–403. doi: 10.1038/s44321-026-00441-5 (PMC13269495; doi:10.1038/s44321-026-00441-5)
Supplement: Supplementary file 2 — Source data Fig. 1 [file 44321_2026_441_MOESM2_ESM.zip › Figure 1/1F/3 Days/20180523 B6 3 Days Sham VS CNV eWAT UCP1.xls]

## Sheet: Results
Block Type	96alum
Chemistry	SYBR_GREEN
Experiment File Name	C:\Users\betoh\Desktop\qPCR\ABI files\20180523 B6 3 Days CTRL VS CNV WAT, BAT, BgAT UCP1.eds
Experiment Run End Time	2018-05-23 20:39:32 PM EDT
Instrument Type	sds7500
Passive Reference	ROX
Well	Sample Name	Target Name	Task	Reporter	Quencher	RQ	RQ Min	RQ Max	Cт	Cт Mean	Cт SD	ΔCт	ΔCт Mean	ΔCт SE	HK Control ΔCт Mean	HK Control ΔCт SE	ΔΔCт	Automatic Ct Threshold	Ct Threshold	Automatic Baseline	Baseline Start	Baseline End	Efficiency	Tm1	Tm2	Tm3	Comments	HIGHSD
A1	WAT 5800	tbp	UNKNOWN	SYBR	None				23.8559	24.0694	0.301878							TRUE	0.294617	TRUE	3	18	1	82.9705				N
A2	WAT 5801	tbp	UNKNOWN	SYBR	None				24.8809	24.034	1.19771							TRUE	0.294617	TRUE	3	20	1	82.9705				Y
A3	WAT 5802	tbp	UNKNOWN	SYBR	None				24.1342	24.2954	0.228043							TRUE	0.294617	TRUE	3	19	1	82.9705				N
A4	WAT 5800	ucp1	UNKNOWN	SYBR	None	1	0.375452	2.66346	26.4531	26.2034	0.353068		2.13404	0.328472			0	TRUE	0.0310527	TRUE	3	24	1	81.6738				N
A5	WAT 5801	ucp1	UNKNOWN	SYBR	None	1.36052	0.100577	18.4041	25.5105	25.7239	0.301704		1.68988	0.873367			-0.444161	TRUE	0.0310527	TRUE	3	24	1	81.6738				N
A6	WAT 5802	ucp1	UNKNOWN	SYBR	None	1.41629	0.749233	2.67723	26.0673	25.9273	0.197896		1.63193	0.213502			-0.502113	TRUE	0.0310527	TRUE	3	24	1	81.6738				N
A7	BgAT 5800	tbp	UNKNOWN	SYBR	None				24.8378	24.7044	0.188589							TRUE	0.294617	TRUE	3	19	1	83.1557				N
A8	BgAT 5801	tbp	UNKNOWN	SYBR	None				24.4386	24.525	0.122146							TRUE	0.294617	TRUE	3	18	1	82.9705				N
A9	BgAT 5802	tbp	UNKNOWN	SYBR	None				24.73	24.696	0.0480137							TRUE	0.294617	TRUE	3	19	1	82.9705				N
A10	BgAT 5800	ucp1	UNKNOWN	SYBR	None	1714.47	338.054	8695.1	15.5671	16.0949	0.746468		-8.6095	0.544417			-10.7435	TRUE	0.0310527	TRUE	3	13	1	81.6738				Y
A11	BgAT 5801	ucp1	UNKNOWN	SYBR	None	539.425	190.764	1525.34	17.9214	17.5837	0.477533		-6.94124	0.348538			-9.07528	TRUE	0.0310527	TRUE	3	16	1	81.4885				N
A12	BgAT 5802	ucp1	UNKNOWN	SYBR	None	2439.34	714.229	8331.22	15.1673	15.5778	0.580457		-9.11823	0.411847			-11.2523	TRUE	0.0310527	TRUE	3	13	1	81.4885				Y
B1	WAT 5800	tbp	UNKNOWN	SYBR	None				24.2828	24.0694	0.301878							TRUE	0.294617	TRUE	3	18	1	83.1557				N
B2	WAT 5801	tbp	UNKNOWN	SYBR	None				23.1871	24.034	1.19771							TRUE	0.294617	TRUE	3	17	1	83.1557				Y
B3	WAT 5802	tbp	UNKNOWN	SYBR	None				24.4567	24.2954	0.228043							TRUE	0.294617	TRUE	3	19	1	83.341				N
B4	WAT 5800	ucp1	UNKNOWN	SYBR	None	1	0.375452	2.66346	25.9537	26.2034	0.353068		2.13404	0.328472			0	TRUE	0.0310527	TRUE	3	24	1	81.859				N
B5	WAT 5801	ucp1	UNKNOWN	SYBR	None	1.36052	0.100577	18.4041	25.9372	25.7239	0.301704		1.68988	0.873367			-0.444161	TRUE	0.0310527	TRUE	3	24	1	81.859				N
B6	WAT 5802	ucp1	UNKNOWN	SYBR	None	1.41629	0.749233	2.67723	25.7874	25.9273	0.197896		1.63193	0.213502			-0.502113	TRUE	0.0310527	TRUE	3	24	1	81.859				N
B7	BgAT 5800	tbp	UNKNOWN	SYBR	None				24.5711	24.7044	0.188589							TRUE	0.294617	TRUE	3	19	1	83.341				N
B8	BgAT 5801	tbp	UNKNOWN	SYBR	None				24.6113	24.525	0.122146							TRUE	0.294617	TRUE	3	19	1	83.341				N
B9	BgAT 5802	tbp	UNKNOWN	SYBR	None				24.6621	24.696	0.0480137							TRUE	0.294617	TRUE	3	20	1	83.1557				N
B10	BgAT 5800	ucp1	UNKNOWN	SYBR	None	1714.47	338.054	8695.1	16.6228	16.0949	0.746468		-8.6095	0.544417			-10.7435	TRUE	0.0310527	TRUE	3	14	1	81.859				Y
B11	BgAT 5801	ucp1	UNKNOWN	SYBR	None	539.425	190.764	1525.34	17.2461	17.5837	0.477533		-6.94124	0.348538			-9.07528	TRUE	0.0310527	TRUE	3	15	1	81.6738				N
B12	BgAT 5802	ucp1	UNKNOWN	SYBR	None	2439.34	714.229	8331.22	15.9882	15.5778	0.580457		-9.11823	0.411847			-11.2523	TRUE	0.0310527	TRUE	3	13	1	81.4885				Y
C1	BAT 5800	tbp	UNKNOWN	SYBR	None				24.5598	24.6839	0.17552							TRUE	0.294617	TRUE	3	19	1	83.1557				N
C2	BAT 5801	tbp	UNKNOWN	SYBR	None				25.4915	25.0713	0.594338							TRUE	0.294617	TRUE	3	20	1	83.341				Y
C3	BAT 5802	tbp	UNKNOWN	SYBR	None				23.1579	23.1939	0.0509255							TRUE	0.294617	TRUE	3	18	1	83.341				N
C4	BAT 5800	ucp1	UNKNOWN	SYBR	None	15342.9	10195.3	23089.4	12.9708	12.9127	0.0821944		-11.7712	0.137046			-13.9053	TRUE	0.0310527	TRUE	3	11	1	82.2295				N
C5	BAT 5801	ucp1	UNKNOWN	SYBR	None	37073.6	8897.5	154476	11.7984	12.0272	0.323622		-13.0441	0.478523			-15.1781	TRUE	0.0310527	TRUE	3	10	1	82.2295				N
C6	BAT 5802	ucp1	UNKNOWN	SYBR	None	15020.4	9968.51	22632.5	11.3206	11.4533	0.187619		-11.7406	0.137467			-13.8746	TRUE	0.0310527	TRUE	3	9	1	82.2295				N
C7	WAT 5808	tbp	UNKNOWN	SYBR	None				24.4826	24.4643	0.0259233							TRUE	0.294617	TRUE	3	19	1	83.341				N
C8	WAT 5809	tbp	UNKNOWN	SYBR	None				25.4562	24.8516	0.855029							TRUE	0.294617	TRUE	3	20	1	83.341				Y
C9	WAT 5810	tbp	UNKNOWN	SYBR	None				24.6673	24.4531	0.302907							TRUE	0.294617	TRUE	3	19	1	83.341				N
C10	BgAT 5808	tbp	UNKNOWN	SYBR	None				20.7744	20.8502	0.10725							TRUE	0.294617	TRUE	3	15	1	83.1557				N
C11	BgAT 5809	tbp	UNKNOWN	SYBR	None				23.1863	23.0821	0.147379							TRUE	0.294617	TRUE	3	17	1	82.9705				N
C12	BgAT 5810	tbp	UNKNOWN	SYBR	None				24.0955	24.3139	0.308911							TRUE	0.294617	TRUE	3	19	1	82.7852				N
D1	BAT 5800	tbp	UNKNOWN	SYBR	None				24.808	24.6839	0.17552							TRUE	0.294617	TRUE	3	19	1	83.341				N
D2	BAT 5801	tbp	UNKNOWN	SYBR	None				24.651	25.0713	0.594338							TRUE	0.294617	TRUE	3	19	1	83.341				Y
D3	BAT 5802	tbp	UNKNOWN	SYBR	None				23.2299	23.1939	0.0509255							TRUE	0.294617	TRUE	3	18	1	83.341				N
D4	BAT 5800	ucp1	UNKNOWN	SYBR	None	15342.9	10195.3	23089.4	12.8545	12.9127	0.0821944		-11.7712	0.137046			-13.9053	TRUE	0.0310527	TRUE	3	10	1	82.4148				N
D5	BAT 5801	ucp1	UNKNOWN	SYBR	None	37073.6	8897.5	154476	12.256	12.0272	0.323622		-13.0441	0.478523			-15.1781	TRUE	0.0310527	TRUE	3	10	1	82.4148				N
D6	BAT 5802	ucp1	UNKNOWN	SYBR	None	15020.4	9968.51	22632.5	11.5859	11.4533	0.187619		-11.7406	0.137467			-13.8746	TRUE	0.0310527	TRUE	3	8	1	82.4148				N
D7	WAT 5808	tbp	UNKNOWN	SYBR	None				24.4459	24.4643	0.0259233							TRUE	0.294617	TRUE	3	19	1	83.5262				N
D8	WAT 5809	tbp	UNKNOWN	SYBR	None				24.247	24.8516	0.855029							TRUE	0.294617	TRUE	3	19	1	83.5262				Y
D9	WAT 5810	tbp	UNKNOWN	SYBR	None				24.239	24.4531	0.302907							TRUE	0.294617	TRUE	3	19	1	83.341				N
D10	BgAT 5808	tbp	UNKNOWN	SYBR	None				20.926	20.8502	0.10725							TRUE	0.294617	TRUE	3	16	1	83.1557				N
D11	BgAT 5809	tbp	UNKNOWN	SYBR	None				22.9779	23.0821	0.147379							TRUE	0.294617	TRUE	3	17	1	83.1557				N
D12	BgAT 5810	tbp	UNKNOWN	SYBR	None				24.5323	24.3139	0.308911							TRUE	0.294617	TRUE	3	19	1	82.7852				N
E1	BAT 5808	tbp	UNKNOWN	SYBR	None				23.4934	23.3224	0.241916							TRUE	0.294617	TRUE	3	18	1	83.1557				N
E2	BAT 5809	tbp	UNKNOWN	SYBR	None				23.2178	23.0248	0.272927							TRUE	0.294617	TRUE	3	18	1	83.341				N
E3	BAT 5810	tbp	UNKNOWN	SYBR	None				23.7656	23.9705	0.289777							TRUE	0.294617	TRUE	3	18	1	83.341				N
E4	WAT 5808	ucp1	UNKNOWN	SYBR	None	0.884333	0.121169	6.45416	26.1094	26.7756	0.942168		2.31138	0.666465			0.177339	TRUE	0.0310527	TRUE	3	24	1	82.0443				Y
E5	WAT 5809	ucp1	UNKNOWN	SYBR	None	30.9045	4.86415	196.353	22.1732	22.0359	0.194101		-2.8157	0.61998			-4.94975	TRUE	0.0310527	TRUE	3	20	1	82.2295				N
E6	WAT 5810	ucp1	UNKNOWN	SYBR	None	7.60834	3.17664	18.2226	23.8593	23.6596	0.282458		-0.793537	0.292861			-2.92758	TRUE	0.0310527	TRUE	3	21	1	82.2295				N
E7	BAT 5808	ucp1	UNKNOWN	SYBR	None	14084.9	1214.03	163409	12.4784	11.6745	1.13686		-11.6478	0.821881			-13.7819	TRUE	0.0310527	TRUE	3	10	1	82.4148				Y
E8	BAT 5809	ucp1	UNKNOWN	SYBR	None	17852.1	2696.64	118183	10.4314	11.0351	0.853709		-11.9898	0.633762			-14.1238	TRUE	0.0310527	TRUE	3	8	1	82.4148				Y
E9	BAT 5810	ucp1	UNKNOWN	SYBR	None	50678	27505.3	93373.1	10.4769	10.4755	0.0019219		-13.495	0.204908			-15.6291	TRUE	0.0310527	TRUE	3	8	1	82.2295				N
E10	BgAT 5808	ucp1	UNKNOWN	SYBR	None	0.259065	0.148669	0.451436	24.7628	24.9329	0.240516		4.08266	0.186213			1.94862	TRUE	0.0310527	TRUE	3	23	1	81.859				N
E11	BgAT 5809	ucp1	UNKNOWN	SYBR	None	13.2899	8.79408	20.0841	21.5751	21.4839	0.128914		-1.59821	0.138455			-3.73226	TRUE	0.0310527	TRUE	3	19	1	81.6738				N
E12	BgAT 5810	ucp1	UNKNOWN	SYBR	None	206.708	104.012	410.801	18.8294	18.7565	0.103143		-5.5574	0.230288			-7.69145	TRUE	0.0310527	TRUE	3	17	1	81.4885				N
F1	BAT 5808	tbp	UNKNOWN	SYBR	None				23.1513	23.3224	0.241916							TRUE	0.294617	TRUE	3	18	1	83.1557				N
F2	BAT 5809	tbp	UNKNOWN	SYBR	None				22.8319	23.0248	0.272927							TRUE	0.294617	TRUE	3	17	1	83.1557				N
F3	BAT 5810	tbp	UNKNOWN	SYBR	None				24.1754	23.9705	0.289777							TRUE	0.294617	TRUE	3	19	1	83.341				N
F4	WAT 5808	ucp1	UNKNOWN	SYBR	None	0.884333	0.121169	6.45416	27.4418	26.7756	0.942168		2.31138	0.666465			0.177339	TRUE	0.0310527	TRUE	3	25	1	81.859				Y
F5	WAT 5809	ucp1	UNKNOWN	SYBR	None	30.9045	4.86415	196.353	21.8987	22.0359	0.194101		-2.8157	0.61998			-4.94975	TRUE	0.0310527	TRUE	3	20	1	82.2295				N
F6	WAT 5810	ucp1	UNKNOWN	SYBR	None	7.60834	3.17664	18.2226	23.4599	23.6596	0.282458		-0.793537	0.292861			-2.92758	TRUE	0.0310527	TRUE	3	21	1	82.2295				N
F7	BAT 5808	ucp1	UNKNOWN	SYBR	None	14084.9	1214.03	163409	10.8707	11.6745	1.13686		-11.6478	0.821881			-13.7819	TRUE	0.0310527	TRUE	3	9	1	82.2295				Y
F8	BAT 5809	ucp1	UNKNOWN	SYBR	None	17852.1	2696.64	118183	11.6388	11.0351	0.853709		-11.9898	0.633762			-14.1238	TRUE	0.0310527	TRUE	3	9	1	82.2295				Y
F9	BAT 5810	ucp1	UNKNOWN	SYBR	None	50678	27505.3	93373.1	10.4741	10.4755	0.0019219		-13.495	0.204908			-15.6291	TRUE	0.0310527	TRUE	3	8	1	82.0443				N
F10	BgAT 5808	ucp1	UNKNOWN	SYBR	None	0.259065	0.148669	0.451436	25.1029	24.9329	0.240516		4.08266	0.186213			1.94862	TRUE	0.0310527	TRUE	3	23	1	81.859				N
F11	BgAT 5809	ucp1	UNKNOWN	SYBR	None	13.2899	8.79408	20.0841	21.3928	21.4839	0.128914		-1.59821	0.138455			-3.73226	TRUE	0.0310527	TRUE	3	19	1	81.6738				N
F12	BgAT 5810	ucp1	UNKNOWN	SYBR	None	206.708	104.012	410.801	18.6836	18.7565	0.103143		-5.5574	0.230288			-7.69145	TRUE	0.0310527	TRUE	3	17	1	81.4885				N
G2	H2O	tbp	UNKNOWN	SYBR	None				36.9943	36.9943								TRUE	0.294617	TRUE	3	31	1	77.5984				N
G3	H2O	ucp1	UNKNOWN	SYBR	None	3.97842			37.1362	37.1362			0.14185				-1.99219	TRUE	0.0310527	TRUE	3	35	1	76.1164				N
Analysis Type	Singleplex
Endogenous Control	tbp
RQ Min/Max Confidence Level	95.0
Reference Sample	WAT 5800
