# Supplementary material for: Adipocytes influence choroidal neovascularization via PRDM16
Source: EMBO Mol Med. 2026 May 19;18(6):2379–403. doi: 10.1038/s44321-026-00441-5 (PMC13269495; doi:10.1038/s44321-026-00441-5)
Supplement: Supplementary file 2 — Source data Fig. 1 [file 44321_2026_441_MOESM2_ESM.zip › Figure 1/1F/3 Days/20181113 Pgc-1a B6 eWAT Sham vs cnv 3 days .xls]

## Sheet: Results
Block Type	96alum
Chemistry	SYBR_GREEN
Experiment File Name	D:\ABI\201081113 PGC-1a B6 ctrl vs cnv 3 days after laser n=4-6.eds
Experiment Run End Time	2018-11-13 19:54:21 PM EST
Instrument Type	sds7500
Passive Reference	ROX
Well	Sample Name	Target Name	Task	Reporter	Quencher	RQ	RQ Min	RQ Max	Cт	Cт Mean	Cт SD	ΔCт	ΔCт Mean	ΔCт SE	HK Control ΔCт Mean	HK Control ΔCт SE	ΔΔCт	Automatic Ct Threshold	Ct Threshold	Automatic Baseline	Baseline Start	Baseline End	Efficiency	Tm1	Tm2	Tm3	Comments	NOAMP	EXPFAIL
A1	WAT 5803	TBP	UNKNOWN	SYBR	None				25.9208	25.9286	0.0109258							TRUE	1.08009	TRUE	3	18	1	82.9492				N	N
A2	WAT 5812	TBP	UNKNOWN	SYBR	None				25.6339	25.607	0.0381453							TRUE	1.08009	TRUE	3	18	1	83.1317				N	N
A3	WAT 6243	TBP	UNKNOWN	SYBR	None				28.4304	28.2853	0.205284							TRUE	1.08009	TRUE	3	21	1	83.1317				N	N
A4	WAT 5803	PGC-1a	UNKNOWN	SYBR	None	1	0.927435	1.07824	27.9935	27.9695	0.0340101		2.04089	0.0252593			0	TRUE	1.05272	TRUE	3	20	1	86.9645				N	N
A5	WAT 5812	PGC-1a	UNKNOWN	SYBR	None	3.81719	3.51534	4.14496	25.7213	25.7153	0.00841723		0.108376	0.0276216			-1.93251	TRUE	1.05272	TRUE	3	18	1	86.9645				N	N
A6	WAT 6243	PGC-1a	UNKNOWN	SYBR	None	1.1744	0.686491	2.00907	30.2007	30.0942	0.150598		1.80897	0.18003			-0.231919	TRUE	1.05272	TRUE	3	23	1	86.9645				N	N
A7	WAT 5807	TBP	UNKNOWN	SYBR	None				25.0309	24.94	0.128617							TRUE	1.08009	TRUE	3	18	1	83.1317				N	N
A8	WAT 5811	TBP	UNKNOWN	SYBR	None				25.3465	25.2676	0.111497							TRUE	1.08009	TRUE	3	18	1	83.1317				N	N
A9	WAT 6251	TBP	UNKNOWN	SYBR	None				27.0122	27.1749	0.229999							TRUE	1.08009	TRUE	3	20	1	82.9492				N	N
A10	WAT 5807	PGC-1a	UNKNOWN	SYBR	None	1.06249	0.808521	1.39624	26.9043	26.8934	0.0153684		1.95344	0.0915931			-0.087451	TRUE	1.05272	TRUE	3	20	1	86.9645				N	N
A11	WAT 5811	PGC-1a	UNKNOWN	SYBR	None	2.19693	1.60162	3.01353	26.2438	26.173	0.100144		0.905397	0.105972			-1.13549	TRUE	1.05272	TRUE	3	18	1	86.9645				N	N
A12	WAT 6251	PGC-1a	UNKNOWN	SYBR	None	1.9345	0.963041	3.88591	28.4319	28.2638	0.237692		1.08893	0.233877			-0.951962	TRUE	1.05272	TRUE	3	21	1	86.5995				N	N
B1	WAT 5803	TBP	UNKNOWN	SYBR	None				25.9363	25.9286	0.0109258							TRUE	1.08009	TRUE	3	18	1	83.1317				N	N
B2	WAT 5812	TBP	UNKNOWN	SYBR	None				25.58	25.607	0.0381453							TRUE	1.08009	TRUE	3	18	1	83.3142				N	N
B3	WAT 6243	TBP	UNKNOWN	SYBR	None				28.1401	28.2853	0.205284							TRUE	1.08009	TRUE	3	20	1	83.3142				N	N
B4	WAT 5803	PGC-1a	UNKNOWN	SYBR	None	1	0.927435	1.07824	27.9454	27.9695	0.0340101		2.04089	0.0252593			0	TRUE	1.05272	TRUE	3	20	1	87.147				N	N
B5	WAT 5812	PGC-1a	UNKNOWN	SYBR	None	3.81719	3.51534	4.14496	25.7094	25.7153	0.00841723		0.108376	0.0276216			-1.93251	TRUE	1.05272	TRUE	3	18	1	87.3295				N	N
B6	WAT 6243	PGC-1a	UNKNOWN	SYBR	None	1.1744	0.686491	2.00907	29.9877	30.0942	0.150598		1.80897	0.18003			-0.231919	TRUE	1.05272	TRUE	3	23	1	87.147				N	N
B7	WAT 5807	TBP	UNKNOWN	SYBR	None				24.849	24.94	0.128617							TRUE	1.08009	TRUE	3	17	1	83.4967				N	N
B8	WAT 5811	TBP	UNKNOWN	SYBR	None				25.1888	25.2676	0.111497							TRUE	1.08009	TRUE	3	17	1	83.3142				N	N
B9	WAT 6251	TBP	UNKNOWN	SYBR	None				27.3375	27.1749	0.229999							TRUE	1.08009	TRUE	3	20	1	83.3142				N	N
B10	WAT 5807	PGC-1a	UNKNOWN	SYBR	None	1.06249	0.808521	1.39624	26.8825	26.8934	0.0153684		1.95344	0.0915931			-0.087451	TRUE	1.05272	TRUE	3	19	1	87.147				N	N
B11	WAT 5811	PGC-1a	UNKNOWN	SYBR	None	2.19693	1.60162	3.01353	26.1022	26.173	0.100144		0.905397	0.105972			-1.13549	TRUE	1.05272	TRUE	3	19	1	86.9645				N	N
B12	WAT 6251	PGC-1a	UNKNOWN	SYBR	None	1.9345	0.963041	3.88591	28.0957	28.2638	0.237692		1.08893	0.233877			-0.951962	TRUE	1.05272	TRUE	3	20	1	86.782				N	N
C1	BAT 5803	TBP	UNKNOWN	SYBR	None				25.6283	25.4921	0.192528							TRUE	1.08009	TRUE	3	18	1	83.3142				N	N
C2	BAT 5812	TBP	UNKNOWN	SYBR	None				25.6743	25.8574	0.258925							TRUE	1.08009	TRUE	3	18	1	83.4967				N	N
C3	BAT 6243	TBP	UNKNOWN	SYBR	None				27.508	27.6393	0.185773							TRUE	1.08009	TRUE	3	20	1	83.4967				N	N
C4	BAT 5803	PGC-1a	UNKNOWN	SYBR	None	18.0497	11.9669	27.2245	23.3805	23.3591	0.0302284		-2.13301	0.137806			-4.1739	TRUE	1.05272	TRUE	3	16	1	87.512				N	N
C5	BAT 5812	PGC-1a	UNKNOWN	SYBR	None	8.77344	4.77861	16.1079	24.6758	24.7651	0.12635		-1.09225	0.203723			-3.13314	TRUE	1.05272	TRUE	3	17	1	87.3295				N	N
C6	BAT 6243	PGC-1a	UNKNOWN	SYBR	None	48.7144	30.2899	78.346	23.9838	24.074	0.127501		-3.56539	0.159323			-5.60628	TRUE	1.05272	TRUE	3	17	1	87.3295				N	N
C7	BAT 5807	TBP	UNKNOWN	SYBR	None				25.4608	25.478	0.0243926							TRUE	1.08009	TRUE	3	18	1	83.4967				N	N
C8	BAT 5811	TBP	UNKNOWN	SYBR	None				25.8177	25.7019	0.163837							TRUE	1.08009	TRUE	3	18	1	83.4967				N	N
C9	BAT 6251	TBP	UNKNOWN	SYBR	None				27.6043	27.5964	0.0112441							TRUE	1.08009	TRUE	3	20	1	83.3142				N	N
C10	BAT 5807	PGC-1a	UNKNOWN	SYBR	None	12.0305	10.2946	14.0591	23.881	23.9303	0.0697493		-1.54774	0.0522492			-3.58863	TRUE	1.05272	TRUE	3	17	1	87.147				N	N
C11	BAT 5811	PGC-1a	UNKNOWN	SYBR	None	8.35755	4.95058	14.1092	24.8116	24.6797	0.186595		-1.02219	0.175585			-3.06308	TRUE	1.05272	TRUE	3	17	1	87.147				N	N
C12	BAT 6251	PGC-1a	UNKNOWN	SYBR	None	13.1838	12.4599	13.9499	25.9338	25.9166	0.0243063		-1.67981	0.0189371			-3.7207	TRUE	1.05272	TRUE	3	18	1	86.782				N	N
D1	BAT 5803	TBP	UNKNOWN	SYBR	None				25.356	25.4921	0.192528							TRUE	1.08009	TRUE	3	17	1	83.4967				N	N
D2	BAT 5812	TBP	UNKNOWN	SYBR	None				26.0405	25.8574	0.258925							TRUE	1.08009	TRUE	3	19	1	83.4967				N	N
D3	BAT 6243	TBP	UNKNOWN	SYBR	None				27.7707	27.6393	0.185773							TRUE	1.08009	TRUE	3	20	1	83.4967				N	N
D4	BAT 5803	PGC-1a	UNKNOWN	SYBR	None	18.0497	11.9669	27.2245	23.3377	23.3591	0.0302284		-2.13301	0.137806			-4.1739	TRUE	1.05272	TRUE	3	16	1	87.512				N	N
D5	BAT 5812	PGC-1a	UNKNOWN	SYBR	None	8.77344	4.77861	16.1079	24.8545	24.7651	0.12635		-1.09225	0.203723			-3.13314	TRUE	1.05272	TRUE	3	17	1	87.512				N	N
D6	BAT 6243	PGC-1a	UNKNOWN	SYBR	None	48.7144	30.2899	78.346	24.1641	24.074	0.127501		-3.56539	0.159323			-5.60628	TRUE	1.05272	TRUE	3	16	1	87.512				N	N
D7	BAT 5807	TBP	UNKNOWN	SYBR	None				25.4953	25.478	0.0243926							TRUE	1.08009	TRUE	3	18	1	83.6792				N	N
D8	BAT 5811	TBP	UNKNOWN	SYBR	None				25.586	25.7019	0.163837							TRUE	1.08009	TRUE	3	18	1	83.6792				N	N
D9	BAT 6251	TBP	UNKNOWN	SYBR	None				27.5884	27.5964	0.0112441							TRUE	1.08009	TRUE	3	20	1	83.4967				N	N
D10	BAT 5807	PGC-1a	UNKNOWN	SYBR	None	12.0305	10.2946	14.0591	23.9796	23.9303	0.0697493		-1.54774	0.0522492			-3.58863	TRUE	1.05272	TRUE	3	17	1	87.147				N	N
D11	BAT 5811	PGC-1a	UNKNOWN	SYBR	None	8.35755	4.95058	14.1092	24.5478	24.6797	0.186595		-1.02219	0.175585			-3.06308	TRUE	1.05272	TRUE	3	17	1	87.147				N	N
D12	BAT 6251	PGC-1a	UNKNOWN	SYBR	None	13.1838	12.4599	13.9499	25.8994	25.9166	0.0243063		-1.67981	0.0189371			-3.7207	TRUE	1.05272	TRUE	3	18	1	86.782				N	N
E1	BgAT 5803	TBP	UNKNOWN	SYBR	None				27.5818	27.6605	0.111382							TRUE	1.08009	TRUE	3	20	1	83.4967				N	N
E2	BgAT 5812	TBP	UNKNOWN	SYBR	None				26.4338	26.4338								TRUE	1.08009	TRUE	3	19	1	83.4967				N	N
E3	BgAT 6243	TBP	UNKNOWN	SYBR	None				28.6841	28.8068	0.173463							TRUE	1.08009	TRUE	3	21	1	83.4967				N	N
E4	BgAT 5803	PGC-1a	UNKNOWN	SYBR	None	2.309	1.43848	3.70634	28.3564	28.4941	0.194806		0.833617	0.158675			-1.20727	TRUE	1.05272	TRUE	3	21	1	87.512				N	N
E5	BgAT 5812	PGC-1a	UNKNOWN	SYBR	None	4.11855			26.3787	26.4325	0.0760666		-0.00124741				-2.04214	TRUE	1.05272	TRUE	3	19	1	87.512				N	N
E6	BgAT 6243	PGC-1a	UNKNOWN	SYBR	None	1.85536	0.701529	4.90696	30.2581	29.956	0.42732		1.14919	0.326108			-0.891703	TRUE	1.05272	TRUE	3	23	1	87.512				N	N
E7	BgAT 5807	TBP	UNKNOWN	SYBR	None				26.1855	26.1898	0.00604892							TRUE	1.08009	TRUE	3	19	1	83.6792				N	N
E8	BgAT 5811	TBP	UNKNOWN	SYBR	None				26.4995	26.2795	0.311199							TRUE	1.08009	TRUE	3	19	1	83.6792				N	N
E9	BgAT 6251	TBP	UNKNOWN	SYBR	None				26.939	26.9137	0.0358336							TRUE	1.08009	TRUE	3	19	1	83.4967				N	N
E10	BgAT 5807	PGC-1a	UNKNOWN	SYBR	None	2.96801	2.7251	3.23258	26.6895	26.6612	0.0400361		0.47139	0.0286311			-1.5695	TRUE	1.05272	TRUE	3	19	1	87.3295				N	N
E11	BgAT 5811	PGC-1a	UNKNOWN	SYBR	None	2.03355	0.971155	4.25814	27.1824	27.2963	0.161156		1.01689	0.247806			-1.024	TRUE	1.05272	TRUE	3	20	1	86.9645				N	N
E12	BgAT 6251	PGC-1a	UNKNOWN	SYBR	None	1.46199	0.983393	2.1735	28.5372	28.4067	0.184591		1.49296	0.132962			-0.547931	TRUE	1.05272	TRUE	3	21	1	86.782				N	N
F1	BgAT 5803	TBP	UNKNOWN	SYBR	None				27.7393	27.6605	0.111382							TRUE	1.08009	TRUE	3	20	1	83.3142				N	N
F2	BgAT 5812	TBP	UNKNOWN	SYBR	None				Undetermined	26.4338								TRUE	1.08009	TRUE	3	39	1	69.4432				N	Y
F3	BgAT 6243	TBP	UNKNOWN	SYBR	None				28.9294	28.8068	0.173463							TRUE	1.08009	TRUE	3	21	1	83.4967				N	N
F4	BgAT 5803	PGC-1a	UNKNOWN	SYBR	None	2.309	1.43848	3.70634	28.6319	28.4941	0.194806		0.833617	0.158675			-1.20727	TRUE	1.05272	TRUE	3	21	1	87.3295				N	N
F5	BgAT 5812	PGC-1a	UNKNOWN	SYBR	None	4.11855			26.4863	26.4325	0.0760666		-0.00124741				-2.04214	TRUE	1.05272	TRUE	3	19	1	87.3295				N	N
F6	BgAT 6243	PGC-1a	UNKNOWN	SYBR	None	1.85536	0.701529	4.90696	29.6538	29.956	0.42732		1.14919	0.326108			-0.891703	TRUE	1.05272	TRUE	3	22	1	87.3295				N	N
F7	BgAT 5807	TBP	UNKNOWN	SYBR	None				26.194	26.1898	0.00604892							TRUE	1.08009	TRUE	3	18	1	83.4967				N	N
F8	BgAT 5811	TBP	UNKNOWN	SYBR	None				26.0594	26.2795	0.311199							TRUE	1.08009	TRUE	3	19	1	83.4967				N	N
F9	BgAT 6251	TBP	UNKNOWN	SYBR	None				26.8884	26.9137	0.0358336							TRUE	1.08009	TRUE	3	19	1	83.3142				N	N
F10	BgAT 5807	PGC-1a	UNKNOWN	SYBR	None	2.96801	2.7251	3.23258	26.6328	26.6612	0.0400361		0.47139	0.0286311			-1.5695	TRUE	1.05272	TRUE	3	19	1	87.147				N	N
F11	BgAT 5811	PGC-1a	UNKNOWN	SYBR	None	2.03355	0.971155	4.25814	27.4103	27.2963	0.161156		1.01689	0.247806			-1.024	TRUE	1.05272	TRUE	3	20	1	86.9645				N	N
F12	BgAT 6251	PGC-1a	UNKNOWN	SYBR	None	1.46199	0.983393	2.1735	28.2761	28.4067	0.184591		1.49296	0.132962			-0.547931	TRUE	1.05272	TRUE	3	21	1	86.782				N	N
G1	H2O	TBP	UNKNOWN	SYBR	None				Undetermined									TRUE	1.08009	TRUE	3	38	1	69.4432				N	Y
G2	H2O	PGC-1a	UNKNOWN	SYBR	None				Undetermined									TRUE	1.05272	TRUE	3	39	1	61.9601				Y	Y
Analysis Type	Singleplex
Endogenous Control	TBP
RQ Min/Max Confidence Level	95.0
Reference Sample	WAT 5803
