# Supplementary material for: Adipocytes influence choroidal neovascularization via PRDM16
Source: EMBO Mol Med. 2026 May 19;18(6):2379–403. doi: 10.1038/s44321-026-00441-5 (PMC13269495; doi:10.1038/s44321-026-00441-5)
Supplement: Supplementary file 2 — Source data Fig. 1 [file 44321_2026_441_MOESM2_ESM.zip › Figure 1/1D/14 Days/2022-12-09 iWAT B6 Sham and CNV 14d Cidea .xls]

## Sheet: Sample Setup
Block Type	96-Well Block (0.2mL)
Calibration Background is expired	Yes
Calibration Background performed on	12-02-2021
Calibration Normalization FAM-ROX is expired	Yes
Calibration Normalization FAM-ROX performed on	12-02-2021
Calibration Normalization VIC-ROX is expired	Yes
Calibration Normalization VIC-ROX performed on	12-02-2021
Calibration Pure Dye CY3 is expired	Yes
Calibration Pure Dye CY3 performed on	03-26-2020
Calibration Pure Dye CY5 is expired	Yes
Calibration Pure Dye CY5 performed on	03-26-2020
Calibration Pure Dye FAM is expired	Yes
Calibration Pure Dye FAM performed on	12-02-2021
Calibration Pure Dye NED is expired	Yes
Calibration Pure Dye NED performed on	12-02-2021
Calibration Pure Dye ROX is expired	Yes
Calibration Pure Dye ROX performed on	12-02-2021
Calibration Pure Dye SYBR is expired	Yes
Calibration Pure Dye SYBR performed on	12-02-2021
Calibration Pure Dye TAMRA is expired	Yes
Calibration Pure Dye TAMRA performed on	12-02-2021
Calibration Pure Dye VIC is expired	Yes
Calibration Pure Dye VIC performed on	12-02-2021
Calibration ROI is expired	Yes
Calibration ROI performed on	12-02-2021
Calibration Uniformity is expired	Yes
Calibration Uniformity performed on	12-02-2021
Chemistry	SYBR_GREEN
Date Created	2022-12-09 14:40:55 PM EST
Experiment Barcode
Experiment Comment
Experiment File Name	D:\Program Files (x86)\Applied BioSystems\QuantStudio Real-Time PCR Software\Experiment\Sapieha\Roberto\2022-12-09 iWAT B6 Sham and CNV 14d Cidea and Dio2.eds
Experiment Name	2022-12-09 iWAT B6 Sham and CNV 14d Cidea and Dio2
Experiment Run End Time	2022-12-09 17:43:22 PM EST
Experiment Type	Comparative Cт (ΔΔCт)
Instrument Name	278870006
Instrument Serial Number	278870006
Instrument Type	QuantStudio(TM) 7 Flex System
Passive Reference	ROX
Quantification Cycle Method	Ct
Signal Smoothing On	true
Stage/ Cycle where Analysis is performed	Stage 2, Step 2
User Name
Well	Well Position	Sample Name	Sample Color	Biogroup Name	Biogroup Color	Target Name	Target Color	Task	Reporter	Quencher	Quantity	Comments
1	A1	Sham 1	RGB(176,23,31)			Tbp	RGB(176,23,31)	UNKNOWN	SYBR	None
2	A2	Sham 2	RGB(0,0,255)			Tbp	RGB(176,23,31)	UNKNOWN	SYBR	None
3	A3	Sham 3	RGB(0,139,69)			Tbp	RGB(176,23,31)	UNKNOWN	SYBR	None
4	A4	Sham 4	RGB(255,127,0)			Tbp	RGB(176,23,31)	UNKNOWN	SYBR	None
5	A5	Sham 5	RGB(139,137,112)			Tbp	RGB(176,23,31)	UNKNOWN	SYBR	None
6	A6	Sham 6	RGB(238,121,66)			Tbp	RGB(176,23,31)	UNKNOWN	SYBR	None
7	A7	CNV 1	RGB(142,56,142)			Tbp	RGB(176,23,31)	UNKNOWN	SYBR	None
8	A8	CNV 2	RGB(198,113,113)			Tbp	RGB(176,23,31)	UNKNOWN	SYBR	None
9	A9	CNV 3	RGB(0,245,255)			Tbp	RGB(176,23,31)	UNKNOWN	SYBR	None
10	A10	CNV 4	RGB(238,220,130)			Tbp	RGB(176,23,31)	UNKNOWN	SYBR	None
11	A11	CNV 5	RGB(238,238,0)			Tbp	RGB(176,23,31)	UNKNOWN	SYBR	None
12	A12	CNV 6	RGB(142,142,56)			Tbp	RGB(176,23,31)	UNKNOWN	SYBR	None
13	B1	Sham 1	RGB(176,23,31)			Tbp	RGB(176,23,31)	UNKNOWN	SYBR	None
14	B2	Sham 2	RGB(0,0,255)			Tbp	RGB(176,23,31)	UNKNOWN	SYBR	None
15	B3	Sham 3	RGB(0,139,69)			Tbp	RGB(176,23,31)	UNKNOWN	SYBR	None
16	B4	Sham 4	RGB(255,127,0)			Tbp	RGB(176,23,31)	UNKNOWN	SYBR	None
17	B5	Sham 5	RGB(139,137,112)			Tbp	RGB(176,23,31)	UNKNOWN	SYBR	None
18	B6	Sham 6	RGB(238,121,66)			Tbp	RGB(176,23,31)	UNKNOWN	SYBR	None
19	B7	CNV 1	RGB(142,56,142)			Tbp	RGB(176,23,31)	UNKNOWN	SYBR	None
20	B8	CNV 2	RGB(198,113,113)			Tbp	RGB(176,23,31)	UNKNOWN	SYBR	None
21	B9	CNV 3	RGB(0,245,255)			Tbp	RGB(176,23,31)	UNKNOWN	SYBR	None
22	B10	CNV 4	RGB(238,220,130)			Tbp	RGB(176,23,31)	UNKNOWN	SYBR	None
23	B11	CNV 5	RGB(238,238,0)			Tbp	RGB(176,23,31)	UNKNOWN	SYBR	None
24	B12	CNV 6	RGB(142,142,56)			Tbp	RGB(176,23,31)	UNKNOWN	SYBR	None
25	C1	Sham 1	RGB(176,23,31)			Cidea	RGB(0,0,255)	UNKNOWN	SYBR	None
26	C2	Sham 2	RGB(0,0,255)			Cidea	RGB(0,0,255)	UNKNOWN	SYBR	None
27	C3	Sham 3	RGB(0,139,69)			Cidea	RGB(0,0,255)	UNKNOWN	SYBR	None
28	C4	Sham 4	RGB(255,127,0)			Cidea	RGB(0,0,255)	UNKNOWN	SYBR	None
29	C5	Sham 5	RGB(139,137,112)			Cidea	RGB(0,0,255)	UNKNOWN	SYBR	None
30	C6	Sham 6	RGB(238,121,66)			Cidea	RGB(0,0,255)	UNKNOWN	SYBR	None
31	C7	CNV 1	RGB(142,56,142)			Cidea	RGB(0,0,255)	UNKNOWN	SYBR	None
32	C8	CNV 2	RGB(198,113,113)			Cidea	RGB(0,0,255)	UNKNOWN	SYBR	None
33	C9	CNV 3	RGB(0,245,255)			Cidea	RGB(0,0,255)	UNKNOWN	SYBR	None
34	C10	CNV 4	RGB(238,220,130)			Cidea	RGB(0,0,255)	UNKNOWN	SYBR	None
35	C11	CNV 5	RGB(238,238,0)			Cidea	RGB(0,0,255)	UNKNOWN	SYBR	None
36	C12	CNV 6	RGB(142,142,56)			Cidea	RGB(0,0,255)	UNKNOWN	SYBR	None
37	D1	Sham 1	RGB(176,23,31)			Cidea	RGB(0,0,255)	UNKNOWN	SYBR	None
38	D2	Sham 2	RGB(0,0,255)			Cidea	RGB(0,0,255)	UNKNOWN	SYBR	None
39	D3	Sham 3	RGB(0,139,69)			Cidea	RGB(0,0,255)	UNKNOWN	SYBR	None
40	D4	Sham 4	RGB(255,127,0)			Cidea	RGB(0,0,255)	UNKNOWN	SYBR	None
41	D5	Sham 5	RGB(139,137,112)			Cidea	RGB(0,0,255)	UNKNOWN	SYBR	None
42	D6	Sham 6	RGB(238,121,66)			Cidea	RGB(0,0,255)	UNKNOWN	SYBR	None
43	D7	CNV 1	RGB(142,56,142)			Cidea	RGB(0,0,255)	UNKNOWN	SYBR	None
44	D8	CNV 2	RGB(198,113,113)			Cidea	RGB(0,0,255)	UNKNOWN	SYBR	None
45	D9	CNV 3	RGB(0,245,255)			Cidea	RGB(0,0,255)	UNKNOWN	SYBR	None
46	D10	CNV 4	RGB(238,220,130)			Cidea	RGB(0,0,255)	UNKNOWN	SYBR	None
47	D11	CNV 5	RGB(238,238,0)			Cidea	RGB(0,0,255)	UNKNOWN	SYBR	None
48	D12	CNV 6	RGB(142,142,56)			Cidea	RGB(0,0,255)	UNKNOWN	SYBR	None
49	E1	Sham 1	RGB(176,23,31)			Dio2	RGB(0,139,69)	UNKNOWN	SYBR	None
50	E2	Sham 2	RGB(0,0,255)			Dio2	RGB(0,139,69)	UNKNOWN	SYBR	None
51	E3	Sham 3	RGB(0,139,69)			Dio2	RGB(0,139,69)	UNKNOWN	SYBR	None
52	E4	Sham 4	RGB(255,127,0)			Dio2	RGB(0,139,69)	UNKNOWN	SYBR	None
53	E5	Sham 5	RGB(139,137,112)			Dio2	RGB(0,139,69)	UNKNOWN	SYBR	None
54	E6	Sham 6	RGB(238,121,66)			Dio2	RGB(0,139,69)	UNKNOWN	SYBR	None
55	E7	CNV 1	RGB(142,56,142)			Dio2	RGB(0,139,69)	UNKNOWN	SYBR	None
56	E8	CNV 2	RGB(198,113,113)			Dio2	RGB(0,139,69)	UNKNOWN	SYBR	None
57	E9	CNV 3	RGB(0,245,255)			Dio2	RGB(0,139,69)	UNKNOWN	SYBR	None
58	E10	CNV 4	RGB(238,220,130)			Dio2	RGB(0,139,69)	UNKNOWN	SYBR	None
59	E11	CNV 5	RGB(238,238,0)			Dio2	RGB(0,139,69)	UNKNOWN	SYBR	None
60	E12	CNV 6	RGB(142,142,56)			Dio2	RGB(0,139,69)	UNKNOWN	SYBR	None
61	F1	Sham 1	RGB(176,23,31)			Dio2	RGB(0,139,69)	UNKNOWN	SYBR	None
62	F2	Sham 2	RGB(0,0,255)			Dio2	RGB(0,139,69)	UNKNOWN	SYBR	None
63	F3	Sham 3	RGB(0,139,69)			Dio2	RGB(0,139,69)	UNKNOWN	SYBR	None
64	F4	Sham 4	RGB(255,127,0)			Dio2	RGB(0,139,69)	UNKNOWN	SYBR	None
65	F5	Sham 5	RGB(139,137,112)			Dio2	RGB(0,139,69)	UNKNOWN	SYBR	None
66	F6	Sham 6	RGB(238,121,66)			Dio2	RGB(0,139,69)	UNKNOWN	SYBR	None
67	F7	CNV 1	RGB(142,56,142)			Dio2	RGB(0,139,69)	UNKNOWN	SYBR	None
68	F8	CNV 2	RGB(198,113,113)			Dio2	RGB(0,139,69)	UNKNOWN	SYBR	None
69	F9	CNV 3	RGB(0,245,255)			Dio2	RGB(0,139,69)	UNKNOWN	SYBR	None
70	F10	CNV 4	RGB(238,220,130)			Dio2	RGB(0,139,69)	UNKNOWN	SYBR	None
71	F11	CNV 5	RGB(238,238,0)			Dio2	RGB(0,139,69)	UNKNOWN	SYBR	None
72	F12	CNV 6	RGB(142,142,56)			Dio2	RGB(0,139,69)	UNKNOWN	SYBR	None
73	G1	H2O	RGB(238,44,44)			Tbp	RGB(176,23,31)	UNKNOWN	SYBR	None
74	G2	H2O	RGB(238,44,44)			Cidea	RGB(0,0,255)	UNKNOWN	SYBR	None
75	G3	H2O	RGB(238,44,44)			Dio2	RGB(0,139,69)	UNKNOWN	SYBR	None
76	G4
77	G5
78	G6
79	G7
80	G8
81	G9
82	G10
83	G11
84	G12
85	H1
86	H2
87	H3
88	H4
89	H5
90	H6
91	H7
92	H8
93	H9
94	H10
95	H11
96	H12

## Sheet: Amplification Data
Block Type	96-Well Block (0.2mL)
Calibration Background is expired	Yes
Calibration Background performed on	12-02-2021
Calibration Normalization FAM-ROX is expired	Yes
Calibration Normalization FAM-ROX performed on	12-02-2021
Calibration Normalization VIC-ROX is expired	Yes
Calibration Normalization VIC-ROX performed on	12-02-2021
Calibration Pure Dye CY3 is expired	Yes
Calibration Pure Dye CY3 performed on	03-26-2020
Calibration Pure Dye CY5 is expired	Yes
Calibration Pure Dye CY5 performed on	03-26-2020
Calibration Pure Dye FAM is expired	Yes
Calibration Pure Dye FAM performed on	12-02-2021
Calibration Pure Dye NED is expired	Yes
Calibration Pure Dye NED performed on	12-02-2021
Calibration Pure Dye ROX is expired	Yes
Calibration Pure Dye ROX performed on	12-02-2021
Calibration Pure Dye SYBR is expired	Yes
Calibration Pure Dye SYBR performed on	12-02-2021
Calibration Pure Dye TAMRA is expired	Yes
Calibration Pure Dye TAMRA performed on	12-02-2021
Calibration Pure Dye VIC is expired	Yes
Calibration Pure Dye VIC performed on	12-02-2021
Calibration ROI is expired	Yes
Calibration ROI performed on	12-02-2021
Calibration Uniformity is expired	Yes
Calibration Uniformity performed on	12-02-2021
Chemistry	SYBR_GREEN
Date Created	2022-12-09 14:40:55 PM EST
Experiment Barcode
Experiment Comment
Experiment File Name	D:\Program Files (x86)\Applied BioSystems\QuantStudio Real-Time PCR Software\Experiment\Sapieha\Roberto\2022-12-09 iWAT B6 Sham and CNV 14d Cidea and Dio2.eds
Experiment Name	2022-12-09 iWAT B6 Sham and CNV 14d Cidea and Dio2
Experiment Run End Time	2022-12-09 17:43:22 PM EST
Experiment Type	Comparative Cт (ΔΔCт)
Instrument Name	278870006
Instrument Serial Number	278870006
Instrument Type	QuantStudio(TM) 7 Flex System
Passive Reference	ROX
Quantification Cycle Method	Ct
Signal Smoothing On	true
Stage/ Cycle where Analysis is performed	Stage 2, Step 2
User Name
Well	Cycle	Target Name	Rn	Delta Rn
1	1	Tbp	0.703956	-0.0228343
1	2	Tbp	0.722574	-0.00500415
1	3	Tbp	0.752684	0.0243181
1	4	Tbp	0.733329	0.0041758
1	5	Tbp	0.72115	-0.00879102
1	6	Tbp	0.720108	-0.0106215
1	7	Tbp	0.725019	-0.00649761
1	8	Tbp	0.72786	-0.00444417
1	9	Tbp	0.728637	-0.00445538
1	10	Tbp	0.731133	-0.00274676
1	11	Tbp	0.734335	-0.000332591
1	12	Tbp	0.734969	-0.000486551
1	13	Tbp	0.735603	-0.000640035
1	14	Tbp	0.735642	-0.00138849
1	15	Tbp	0.738689	0.000870045
1	16	Tbp	0.741027	0.00242084
1	17	Tbp	0.74244	0.00304579
1	18	Tbp	0.745755	0.0055735
1	19	Tbp	0.753541	0.0125709
1	20	Tbp	0.766355	0.0245978
1	21	Tbp	0.793556	0.0510105
1	22	Tbp	0.83758	0.0942476
1	23	Tbp	0.924006	0.179885
1	24	Tbp	1.0863	0.341395
1	25	Tbp	1.36757	0.621878
1	26	Tbp	1.80022	1.05373
1	27	Tbp	2.30893	1.56165
1	28	Tbp	2.73704	1.98898
1	29	Tbp	3.10795	2.3591
1	30	Tbp	3.42716	2.67753
1	31	Tbp	3.69821	2.94779
1	32	Tbp	3.9185	3.16729
1	33	Tbp	4.10511	3.35311
1	34	Tbp	4.235	3.48221
1	35	Tbp	4.3468	3.59323
1	36	Tbp	4.44078	3.68642
1	37	Tbp	4.51771	3.76257
1	38	Tbp	4.59846	3.84252
1	39	Tbp	4.6429	3.88618
1	40	Tbp	4.68563	3.92812
2	1	Tbp	0.623945	-0.0112984
2	2	Tbp	0.624923	-0.0129659
2	3	Tbp	0.635352	-0.0051811
2	4	Tbp	0.641008	-0.00217056
2	5	Tbp	0.645496	-0.000327556
2	6	Tbp	0.650402	0.00193393
2	7	Tbp	0.654561	0.00344762
2	8	Tbp	0.656045	0.00228655
2	9	Tbp	0.658541	0.00213721
2	10	Tbp	0.660895	0.00184703
2	11	Tbp	0.662299	0.000605315
2	12	Tbp	0.663695	-0.000643373
2	13	Tbp	0.66703	4.65806e-05
2	14	Tbp	0.668595	-0.00103331
2	15	Tbp	0.6728	0.000526576
2	16	Tbp	0.674074	-0.000844301
2	17	Tbp	0.67555	-0.00201288
2	18	Tbp	0.67959	-0.000617744
2	19	Tbp	0.688968	0.00611457
2	20	Tbp	0.708583	0.0230847
2	21	Tbp	0.743271	0.0551275
2	22	Tbp	0.806147	0.115359
2	23	Tbp	0.927606	0.234173
2	24	Tbp	1.14869	0.452609
2	25	Tbp	1.52953	0.830808
2	26	Tbp	2.1124	1.41104
2	27	Tbp	2.80732	2.10331
2	28	Tbp	3.36142	2.65476
2	29	Tbp	3.76477	3.05547
2	30	Tbp	4.07122	3.35927
2	31	Tbp	4.30703	3.59244
2	32	Tbp	4.49582	3.77858
2	33	Tbp	4.65091	3.93102
2	34	Tbp	4.74641	4.02388
2	35	Tbp	4.82071	4.09554
2	36	Tbp	4.88577	4.15795
2	37	Tbp	4.94605	4.21559
2	38	Tbp	5.01159	4.27848
2	39	Tbp	5.03623	4.30048
2	40	Tbp	5.05719	4.31879
3	1	Tbp	0.678029	-0.00724821
3	2	Tbp	0.675784	-0.0124622
3	3	Tbp	0.683312	-0.00790387
3	4	Tbp	0.69107	-0.00311577
3	5	Tbp	0.69775	0.000594909
3	6	Tbp	0.702111	0.00198578
3	7	Tbp	0.706125	0.00303052
3	8	Tbp	0.709796	0.00373189
3	9	Tbp	0.712279	0.00324509
3	10	Tbp	0.714867	0.00286332
3	11	Tbp	0.716702	0.00172898
3	12	Tbp	0.718244	0.000301205
3	13	Tbp	0.722428	0.00151517
3	14	Tbp	0.723899	1.68224e-05
3	15	Tbp	0.725451	-0.0014004
3	16	Tbp	0.72638	-0.00344175
3	17	Tbp	0.730171	-0.00261986
3	18	Tbp	0.735229	-0.000532035
3	19	Tbp	0.745714	0.00698387
3	20	Tbp	0.764461	0.0227611
3	21	Tbp	0.80271	0.0580409
3	22	Tbp	0.871571	0.123932
3	23	Tbp	1.0041	0.253488
3	24	Tbp	1.24058	0.487004
3	25	Tbp	1.64422	0.887673
3	26	Tbp	2.23833	1.47881
3	27	Tbp	2.89149	2.129
3	28	Tbp	3.38115	2.61569
3	29	Tbp	3.7508	2.98237
3	30	Tbp	4.02808	3.25669
3	31	Tbp	4.24284	3.46847
3	32	Tbp	4.4161	3.63877
3	33	Tbp	4.5591	3.77879
3	34	Tbp	4.65526	3.87199
3	35	Tbp	4.72032	3.93408
3	36	Tbp	4.77094	3.98173
3	37	Tbp	4.82842	4.03623
3	38	Tbp	4.88579	4.09063
3	39	Tbp	4.91467	4.11654
3	40	Tbp	4.93947	4.13838
4	1	Tbp	0.473341	0.00661912
4	2	Tbp	0.473008	0.00608647
4	3	Tbp	0.471158	0.00403734
4	4	Tbp	0.469594	0.00227356
4	5	Tbp	0.467873	0.000353881
4	6	Tbp	0.467394	-0.000324975
4	7	Tbp	0.466384	-0.00153428
4	8	Tbp	0.466799	-0.00131865
4	9	Tbp	0.46765	-0.000667699
4	10	Tbp	0.468353	-0.00016388
4	11	Tbp	0.468305	-0.000411318
4	12	Tbp	0.468226	-0.000689989
4	13	Tbp	0.468435	-0.00068068
4	14	Tbp	0.468792	-0.000523283
4	15	Tbp	0.467906	-0.00160805
4	16	Tbp	0.468261	-0.00145265
4	17	Tbp	0.469009	-0.000904183
4	18	Tbp	0.469095	-0.00101799
4	19	Tbp	0.469302	-0.00101011
4	20	Tbp	0.469645	-0.00086654
4	21	Tbp	0.470544	-0.000167635
4	22	Tbp	0.471196	0.000285669
4	23	Tbp	0.472798	0.00168806
4	24	Tbp	0.476013	0.00470341
4	25	Tbp	0.480939	0.00942944
4	26	Tbp	0.49304	0.0213315
4	27	Tbp	0.513501	0.0415932
4	28	Tbp	0.552726	0.0806188
4	29	Tbp	0.628942	0.156634
4	30	Tbp	0.76819	0.295683
4	31	Tbp	1.02267	0.54996
4	32	Tbp	1.46489	0.99198
4	33	Tbp	2.12578	1.65267
4	34	Tbp	2.85729	2.38399
4	35	Tbp	3.40091	2.9274
4	36	Tbp	3.78159	3.30789
4	37	Tbp	4.08039	3.60649
4	38	Tbp	4.31778	3.84368
4	39	Tbp	4.47261	3.99831
4	40	Tbp	4.57299	4.09849
5	1	Tbp	0.511195	-0.0133328
5	2	Tbp	0.514972	-0.0108086
5	3	Tbp	0.523518	-0.0035147
5	4	Tbp	0.52796	-0.000325613
5	5	Tbp	0.529447	-9.1781e-05
5	6	Tbp	0.532457	0.00166572
5	7	Tbp	0.533724	0.00168057
5	8	Tbp	0.53411	0.000813205
5	9	Tbp	0.535647	0.00109794
5	10	Tbp	0.537365	0.00156381
5	11	Tbp	0.536949	-0.000105175
5	12	Tbp	0.537193	-0.00111344
5	13	Tbp	0.539962	0.000401947
5	14	Tbp	0.540834	2.16727e-05
5	15	Tbp	0.541581	-0.000483772
5	16	Tbp	0.541868	-0.00144954
5	17	Tbp	0.543714	-0.000855818
5	18	Tbp	0.546518	0.000694978
5	19	Tbp	0.552418	0.00534277
5	20	Tbp	0.565505	0.0171767
5	21	Tbp	0.589458	0.0398776
5	22	Tbp	0.631899	0.0810657
5	23	Tbp	0.715992	0.163906
5	24	Tbp	0.871269	0.31793
5	25	Tbp	1.1538	0.599211
5	26	Tbp	1.6275	1.07166
5	27	Tbp	2.29878	1.74169
5	28	Tbp	3.00736	2.44901
5	29	Tbp	3.52399	2.96439
5	30	Tbp	3.8866	3.32575
5	31	Tbp	4.17786	3.61576
5	32	Tbp	4.40737	3.84401
5	33	Tbp	4.58552	4.02091
5	34	Tbp	4.70516	4.1393
5	35	Tbp	4.79715	4.23003
5	36	Tbp	4.87278	4.30441
5	37	Tbp	4.92508	4.35545
5	38	Tbp	4.99448	4.4236
5	39	Tbp	5.03571	4.46358
5	40	Tbp	5.05751	4.48413
6	1	Tbp	0.528108	0.00283966
6	2	Tbp	0.530375	0.00389339
6	3	Tbp	0.527952	0.000257851
6	4	Tbp	0.527878	-0.00102784
6	5	Tbp	0.53181	0.00169149
6	6	Tbp	0.532325	0.000993618
6	7	Tbp	0.533338	0.000793865
6	8	Tbp	0.534401	0.000644419
6	9	Tbp	0.53402	-0.000948771
6	10	Tbp	0.535788	-0.000393512
6	11	Tbp	0.536108	-0.00128623
6	12	Tbp	0.536553	-0.00205401
6	13	Tbp	0.539186	-0.000633355
6	14	Tbp	0.540445	-0.000586523
6	15	Tbp	0.54209	-0.000154645
6	16	Tbp	0.543134	-0.000323046
6	17	Tbp	0.54574	0.00107014
6	18	Tbp	0.547839	0.00195656
6	19	Tbp	0.553246	0.00615187
6	20	Tbp	0.566954	0.0186472
6	21	Tbp	0.591901	0.042381
6	22	Tbp	0.635592	0.0848596
6	23	Tbp	0.718926	0.166981
6	24	Tbp	0.876541	0.323384
6	25	Tbp	1.15625	0.601877
6	26	Tbp	1.61385	1.05827
6	27	Tbp	2.22831	1.67151
6	28	Tbp	2.82567	2.26766
6	29	Tbp	3.279	2.71978
6	30	Tbp	3.64076	3.08033
6	31	Tbp	3.94021	3.37856
6	32	Tbp	4.18672	3.62386
6	33	Tbp	4.38351	3.81944
6	34	Tbp	4.52076	3.95548
6	35	Tbp	4.62504	4.05854
6	36	Tbp	4.71154	4.14383
6	37	Tbp	4.78223	4.21331
6	38	Tbp	4.85523	4.28509
6	39	Tbp	4.89956	4.32822
6	40	Tbp	4.93516	4.3626
7	1	Tbp	0.577001	-0.00539571
7	2	Tbp	0.576046	-0.00774358
7	3	Tbp	0.581066	-0.00411703
7	4	Tbp	0.584791	-0.0017857
7	5	Tbp	0.587569	-0.000400348
7	6	Tbp	0.589507	0.000143742
7	7	Tbp	0.593061	0.00230491
7	8	Tbp	0.593632	0.00148304
7	9	Tbp	0.594891	0.00134835
7	10	Tbp	0.597181	0.00224536
7	11	Tbp	0.597727	0.00139803
7	12	Tbp	0.598191	0.000468756
7	13	Tbp	0.600722	0.00160615
7	14	Tbp	0.60143	0.000921013
7	15	Tbp	0.601951	4.86578e-05
7	16	Tbp	0.601804	-0.00149163
7	17	Tbp	0.602484	-0.00220418
7	18	Tbp	0.604793	-0.00128864
7	19	Tbp	0.606795	-0.000680472
7	20	Tbp	0.61276	0.00389122
7	21	Tbp	0.624181	0.0139195
7	22	Tbp	0.642516	0.0308615
7	23	Tbp	0.678778	0.06573
7	24	Tbp	0.751263	0.136822
7	25	Tbp	0.88667	0.270835
7	26	Tbp	1.13153	0.514301
7	27	Tbp	1.54262	0.923994
7	28	Tbp	2.15606	1.53604
7	29	Tbp	2.86086	2.23945
7	30	Tbp	3.37539	2.75259
7	31	Tbp	3.72398	3.09979
7	32	Tbp	4.00395	3.37836
7	33	Tbp	4.22973	3.60275
7	34	Tbp	4.37744	3.74907
7	35	Tbp	4.49216	3.8624
7	36	Tbp	4.58973	3.95857
7	37	Tbp	4.65902	4.02647
7	38	Tbp	4.72737	4.09342
7	39	Tbp	4.76238	4.12704
7	40	Tbp	4.79385	4.15711
8	1	Tbp	0.557199	-0.00457009
8	2	Tbp	0.558833	-0.00692271
8	3	Tbp	0.563759	-0.00598426
8	4	Tbp	0.571663	-0.00206689
8	5	Tbp	0.576175	-0.00154187
8	6	Tbp	0.58142	-0.000284057
8	7	Tbp	0.586695	0.00100397
8	8	Tbp	0.589792	0.000113807
8	9	Tbp	0.594683	0.00101792
8	10	Tbp	0.60205	0.00439783
8	11	Tbp	0.606321	0.00468164
8	12	Tbp	0.609268	0.00364175
8	13	Tbp	0.613764	0.00415051
8	14	Tbp	0.615548	0.00194731
8	15	Tbp	0.619335	0.00174737
8	16	Tbp	0.620223	-0.00135192
8	17	Tbp	0.621909	-0.00365281
8	18	Tbp	0.625307	-0.00424197
8	19	Tbp	0.629958	-0.00357836
8	20	Tbp	0.637391	-0.000131746
8	21	Tbp	0.650074	0.00856377
8	22	Tbp	0.668725	0.0232277
8	23	Tbp	0.708601	0.059117
8	24	Tbp	0.782231	0.12876
8	25	Tbp	0.919002	0.261544
8	26	Tbp	1.16843	0.506987
8	27	Tbp	1.58794	0.922511
8	28	Tbp	2.21125	1.54183
8	29	Tbp	2.93504	2.26164
8	30	Tbp	3.47577	2.79837
8	31	Tbp	3.8447	3.16332
8	32	Tbp	4.14368	3.45831
8	33	Tbp	4.38456	3.69521
8	34	Tbp	4.54731	3.85397
8	35	Tbp	4.66712	3.96979
8	36	Tbp	4.76275	4.06143
8	37	Tbp	4.84003	4.13473
8	38	Tbp	4.91412	4.20483
8	39	Tbp	4.95012	4.23684
8	40	Tbp	4.97438	4.25712
9	1	Tbp	1.33909	-0.0528473
9	2	Tbp	1.36769	-0.0242381
9	3	Tbp	1.46902	0.0770854
9	4	Tbp	1.57297	0.181037
9	5	Tbp	1.67912	0.287188
9	6	Tbp	1.78444	0.392503
9	7	Tbp	1.90112	0.509191
9	8	Tbp	2.02022	0.628282
9	9	Tbp	2.14499	0.753055
9	10	Tbp	2.27786	0.885926
9	11	Tbp	2.40904	1.01711
9	12	Tbp	2.53457	1.14264
9	13	Tbp	2.66238	1.27045
9	14	Tbp	2.78893	1.39699
9	15	Tbp	2.91544	1.5235
9	16	Tbp	3.02493	1.63299
9	17	Tbp	3.12972	1.73779
9	18	Tbp	3.22844	1.83651
9	19	Tbp	3.31868	1.92674
9	20	Tbp	3.40537	2.01344
9	21	Tbp	3.48656	2.09463
9	22	Tbp	3.55617	2.16424
9	23	Tbp	3.63368	2.24175
9	24	Tbp	3.7172	2.32527
9	25	Tbp	3.80743	2.4155
9	26	Tbp	3.90648	2.51455
9	27	Tbp	3.98982	2.59789
9	28	Tbp	4.06974	2.67781
9	29	Tbp	4.17405	2.78212
9	30	Tbp	4.24537	2.85344
9	31	Tbp	4.30745	2.91552
9	32	Tbp	4.37348	2.98154
9	33	Tbp	4.4427	3.05076
9	34	Tbp	4.48471	3.09277
9	35	Tbp	4.5213	3.12937
9	36	Tbp	4.55717	3.16524
9	37	Tbp	4.58904	3.19711
9	38	Tbp	4.62865	3.23672
9	39	Tbp	4.6412	3.24926
9	40	Tbp	4.66235	3.27041
10	1	Tbp	0.431417	0.00170898
10	2	Tbp	0.431837	0.00196847
10	3	Tbp	0.431452	0.00142375
10	4	Tbp	0.431395	0.00120646
10	5	Tbp	0.431073	0.000724498
10	6	Tbp	0.430625	0.000117189
10	7	Tbp	0.431446	0.00077776
10	8	Tbp	0.431163	0.000335406
10	9	Tbp	0.430707	-0.000280814
10	10	Tbp	0.429795	-0.00135319
10	11	Tbp	0.429575	-0.00173248
10	12	Tbp	0.429739	-0.00172902
10	13	Tbp	0.430953	-0.000674612
10	14	Tbp	0.431793	5.12228e-06
10	15	Tbp	0.431976	2.88176e-05
10	16	Tbp	0.431709	-0.000398039
10	17	Tbp	0.430948	-0.00131973
10	18	Tbp	0.43064	-0.00178784
10	19	Tbp	0.432097	-0.000490776
10	20	Tbp	0.431958	-0.000789452
10	21	Tbp	0.434841	0.00193359
10	22	Tbp	0.437071	0.00400336
10	23	Tbp	0.443265	0.010038
10	24	Tbp	0.456449	0.0230622
10	25	Tbp	0.480495	0.0469484
10	26	Tbp	0.528424	0.094717
10	27	Tbp	0.615839	0.181972
10	28	Tbp	0.782234	0.348207
10	29	Tbp	1.08295	0.648768
10	30	Tbp	1.57287	1.13852
10	31	Tbp	2.26057	1.82607
10	32	Tbp	2.96744	2.53277
10	33	Tbp	3.46354	3.02871
10	34	Tbp	3.80677	3.37178
10	35	Tbp	4.079	3.64385
10	36	Tbp	4.29185	3.85654
10	37	Tbp	4.45617	4.0207
10	38	Tbp	4.58591	4.15029
10	39	Tbp	4.66426	4.22847
10	40	Tbp	4.72648	4.29054
11	1	Tbp	0.46679	0.010491
11	2	Tbp	0.465013	0.00851767
11	3	Tbp	0.460904	0.00421335
11	4	Tbp	0.459286	0.00239926
11	5	Tbp	0.45867	0.0015871
11	6	Tbp	0.456753	-0.000525286
11	7	Tbp	0.457287	-0.00018738
11	8	Tbp	0.456355	-0.0013148
11	9	Tbp	0.456246	-0.00161955
11	10	Tbp	0.456037	-0.00202506
11	11	Tbp	0.455466	-0.00279145
11	12	Tbp	0.455976	-0.00247798
11	13	Tbp	0.458321	-0.000328634
11	14	Tbp	0.458384	-0.000461099
11	15	Tbp	0.458578	-0.000462762
11	16	Tbp	0.458611	-0.000626251
11	17	Tbp	0.458512	-0.000920363
11	18	Tbp	0.458599	-0.00102943
11	19	Tbp	0.459353	-0.000471229
11	20	Tbp	0.460746	0.000725549
11	21	Tbp	0.462783	0.00256749
11	22	Tbp	0.46416	0.00374853
11	23	Tbp	0.469704	0.00909677
11	24	Tbp	0.481307	0.0205037
11	25	Tbp	0.502264	0.0412644
11	26	Tbp	0.543053	0.0818582
11	27	Tbp	0.61844	0.157049
11	28	Tbp	0.760433	0.298847
11	29	Tbp	1.02494	0.563154
11	30	Tbp	1.46459	1.00261
11	31	Tbp	2.12043	1.65826
11	32	Tbp	2.86875	2.40638
11	33	Tbp	3.44064	2.97807
11	34	Tbp	3.81749	3.35473
11	35	Tbp	4.11338	3.65042
11	36	Tbp	4.34354	3.88039
11	37	Tbp	4.51529	4.05194
11	38	Tbp	4.64921	4.18567
11	39	Tbp	4.7381	4.27436
11	40	Tbp	4.80848	4.34455
12	1	Tbp	0.45826	0.00209003
12	2	Tbp	0.45855	0.00182802
12	3	Tbp	0.45772	0.000444893
12	4	Tbp	0.458011	0.00018353
12	5	Tbp	0.459451	0.00107164
12	6	Tbp	0.459997	0.00106551
12	7	Tbp	0.46061	0.00112535
12	8	Tbp	0.459544	-0.000493059
12	9	Tbp	0.458493	-0.00209574
12	10	Tbp	0.459928	-0.0012137
12	11	Tbp	0.46139	-0.000303835
12	12	Tbp	0.461949	-0.000297603
12	13	Tbp	0.463579	0.000780023
12	14	Tbp	0.464269	0.00091801
12	15	Tbp	0.465027	0.00112317
12	16	Tbp	0.462663	-0.00179349
12	17	Tbp	0.462031	-0.00297729
12	18	Tbp	0.463318	-0.00224305
12	19	Tbp	0.464682	-0.00143168
12	20	Tbp	0.468344	0.00167802
12	21	Tbp	0.471677	0.00445929
12	22	Tbp	0.476615	0.00884486
12	23	Tbp	0.488866	0.0205429
12	24	Tbp	0.512787	0.0439121
12	25	Tbp	0.554681	0.0852533
12	26	Tbp	0.639333	0.169353
12	27	Tbp	0.792914	0.322381
12	28	Tbp	1.07153	0.600441
12	29	Tbp	1.54872	1.07709
12	30	Tbp	2.22594	1.75375
12	31	Tbp	2.95067	2.47793
12	32	Tbp	3.47895	3.00566
12	33	Tbp	3.8666	3.39275
12	34	Tbp	4.14981	3.67541
12	35	Tbp	4.36755	3.8926
12	36	Tbp	4.53441	4.0589
12	37	Tbp	4.66055	4.18449
12	38	Tbp	4.77454	4.29794
12	39	Tbp	4.84086	4.3637
12	40	Tbp	4.89546	4.41775
13	1	Tbp	0.664179	0.0060029
13	2	Tbp	0.678764	0.019943
13	3	Tbp	0.69058	0.0311138
13	4	Tbp	0.662078	0.00196621
13	5	Tbp	0.649891	-0.0108658
13	6	Tbp	0.648365	-0.0130375
13	7	Tbp	0.654462	-0.00758587
13	8	Tbp	0.657596	-0.00509751
13	9	Tbp	0.659726	-0.0036127
13	10	Tbp	0.661701	-0.00228269
13	11	Tbp	0.6616	-0.00302895
13	12	Tbp	0.662413	-0.00286123
13	13	Tbp	0.66675	0.000831035
13	14	Tbp	0.667942	0.00137713
13	15	Tbp	0.67	0.00278963
13	16	Tbp	0.670869	0.00301356
13	17	Tbp	0.671478	0.00297701
13	18	Tbp	0.67345	0.00430386
13	19	Tbp	0.681504	0.0117128
13	20	Tbp	0.694138	0.0237014
13	21	Tbp	0.718453	0.047371
13	22	Tbp	0.759857	0.0881298
13	23	Tbp	0.844421	0.172049
13	24	Tbp	1.00015	0.32713
13	25	Tbp	1.27215	0.598491
13	26	Tbp	1.69504	1.02073
13	27	Tbp	2.20378	1.52883
13	28	Tbp	2.64088	1.96528
13	29	Tbp	3.02731	2.35106
13	30	Tbp	3.35873	2.68184
13	31	Tbp	3.63938	2.96184
13	32	Tbp	3.87305	3.19487
13	33	Tbp	4.06702	3.38819
13	34	Tbp	4.19915	3.51968
13	35	Tbp	4.30532	3.6252
13	36	Tbp	4.40065	3.71989
13	37	Tbp	4.46954	3.78814
13	38	Tbp	4.54544	3.86339
13	39	Tbp	4.58306	3.90036
13	40	Tbp	4.61782	3.93448
14	1	Tbp	0.520414	0.0158454
14	2	Tbp	0.516327	0.010839
14	3	Tbp	0.509989	0.00358154
14	4	Tbp	0.507744	0.00041737
14	5	Tbp	0.508359	0.000112969
14	6	Tbp	0.508805	-0.000360471
14	7	Tbp	0.509018	-0.00106643
14	8	Tbp	0.509841	-0.00116275
14	9	Tbp	0.511197	-0.000726324
14	10	Tbp	0.51251	-0.000332516
14	11	Tbp	0.51222	-0.0015416
14	12	Tbp	0.512716	-0.00196538
14	13	Tbp	0.515345	-0.000255745
14	14	Tbp	0.516304	-0.000215511
14	15	Tbp	0.517773	0.000334103
14	16	Tbp	0.518145	-0.000213127
14	17	Tbp	0.519272	-5.82206e-06
14	18	Tbp	0.523596	0.00339969
14	19	Tbp	0.530814	0.00969823
14	20	Tbp	0.546482	0.0244465
14	21	Tbp	0.574769	0.0518145
14	22	Tbp	0.625598	0.101724
14	23	Tbp	0.722849	0.198056
14	24	Tbp	0.904101	0.378389
14	25	Tbp	1.22662	0.699987
14	26	Tbp	1.74903	1.22148
14	27	Tbp	2.43779	1.90932
14	28	Tbp	3.08892	2.55953
14	29	Tbp	3.55311	3.0228
14	30	Tbp	3.88511	3.35388
14	31	Tbp	4.14522	3.61307
14	32	Tbp	4.35941	3.82635
14	33	Tbp	4.54481	4.01083
14	34	Tbp	4.70269	4.16779
14	35	Tbp	4.7695	4.23368
14	36	Tbp	4.83695	4.30021
14	37	Tbp	4.89933	4.36167
14	38	Tbp	4.96287	4.42429
14	39	Tbp	4.99044	4.45094
14	40	Tbp	5.01659	4.47617
15	1	Tbp	0.521527	-0.00104117
15	2	Tbp	0.522115	-0.00152943
15	3	Tbp	0.523443	-0.00127787
15	4	Tbp	0.526599	0.000801818
15	5	Tbp	0.528065	0.00119225
15	6	Tbp	0.527427	-0.000522668
15	7	Tbp	0.529323	0.000297517
15	8	Tbp	0.530107	5.00153e-06
15	9	Tbp	0.530909	-0.000269573
15	10	Tbp	0.53153	-0.00072463
15	11	Tbp	0.532569	-0.000762573
15	12	Tbp	0.534502	9.41487e-05
15	13	Tbp	0.536544	0.00106036
15	14	Tbp	0.537131	0.000570856
15	15	Tbp	0.538411	0.000774251
15	16	Tbp	0.538442	-0.000270653
15	17	Tbp	0.538811	-0.000977719
15	18	Tbp	0.540875	9.47802e-06
15	19	Tbp	0.546827	0.00488516
15	20	Tbp	0.556688	0.0136697
15	21	Tbp	0.575221	0.0311272
15	22	Tbp	0.609156	0.0639859
15	23	Tbp	0.67677	0.130523
15	24	Tbp	0.807052	0.259729
15	25	Tbp	1.03555	0.487146
15	26	Tbp	1.43557	0.886093
15	27	Tbp	2.03507	1.48451
15	28	Tbp	2.73241	2.18078
15	29	Tbp	3.29501	2.74231
15	30	Tbp	3.67185	3.11807
15	31	Tbp	3.96727	3.41241
15	32	Tbp	4.20859	3.65266
15	33	Tbp	4.40128	3.84427
15	34	Tbp	4.53206	3.97398
15	35	Tbp	4.62476	4.0656
15	36	Tbp	4.69917	4.13894
15	37	Tbp	4.76517	4.20385
15	38	Tbp	4.84053	4.27814
15	39	Tbp	4.87208	4.30861
15	40	Tbp	4.90139	4.33685
16	1	Tbp	0.404289	0.00371949
16	2	Tbp	0.404108	0.003147
16	3	Tbp	0.403347	0.00199319
16	4	Tbp	0.402298	0.000552087
16	5	Tbp	0.402419	0.000281051
16	6	Tbp	0.402817	0.00028667
16	7	Tbp	0.402271	-0.000652147
16	8	Tbp	0.402596	-0.000719514
16	9	Tbp	0.403497	-0.000210742
16	10	Tbp	0.404545	0.000444746
16	11	Tbp	0.40354	-0.000952341
16	12	Tbp	0.403568	-0.00131633
16	13	Tbp	0.405409	0.000132197
16	14	Tbp	0.406377	0.000707845
16	15	Tbp	0.407008	0.000945863
16	16	Tbp	0.406885	0.000430597
16	17	Tbp	0.406287	-0.000559272
16	18	Tbp	0.405926	-0.00131296
16	19	Tbp	0.405706	-0.0019252
16	20	Tbp	0.406708	-0.00131492
16	21	Tbp	0.407448	-0.00096744
16	22	Tbp	0.40779	-0.0010185
16	23	Tbp	0.409146	-5.44135e-05
16	24	Tbp	0.410315	0.00072243
16	25	Tbp	0.414492	0.0045071
16	26	Tbp	0.419705	0.00932764
16	27	Tbp	0.427604	0.0168344
16	28	Tbp	0.444341	0.0331785
16	29	Tbp	0.477916	0.0663612
16	30	Tbp	0.537912	0.125966
16	31	Tbp	0.652607	0.240268
16	32	Tbp	0.866726	0.453995
16	33	Tbp	1.2437	0.830578
16	34	Tbp	1.82721	1.4137
16	35	Tbp	2.55789	2.14398
16	36	Tbp	3.17943	2.76513
16	37	Tbp	3.59856	3.18387
16	38	Tbp	3.92905	3.51396
16	39	Tbp	4.17077	3.7553
16	40	Tbp	4.33818	3.92231
17	1	Tbp	0.507386	-0.000364015
17	2	Tbp	0.507436	-0.00150305
17	3	Tbp	0.509279	-0.000848996
17	4	Tbp	0.510725	-0.000592267
17	5	Tbp	0.512676	0.000169908
17	6	Tbp	0.513582	-0.000112964
17	7	Tbp	0.514956	7.21792e-05
17	8	Tbp	0.517408	0.00133521
17	9	Tbp	0.517958	0.000696143
17	10	Tbp	0.518932	0.000481339
17	11	Tbp	0.520112	0.000472112
17	12	Tbp	0.520666	-0.000162071
17	13	Tbp	0.522474	0.000456696
17	14	Tbp	0.52277	-0.000436349
17	15	Tbp	0.523063	-0.0013319
17	16	Tbp	0.523888	-0.00169607
17	17	Tbp	0.527202	0.000428727
17	18	Tbp	0.52903	0.0010683
17	19	Tbp	0.533465	0.0043136
17	20	Tbp	0.545552	0.0152121
17	21	Tbp	0.565289	0.0337601
17	22	Tbp	0.600474	0.067756
17	23	Tbp	0.670435	0.136528
17	24	Tbp	0.803862	0.268766
17	25	Tbp	1.04787	0.511581
17	26	Tbp	1.46538	0.927912
17	27	Tbp	2.09171	1.55305
17	28	Tbp	2.83139	2.29154
17	29	Tbp	3.42283	2.88179
17	30	Tbp	3.81244	3.27021
17	31	Tbp	4.11673	3.57331
17	32	Tbp	4.36158	3.81697
17	33	Tbp	4.55245	4.00665
17	34	Tbp	4.67817	4.13118
17	35	Tbp	4.7744	4.22623
17	36	Tbp	4.8554	4.30603
17	37	Tbp	4.92237	4.37182
17	38	Tbp	4.99634	4.4446
17	39	Tbp	5.02963	4.4767
17	40	Tbp	5.06065	4.50654
18	1	Tbp	0.522373	0.00512648
18	2	Tbp	0.519972	0.00182681
18	3	Tbp	0.516343	-0.0027009
18	4	Tbp	0.521267	0.00132424
18	5	Tbp	0.52215	0.00130842
18	6	Tbp	0.522862	0.00112101
18	7	Tbp	0.523194	0.000554267
18	8	Tbp	0.524284	0.000745577
18	9	Tbp	0.525162	0.000725232
18	10	Tbp	0.525296	-4.00518e-05
18	11	Tbp	0.524611	-0.00162424
18	12	Tbp	0.524983	-0.00215099
18	13	Tbp	0.527493	-0.000539718
18	14	Tbp	0.528428	-0.000503617
18	15	Tbp	0.530112	0.000282071
18	16	Tbp	0.530633	-9.65577e-05
18	17	Tbp	0.531717	8.87928e-05
18	18	Tbp	0.534033	0.00150647
18	19	Tbp	0.540101	0.00667477
18	20	Tbp	0.550696	0.0163713
18	21	Tbp	0.57156	0.0363367
18	22	Tbp	0.609464	0.0733417
18	23	Tbp	0.681796	0.144775
18	24	Tbp	0.820874	0.282954
18	25	Tbp	1.06946	0.530646
18	26	Tbp	1.48764	0.947922
18	27	Tbp	2.07672	1.5361
18	28	Tbp	2.68536	2.14385
18	29	Tbp	3.15837	2.61596
18	30	Tbp	3.53107	2.98776
18	31	Tbp	3.84373	3.29952
18	32	Tbp	4.09942	3.55431
18	33	Tbp	4.30172	3.75571
18	34	Tbp	4.44276	3.89586
18	35	Tbp	4.55057	4.00277
18	36	Tbp	4.6442	4.09549
18	37	Tbp	4.72139	4.17178
18	38	Tbp	4.80032	4.24981
18	39	Tbp	4.83898	4.28758
18	40	Tbp	4.87107	4.31877
19	1	Tbp	0.494934	-0.00344561
19	2	Tbp	0.496658	-0.00316927
19	3	Tbp	0.499816	-0.00145951
19	4	Tbp	0.501297	-0.00142642
19	5	Tbp	0.503838	-0.000333863
19	6	Tbp	0.505787	0.000167418
19	7	Tbp	0.509595	0.00252795
19	8	Tbp	0.510776	0.00226104
19	9	Tbp	0.511341	0.00137717
19	10	Tbp	0.511993	0.000581872
19	11	Tbp	0.512399	-0.00046025
19	12	Tbp	0.512705	-0.00160221
19	13	Tbp	0.514843	-0.000912459
19	14	Tbp	0.517225	2.20284e-05
19	15	Tbp	0.518909	0.000257949
19	16	Tbp	0.5193	-0.000798835
19	17	Tbp	0.520592	-0.000954874
19	18	Tbp	0.522063	-0.000932457
19	19	Tbp	0.523628	-0.000814792
19	20	Tbp	0.528391	0.00250025
19	21	Tbp	0.534917	0.00757779
19	22	Tbp	0.543025	0.0142384
19	23	Tbp	0.563203	0.0329681
19	24	Tbp	0.601498	0.0698155
19	25	Tbp	0.674753	0.141622
19	26	Tbp	0.812944	0.278365
19	27	Tbp	1.05996	0.52393
19	28	Tbp	1.48379	0.946317
19	29	Tbp	2.13381	1.59489
19	30	Tbp	2.88605	2.34568
19	31	Tbp	3.46933	2.92751
19	32	Tbp	3.87262	3.32936
19	33	Tbp	4.19501	3.6503
19	34	Tbp	4.42231	3.87615
19	35	Tbp	4.59177	4.04416
19	36	Tbp	4.72008	4.17102
19	37	Tbp	4.82367	4.27316
19	38	Tbp	4.9222	4.37024
19	39	Tbp	4.97552	4.42212
19	40	Tbp	5.01746	4.4626
20	1	Tbp	0.733309	-0.0104514
20	2	Tbp	0.731926	-0.0191234
20	3	Tbp	0.747751	-0.0105872
20	4	Tbp	0.762569	-0.00305841
20	5	Tbp	0.774294	0.00137709
20	6	Tbp	0.782854	0.00264807
20	7	Tbp	0.79115	0.00365536
20	8	Tbp	0.799502	0.00471778
20	9	Tbp	0.805383	0.0033097
20	10	Tbp	0.814016	0.00465363
20	11	Tbp	0.820069	0.00341734
20	12	Tbp	0.824463	0.000522847
20	13	Tbp	0.830457	-0.000772275
20	14	Tbp	0.836159	-0.00235982
20	15	Tbp	0.843095	-0.00271253
20	16	Tbp	0.850241	-0.00285556
20	17	Tbp	0.85802	-0.002366
20	18	Tbp	0.868085	0.000409937
20	19	Tbp	0.883657	0.00869322
20	20	Tbp	0.90865	0.0263975
20	21	Tbp	0.947453	0.057911
20	22	Tbp	1.01328	0.116446
20	23	Tbp	1.13077	0.226648
20	24	Tbp	1.33806	0.426652
20	25	Tbp	1.68989	0.77119
20	26	Tbp	2.23075	1.30477
20	27	Tbp	2.8841	1.95083
20	28	Tbp	3.43402	2.49345
20	29	Tbp	3.84058	2.89273
20	30	Tbp	4.13688	3.18174
20	31	Tbp	4.36672	3.40429
20	32	Tbp	4.55606	3.58634
20	33	Tbp	4.70711	3.7301
20	34	Tbp	4.80609	3.82179
20	35	Tbp	4.88477	3.89318
20	36	Tbp	4.9557	3.95682
20	37	Tbp	5.01246	4.00629
20	38	Tbp	5.07623	4.06277
20	39	Tbp	5.1006	4.07986
20	40	Tbp	5.11905	4.09102
21	1	Tbp	1.95629	-0.251204
21	2	Tbp	2.01262	-0.295663
21	3	Tbp	2.178	-0.231068
21	4	Tbp	2.33358	-0.176273
21	5	Tbp	2.48741	-0.123226
21	6	Tbp	2.63962	-0.0718047
21	7	Tbp	2.79088	-0.0213237
21	8	Tbp	2.94352	0.030532
21	9	Tbp	3.08292	0.0691474
21	10	Tbp	3.21999	0.105424
21	11	Tbp	3.34543	0.130078
21	12	Tbp	3.45995	0.143816
21	13	Tbp	3.57295	0.156032
21	14	Tbp	3.67361	0.155901
21	15	Tbp	3.7684	0.149908
21	16	Tbp	3.8433	0.124028
21	17	Tbp	3.91383	0.0937747
21	18	Tbp	3.9786	0.0577589
21	19	Tbp	4.03657	0.014939
21	20	Tbp	4.09448	-0.0279368
21	21	Tbp	4.15394	-0.0692601
21	22	Tbp	4.20083	-0.123156
21	23	Tbp	4.25187	-0.1729
21	24	Tbp	4.31117	-0.214392
21	25	Tbp	4.36763	-0.258713
21	26	Tbp	4.42601	-0.301118
21	27	Tbp	4.48161	-0.3463
21	28	Tbp	4.54024	-0.388456
21	29	Tbp	4.6169	-0.412582
21	30	Tbp	4.66577	-0.464496
21	31	Tbp	4.71145	-0.519609
21	32	Tbp	4.76289	-0.568955
21	33	Tbp	4.82147	-0.611155
21	34	Tbp	4.84866	-0.68475
21	35	Tbp	4.87702	-0.757175
21	36	Tbp	4.905	-0.829979
21	37	Tbp	4.93408	-0.901684
21	38	Tbp	4.97413	-0.962427
21	39	Tbp	4.98463	-1.05271
21	40	Tbp	4.99611	-1.14201
22	1	Tbp	0.459883	0.00165862
22	2	Tbp	0.458949	0.000751633
22	3	Tbp	0.459141	0.000970011
22	4	Tbp	0.459461	0.00131728
22	5	Tbp	0.459323	0.00120545
22	6	Tbp	0.458118	2.74991e-05
22	7	Tbp	0.458057	-7.32431e-06
22	8	Tbp	0.458094	5.64384e-05
22	9	Tbp	0.456817	-0.0011939
22	10	Tbp	0.456413	-0.00157098
22	11	Tbp	0.45688	-0.00107726
22	12	Tbp	0.457316	-0.000615154
22	13	Tbp	0.457575	-0.000329454
22	14	Tbp	0.458326	0.000448283
22	15	Tbp	0.457085	-0.000766086
22	16	Tbp	0.456726	-0.00109855
22	17	Tbp	0.457316	-0.000482009
22	18	Tbp	0.457866	9.48897e-05
22	19	Tbp	0.457244	-0.000500992
22	20	Tbp	0.457682	-3.60903e-05
22	21	Tbp	0.461249	0.00355794
22	22	Tbp	0.465679	0.00801426
22	23	Tbp	0.472976	0.0153382
22	24	Tbp	0.489736	0.0321242
22	25	Tbp	0.521046	0.0634612
22	26	Tbp	0.58211	0.124552
22	27	Tbp	0.694264	0.236732
22	28	Tbp	0.904525	0.44702
22	29	Tbp	1.27811	0.820635
22	30	Tbp	1.85984	1.40239
22	31	Tbp	2.60136	2.14393
22	32	Tbp	3.25366	2.79626
22	33	Tbp	3.70474	3.24736
22	34	Tbp	4.03485	3.5775
22	35	Tbp	4.29315	3.83583
22	36	Tbp	4.48953	4.03224
22	37	Tbp	4.63845	4.18118
22	38	Tbp	4.76665	4.30941
22	39	Tbp	4.84528	4.38807
22	40	Tbp	4.89598	4.43879
23	1	Tbp	0.473729	0.000944068
23	2	Tbp	0.474186	0.00141362
23	3	Tbp	0.47417	0.00140971
23	4	Tbp	0.473853	0.00110518
23	5	Tbp	0.473802	0.00106711
23	6	Tbp	0.472538	-0.000184746
23	7	Tbp	0.471662	-0.00104902
23	8	Tbp	0.47271	1.18105e-05
23	9	Tbp	0.472588	-9.83787e-05
23	10	Tbp	0.471996	-0.000677746
23	11	Tbp	0.471767	-0.000894627
23	12	Tbp	0.471879	-0.000770481
23	13	Tbp	0.472798	0.000161308
23	14	Tbp	0.472678	5.35033e-05
23	15	Tbp	0.471351	-0.00126088
23	16	Tbp	0.471111	-0.00148906
23	17	Tbp	0.471829	-0.00075858
23	18	Tbp	0.471806	-0.00076929
23	19	Tbp	0.47172	-0.000842405
23	20	Tbp	0.473507	0.000956304
23	21	Tbp	0.476568	0.00403028
23	22	Tbp	0.481526	0.0090005
23	23	Tbp	0.492295	0.0197814
23	24	Tbp	0.510323	0.0378217
23	25	Tbp	0.546459	0.0739705
23	26	Tbp	0.618359	0.145883
23	27	Tbp	0.752699	0.280235
23	28	Tbp	0.996066	0.523614
23	29	Tbp	1.42245	0.950015
23	30	Tbp	2.05591	1.58348
23	31	Tbp	2.79131	2.31889
23	32	Tbp	3.36703	2.89462
23	33	Tbp	3.77097	3.29858
23	34	Tbp	4.07094	3.59856
23	35	Tbp	4.30226	3.82989
23	36	Tbp	4.47705	4.0047
23	37	Tbp	4.61479	4.14245
23	38	Tbp	4.73404	4.26171
23	39	Tbp	4.80214	4.32982
23	40	Tbp	4.85562	4.38332
24	1	Tbp	0.688433	0.0028591
24	2	Tbp	0.685345	0.000248787
24	3	Tbp	0.687344	0.00272591
24	4	Tbp	0.685502	0.00136103
24	5	Tbp	0.684719	0.00105568
24	6	Tbp	0.683448	0.000262353
24	7	Tbp	0.682567	-0.00014128
24	8	Tbp	0.683039	0.000807933
24	9	Tbp	0.681957	0.000203908
24	10	Tbp	0.679049	-0.0022261
24	11	Tbp	0.677466	-0.00333194
24	12	Tbp	0.678041	-0.00227985
24	13	Tbp	0.680332	0.000489391
24	14	Tbp	0.680181	0.000815438
24	15	Tbp	0.677852	-0.00103569
24	16	Tbp	0.676365	-0.00204527
24	17	Tbp	0.675249	-0.00268333
24	18	Tbp	0.674756	-0.00269864
24	19	Tbp	0.675348	-0.00162992
24	20	Tbp	0.679729	0.00322948
24	21	Tbp	0.683143	0.0071209
24	22	Tbp	0.686025	0.0104805
24	23	Tbp	0.695357	0.0202897
24	24	Tbp	0.713023	0.0384336
24	25	Tbp	0.74771	0.0735979
24	26	Tbp	0.812268	0.138633
24	27	Tbp	0.937338	0.264181
24	28	Tbp	1.16872	0.496036
24	29	Tbp	1.60005	0.927849
24	30	Tbp	2.28318	1.61145
24	31	Tbp	3.16462	2.49338
24	32	Tbp	3.9487	3.27794
24	33	Tbp	4.50883	3.83854
24	34	Tbp	4.955	4.28518
24	35	Tbp	5.31011	4.64077
24	36	Tbp	5.59493	4.92607
24	37	Tbp	5.81157	5.14319
24	38	Tbp	5.99514	5.32724
24	39	Tbp	6.09957	5.43214
24	40	Tbp	6.18948	5.52253
25	1	Cidea	0.753497	0.0019512
25	2	Cidea	0.767425	0.0171871
25	3	Cidea	0.788085	0.0391555
25	4	Cidea	0.781611	0.0339903
25	5	Cidea	0.732929	-0.0133829
25	6	Cidea	0.719068	-0.0259361
25	7	Cidea	0.722309	-0.0213867
25	8	Cidea	0.72534	-0.0170473
25	9	Cidea	0.729358	-0.0117205
25	10	Cidea	0.731669	-0.00810108
25	11	Cidea	0.731994	-0.00646777
25	12	Cidea	0.732686	-0.00446729
25	13	Cidea	0.736109	0.000263616
25	14	Cidea	0.738477	0.00394035
25	15	Cidea	0.739688	0.00645933
25	16	Cidea	0.740875	0.00895548
25	17	Cidea	0.746357	0.0157452
25	18	Cidea	0.754516	0.0252125
25	19	Cidea	0.771039	0.0430441
25	20	Cidea	0.805375	0.0786888
25	21	Cidea	0.869197	0.14382
25	22	Cidea	0.983071	0.259002
25	23	Cidea	1.19234	0.469582
25	24	Cidea	1.52835	0.806895
25	25	Cidea	1.96376	1.24361
25	26	Cidea	2.37806	1.65923
25	27	Cidea	2.73185	2.01432
25	28	Cidea	3.0549	2.33868
25	29	Cidea	3.3383	2.62339
25	30	Cidea	3.54377	2.83017
25	31	Cidea	3.70569	2.99339
25	32	Cidea	3.84635	3.13537
25	33	Cidea	3.97419	3.26452
25	34	Cidea	4.0579	3.34954
25	35	Cidea	4.12876	3.4217
25	36	Cidea	4.1956	3.48985
25	37	Cidea	4.252	3.54756
25	38	Cidea	4.31357	3.61044
25	39	Cidea	4.34457	3.64274
25	40	Cidea	4.37204	3.67153
26	1	Cidea	0.498865	0.0129984
26	2	Cidea	0.495335	0.0096827
26	3	Cidea	0.489849	0.00441069
26	4	Cidea	0.487105	0.00188103
26	5	Cidea	0.485708	0.000697573
26	6	Cidea	0.483971	-0.000825186
26	7	Cidea	0.483044	-0.00153786
26	8	Cidea	0.482379	-0.00198904
26	9	Cidea	0.481326	-0.00282841
26	10	Cidea	0.481086	-0.00285396
26	11	Cidea	0.480913	-0.00281257
26	12	Cidea	0.481411	-0.00210069
26	13	Cidea	0.483287	-1.10491e-05
26	14	Cidea	0.484956	0.00187209
26	15	Cidea	0.488967	0.00609737
26	16	Cidea	0.49408	0.011424
26	17	Cidea	0.505928	0.0234868
26	18	Cidea	0.527031	0.0448036
26	19	Cidea	0.570731	0.0887178
26	20	Cidea	0.6565	0.1747
26	21	Cidea	0.81503	0.333444
26	22	Cidea	1.09071	0.609337
26	23	Cidea	1.52263	1.04147
26	24	Cidea	2.04428	1.56334
26	25	Cidea	2.49805	2.01732
26	26	Cidea	2.86769	2.38717
26	27	Cidea	3.15611	2.67581
26	28	Cidea	3.37765	2.89757
26	29	Cidea	3.55349	3.07362
26	30	Cidea	3.67375	3.19409
26	31	Cidea	3.76825	3.28881
26	32	Cidea	3.85288	3.37365
26	33	Cidea	3.92899	3.44997
26	34	Cidea	3.97686	3.49806
26	35	Cidea	4.01508	3.53649
26	36	Cidea	4.0506	3.57222
26	37	Cidea	4.08061	3.60245
26	38	Cidea	4.12466	3.64672
26	39	Cidea	4.1372	3.65947
26	40	Cidea	4.15401	3.67649
27	1	Cidea	0.499093	0.000498763
27	2	Cidea	0.500061	0.000400952
27	3	Cidea	0.500292	-0.000434527
27	4	Cidea	0.502983	0.00119071
27	5	Cidea	0.503694	0.000835467
27	6	Cidea	0.505125	0.00120043
27	7	Cidea	0.505646	0.000654804
27	8	Cidea	0.506223	0.000166224
27	9	Cidea	0.507008	-0.000115349
27	10	Cidea	0.507374	-0.000815048
27	11	Cidea	0.50777	-0.00148483
27	12	Cidea	0.508054	-0.00226767
27	13	Cidea	0.509634	-0.00175388
27	14	Cidea	0.51141	-0.00104381
27	15	Cidea	0.513501	-1.91511e-05
27	16	Cidea	0.514339	-0.000246424
27	17	Cidea	0.516422	0.000770013
27	18	Cidea	0.520081	0.00336305
27	19	Cidea	0.528265	0.0104811
27	20	Cidea	0.545183	0.0263328
27	21	Cidea	0.577177	0.0572604
27	22	Cidea	0.634116	0.113134
27	23	Cidea	0.746024	0.223976
27	24	Cidea	0.947924	0.42481
27	25	Cidea	1.27994	0.755762
27	26	Cidea	1.75119	1.22594
27	27	Cidea	2.27323	1.74692
27	28	Cidea	2.74321	2.21583
27	29	Cidea	3.15482	2.62638
27	30	Cidea	3.48582	2.95631
27	31	Cidea	3.73942	3.20884
27	32	Cidea	3.94385	3.41221
27	33	Cidea	4.10761	3.5749
27	34	Cidea	4.21647	3.68269
27	35	Cidea	4.30622	3.77138
27	36	Cidea	4.38661	3.8507
27	37	Cidea	4.45276	3.91579
27	38	Cidea	4.52291	3.98487
27	39	Cidea	4.55698	4.01788
27	40	Cidea	4.58977	4.0496
28	1	Cidea	0.426354	0.00111442
28	2	Cidea	0.426586	0.00124687
28	3	Cidea	0.427023	0.00158523
28	4	Cidea	0.426011	0.000474565
28	5	Cidea	0.42544	-0.000195023
28	6	Cidea	0.425229	-0.000505075
28	7	Cidea	0.425898	6.50838e-05
28	8	Cidea	0.426886	0.000954634
28	9	Cidea	0.426741	0.000710832
28	10	Cidea	0.425034	-0.00109562
28	11	Cidea	0.423997	-0.00223105
28	12	Cidea	0.424149	-0.00217764
28	13	Cidea	0.425483	-0.000942349
28	14	Cidea	0.425864	-0.00066008
28	15	Cidea	0.427284	0.000660948
28	16	Cidea	0.427698	0.000975969
28	17	Cidea	0.4292	0.00237958
28	18	Cidea	0.434571	0.00765123
28	19	Cidea	0.441298	0.0142794
28	20	Cidea	0.452852	0.0257348
28	21	Cidea	0.472604	0.0453882
28	22	Cidea	0.509182	0.0818676
28	23	Cidea	0.579674	0.152261
28	24	Cidea	0.700855	0.273343
28	25	Cidea	0.879922	0.452312
28	26	Cidea	1.10937	0.681658
28	27	Cidea	1.36017	0.932365
28	28	Cidea	1.6167	1.1888
28	29	Cidea	1.87986	1.45185
28	30	Cidea	2.13951	1.71141
28	31	Cidea	2.39841	1.97021
28	32	Cidea	2.66725	2.23894
28	33	Cidea	2.93439	2.50599
28	34	Cidea	3.1626	2.7341
28	35	Cidea	3.36681	2.93821
28	36	Cidea	3.5435	3.1148
28	37	Cidea	3.68782	3.25902
28	38	Cidea	3.8237	3.39481
28	39	Cidea	3.91127	3.48228
28	40	Cidea	3.9823	3.55321
29	1	Cidea	0.594241	0.00776523
29	2	Cidea	0.58983	0.00223236
29	3	Cidea	0.586922	-0.00179626
29	4	Cidea	0.590472	0.000632021
29	5	Cidea	0.592115	0.00115355
29	6	Cidea	0.592599	0.000516492
29	7	Cidea	0.594176	0.000972639
29	8	Cidea	0.594655	0.000330511
29	9	Cidea	0.595459	1.24529e-05
29	10	Cidea	0.596579	1.13726e-05
29	11	Cidea	0.596676	-0.001013
29	12	Cidea	0.597194	-0.00161579
29	13	Cidea	0.599726	-0.000205253
29	14	Cidea	0.600764	-0.000288945
29	15	Cidea	0.602374	0.000199805
29	16	Cidea	0.603268	-2.76536e-05
29	17	Cidea	0.605535	0.00111806
29	18	Cidea	0.610808	0.00526969
29	19	Cidea	0.622294	0.0156344
29	20	Cidea	0.648628	0.0408479
29	21	Cidea	0.697791	0.0888891
29	22	Cidea	0.788611	0.178588
29	23	Cidea	0.954057	0.342912
29	24	Cidea	1.24682	0.634553
29	25	Cidea	1.69321	1.07982
29	26	Cidea	2.2282	1.61369
29	27	Cidea	2.70501	2.08938
29	28	Cidea	3.09458	2.47783
29	29	Cidea	3.4269	2.80902
29	30	Cidea	3.66657	3.04758
29	31	Cidea	3.84894	3.22883
29	32	Cidea	3.99982	3.37859
29	33	Cidea	4.127	3.50464
29	34	Cidea	4.20795	3.58448
29	35	Cidea	4.27585	3.65125
29	36	Cidea	4.33798	3.71226
29	37	Cidea	4.39362	3.76677
29	38	Cidea	4.44655	3.81858
29	39	Cidea	4.47084	3.84175
29	40	Cidea	4.50144	3.87123
30	1	Cidea	0.642905	0.0263393
30	2	Cidea	0.635041	0.0174992
30	3	Cidea	0.623165	0.00464744
30	4	Cidea	0.619508	1.39621e-05
30	5	Cidea	0.619066	-0.00140504
30	6	Cidea	0.619566	-0.00188181
30	7	Cidea	0.621985	-0.000438359
30	8	Cidea	0.623668	0.000267605
30	9	Cidea	0.624154	-0.000223114
30	10	Cidea	0.624997	-0.000356146
30	11	Cidea	0.62438	-0.00194991
30	12	Cidea	0.625017	-0.00228899
30	13	Cidea	0.627942	-0.000340332
30	14	Cidea	0.629116	-0.000143094
30	15	Cidea	0.631235	0.000999295
30	16	Cidea	0.632716	0.00150421
30	17	Cidea	0.633782	0.00159428
30	18	Cidea	0.638238	0.00507329
30	19	Cidea	0.647946	0.0138046
30	20	Cidea	0.66395	0.028833
30	21	Cidea	0.696519	0.0604248
30	22	Cidea	0.756967	0.119897
30	23	Cidea	0.872051	0.234004
30	24	Cidea	1.08085	0.441831
30	25	Cidea	1.42831	0.788306
30	26	Cidea	1.9048	1.26383
30	27	Cidea	2.37834	1.73639
30	28	Cidea	2.78372	2.14079
30	29	Cidea	3.15318	2.50928
30	30	Cidea	3.44106	2.79618
30	31	Cidea	3.66269	3.01684
30	32	Cidea	3.85231	3.20548
30	33	Cidea	4.00531	3.3575
30	34	Cidea	4.10761	3.45882
30	35	Cidea	4.19263	3.54286
30	36	Cidea	4.27138	3.62064
30	37	Cidea	4.34262	3.6909
30	38	Cidea	4.41216	3.75947
30	39	Cidea	4.44507	3.7914
30	40	Cidea	4.48056	3.82591
31	1	Cidea	0.613148	0.00519028
31	2	Cidea	0.611618	0.00244246
31	3	Cidea	0.609009	-0.00138492
31	4	Cidea	0.610346	-0.00126623
31	5	Cidea	0.613005	0.000173767
31	6	Cidea	0.615675	0.00162539
31	7	Cidea	0.617242	0.00197385
31	8	Cidea	0.617779	0.00129223
31	9	Cidea	0.618189	0.000483822
31	10	Cidea	0.619191	0.00026747
31	11	Cidea	0.619533	-0.000608765
31	12	Cidea	0.61977	-0.00159056
31	13	Cidea	0.621093	-0.00148552
31	14	Cidea	0.622468	-0.00132923
31	15	Cidea	0.624905	-0.00011036
31	16	Cidea	0.626764	0.000529867
31	17	Cidea	0.628881	0.00142919
31	18	Cidea	0.633493	0.00482244
31	19	Cidea	0.644486	0.0145969
31	20	Cidea	0.663272	0.0321642
31	21	Cidea	0.700777	0.0684511
31	22	Cidea	0.771218	0.137673
31	23	Cidea	0.904949	0.270186
31	24	Cidea	1.13412	0.498136
31	25	Cidea	1.50044	0.863239
31	26	Cidea	1.99429	1.35587
31	27	Cidea	2.51616	1.87652
31	28	Cidea	2.98277	2.34192
31	29	Cidea	3.38975	2.74768
31	30	Cidea	3.70627	3.06298
31	31	Cidea	3.9507	3.30619
31	32	Cidea	4.14422	3.49849
31	33	Cidea	4.30101	3.65407
31	34	Cidea	4.40894	3.76077
31	35	Cidea	4.4986	3.84921
31	36	Cidea	4.57785	3.92725
31	37	Cidea	4.64497	3.99315
31	38	Cidea	4.71375	4.06071
31	39	Cidea	4.74242	4.08816
31	40	Cidea	4.76474	4.10927
32	1	Cidea	0.557328	-0.00397069
32	2	Cidea	0.560754	-0.00421585
32	3	Cidea	0.565537	-0.00310376
32	4	Cidea	0.572288	-2.41738e-05
32	5	Cidea	0.57675	0.000767127
32	6	Cidea	0.58113	0.00147552
32	7	Cidea	0.584914	0.00158822
32	8	Cidea	0.588318	0.00132202
32	9	Cidea	0.591837	0.001169
32	10	Cidea	0.595661	0.00132206
32	11	Cidea	0.597792	-0.000217781
32	12	Cidea	0.599139	-0.00254219
32	13	Cidea	0.603462	-0.00189001
32	14	Cidea	0.605692	-0.0033309
32	15	Cidea	0.612744	4.93866e-05
32	16	Cidea	0.619781	0.00341549
32	17	Cidea	0.630755	0.0107186
32	18	Cidea	0.65356	0.0298519
32	19	Cidea	0.698939	0.0715606
32	20	Cidea	0.782391	0.151341
32	21	Cidea	0.940441	0.30572
32	22	Cidea	1.21941	0.58102
32	23	Cidea	1.67546	1.0334
32	24	Cidea	2.26938	1.62365
32	25	Cidea	2.82483	2.17543
32	26	Cidea	3.26738	2.6143
32	27	Cidea	3.61632	2.95957
32	28	Cidea	3.8859	3.22548
32	29	Cidea	4.10504	3.44095
32	30	Cidea	4.25551	3.58775
32	31	Cidea	4.36723	3.6958
32	32	Cidea	4.46387	3.78876
32	33	Cidea	4.5529	3.87413
32	34	Cidea	4.60575	3.92331
32	35	Cidea	4.64814	3.96202
32	36	Cidea	4.68981	4.00002
32	37	Cidea	4.73616	4.04271
32	38	Cidea	4.78876	4.09163
32	39	Cidea	4.80368	4.10288
32	40	Cidea	4.82061	4.11614
33	1	Cidea	1.10124	0.0594031
33	2	Cidea	1.11708	0.0160594
33	3	Cidea	1.17137	0.0111662
33	4	Cidea	1.22383	0.00443768
33	5	Cidea	1.27373	-0.00484823
33	6	Cidea	1.32877	-0.0089911
33	7	Cidea	1.38715	-0.00979432
33	8	Cidea	1.44833	-0.0078022
33	9	Cidea	1.51572	0.00040347
33	10	Cidea	1.58993	0.0154285
33	11	Cidea	1.67146	0.0377711
33	12	Cidea	1.75853	0.0656544
33	13	Cidea	1.85617	0.104115
33	14	Cidea	1.95977	0.148527
33	15	Cidea	2.07652	0.20609
33	16	Cidea	2.19568	0.266068
33	17	Cidea	2.32438	0.335579
33	18	Cidea	2.46507	0.41709
33	19	Cidea	2.61428	0.507106
33	20	Cidea	2.77931	0.612954
33	21	Cidea	2.96835	0.742813
33	22	Cidea	3.19375	0.909024
33	23	Cidea	3.44276	1.09885
33	24	Cidea	3.66343	1.26034
33	25	Cidea	3.85581	1.39353
33	26	Cidea	4.0313	1.50984
33	27	Cidea	4.16048	1.57983
33	28	Cidea	4.2728	1.63296
33	29	Cidea	4.38407	1.68505
33	30	Cidea	4.45814	1.69993
33	31	Cidea	4.51494	1.69754
33	32	Cidea	4.56944	1.69286
33	33	Cidea	4.63253	1.69676
33	34	Cidea	4.66795	1.673
33	35	Cidea	4.69523	1.6411
33	36	Cidea	4.72237	1.60905
33	37	Cidea	4.75272	1.58022
33	38	Cidea	4.78988	1.55819
33	39	Cidea	4.801	1.51013
33	40	Cidea	4.81825	1.4682
34	1	Cidea	0.500942	0.00270978
34	2	Cidea	0.499437	0.00118538
34	3	Cidea	0.501232	0.00296052
34	4	Cidea	0.500303	0.00201209
34	5	Cidea	0.499659	0.00134833
34	6	Cidea	0.498862	0.000532183
34	7	Cidea	0.498096	-0.000253798
34	8	Cidea	0.497685	-0.000684805
34	9	Cidea	0.496688	-0.00170158
34	10	Cidea	0.495928	-0.0024805
34	11	Cidea	0.495507	-0.00292169
34	12	Cidea	0.495707	-0.0027416
34	13	Cidea	0.49676	-0.00170738
34	14	Cidea	0.49677	-0.00171767
34	15	Cidea	0.497701	-0.000805869
34	16	Cidea	0.498866	0.000339607
34	17	Cidea	0.5009	0.00235391
34	18	Cidea	0.504034	0.00546825
34	19	Cidea	0.508811	0.0102256
34	20	Cidea	0.520773	0.0221679
34	21	Cidea	0.546104	0.0474785
34	22	Cidea	0.592087	0.0934417
34	23	Cidea	0.679439	0.180775
34	24	Cidea	0.837041	0.338357
34	25	Cidea	1.09353	0.594824
34	26	Cidea	1.4697	0.970972
34	27	Cidea	1.91961	1.42087
34	28	Cidea	2.38265	1.88389
34	29	Cidea	2.81711	2.31833
34	30	Cidea	3.18021	2.68141
34	31	Cidea	3.48717	2.98834
34	32	Cidea	3.74332	3.24448
34	33	Cidea	3.94588	3.44702
34	34	Cidea	4.08713	3.58825
34	35	Cidea	4.20413	3.70523
34	36	Cidea	4.30594	3.80702
34	37	Cidea	4.3853	3.88636
34	38	Cidea	4.46845	3.96949
34	39	Cidea	4.51498	4.016
34	40	Cidea	4.55468	4.05568
35	1	Cidea	0.59319	-0.00271665
35	2	Cidea	0.594187	-0.00207232
35	3	Cidea	0.596175	-0.000436764
35	4	Cidea	0.597844	0.000879191
35	5	Cidea	0.598503	0.0011861
35	6	Cidea	0.598598	0.000928015
35	7	Cidea	0.597394	-0.000628496
35	8	Cidea	0.598587	0.000211576
35	9	Cidea	0.599021	0.000292821
35	10	Cidea	0.598242	-0.000838948
35	11	Cidea	0.597797	-0.00163568
35	12	Cidea	0.59842	-0.00136602
35	13	Cidea	0.601374	0.00123584
35	14	Cidea	0.600908	0.00041658
35	15	Cidea	0.600029	-0.000814609
35	16	Cidea	0.599913	-0.0012828
35	17	Cidea	0.600735	-0.000813707
35	18	Cidea	0.601565	-0.000336031
35	19	Cidea	0.602445	0.00019058
35	20	Cidea	0.605419	0.00281235
35	21	Cidea	0.611973	0.00901416
35	22	Cidea	0.621844	0.0185318
35	23	Cidea	0.644283	0.0406186
35	24	Cidea	0.685461	0.0814438
35	25	Cidea	0.756453	0.152084
35	26	Cidea	0.879473	0.274751
35	27	Cidea	1.06182	0.456742
35	28	Cidea	1.30128	0.695855
35	29	Cidea	1.5914	0.985618
35	30	Cidea	1.90308	1.29695
35	31	Cidea	2.23106	1.62457
35	32	Cidea	2.56345	1.95661
35	33	Cidea	2.89602	2.28883
35	34	Cidea	3.18717	2.57962
35	35	Cidea	3.44264	2.83475
35	36	Cidea	3.65866	3.05041
35	37	Cidea	3.83543	3.22683
35	38	Cidea	3.99661	3.38766
35	39	Cidea	4.10674	3.49744
35	40	Cidea	4.19428	3.58462
36	1	Cidea	0.499032	-0.00735759
36	2	Cidea	0.501752	-0.00539081
36	3	Cidea	0.50557	-0.00232561
36	4	Cidea	0.507847	-0.000802506
36	5	Cidea	0.510365	0.000962896
36	6	Cidea	0.51106	0.000904693
36	7	Cidea	0.512151	0.00124173
36	8	Cidea	0.513526	0.00186415
36	9	Cidea	0.514357	0.00194131
36	10	Cidea	0.513573	0.000404853
36	11	Cidea	0.512515	-0.0014065
36	12	Cidea	0.512586	-0.00208918
36	13	Cidea	0.514592	-0.000836738
36	14	Cidea	0.515581	-0.000600256
36	15	Cidea	0.51659	-0.000344581
36	16	Cidea	0.517387	-0.0003008
36	17	Cidea	0.518776	0.000334855
36	18	Cidea	0.520246	0.00105169
36	19	Cidea	0.524339	0.00439155
36	20	Cidea	0.533178	0.0124772
36	21	Cidea	0.547558	0.026104
36	22	Cidea	0.576421	0.0542133
36	23	Cidea	0.63354	0.110579
36	24	Cidea	0.734917	0.211203
36	25	Cidea	0.901263	0.376796
36	26	Cidea	1.14153	0.616305
36	27	Cidea	1.43752	0.911548
36	28	Cidea	1.76933	1.2426
36	29	Cidea	2.12866	1.60118
36	30	Cidea	2.47821	1.94997
36	31	Cidea	2.81162	2.28263
36	32	Cidea	3.12816	2.59842
36	33	Cidea	3.40968	2.87919
36	34	Cidea	3.62448	3.09324
36	35	Cidea	3.80253	3.27053
36	36	Cidea	3.9488	3.41604
36	37	Cidea	4.06946	3.53595
36	38	Cidea	4.18069	3.64643
36	39	Cidea	4.25192	3.7169
36	40	Cidea	4.30935	3.77358
37	1	Cidea	0.601682	0.0101892
37	2	Cidea	0.608887	0.0155385
37	3	Cidea	0.617341	0.0221365
37	4	Cidea	0.599795	0.00273525
37	5	Cidea	0.590853	-0.00806231
37	6	Cidea	0.589878	-0.0108928
37	7	Cidea	0.596351	-0.00627625
37	8	Cidea	0.60014	-0.00434261
37	9	Cidea	0.603389	-0.00294965
37	10	Cidea	0.607516	-0.000677876
37	11	Cidea	0.609511	-0.000538398
37	12	Cidea	0.611477	-0.000429021
37	13	Cidea	0.613779	1.71824e-05
37	14	Cidea	0.615779	0.000161488
37	15	Cidea	0.619232	0.00175967
37	16	Cidea	0.621919	0.00259008
37	17	Cidea	0.625953	0.0047687
37	18	Cidea	0.633959	0.0109193
37	19	Cidea	0.651552	0.0266567
37	20	Cidea	0.684474	0.0577225
37	21	Cidea	0.746874	0.118267
37	22	Cidea	0.860043	0.22958
37	23	Cidea	1.06621	0.433889
37	24	Cidea	1.40225	0.768076
37	25	Cidea	1.84719	1.21116
37	26	Cidea	2.2807	1.64281
37	27	Cidea	2.64803	2.00829
37	28	Cidea	2.98173	2.34014
37	29	Cidea	3.27253	2.62908
37	30	Cidea	3.48878	2.84347
37	31	Cidea	3.66093	3.01377
37	32	Cidea	3.80812	3.1591
37	33	Cidea	3.9349	3.28402
37	34	Cidea	4.01893	3.3662
37	35	Cidea	4.09066	3.43607
37	36	Cidea	4.15955	3.50311
37	37	Cidea	4.21914	3.56084
37	38	Cidea	4.28459	3.62444
37	39	Cidea	4.32405	3.66204
37	40	Cidea	4.35056	3.68669
38	1	Cidea	0.495217	0.00494812
38	2	Cidea	0.494053	0.00219108
38	3	Cidea	0.494541	0.00108625
38	4	Cidea	0.495486	0.000438555
38	5	Cidea	0.495577	-0.00106286
38	6	Cidea	0.498148	-8.50399e-05
38	7	Cidea	0.500723	0.000897156
38	8	Cidea	0.502454	0.0010352
38	9	Cidea	0.502482	-0.00052948
38	10	Cidea	0.50396	-0.000644396
38	11	Cidea	0.504952	-0.00124503
38	12	Cidea	0.505499	-0.00229133
38	13	Cidea	0.507999	-0.0013845
38	14	Cidea	0.511109	0.000133149
38	15	Cidea	0.516221	0.00365233
38	16	Cidea	0.523889	0.00972729
38	17	Cidea	0.540668	0.0249137
38	18	Cidea	0.572427	0.0550791
38	19	Cidea	0.634763	0.115823
38	20	Cidea	0.754653	0.23412
38	21	Cidea	0.972517	0.450391
38	22	Cidea	1.34219	0.818475
38	23	Cidea	1.888	1.36269
38	24	Cidea	2.47839	1.95148
38	25	Cidea	2.95909	2.4306
38	26	Cidea	3.34968	2.81959
38	27	Cidea	3.65189	3.12021
38	28	Cidea	3.87859	3.34532
38	29	Cidea	4.0669	3.53203
38	30	Cidea	4.18735	3.65088
38	31	Cidea	4.28295	3.7449
38	32	Cidea	4.37386	3.83421
38	33	Cidea	4.44766	3.90642
38	34	Cidea	4.49751	3.95468
38	35	Cidea	4.54195	3.99753
38	36	Cidea	4.58268	4.03666
38	37	Cidea	4.61568	4.06807
38	38	Cidea	4.66665	4.11744
38	39	Cidea	4.68505	4.13425
38	40	Cidea	4.69199	4.1396
39	1	Cidea	0.504076	0.00452685
39	2	Cidea	0.503728	0.00290303
39	3	Cidea	0.502173	7.26353e-05
39	4	Cidea	0.50343	5.29579e-05
39	5	Cidea	0.504642	-1.03502e-05
39	6	Cidea	0.506385	0.000456525
39	7	Cidea	0.508024	0.000819331
39	8	Cidea	0.50938	0.000899372
39	9	Cidea	0.509605	-0.000151585
39	10	Cidea	0.510995	-3.74501e-05
39	11	Cidea	0.512642	0.000333402
39	12	Cidea	0.512928	-0.000656579
39	13	Cidea	0.513185	-0.00167529
39	14	Cidea	0.513727	-0.00240891
39	15	Cidea	0.51657	-0.000842748
39	16	Cidea	0.517784	-0.000904387
39	17	Cidea	0.520402	0.000437603
39	18	Cidea	0.524856	0.00361548
39	19	Cidea	0.532867	0.0103504
39	20	Cidea	0.54929	0.0254981
39	21	Cidea	0.579441	0.0543724
39	22	Cidea	0.635817	0.109473
39	23	Cidea	0.74384	0.21622
39	24	Cidea	0.937774	0.408878
39	25	Cidea	1.25795	0.727782
39	26	Cidea	1.71326	1.18181
39	27	Cidea	2.22046	1.68774
39	28	Cidea	2.69046	2.15646
39	29	Cidea	3.1024	2.56712
39	30	Cidea	3.42996	2.89341
39	31	Cidea	3.6874	3.14957
39	32	Cidea	3.89441	3.35531
39	33	Cidea	4.06382	3.52344
39	34	Cidea	4.17899	3.63733
39	35	Cidea	4.26941	3.72648
39	36	Cidea	4.34732	3.80311
39	37	Cidea	4.4154	3.86992
39	38	Cidea	4.48933	3.94257
39	39	Cidea	4.52349	3.97546
39	40	Cidea	4.55039	4.00108
40	1	Cidea	0.413751	0.000560186
40	2	Cidea	0.414228	0.000352214
40	3	Cidea	0.414988	0.000426469
40	4	Cidea	0.414412	-0.000834569
40	5	Cidea	0.415707	-0.000224409
40	6	Cidea	0.416906	0.000289281
40	7	Cidea	0.417639	0.0003374
40	8	Cidea	0.418057	6.99713e-05
40	9	Cidea	0.418806	0.000133617
40	10	Cidea	0.419654	0.000296623
40	11	Cidea	0.420416	0.000373411
40	12	Cidea	0.420539	-0.000189418
40	13	Cidea	0.421004	-0.000409043
40	14	Cidea	0.42173	-0.000368942
40	15	Cidea	0.422899	0.000115602
40	16	Cidea	0.422937	-0.000532402
40	17	Cidea	0.423662	-0.000492152
40	18	Cidea	0.425848	0.00100856
40	19	Cidea	0.431305	0.00578026
40	20	Cidea	0.443245	0.0170355
40	21	Cidea	0.464814	0.0379184
40	22	Cidea	0.503311	0.0757311
40	23	Cidea	0.575858	0.147592
40	24	Cidea	0.69966	0.270709
40	25	Cidea	0.882881	0.453245
40	26	Cidea	1.11285	0.682524
40	27	Cidea	1.36001	0.929004
40	28	Cidea	1.60314	1.17145
40	29	Cidea	1.84737	1.41499
40	30	Cidea	2.07869	1.64563
40	31	Cidea	2.30694	1.87319
40	32	Cidea	2.54527	2.11083
40	33	Cidea	2.79213	2.35701
40	34	Cidea	3.02761	2.5918
40	35	Cidea	3.25333	2.81685
40	36	Cidea	3.46301	3.02583
40	37	Cidea	3.64742	3.20956
40	38	Cidea	3.81595	3.3774
40	39	Cidea	3.93756	3.49833
40	40	Cidea	4.03317	3.59326
41	1	Cidea	0.587154	0.0118865
41	2	Cidea	0.581142	0.00474472
41	3	Cidea	0.576484	-0.001043
41	4	Cidea	0.578465	-0.000191128
41	5	Cidea	0.580278	0.000492068
41	6	Cidea	0.582142	0.00122551
41	7	Cidea	0.583851	0.00180541
41	8	Cidea	0.584505	0.00132983
41	9	Cidea	0.584411	0.000105382
41	10	Cidea	0.584827	-0.000608436
41	11	Cidea	0.585575	-0.000989899
41	12	Cidea	0.585871	-0.0018234
41	13	Cidea	0.586642	-0.00218204
41	14	Cidea	0.587665	-0.00228842
41	15	Cidea	0.591449	0.00036554
41	16	Cidea	0.593227	0.00101345
41	17	Cidea	0.596132	0.00278914
41	18	Cidea	0.601906	0.00743294
41	19	Cidea	0.614478	0.018875
41	20	Cidea	0.64013	0.043398
41	21	Cidea	0.687453	0.0895905
41	22	Cidea	0.778413	0.179421
41	23	Cidea	0.948052	0.34793
41	24	Cidea	1.24709	0.64584
41	25	Cidea	1.7098	1.10741
41	26	Cidea	2.27548	1.67197
41	27	Cidea	2.78718	2.18254
41	28	Cidea	3.21139	2.60562
41	29	Cidea	3.57474	2.96784
41	30	Cidea	3.84246	3.23443
41	31	Cidea	4.04202	3.43286
41	32	Cidea	4.20494	3.59465
41	33	Cidea	4.3456	3.73419
41	34	Cidea	4.44374	3.83119
41	35	Cidea	4.51852	3.90484
41	36	Cidea	4.58383	3.96902
41	37	Cidea	4.63885	4.02291
41	38	Cidea	4.69976	4.08269
41	39	Cidea	4.72508	4.10688
41	40	Cidea	4.75065	4.13132
42	1	Cidea	0.598437	-0.0160047
42	2	Cidea	0.615015	-0.000822712
42	3	Cidea	0.619825	0.00259129
42	4	Cidea	0.61821	-0.000418716
42	5	Cidea	0.61876	-0.00126478
42	6	Cidea	0.620624	-0.000796852
42	7	Cidea	0.622852	3.58521e-05
42	8	Cidea	0.625281	0.00106925
42	9	Cidea	0.625871	0.000262822
42	10	Cidea	0.627066	6.25189e-05
42	11	Cidea	0.627968	-0.000431636
42	12	Cidea	0.628347	-0.00144822
42	13	Cidea	0.630518	-0.000673277
42	14	Cidea	0.631377	-0.00120987
42	15	Cidea	0.63393	-5.25584e-05
42	16	Cidea	0.634832	-0.000546474
42	17	Cidea	0.636986	0.000211903
42	18	Cidea	0.640779	0.00260875
42	19	Cidea	0.649707	0.0101408
42	20	Cidea	0.667451	0.0264896
42	21	Cidea	0.698226	0.0558687
42	22	Cidea	0.75705	0.113297
42	23	Cidea	0.871962	0.226813
42	24	Cidea	1.08055	0.434008
42	25	Cidea	1.42608	0.77814
42	26	Cidea	1.91439	1.26505
42	27	Cidea	2.42333	1.77259
42	28	Cidea	2.85685	2.20473
42	29	Cidea	3.24907	2.59555
42	30	Cidea	3.55784	2.90292
42	31	Cidea	3.79807	3.14176
42	32	Cidea	3.99281	3.3351
42	33	Cidea	4.15395	3.49485
42	34	Cidea	4.26564	3.60513
42	35	Cidea	4.3569	3.695
42	36	Cidea	4.43812	3.77482
42	37	Cidea	4.50511	3.84042
42	38	Cidea	4.58143	3.91535
42	39	Cidea	4.62183	3.95435
42	40	Cidea	4.66401	3.99513
43	1	Cidea	0.492723	-0.00222445
43	2	Cidea	0.494053	-0.00226325
43	3	Cidea	0.49638	-0.00130358
43	4	Cidea	0.498438	-0.000613261
43	5	Cidea	0.500434	1.47694e-05
43	6	Cidea	0.502679	0.000891321
43	7	Cidea	0.504951	0.00179589
43	8	Cidea	0.506188	0.00166548
43	9	Cidea	0.505709	-0.000181604
43	10	Cidea	0.506173	-0.00108592
43	11	Cidea	0.508738	0.000111007
43	12	Cidea	0.509557	-0.000437349
43	13	Cidea	0.511225	-0.000137353
43	14	Cidea	0.512066	-0.000664014
43	15	Cidea	0.513205	-0.000892532
43	16	Cidea	0.514964	-0.000502175
43	17	Cidea	0.516869	3.55243e-05
43	18	Cidea	0.519505	0.0013038
43	19	Cidea	0.529784	0.0102148
43	20	Cidea	0.546152	0.0252147
43	21	Cidea	0.57913	0.0568251
43	22	Cidea	0.639168	0.115495
43	23	Cidea	0.753023	0.227982
43	24	Cidea	0.952247	0.425838
43	25	Cidea	1.26541	0.737635
43	26	Cidea	1.69935	1.1702
43	27	Cidea	2.20003	1.66951
43	28	Cidea	2.69754	2.16566
43	29	Cidea	3.15693	2.62369
43	30	Cidea	3.53133	2.99671
43	31	Cidea	3.82675	3.29076
43	32	Cidea	4.06627	3.52892
43	33	Cidea	4.2646	3.72588
43	34	Cidea	4.40668	3.86659
43	35	Cidea	4.51742	3.97596
43	36	Cidea	4.61367	4.07084
43	37	Cidea	4.69294	4.14875
43	38	Cidea	4.76943	4.22387
43	39	Cidea	4.80761	4.26068
43	40	Cidea	4.84259	4.2943
44	1	Cidea	0.561048	-0.00594805
44	2	Cidea	0.565869	-0.00464651
44	3	Cidea	0.569894	-0.00414016
44	4	Cidea	0.575744	-0.00180866
44	5	Cidea	0.581918	0.000846552
44	6	Cidea	0.587438	0.00284725
44	7	Cidea	0.591394	0.00328499
44	8	Cidea	0.593	0.00137181
44	9	Cidea	0.59678	0.00163348
44	10	Cidea	0.598875	0.000209173
44	11	Cidea	0.601623	-0.000561509
44	12	Cidea	0.603743	-0.00196042
44	13	Cidea	0.608162	-0.00106045
44	14	Cidea	0.611746	-0.000994636
44	15	Cidea	0.616592	0.000332587
44	16	Cidea	0.624875	0.0050962
44	17	Cidea	0.635712	0.0124146
44	18	Cidea	0.659386	0.0325697
44	19	Cidea	0.702808	0.0724733
44	20	Cidea	0.785928	0.152074
44	21	Cidea	0.93968	0.302307
44	22	Cidea	1.21385	0.572957
44	23	Cidea	1.6662	1.02179
44	24	Cidea	2.26844	1.62051
44	25	Cidea	2.84472	2.19327
44	26	Cidea	3.30806	2.65309
44	27	Cidea	3.67311	3.01462
44	28	Cidea	3.95769	3.29568
44	29	Cidea	4.18669	3.52117
44	30	Cidea	4.34032	3.67128
44	31	Cidea	4.45648	3.78392
44	32	Cidea	4.55528	3.8792
44	33	Cidea	4.644	3.9644
44	34	Cidea	4.70297	4.01985
44	35	Cidea	4.74885	4.06221
44	36	Cidea	4.79862	4.10846
44	37	Cidea	4.83789	4.14421
44	38	Cidea	4.88958	4.19238
44	39	Cidea	4.90577	4.20506
44	40	Cidea	4.92073	4.2165
45	1	Cidea	0.867355	0.00711404
45	2	Cidea	0.87591	-0.00514002
45	3	Cidea	0.901627	-0.000232585
45	4	Cidea	0.925812	0.0031433
45	5	Cidea	0.946141	0.00266283
45	6	Cidea	0.96595	0.00166201
45	7	Cidea	0.983083	-0.00201446
45	8	Cidea	1.00088	-0.00503045
45	9	Cidea	1.02229	-0.00442201
45	10	Cidea	1.04585	-0.00167471
45	11	Cidea	1.0685	0.000168507
45	12	Cidea	1.08986	0.000713534
45	13	Cidea	1.11498	0.00502402
45	14	Cidea	1.14403	0.0132645
45	15	Cidea	1.18004	0.028469
45	16	Cidea	1.21714	0.0447595
45	17	Cidea	1.26933	0.076132
45	18	Cidea	1.34006	0.126055
45	19	Cidea	1.44367	0.208858
45	20	Cidea	1.60702	0.351395
45	21	Cidea	1.86426	0.587829
45	22	Cidea	2.24653	0.949289
45	23	Cidea	2.74114	1.42309
45	24	Cidea	3.21434	1.87548
45	25	Cidea	3.60287	2.2432
45	26	Cidea	3.92226	2.54179
45	27	Cidea	4.16631	2.76502
45	28	Cidea	4.35653	2.93443
45	29	Cidea	4.52037	3.07746
45	30	Cidea	4.62751	3.1638
45	31	Cidea	4.71317	3.22865
45	32	Cidea	4.7984	3.29306
45	33	Cidea	4.87706	3.35092
45	34	Cidea	4.92585	3.3789
45	35	Cidea	4.96315	3.39539
45	36	Cidea	4.99772	3.40914
45	37	Cidea	5.03374	3.42436
45	38	Cidea	5.07573	3.44554
45	39	Cidea	5.08842	3.43742
45	40	Cidea	5.10711	3.4353
46	1	Cidea	0.481671	0.00194017
46	2	Cidea	0.480991	0.000959743
46	3	Cidea	0.480193	-0.000138318
46	4	Cidea	0.481767	0.00113648
46	5	Cidea	0.481565	0.00063405
46	6	Cidea	0.481172	-5.87892e-05
46	7	Cidea	0.482008	0.000477151
46	8	Cidea	0.482281	0.000450424
46	9	Cidea	0.482401	0.000270036
46	10	Cidea	0.481234	-0.00119593
46	11	Cidea	0.481639	-0.00109088
46	12	Cidea	0.482171	-0.000859485
46	13	Cidea	0.48184	-0.00148986
46	14	Cidea	0.482464	-0.00116638
46	15	Cidea	0.484353	0.000422866
46	16	Cidea	0.484248	1.80661e-05
46	17	Cidea	0.484144	-0.00038578
46	18	Cidea	0.487806	0.00297634
46	19	Cidea	0.494954	0.00982445
46	20	Cidea	0.509678	0.0242489
46	21	Cidea	0.538399	0.0526694
46	22	Cidea	0.589729	0.1037
46	23	Cidea	0.687371	0.201042
46	24	Cidea	0.864439	0.377811
46	25	Cidea	1.1506	0.66367
46	26	Cidea	1.55304	1.06581
46	27	Cidea	2.02132	1.5338
46	28	Cidea	2.48696	1.99913
46	29	Cidea	2.91893	2.4308
46	30	Cidea	3.27495	2.78652
46	31	Cidea	3.56756	3.07883
46	32	Cidea	3.80359	3.31456
46	33	Cidea	3.99625	3.50692
46	34	Cidea	4.13425	3.64462
46	35	Cidea	4.24081	3.75088
46	36	Cidea	4.33323	3.843
46	37	Cidea	4.40701	3.91648
46	38	Cidea	4.48898	3.99815
46	39	Cidea	4.5311	4.03997
46	40	Cidea	4.56668	4.07525
47	1	Cidea	0.462547	0.00582621
47	2	Cidea	0.461046	0.00402581
47	3	Cidea	0.459523	0.002203
47	4	Cidea	0.459451	0.00183189
47	5	Cidea	0.458544	0.000625515
47	6	Cidea	0.458358	0.000140115
47	7	Cidea	0.458168	-0.000350054
47	8	Cidea	0.458474	-0.00034324
47	9	Cidea	0.457442	-0.00167491
47	10	Cidea	0.457646	-0.00176951
47	11	Cidea	0.45716	-0.00255568
47	12	Cidea	0.457798	-0.00221698
47	13	Cidea	0.460834	0.000519725
47	14	Cidea	0.460976	0.000362776
47	15	Cidea	0.461099	0.000185829
47	16	Cidea	0.460352	-0.000860212
47	17	Cidea	0.460953	-0.00055901
47	18	Cidea	0.463145	0.00133319
47	19	Cidea	0.465238	0.00312755
47	20	Cidea	0.472554	0.0101441
47	21	Cidea	0.486699	0.0239895
47	22	Cidea	0.513969	0.0509596
47	23	Cidea	0.564998	0.101689
47	24	Cidea	0.657577	0.193969
47	25	Cidea	0.806209	0.342302
47	26	Cidea	1.01774	0.553536
47	27	Cidea	1.26907	0.804565
47	28	Cidea	1.54784	1.08304
47	29	Cidea	1.844	1.37889
47	30	Cidea	2.13269	1.66728
47	31	Cidea	2.42667	1.96096
47	32	Cidea	2.72572	2.25972
47	33	Cidea	3.01402	2.54771
47	34	Cidea	3.25474	2.78813
47	35	Cidea	3.465	2.99809
47	36	Cidea	3.64665	3.17945
47	37	Cidea	3.79488	3.32738
47	38	Cidea	3.92971	3.46191
47	39	Cidea	4.02022	3.55212
47	40	Cidea	4.08863	3.62024
48	1	Cidea	0.56295	-0.000165505
48	2	Cidea	0.560375	-0.00317959
48	3	Cidea	0.561732	-0.00226151
48	4	Cidea	0.563704	-0.000728058
48	5	Cidea	0.565143	0.000272463
48	6	Cidea	0.566463	0.00115342
48	7	Cidea	0.56734	0.00159217
48	8	Cidea	0.567021	0.000834947
48	9	Cidea	0.566685	5.97274e-05
48	10	Cidea	0.567758	0.000694694
48	11	Cidea	0.567766	0.000263989
48	12	Cidea	0.567876	-6.46728e-05
48	13	Cidea	0.568914	0.000534889
48	14	Cidea	0.568799	-1.88999e-05
48	15	Cidea	0.568317	-0.00094027
48	16	Cidea	0.568382	-0.00131322
48	17	Cidea	0.568528	-0.00160618
48	18	Cidea	0.569868	-0.000704837
48	19	Cidea	0.573243	0.00223135
48	20	Cidea	0.578796	0.00734602
48	21	Cidea	0.589712	0.0178236
48	22	Cidea	0.609954	0.0376265
48	23	Cidea	0.649155	0.0763887
48	24	Cidea	0.723285	0.15008
48	25	Cidea	0.851337	0.277694
48	26	Cidea	1.059	0.484917
48	27	Cidea	1.34602	0.771495
48	28	Cidea	1.69609	1.12113
48	29	Cidea	2.08703	1.51164
48	30	Cidea	2.46756	1.89173
48	31	Cidea	2.82515	2.24887
48	32	Cidea	3.15237	2.57566
48	33	Cidea	3.4404	2.86325
48	34	Cidea	3.66	3.08241
48	35	Cidea	3.83366	3.25563
48	36	Cidea	3.9745	3.39603
48	37	Cidea	4.09281	3.5139
48	38	Cidea	4.19892	3.61958
48	39	Cidea	4.2681	3.68832
48	40	Cidea	4.32539	3.74517
49	1	Dio2	0.570922	-0.0655398
49	2	Dio2	0.577015	-0.0480808
49	3	Dio2	0.600963	-0.0127658
49	4	Dio2	0.623804	0.0214413
49	5	Dio2	0.586411	-0.00458513
49	6	Dio2	0.57554	-0.00409033
49	7	Dio2	0.585362	0.0170987
49	8	Dio2	0.591884	0.0349869
49	9	Dio2	0.59294	0.047409
49	10	Dio2	0.594696	0.0605313
49	11	Dio2	0.594202	0.0714031
49	12	Dio2	0.59441	0.082978
49	13	Dio2	0.597148	0.0970822
49	14	Dio2	0.597932	0.109233
49	15	Dio2	0.599354	0.122021
49	16	Dio2	0.599855	0.133889
49	17	Dio2	0.600562	0.145962
49	18	Dio2	0.600432	0.157198
49	19	Dio2	0.600361	0.168493
49	20	Dio2	0.601733	0.181231
49	21	Dio2	0.602829	0.193694
49	22	Dio2	0.603179	0.20541
49	23	Dio2	0.605042	0.21864
49	24	Dio2	0.605409	0.230373
49	25	Dio2	0.605901	0.242231
49	26	Dio2	0.607317	0.255014
49	27	Dio2	0.607471	0.266534
49	28	Dio2	0.607314	0.277743
49	29	Dio2	0.609871	0.291667
49	30	Dio2	0.610275	0.303437
49	31	Dio2	0.610271	0.314799
49	32	Dio2	0.61096	0.326855
49	33	Dio2	0.613344	0.340605
49	34	Dio2	0.611953	0.35058
49	35	Dio2	0.611149	0.361143
49	36	Dio2	0.610564	0.371923
[truncated: 1,884 more rows]

## Sheet: Results
Block Type	96-Well Block (0.2mL)
Calibration Background is expired	Yes
Calibration Background performed on	12-02-2021
Calibration Normalization FAM-ROX is expired	Yes
Calibration Normalization FAM-ROX performed on	12-02-2021
Calibration Normalization VIC-ROX is expired	Yes
Calibration Normalization VIC-ROX performed on	12-02-2021
Calibration Pure Dye CY3 is expired	Yes
Calibration Pure Dye CY3 performed on	03-26-2020
Calibration Pure Dye CY5 is expired	Yes
Calibration Pure Dye CY5 performed on	03-26-2020
Calibration Pure Dye FAM is expired	Yes
Calibration Pure Dye FAM performed on	12-02-2021
Calibration Pure Dye NED is expired	Yes
Calibration Pure Dye NED performed on	12-02-2021
Calibration Pure Dye ROX is expired	Yes
Calibration Pure Dye ROX performed on	12-02-2021
Calibration Pure Dye SYBR is expired	Yes
Calibration Pure Dye SYBR performed on	12-02-2021
Calibration Pure Dye TAMRA is expired	Yes
Calibration Pure Dye TAMRA performed on	12-02-2021
Calibration Pure Dye VIC is expired	Yes
Calibration Pure Dye VIC performed on	12-02-2021
Calibration ROI is expired	Yes
Calibration ROI performed on	12-02-2021
Calibration Uniformity is expired	Yes
Calibration Uniformity performed on	12-02-2021
Chemistry	SYBR_GREEN
Date Created	2022-12-09 14:40:55 PM EST
Experiment Barcode
Experiment Comment
Experiment File Name	D:\Program Files (x86)\Applied BioSystems\QuantStudio Real-Time PCR Software\Experiment\Sapieha\Roberto\2022-12-09 iWAT B6 Sham and CNV 14d Cidea and Dio2.eds
Experiment Name	2022-12-09 iWAT B6 Sham and CNV 14d Cidea and Dio2
Experiment Run End Time	2022-12-09 17:43:22 PM EST
Experiment Type	Comparative Cт (ΔΔCт)
Instrument Name	278870006
Instrument Serial Number	278870006
Instrument Type	QuantStudio(TM) 7 Flex System
Passive Reference	ROX
Quantification Cycle Method	Ct
Signal Smoothing On	true
Stage/ Cycle where Analysis is performed	Stage 2, Step 2
User Name
Well	Well Position	Omit	Sample Name	Target Name	Task	Reporter	Quencher	Quantity	Quantity Mean	Quantity SD	RQ	RQ Min	RQ Max	CT	Ct Mean	Ct SD	Delta Ct	Delta Ct Mean	Delta Ct SE	Delta Delta Ct	Automatic Ct Threshold	Tm1	Ct Threshold	Tm2	Automatic Baseline	Tm3	Baseline Start	Baseline End	Comments	HIGHSD	NOAMP	EXPFAIL	THOLDFAIL	MTP
1	A1	FALSE	Sham 1	Tbp	UNKNOWN	SYBR	None							23.9615	23.9735	0.016941					TRUE	80.5439	0.33436		TRUE		1	40		N	N	N	N	N
2	A2	FALSE	Sham 2	Tbp	UNKNOWN	SYBR	None							23.5368	23.6749	0.195305					TRUE	80.1477	0.33436		TRUE		1	40		N	N	N	N	N
3	A3	FALSE	Sham 3	Tbp	UNKNOWN	SYBR	None							23.4135	23.909	0.700722					TRUE	80.1477	0.33436		TRUE		1	40		Y	N	N	N	N
4	A4	FALSE	Sham 4	Tbp	UNKNOWN	SYBR	None							30.2049	30.8631	0.930741					TRUE	80.2468	0.33436		TRUE		1	40		Y	N	N	N	N
5	A5	FALSE	Sham 5	Tbp	UNKNOWN	SYBR	None							24.0699	24.2036	0.189086					TRUE	80.2468	0.33436		TRUE		1	40		N	N	N	N	N
6	A6	FALSE	Sham 6	Tbp	UNKNOWN	SYBR	None							24.0312	24.14	0.153822					TRUE	80.6429	0.33436		TRUE		1	40		N	N	N	N	N
7	A7	FALSE	CNV 1	Tbp	UNKNOWN	SYBR	None							25.3246	25.8129	0.690583					TRUE	80.3458	0.33436		TRUE		1	40		Y	N	N	N	N
8	A8	FALSE	CNV 2	Tbp	UNKNOWN	SYBR	None							25.361	24.4877	1.23503					TRUE	80.3458	0.33436		TRUE		1	40		Y	N	N	N	N
9	A9	FALSE	CNV 3	Tbp	UNKNOWN	SYBR	None							5.45171	5.45171						TRUE	80.2468	0.33436		TRUE		1	40		N	N	N	N	N
10	A10	FALSE	CNV 4	Tbp	UNKNOWN	SYBR	None							27.9365	27.7413	0.27608					TRUE	80.2468	0.33436		TRUE		1	40		N	N	N	N	N
11	A11	FALSE	CNV 5	Tbp	UNKNOWN	SYBR	None							28.1727	27.7291	0.627416					TRUE	80.2468	0.33436		TRUE		1	40		Y	N	N	N	N
12	A12	FALSE	CNV 6	Tbp	UNKNOWN	SYBR	None							27.0558	27.2268	0.241838					TRUE	80.1477	0.33436		TRUE		1	40		N	N	N	N	N
13	B1	FALSE	Sham 1	Tbp	UNKNOWN	SYBR	None							23.9855	23.9735	0.016941					TRUE	80.6429	0.33436		TRUE		1	40		N	N	N	N	N
14	B2	FALSE	Sham 2	Tbp	UNKNOWN	SYBR	None							23.813	23.6749	0.195305					TRUE	80.1477	0.33436		TRUE		1	40		N	N	N	N	N
15	B3	FALSE	Sham 3	Tbp	UNKNOWN	SYBR	None							24.4045	23.909	0.700722					TRUE	80.1477	0.33436		TRUE		1	40		Y	N	N	N	N
16	B4	FALSE	Sham 4	Tbp	UNKNOWN	SYBR	None							31.5212	30.8631	0.930741					TRUE	80.2468	0.33436		TRUE		1	40		Y	N	N	N	N
17	B5	FALSE	Sham 5	Tbp	UNKNOWN	SYBR	None							24.3373	24.2036	0.189086					TRUE	80.3458	0.33436		TRUE		1	40		N	N	N	N	N
18	B6	FALSE	Sham 6	Tbp	UNKNOWN	SYBR	None							24.2487	24.14	0.153822					TRUE	80.5439	0.33436		TRUE		1	40		N	N	N	N	N
19	B7	FALSE	CNV 1	Tbp	UNKNOWN	SYBR	None							26.3012	25.8129	0.690583					TRUE	80.3458	0.33436		TRUE		1	40		Y	N	N	N	N
20	B8	FALSE	CNV 2	Tbp	UNKNOWN	SYBR	None							23.6144	24.4877	1.23503					TRUE	80.3458	0.33436		TRUE		1	40		Y	N	N	N	N
21	B9	FALSE	CNV 3	Tbp	UNKNOWN	SYBR	None							Undetermined	5.45171						TRUE	80.2468	0.33436		TRUE		1	40		N	N	N	N	N
22	B10	FALSE	CNV 4	Tbp	UNKNOWN	SYBR	None							27.5461	27.7413	0.27608					TRUE	80.2468	0.33436		TRUE		1	40		N	N	N	N	N
23	B11	FALSE	CNV 5	Tbp	UNKNOWN	SYBR	None							27.2854	27.7291	0.627416					TRUE	80.2468	0.33436		TRUE		1	40		Y	N	N	N	N
24	B12	FALSE	CNV 6	Tbp	UNKNOWN	SYBR	None							27.3978	27.2268	0.241838					TRUE	80.1477	0.33436		TRUE		1	40		N	N	N	N	N
25	C1	FALSE	Sham 1	Cidea	UNKNOWN	SYBR	None				0.558874	0.392559	0.79565	21.3717	21.4896	0.166643		-2.48397	0.118441	0.839406	TRUE	81.2372	0.175102		TRUE		1	40		N	N	N	N	N
26	C2	FALSE	Sham 2	Cidea	UNKNOWN	SYBR	None				1.44255	0.677221	3.07279	20.0355	19.8229	0.300713		-3.852	0.253547	-0.528623	TRUE	80.742	0.175102		TRUE		1	40		N	N	N	N	N
27	C3	FALSE	Sham 3	Cidea	UNKNOWN	SYBR	None				0.234983	0.0535073	1.03195	22.6494	22.675	0.0362261		-1.234	0.496147	2.08937	TRUE	80.841	0.175102		TRUE		1	40		N	N	N	N	N
28	C4	FALSE	Sham 4	Cidea	UNKNOWN	SYBR	None				20.1011	2.82144	143.208	23.1926	23.2105	0.0253205		-7.65258	0.658377	-4.3292	TRUE	80.9401	0.175102	75.1958	TRUE		1	40		N	N	N	N	Y
29	C5	FALSE	Sham 5	Cidea	UNKNOWN	SYBR	None				0.466389	0.312936	0.695089	21.9855	21.9807	0.0068905		-2.22298	0.133793	1.1004	TRUE	80.9401	0.175102		TRUE		1	40		N	N	N	N	N
30	C6	FALSE	Sham 6	Cidea	UNKNOWN	SYBR	None				0.287767	0.206106	0.401782	22.5873	22.6136	0.0372376		-1.52635	0.11191	1.79703	TRUE	81.2372	0.175102		TRUE		1	40		N	N	N	N	N
31	C7	FALSE	CNV 1	Cidea	UNKNOWN	SYBR	None				1	0.223078	4.48274	22.3687	22.4895	0.170829		-3.32338	0.503034	0	TRUE	81.0391	0.175102		TRUE		1	40		N	N	N	N	N
32	C8	FALSE	CNV 2	Cidea	UNKNOWN	SYBR	None				1.89415	0.140052	25.6177	20.2391	20.2428	0.00526937		-4.24493	0.873303	-0.921552	TRUE	81.0391	0.175102		TRUE		1	40		N	N	N	N	N
33	C9	FALSE	CNV 3	Cidea	UNKNOWN	SYBR	None				4.46362e-05			14.4772	16.5798	2.97353		11.128		14.4514	TRUE	81.0391	0.175102		TRUE		1	40		Y	N	N	N	N
34	C10	FALSE	CNV 4	Cidea	UNKNOWN	SYBR	None				2.92201	1.55934	5.47548	22.9499	22.871	0.111633		-4.87034	0.210573	-1.54696	TRUE	80.9401	0.175102		TRUE		1	40		N	N	N	N	N
35	C11	FALSE	CNV 5	Cidea	UNKNOWN	SYBR	None				0.930511	0.0814474	10.6308	25.1953	24.5096	0.969756		-3.21947	0.816725	0.103905	TRUE	81.0391	0.175102		TRUE		1	40		Y	N	N	N	N
36	C12	FALSE	CNV 6	Cidea	UNKNOWN	SYBR	None				0.960785	0.37075	2.48984	23.6915	23.9611	0.381312		-3.26566	0.319284	0.0577145	TRUE	80.9401	0.175102		TRUE		1	40		N	N	N	N	N
37	D1	FALSE	Sham 1	Cidea	UNKNOWN	SYBR	None				0.558874	0.392559	0.79565	21.6074	21.4896	0.166643		-2.48397	0.118441	0.839406	TRUE	81.2372	0.175102		TRUE		1	40		N	N	N	N	N
38	D2	FALSE	Sham 2	Cidea	UNKNOWN	SYBR	None				1.44255	0.677221	3.07279	19.6103	19.8229	0.300713		-3.852	0.253547	-0.528623	TRUE	80.9401	0.175102		TRUE		1	40		N	N	N	N	N
39	D3	FALSE	Sham 3	Cidea	UNKNOWN	SYBR	None				0.234983	0.0535073	1.03195	22.7006	22.675	0.0362261		-1.234	0.496147	2.08937	TRUE	80.9401	0.175102		TRUE		1	40		N	N	N	N	N
40	D4	FALSE	Sham 4	Cidea	UNKNOWN	SYBR	None				20.1011	2.82144	143.208	23.2284	23.2105	0.0253205		-7.65258	0.658377	-4.3292	TRUE	81.0391	0.175102	69.1544	TRUE		1	40		N	N	N	N	Y
41	D5	FALSE	Sham 5	Cidea	UNKNOWN	SYBR	None				0.466389	0.312936	0.695089	21.9758	21.9807	0.0068905		-2.22298	0.133793	1.1004	TRUE	81.0391	0.175102		TRUE		1	40		N	N	N	N	N
42	D6	FALSE	Sham 6	Cidea	UNKNOWN	SYBR	None				0.287767	0.206106	0.401782	22.6399	22.6136	0.0372376		-1.52635	0.11191	1.79703	TRUE	81.2372	0.175102		TRUE		1	40		N	N	N	N	N
43	D7	FALSE	CNV 1	Cidea	UNKNOWN	SYBR	None				1	0.223078	4.48274	22.6103	22.4895	0.170829		-3.32338	0.503034	0	TRUE	81.0391	0.175102		TRUE		1	40		N	N	N	N	N
44	D8	FALSE	CNV 2	Cidea	UNKNOWN	SYBR	None				1.89415	0.140052	25.6177	20.2465	20.2428	0.00526937		-4.24493	0.873303	-0.921552	TRUE	81.0391	0.175102		TRUE		1	40		N	N	N	N	N
45	D9	FALSE	CNV 3	Cidea	UNKNOWN	SYBR	None				4.46362e-05			18.6824	16.5798	2.97353		11.128		14.4514	TRUE	81.1381	0.175102		TRUE		1	40		Y	N	N	N	N
46	D10	FALSE	CNV 4	Cidea	UNKNOWN	SYBR	None				2.92201	1.55934	5.47548	22.792	22.871	0.111633		-4.87034	0.210573	-1.54696	TRUE	81.0391	0.175102		TRUE		1	40		N	N	N	N	N
47	D11	FALSE	CNV 5	Cidea	UNKNOWN	SYBR	None				0.930511	0.0814474	10.6308	23.8239	24.5096	0.969756		-3.21947	0.816725	0.103905	TRUE	81.0391	0.175102		TRUE		1	40		Y	N	N	N	N
48	D12	FALSE	CNV 6	Cidea	UNKNOWN	SYBR	None				0.960785	0.37075	2.48984	24.2307	23.9611	0.381312		-3.26566	0.319284	0.0577145	TRUE	81.0391	0.175102		TRUE		1	40		N	N	N	N	N
49	E1	FALSE	Sham 1	Dio2	UNKNOWN	SYBR	None							8.47143	9.04077	0.805166		-14.9328	0.569464		TRUE	61.7264	0.04		TRUE		1	40		Y	N	N	Y	N
50	E2	FALSE	Sham 2	Dio2	UNKNOWN	SYBR	None							Undetermined							TRUE	61.6274	0.04		TRUE		1	40		N	Y	Y	Y	N
51	E3	FALSE	Sham 3	Dio2	UNKNOWN	SYBR	None							Undetermined							TRUE	62.0235	0.04		TRUE		1	40		N	Y	Y	Y	N
52	E4	FALSE	Sham 4	Dio2	UNKNOWN	SYBR	None							Undetermined							TRUE	61.9245	0.04		TRUE		1	40		N	Y	Y	Y	N
53	E5	FALSE	Sham 5	Dio2	UNKNOWN	SYBR	None							Undetermined							TRUE	61.0332	0.04		TRUE		1	40		N	Y	Y	Y	N
54	E6	FALSE	Sham 6	Dio2	UNKNOWN	SYBR	None							Undetermined							TRUE	61.7264	0.04		TRUE		1	40		N	N	Y	Y	N
55	E7	FALSE	CNV 1	Dio2	UNKNOWN	SYBR	None							Undetermined							TRUE	61.7264	0.04		TRUE		1	40		N	Y	Y	Y	N
56	E8	FALSE	CNV 2	Dio2	UNKNOWN	SYBR	None							Undetermined							TRUE	79.7516	0.04		TRUE		1	40		N	N	Y	Y	N
57	E9	FALSE	CNV 3	Dio2	UNKNOWN	SYBR	None							15.2241	18.793	5.04727		13.3413			TRUE	79.9497	0.04		TRUE		1	40		Y	N	N	Y	N
58	E10	FALSE	CNV 4	Dio2	UNKNOWN	SYBR	None							Undetermined							TRUE	61.3303	0.04		TRUE		1	40		N	Y	Y	Y	N
59	E11	FALSE	CNV 5	Dio2	UNKNOWN	SYBR	None							Undetermined							TRUE	61.7264	0.04		TRUE		1	40		N	Y	Y	Y	N
60	E12	FALSE	CNV 6	Dio2	UNKNOWN	SYBR	None							Undetermined							TRUE	61.4293	0.04		TRUE		1	40		N	Y	Y	Y	N
61	F1	FALSE	Sham 1	Dio2	UNKNOWN	SYBR	None							9.6101	9.04077	0.805166		-14.9328	0.569464		TRUE	61.7264	0.04		TRUE		1	40		Y	N	N	Y	N
62	F2	FALSE	Sham 2	Dio2	UNKNOWN	SYBR	None							Undetermined							TRUE	61.3303	0.04		TRUE		1	40		N	Y	Y	Y	N
63	F3	FALSE	Sham 3	Dio2	UNKNOWN	SYBR	None							Undetermined							TRUE	61.4293	0.04		TRUE		1	40		N	Y	Y	Y	N
64	F4	FALSE	Sham 4	Dio2	UNKNOWN	SYBR	None							Undetermined							TRUE	61.9245	0.04		TRUE		1	40		N	Y	Y	Y	N
65	F5	FALSE	Sham 5	Dio2	UNKNOWN	SYBR	None							Undetermined							TRUE	60.8351	0.04		TRUE		1	40		N	Y	Y	Y	N
66	F6	FALSE	Sham 6	Dio2	UNKNOWN	SYBR	None							Undetermined							TRUE	61.3303	0.04		TRUE		1	40		N	N	Y	Y	N
67	F7	FALSE	CNV 1	Dio2	UNKNOWN	SYBR	None							Undetermined							TRUE	62.1226	0.04		TRUE		1	40		N	Y	Y	Y	N
68	F8	FALSE	CNV 2	Dio2	UNKNOWN	SYBR	None							Undetermined							TRUE	61.5284	0.04		TRUE		1	40		N	N	Y	Y	N
69	F9	FALSE	CNV 3	Dio2	UNKNOWN	SYBR	None							22.362	18.793	5.04727		13.3413			TRUE	79.3554	0.04		TRUE		1	40		Y	N	N	Y	N
70	F10	FALSE	CNV 4	Dio2	UNKNOWN	SYBR	None							Undetermined							TRUE	60.8351	0.04		TRUE		1	40		N	Y	Y	Y	N
71	F11	FALSE	CNV 5	Dio2	UNKNOWN	SYBR	None							Undetermined							TRUE	60.8351	0.04		TRUE		1	40		N	Y	Y	Y	N
72	F12	FALSE	CNV 6	Dio2	UNKNOWN	SYBR	None							Undetermined							TRUE	62.3207	0.04		TRUE		1	40		N	Y	Y	Y	N
73	G1	FALSE	H2O	Tbp	UNKNOWN	SYBR	None							37.4397	37.4397						TRUE	74.7006	0.33436		TRUE		1	40		N	N	N	N	N
74	G2	FALSE	H2O	Cidea	UNKNOWN	SYBR	None				3765.16			22.2378	22.2378			-15.2019		-11.8785	TRUE	69.7486	0.175102	74.4035	TRUE		1	40		N	N	N	N	Y
75	G3	FALSE	H2O	Dio2	UNKNOWN	SYBR	None							Undetermined							TRUE	61.8255	0.04		TRUE		1	40		N	Y	Y	Y	N
Analysis Type	Singleplex
Endogenous Control	Tbp
RQ Min/Max Confidence Level	95.0
Reference Sample	CNV 1

## Sheet: Melt Curve Raw Data
Block Type	96-Well Block (0.2mL)
Calibration Background is expired	Yes
Calibration Background performed on	12-02-2021
Calibration Normalization FAM-ROX is expired	Yes
Calibration Normalization FAM-ROX performed on	12-02-2021
Calibration Normalization VIC-ROX is expired	Yes
Calibration Normalization VIC-ROX performed on	12-02-2021
Calibration Pure Dye CY3 is expired	Yes
Calibration Pure Dye CY3 performed on	03-26-2020
Calibration Pure Dye CY5 is expired	Yes
Calibration Pure Dye CY5 performed on	03-26-2020
Calibration Pure Dye FAM is expired	Yes
Calibration Pure Dye FAM performed on	12-02-2021
Calibration Pure Dye NED is expired	Yes
Calibration Pure Dye NED performed on	12-02-2021
Calibration Pure Dye ROX is expired	Yes
Calibration Pure Dye ROX performed on	12-02-2021
Calibration Pure Dye SYBR is expired	Yes
Calibration Pure Dye SYBR performed on	12-02-2021
Calibration Pure Dye TAMRA is expired	Yes
Calibration Pure Dye TAMRA performed on	12-02-2021
Calibration Pure Dye VIC is expired	Yes
Calibration Pure Dye VIC performed on	12-02-2021
Calibration ROI is expired	Yes
Calibration ROI performed on	12-02-2021
Calibration Uniformity is expired	Yes
Calibration Uniformity performed on	12-02-2021
Chemistry	SYBR_GREEN
Date Created	2022-12-09 14:40:55 PM EST
Experiment Barcode
Experiment Comment
Experiment File Name	D:\Program Files (x86)\Applied BioSystems\QuantStudio Real-Time PCR Software\Experiment\Sapieha\Roberto\2022-12-09 iWAT B6 Sham and CNV 14d Cidea and Dio2.eds
Experiment Name	2022-12-09 iWAT B6 Sham and CNV 14d Cidea and Dio2
Experiment Run End Time	2022-12-09 17:43:22 PM EST
Experiment Type	Comparative Cт (ΔΔCт)
Instrument Name	278870006
Instrument Serial Number	278870006
Instrument Type	QuantStudio(TM) 7 Flex System
Passive Reference	ROX
Quantification Cycle Method	Ct
Signal Smoothing On	true
Stage/ Cycle where Analysis is performed	Stage 2, Step 2
User Name
Well	Well Position	Reading	Temperature	Fluorescence	Derivative
1	A1	1	60.1418	4.4236	0.156203
1	A1	2	60.3399	4.41345	0.153364
1	A1	3	60.538	4.39554	0.150608
1	A1	4	60.736	4.38408	0.148792
1	A1	5	60.9341	4.37353	0.148563
1	A1	6	61.1322	4.35097	0.150088
1	A1	7	61.3303	4.33446	0.152995
1	A1	8	61.5284	4.31963	0.156588
1	A1	9	61.7264	4.29178	0.160135
1	A1	10	61.9245	4.28279	0.163133
1	A1	11	62.1226	4.25574	0.165391
1	A1	12	62.3207	4.23178	0.166951
1	A1	13	62.5187	4.2189	0.167901
1	A1	14	62.7168	4.20268	0.168219
1	A1	15	62.9149	4.17782	0.167773
1	A1	16	63.113	4.15685	0.166483
1	A1	17	63.3111	4.11928	0.164468
1	A1	18	63.5091	4.13411	0.162088
1	A1	19	63.7072	4.09186	0.159819
1	A1	20	63.9053	4.07724	0.158102
1	A1	21	64.1034	4.06409	0.157253
1	A1	22	64.3015	4.04147	0.157449
1	A1	23	64.4995	4.03418	0.158745
1	A1	24	64.6976	3.99465	0.161058
1	A1	25	64.8957	3.99612	0.164117
1	A1	26	65.0938	3.96859	0.167461
1	A1	27	65.2918	3.95398	0.170558
1	A1	28	65.4899	3.92475	0.173039
1	A1	29	65.688	3.89931	0.17488
1	A1	30	65.8861	3.88735	0.176364
1	A1	31	66.0842	3.85931	0.17779
1	A1	32	66.2822	3.84983	0.179168
1	A1	33	66.4803	3.83835	0.180146
1	A1	34	66.6784	3.78475	0.180269
1	A1	35	66.8765	3.77774	0.179358
1	A1	36	67.0746	3.75342	0.177691
1	A1	37	67.2726	3.7405	0.175867
1	A1	38	67.4707	3.7166	0.174483
1	A1	39	67.6688	3.69729	0.173885
1	A1	40	67.8669	3.67483	0.174093
1	A1	41	68.0649	3.65197	0.174882
1	A1	42	68.263	3.64551	0.175906
1	A1	43	68.4611	3.61264	0.176836
1	A1	44	68.6592	3.58864	0.177493
1	A1	45	68.8573	3.57318	0.177889
1	A1	46	69.0553	3.55014	0.17817
1	A1	47	69.2534	3.52473	0.178464
1	A1	48	69.4515	3.52563	0.178781
1	A1	49	69.6496	3.47073	0.179041
1	A1	50	69.8477	3.47526	0.179187
1	A1	51	70.0457	3.44002	0.179248
1	A1	52	70.2438	3.42146	0.179235
1	A1	53	70.4419	3.39847	0.179007
1	A1	54	70.64	3.40612	0.17828
1	A1	55	70.838	3.34411	0.176846
1	A1	56	71.0361	3.33476	0.174861
1	A1	57	71.2342	3.30741	0.172896
1	A1	58	71.4323	3.31419	0.171673
1	A1	59	71.6304	3.2815	0.17168
1	A1	60	71.8284	3.25694	0.172935
1	A1	61	72.0265	3.24095	0.175029
1	A1	62	72.2246	3.22054	0.177328
1	A1	63	72.4227	3.2013	0.179182
1	A1	64	72.6208	3.17591	0.180092
1	A1	65	72.8188	3.15642	0.17984
1	A1	66	73.0169	3.13028	0.17857
1	A1	67	73.215	3.10395	0.17676
1	A1	68	73.4131	3.09478	0.175032
1	A1	69	73.6111	3.07482	0.173904
1	A1	70	73.8092	3.04778	0.173604
1	A1	71	74.0073	3.02852	0.17405
1	A1	72	74.2054	3.01429	0.174934
1	A1	73	74.4035	2.98503	0.175868
1	A1	74	74.6015	2.96905	0.176508
1	A1	75	74.7996	2.94432	0.176653
1	A1	76	74.9977	2.92866	0.17631
1	A1	77	75.1958	2.89777	0.17568
1	A1	78	75.3939	2.88231	0.175064
1	A1	79	75.5919	2.8665	0.174717
1	A1	80	75.79	2.84299	0.174767
1	A1	81	75.9881	2.825	0.175219
1	A1	82	76.1862	2.79609	0.176033
1	A1	83	76.3842	2.77344	0.17713
1	A1	84	76.5823	2.76461	0.178312
1	A1	85	76.7804	2.74837	0.179207
1	A1	86	76.9785	2.71845	0.179441
1	A1	87	77.1766	2.68231	0.178956
1	A1	88	77.3746	2.67414	0.178288
1	A1	89	77.5727	2.6518	0.178558
1	A1	90	77.7708	2.63226	0.181202
1	A1	91	77.9689	2.61867	0.187737
1	A1	92	78.167	2.59506	0.199859
1	A1	93	78.365	2.57098	0.219998
1	A1	94	78.5631	2.54627	0.252078
1	A1	95	78.7612	2.52192	0.302135
1	A1	96	78.9593	2.49147	0.378311
1	A1	97	79.1573	2.46864	0.489782
1	A1	98	79.3554	2.42217	0.644204
1	A1	99	79.5535	2.3646	0.84361
1	A1	100	79.7516	2.2902	1.07951
1	A1	101	79.9497	2.17934	1.32922
1	A1	102	80.1477	2.01807	1.55639
1	A1	103	80.3458	1.76036	1.71773
1	A1	104	80.5439	1.39104	1.77536
1	A1	105	80.742	1.00352	1.71025
1	A1	106	80.9401	0.69765	1.5304
1	A1	107	81.1381	0.550296	1.26913
1	A1	108	81.3362	0.501263	0.97395
1	A1	109	81.5343	0.491667	0.691277
1	A1	110	81.7324	0.485081	0.454039
1	A1	111	81.9305	0.479053	0.276649
1	A1	112	82.1285	0.481094	0.157415
1	A1	113	82.3266	0.480958	0.0850812
1	A1	114	82.5247	0.478181	0.0455577
1	A1	115	82.7228	0.476347	0.0263684
1	A1	116	82.9208	0.481229	0.0184163
1	A1	117	83.1189	0.476201	0.0159033
1	A1	118	83.317	0.471561	0.0155047
1	A1	119	83.5151	0.470385	0.0155174
1	A1	120	83.7132	0.468547	0.0152408
1	A1	121	83.9112	0.466199	0.0145715
1	A1	122	84.1093	0.465101	0.0137208
1	A1	123	84.3074	0.460931	0.0129927
1	A1	124	84.5055	0.464559	0.0126139
1	A1	125	84.7036	0.463944	0.0126326
1	A1	126	84.9016	0.458428	0.0129122
1	A1	127	85.0997	0.458723	0.0132091
1	A1	128	85.2978	0.455544	0.0132971
1	A1	129	85.4959	0.45471	0.0130657
1	A1	130	85.6939	0.45238	0.0125566
1	A1	131	85.892	0.450179	0.0119248
1	A1	132	86.0901	0.450306	0.0113597
1	A1	133	86.2882	0.450831	0.0110028
1	A1	134	86.4863	0.44828	0.0109034
1	A1	135	86.6843	0.44529	0.0110178
1	A1	136	86.8824	0.446213	0.011236
1	A1	137	87.0805	0.444647	0.0114139
1	A1	138	87.2786	0.441688	0.0114016
1	A1	139	87.4767	0.442079	0.0110808
1	A1	140	87.6747	0.439852	0.010418
1	A1	141	87.8728	0.434067	0.00950928
1	A1	142	88.0709	0.438879	0.00857886
1	A1	143	88.269	0.437255	0.00790306
1	A1	144	88.467	0.435247	0.00768793
1	A1	145	88.6651	0.43634	0.00796178
1	A1	146	88.8632	0.436248	0.00855686
1	A1	147	89.0613	0.431434	0.00920065
1	A1	148	89.2594	0.427834	0.00966451
1	A1	149	89.4574	0.430722	0.00986912
1	A1	150	89.6555	0.429873	0.0098775
1	A1	151	89.8536	0.429374	0.00979561
1	A1	152	90.0517	0.425269	0.00967768
1	A1	153	90.2498	0.423795	0.00951414
1	A1	154	90.4478	0.425396	0.00929282
1	A1	155	90.6459	0.422957	0.00905703
1	A1	156	90.844	0.420866	0.00889531
1	A1	157	91.0421	0.423683	0.00887217
1	A1	158	91.2401	0.421476	0.00896707
1	A1	159	91.4382	0.417498	0.00908115
1	A1	160	91.6363	0.417173	0.00911281
1	A1	161	91.8344	0.416853	0.00903982
1	A1	162	92.0325	0.415268	0.00894098
1	A1	163	92.2305	0.416391	0.00893618
1	A1	164	92.4286	0.414788	0.00909676
1	A1	165	92.6267	0.411696	0.00939913
1	A1	166	92.8248	0.412659	0.00975327
1	A1	167	93.0229	0.408962	0.0100778
1	A1	168	93.2209	0.408477	0.01035
1	A1	169	93.419	0.409213	0.0105873
1	A1	170	93.6171	0.405543	0.0107736
1	A1	171	93.8152	0.408986	0.0107997
1	A1	172	94.0132	0.400377	0.0104814
1	A1	173	94.2113	0.401052	0.00965681
1	A1	174	94.4094	0.40125	0.0082989
1	A1	175	94.6075	0.399649	0.00656149
1	A1	176	94.8056	0.400507	0.00472152
2	A2	1	60.1418	4.86112	0.163665
2	A2	2	60.3399	4.85422	0.162411
2	A2	3	60.538	4.84649	0.161894
2	A2	4	60.736	4.8238	0.162343
2	A2	5	60.9341	4.80673	0.163746
2	A2	6	61.1322	4.77468	0.165925
2	A2	7	61.3303	4.76422	0.168612
2	A2	8	61.5284	4.7423	0.171506
2	A2	9	61.7264	4.72404	0.174279
2	A2	10	61.9245	4.69301	0.176569
2	A2	11	62.1226	4.67489	0.178012
2	A2	12	62.3207	4.65331	0.178287
2	A2	13	62.5187	4.63461	0.177214
2	A2	14	62.7168	4.60298	0.174901
2	A2	15	62.9149	4.58323	0.17184
2	A2	16	63.113	4.56446	0.168856
2	A2	17	63.3111	4.52645	0.166793
2	A2	18	63.5091	4.5479	0.166126
2	A2	19	63.7072	4.50389	0.166708
2	A2	20	63.9053	4.48452	0.167906
2	A2	21	64.1034	4.46098	0.169019
2	A2	22	64.3015	4.44092	0.169678
2	A2	23	64.4995	4.41871	0.169972
2	A2	24	64.6976	4.39507	0.170227
2	A2	25	64.8957	4.39072	0.170696
2	A2	26	65.0938	4.35288	0.171363
2	A2	27	65.2918	4.33853	0.172011
2	A2	28	65.4899	4.3152	0.17246
2	A2	29	65.688	4.28919	0.172779
2	A2	30	65.8861	4.27563	0.173325
2	A2	31	66.0842	4.24631	0.17455
2	A2	32	66.2822	4.22738	0.176707
2	A2	33	66.4803	4.22551	0.179598
2	A2	34	66.6784	4.18008	0.182567
2	A2	35	66.8765	4.16588	0.184748
2	A2	36	67.0746	4.13999	0.185439
2	A2	37	67.2726	4.11453	0.184425
2	A2	38	67.4707	4.08442	0.182066
2	A2	39	67.6688	4.073	0.179142
2	A2	40	67.8669	4.05073	0.176516
2	A2	41	68.0649	4.01812	0.174823
2	A2	42	68.263	4.01919	0.174273
2	A2	43	68.4611	3.98955	0.174703
2	A2	44	68.6592	3.95392	0.175763
2	A2	45	68.8573	3.9513	0.177119
2	A2	46	69.0553	3.91737	0.178526
2	A2	47	69.2534	3.89227	0.179784
2	A2	48	69.4515	3.89423	0.18071
2	A2	49	69.6496	3.84092	0.181189
2	A2	50	69.8477	3.83202	0.181278
2	A2	51	70.0457	3.80414	0.181187
2	A2	52	70.2438	3.78339	0.181081
2	A2	53	70.4419	3.76356	0.180866
2	A2	54	70.64	3.77143	0.180222
2	A2	55	70.838	3.69297	0.178915
2	A2	56	71.0361	3.69227	0.177127
2	A2	57	71.2342	3.66559	0.175471
2	A2	58	71.4323	3.67524	0.174634
2	A2	59	71.6304	3.63352	0.174944
2	A2	60	71.8284	3.60681	0.1762
2	A2	61	72.0265	3.59298	0.177861
2	A2	62	72.2246	3.57268	0.179343
2	A2	63	72.4227	3.54565	0.180251
2	A2	64	72.6208	3.5231	0.180458
2	A2	65	72.8188	3.50274	0.180066
2	A2	66	73.0169	3.4741	0.179338
2	A2	67	73.215	3.45946	0.17861
2	A2	68	73.4131	3.43719	0.178214
2	A2	69	73.6111	3.41436	0.178419
2	A2	70	73.8092	3.38644	0.179356
2	A2	71	74.0073	3.3669	0.180925
2	A2	72	74.2054	3.35875	0.182741
2	A2	73	74.4035	3.32419	0.1842
2	A2	74	74.6015	3.29295	0.184703
2	A2	75	74.7996	3.27703	0.183926
2	A2	76	74.9977	3.25366	0.181992
2	A2	77	75.1958	3.22937	0.179414
2	A2	78	75.3939	3.20338	0.176899
2	A2	79	75.5919	3.1921	0.175108
2	A2	80	75.79	3.17085	0.174502
2	A2	81	75.9881	3.14454	0.1753
2	A2	82	76.1862	3.11564	0.177448
2	A2	83	76.3842	3.11123	0.180581
2	A2	84	76.5823	3.08494	0.184034
2	A2	85	76.7804	3.06231	0.187057
2	A2	86	76.9785	3.03522	0.189279
2	A2	87	77.1766	2.99603	0.191243
2	A2	88	77.3746	2.98554	0.194706
2	A2	89	77.5727	2.96078	0.202592
2	A2	90	77.7708	2.9473	0.218748
2	A2	91	77.9689	2.92052	0.247815
2	A2	92	78.167	2.89992	0.295397
2	A2	93	78.365	2.86641	0.368302
2	A2	94	78.5631	2.83257	0.474261
2	A2	95	78.7612	2.79386	0.62048
2	A2	96	78.9593	2.72978	0.81069
2	A2	97	79.1573	2.6565	1.04118
2	A2	98	79.3554	2.54405	1.29725
2	A2	99	79.5535	2.37745	1.55207
2	A2	100	79.7516	2.1221	1.76975
2	A2	101	79.9497	1.79153	1.91282
2	A2	102	80.1477	1.42524	1.95216
2	A2	103	80.3458	1.08163	1.87587
2	A2	104	80.5439	0.782179	1.69357
2	A2	105	80.742	0.563352	1.43413
2	A2	106	80.9401	0.436546	1.13761
2	A2	107	81.1381	0.391224	0.844633
2	A2	108	81.3362	0.377945	0.586911
2	A2	109	81.5343	0.371243	0.382143
2	A2	110	81.7324	0.366592	0.233973
2	A2	111	81.9305	0.359888	0.1358
2	A2	112	82.1285	0.363738	0.0760238
2	A2	113	82.3266	0.3604	0.0425331
2	A2	114	82.5247	0.361022	0.0253445
2	A2	115	82.7228	0.35832	0.0174341
2	A2	116	82.9208	0.356899	0.0144079
2	A2	117	83.1189	0.356199	0.0137315
2	A2	118	83.317	0.355494	0.0139944
2	A2	119	83.5151	0.352883	0.0144099
2	A2	120	83.7132	0.349562	0.0145617
2	A2	121	83.9112	0.346258	0.0143068
2	A2	122	84.1093	0.345654	0.0137235
2	A2	123	84.3074	0.343435	0.0130263
2	A2	124	84.5055	0.34459	0.0124414
2	A2	125	84.7036	0.341836	0.0120934
2	A2	126	84.9016	0.340498	0.0119553
2	A2	127	85.0997	0.339654	0.0118875
2	A2	128	85.2978	0.337638	0.0117373
2	A2	129	85.4959	0.334171	0.0114412
2	A2	130	85.6939	0.333255	0.0110685
2	A2	131	85.892	0.33299	0.0107773
2	A2	132	86.0901	0.332064	0.0107021
2	A2	133	86.2882	0.333191	0.0108499
2	A2	134	86.4863	0.330115	0.0110753
2	A2	135	86.6843	0.327215	0.0111574
2	A2	136	86.8824	0.324242	0.0109246
2	A2	137	87.0805	0.324778	0.0103472
2	A2	138	87.2786	0.322808	0.00954
2	A2	139	87.4767	0.323782	0.008697
2	A2	140	87.6747	0.320494	0.00800589
2	A2	141	87.8728	0.321289	0.00758802
2	A2	142	88.0709	0.319891	0.00747095
2	A2	143	88.269	0.319216	0.00758024
2	A2	144	88.467	0.321567	0.00775648
2	A2	145	88.6651	0.315512	0.00780802
2	A2	146	88.8632	0.314916	0.00759538
2	A2	147	89.0613	0.313635	0.00710899
2	A2	148	89.2594	0.312995	0.00648602
2	A2	149	89.4574	0.315231	0.00594952
2	A2	150	89.6555	0.311834	0.00570005
2	A2	151	89.8536	0.3136	0.00582459
2	A2	152	90.0517	0.312444	0.00626751
2	A2	153	90.2498	0.309114	0.00686835
2	A2	154	90.4478	0.309952	0.00743271
2	A2	155	90.6459	0.30891	0.00779874
2	A2	156	90.844	0.307411	0.0078804
2	A2	157	91.0421	0.304226	0.00768943
2	A2	158	91.2401	0.306286	0.00733167
2	A2	159	91.4382	0.303286	0.00697319
2	A2	160	91.6363	0.305802	0.00677387
2	A2	161	91.8344	0.303677	0.00681602
2	A2	162	92.0325	0.30237	0.00706847
2	A2	163	92.2305	0.300857	0.00741137
2	A2	164	92.4286	0.301269	0.00770463
2	A2	165	92.6267	0.297763	0.00785807
2	A2	166	92.8248	0.298378	0.00786433
2	A2	167	93.0229	0.298193	0.00778213
2	A2	168	93.2209	0.295431	0.0076881
2	A2	169	93.419	0.296035	0.00762363
2	A2	170	93.6171	0.294687	0.00756261
2	A2	171	93.8152	0.294711	0.00741303
2	A2	172	94.0132	0.291481	0.00705488
2	A2	173	94.2113	0.290159	0.00639999
2	A2	174	94.4094	0.292075	0.00544216
2	A2	175	94.6075	0.289583	0.00427259
2	A2	176	94.8056	0.2898	0.00304914
3	A3	1	60.1418	4.81595	0.16566
3	A3	2	60.3399	4.79476	0.165675
3	A3	3	60.538	4.78105	0.165863
3	A3	4	60.736	4.76357	0.166228
3	A3	5	60.9341	4.74453	0.166752
3	A3	6	61.1322	4.71436	0.167421
3	A3	7	61.3303	4.70063	0.168225
3	A3	8	61.5284	4.67385	0.169147
3	A3	9	61.7264	4.66036	0.170143
3	A3	10	61.9245	4.64049	0.17112
3	A3	11	62.1226	4.60908	0.171943
3	A3	12	62.3207	4.5891	0.172457
3	A3	13	62.5187	4.57451	0.172489
3	A3	14	62.7168	4.55348	0.171909
3	A3	15	62.9149	4.52672	0.170734
3	A3	16	63.113	4.50066	0.169204
3	A3	17	63.3111	4.46811	0.167722
3	A3	18	63.5091	4.48745	0.166603
3	A3	19	63.7072	4.43707	0.165841
3	A3	20	63.9053	4.42441	0.165128
3	A3	21	64.1034	4.40583	0.164122
3	A3	22	64.3015	4.37443	0.162797
3	A3	23	64.4995	4.35724	0.161563
3	A3	24	64.6976	4.33909	0.161045
3	A3	25	64.8957	4.33602	0.161704
3	A3	26	65.0938	4.29448	0.16356
3	A3	27	65.2918	4.29033	0.166209
3	A3	28	65.4899	4.25988	0.16907
3	A3	29	65.688	4.23701	0.171706
3	A3	30	65.8861	4.22253	0.173977
3	A3	31	66.0842	4.1892	0.175979
3	A3	32	66.2822	4.17301	0.177831
3	A3	33	66.4803	4.16544	0.179494
3	A3	34	66.6784	4.12373	0.180725
3	A3	35	66.8765	4.1049	0.181218
3	A3	36	67.0746	4.08416	0.180783
3	A3	37	67.2726	4.0597	0.179477
3	A3	38	67.4707	4.03747	0.177583
3	A3	39	67.6688	4.01521	0.175506
3	A3	40	67.8669	3.99502	0.173638
3	A3	41	68.0649	3.96932	0.172236
3	A3	42	68.263	3.96141	0.171398
3	A3	43	68.4611	3.93177	0.171111
3	A3	44	68.6592	3.90363	0.171345
3	A3	45	68.8573	3.89166	0.172084
3	A3	46	69.0553	3.8708	0.17328
3	A3	47	69.2534	3.84492	0.174787
3	A3	48	69.4515	3.83232	0.17636
3	A3	49	69.6496	3.79481	0.17777
3	A3	50	69.8477	3.78239	0.178929
3	A3	51	70.0457	3.75533	0.179874
3	A3	52	70.2438	3.73196	0.180609
3	A3	53	70.4419	3.70703	0.180917
3	A3	54	70.64	3.71975	0.180413
3	A3	55	70.838	3.64721	0.178843
3	A3	56	71.0361	3.63651	0.176402
3	A3	57	71.2342	3.61108	0.173762
3	A3	58	71.4323	3.61859	0.17171
3	A3	59	71.6304	3.5834	0.170695
3	A3	60	71.8284	3.56041	0.170637
3	A3	61	72.0265	3.53548	0.171099
3	A3	62	72.2246	3.52138	0.171654
3	A3	63	72.4227	3.49705	0.172116
3	A3	64	72.6208	3.47367	0.172543
3	A3	65	72.8188	3.45282	0.173062
3	A3	66	73.0169	3.43577	0.173707
3	A3	67	73.215	3.41465	0.174378
3	A3	68	73.4131	3.38647	0.174941
3	A3	69	73.6111	3.36751	0.175347
3	A3	70	73.8092	3.34036	0.175683
3	A3	71	74.0073	3.32237	0.176076
3	A3	72	74.2054	3.30684	0.176536
3	A3	73	74.4035	3.2774	0.176894
3	A3	74	74.6015	3.25474	0.176873
3	A3	75	74.7996	3.23229	0.176279
3	A3	76	74.9977	3.21144	0.175136
3	A3	77	75.1958	3.18912	0.173717
3	A3	78	75.3939	3.16588	0.17244
3	A3	79	75.5919	3.14694	0.171714
3	A3	80	75.79	3.12877	0.171841
3	A3	81	75.9881	3.10817	0.17298
3	A3	82	76.1862	3.07768	0.175155
3	A3	83	76.3842	3.06063	0.178225
3	A3	84	76.5823	3.04398	0.181834
3	A3	85	76.7804	3.0257	0.185473
3	A3	86	76.9785	2.99617	0.188747
3	A3	87	77.1766	2.9592	0.191829
3	A3	88	77.3746	2.94201	0.195869
3	A3	89	77.5727	2.92144	0.203209
3	A3	90	77.7708	2.90183	0.2174
3	A3	91	77.9689	2.87248	0.243168
3	A3	92	78.167	2.85368	0.286483
3	A3	93	78.365	2.82815	0.35454
3	A3	94	78.5631	2.79171	0.455293
3	A3	95	78.7612	2.75581	0.596008
3	A3	96	78.9593	2.69648	0.780541
3	A3	97	79.1573	2.62087	1.00568
3	A3	98	79.3554	2.50972	1.25771
3	A3	99	79.5535	2.3547	1.5111
3	A3	100	79.7516	2.10933	1.73107
3	A3	101	79.9497	1.7848	1.88053
3	A3	102	80.1477	1.41791	1.92967
3	A3	103	80.3458	1.0742	1.86502
3	A3	104	80.5439	0.77095	1.69411
3	A3	105	80.742	0.543969	1.44386
3	A3	106	80.9401	0.409929	1.1531
3	A3	107	81.1381	0.356878	0.862157
3	A3	108	81.3362	0.340347	0.603389
3	A3	109	81.5343	0.333017	0.395685
3	A3	110	81.7324	0.33002	0.243973
3	A3	111	81.9305	0.324247	0.142627
3	A3	112	82.1285	0.325571	0.0805385
3	A3	113	82.3266	0.325004	0.0456581
3	A3	114	82.5247	0.320337	0.027819
3	A3	115	82.7228	0.322077	0.0197415
3	A3	116	82.9208	0.319948	0.0168088
3	A3	117	83.1189	0.317983	0.0163315
3	A3	118	83.317	0.315729	0.0168172
3	A3	119	83.5151	0.313304	0.0174582
3	A3	120	83.7132	0.310392	0.0178489
3	A3	121	83.9112	0.306391	0.0178429
3	A3	122	84.1093	0.305873	0.0174603
3	A3	123	84.3074	0.302931	0.016803
3	A3	124	84.5055	0.301088	0.0159785
3	A3	125	84.7036	0.301038	0.0150601
3	A3	126	84.9016	0.296347	0.0140918
3	A3	127	85.0997	0.295378	0.0131206
3	A3	128	85.2978	0.293526	0.0122197
3	A3	129	85.4959	0.29424	0.0114798
3	A3	130	85.6939	0.292236	0.0109761
3	A3	131	85.892	0.28989	0.0107346
3	A3	132	86.0901	0.289032	0.0107187
3	A3	133	86.2882	0.290542	0.010843
3	A3	134	86.4863	0.285594	0.011004
3	A3	135	86.6843	0.284648	0.0111167
3	A3	136	86.8824	0.284385	0.0111394
3	A3	137	87.0805	0.281199	0.0110728
3	A3	138	87.2786	0.281188	0.0109363
3	A3	139	87.4767	0.281174	0.0107406
3	A3	140	87.6747	0.277942	0.010479
3	A3	141	87.8728	0.274832	0.0101401
3	A3	142	88.0709	0.276466	0.00972352
3	A3	143	88.269	0.275613	0.00924103
3	A3	144	88.467	0.273034	0.00870407
3	A3	145	88.6651	0.271311	0.00811742
3	A3	146	88.8632	0.272063	0.00749284
3	A3	147	89.0613	0.269213	0.00687725
3	A3	148	89.2594	0.268267	0.00637065
3	A3	149	89.4574	0.269829	0.00610806
3	A3	150	89.6555	0.269615	0.00620348
3	A3	151	89.8536	0.267724	0.0066822
3	A3	152	90.0517	0.267298	0.00744353
3	A3	153	90.2498	0.265274	0.00828101
3	A3	154	90.4478	0.265061	0.00895455
3	A3	155	90.6459	0.261555	0.00928147
3	A3	156	90.844	0.260893	0.00920379
3	A3	157	91.0421	0.259672	0.00880233
3	A3	158	91.2401	0.25962	0.00825166
3	A3	159	91.4382	0.259683	0.00774115
3	A3	160	91.6363	0.257484	0.00740183
3	A3	161	91.8344	0.257167	0.00727512
3	A3	162	92.0325	0.256351	0.00732574
3	A3	163	92.2305	0.254175	0.00747714
3	A3	164	92.4286	0.256043	0.00764653
3	A3	165	92.6267	0.252688	0.00777171
3	A3	166	92.8248	0.251132	0.00783206
3	A3	167	93.0229	0.25091	0.00785701
3	A3	168	93.2209	0.250477	0.00790645
3	A3	169	93.419	0.250973	0.00802144
3	A3	170	93.6171	0.247243	0.00817224
3	A3	171	93.8152	0.248034	0.00824134
3	A3	172	94.0132	0.245196	0.00806188
3	A3	173	94.2113	0.244425	0.00749297
3	A3	174	94.4094	0.243657	0.00649287
3	A3	175	94.6075	0.242041	0.00515158
3	A3	176	94.8056	0.24246	0.0036669
4	A4	1	60.1418	4.5692	0.143198
4	A4	2	60.3399	4.55613	0.140409
4	A4	3	60.538	4.5523	0.138083
4	A4	4	60.736	4.53715	0.137061
4	A4	5	60.9341	4.52031	0.137888
4	A4	6	61.1322	4.50492	0.140565
4	A4	7	61.3303	4.49864	0.144514
4	A4	8	61.5284	4.46699	0.148805
4	A4	9	61.7264	4.45766	0.152508
4	A4	10	61.9245	4.43802	0.155016
4	A4	11	62.1226	4.40715	0.156183
4	A4	12	62.3207	4.39747	0.156234
4	A4	13	62.5187	4.38424	0.155532
4	A4	14	62.7168	4.36251	0.154443
4	A4	15	62.9149	4.34297	0.153308
4	A4	16	63.113	4.32133	0.152494
4	A4	17	63.3111	4.29569	0.152357
4	A4	18	63.5091	4.31092	0.153067
4	A4	19	63.7072	4.27106	0.154496
4	A4	20	63.9053	4.25334	0.156288
4	A4	21	64.1034	4.23273	0.158091
4	A4	22	64.3015	4.22099	0.159769
4	A4	23	64.4995	4.19839	0.161419
4	A4	24	64.6976	4.17752	0.163216
4	A4	25	64.8957	4.16836	0.165247
4	A4	26	65.0938	4.13639	0.167432
4	A4	27	65.2918	4.1295	0.169635
4	A4	28	65.4899	4.09831	0.171802
4	A4	29	65.688	4.07519	0.174037
4	A4	30	65.8861	4.06999	0.176518
4	A4	31	66.0842	4.03875	0.179308
4	A4	32	66.2822	4.01611	0.182214
4	A4	33	66.4803	4.01568	0.184791
4	A4	34	66.6784	3.9671	0.18654
4	A4	35	66.8765	3.94999	0.187144
4	A4	36	67.0746	3.9331	0.186608
4	A4	37	67.2726	3.91461	0.185254
4	A4	38	67.4707	3.8834	0.183606
4	A4	39	67.6688	3.86544	0.182254
4	A4	40	67.8669	3.85035	0.181711
4	A4	41	68.0649	3.81983	0.18227
4	A4	42	68.263	3.81604	0.183905
4	A4	43	68.4611	3.78647	0.186295
4	A4	44	68.6592	3.75614	0.188937
4	A4	45	68.8573	3.74371	0.191315
4	A4	46	69.0553	3.71845	0.193023
4	A4	47	69.2534	3.69119	0.193834
4	A4	48	69.4515	3.68014	0.193752
4	A4	49	69.6496	3.63467	0.193045
4	A4	50	69.8477	3.62839	0.192213
4	A4	51	70.0457	3.60534	0.191788
4	A4	52	70.2438	3.57997	0.192042
4	A4	53	70.4419	3.5536	0.19279
4	A4	54	70.64	3.56655	0.193463
4	A4	55	70.838	3.49105	0.193468
4	A4	56	71.0361	3.49635	0.192592
4	A4	57	71.2342	3.45817	0.191166
4	A4	58	71.4323	3.45661	0.189877
4	A4	59	71.6304	3.42258	0.18935
4	A4	60	71.8284	3.4068	0.189831
4	A4	61	72.0265	3.38641	0.191099
4	A4	62	72.2246	3.36108	0.192656
4	A4	63	72.4227	3.33583	0.19399
4	A4	64	72.6208	3.3182	0.194796
4	A4	65	72.8188	3.28882	0.195063
4	A4	66	73.0169	3.27043	0.195065
4	A4	67	73.215	3.24637	0.195266
4	A4	68	73.4131	3.22321	0.196173
4	A4	69	73.6111	3.20211	0.198166
4	A4	70	73.8092	3.17908	0.201309
4	A4	71	74.0073	3.1567	0.20524
4	A4	72	74.2054	3.13796	0.209234
4	A4	73	74.4035	3.10437	0.212463
4	A4	74	74.6015	3.07469	0.214353
4	A4	75	74.7996	3.05199	0.214849
4	A4	76	74.9977	3.02881	0.214448
4	A4	77	75.1958	3.00187	0.213962
4	A4	78	75.3939	2.97544	0.214138
4	A4	79	75.5919	2.95885	0.215337
4	A4	80	75.79	2.93661	0.217427
4	A4	81	75.9881	2.90234	0.219906
4	A4	82	76.1862	2.87475	0.222154
4	A4	83	76.3842	2.84765	0.223624
4	A4	84	76.5823	2.82914	0.223927
4	A4	85	76.7804	2.80352	0.222882
4	A4	86	76.9785	2.77107	0.22068
4	A4	87	77.1766	2.73588	0.218125
4	A4	88	77.3746	2.72157	0.21681
4	A4	89	77.5727	2.69624	0.219092
4	A4	90	77.7708	2.67492	0.227914
4	A4	91	77.9689	2.65464	0.246673
4	A4	92	78.167	2.63018	0.279337
4	A4	93	78.365	2.60405	0.330761
4	A4	94	78.5631	2.57291	0.406898
4	A4	95	78.7612	2.53147	0.514353
4	A4	96	78.9593	2.47964	0.658809
4	A4	97	79.1573	2.43381	0.842169
4	A4	98	79.3554	2.34204	1.05902
4	A4	99	79.5535	2.23081	1.29377
4	A4	100	79.7516	2.05889	1.52025
4	A4	101	79.9497	1.83105	1.70507
4	A4	102	80.1477	1.53734	1.81477
4	A4	103	80.3458	1.21276	1.82498
4	A4	104	80.5439	0.904667	1.72816
4	A4	105	80.742	0.650817	1.53695
4	A4	106	80.9401	0.47439	1.28109
4	A4	107	81.1381	0.387075	0.999266
4	A4	108	81.3362	0.356658	0.728777
4	A4	109	81.5343	0.348748	0.497104
4	A4	110	81.7324	0.343988	0.317886
4	A4	111	81.9305	0.338536	0.191816
4	A4	112	82.1285	0.341455	0.110801
4	A4	113	82.3266	0.338496	0.0630403
4	A4	114	82.5247	0.333268	0.037054
4	A4	115	82.7228	0.334396	0.0238624
4	A4	116	82.9208	0.331136	0.0174819
4	A4	117	83.1189	0.330821	0.0144196
4	A4	118	83.317	0.329642	0.0128397
4	A4	119	83.5151	0.328473	0.0118437
4	A4	120	83.7132	0.325941	0.0110136
4	A4	121	83.9112	0.324049	0.0101838
4	A4	122	84.1093	0.32405	0.0093353
4	A4	123	84.3074	0.322275	0.00852482
4	A4	124	84.5055	0.323851	0.00782331
4	A4	125	84.7036	0.321161	0.00727624
4	A4	126	84.9016	0.319407	0.00689187
4	A4	127	85.0997	0.320472	0.00665153
4	A4	128	85.2978	0.31969	0.00651975
4	A4	129	85.4959	0.318658	0.00645059
4	A4	130	85.6939	0.317531	0.00639664
4	A4	131	85.892	0.316742	0.00632281
4	A4	132	86.0901	0.315346	0.00621579
4	A4	133	86.2882	0.316756	0.0060832
4	A4	134	86.4863	0.314515	0.00594408
4	A4	135	86.6843	0.313739	0.00582098
4	A4	136	86.8824	0.313276	0.00573961
4	A4	137	87.0805	0.313078	0.005727
4	A4	138	87.2786	0.312132	0.00580047
4	A4	139	87.4767	0.311634	0.00595212
4	A4	140	87.6747	0.311371	0.00614019
4	A4	141	87.8728	0.310191	0.0063001
4	A4	142	88.0709	0.308568	0.00637169
4	A4	143	88.269	0.309063	0.00632872
4	A4	144	88.467	0.306813	0.00619208
4	A4	145	88.6651	0.306787	0.00601759
4	A4	146	88.8632	0.306709	0.00586697
4	A4	147	89.0613	0.304761	0.00577837
4	A4	148	89.2594	0.305147	0.005755
4	A4	149	89.4574	0.303974	0.00577506
4	A4	150	89.6555	0.303431	0.00581279
4	A4	151	89.8536	0.301818	0.00585325
4	A4	152	90.0517	0.302666	0.00589225
4	A4	153	90.2498	0.301903	0.00592369
4	A4	154	90.4478	0.299771	0.00592964
4	A4	155	90.6459	0.299863	0.00588587
4	A4	156	90.844	0.299377	0.00578052
4	A4	157	91.0421	0.298376	0.0056323
4	A4	158	91.2401	0.297228	0.00549344
4	A4	159	91.4382	0.297601	0.00542784
4	A4	160	91.6363	0.297408	0.00547574
4	A4	161	91.8344	0.296657	0.00562422
4	A4	162	92.0325	0.294867	0.00580649
4	A4	163	92.2305	0.294611	0.00593663
4	A4	164	92.4286	0.293675	0.00596086
4	A4	165	92.6267	0.292559	0.00589367
4	A4	166	92.8248	0.293152	0.00581459
4	A4	167	93.0229	0.291324	0.00582607
4	A4	168	93.2209	0.292333	0.00599423
4	A4	169	93.419	0.291146	0.00630054
4	A4	170	93.6171	0.289226	0.00663124
4	A4	171	93.8152	0.289343	0.00680983
4	A4	172	94.0132	0.287594	0.00666296
4	A4	173	94.2113	0.285698	0.00609389
4	A4	174	94.4094	0.286432	0.00512886
4	A4	175	94.6075	0.284564	0.00391552
4	A4	176	94.8056	0.286684	0.00266814
5	A5	1	60.1418	4.96333	0.166679
5	A5	2	60.3399	4.94725	0.166652
5	A5	3	60.538	4.93213	0.166717
5	A5	4	60.736	4.91033	0.166897
5	A5	5	60.9341	4.89207	0.167333
5	A5	6	61.1322	4.86113	0.168245
5	A5	7	61.3303	4.85007	0.169808
5	A5	8	61.5284	4.82732	0.17197
5	A5	9	61.7264	4.80979	0.174367
5	A5	10	61.9245	4.78604	0.176403
5	A5	11	62.1226	4.75312	0.177465
5	A5	12	62.3207	4.74252	0.177177
5	A5	13	62.5187	4.70805	0.175548
5	A5	14	62.7168	4.69329	0.172992
5	A5	15	62.9149	4.66931	0.17022
5	A5	16	63.113	4.65006	0.168025
5	A5	17	63.3111	4.61072	0.166989
5	A5	18	63.5091	4.63542	0.167233
5	A5	19	63.7072	4.58083	0.168332
5	A5	20	63.9053	4.57262	0.169573
5	A5	21	64.1034	4.53876	0.170357
5	A5	22	64.3015	4.5225	0.170553
5	A5	23	64.4995	4.49938	0.1705
5	A5	24	64.6976	4.47623	0.170744
5	A5	25	64.8957	4.47121	0.171668
5	A5	26	65.0938	4.43851	0.173306
5	A5	27	65.2918	4.41222	0.175414
5	A5	28	65.4899	4.39539	0.177678
5	A5	29	65.688	4.3719	0.179888
5	A5	30	65.8861	4.35481	0.181962
5	A5	31	66.0842	4.31883	0.183883
5	A5	32	66.2822	4.30003	0.185567
5	A5	33	66.4803	4.29503	0.186828
5	A5	34	66.6784	4.24659	0.187393
5	A5	35	66.8765	4.23163	0.187018
5	A5	36	67.0746	4.20714	0.185615
5	A5	37	67.2726	4.18635	0.183325
5	A5	38	67.4707	4.16048	0.180538
5	A5	39	67.6688	4.13511	0.177819
5	A5	40	67.8669	4.11547	0.175734
5	A5	41	68.0649	4.09472	0.17466
5	A5	42	68.263	4.08849	0.17467
5	A5	43	68.4611	4.05233	0.175571
5	A5	44	68.6592	4.02249	0.177077
5	A5	45	68.8573	4.01508	0.178934
5	A5	46	69.0553	3.98773	0.180924
5	A5	47	69.2534	3.9613	0.182778
5	A5	48	69.4515	3.95538	0.184194
5	A5	49	69.6496	3.90167	0.184972
5	A5	50	69.8477	3.89976	0.185173
5	A5	51	70.0457	3.8625	0.185095
5	A5	52	70.2438	3.84855	0.185027
5	A5	53	70.4419	3.82047	0.184965
5	A5	54	70.64	3.82968	0.184595
5	A5	55	70.838	3.7558	0.183574
5	A5	56	71.0361	3.75152	0.181891
5	A5	57	71.2342	3.72197	0.179966
5	A5	58	71.4323	3.72521	0.178384
5	A5	59	71.6304	3.68899	0.177524
5	A5	60	71.8284	3.66502	0.177387
5	A5	61	72.0265	3.64356	0.177711
5	A5	62	72.2246	3.62327	0.178219
5	A5	63	72.4227	3.60145	0.178763
5	A5	64	72.6208	3.5765	0.179289
5	A5	65	72.8188	3.55803	0.179754
5	A5	66	73.0169	3.53313	0.180063
5	A5	67	73.215	3.51034	0.180135
5	A5	68	73.4131	3.48862	0.18001
5	A5	69	73.6111	3.46169	0.179895
5	A5	70	73.8092	3.43852	0.180102
5	A5	71	74.0073	3.42061	0.180855
5	A5	72	74.2054	3.40542	0.182103
5	A5	73	74.4035	3.36899	0.183478
5	A5	74	74.6015	3.3504	0.184422
5	A5	75	74.7996	3.33092	0.184445
5	A5	76	74.9977	3.30013	0.183362
5	A5	77	75.1958	3.27494	0.181382
5	A5	78	75.3939	3.25595	0.179045
5	A5	79	75.5919	3.23545	0.177043
5	A5	80	75.79	3.21738	0.176031
5	A5	81	75.9881	3.18784	0.176486
5	A5	82	76.1862	3.16956	0.178577
5	A5	83	76.3842	3.14988	0.182052
5	A5	84	76.5823	3.12774	0.186198
5	A5	85	76.7804	3.1164	0.190026
5	A5	86	76.9785	3.07615	0.192748
5	A5	87	77.1766	3.03843	0.194364
5	A5	88	77.3746	3.02295	0.196039
5	A5	89	77.5727	3.00582	0.200066
5	A5	90	77.7708	2.98076	0.209558
5	A5	91	77.9689	2.95906	0.22822
5	A5	92	78.167	2.93838	0.260472
5	A5	93	78.365	2.90946	0.3119
5	A5	94	78.5631	2.87647	0.389573
5	A5	95	78.7612	2.83985	0.501598
5	A5	96	78.9593	2.79189	0.655303
5	A5	97	79.1573	2.73606	0.853951
5	A5	98	79.3554	2.64873	1.0926
5	A5	99	79.5535	2.52754	1.35473
5	A5	100	79.7516	2.34392	1.61168
5	A5	101	79.9497	2.07529	1.82638
5	A5	102	80.1477	1.72414	1.96135
5	A5	103	80.3458	1.34988	1.9888
5	A5	104	80.5439	0.992538	1.89911
5	A5	105	80.742	0.697337	1.70431
5	A5	106	80.9401	0.474731	1.4351
5	A5	107	81.1381	0.35354	1.13232
5	A5	108	81.3362	0.307612	0.836342
5	A5	109	81.5343	0.293301	0.578029
5	A5	110	81.7324	0.286027	0.374114
5	A5	111	81.9305	0.282077	0.227482
5	A5	112	82.1285	0.283475	0.13107
5	A5	113	82.3266	0.280541	0.0730155
5	A5	114	82.5247	0.279183	0.0410293
5	A5	115	82.7228	0.279779	0.0249836
5	A5	116	82.9208	0.27569	0.0177502
5	A5	117	83.1189	0.275401	0.0149067
5	A5	118	83.317	0.273249	0.0139867
5	A5	119	83.5151	0.271568	0.0137334
5	A5	120	83.7132	0.270027	0.0135582
5	A5	121	83.9112	0.267144	0.013221
5	A5	122	84.1093	0.265844	0.0126703
5	A5	123	84.3074	0.263466	0.0119633
5	A5	124	84.5055	0.263015	0.0112098
5	A5	125	84.7036	0.262363	0.0105215
5	A5	126	84.9016	0.260524	0.00997362
5	A5	127	85.0997	0.258773	0.00958996
5	A5	128	85.2978	0.259777	0.00935578
5	A5	129	85.4959	0.256213	0.00924329
5	A5	130	85.6939	0.256039	0.00922962
5	A5	131	85.892	0.25459	0.00929478
5	A5	132	86.0901	0.254421	0.00940186
5	A5	133	86.2882	0.253281	0.0094819
5	A5	134	86.4863	0.251008	0.00944411
5	A5	135	86.6843	0.250058	0.00921535
5	A5	136	86.8824	0.247749	0.00878569
5	A5	137	87.0805	0.246742	0.00822734
5	A5	138	87.2786	0.247496	0.00766937
5	A5	139	87.4767	0.246401	0.0072436
5	A5	140	87.6747	0.244704	0.00703157
5	A5	141	87.8728	0.244673	0.00703784
5	A5	142	88.0709	0.244398	0.00719537
5	A5	143	88.269	0.242848	0.00739388
5	A5	144	88.467	0.241484	0.00751893
5	A5	145	88.6651	0.240279	0.00749148
5	A5	146	88.8632	0.239123	0.00729601
5	A5	147	89.0613	0.237351	0.00698818
5	A5	148	89.2594	0.236992	0.0066728
5	A5	149	89.4574	0.238391	0.00646131
5	A5	150	89.6555	0.235647	0.00642576
5	A5	151	89.8536	0.234761	0.00657135
5	A5	152	90.0517	0.235959	0.00683975
5	A5	153	90.2498	0.232212	0.00713634
5	A5	154	90.4478	0.232992	0.0073667
5	A5	155	90.6459	0.23101	0.00746548
5	A5	156	90.844	0.230672	0.00741195
5	A5	157	91.0421	0.228621	0.00723139
5	A5	158	91.2401	0.229305	0.00698503
5	A5	159	91.4382	0.227794	0.00675129
5	A5	160	91.6363	0.226574	0.00660146
5	A5	161	91.8344	0.227016	0.00657487
5	A5	162	92.0325	0.226432	0.00666195
5	A5	163	92.2305	0.22383	0.00680622
5	A5	164	92.4286	0.223879	0.00692851
5	A5	165	92.6267	0.222506	0.00696693
5	A5	166	92.8248	0.222785	0.00691386
5	A5	167	93.0229	0.219529	0.00683027
5	A5	168	93.2209	0.21991	0.00681951
5	A5	169	93.419	0.221244	0.00696281
5	A5	170	93.6171	0.219331	0.00724623
5	A5	171	93.8152	0.218463	0.00752817
5	A5	172	94.0132	0.215586	0.00758357
5	A5	173	94.2113	0.213471	0.00721109
5	A5	174	94.4094	0.214389	0.0063409
5	A5	175	94.6075	0.213559	0.0050755
5	A5	176	94.8056	0.212592	0.00364352
6	A6	1	60.1418	4.9005	0.168353
6	A6	2	60.3399	4.89029	0.166802
6	A6	3	60.538	4.86553	0.165259
6	A6	4	60.736	4.85221	0.164274
6	A6	5	60.9341	4.82917	0.164416
6	A6	6	61.1322	4.81191	0.166028
6	A6	7	61.3303	4.80011	0.16906
6	A6	8	61.5284	4.76111	0.173039
6	A6	9	61.7264	4.75197	0.177212
6	A6	10	61.9245	4.73198	0.180729
6	A6	11	62.1226	4.69569	0.182864
6	A6	12	62.3207	4.67894	0.183133
6	A6	13	62.5187	4.64973	0.181413
6	A6	14	62.7168	4.63158	0.177978
6	A6	15	62.9149	4.60727	0.173522
6	A6	16	63.113	4.58139	0.169037
6	A6	17	63.3111	4.54806	0.165561
6	A6	18	63.5091	4.56758	0.16379
6	A6	19	63.7072	4.52361	0.163828
6	A6	20	63.9053	4.50885	0.165187
6	A6	21	64.1034	4.48604	0.167129
6	A6	22	64.3015	4.46227	0.16907
6	A6	23	64.4995	4.44181	0.170817
6	A6	24	64.6976	4.41588	0.172502
6	A6	25	64.8957	4.40672	0.174313
6	A6	26	65.0938	4.37695	0.176263
6	A6	27	65.2918	4.35711	0.178165
6	A6	28	65.4899	4.33284	0.179766
6	A6	29	65.688	4.30281	0.180942
6	A6	30	65.8861	4.28997	0.181745
6	A6	31	66.0842	4.26389	0.182327
6	A6	32	66.2822	4.23555	0.1828
6	A6	33	66.4803	4.22976	0.183166
6	A6	34	66.6784	4.1857	0.183366
6	A6	35	66.8765	4.17393	0.183389
6	A6	36	67.0746	4.14853	0.183336
6	A6	37	67.2726	4.12481	0.183398
6	A6	38	67.4707	4.10346	0.183723
6	A6	39	67.6688	4.07934	0.184317
6	A6	40	67.8669	4.06354	0.185013
6	A6	41	68.0649	4.02867	0.185566
6	A6	42	68.263	4.01767	0.185826
6	A6	43	68.4611	3.98011	0.185841
6	A6	44	68.6592	3.95771	0.18581
6	A6	45	68.8573	3.94849	0.185901
6	A6	46	69.0553	3.92184	0.18607
6	A6	47	69.2534	3.88795	0.186067
6	A6	48	69.4515	3.87792	0.185644
6	A6	49	69.6496	3.8345	0.184801
6	A6	50	69.8477	3.82781	0.183891
6	A6	51	70.0457	3.79701	0.183431
6	A6	52	70.2438	3.77729	0.183742
6	A6	53	70.4419	3.75349	0.184667
6	A6	54	70.64	3.75716	0.185617
6	A6	55	70.838	3.69296	0.185939
6	A6	56	71.0361	3.68301	0.185362
6	A6	57	71.2342	3.64762	0.18416
6	A6	58	71.4323	3.6517	0.18291
6	A6	59	71.6304	3.61804	0.182075
6	A6	60	71.8284	3.59607	0.18174
6	A6	61	72.0265	3.56924	0.181691
6	A6	62	72.2246	3.55083	0.181701
6	A6	63	72.4227	3.52101	0.181727
6	A6	64	72.6208	3.50527	0.181895
6	A6	65	72.8188	3.48335	0.182322
6	A6	66	73.0169	3.45955	0.182948
6	A6	67	73.215	3.4357	0.183544
6	A6	68	73.4131	3.4118	0.183853
6	A6	69	73.6111	3.38969	0.183783
6	A6	70	73.8092	3.36137	0.183488
6	A6	71	74.0073	3.33541	0.183289
6	A6	72	74.2054	3.32734	0.183444
6	A6	73	74.4035	3.29601	0.183967
6	A6	74	74.6015	3.26785	0.184572
6	A6	75	74.7996	3.25635	0.184828
6	A6	76	74.9977	3.22635	0.1844
6	A6	77	75.1958	3.19372	0.183258
6	A6	78	75.3939	3.17788	0.181686
6	A6	79	75.5919	3.158	0.180159
6	A6	80	75.79	3.13919	0.179166
6	A6	81	75.9881	3.10945	0.179076
6	A6	82	76.1862	3.08404	0.180056
6	A6	83	76.3842	3.0685	0.181967
6	A6	84	76.5823	3.05009	0.184297
6	A6	85	76.7804	3.03296	0.186242
6	A6	86	76.9785	2.9975	0.187081
6	A6	87	77.1766	2.95924	0.186646
6	A6	88	77.3746	2.9467	0.185597
6	A6	89	77.5727	2.92844	0.185279
6	A6	90	77.7708	2.90305	0.187302
6	A6	91	77.9689	2.88991	0.193224
6	A6	92	78.167	2.86132	0.2047
6	A6	93	78.365	2.83837	0.224118
6	A6	94	78.5631	2.80756	0.25544
6	A6	95	78.7612	2.78353	0.304826
6	A6	96	78.9593	2.75295	0.380609
6	A6	97	79.1573	2.7256	0.49227
6	A6	98	79.3554	2.67857	0.64816
6	A6	99	79.5535	2.62106	0.851868
6	A6	100	79.7516	2.53232	1.09775
6	A6	101	79.9497	2.41739	1.36708
6	A6	102	80.1477	2.23956	1.6273
6	A6	103	80.3458	1.98218	1.8363
6	A6	104	80.5439	1.60432	1.95243
6	A6	105	80.742	1.18864	1.94707
6	A6	106	80.9401	0.806716	1.81502
6	A6	107	81.1381	0.530151	1.57749
6	A6	108	81.3362	0.379889	1.27591
6	A6	109	81.5343	0.330197	0.959124
6	A6	110	81.7324	0.31892	0.669679
6	A6	111	81.9305	0.309501	0.434484
6	A6	112	82.1285	0.311598	0.262594
6	A6	113	82.3266	0.309483	0.148937
6	A6	114	82.5247	0.307561	0.080796
6	A6	115	82.7228	0.309419	0.0438154
6	A6	116	82.9208	0.305718	0.0257646
6	A6	117	83.1189	0.304345	0.017921
6	A6	118	83.317	0.303381	0.0148672
6	A6	119	83.5151	0.300719	0.0136341
6	A6	120	83.7132	0.29854	0.012824
6	A6	121	83.9112	0.294304	0.0119494
6	A6	122	84.1093	0.296507	0.0109932
6	A6	123	84.3074	0.29318	0.0101157
6	A6	124	84.5055	0.295125	0.00946809
6	A6	125	84.7036	0.293106	0.00910067
6	A6	126	84.9016	0.2906	0.00896289
6	A6	127	85.0997	0.290245	0.00895749
6	A6	128	85.2978	0.289062	0.00899994
6	A6	129	85.4959	0.287689	0.00904634
6	A6	130	85.6939	0.287594	0.00908376
6	A6	131	85.892	0.285119	0.00910362
6	A6	132	86.0901	0.283599	0.00907783
6	A6	133	86.2882	0.284836	0.00895641
6	A6	134	86.4863	0.282347	0.00868984
6	A6	135	86.6843	0.280233	0.00826939
6	A6	136	86.8824	0.278432	0.00775801
6	A6	137	87.0805	0.278302	0.00727792
6	A6	138	87.2786	0.279778	0.00695289
6	A6	139	87.4767	0.278872	0.00683853
6	A6	140	87.6747	0.276542	0.00689415
6	A6	141	87.8728	0.275483	0.00701659
6	A6	142	88.0709	0.274813	0.00710657
6	A6	143	88.269	0.273337	0.00711656
6	A6	144	88.467	0.274277	0.00705244
6	A6	145	88.6651	0.271335	0.00694462
6	A6	146	88.8632	0.27166	0.00682382
6	A6	147	89.0613	0.26897	0.00671593
6	A6	148	89.2594	0.26885	0.00664537
6	A6	149	89.4574	0.269502	0.006627
6	A6	150	89.6555	0.268292	0.00664756
6	A6	151	89.8536	0.266825	0.00666232
6	A6	152	90.0517	0.26462	0.00662534
6	A6	153	90.2498	0.264709	0.0065344
6	A6	154	90.4478	0.264113	0.00644915
6	A6	155	90.6459	0.264667	0.00645626
6	A6	156	90.844	0.263339	0.00660332
6	A6	157	91.0421	0.262044	0.00685665
6	A6	158	91.2401	0.261202	0.00711946
6	A6	159	91.4382	0.258527	0.0072969
6	A6	160	91.6363	0.25882	0.00735602
6	A6	161	91.8344	0.25901	0.00733975
6	A6	162	92.0325	0.257336	0.00733381
6	A6	163	92.2305	0.255926	0.0074178
6	A6	164	92.4286	0.254727	0.00762916
6	A6	165	92.6267	0.255753	0.00794744
6	A6	166	92.8248	0.254138	0.00829745
6	A6	167	93.0229	0.251512	0.0085714
6	A6	168	93.2209	0.250173	0.00866821
6	A6	169	93.419	0.24942	0.00853172
6	A6	170	93.6171	0.248329	0.00816008
6	A6	171	93.8152	0.24904	0.00757973
6	A6	172	94.0132	0.246952	0.00681176
6	A6	173	94.2113	0.244418	0.0058662
6	A6	174	94.4094	0.245504	0.00476992
6	A6	175	94.6075	0.24518	0.00359724
6	A6	176	94.8056	0.244954	0.00246728
7	A7	1	60.1418	4.8118	0.159694
7	A7	2	60.3399	4.79717	0.159564
7	A7	3	60.538	4.7755	0.159761
7	A7	4	60.736	4.75793	0.160456
7	A7	5	60.9341	4.7471	0.161762
7	A7	6	61.1322	4.71735	0.163622
7	A7	7	61.3303	4.7064	0.165809
7	A7	8	61.5284	4.67566	0.168016
7	A7	9	61.7264	4.65543	0.169962
7	A7	10	61.9245	4.63807	0.171393
7	A7	11	62.1226	4.6182	0.172018
7	A7	12	62.3207	4.59239	0.171457
7	A7	13	62.5187	4.57264	0.169395
7	A7	14	62.7168	4.55128	0.165866
7	A7	15	62.9149	4.5234	0.16151
7	A7	16	63.113	4.50026	0.157519
7	A7	17	63.3111	4.47755	0.155142
7	A7	18	63.5091	4.49685	0.155016
7	A7	19	63.7072	4.45712	0.15675
7	A7	20	63.9053	4.43738	0.159135
7	A7	21	64.1034	4.4142	0.160856
7	A7	22	64.3015	4.38608	0.161257
7	A7	23	64.4995	4.37029	0.160634
7	A7	24	64.6976	4.34365	0.159919
7	A7	25	64.8957	4.34915	0.160052
7	A7	26	65.0938	4.31232	0.161449
7	A7	27	65.2918	4.2953	0.1639
7	A7	28	65.4899	4.27996	0.166819
7	A7	29	65.688	4.24596	0.169608
7	A7	30	65.8861	4.23578	0.171879
7	A7	31	66.0842	4.20855	0.173463
7	A7	32	66.2822	4.18294	0.174303
7	A7	33	66.4803	4.18101	0.174401
7	A7	34	66.6784	4.13158	0.173833
7	A7	35	66.8765	4.12444	0.172833
7	A7	36	67.0746	4.09799	0.171767
7	A7	37	67.2726	4.08291	0.171
7	A7	38	67.4707	4.06058	0.170734
7	A7	39	67.6688	4.03892	0.17093
7	A7	40	67.8669	4.02135	0.171377
7	A7	41	68.0649	3.98911	0.171858
7	A7	42	68.263	3.98183	0.172289
7	A7	43	68.4611	3.94951	0.17274
7	A7	44	68.6592	3.92819	0.173367
7	A7	45	68.8573	3.91989	0.174285
7	A7	46	69.0553	3.88603	0.175464
7	A7	47	69.2534	3.86115	0.176712
7	A7	48	69.4515	3.85972	0.177741
7	A7	49	69.6496	3.81043	0.17831
7	A7	50	69.8477	3.80407	0.178342
7	A7	51	70.0457	3.77663	0.177946
7	A7	52	70.2438	3.75207	0.177295
7	A7	53	70.4419	3.72564	0.17647
7	A7	54	70.64	3.73765	0.175417
7	A7	55	70.838	3.67675	0.174079
7	A7	56	71.0361	3.66544	0.172595
7	A7	57	71.2342	3.63205	0.171321
7	A7	58	71.4323	3.64687	0.170636
7	A7	59	71.6304	3.60748	0.170671
7	A7	60	71.8284	3.58494	0.171252
7	A7	61	72.0265	3.56078	0.172072
7	A7	62	72.2246	3.54241	0.172924
7	A7	63	72.4227	3.52423	0.173789
7	A7	64	72.6208	3.50027	0.174729
7	A7	65	72.8188	3.47899	0.175724
7	A7	66	73.0169	3.45817	0.176619
7	A7	67	73.215	3.43741	0.177215
7	A7	68	73.4131	3.40773	0.177427
7	A7	69	73.6111	3.39192	0.177379
7	A7	70	73.8092	3.36365	0.17735
7	A7	71	74.0073	3.34386	0.177589
7	A7	72	74.2054	3.33038	0.178126
7	A7	73	74.4035	3.30265	0.178695
7	A7	74	74.6015	3.27314	0.178855
7	A7	75	74.7996	3.2594	0.178206
7	A7	76	74.9977	3.23175	0.176613
7	A7	77	75.1958	3.21095	0.174293
7	A7	78	75.3939	3.1835	0.171762
7	A7	79	75.5919	3.17189	0.16967
7	A7	80	75.79	3.1489	0.168608
7	A7	81	75.9881	3.12949	0.168968
7	A7	82	76.1862	3.10706	0.170844
7	A7	83	76.3842	3.08271	0.173975
7	A7	84	76.5823	3.07306	0.177745
7	A7	85	76.7804	3.04955	0.181354
7	A7	86	76.9785	3.02067	0.184179
7	A7	87	77.1766	2.9875	0.186243
7	A7	88	77.3746	2.96996	0.188537
7	A7	89	77.5727	2.94592	0.19304
7	A7	90	77.7708	2.9308	0.202495
7	A7	91	77.9689	2.90805	0.220226
7	A7	92	78.167	2.88674	0.25028
7	A7	93	78.365	2.85712	0.297877
7	A7	94	78.5631	2.82727	0.36977
7	A7	95	78.7612	2.79231	0.473881
7	A7	96	78.9593	2.74535	0.617601
7	A7	97	79.1573	2.6966	0.804647
7	A7	98	79.3554	2.61893	1.03112
7	A7	99	79.5535	2.50446	1.28224
7	A7	100	79.7516	2.32894	1.53172
7	A7	101	79.9497	2.08264	1.745
7	A7	102	80.1477	1.75775	1.8864
7	A7	103	80.3458	1.40336	1.92832
7	A7	104	80.5439	1.06387	1.8592
7	A7	105	80.742	0.772927	1.6874
7	A7	106	80.9401	0.544278	1.43919
7	A7	107	81.1381	0.406634	1.15182
7	A7	108	81.3362	0.345152	0.863949
7	A7	109	81.5343	0.32802	0.606908
7	A7	110	81.7324	0.32425	0.399447
7	A7	111	81.9305	0.316588	0.246971
7	A7	112	82.1285	0.318499	0.144502
7	A7	113	82.3266	0.316408	0.0813893
7	A7	114	82.5247	0.311992	0.0457395
7	A7	115	82.7228	0.313547	0.0273118
7	A7	116	82.9208	0.311836	0.0186607
7	A7	117	83.1189	0.310635	0.0150266
7	A7	118	83.317	0.30841	0.0136685
7	A7	119	83.5151	0.305327	0.0131522
7	A7	120	83.7132	0.305789	0.0128207
7	A7	121	83.9112	0.301362	0.0124541
7	A7	122	84.1093	0.301532	0.0120522
7	A7	123	84.3074	0.299549	0.0116854
7	A7	124	84.5055	0.300959	0.0113992
7	A7	125	84.7036	0.296986	0.0111754
7	A7	126	84.9016	0.294512	0.0109463
7	A7	127	85.0997	0.295248	0.0106356
7	A7	128	85.2978	0.293581	0.010202
7	A7	129	85.4959	0.291777	0.009663
7	A7	130	85.6939	0.289265	0.00909646
7	A7	131	85.892	0.289636	0.00861283
7	A7	132	86.0901	0.289043	0.00830139
7	A7	133	86.2882	0.289754	0.00818093
7	A7	134	86.4863	0.286645	0.00818271
7	A7	135	86.6843	0.286405	0.00818762
7	A7	136	86.8824	0.28331	0.00809547
7	A7	137	87.0805	0.283773	0.00787694
7	A7	138	87.2786	0.283455	0.00757545
7	A7	139	87.4767	0.279824	0.00726579
7	A7	140	87.6747	0.28453	0.00700444
7	A7	141	87.8728	0.278196	0.00680954
7	A7	142	88.0709	0.279645	0.00667551
7	A7	143	88.269	0.278718	0.00659735
7	A7	144	88.467	0.277754	0.00657629
7	A7	145	88.6651	0.27681	0.00660205
7	A7	146	88.8632	0.277204	0.00663331
7	A7	147	89.0613	0.273414	0.00660601
7	A7	148	89.2594	0.274291	0.00647335
7	A7	149	89.4574	0.272138	0.00624838
7	A7	150	89.6555	0.272996	0.00601301
7	A7	151	89.8536	0.272673	0.00588038
7	A7	152	90.0517	0.271348	0.00593583
7	A7	153	90.2498	0.270681	0.00619553
7	A7	154	90.4478	0.270087	0.0066045
7	A7	155	90.6459	0.269334	0.00706514
7	A7	156	90.844	0.266451	0.00747184
7	A7	157	91.0421	0.268253	0.00773377
7	A7	158	91.2401	0.265313	0.00778825
7	A7	159	91.4382	0.264113	0.007614
7	A7	160	91.6363	0.262802	0.00724552
7	A7	161	91.8344	0.263529	0.00677272
7	A7	162	92.0325	0.261323	0.00631326
7	A7	163	92.2305	0.262623	0.00596141
7	A7	164	92.4286	0.262539	0.00574686
7	A7	165	92.6267	0.258776	0.00563869
7	A7	166	92.8248	0.259389	0.005593
7	A7	167	93.0229	0.258579	0.00560793
7	A7	168	93.2209	0.258566	0.00573467
7	A7	169	93.419	0.258471	0.00602752
7	A7	170	93.6171	0.256501	0.00646774
7	A7	171	93.8152	0.257903	0.0069183
7	A7	172	94.0132	0.253903	0.00715478
7	A7	173	94.2113	0.252313	0.0069619
7	A7	174	94.4094	0.251592	0.00624345
7	A7	175	94.6075	0.252094	0.0050781
7	A7	176	94.8056	0.250883	0.00368825
8	A8	1	60.1418	5.03612	0.172526
8	A8	2	60.3399	5.02136	0.172354
8	A8	3	60.538	5.00016	0.171716
8	A8	4	60.736	4.9802	0.170725
8	A8	5	60.9341	4.95676	0.169868
8	A8	6	61.1322	4.9327	0.169827
8	A8	7	61.3303	4.9256	0.17113
8	A8	8	61.5284	4.90153	0.173811
8	A8	9	61.7264	4.87715	0.177301
8	A8	10	61.9245	4.86639	0.180636
8	A8	11	62.1226	4.82633	0.18283
8	A8	12	62.3207	4.80848	0.183239
8	A8	13	62.5187	4.78497	0.181758
8	A8	14	62.7168	4.76347	0.178797
8	A8	15	62.9149	4.74203	0.175143
8	A8	16	63.113	4.71758	0.171734
8	A8	17	63.3111	4.68521	0.169359
8	A8	18	63.5091	4.70277	0.168371
8	A8	19	63.7072	4.6558	0.168542
8	A8	20	63.9053	4.64193	0.169194
8	A8	21	64.1034	4.62061	0.169588
8	A8	22	64.3015	4.59467	0.169327
8	A8	23	64.4995	4.57548	0.168551
8	A8	24	64.6976	4.54623	0.167797
8	A8	25	64.8957	4.55092	0.167657
8	A8	26	65.0938	4.51236	0.168494
8	A8	27	65.2918	4.49638	0.170326
8	A8	28	65.4899	4.47689	0.172914
8	A8	29	65.688	4.45119	0.175906
8	A8	30	65.8861	4.43865	0.178955
8	A8	31	66.0842	4.41137	0.181763
8	A8	32	66.2822	4.379	0.184113
8	A8	33	66.4803	4.37416	0.185871
8	A8	34	66.6784	4.33885	0.186956
8	A8	35	66.8765	4.31588	0.187306
8	A8	36	67.0746	4.29881	0.186864
8	A8	37	67.2726	4.2751	0.185637
8	A8	38	67.4707	4.24428	0.18379
8	A8	39	67.6688	4.2268	0.181692
8	A8	40	67.8669	4.20447	0.17984
8	A8	41	68.0649	4.17892	0.178664
8	A8	42	68.263	4.17532	0.178337
8	A8	43	68.4611	4.14145	0.178725
8	A8	44	68.6592	4.11219	0.179508
8	A8	45	68.8573	4.10403	0.180379
8	A8	46	69.0553	4.07728	0.181176
8	A8	47	69.2534	4.04301	0.181894
8	A8	48	69.4515	4.04437	0.182616
8	A8	49	69.6496	3.99873	0.183462
8	A8	50	69.8477	3.99214	0.18454
8	A8	51	70.0457	3.96178	0.185878
8	A8	52	70.2438	3.93774	0.187318
8	A8	53	70.4419	3.91298	0.188443
8	A8	54	70.64	3.92617	0.188712
8	A8	55	70.838	3.84829	0.187796
8	A8	56	71.0361	3.84515	0.18589
8	A8	57	71.2342	3.81315	0.183722
8	A8	58	71.4323	3.81663	0.182171
8	A8	59	71.6304	3.78789	0.181743
8	A8	60	71.8284	3.75846	0.182319
8	A8	61	72.0265	3.74031	0.183311
8	A8	62	72.2246	3.71784	0.184077
8	A8	63	72.4227	3.69315	0.184293
8	A8	64	72.6208	3.66714	0.184032
8	A8	65	72.8188	3.64555	0.183605
8	A8	66	73.0169	3.63337	0.183294
8	A8	67	73.215	3.60473	0.1832
8	A8	68	73.4131	3.58017	0.18327
8	A8	69	73.6111	3.56145	0.18345
8	A8	70	73.8092	3.53276	0.183787
8	A8	71	74.0073	3.50844	0.184383
8	A8	72	74.2054	3.50183	0.185251
8	A8	73	74.4035	3.46952	0.186206
8	A8	74	74.6015	3.43853	0.186908
8	A8	75	74.7996	3.42602	0.187037
8	A8	76	74.9977	3.39966	0.186467
8	A8	77	75.1958	3.3746	0.185351
8	A8	78	75.3939	3.34652	0.184066
8	A8	79	75.5919	3.33863	0.183085
8	A8	80	75.79	3.30871	0.182845
8	A8	81	75.9881	3.2857	0.183649
8	A8	82	76.1862	3.26123	0.185559
8	A8	83	76.3842	3.24885	0.188315
8	A8	84	76.5823	3.22031	0.191334
8	A8	85	76.7804	3.20323	0.193908
8	A8	86	76.9785	3.17276	0.195623
8	A8	87	77.1766	3.13627	0.196831
8	A8	88	77.3746	3.12255	0.198885
8	A8	89	77.5727	3.09118	0.204022
8	A8	90	77.7708	3.08944	0.215055
8	A8	91	77.9689	3.05726	0.235248
8	A8	92	78.167	3.03031	0.26861
8	A8	93	78.365	3.0011	0.320494
8	A8	94	78.5631	2.9712	0.397939
8	A8	95	78.7612	2.93622	0.509122
8	A8	96	78.9593	2.88351	0.66141
8	A8	97	79.1573	2.83272	0.858078
8	A8	98	79.3554	2.74922	1.09441
8	A8	99	79.5535	2.62217	1.3547
8	A8	100	79.7516	2.44152	1.61182
8	A8	101	79.9497	2.18395	1.83073
8	A8	102	80.1477	1.85317	1.97551
8	A8	103	80.3458	1.4945	2.01844
8	A8	104	80.5439	1.15199	1.94778
8	A8	105	80.742	0.850744	1.77161
8	A8	106	80.9401	0.61237	1.51606
8	A8	107	81.1381	0.463051	1.2186
8	A8	108	81.3362	0.396275	0.918626
8	A8	109	81.5343	0.375186	0.648717
8	A8	110	81.7324	0.369317	0.429029
8	A8	111	81.9305	0.36151	0.26619
8	A8	112	82.1285	0.363602	0.155967
8	A8	113	82.3266	0.365114	0.0878576
8	A8	114	82.5247	0.361707	0.0495889
8	A8	115	82.7228	0.359643	0.0302096
8	A8	116	82.9208	0.358554	0.0214866
8	A8	117	83.1189	0.357542	0.0180069
8	A8	118	83.317	0.353636	0.0166254
8	A8	119	83.5151	0.34983	0.0157614
8	A8	120	83.7132	0.348555	0.0147971
8	A8	121	83.9112	0.347835	0.013641
8	A8	122	84.1093	0.346209	0.0124321
8	A8	123	84.3074	0.344506	0.0113556
8	A8	124	84.5055	0.34347	0.0105448
8	A8	125	84.7036	0.343303	0.0100455
8	A8	126	84.9016	0.341736	0.00982018
8	A8	127	85.0997	0.340694	0.00977799
8	A8	128	85.2978	0.339559	0.00981987
8	A8	129	85.4959	0.3371	0.00988354
8	A8	130	85.6939	0.336879	0.00996476
8	A8	131	85.892	0.335168	0.0100951
8	A8	132	86.0901	0.333097	0.010284
8	A8	133	86.2882	0.3365	0.0104656
8	A8	134	86.4863	0.332201	0.0105031
8	A8	135	86.6843	0.32838	0.0102622
8	A8	136	86.8824	0.327301	0.00970922
8	A8	137	87.0805	0.326956	0.00895783
8	A8	138	87.2786	0.327131	0.00822182
8	A8	139	87.4767	0.326543	0.0077054
8	A8	140	87.6747	0.32631	0.00750666
8	A8	141	87.8728	0.324185	0.0075902
8	A8	142	88.0709	0.323149	0.00782912
8	A8	143	88.269	0.322467	0.00807275
8	A8	144	88.467	0.32294	0.00820015
8	A8	145	88.6651	0.31833	0.00814684
8	A8	146	88.8632	0.319325	0.00791552
8	A8	147	89.0613	0.317001	0.00757427
8	A8	148	89.2594	0.315898	0.00723735
8	A8	149	89.4574	0.318011	0.00702398
8	A8	150	89.6555	0.315693	0.00700952
8	A8	151	89.8536	0.314341	0.00719553
8	A8	152	90.0517	0.313583	0.00751536
8	A8	153	90.2498	0.313291	0.00787183
8	A8	154	90.4478	0.31119	0.00817873
8	A8	155	90.6459	0.310216	0.00838675
8	A8	156	90.844	0.310246	0.00848758
8	A8	157	91.0421	0.307037	0.00850154
8	A8	158	91.2401	0.308378	0.00846019
8	A8	159	91.4382	0.305851	0.00839139
8	A8	160	91.6363	0.306138	0.00831255
8	A8	161	91.8344	0.3035	0.00823419
8	A8	162	92.0325	0.303504	0.00816948
8	A8	163	92.2305	0.301787	0.00813612
8	A8	164	92.4286	0.302629	0.00814871
8	A8	165	92.6267	0.300331	0.00821092
8	A8	166	92.8248	0.29942	0.0083182
8	A8	167	93.0229	0.297114	0.00846943
8	A8	168	93.2209	0.297829	0.00866484
8	A8	169	93.419	0.297466	0.00887657
8	A8	170	93.6171	0.295004	0.00901144
8	A8	171	93.8152	0.294043	0.00890891
8	A8	172	94.0132	0.292386	0.00840143
8	A8	173	94.2113	0.288222	0.00741122
8	A8	174	94.4094	0.292005	0.00601608
8	A8	175	94.6075	0.289339	0.00443518
8	A8	176	94.8056	0.291483	0.00293722
9	A9	1	60.1418	4.67233	0.139382
9	A9	2	60.3399	4.66196	0.139053
9	A9	3	60.538	4.65534	0.138812
9	A9	4	60.736	4.62253	0.138756
9	A9	5	60.9341	4.61777	0.139074
9	A9	6	61.1322	4.59102	0.139977
9	A9	7	61.3303	4.5844	0.141572
9	A9	8	61.5284	4.55871	0.143755
9	A9	9	61.7264	4.5423	0.14615
9	A9	10	61.9245	4.53342	0.148224
9	A9	11	62.1226	4.49694	0.149413
9	A9	12	62.3207	4.48642	0.14931
9	A9	13	62.5187	4.46394	0.14778
9	A9	14	62.7168	4.44715	0.145027
9	A9	15	62.9149	4.42927	0.14161
9	A9	16	63.113	4.4035	0.138336
9	A9	17	63.3111	4.37691	0.135992
9	A9	18	63.5091	4.40251	0.13503
9	A9	19	63.7072	4.35897	0.135354
9	A9	20	63.9053	4.33909	0.13642
9	A9	21	64.1034	4.32957	0.13759
9	A9	22	64.3015	4.30625	0.138468
9	A9	23	64.4995	4.293	0.139055
9	A9	24	64.6976	4.26124	0.139585
9	A9	25	64.8957	4.2704	0.140272
9	A9	26	65.0938	4.23314	0.141145
9	A9	27	65.2918	4.22452	0.142075
9	A9	28	65.4899	4.19818	0.142973
9	A9	29	65.688	4.17486	0.14391
9	A9	30	65.8861	4.17793	0.145093
9	A9	31	66.0842	4.14216	0.146685
9	A9	32	66.2822	4.12355	0.148616
9	A9	33	66.4803	4.12694	0.150547
9	A9	34	66.6784	4.08428	0.152006
9	A9	35	66.8765	4.06828	0.152611
9	A9	36	67.0746	4.04931	0.152241
9	A9	37	67.2726	4.03362	0.151042
9	A9	38	67.4707	4.01143	0.149344
9	A9	39	67.6688	3.99608	0.147529
9	A9	40	67.8669	3.97072	0.145936
9	A9	41	68.0649	3.95456	0.144809
9	A9	42	68.263	3.94909	0.144254
9	A9	43	68.4611	3.92154	0.14427
9	A9	44	68.6592	3.89776	0.144796
9	A9	45	68.8573	3.88765	0.145745
9	A9	46	69.0553	3.87153	0.146996
9	A9	47	69.2534	3.84168	0.148361
9	A9	48	69.4515	3.84171	0.149597
9	A9	49	69.6496	3.80336	0.150528
9	A9	50	69.8477	3.79013	0.151175
9	A9	51	70.0457	3.76866	0.151759
9	A9	52	70.2438	3.75348	0.15253
9	A9	53	70.4419	3.72839	0.153544
9	A9	54	70.64	3.73967	0.154613
9	A9	55	70.838	3.67604	0.155475
9	A9	56	71.0361	3.67644	0.15606
9	A9	57	71.2342	3.64235	0.156574
9	A9	58	71.4323	3.65233	0.157365
9	A9	59	71.6304	3.61722	0.158686
9	A9	60	71.8284	3.59189	0.160572
9	A9	61	72.0265	3.57419	0.162874
9	A9	62	72.2246	3.56016	0.165361
9	A9	63	72.4227	3.53593	0.167795
9	A9	64	72.6208	3.51672	0.16997
9	A9	65	72.8188	3.4871	0.17178
9	A9	66	73.0169	3.46953	0.173261
9	A9	67	73.215	3.44757	0.174598
9	A9	68	73.4131	3.42527	0.17605
9	A9	69	73.6111	3.40648	0.17788
9	A9	70	73.8092	3.37926	0.180286
9	A9	71	74.0073	3.35234	0.183367
9	A9	72	74.2054	3.33996	0.187066
9	A9	73	74.4035	3.31167	0.191107
9	A9	74	74.6015	3.2844	0.195018
9	A9	75	74.7996	3.26382	0.198258
9	A9	76	74.9977	3.23398	0.200436
9	A9	77	75.1958	3.20661	0.201498
9	A9	78	75.3939	3.17482	0.201722
9	A9	79	75.5919	3.1576	0.201565
9	A9	80	75.79	3.13994	0.20144
9	A9	81	75.9881	3.10211	0.201605
9	A9	82	76.1862	3.07717	0.20215
9	A9	83	76.3842	3.05211	0.20304
9	A9	84	76.5823	3.0303	0.204107
9	A9	85	76.7804	3.01127	0.205081
9	A9	86	76.9785	2.98443	0.205786
9	A9	87	77.1766	2.93832	0.206486
9	A9	88	77.3746	2.91945	0.208201
9	A9	89	77.5727	2.90363	0.212795
9	A9	90	77.7708	2.87544	0.222868
9	A9	91	77.9689	2.85223	0.241671
9	A9	92	78.167	2.82449	0.273318
9	A9	93	78.365	2.79988	0.323222
9	A9	94	78.5631	2.76052	0.398375
9	A9	95	78.7612	2.72391	0.506796
9	A9	96	78.9593	2.67131	0.655558
9	A9	97	79.1573	2.6177	0.847284
9	A9	98	79.3554	2.53232	1.07594
9	A9	99	79.5535	2.41483	1.32368
9	A9	100	79.7516	2.22361	1.56093
9	A9	101	79.9497	1.94928	1.75101
9	A9	102	80.1477	1.59868	1.85876
9	A9	103	80.3458	1.246	1.86052
9	A9	104	80.5439	0.914508	1.75168
9	A9	105	80.742	0.646496	1.54858
9	A9	106	80.9401	0.460646	1.28404
9	A9	107	81.1381	0.371441	0.998052
9	A9	108	81.3362	0.339203	0.727509
9	A9	109	81.5343	0.327563	0.498339
9	A9	110	81.7324	0.320182	0.32244
9	A9	111	81.9305	0.311199	0.19924
9	A9	112	82.1285	0.312639	0.120134
9	A9	113	82.3266	0.307771	0.0734253
9	A9	114	82.5247	0.303147	0.0480365
9	A9	115	82.7228	0.302484	0.0353702
9	A9	116	82.9208	0.298181	0.0296245
9	A9	117	83.1189	0.296249	0.0272678
9	A9	118	83.317	0.291388	0.0262995
9	A9	119	83.5151	0.288545	0.0256488
9	A9	120	83.7132	0.285189	0.0248037
9	A9	121	83.9112	0.278812	0.0236095
9	A9	122	84.1093	0.278076	0.0221406
9	A9	123	84.3074	0.27589	0.0205828
9	A9	124	84.5055	0.273889	0.0191234
9	A9	125	84.7036	0.272038	0.0178763
9	A9	126	84.9016	0.268633	0.0168635
9	A9	127	85.0997	0.267229	0.0160434
9	A9	128	85.2978	0.265731	0.0153577
9	A9	129	85.4959	0.263968	0.0147707
9	A9	130	85.6939	0.261113	0.0142864
9	A9	131	85.892	0.259515	0.0139391
9	A9	132	86.0901	0.257714	0.0137549
9	A9	133	86.2882	0.259177	0.0137031
9	A9	134	86.4863	0.255006	0.0136711
9	A9	135	86.6843	0.253672	0.0134924
9	A9	136	86.8824	0.24977	0.0130253
9	A9	137	87.0805	0.249741	0.0122381
9	A9	138	87.2786	0.246591	0.0112469
9	A9	139	87.4767	0.246356	0.0102763
9	A9	140	87.6747	0.246668	0.00956099
9	A9	141	87.8728	0.244529	0.00923902
9	A9	142	88.0709	0.2465	0.0092924
9	A9	143	88.269	0.242447	0.00956427
9	A9	144	88.467	0.24193	0.0098411
9	A9	145	88.6651	0.238722	0.00995414
9	A9	146	88.8632	0.238319	0.0098484
9	A9	147	89.0613	0.235747	0.0095881
9	A9	148	89.2594	0.235862	0.0093052
9	A9	149	89.4574	0.23573	0.00912142
9	A9	150	89.6555	0.23342	0.0090856
9	A9	151	89.8536	0.232724	0.00915342
9	A9	152	90.0517	0.231069	0.00921596
9	A9	153	90.2498	0.22978	0.00915987
9	A9	154	90.4478	0.228301	0.00892605
9	A9	155	90.6459	0.226893	0.00853778
9	A9	156	90.844	0.226923	0.00808526
9	A9	157	91.0421	0.226287	0.00767768
9	A9	158	91.2401	0.225303	0.00739572
9	A9	159	91.4382	0.224141	0.0072732
9	A9	160	91.6363	0.223528	0.0073117
9	A9	161	91.8344	0.2205	0.00750254
9	A9	162	92.0325	0.223406	0.00782462
9	A9	163	92.2305	0.22126	0.00821825
9	A9	164	92.4286	0.218712	0.00857104
9	A9	165	92.6267	0.217942	0.00875208
9	A9	166	92.8248	0.214898	0.00868759
9	A9	167	93.0229	0.214976	0.00841853
9	A9	168	93.2209	0.215765	0.00808488
9	A9	169	93.419	0.213429	0.0078329
9	A9	170	93.6171	0.214589	0.00770928
9	A9	171	93.8152	0.213081	0.00762214
9	A9	172	94.0132	0.207558	0.00739552
9	A9	173	94.2113	0.209465	0.00687628
9	A9	174	94.4094	0.210133	0.00601682
9	A9	175	94.6075	0.208579	0.00488969
9	A9	176	94.8056	0.205876	0.00364541
10	A10	1	60.1418	4.76399	0.164176
10	A10	2	60.3399	4.75088	0.1648
10	A10	3	60.538	4.72393	0.164588
10	A10	4	60.736	4.70845	0.163343
10	A10	5	60.9341	4.68799	0.161374
10	A10	6	61.1322	4.66243	0.159449
10	A10	7	61.3303	4.65428	0.158503
10	A10	8	61.5284	4.62873	0.159227
10	A10	9	61.7264	4.6197	0.161726
10	A10	10	61.9245	4.60377	0.165431
10	A10	11	62.1226	4.5746	0.169272
10	A10	12	62.3207	4.55467	0.172055
10	A10	13	62.5187	4.53202	0.172869
10	A10	14	62.7168	4.51325	0.171416
10	A10	15	62.9149	4.48727	0.168148
10	A10	16	63.113	4.4623	0.164142
10	A10	17	63.3111	4.43566	0.160717
10	A10	18	63.5091	4.45554	0.158898
10	A10	19	63.7072	4.40899	0.159015
10	A10	20	63.9053	4.3968	0.160621
10	A10	21	64.1034	4.38293	0.162814
10	A10	22	64.3015	4.35355	0.164697
10	A10	23	64.4995	4.33602	0.165774
10	A10	24	64.6976	4.3141	0.166091
10	A10	25	64.8957	4.29595	0.166122
10	A10	26	65.0938	4.2727	0.166498
10	A10	27	65.2918	4.26133	0.167736
10	A10	28	65.4899	4.24105	0.170067
10	A10	29	65.688	4.21239	0.173386
10	A10	30	65.8861	4.20123	0.177301
10	A10	31	66.0842	4.17456	0.181258
10	A10	32	66.2822	4.15473	0.184681
10	A10	33	66.4803	4.13642	0.187135
10	A10	34	66.6784	4.09549	0.188438
10	A10	35	66.8765	4.08538	0.188649
10	A10	36	67.0746	4.06328	0.187954
10	A10	37	67.2726	4.04101	0.186509
10	A10	38	67.4707	4.01309	0.184425
10	A10	39	67.6688	3.99855	0.18186
10	A10	40	67.8669	3.965	0.179132
10	A10	41	68.0649	3.94536	0.176716
10	A10	42	68.263	3.94134	0.175101
10	A10	43	68.4611	3.91414	0.174633
10	A10	44	68.6592	3.88147	0.175452
10	A10	45	68.8573	3.87561	0.177506
10	A10	46	69.0553	3.85138	0.180546
10	A10	47	69.2534	3.81908	0.184115
10	A10	48	69.4515	3.82717	0.187578
10	A10	49	69.6496	3.76465	0.190305
10	A10	50	69.8477	3.76403	0.191909
10	A10	51	70.0457	3.73353	0.192401
10	A10	52	70.2438	3.70392	0.192095
10	A10	53	70.4419	3.68185	0.191355
10	A10	54	70.64	3.69366	0.190386
10	A10	55	70.838	3.62589	0.189236
10	A10	56	71.0361	3.61938	0.18797
10	A10	57	71.2342	3.58975	0.18681
10	A10	58	71.4323	3.59216	0.186084
10	A10	59	71.6304	3.54927	0.186059
10	A10	60	71.8284	3.53327	0.186802
10	A10	61	72.0265	3.51238	0.188161
10	A10	62	72.2246	3.48957	0.189832
10	A10	63	72.4227	3.46778	0.19144
10	A10	64	72.6208	3.44476	0.192639
10	A10	65	72.8188	3.41811	0.193233
10	A10	66	73.0169	3.39795	0.193291
10	A10	67	73.215	3.36848	0.193175
10	A10	68	73.4131	3.34785	0.193408
10	A10	69	73.6111	3.32983	0.194433
10	A10	70	73.8092	3.30843	0.196382
10	A10	71	74.0073	3.28022	0.198993
10	A10	72	74.2054	3.25679	0.20169
10	A10	73	74.4035	3.22926	0.20378
10	A10	74	74.6015	3.20961	0.204678
10	A10	75	74.7996	3.18128	0.204112
10	A10	76	74.9977	3.15479	0.202251
10	A10	77	75.1958	3.12186	0.199681
10	A10	78	75.3939	3.10696	0.197188
10	A10	79	75.5919	3.09409	0.195446
10	A10	80	75.79	3.06211	0.194798
10	A10	81	75.9881	3.03917	0.195223
10	A10	82	76.1862	3.01401	0.196493
10	A10	83	76.3842	2.98997	0.198301
10	A10	84	76.5823	2.97264	0.200322
10	A10	85	76.7804	2.95214	0.202277
10	A10	86	76.9785	2.92139	0.2041
10	A10	87	77.1766	2.885	0.206233
10	A10	88	77.3746	2.87394	0.209868
10	A10	89	77.5727	2.84692	0.217037
10	A10	90	77.7708	2.82595	0.230577
10	A10	91	77.9689	2.79691	0.25414
10	A10	92	78.167	2.77838	0.29232
10	A10	93	78.365	2.74821	0.350845
10	A10	94	78.5631	2.71094	0.436456
10	A10	95	78.7612	2.67515	0.556108
10	A10	96	78.9593	2.61859	0.715034
10	A10	97	79.1573	2.55524	0.913761
10	A10	98	79.3554	2.45792	1.14468
10	A10	99	79.5535	2.32276	1.38956
10	A10	100	79.7516	2.13989	1.61979
10	A10	101	79.9497	1.87403	1.80049
10	A10	102	80.1477	1.55524	1.89834
10	A10	103	80.3458	1.20813	1.89086
10	A10	104	80.5439	0.891586	1.77379
10	A10	105	80.742	0.632287	1.56336
10	A10	106	80.9401	0.458711	1.29216
10	A10	107	81.1381	0.374978	1.00014
10	A10	108	81.3362	0.345409	0.724298
10	A10	109	81.5343	0.335702	0.490664
10	A10	110	81.7324	0.33094	0.311164
10	A10	111	81.9305	0.323261	0.18518
10	A10	112	82.1285	0.326201	0.10404
10	A10	113	82.3266	0.324662	0.0559917
10	A10	114	82.5247	0.324105	0.0298867
10	A10	115	82.7228	0.327026	0.0170164
10	A10	116	82.9208	0.323038	0.0114443
10	A10	117	83.1189	0.321289	0.00953803
10	A10	118	83.317	0.322557	0.00927651
10	A10	119	83.5151	0.319816	0.00962956
10	A10	120	83.7132	0.318991	0.010104
10	A10	121	83.9112	0.318044	0.0104546
10	A10	122	84.1093	0.316072	0.0105378
10	A10	123	84.3074	0.315633	0.0102707
10	A10	124	84.5055	0.311312	0.0096472
10	A10	125	84.7036	0.312158	0.00875917
10	A10	126	84.9016	0.310536	0.00778396
10	A10	127	85.0997	0.311165	0.00692935
10	A10	128	85.2978	0.309233	0.00635944
10	A10	129	85.4959	0.309433	0.00613781
10	A10	130	85.6939	0.311846	0.00621264
10	A10	131	85.892	0.305868	0.00645006
10	A10	132	86.0901	0.306955	0.00669202
10	A10	133	86.2882	0.307168	0.0068129
10	A10	134	86.4863	0.30562	0.00675244
10	A10	135	86.6843	0.303447	0.00652159
10	A10	136	86.8824	0.30242	0.00618478
10	A10	137	87.0805	0.304586	0.00582831
10	A10	138	87.2786	0.302548	0.00552775
10	A10	139	87.4767	0.300885	0.00532583
10	A10	140	87.6747	0.302099	0.00522653
10	A10	141	87.8728	0.299302	0.00519928
10	A10	142	88.0709	0.301546	0.00518572
10	A10	143	88.269	0.299919	0.00511413
10	A10	144	88.467	0.297692	0.00492601
10	A10	145	88.6651	0.297382	0.00461056
10	A10	146	88.8632	0.297921	0.00422957
10	A10	147	89.0613	0.295222	0.00390707
10	A10	148	89.2594	0.298155	0.0037861
10	A10	149	89.4574	0.296933	0.00396574
10	A10	150	89.6555	0.295222	0.00445315
10	A10	151	89.8536	0.296744	0.00515292
10	A10	152	90.0517	0.293397	0.00589766
10	A10	153	90.2498	0.294366	0.00650611
10	A10	154	90.4478	0.291034	0.00683842
10	A10	155	90.6459	0.291296	0.00682757
10	A10	156	90.844	0.291124	0.00648035
10	A10	157	91.0421	0.28994	0.00586488
10	A10	158	91.2401	0.288569	0.00510159
10	A10	159	91.4382	0.2878	0.00435827
10	A10	160	91.6363	0.288644	0.00382484
10	A10	161	91.8344	0.29036	0.00365546
10	A10	162	92.0325	0.288711	0.00389843
10	A10	163	92.2305	0.287631	0.0044642
10	A10	164	92.4286	0.286747	0.00516405
10	A10	165	92.6267	0.285705	0.00580351
10	A10	166	92.8248	0.285262	0.00627105
10	A10	167	93.0229	0.283632	0.00657298
10	A10	168	93.2209	0.283413	0.00679369
10	A10	169	93.419	0.283605	0.00700918
10	A10	170	93.6171	0.281728	0.00720609
10	A10	171	93.8152	0.283489	0.00726021
10	A10	172	94.0132	0.276746	0.00699815
10	A10	173	94.2113	0.277692	0.00630998
10	A10	174	94.4094	0.278211	0.00523634
10	A10	175	94.6075	0.277202	0.00396582
10	A10	176	94.8056	0.279531	0.002744
11	A11	1	60.1418	4.82622	0.162353
11	A11	2	60.3399	4.8059	0.162357
11	A11	3	60.538	4.79378	0.162423
11	A11	4	60.736	4.77729	0.162549
11	A11	5	60.9341	4.75681	0.162813
11	A11	6	61.1322	4.72754	0.163357
11	A11	7	61.3303	4.71977	0.164326
11	A11	8	61.5284	4.69617	0.165757
11	A11	9	61.7264	4.6742	0.16749
11	A11	10	61.9245	4.66539	0.169163
11	A11	11	62.1226	4.63218	0.170356
11	A11	12	62.3207	4.61069	0.170732
11	A11	13	62.5187	4.59577	0.170185
11	A11	14	62.7168	4.57221	0.168879
11	A11	15	62.9149	4.55449	0.167253
11	A11	16	63.113	4.53401	0.165904
11	A11	17	63.3111	4.4913	0.165382
11	A11	18	63.5091	4.51481	0.165898
11	A11	19	63.7072	4.47879	0.167143
11	A11	20	63.9053	4.45281	0.168416
11	A11	21	64.1034	4.43276	0.169016
11	A11	22	64.3015	4.40367	0.168644
11	A11	23	64.4995	4.39636	0.167541
11	A11	24	64.6976	4.36603	0.166302
11	A11	25	64.8957	4.362	0.165559
11	A11	26	65.0938	4.32619	0.165757
11	A11	27	65.2918	4.31559	0.167085
11	A11	28	65.4899	4.29347	0.169513
11	A11	29	65.688	4.27366	0.172817
11	A11	30	65.8861	4.25975	0.176599
11	A11	31	66.0842	4.23011	0.18034
11	A11	32	66.2822	4.2023	0.183519
11	A11	33	66.4803	4.19879	0.18576
11	A11	34	66.6784	4.15669	0.186956
11	A11	35	66.8765	4.13992	0.18728
11	A11	36	67.0746	4.11392	0.187079
11	A11	37	67.2726	4.09929	0.186679
11	A11	38	67.4707	4.0779	0.186253
11	A11	39	67.6688	4.05072	0.185823
11	A11	40	67.8669	4.02628	0.185352
11	A11	41	68.0649	4.00184	0.184854
11	A11	42	68.263	3.99196	0.1844
11	A11	43	68.4611	3.96483	0.184075
11	A11	44	68.6592	3.93713	0.183945
11	A11	45	68.8573	3.91837	0.184078
11	A11	46	69.0553	3.9019	0.184555
11	A11	47	69.2534	3.86534	0.185438
11	A11	48	69.4515	3.8677	0.186718
11	A11	49	69.6496	3.8188	0.188305
11	A11	50	69.8477	3.816	0.190033
11	A11	51	70.0457	3.78144	0.191672
11	A11	52	70.2438	3.75687	0.192887
11	A11	53	70.4419	3.73762	0.193253
11	A11	54	70.64	3.74173	0.192419
11	A11	55	70.838	3.66251	0.190404
11	A11	56	71.0361	3.66794	0.187769
11	A11	57	71.2342	3.637	0.185458
11	A11	58	71.4323	3.64034	0.184321
11	A11	59	71.6304	3.60561	0.184659
11	A11	60	71.8284	3.58192	0.186106
11	A11	61	72.0265	3.56061	0.187906
11	A11	62	72.2246	3.53625	0.189344
11	A11	63	72.4227	3.51474	0.190045
11	A11	64	72.6208	3.49221	0.190028
11	A11	65	72.8188	3.46381	0.189598
11	A11	66	73.0169	3.44713	0.189169
11	A11	67	73.215	3.42322	0.189126
11	A11	68	73.4131	3.40247	0.189723
11	A11	69	73.6111	3.37838	0.191054
11	A11	70	73.8092	3.35248	0.193041
11	A11	71	74.0073	3.33451	0.19544
11	A11	72	74.2054	3.31052	0.197862
11	A11	73	74.4035	3.28208	0.199827
11	A11	74	74.6015	3.25812	0.200868
11	A11	75	74.7996	3.23341	0.200664
11	A11	76	74.9977	3.2115	0.199166
11	A11	77	75.1958	3.18317	0.196663
11	A11	78	75.3939	3.15331	0.193743
11	A11	79	75.5919	3.14322	0.191163
11	A11	80	75.79	3.11884	0.189646
11	A11	81	75.9881	3.09086	0.189697
11	A11	82	76.1862	3.0721	0.191433
11	A11	83	76.3842	3.05463	0.194518
11	A11	84	76.5823	3.02704	0.198214
11	A11	85	76.7804	3.00773	0.201639
11	A11	86	76.9785	2.98168	0.20423
11	A11	87	77.1766	2.94301	0.206269
11	A11	88	77.3746	2.92242	0.209203
11	A11	89	77.5727	2.89874	0.215624
11	A11	90	77.7708	2.88715	0.229008
11	A11	91	77.9689	2.85798	0.253482
11	A11	92	78.167	2.83572	0.293897
11	A11	93	78.365	2.80254	0.356096
11	A11	94	78.5631	2.77175	0.446924
11	A11	95	78.7612	2.7306	0.573389
11	A11	96	78.9593	2.67207	0.740492
11	A11	97	79.1573	2.60886	0.947917
11	A11	98	79.3554	2.51203	1.18648
11	A11	99	79.5535	2.36535	1.43595
11	A11	100	79.7516	2.16388	1.66603
11	A11	101	79.9497	1.8838	1.84128
11	A11	102	80.1477	1.55417	1.92928
11	A11	103	80.3458	1.21041	1.90972
11	A11	104	80.5439	0.897999	1.78086
11	A11	105	80.742	0.644161	1.56088
11	A11	106	80.9401	0.470467	1.28326
11	A11	107	81.1381	0.386768	0.98786
11	A11	108	81.3362	0.358537	0.710958
11	A11	109	81.5343	0.353478	0.477805
11	A11	110	81.7324	0.347781	0.299685
11	A11	111	81.9305	0.343257	0.175534
11	A11	112	82.1285	0.348085	0.096364
11	A11	113	82.3266	0.345093	0.050181
11	A11	114	82.5247	0.345502	0.0256722
11	A11	115	82.7228	0.344569	0.0140528
11	A11	116	82.9208	0.347051	0.00938043
11	A11	117	83.1189	0.343863	0.00804126
11	A11	118	83.317	0.341997	0.0080238
11	A11	119	83.5151	0.34123	0.00830635
11	A11	120	83.7132	0.341296	0.0084409
11	A11	121	83.9112	0.337333	0.00829852
11	A11	122	84.1093	0.339735	0.00791654
11	A11	123	84.3074	0.33539	0.00740878
11	A11	124	84.5055	0.336239	0.0069082
11	A11	125	84.7036	0.336917	0.00652635
11	A11	126	84.9016	0.334	0.00632434
11	A11	127	85.0997	0.335191	0.00630282
11	A11	128	85.2978	0.333958	0.00641281
11	A11	129	85.4959	0.33246	0.00658592
11	A11	130	85.6939	0.331934	0.00676225
11	A11	131	85.892	0.33043	0.00690246
11	A11	132	86.0901	0.331141	0.00698117
11	A11	133	86.2882	0.329629	0.00697783
11	A11	134	86.4863	0.328496	0.00687584
11	A11	135	86.6843	0.326083	0.00667406
11	A11	136	86.8824	0.327535	0.00639305
11	A11	137	87.0805	0.326366	0.00606868
11	A11	138	87.2786	0.325128	0.00574025
11	A11	139	87.4767	0.32471	0.00544276
11	A11	140	87.6747	0.324237	0.00520924
11	A11	141	87.8728	0.32263	0.00507204
11	A11	142	88.0709	0.324086	0.00505153
11	A11	143	88.269	0.323224	0.00513843
11	A11	144	88.467	0.3209	0.00528096
11	A11	145	88.6651	0.321694	0.00539555
11	A11	146	88.8632	0.320956	0.00540229
11	A11	147	89.0613	0.316954	0.00526915
11	A11	148	89.2594	0.318748	0.00503599
11	A11	149	89.4574	0.319738	0.00479591
11	A11	150	89.6555	0.317072	0.00464409
11	A11	151	89.8536	0.318968	0.00462874
11	A11	152	90.0517	0.315651	0.00474039
11	A11	153	90.2498	0.315188	0.00494064
11	A11	154	90.4478	0.316931	0.00519461
11	A11	155	90.6459	0.314866	0.00547761
11	A11	156	90.844	0.314385	0.00575585
11	A11	157	91.0421	0.312987	0.00597336
11	A11	158	91.2401	0.313429	0.00606738
11	A11	159	91.4382	0.310527	0.00600483
11	A11	160	91.6363	0.310374	0.00580687
11	A11	161	91.8344	0.310988	0.00553806
11	A11	162	92.0325	0.311207	0.00526916
11	A11	163	92.2305	0.308407	0.00504604
11	A11	164	92.4286	0.308227	0.00489327
11	A11	165	92.6267	0.307872	0.00484066
11	A11	166	92.8248	0.308262	0.00493666
11	A11	167	93.0229	0.307378	0.0052234
11	A11	168	93.2209	0.307578	0.00568894
11	A11	169	93.419	0.305382	0.0062344
11	A11	170	93.6171	0.304231	0.00668916
11	A11	171	93.8152	0.304717	0.00686702
11	A11	172	94.0132	0.301308	0.00663694
11	A11	173	94.2113	0.301027	0.00597269
11	A11	174	94.4094	0.301782	0.00496268
11	A11	175	94.6075	0.29999	0.00377802
11	A11	176	94.8056	0.301258	0.00261253
12	A12	1	60.1418	4.87138	0.16855
12	A12	2	60.3399	4.85095	0.167479
12	A12	3	60.538	4.84021	0.166201
12	A12	4	60.736	4.80544	0.1653
12	A12	5	60.9341	4.79885	0.165526
12	A12	6	61.1322	4.77929	0.167399
12	A12	7	61.3303	4.77024	0.170835
12	A12	8	61.5284	4.73622	0.175078
12	A12	9	61.7264	4.71554	0.178977
12	A12	10	61.9245	4.70116	0.18144
12	A12	11	62.1226	4.66796	0.181842
12	A12	12	62.3207	4.6408	0.180164
12	A12	13	62.5187	4.6279	0.176895
12	A12	14	62.7168	4.60644	0.172837
12	A12	15	62.9149	4.58489	0.168905
12	A12	16	63.113	4.56312	0.165992
12	A12	17	63.3111	4.52961	0.164786
12	A12	18	63.5091	4.55114	0.165535
12	A12	19	63.7072	4.50143	0.167878
12	A12	20	63.9053	4.48946	0.170888
[truncated: 11,244 more rows]
