# Supplementary material for: Adipocytes influence choroidal neovascularization via PRDM16
Source: EMBO Mol Med. 2026 May 19;18(6):2379–403. doi: 10.1038/s44321-026-00441-5 (PMC13269495; doi:10.1038/s44321-026-00441-5)
Supplement: Supplementary file 2 — Source data Fig. 1 [file 44321_2026_441_MOESM2_ESM.zip › Figure 1/1D/3 Days/2020-12-01 iWAT 3 days of laser Sham and laser CNV B6 Cidea and Cox7a1.xls]

## Sheet: Sample Setup
Block Type	96-Well Block (0.2mL)
Calibration Background is expired	No
Calibration Background performed on	11-24-2020
Calibration Normalization FAM-ROX is expired	No
Calibration Normalization FAM-ROX performed on	11-24-2020
Calibration Normalization VIC-ROX is expired	No
Calibration Normalization VIC-ROX performed on	11-24-2020
Calibration Pure Dye CY3 is expired	No
Calibration Pure Dye CY3 performed on	03-26-2020
Calibration Pure Dye CY5 is expired	No
Calibration Pure Dye CY5 performed on	03-26-2020
Calibration Pure Dye FAM is expired	No
Calibration Pure Dye FAM performed on	11-24-2020
Calibration Pure Dye NED is expired	No
Calibration Pure Dye NED performed on	09-15-2020
Calibration Pure Dye ROX is expired	No
Calibration Pure Dye ROX performed on	11-24-2020
Calibration Pure Dye SYBR is expired	No
Calibration Pure Dye SYBR performed on	11-24-2020
Calibration Pure Dye TAMRA is expired	No
Calibration Pure Dye TAMRA performed on	11-24-2020
Calibration Pure Dye VIC is expired	No
Calibration Pure Dye VIC performed on	11-24-2020
Calibration ROI is expired	No
Calibration ROI performed on	11-24-2020
Calibration Uniformity is expired	No
Calibration Uniformity performed on	11-24-2020
Chemistry	SYBR_GREEN
Date Created	2020-12-01 16:03:44 PM EST
Experiment Barcode
Experiment Comment
Experiment File Name	D:\Program Files (x86)\Applied BioSystems\QuantStudio Real-Time PCR Software\Experiment\Sapieha\Roberto\2020-12-01 BgAT 3 days of laser Sham and laser CNV B6 Cidea nad Cox7a1.eds
Experiment Name	2020-12-01 BgAT 3 days of laser Sham and laser CNV B6 Cidea nad Cox7a1
Experiment Run End Time	2020-12-01 18:59:26 PM EST
Experiment Type	Comparative Cт (ΔΔCт)
Instrument Name	278870006
Instrument Serial Number	278870006
Instrument Type	QuantStudio(TM) 7 Flex System
Passive Reference	ROX
Quantification Cycle Method	Ct
Signal Smoothing On	true
Stage/ Cycle where Analysis is performed	Stage 2, Step 2
User Name
Well	Well Position	Sample Name	Sample Color	Biogroup Name	Biogroup Color	Target Name	Target Color	Task	Reporter	Quencher	Quantity	Comments
1	A1	7956	RGB(0,139,69)			Tbp	RGB(176,23,31)	UNKNOWN	SYBR	None
2	A2	7958	RGB(139,137,112)			Tbp	RGB(176,23,31)	UNKNOWN	SYBR	None
3	A3	7961	RGB(238,121,66)			Tbp	RGB(176,23,31)	UNKNOWN	SYBR	None
4	A4	7951	RGB(176,23,31)			Tbp	RGB(176,23,31)	UNKNOWN	SYBR	None
5	A5	7952	RGB(0,0,255)			Tbp	RGB(176,23,31)	UNKNOWN	SYBR	None
6	A6	7957	RGB(255,127,0)			Tbp	RGB(176,23,31)	UNKNOWN	SYBR	None
7	A7	7962	RGB(142,56,142)			Tbp	RGB(176,23,31)	UNKNOWN	SYBR	None
8	A8
9	A9
10	A10
11	A11
12	A12
13	B1	7956	RGB(0,139,69)			Tbp	RGB(176,23,31)	UNKNOWN	SYBR	None
14	B2	7958	RGB(139,137,112)			Tbp	RGB(176,23,31)	UNKNOWN	SYBR	None
15	B3	7961	RGB(238,121,66)			Tbp	RGB(176,23,31)	UNKNOWN	SYBR	None
16	B4	7951	RGB(176,23,31)			Tbp	RGB(176,23,31)	UNKNOWN	SYBR	None
17	B5	7952	RGB(0,0,255)			Tbp	RGB(176,23,31)	UNKNOWN	SYBR	None
18	B6	7957	RGB(255,127,0)			Tbp	RGB(176,23,31)	UNKNOWN	SYBR	None
19	B7	7962	RGB(142,56,142)			Tbp	RGB(176,23,31)	UNKNOWN	SYBR	None
20	B8
21	B9
22	B10
23	B11
24	B12
25	C1	7956	RGB(0,139,69)			Cidea	RGB(0,0,255)	UNKNOWN	SYBR	None
26	C2	7958	RGB(139,137,112)			Cidea	RGB(0,0,255)	UNKNOWN	SYBR	None
27	C3	7961	RGB(238,121,66)			Cidea	RGB(0,0,255)	UNKNOWN	SYBR	None
28	C4	7951	RGB(176,23,31)			Cidea	RGB(0,0,255)	UNKNOWN	SYBR	None
29	C5	7952	RGB(0,0,255)			Cidea	RGB(0,0,255)	UNKNOWN	SYBR	None
30	C6	7957	RGB(255,127,0)			Cidea	RGB(0,0,255)	UNKNOWN	SYBR	None
31	C7	7962	RGB(142,56,142)			Cidea	RGB(0,0,255)	UNKNOWN	SYBR	None
32	C8
33	C9
34	C10
35	C11
36	C12
37	D1	7956	RGB(0,139,69)			Cidea	RGB(0,0,255)	UNKNOWN	SYBR	None
38	D2	7958	RGB(139,137,112)			Cidea	RGB(0,0,255)	UNKNOWN	SYBR	None
39	D3	7961	RGB(238,121,66)			Cidea	RGB(0,0,255)	UNKNOWN	SYBR	None
40	D4	7951	RGB(176,23,31)			Cidea	RGB(0,0,255)	UNKNOWN	SYBR	None
41	D5	7952	RGB(0,0,255)			Cidea	RGB(0,0,255)	UNKNOWN	SYBR	None
42	D6	7957	RGB(255,127,0)			Cidea	RGB(0,0,255)	UNKNOWN	SYBR	None
43	D7	7962	RGB(142,56,142)			Cidea	RGB(0,0,255)	UNKNOWN	SYBR	None
44	D8
45	D9
46	D10
47	D11
48	D12
49	E1	7956	RGB(0,139,69)			Cox7a1	RGB(0,139,69)	UNKNOWN	SYBR	None
50	E2	7958	RGB(139,137,112)			Cox7a1	RGB(0,139,69)	UNKNOWN	SYBR	None
51	E3	7961	RGB(238,121,66)			Cox7a1	RGB(0,139,69)	UNKNOWN	SYBR	None
52	E4	7951	RGB(176,23,31)			Cox7a1	RGB(0,139,69)	UNKNOWN	SYBR	None
53	E5	7952	RGB(0,0,255)			Cox7a1	RGB(0,139,69)	UNKNOWN	SYBR	None
54	E6	7957	RGB(255,127,0)			Cox7a1	RGB(0,139,69)	UNKNOWN	SYBR	None
55	E7	7962	RGB(142,56,142)			Cox7a1	RGB(0,139,69)	UNKNOWN	SYBR	None
56	E8
57	E9
58	E10
59	E11
60	E12
61	F1	7956	RGB(0,139,69)			Cox7a1	RGB(0,139,69)	UNKNOWN	SYBR	None
62	F2	7958	RGB(139,137,112)			Cox7a1	RGB(0,139,69)	UNKNOWN	SYBR	None
63	F3	7961	RGB(238,121,66)			Cox7a1	RGB(0,139,69)	UNKNOWN	SYBR	None
64	F4	7951	RGB(176,23,31)			Cox7a1	RGB(0,139,69)	UNKNOWN	SYBR	None
65	F5	7952	RGB(0,0,255)			Cox7a1	RGB(0,139,69)	UNKNOWN	SYBR	None
66	F6	7957	RGB(255,127,0)			Cox7a1	RGB(0,139,69)	UNKNOWN	SYBR	None
67	F7	7962	RGB(142,56,142)			Cox7a1	RGB(0,139,69)	UNKNOWN	SYBR	None
68	F8
69	F9
70	F10
71	F11
72	F12
73	G1	H2O	RGB(198,113,113)			Tbp	RGB(176,23,31)	UNKNOWN	SYBR	None
74	G2	H2O	RGB(198,113,113)			Cidea	RGB(0,0,255)	UNKNOWN	SYBR	None
75	G3	H2O	RGB(198,113,113)			Cox7a1	RGB(0,139,69)	UNKNOWN	SYBR	None
76	G4
77	G5
78	G6
79	G7
80	G8
81	G9
82	G10
83	G11
84	G12
85	H1
86	H2
87	H3
88	H4
89	H5
90	H6
91	H7
92	H8
93	H9
94	H10
95	H11
96	H12

## Sheet: Raw Data
Block Type	96-Well Block (0.2mL)
Calibration Background is expired	No
Calibration Background performed on	11-24-2020
Calibration Normalization FAM-ROX is expired	No
Calibration Normalization FAM-ROX performed on	11-24-2020
Calibration Normalization VIC-ROX is expired	No
Calibration Normalization VIC-ROX performed on	11-24-2020
Calibration Pure Dye CY3 is expired	No
Calibration Pure Dye CY3 performed on	03-26-2020
Calibration Pure Dye CY5 is expired	No
Calibration Pure Dye CY5 performed on	03-26-2020
Calibration Pure Dye FAM is expired	No
Calibration Pure Dye FAM performed on	11-24-2020
Calibration Pure Dye NED is expired	No
Calibration Pure Dye NED performed on	09-15-2020
Calibration Pure Dye ROX is expired	No
Calibration Pure Dye ROX performed on	11-24-2020
Calibration Pure Dye SYBR is expired	No
Calibration Pure Dye SYBR performed on	11-24-2020
Calibration Pure Dye TAMRA is expired	No
Calibration Pure Dye TAMRA performed on	11-24-2020
Calibration Pure Dye VIC is expired	No
Calibration Pure Dye VIC performed on	11-24-2020
Calibration ROI is expired	No
Calibration ROI performed on	11-24-2020
Calibration Uniformity is expired	No
Calibration Uniformity performed on	11-24-2020
Chemistry	SYBR_GREEN
Date Created	2020-12-01 16:03:44 PM EST
Experiment Barcode
Experiment Comment
Experiment File Name	D:\Program Files (x86)\Applied BioSystems\QuantStudio Real-Time PCR Software\Experiment\Sapieha\Roberto\2020-12-01 BgAT 3 days of laser Sham and laser CNV B6 Cidea nad Cox7a1.eds
Experiment Name	2020-12-01 BgAT 3 days of laser Sham and laser CNV B6 Cidea nad Cox7a1
Experiment Run End Time	2020-12-01 18:59:26 PM EST
Experiment Type	Comparative Cт (ΔΔCт)
Instrument Name	278870006
Instrument Serial Number	278870006
Instrument Type	QuantStudio(TM) 7 Flex System
Passive Reference	ROX
Quantification Cycle Method	Ct
Signal Smoothing On	true
Stage/ Cycle where Analysis is performed	Stage 2, Step 2
User Name
Well	Well Position	Cycle	x1-m1	x2-m2	x3-m3	x4-m4	x5-m5
1	A1	1	751621	296793	569490	1390514	8088.34
2	A2	1	697031	281615	601394	1.3692e+06	3176.97
3	A3	1	794936	430664	671408	1378617	30345.2
4	A4	1	721464	292361	639245	1.34446e+06	5289.13
5	A5	1	793640	323132	718696	1489327	6126.56
6	A6	1	784306	313920	691207	1.42252e+06	3020.83
7	A7	1	822212	315400	691162	1.40491e+06	4143.39
8	A8	1	88979.4	15771.9	13995.1	13509.6	4330.68
9	A9	1	141274	25608.9	25369.2	24597.8	9189.12
10	A10	1	64416.1	9336.13	13079.6	10797	823.356
11	A11	1	70730.7	10374.6	10209.6	9390.11	1422.55
12	A12	1	294831	40130.8	21651.1	25685.3	10347.4
13	B1	1	669074	272806	590975	1407521	4670.89
14	B2	1	668646	271724	587618	1.32193e+06	5024.75
15	B3	1	738705	298432	661706	1.41903e+06	3904.01
16	B4	1	762765	313179	706095	1433141	777.166
17	B5	1	775208	317417	736014	1.47219e+06	4596.53
18	B6	1	734963	309041	722447	1.43239e+06	4009.82
19	B7	1	798942	321740	701792	1.39524e+06	4661.99
20	B8	1	80448.8	15619.6	16458.8	14439.2	5454.29
21	B9	1	81311.4	18230.2	16872.3	13408.3	4403.32
22	B10	1	78690.9	13175.6	13279.5	11193	2363.88
23	B11	1	170217	19021.5	17324.9	15006.9	4944.29
24	B12	1	89697.8	11682	10406.6	8756.82	3710.85
25	C1	1	676015	282576	637462	1.45411e+06	12132
26	C2	1	737806	329169	669459	1.45368e+06	9162.82
27	C3	1	695512	307074	726335	1.51477e+06	4977.44
28	C4	1	750150	330363	804261	1608260	3072.5
29	C5	1	747451	332492	804637	1.57299e+06	3466.52
30	C6	1	789491	344722	822151	1.59543e+06	4552.08
31	C7	1	800411	336111	790479	1.53483e+06	2340.82
32	C8	1	72682.8	15329.9	21193.1	17065.8	4855.92
33	C9	1	61046.3	10325.4	13300.1	7801.37	403.881
34	C10	1	91967.9	14950.9	14121.8	13877.8	2823.15
35	C11	1	87435.9	11442.9	13898.6	15047.4	3537.13
36	C12	1	71800.8	9687.91	7448.31	8226.62	558.247
37	D1	1	736727	313555	710460	1587981	5743.31
38	D2	1	750212	316358	725363	1.55084e+06	5863.77
39	D3	1	718608	315939	749781	1.53114e+06	9253.41
40	D4	1	747361	332213	809049	1.59365e+06	4471.86
41	D5	1	767885	343517	853586	1.64185e+06	3936.71
42	D6	1	726064	329460	826208	1.56936e+06	2671.84
43	D7	1	771198	333909	798407	1.53306e+06	4153.85
44	D8	1	66633.5	8101.87	13893.3	8805.74	3804.93
45	D9	1	65993.5	12820.4	14118.6	10338.7	3117.33
46	D10	1	72120	8826.35	10547.7	8325.42	2410.32
47	D11	1	66737.4	10307.5	12349	76316.9	318816
48	D12	1	92217.2	9766.91	6524.91	7423.18	952.174
49	E1	1	643997	275913	629010	1419004	5931.51
50	E2	1	721287	315136	710423	1.50953e+06	11186.7
51	E3	1	643905	297164	699601	1.3953e+06	12486.8
52	E4	1	706738	311526	759548	1.47065e+06	4089.95
53	E5	1	682540	304486	746434	1.4186e+06	6064.89
54	E6	1	651433	300173	745228	1.40853e+06	2474.72
55	E7	1	740446	313800	740979	1.42495e+06	4723.63
56	E8	1	40482.3	6789.76	12503.2	11668	1061.64
57	E9	1	59693	7888.78	12004.7	10298.5	2429.13
58	E10	1	68284.2	12662.2	12630	9859.31	3489.88
59	E11	1	161029	19747.4	10088.1	10788.3	1318.99
60	E12	1	84255.3	18917.5	11846.4	13512.9	7275.63
61	F1	1	608445	263238	615562	1.40307e+06	8206.6
62	F2	1	706690	302683	691843	1.4904e+06	4694.96
63	F3	1	736482	321931	704808	1.4522e+06	5160.37
64	F4	1	649297	284629	672079	1.33897e+06	5543.02
65	F5	1	640976	288792	702993	1.36113e+06	5603.51
66	F6	1	953548	352972	751809	1.4025e+06	8331.08
67	F7	1	673121	304275	733425	1425735	3723.99
68	F8	1	63611.9	9070.74	10704.8	8168.15	594.17
69	F9	1	60308.6	11775.1	12250.3	9338.53	3303.34
70	F10	1	68883.9	23976	14822.2	13386	3584.24
71	F11	1	159542	19378.5	9339.27	11977.4	2305.76
72	F12	1	74545.7	7626.56	1509.11	6629.28	1559.05
73	G1	1	644029	265924	595046	1.39835e+06	6356.68
74	G2	1	570801	261978	647653	1.4332e+06	4125.91
75	G3	1	577993	265830	652891	1.38414e+06	3346.39
76	G4	1	91353	82798.8	32632.7	11295.2	6230.33
77	G5	1	63164.2	7107.01	5040.48	4217.05	223.137
78	G6	1	53981.5	8369.16	7668	9034.06	2325.07
79	G7	1	52336.9	7252.52	4886.93	5967.34	729.572
80	G8	1	189614	16835.1	9650.94	11121.8	2091.36
81	G9	1	183294	25292.7	17903.4	19568.3	6512.32
82	G10	1	145008	23518.9	10887.4	9063.58	1323.81
83	G11	1	138863	22022.7	16072.2	19625.8	8520.34
84	G12	1	73335.5	11586.3	4666.47	7948.43	977.052
85	H1	1	76401	16793.5	4193.03	4489.41	795.209
86	H2	1	71429.5	6687.47	2634.65	5327.81	543.192
87	H3	1	51439.2	7801.8	4982.28	3003.35	1775.75
88	H4	1	59241.5	8475.3	4567.38	4445.71	1098.92
89	H5	1	131266	13071.6	9234.97	8074.12	2164.25
90	H6	1	76869.5	8162.01	2651.84	4352.62	535.979
91	H7	1	76114.9	9978.94	3940.39	6521.26	888.182
92	H8	1	59018.9	6351.98	2091.31	3841.09	108.734
93	H9	1	76105.1	8425.49	6176.07	5668.81	-177.724
94	H10	1	95046.3	18164.6	6856.36	8899.7	757.985
95	H11	1	83116.5	11412.4	8561.21	7400.77	3291.89
96	H12	1	273241	49092.9	32736.5	47837.3	22243.8
1	A1	2	764324	299393	573178	1.40291e+06	8477.13
2	A2	2	705909	284289	605994	1.38039e+06	3495.64
3	A3	2	814639	442299	678624	1.38775e+06	30934.7
4	A4	2	734147	297020	641579	1.35211e+06	5389.76
5	A5	2	805400	322477	722365	1499271	5464.34
6	A6	2	796695	316507	696495	1.4316e+06	2238.38
7	A7	2	836735	318204	695739	1.41118e+06	4161.52
8	A8	2	90317.5	15121.4	12955.5	13705.2	5798.65
9	A9	2	144548	26299.8	25202.8	26408.3	10458.7
10	A10	2	63409.8	9449.17	14143.6	10732.1	1740.06
11	A11	2	73698.1	9526.41	10360.5	9389.7	113.264
12	A12	2	299568	43761.3	25035.3	26882.2	9802.91
13	B1	2	679782	274556	594304	1.41659e+06	3872.83
14	B2	2	676666	274264	591438	1.32834e+06	5985.33
15	B3	2	747883	300391	668012	1.42682e+06	4759.22
16	B4	2	769102	316056	714501	1.44483e+06	1638.05
17	B5	2	780648	318904	739881	1.4812e+06	4783.07
18	B6	2	747376	310347	728861	1.44074e+06	5336.4
19	B7	2	810697	323835	702020	1398964	4004.43
20	B8	2	81072.2	17084.7	19234.3	14473.8	5461.88
21	B9	2	82858.2	20655.8	16719.6	13681.4	4857.19
22	B10	2	79932	14019.2	13864.5	11238.5	2506.13
23	B11	2	187120	20024.8	19482.5	14632.7	5631.28
24	B12	2	89847.5	9950.8	9090.39	9292.57	3236.21
25	C1	2	689781	286392	639017	1.4662e+06	13095.9
26	C2	2	755908	336378	678826	1.47135e+06	7826.71
27	C3	2	699674	308426	731541	1.52023e+06	4887.96
28	C4	2	760875	333850	807187	1618954	1221.77
29	C5	2	756736	334078	809094	1.58274e+06	4429.86
30	C6	2	803684	350488	828156	1.60256e+06	6339.11
31	C7	2	807069	341554	792582	1.54404e+06	3251.92
32	C8	2	75696	15439.5	22940	16227.5	5864.2
33	C9	2	62916	12281.3	12554.5	7770.35	1151.93
34	C10	2	94030.5	16363.4	14305.7	12953.7	4958.2
35	C11	2	87895.2	13733.8	15618.8	14727.2	3672.06
36	C12	2	74715.6	9935.12	7388.37	8962.25	458.682
37	D1	2	742100	314655	714370	1.59443e+06	6743.03
38	D2	2	758223	317877	730806	1.55907e+06	5833.91
39	D3	2	729867	317187	750186	1.53944e+06	8389.93
40	D4	2	754553	331735	814753	1.60357e+06	2505.65
41	D5	2	775682	345229	858636	1.64828e+06	6594.88
42	D6	2	733438	333650	828791	1577895	3690.18
43	D7	2	783793	337782	801838	1.54495e+06	2184.34
44	D8	2	69162.8	10368.1	14509.3	10557.7	3725.62
45	D9	2	68950.5	13086.1	15657.1	11568.8	3622.01
46	D10	2	76478.8	7863.03	10620.2	8039.69	4800.1
47	D11	2	67964.1	10899.2	13974.3	78996	329376
48	D12	2	92940.4	11763.8	6493.95	7156.08	1699.75
49	E1	2	651347	277006	633410	1.42794e+06	6048.95
50	E2	2	731262	320881	715854	1.51696e+06	11408.6
51	E3	2	649594	298684	704144	1.40203e+06	13938.9
52	E4	2	715504	314195	759978	1.47767e+06	3689.39
53	E5	2	696801	306275	751747	1.42618e+06	3360.95
54	E6	2	664311	298821	747391	1414536	2370.67
55	E7	2	751873	314912	747673	1.43244e+06	8569.96
56	E8	2	40766.7	7512.97	16035.1	12427.9	3290.35
57	E9	2	61663	8727.22	11590.8	8213.82	3374.17
58	E10	2	70045.5	10822	10932.2	11389.6	1185.16
59	E11	2	162129	19780.3	9183.88	10597.9	1026.2
60	E12	2	85771.9	18106.4	12497.3	13952.6	8018.84
61	F1	2	615573	265497	617652	1.41004e+06	8241.04
62	F2	2	714753	306224	697978	1500497	4986.39
63	F3	2	747080	328309	710594	1.46396e+06	5489.94
64	F4	2	661511	288022	681552	1.34879e+06	5490.68
65	F5	2	646580	288800	709207	1.36975e+06	4170.73
66	F6	2	1.00071e+06	365600	760443	1.41507e+06	10099.3
67	F7	2	682128	304118	737298	1.42927e+06	3440.86
68	F8	2	62393.6	9166.36	10573.7	9554.91	1836.53
69	F9	2	63188.9	10871.8	13378.7	10202.9	4171.58
70	F10	2	70966.7	23857.2	18370.7	14310.2	4157.55
71	F11	2	158374	20763.6	8293.65	11801.9	1989.17
72	F12	2	76183.7	7266.2	3955.55	6012.47	1667.93
73	G1	2	651685	267731	602197	1.40834e+06	6812.37
74	G2	2	578648	264704	650315	1.44666e+06	4300.52
75	G3	2	584113	268401	658403	1.39122e+06	3757.58
76	G4	2	92801	83589.8	34735.5	12235.4	4313.86
77	G5	2	62084	9119.41	5977.45	2716.49	1372.31
78	G6	2	53362.8	9092.98	7523.11	10479.6	1316.06
79	G7	2	53256.4	8142.73	4883.13	7216.73	256.614
80	G8	2	191682	17697.5	9887.01	11358.7	2467.43
81	G9	2	183418	25301.3	17277	18964.7	6779.34
82	G10	2	148539	24550.2	10533.3	7790.04	1968.87
83	G11	2	140828	21422.6	14165.2	20469.2	7513.94
84	G12	2	73610	11017.3	6163.93	9431.42	2716.4
85	H1	2	76950.6	16268	5027.1	5403.95	1028.06
86	H2	2	70855.9	6757.56	3971.09	5999.33	640.159
87	H3	2	52421.9	7457.38	4750.41	3732.81	1450.66
88	H4	2	60686.5	9358.15	2963.54	4431.19	938.809
89	H5	2	136858	13958.4	8899.68	8552.54	2211.91
90	H6	2	79258.1	8448.99	2573.94	3845.8	511.364
91	H7	2	77224.4	9496.49	4349.67	6600.84	483.293
92	H8	2	59533.5	5423.08	540.258	3580.99	607.159
93	H9	2	77089.9	9806.67	7318.35	5494.18	191.016
94	H10	2	94294.3	15937.3	8106.42	7464.32	1278.67
95	H11	2	85134.8	10495	8040.96	7022.36	3802.95
96	H12	2	280016	49587.7	34981.4	49519.7	24025.7
1	A1	3	778286	305054	575118	1407464	9499.46
2	A2	3	712757	286847	609625	1386047	4698.27
3	A3	3	821568	447633	683662	1.39432e+06	30859.3
4	A4	3	742011	298692	644723	1.35883e+06	5743.59
5	A5	3	811591	326284	726365	1.50451e+06	5670.38
6	A6	3	803693	317626	699021	1.43909e+06	2827.26
7	A7	3	844286	319622	699767	1.41938e+06	5174.17
8	A8	3	91981.4	15432.9	13044.7	13655.5	5147.56
9	A9	3	146093	26769.2	25251.7	26306	10240.8
10	A10	3	65411.1	9629.77	13103.9	9483.16	1570.49
11	A11	3	74227.8	10768.7	10322.1	9816.15	1730.29
12	A12	3	301072	40629.3	24483.9	26162.8	9113.81
13	B1	3	686981	276306	597108	1.42478e+06	4246.67
14	B2	3	681618	274319	591779	1.3337e+06	6362.3
15	B3	3	752893	301983	667422	1.43224e+06	4966.75
16	B4	3	776098	317825	716432	1.44939e+06	2858.04
17	B5	3	787420	322058	739151	1.48438e+06	4418.15
18	B6	3	756133	312713	727510	1.44443e+06	4558.44
19	B7	3	815491	323735	704474	1.40326e+06	4581.03
20	B8	3	82386.3	13996.6	16846.2	14261.1	7976.32
21	B9	3	83556.5	19539.8	16335.6	14486	3761.86
22	B10	3	81722.7	13463.8	15010.7	11126.9	1663.3
23	B11	3	188521	19822.7	20401.5	15049	4882.96
24	B12	3	93640.8	11472.4	10360	10020.9	2090.39
25	C1	3	698266	288719	641842	1.46968e+06	12305.4
26	C2	3	765907	341101	682869	1.47866e+06	8640.42
27	C3	3	705159	309294	732460	1.52471e+06	5715.66
28	C4	3	765719	336987	809920	1.61943e+06	1313.03
29	C5	3	759182	335314	809101	1.58294e+06	4575.95
30	C6	3	811434	352132	829278	1.60687e+06	5814.17
31	C7	3	816945	340069	794750	1.54838e+06	3944.88
32	C8	3	77138.1	14067.9	25070.7	15649.3	3630.13
33	C9	3	61708.7	11244.8	13474.9	8409.9	2315.74
34	C10	3	93873.1	14870.2	15744.8	14349.8	5378.95
35	C11	3	91663.5	12719.6	13055.4	15189	3375.45
36	C12	3	74769.2	8562.36	6288.65	8058.93	174.547
37	D1	3	745685	315718	714310	1598865	6687.69
38	D2	3	764384	318794	733987	1.56391e+06	7544.09
39	D3	3	734685	318649	755557	1.54208e+06	6235.12
40	D4	3	757053	334911	816249	1.60867e+06	2499.26
41	D5	3	783904	351789	863414	1.65238e+06	5817.32
42	D6	3	738260	332441	831949	1.58267e+06	5724.78
43	D7	3	795191	342808	804480	1.54614e+06	2300.97
44	D8	3	69232.9	10049.6	15191.7	9009.84	3455.3
45	D9	3	67830.6	12286.7	15600.8	10341.6	1416.3
46	D10	3	74792	8701.17	12496.3	9238.68	2513.38
47	D11	3	68763.5	10575.2	13244.2	80625.7	334254
48	D12	3	94351.6	10491	6537.41	7967.15	1048.62
49	E1	3	654584	279229	633880	1.43252e+06	5966.65
50	E2	3	736104	321153	715730	1525389	12310.7
51	E3	3	653209	298124	705337	1404148	14878
52	E4	3	729748	316991	765453	1.48485e+06	3629.06
53	E5	3	704065	305986	751818	1432704	4692.27
54	E6	3	667303	299906	750228	1.41839e+06	803.337
55	E7	3	754285	315469	752812	1.4339e+06	7168.62
56	E8	3	42725.6	9760.45	17462.4	11510.6	658.384
57	E9	3	62030.8	8275.51	11993.1	10172.2	2294.28
58	E10	3	70006.1	10312	11816.4	10177.6	3187.41
59	E11	3	164404	19897.1	9020.44	12000.5	2311.18
60	E12	3	86677	18505.8	12073.3	14102	7225.98
61	F1	3	618813	266628	620112	1.41527e+06	8624.71
62	F2	3	722650	308548	701478	1.50505e+06	6689.12
63	F3	3	757825	332523	712660	1467061	6111.05
64	F4	3	668081	292874	681472	1354985	6251.33
65	F5	3	651501	291084	708761	1.37582e+06	4270.73
66	F6	3	1.03347e+06	371595	767958	1424644	11323
67	F7	3	686343	306499	736133	1.43602e+06	4088.78
68	F8	3	63322.9	7772.8	9542.57	9452.31	2411.59
69	F9	3	63546.6	10660.3	11714.2	10608.9	3241.22
70	F10	3	73674.4	24514.5	19170.6	13859.8	4440.78
71	F11	3	161286	20878	11306.3	10396.6	1532.5
72	F12	3	75272.6	7063.92	3391.93	6816.77	939.215
73	G1	3	655634	271417	601248	1.41309e+06	7205.62
74	G2	3	583092	265701	651914	1.45085e+06	4048.01
75	G3	3	588391	270418	659135	1.39505e+06	4182.52
76	G4	3	92654.3	83927.3	32990.5	12523.9	5515.82
77	G5	3	64795.9	8312.97	4132.75	3937.46	660.918
78	G6	3	54910.9	7930.84	7007.08	10888.6	1811.91
79	G7	3	53815.7	7028.74	5464.94	7062.39	1505.77
80	G8	3	191932	17180.4	7950.66	10284.3	2012.65
81	G9	3	185220	26712.8	17831.7	19206.7	5751.98
82	G10	3	148725	25202.2	10135.6	9141.91	1320.09
83	G11	3	143107	20161.3	15074.8	20145.8	8691.54
84	G12	3	77851	11628.4	5636.36	9093.2	1813.85
85	H1	3	80797.3	16456.2	4212.64	6401.79	695.936
86	H2	3	73176.6	7791.33	3718.44	6519.81	268.845
87	H3	3	53817	7320.91	3703.83	3727.3	1128.44
88	H4	3	61211.9	8833.54	3988.95	4549.28	873.261
89	H5	3	136663	15011.6	10069.5	9566.32	538.114
90	H6	3	81097.6	8891.63	1660.04	3589.37	-615.65
91	H7	3	76662.9	9258.38	3981.68	6129.73	1382.41
92	H8	3	59635.5	6502.62	1150.35	4481.17	239.867
93	H9	3	77096.1	9080.2	6366.99	5267.32	232.989
94	H10	3	95813.7	16458.6	7331.82	8254.67	2004.71
95	H11	3	82309.2	13003.9	7232.2	8095.52	3034.4
96	H12	3	282454	49362.2	35281.5	50307.5	23306.1
1	A1	4	785451	306323	577973	1.41335e+06	9182.61
2	A2	4	716584	288312	610703	1388721	4159.78
3	A3	4	825461	450916	683033	1396035	31282.1
4	A4	4	745845	299192	646031	1.36001e+06	5739.28
5	A5	4	815639	328215	727202	1.50795e+06	5000.29
6	A6	4	810491	319990	699021	1.44144e+06	3488.93
7	A7	4	849572	323193	700982	1.42223e+06	4233.33
8	A8	4	91366.4	15222.7	14096.6	13933.8	5772.17
9	A9	4	146761	26344.2	27006	25575.8	9167.42
10	A10	4	65169.1	9336.56	12901.8	10298.5	1193.37
11	A11	4	73351.1	9973.15	8640.11	9496.88	399.07
12	A12	4	305126	40517.5	24338	27171.8	9314.91
13	B1	4	693284	279285	597201	1.4272e+06	4624.11
14	B2	4	681989	276103	594636	1334607	5604.58
15	B3	4	755130	299425	669366	1.43549e+06	3894.5
16	B4	4	781048	319108	719202	1.45435e+06	2616.85
17	B5	4	791262	319729	742665	1.48743e+06	4398.45
18	B6	4	759368	311379	731551	1.4495e+06	4507
19	B7	4	819829	325521	707085	1.4038e+06	4139.62
20	B8	4	83030.5	16911.6	17073.6	13364.6	5991.25
21	B9	4	82694.3	19091.5	17213.2	14500.9	4067.72
22	B10	4	80650.3	14156.2	15442.2	10979.1	2284.39
23	B11	4	190308	18340.7	18750.8	16879.5	5575.93
24	B12	4	92096.5	12827.8	8663.22	8980.46	3202.01
25	C1	4	700873	288867	643541	1.47225e+06	12737.2
26	C2	4	768891	340269	681251	1.47642e+06	7684.77
27	C3	4	705918	310636	732547	1.52784e+06	5566.87
28	C4	4	769027	337426	809681	1.62408e+06	2146.29
29	C5	4	763050	335146	810933	1.58406e+06	5453.58
30	C6	4	817467	353333	829225	1.60958e+06	5976.08
31	C7	4	822781	345632	799682	1.55098e+06	3418.04
32	C8	4	77433	15592.2	21146.5	16784.6	6533.04
33	C9	4	64541.6	11051.4	13142.5	8607.77	-746.56
34	C10	4	95273.5	15883.7	13987.2	13789.5	3473.03
35	C11	4	88925.5	15450.7	15392.5	16876.9	1982.86
36	C12	4	75974.8	9695.6	6257.69	8493.43	-157.642
37	D1	4	748674	316602	715213	1.60413e+06	6459.03
38	D2	4	767921	318800	736180	1.56354e+06	5822.26
39	D3	4	739950	319440	753688	1.54521e+06	7615.51
40	D4	4	761870	334617	818233	1610509	4371.64
41	D5	4	787766	351844	862368	1.65549e+06	8017.67
42	D6	4	739998	334904	829545	1.58711e+06	5926.2
43	D7	4	793700	339769	802663	1550184	4948.99
44	D8	4	71942.4	9689.25	17181.9	11507.4	5804.21
45	D9	4	65432.5	10095.5	16302.5	9123.54	3972.8
46	D10	4	76663.3	9592.58	10381.1	8147.47	2034.58
47	D11	4	69120	12108	12521.1	81811.6	339129
48	D12	4	94062.2	11466.8	7439.07	7732.66	1115.42
49	E1	4	657389	280071	636581	1.43731e+06	7067.25
50	E2	4	739914	323457	719099	1.52844e+06	11190.4
51	E3	4	656570	301076	704668	1.40764e+06	14853.7
52	E4	4	735088	319475	765468	1.48875e+06	5290.72
53	E5	4	707861	309896	752693	1.43425e+06	5157.26
54	E6	4	669624	302580	751294	1.42132e+06	3039.14
55	E7	4	760965	317552	754656	1438468	4889.78
56	E8	4	41644.8	8356.14	16804	11413.1	1850.54
57	E9	4	62853.7	7550.12	13071.4	10513.4	2856.91
58	E10	4	70227.5	11663.9	12919.4	9836.29	1914.47
59	E11	4	164812	19534.7	10070.2	12099.8	1231.19
60	E12	4	86663.6	20335.7	10914.5	14668.8	7494.21
61	F1	4	622693	267358	621727	1.41939e+06	8462.84
62	F2	4	727986	308862	701092	1.50808e+06	5504.26
63	F3	4	765301	334736	712542	1469335	6525.93
64	F4	4	675552	291631	686808	1357595	6318.48
65	F5	4	652546	291019	711971	1377968	3787.25
66	F6	4	1058062	381785	771589	1.42738e+06	10504.3
67	F7	4	686801	307203	739840	1.43666e+06	3547.55
68	F8	4	66157.7	9399.92	11177	8954.67	430.17
69	F9	4	63453	12919.6	12508.2	10425.3	4816.76
70	F10	4	74166.6	23865.1	16075.1	14362.2	3539.31
71	F11	4	164419	19873.3	9246.14	11945.8	3024.77
72	F12	4	76804.4	7872.43	3342.73	6863.25	39.5152
73	G1	4	656175	272504	605217	1.417e+06	7734.26
74	G2	4	583821	266057	653112	1.45402e+06	3707.78
75	G3	4	592962	271309	661028	1.39837e+06	3693.97
76	G4	4	95028.6	83766.4	34330.6	12045.6	6265.64
77	G5	4	64052.9	6691.91	5501.99	3454.73	1845.1
78	G6	4	56011	7803.78	7805.67	10356.4	1011.52
79	G7	4	52863.5	7021.18	5145.28	6353.79	996.187
80	G8	4	193099	15607.1	10498.8	10845.9	1311.51
81	G9	4	185848	27306.2	18610.8	18687.6	6008.43
82	G10	4	151652	25272.4	11607.3	8620.37	213.659
83	G11	4	141188	20091	17781.7	20965.8	8142.5
84	G12	4	75117.6	11058.1	5738.67	8308.41	1581.79
85	H1	4	79675.4	15855.1	3858.17	6156.52	397.444
86	H2	4	72400.2	7355.55	3399.4	6075.51	675.136
87	H3	4	54204.9	6940.14	4465.28	4096.57	1166.05
88	H4	4	62579.6	10314.1	5836.71	4828.63	244.321
89	H5	4	137534	16148.7	9130.65	8238.66	2241.33
90	H6	4	80793.1	8592.96	2039.59	3593.87	400.302
91	H7	4	78830.9	8285.04	3845.39	5926.38	1101.52
92	H8	4	61533.5	5986.99	1075.01	3609.77	445.872
93	H9	4	76677.4	9176.14	6222.84	5834.12	-836.539
94	H10	4	94756.2	17263.5	7909.45	8878.41	986.466
95	H11	4	86782.5	13188.9	7679.64	7089.78	3060.28
96	H12	4	285832	50954.2	36839.3	49876.6	25161
1	A1	5	791774	311866	579519	1416616	9521.72
2	A2	5	719482	289093	611298	1.39167e+06	3562.38
3	A3	5	830553	452534	686680	1.40012e+06	30901.6
4	A4	5	747491	299782	646354	1.36188e+06	6208.69
5	A5	5	820230	328464	729077	1.51202e+06	5420.41
6	A6	5	809781	319965	699923	1.44325e+06	2362.36
7	A7	5	854089	322766	702467	1.4262e+06	5189.37
8	A8	5	92225.4	15209.7	16114.2	14307.1	3631.62
9	A9	5	147415	26964.9	27184.1	25574.5	9718.88
10	A10	5	67505.3	8377.96	13714.1	10723.4	404.105
11	A11	5	76262.4	10021.6	11122	9705.65	1089.89
12	A12	5	308704	42347.8	23397.3	27197.9	9791.03
13	B1	5	695510	281330	599890	1.42875e+06	5127.42
14	B2	5	685403	276216	593768	1.33825e+06	5858.86
15	B3	5	756407	302172	671117	1.43603e+06	4108.28
16	B4	5	782445	319821	720526	1.45724e+06	2862.66
17	B5	5	793450	321801	744143	1489688	5606.09
18	B6	5	763484	313557	729879	1447812	5407.48
19	B7	5	821780	324869	705963	1.40758e+06	3627.46
20	B8	5	82271.1	15264.4	17779.9	14713.8	6215.53
21	B9	5	84877.1	19163.4	18818.3	13867.2	5499.81
22	B10	5	81367.1	15459.2	13799.3	11807.2	1408.64
23	B11	5	189437	19963.1	18864.7	15277.5	5302.98
24	B12	5	92751.7	11021.3	10096.5	9645.44	2144.83
25	C1	5	706414	291594	646034	1475181	12735.4
26	C2	5	776245	343583	681422	1.47851e+06	8692.9
27	C3	5	708141	310279	735143	1.52815e+06	4764.92
28	C4	5	771218	336154	810445	1.62439e+06	2878.45
29	C5	5	764928	336259	812466	1.58431e+06	4016.29
30	C6	5	817908	353367	830842	1612757	4635.91
31	C7	5	827132	347506	797717	1.55186e+06	5271.71
32	C8	5	77650.6	18037.9	26057.8	17466.9	4413.72
33	C9	5	63126.9	9582.69	11323	8942.8	640.358
34	C10	5	94254	15379.4	15446.1	12993.2	3543.11
35	C11	5	91475.4	11360.5	14829.1	15968.4	3609.77
36	C12	5	77920.6	11131.4	7043.49	8933.1	389.253
37	D1	5	750745	316929	717204	1.60474e+06	6299.14
38	D2	5	770586	322162	734816	1.5654e+06	6625.16
39	D3	5	738288	318686	753875	1.54574e+06	6656.28
40	D4	5	761858	335660	817485	1.61254e+06	4501.53
41	D5	5	791788	351174	862953	1.65495e+06	7358.58
42	D6	5	744143	335041	831822	1.58767e+06	4700.55
43	D7	5	797470	341069	807049	1.5463e+06	3910.87
44	D8	5	72057.6	11702.7	18000.5	10242.9	3127.8
45	D9	5	66997.6	11760.3	14001.6	8719.89	3127.71
46	D10	5	77608	8509.28	12451.6	10138.7	3719.62
47	D11	5	68436.8	10834.8	12669.5	81543.1	340634
48	D12	5	94846.2	11601.4	7891.77	6506.53	1050.89
49	E1	5	658325	281674	638470	1.43756e+06	6253.79
50	E2	5	743077	326645	720873	1530681	12194.6
51	E3	5	655855	301105	705756	1.4087e+06	13965
52	E4	5	750094	322450	773150	1.49612e+06	4568.13
53	E5	5	718550	309603	757065	1.43928e+06	6137.93
54	E6	5	673243	305789	754761	1423326	3079.06
55	E7	5	764434	319407	750162	1.44215e+06	6551.4
56	E8	5	42373.5	8021.73	14707.7	12223.5	4414.09
57	E9	5	62858.8	8214.35	9854.35	10488.1	2297.15
58	E10	5	72369.5	10308.7	14236.9	10427.3	1540.09
59	E11	5	165340	18944.4	9625.52	10651.9	936.888
60	E12	5	87182.9	20170.3	11605.2	14003.9	8456.51
61	F1	5	623420	267434	621664	1.41988e+06	8307.56
62	F2	5	732902	310652	702458	1.51102e+06	5106.98
63	F3	5	769750	336302	714393	1.46981e+06	6396.64
64	F4	5	678703	292408	685184	1.35811e+06	5780.91
65	F5	5	655261	288648	714857	1.38014e+06	4841.97
66	F6	5	1.08685e+06	388682	777296	1.43209e+06	13490.6
67	F7	5	691893	305977	743374	1.43763e+06	3156.56
68	F8	5	65532.9	9081.25	10244.8	9680.29	1146.93
69	F9	5	64007.5	13135.7	12354.3	11202.8	3687.32
70	F10	5	73904.7	25703.5	16808.4	13708	3428.69
71	F11	5	165152	21700.6	11056.5	12016.3	-835.424
72	F12	5	77297.4	8541.37	5857.72	6863.08	1001.14
73	G1	5	660755	272661	605387	1.41961e+06	7055.44
74	G2	5	585715	267175	656503	1.45574e+06	5183.08
75	G3	5	596011	272431	660385	1.40022e+06	4935.1
76	G4	5	95446.9	83853.7	33129.9	12861.9	5179.72
77	G5	5	64947.4	8331.25	5718.28	2858.3	1334.94
78	G6	5	56069.6	8585.05	7297.64	10241	2356.45
79	G7	5	53404.7	7232.24	3516.99	6319.6	504.735
80	G8	5	212483	20243.6	14327.1	15406	3860.09
81	G9	5	186702	26233	19260.5	19307	7313.11
82	G10	5	151715	25901.8	11520.5	9213	1025.95
83	G11	5	144893	21969.6	16687	20400.1	8460.95
84	G12	5	75052.7	10057.8	5166.71	8356.84	1978.95
85	H1	5	81264.1	17267.4	4008.64	5845.96	-121.344
86	H2	5	73335.9	6396.75	3265.6	5621.92	818.926
87	H3	5	54829.3	7193.33	5402.07	3074.9	1602.78
88	H4	5	62866.2	9778.12	4572.47	4354.77	1069.07
89	H5	5	139062	15255.4	8241.81	8086.85	1905.19
90	H6	5	81184.5	9267.48	3316.95	4723.29	287.078
91	H7	5	78255.1	7758.77	4369.14	6043.77	1255.5
92	H8	5	61556.7	5535.98	1121.54	4115.1	52.9407
93	H9	5	78714	9125.97	5416.55	4964.83	615.631
94	H10	5	93122.8	16791.1	8850.52	8940.68	1514.64
95	H11	5	86088.7	12809.5	7949.87	7578.63	2983.03
96	H12	5	286981	52159.3	32945.9	49997.8	23548.3
1	A1	6	797917	309252	582452	1.41982e+06	9220.2
2	A2	6	719990	289099	614152	1.39375e+06	3993.44
3	A3	6	835111	452735	686965	1.40049e+06	31348.7
4	A4	6	752755	300253	649055	1.36341e+06	6264.76
5	A5	6	820323	329513	730608	1.51433e+06	5423.84
6	A6	6	814021	320493	703008	1.44445e+06	3700.44
7	A7	6	858324	324216	703487	1.42958e+06	5379.77
8	A8	6	91938	15796	14415.4	14758.3	4475.69
9	A9	6	148941	26956.1	24710.7	26555.6	8684.4
10	A10	6	66320.2	8084.02	14633.7	10496.4	723.26
11	A11	6	76750.4	10798.3	9469.13	9522.71	935.381
12	A12	6	308615	41916.4	22665.7	27543.5	10446.6
13	B1	6	700612	279439	600582	1.43375e+06	4706.03
14	B2	6	685484	278082	595886	1.34026e+06	5183.8
15	B3	6	759066	303098	672703	1.43737e+06	3434.25
16	B4	6	787070	321343	720941	1.46062e+06	3502.12
17	B5	6	797563	323899	745464	1.492e+06	4534.66
18	B6	6	768200	315769	732093	1.45066e+06	4164.2
19	B7	6	820287	325360	705606	1.4072e+06	5675.28
20	B8	6	82943.6	15570.8	17361.7	13667.1	7301.21
21	B9	6	83386.3	18139.2	18190.5	15184.1	4566.72
22	B10	6	80915.5	13238.9	13394.3	11462.5	2727.5
23	B11	6	192609	22016.8	19268.7	15093.3	5820.12
24	B12	6	91883.9	9543.98	11037.5	9077.15	3945.82
25	C1	6	709138	291217	645446	1.47825e+06	13032.3
26	C2	6	775229	342987	681786	1.47333e+06	9995.77
27	C3	6	710415	310710	733493	1.53115e+06	4110.3
28	C4	6	770692	336407	811769	1.62548e+06	2785.5
29	C5	6	766071	336049	811727	1.58494e+06	3826.02
30	C6	6	822576	353622	830013	1.61333e+06	5726.49
31	C7	6	830848	343643	799495	1.54998e+06	4592.8
32	C8	6	76075.2	17137.3	22727.7	16924.4	5374.53
33	C9	6	64747.6	10743.3	13929.8	8651.61	1247.26
34	C10	6	97043.5	16194.6	15541.3	13626.5	3093.73
35	C11	6	89961.6	12997.9	14779.4	15889.7	3256.98
36	C12	6	76397.6	10531.6	6710.42	9237.36	723.179
37	D1	6	751623	317313	717137	1.60751e+06	6362.73
38	D2	6	773153	320247	737077	1.56913e+06	7275.66
39	D3	6	738450	318547	754172	1.54625e+06	7695.29
40	D4	6	765164	335797	819583	1.61141e+06	4025.05
41	D5	6	796224	354081	863048	1.65615e+06	7375.9
42	D6	6	738841	335162	831387	1.5895e+06	4639.95
43	D7	6	800856	339384	806591	1.54847e+06	6230.44
44	D8	6	70386.2	8434.14	14892.3	9833.73	3670.36
45	D9	6	70086.8	10938.6	15961.9	8982.67	4896.13
46	D10	6	77676.6	6645.14	12428.4	9924.45	3725.88
47	D11	6	70643.8	11266.2	13341	81977.2	340072
48	D12	6	95356.1	12149.5	6877.78	8231.83	1655.63
49	E1	6	659791	281254	638164	1.43952e+06	6150.87
50	E2	6	743746	325855	723253	1.53209e+06	12237
51	E3	6	658962	299944	705555	1412059	13737.2
52	E4	6	748707	321961	772113	1.49702e+06	5263.84
53	E5	6	721201	313998	757525	1.43941e+06	7623.84
54	E6	6	675225	303853	755643	1.42341e+06	4321.24
55	E7	6	765929	318614	752578	1.44011e+06	6582.07
56	E8	6	40816.2	7834.73	18570.1	11430.8	664.753
57	E9	6	62600.3	9985.93	12104.1	10356.7	2701.07
58	E10	6	71099.2	10894.2	14194.4	10508.3	3299.91
59	E11	6	166363	20137.6	9368.84	10961.4	2011.58
60	E12	6	87222.6	20573.4	12618.4	14679.2	7871.02
61	F1	6	624602	269150	621801	1.42075e+06	9337.06
62	F2	6	734498	310494	707985	1.51355e+06	5063.27
63	F3	6	773539	335227	715432	1.4719e+06	5778.75
64	F4	6	682305	294151	687107	1.36031e+06	7796.3
65	F5	6	659052	293650	714828	1.38118e+06	4346.55
66	F6	6	1.10531e+06	396035	779945	1.43362e+06	11397.7
67	F7	6	690945	305612	741166	1436320	2869.56
68	F8	6	66272.5	7568.99	10227.5	8698.72	1362.66
69	F9	6	65389.9	12714.5	12609.8	9316.04	4122.95
70	F10	6	74266.7	23579.3	17310	13881	3495.24
71	F11	6	165190	20941.3	9471.35	13608.1	1143.34
72	F12	6	79120.4	8619.7	3378.12	6868.88	611.821
73	G1	6	660199	273632	605893	1.42066e+06	7223.13
74	G2	6	589180	268582	655467	1.45662e+06	4705.06
75	G3	6	598562	271569	663509	1.40152e+06	4530.22
76	G4	6	94386.4	83364.9	32805.7	12221	5610.5
77	G5	6	64680.2	8322.9	6421.5	4477.43	1709.71
78	G6	6	55057.5	9426.94	6722.48	10981.6	403.058
79	G7	6	52122.1	6345.24	3554.08	6212.02	1263.25
80	G8	6	212083	19481.8	12654.3	16379.8	1842.62
81	G9	6	187633	26713.2	17261.9	18021.5	6294.3
82	G10	6	150842	25958.7	11570.8	8796.93	1625.28
83	G11	6	143538	21068.5	15298.5	20493.5	9461.25
84	G12	6	75604.5	11072.7	6256.05	8442	1253.97
85	H1	6	80707	16249.6	3816.21	6076.87	950.926
86	H2	6	72889.4	8526.75	3781.9	6470.96	670.533
87	H3	6	54118.1	8135.97	5852.55	3263.21	1978.33
88	H4	6	61257.7	9290.91	3782.21	4123.76	7.08709
89	H5	6	138510	16006.2	9127.26	9462.76	2751.73
90	H6	6	81167.6	9728.45	2678.34	3995.83	883.883
91	H7	6	80921.3	8940.98	4182.42	6889.42	1277.27
92	H8	6	61428.2	5645.06	406.987	3465.66	670.824
93	H9	6	77507.7	8945.45	6513.56	6209.85	50.3256
94	H10	6	94523.8	16720.2	7289.03	8903.89	1282.03
95	H11	6	87083.9	13019.7	7168.44	8240.56	3609.71
96	H12	6	286254	52701.1	36598.1	51696.8	24665.9
1	A1	7	803871	312474	581373	1.42338e+06	9438.4
2	A2	7	722489	290318	614454	1.3946e+06	3595.55
3	A3	7	837378	454833	687727	1.40307e+06	31507
4	A4	7	753166	303264	649168	1.36396e+06	6375.8
5	A5	7	823868	331420	733683	1516768	5479.89
6	A6	7	816847	320819	703188	1.44722e+06	2875.67
7	A7	7	860382	324822	704886	1.43369e+06	4428.64
8	A8	7	93478	16735.6	13489.2	14798.9	3380.64
9	A9	7	148287	28851	25716.6	27825.4	9876.02
10	A10	7	69027.7	7482.65	14173.8	10782.7	2049.59
11	A11	7	76385.4	10548.8	11137.7	10041	1435.85
12	A12	7	311452	41334.4	23882.1	27390.5	9378.89
13	B1	7	705664	282168	602340	1.43423e+06	4873.18
14	B2	7	687960	277716	597535	1.34021e+06	5044.94
15	B3	7	758678	302748	673402	1.43878e+06	4678.09
16	B4	7	789919	322496	720557	1459951	2617.35
17	B5	7	795784	322555	745171	1.49163e+06	4543.79
18	B6	7	767805	314018	732133	1.45298e+06	4478.86
19	B7	7	823713	328008	707060	1.41e+06	6293.73
20	B8	7	83308.5	16105.6	17093	14818.8	7414.42
21	B9	7	84096.4	18614.1	18539.3	14678.2	5501.94
22	B10	7	82060.4	14681.9	15692.5	11689.5	2268.39
23	B11	7	192831	20238.3	21007.3	16624.6	5905.58
24	B12	7	94188.3	12273.9	11239.5	8957.37	4733.53
25	C1	7	712410	295196	645238	1.47869e+06	11892
26	C2	7	780460	347036	683422	1.47686e+06	10802.7
27	C3	7	710546	311728	735941	1.52948e+06	5222.17
28	C4	7	777245	336138	810350	1.62491e+06	3009.11
29	C5	7	770574	334661	813347	1.58692e+06	4062.4
30	C6	7	823177	356518	833172	1614751	5727.29
31	C7	7	831533	344590	800212	1553641	2433.82
32	C8	7	79346.8	16421	23999.2	18604.8	6570.08
33	C9	7	62948.3	11502.4	14005	8591.88	1743.42
34	C10	7	95404.2	15393.2	15755.3	11863.2	4047.83
35	C11	7	90294.2	13882.5	15057.1	14733.3	3998.82
36	C12	7	77665.5	11016.2	7151.52	10171.2	-217.005
37	D1	7	753084	318381	719279	1.60703e+06	6061.34
38	D2	7	774559	322072	738218	1.56699e+06	6227.61
39	D3	7	741190	319964	755635	1.547e+06	7705.81
40	D4	7	764753	337443	822984	1613032	5440.06
41	D5	7	795738	352501	863000	1.6583e+06	4572.46
42	D6	7	737625	337974	834615	1.59381e+06	2783.6
43	D7	7	797447	339983	807215	1.54918e+06	6465.36
44	D8	7	72369.4	7618.84	17458.6	9833.68	3561.3
45	D9	7	67844.1	11446.8	14933.2	10217.1	5725.25
46	D10	7	76094	9171.64	12313.9	8224.9	3397.66
47	D11	7	70161.2	11171	13114.3	83312	343954
48	D12	7	95270.5	10267.3	5783.01	7712.39	1149.47
49	E1	7	660745	280813	638400	1.43872e+06	6323.12
50	E2	7	746469	326793	723462	1.53541e+06	12392.1
51	E3	7	659103	301393	707221	1411293	14391.2
52	E4	7	759914	323485	775707	1.503e+06	7370.75
53	E5	7	723221	312608	759320	1.44004e+06	8494.88
54	E6	7	674912	301817	753997	1425348	762.743
55	E7	7	768213	318450	757611	1.44231e+06	6009.49
56	E8	7	42291.7	7802.65	17541.6	12634.2	-269.388
57	E9	7	63735.1	7013.61	11787.2	10962.9	2556.33
58	E10	7	71816.9	11715.2	13126.2	9475.78	3945.62
59	E11	7	167143	20129.8	10591.1	11310.4	2243.64
60	E12	7	88869.9	18757.1	12850	14732.7	7842.8
61	F1	7	625690	269225	624382	1.42199e+06	8820.43
62	F2	7	737114	310919	705457	1.51383e+06	5468.01
63	F3	7	775014	337561	716761	1474302	6738.57
64	F4	7	682728	294768	685251	1.36145e+06	6650.58
65	F5	7	660635	293699	718400	1.38497e+06	4571.73
66	F6	7	1.12649e+06	403138	783070	1.43911e+06	13420.8
67	F7	7	693145	306264	741393	1.43617e+06	4977.14
68	F8	7	66803.6	8988.41	13112.3	8970.1	122.676
69	F9	7	62967.4	13039.5	13234.3	10375.1	3562.52
70	F10	7	73601.7	25043.1	16230.6	13675.5	3946.65
71	F11	7	165846	21385.6	11023.6	11784.8	2416.98
72	F12	7	79037.5	8946.28	3277.33	6197.37	1821.06
73	G1	7	661405	274227	607310	1.42389e+06	7062.66
74	G2	7	587458	268523	657052	1457703	5531.6
75	G3	7	599647	273185	664659	1.40411e+06	4899.6
76	G4	7	95437.2	83655.4	33802.2	12015.5	5585.9
77	G5	7	65605.4	7343.89	5445.99	3303.49	1598.58
78	G6	7	56612.3	8437.59	7637.87	11323.7	-209.564
79	G7	7	54047.3	6460.14	4458.46	7074.07	788.551
80	G8	7	211891	19799.6	14371.5	14840.3	5117.99
81	G9	7	188832	25915	19355.8	18608.4	5319.76
82	G10	7	152489	26084.1	12978.6	9042.93	793.661
83	G11	7	143874	23359.7	17069	20239.3	9120.97
84	G12	7	78231.6	10137.1	5889.49	8494.94	920.143
85	H1	7	80901.8	17786	4988.31	6945.67	369.17
86	H2	7	76791.7	8458.62	4643.83	6594.46	1069.5
87	H3	7	54275.6	7583.02	4766.32	3422.93	1302.93
88	H4	7	62913.7	9344.45	4475.24	5138.91	1528.79
89	H5	7	139366	14397.7	9850.02	9083.67	2123.95
90	H6	7	81460.9	8406.85	2255.53	4045.14	1687.43
91	H7	7	78974.4	8322.76	4949.76	6537.36	-713.338
92	H8	7	61135.8	5492.41	1694.39	4784.88	1453.98
93	H9	7	79009.1	9460.35	7011.61	6170.24	49.81
94	H10	7	95733.8	16254	7533.8	8912.72	2052.46
95	H11	7	86153	11631.1	6416.51	8559.13	4400.48
96	H12	7	288471	52899.3	35323.1	52456.9	23882.7
1	A1	8	805821	313798	584616	1.4262e+06	10152.9
2	A2	8	724489	290405	614698	1.39726e+06	4910.41
3	A3	8	841666	453433	689038	1.40543e+06	31896.7
4	A4	8	755926	303693	652234	1.36651e+06	8411.45
5	A5	8	825592	332164	733034	1.51822e+06	5278.7
6	A6	8	817345	320970	704398	1.44991e+06	4709.43
7	A7	8	864751	325044	708204	1.43343e+06	4679.68
8	A8	8	92601.2	14900.9	13998.5	15019.1	5142.43
9	A9	8	148979	27506.2	25510.9	26187	9314.11
10	A10	8	66720.8	8728	13561.7	11036.1	2526
11	A11	8	76696.6	10983.3	10327.8	8844.45	1056.8
12	A12	8	313090	44212	24018.8	29273.9	9691.06
13	B1	8	707655	281283	602156	1.43794e+06	4805.89
14	B2	8	690692	277737	596356	1.3428e+06	5580.86
15	B3	8	761264	304013	673018	1.4403e+06	4447.04
16	B4	8	791712	321273	722722	1.46162e+06	1735.21
17	B5	8	795973	322242	743487	1490969	4206.58
18	B6	8	772878	315879	732136	1.45186e+06	6630.72
19	B7	8	825367	327552	709451	1.40814e+06	7138.08
20	B8	8	83343.5	15808.6	19499.8	14179.2	8183.79
21	B9	8	82416.3	19517.4	18287	13984.6	4203.69
22	B10	8	82577.6	15279.5	16249.6	11226.3	1993.27
23	B11	8	195896	20757.6	18425.3	15597	5125.67
24	B12	8	95243.3	9980.43	10300	8599.82	3283.83
25	C1	8	713772	295174	647576	1.48364e+06	12805.5
26	C2	8	782600	349656	682323	1.47734e+06	9049.87
27	C3	8	711150	312272	733843	1.52936e+06	5629.73
28	C4	8	780162	340563	812164	1.62507e+06	3625.31
29	C5	8	768219	338983	814165	1.58636e+06	4118.81
30	C6	8	826880	357036	832518	1615290	5401.4
31	C7	8	834565	346547	800546	1554699	6077.03
32	C8	8	78301.1	16062	22194	16826.9	6422.93
33	C9	8	62576.2	11514.4	13768.7	8556.03	3157.57
34	C10	8	96029.7	15734.2	17297.4	12747.6	4042.91
35	C11	8	91294.2	13317.3	14003.7	17180.7	2860.44
36	C12	8	78012.3	11448.3	6729.95	8030.1	1455.65
37	D1	8	753214	318521	719462	1.60899e+06	6637.25
38	D2	8	774659	324042	738766	1570765	5072.18
39	D3	8	742588	322739	752361	1.54566e+06	7860.03
40	D4	8	765558	335268	821113	1.61509e+06	1722.58
41	D5	8	796575	351435	864703	1.65876e+06	8810.45
42	D6	8	742140	333753	837370	1590067	4194.8
43	D7	8	803284	340597	805228	1.55391e+06	5327.28
44	D8	8	71996.8	12403.4	13540.7	10311.1	3604.98
45	D9	8	70618.4	12358.1	15065.2	9844.06	4540.21
46	D10	8	77691.4	8869.52	10766	8487.53	3095.58
47	D11	8	71595.6	11985.5	12349.4	82743.6	344265
48	D12	8	95840	10309	6606.59	7673.06	2572.09
49	E1	8	659976	281195	639287	1.44045e+06	6513.94
50	E2	8	748835	327220	724023	1.53663e+06	12043.1
51	E3	8	658818	302650	710100	1.41218e+06	14900.7
52	E4	8	778657	329821	781168	1.50733e+06	10126.3
53	E5	8	722568	313241	757185	1.44096e+06	6664.75
54	E6	8	678945	304195	756326	1.42843e+06	3519.31
55	E7	8	769138	320736	756642	1.44564e+06	6237.33
56	E8	8	44370.3	9657.46	16659.2	11599.5	2334.35
57	E9	8	62840.2	10532.9	11220.7	10394.2	2909.68
58	E10	8	70979.7	11225.9	13736.1	10589.8	1675.94
59	E11	8	167729	20577.7	7575.89	12141	680.605
60	E12	8	88698.5	20374.4	12429.5	15096.7	7515.76
61	F1	8	627985	270304	623372	1.42204e+06	9125.95
62	F2	8	737053	311739	704750	1.51568e+06	6917.95
63	F3	8	775384	338854	715691	1.47556e+06	7057.15
64	F4	8	687531	295137	688866	1.36532e+06	8782.95
65	F5	8	658936	295885	717260	1.38499e+06	4814.26
66	F6	8	1.14322e+06	408960	789172	1.44271e+06	14193.9
67	F7	8	692934	308568	739948	1.43661e+06	2097.98
68	F8	8	65131.2	9220.75	8957.54	9932.16	211.142
69	F9	8	65001	13567.2	13762	10628	4288.83
70	F10	8	74396.3	26352.2	18950.9	14349	3502.25
71	F11	8	166503	20033.7	9497.06	10760.9	1663.1
72	F12	8	78685.4	9271.24	4176.72	6267.91	950.561
73	G1	8	661778	274807	607591	1424415	7697.17
74	G2	8	587667	267926	658228	1.46054e+06	4477.02
75	G3	8	601102	273372	666993	1.40599e+06	4405.91
76	G4	8	95946	82819.9	34844	12178.4	6044.53
77	G5	8	67313.2	8971.5	5111.87	3651.11	1509.04
78	G6	8	56449.6	9139.3	6828.96	11161.6	199.578
79	G7	8	54713	8093.88	4106.9	7326.77	61.5664
80	G8	8	213182	18923.4	14602.9	14326.4	3432.69
81	G9	8	190979	26864.4	18979.5	19421.1	5633.11
82	G10	8	151987	25251.8	10360.4	8813.48	1595.6
83	G11	8	142972	21816.1	15620.8	21069.8	8038.74
84	G12	8	77649.1	10932.4	5683.78	9084.33	3173.71
85	H1	8	83119.5	17884.8	3470.18	5702.64	823.871
86	H2	8	77993.8	9074.9	5276.03	6258.12	1609.12
87	H3	8	54897	6819.84	5380.98	3521.98	1009.71
88	H4	8	63074.7	9337.06	4632.61	4737.54	764.822
89	H5	8	140570	14028	9435.5	8140.17	710.412
90	H6	8	83032.5	8009.48	2835.42	4422.4	-635.212
91	H7	8	79027.7	7893.29	5134.16	6615.2	225.375
92	H8	8	60755	4454.64	659.712	2948.9	-621.517
93	H9	8	78028.5	9294.67	6405.42	6500.31	699.221
94	H10	8	97057	15766.8	7428.08	7990.34	2575.37
95	H11	8	85952.5	14173.4	8825.73	8312.66	3778.1
96	H12	8	293238	53123.6	35969.6	51398.7	23319.1
1	A1	9	809821	313245	586473	1.42832e+06	9179.51
2	A2	9	724556	291246	616634	1.39951e+06	4656.23
3	A3	9	843813	451750	691303	1.40505e+06	32486.6
4	A4	9	757559	303188	650972	1.36761e+06	5920.97
5	A5	9	827506	332139	732611	1.52015e+06	5344.86
6	A6	9	816844	324599	704829	1.45019e+06	2329.25
7	A7	9	867354	326660	709074	1.43621e+06	4194.22
8	A8	9	90975	17588.9	14492.9	14047.6	3516.89
9	A9	9	149887	27960.1	26012.6	25555.9	8812.18
10	A10	9	67987.4	8571.87	13908.5	11551.9	2372.8
11	A11	9	76446.4	8390.37	9207.68	11069	798.604
12	A12	9	314463	40693.6	25371.9	28336.9	10639.7
13	B1	9	709895	281583	601496	1.43823e+06	4216.3
14	B2	9	690481	279620	597818	1.34248e+06	6150.15
15	B3	9	760349	303410	674444	1.44011e+06	5601.02
16	B4	9	792498	322584	722978	1.46345e+06	3249.04
17	B5	9	797963	322555	746000	1.49301e+06	5301.43
18	B6	9	774708	314776	733882	1.45272e+06	5697.17
19	B7	9	826034	325309	706468	1.40912e+06	4025.3
20	B8	9	84700.2	16532.5	18902.8	13327.8	7285.08
21	B9	9	83124	17959.6	16720.5	14461.4	5419.71
22	B10	9	81812.4	15058.6	14751.6	10977.9	2475.38
23	B11	9	194704	19243.4	18199.9	15801.5	4039.15
24	B12	9	94550.8	9400.77	9709.97	9804.7	2913.08
25	C1	9	715765	297374	650023	1.48228e+06	12519.5
26	C2	9	788412	350108	686512	1.4773e+06	9654.65
27	C3	9	711626	312898	735141	1.53277e+06	4087.1
28	C4	9	780984	340692	811354	1.62741e+06	2149.42
29	C5	9	769572	336491	814834	1.58654e+06	4839.09
30	C6	9	829137	356420	833862	1616472	5231.69
31	C7	9	832801	344681	798530	1.55348e+06	3206.73
32	C8	9	77102.5	15151.1	25083.6	15896.8	4398.57
33	C9	9	63801.9	10449	14022.2	9775.63	2017.81
34	C10	9	94950.8	14478.9	16188.9	13458.3	3292.85
35	C11	9	91521.5	14653.9	15535.1	15959.4	4248.54
36	C12	9	77172.7	10092.9	6797.68	9298.26	-772.677
37	D1	9	754310	318235	719094	1612322	5731.39
38	D2	9	776742	324707	739144	1.57064e+06	6062.82
39	D3	9	741909	320140	757527	1.54719e+06	8142.74
40	D4	9	765276	336662	819425	1.61451e+06	5479.54
41	D5	9	798398	350620	865522	1.6581e+06	6720.28
42	D6	9	743821	335972	835926	1.58958e+06	1528.14
43	D7	9	805362	341569	810464	1.5535e+06	2971.26
44	D8	9	71187.1	7133.48	14122.9	11365.7	6843.49
45	D9	9	67779.5	10633	15082.9	8439.29	5360.18
46	D10	9	78156.5	8589.78	12133.5	10335.6	2446.46
47	D11	9	71313.6	11183	12877.5	83129.5	344857
48	D12	9	96504.4	11556.1	7008.11	7685.89	1243.96
49	E1	9	662583	281784	640304	1.44165e+06	6334.73
50	E2	9	748747	329767	726380	1536359	12766.8
51	E3	9	660916	299390	709450	1.41245e+06	13412.2
52	E4	9	752087	323145	775650	1.50228e+06	5005.4
53	E5	9	726664	314921	759581	1439855	5626.23
54	E6	9	676601	304951	756878	1.42669e+06	2680.05
55	E7	9	771417	317813	757925	1.44443e+06	5165.67
56	E8	9	43160.9	7659.32	18523.6	10388.3	1188.58
57	E9	9	63024.4	9826.71	11733.3	10699.8	2676.23
58	E10	9	70189.6	12838.7	13497.2	10636.5	3223.86
59	E11	9	167456	18917.1	8241.45	11919.8	1286.99
60	E12	9	89064.7	20379	11817.4	14218	8227.46
61	F1	9	627282	269835	623879	1.42406e+06	9138.92
62	F2	9	739129	313014	706923	1.51805e+06	5013.74
63	F3	9	778792	338530	716429	1.47387e+06	7095.34
64	F4	9	687514	295160	689931	1.36606e+06	6015.78
65	F5	9	662256	293499	715861	1.38686e+06	4441.15
66	F6	9	1.15869e+06	416011	791639	1.44444e+06	14708.2
67	F7	9	692955	308104	741021	1.43881e+06	4943.41
68	F8	9	66210.4	9081.72	10328.4	8298.49	2290.07
69	F9	9	66009.1	13007.9	12655.5	10581.7	4225.84
70	F10	9	74526.5	24355.3	18893.1	13804.7	3648.87
71	F11	9	165466	19403	11478.5	12281	1295.16
72	F12	9	80170.1	7793.19	3310.4	6405.61	1155.95
73	G1	9	665788	274948	610429	1.42611e+06	7642.03
74	G2	9	588975	269832	658436	1.46077e+06	4694.43
75	G3	9	602275	273692	666078	1405359	5337
76	G4	9	95805.3	84099.5	33287.5	12350.8	5698.08
77	G5	9	65051.6	9022.09	5900.9	3871.88	2053.6
78	G6	9	55924.2	9527.65	8082.84	10871.9	2330.11
79	G7	9	53409.1	8366.25	5736.43	6279.6	-494.58
80	G8	9	212585	19676.7	14589.9	14626.8	3457.16
81	G9	9	194069	27359.4	19114.9	18542.4	6198.49
82	G10	9	153473	26331.5	12176.1	10004	923.596
83	G11	9	143119	21338.1	17070.3	21224.1	8452.87
84	G12	9	78953.8	11841.2	6808.89	8553.94	2019.75
85	H1	9	83076.6	16625.4	5916.43	5981.9	706.341
86	H2	9	77748.4	10270.9	4710.04	6343.69	1502.78
87	H3	9	56306.1	8462.21	5617.48	2943.41	1760.16
88	H4	9	62830	9176.08	2672.83	4503.97	889.427
89	H5	9	141957	15995.3	9002.06	8953.3	1962.98
90	H6	9	81987.1	9613.09	1390.69	3512.72	1257.96
91	H7	9	80059.9	9201.11	3727.6	6414.11	1123.92
92	H8	9	60702.4	6099.4	2395.36	4124.09	-656.388
93	H9	9	78460.4	9271.96	7697.13	5725.25	1402
94	H10	9	95770.6	16940.7	8197.89	8716.97	1048.26
95	H11	9	86617.3	13060.3	8497.35	6952.83	3955.41
96	H12	9	289764	53518	36725.5	52285.9	24513.2
1	A1	10	815593	316629	587029	1.43181e+06	9649.65
2	A2	10	728127	291437	615484	1.40159e+06	3964.38
3	A3	10	845778	451263	691659	1.4066e+06	32364.4
4	A4	10	761148	302731	654484	1.36896e+06	6671.3
5	A5	10	829170	331079	736515	1.52083e+06	5783.23
6	A6	10	822548	323541	706388	1.44909e+06	2202.91
7	A7	10	870667	327681	708001	1.43929e+06	5491.63
8	A8	10	92086.7	16238.4	13994.7	14532.1	3156.48
9	A9	10	151037	27275.6	26665.7	26252.6	9945.45
10	A10	10	67992.7	9474.07	13254.6	11301.2	2511.03
11	A11	10	75793.9	12303.7	9366.87	9643.9	1144.71
12	A12	10	315358	41034.6	24635.2	27439.6	9783.3
13	B1	10	710926	283656	603791	1.4393e+06	4568.62
14	B2	10	690512	278695	597964	1.34414e+06	4534.61
15	B3	10	762990	304992	673258	1.44377e+06	3556.82
16	B4	10	794233	324615	723888	1.46341e+06	3419.85
17	B5	10	798331	324076	748164	1.49331e+06	5212.93
18	B6	10	775676	316964	735795	1.45502e+06	4226.35
19	B7	10	827695	326133	710008	1.41092e+06	2885.03
20	B8	10	83942.5	17605.7	17572.1	13621.1	7141.7
21	B9	10	83349.2	20160.9	17327.3	14546.4	5859.07
22	B10	10	82531.4	13724.9	15600.7	11638.7	2216.22
23	B11	10	198399	19681.9	21649.3	17059.8	4968.51
24	B12	10	93634.3	10038.8	13455.4	8991.49	2576.65
25	C1	10	719311	296164	649037	1.48543e+06	13480.8
26	C2	10	787422	350897	681598	1.47624e+06	9352.66
27	C3	10	710985	311733	737073	1.53281e+06	5454.68
28	C4	10	780624	340336	813288	1.62642e+06	2837.67
29	C5	10	772528	338595	815499	1.58924e+06	5086.33
30	C6	10	834459	357112	833198	1.61877e+06	6463.46
31	C7	10	836012	347633	800146	1.55554e+06	6358.2
32	C8	10	78203.8	14660.4	24336.5	17421.1	5462.75
33	C9	10	65555.7	13498.5	12368	8956.2	820.718
34	C10	10	95240.7	14917.8	15410.2	13747.3	4714.38
35	C11	10	91407.3	12714.5	15390.3	15312.1	4988.4
36	C12	10	78287.5	10454.9	7142.02	9104.15	-86.5567
37	D1	10	756982	318263	721128	1.61311e+06	5782.09
38	D2	10	777972	323231	742461	1.57083e+06	7054.95
39	D3	10	742186	320846	755323	1.54433e+06	7445.38
40	D4	10	768306	336969	824080	1.61482e+06	4575.11
41	D5	10	800450	350753	867537	1658627	7991.04
42	D6	10	743356	333662	834794	1.5929e+06	-409.617
43	D7	10	805627	341425	811396	1.55549e+06	4155.39
44	D8	10	73230.8	11697.4	15327.4	10234.7	3046.52
45	D9	10	69293.2	12062.5	14653.3	9341.2	3669.38
46	D10	10	77729.3	9666.34	12106.7	10595.9	4183.36
47	D11	10	70801.7	9149.33	13200.4	83643.1	346812
48	D12	10	96395.8	10900.9	6886.28	7476.9	956.675
49	E1	10	662824	282253	639599	1.44231e+06	6638
50	E2	10	753399	330792	728276	1.53838e+06	11693.9
51	E3	10	660059	304317	708574	1.41442e+06	16056
52	E4	10	746344	326086	776981	1.49946e+06	5049.06
53	E5	10	727624	313676	759176	1.4422e+06	5738.31
54	E6	10	679809	303672	757218	1429289	2945.95
55	E7	10	769432	321769	756401	1.44355e+06	6802.37
56	E8	10	44461.7	6937.18	17080.1	12017.5	492.317
57	E9	10	61659.9	9031.05	10620.1	10458.1	3012.23
58	E10	10	71929.5	10196.3	12632.8	10901.5	2785.32
59	E11	10	166300	19892.7	9470.52	12127.9	2646
60	E12	10	87888.8	20095	12242.6	15070.4	6782.83
61	F1	10	629651	269759	624558	1.4239e+06	9320.26
62	F2	10	740461	311256	709174	1518882	5960.5
63	F3	10	780927	338786	716988	1.47507e+06	6415.76
64	F4	10	690005	296172	692152	1.36673e+06	9052.06
65	F5	10	663123	293248	718929	1.39009e+06	5569.99
66	F6	10	1.17406e+06	418021	793007	1.44689e+06	13717.1
67	F7	10	696669	308714	744402	1.43895e+06	3220.91
68	F8	10	65849.5	9291.64	9584.71	8780.55	950.179
69	F9	10	65953.1	13139.2	13407.1	9700.88	5406.22
70	F10	10	74744.5	25720.3	18471.2	13645.1	4384.21
71	F11	10	167085	19724.7	9373.72	13228.5	2685.57
72	F12	10	79354.7	7989.64	4141.84	6540.14	1340.28
73	G1	10	665701	275992	607480	1.42695e+06	8804.1
74	G2	10	589296	268726	658235	1.45979e+06	4618.7
75	G3	10	603242	273843	666310	1.40893e+06	5354.95
76	G4	10	97018	82170.3	32939	12722.3	5903.32
77	G5	10	65286.9	7614.23	4627.97	3784.95	1218.18
78	G6	10	56483.7	8562.53	7106.18	11464	2403.89
79	G7	10	53442.5	9065.92	5674.46	7475.76	1390.28
80	G8	10	212384	20583.7	14759.4	14746.4	2496.02
81	G9	10	192687	26941.8	17715.7	18840.5	5936.1
82	G10	10	152968	24775.5	11356.4	9287.2	1471.92
83	G11	10	144164	22442.7	15503.1	21789.3	7659.25
84	G12	10	77835.6	10930.3	5179.65	9521.81	1806.86
85	H1	10	82867.7	16212.9	3383.1	5833.56	1545.55
86	H2	10	77656.8	9110.71	4479.99	6862.16	259.849
87	H3	10	55292.1	7307.17	4399.71	3496.79	1429.84
88	H4	10	61740.3	9262.56	5168.33	4331.21	1052.8
89	H5	10	141996	15554.9	9486.21	9677.92	2144.77
90	H6	10	81750.3	9645.81	950.193	4281.37	-1158.84
91	H7	10	80400.1	8999.43	4899.02	5513.73	989.983
92	H8	10	62758.5	4865.27	1430.53	4518.98	173.761
93	H9	10	78374	8565.15	7527.59	5491.35	98.5025
94	H10	10	95255.4	17310.3	7614.47	8988.92	1964.06
95	H11	10	84873.6	13357.3	7907.47	7907.77	3147.13
96	H12	10	292767	53055.3	36757.4	51671.2	24784.9
1	A1	11	815598	316761	589291	1.43192e+06	10469.4
2	A2	11	727641	292213	616214	1.40244e+06	3924.95
3	A3	11	849297	449575	689858	1.40904e+06	32188.9
4	A4	11	761097	306075	653119	1.36856e+06	7014.98
5	A5	11	829886	333732	736946	1.52464e+06	5126.99
6	A6	11	822802	324199	706638	1451297	3501.98
7	A7	11	872340	327366	709968	1.43903e+06	4881.3
8	A8	11	93043	18796.8	14141.9	14813.3	6639.02
9	A9	11	152093	27702.4	26261.3	26688.2	9110.3
10	A10	11	68294.9	10215.9	13898.5	10173.4	1288.57
11	A11	11	75260.4	9577.23	9832.58	9717.72	888.507
12	A12	11	316449	45206.8	24290	27474.4	10478
13	B1	11	715879	284220	605333	1.44265e+06	5131.49
14	B2	11	693879	277853	598899	1.34571e+06	4725.17
15	B3	11	763580	305331	675938	1441901	3841.19
16	B4	11	794673	322714	723630	1.46353e+06	3544.25
17	B5	11	800531	324691	746326	1.49458e+06	6494.6
18	B6	11	776211	317644	735544	1.45479e+06	4840.01
19	B7	11	827302	327955	710081	1.41112e+06	3303.4
20	B8	11	82826.4	15818.8	18025.6	14007.5	8121.82
21	B9	11	86206.2	19125.3	18899.6	14509.7	4950.05
22	B10	11	81808.9	14454.9	16248	10966.8	2890.3
23	B11	11	196683	20404.4	18708.8	15578.1	4520.19
24	B12	11	96004.6	13238.4	13890.9	9768.58	2833.6
25	C1	11	718410	296978	650324	1.48544e+06	12889.6
26	C2	11	791945	354769	684248	1.48028e+06	9803.49
27	C3	11	711707	313773	738469	1.53201e+06	4274.51
28	C4	11	782928	340423	815505	1.62728e+06	2091.26
29	C5	11	773278	338717	815704	1.59053e+06	4527.64
30	C6	11	833529	357133	834275	1.61887e+06	7991.85
31	C7	11	835475	346146	801216	1558091	4018.47
32	C8	11	77155.4	15361.6	22924.5	17650.1	4866.65
33	C9	11	63814.7	10333.3	11046.3	8900.5	1156.35
34	C10	11	94818.6	15825.8	15694.4	14136.8	3983.59
35	C11	11	92017.5	13811.4	15228.2	15384.1	2528.05
36	C12	11	76783.3	10899.9	6777.12	8554.49	186.652
37	D1	11	758681	319218	720821	1.61334e+06	5584.91
38	D2	11	777532	324437	742280	1.57201e+06	7013.85
39	D3	11	742720	323364	754979	1.54798e+06	7776.52
40	D4	11	766822	337053	819413	1.61544e+06	1593.3
41	D5	11	798448	353704	868984	1.65972e+06	7895.46
42	D6	11	740868	336646	833673	1.59594e+06	2174.65
43	D7	11	805343	346837	806915	1.55538e+06	1482.1
44	D8	11	74271.3	10152.5	11778.6	11714.2	3912.57
45	D9	11	69494.7	13535.7	15096.9	9762.89	3654.68
46	D10	11	80031.1	8579.65	11041.5	10044.2	4137.71
47	D11	11	70774.4	12775.4	13059.6	83017.2	346744
48	D12	11	95840.4	11326.5	6596.13	6588.85	931.101
49	E1	11	662450	282142	641138	1.44074e+06	5898.32
50	E2	11	749827	329407	727679	1.54143e+06	12592.9
51	E3	11	661582	300862	710980	1.41538e+06	14219.8
52	E4	11	788484	334041	784274	1.51245e+06	8846.71
53	E5	11	730620	314234	758882	1442601	5524.12
54	E6	11	677872	302865	759420	1.42984e+06	5168.1
55	E7	11	771378	320718	757084	1.44448e+06	6385.09
56	E8	11	41045.4	8051.05	16725.5	11237.5	2823.55
57	E9	11	62874.4	8164.8	14275.3	10192.5	3642.11
58	E10	11	72620.6	10127.1	14350.8	10234.3	3181.6
59	E11	11	166638	18418.5	10005.7	11258	1175.67
60	E12	11	87134.6	19921.6	12253.5	14687.9	7147.49
61	F1	11	630731	270894	624864	1.42448e+06	8470.16
62	F2	11	742011	311987	708891	1.52063e+06	6709.87
63	F3	11	781444	340326	718063	1.4778e+06	6095.77
64	F4	11	689938	297580	691304	1.36708e+06	7157.2
65	F5	11	664970	294039	719412	1.38954e+06	4965.06
66	F6	11	1.18442e+06	422260	795366	1.4497e+06	15471.5
67	F7	11	694556	307336	741875	1.43928e+06	4345.2
68	F8	11	67083.7	8976.77	10652.4	9495.91	2556.01
69	F9	11	66910.7	13049.5	13166	9861.17	4461.57
70	F10	11	76039.3	25563.3	18922.7	15234.8	3611.31
71	F11	11	165997	20199.6	9501.46	12359.9	1461.78
72	F12	11	76591	9289.12	3291	5648.23	1132.55
73	G1	11	667716	276588	609921	1.42877e+06	7377.42
74	G2	11	591568	269517	657909	1.46113e+06	5670.57
75	G3	11	602521	274819	667728	1.40957e+06	4967.65
76	G4	11	96511.3	81833.4	34531.3	11633	7414.61
77	G5	11	66041.3	7522.68	4963.68	3232.04	1191.46
78	G6	11	57351.3	8044.31	8077.09	11265.4	899.91
79	G7	11	54663.5	7576.77	4787.51	8076.61	1226.43
80	G8	11	211960	20713	13542.6	14944.1	3158.05
81	G9	11	193611	26995	18783	18572.7	5705.08
82	G10	11	153546	25660.7	11034.6	9309.12	1036.13
83	G11	11	143969	22708	17087	20495.1	8793.69
84	G12	11	77331.2	9705.51	6073.34	8995.96	770.678
85	H1	11	83678.4	16220.6	5570.88	5324.33	70.9028
86	H2	11	78440.7	7642.33	5168.88	6824.11	831.047
87	H3	11	56002.8	7562.64	5236.45	4071.21	1443.59
88	H4	11	63736.6	9195.65	3411.13	4789.63	1536.15
89	H5	11	152993	16578.3	10255.4	10203	1815.32
90	H6	11	84199.3	9616.43	2862.19	4339.47	843.61
91	H7	11	79448.5	8592.37	4448.31	6748.52	1211.51
92	H8	11	62529.7	6699	1417.21	3471.96	-839.229
93	H9	11	79388.7	9354.46	7185.33	5680.61	-181.244
94	H10	11	96929.6	16433.8	7281.3	9133.58	2293.58
95	H11	11	86999.6	15019.9	6313.33	7603.6	3453.79
96	H12	11	293456	54386	35512.4	52806.5	25612.3
1	A1	12	815752	317904	588661	1.43347e+06	11404
2	A2	12	730917	293866	617584	1.40502e+06	4257.09
3	A3	12	851462	449500	692039	1409869	32574
4	A4	12	764986	306325	651622	1.36951e+06	6088.17
5	A5	12	833462	332493	737965	1.52383e+06	6185.49
6	A6	12	823520	321874	708586	1.45182e+06	3599.79
7	A7	12	873129	326434	710829	1.44361e+06	6002.24
8	A8	12	94083	17382.4	14763.6	15616.3	4638.37
9	A9	12	151860	27215.9	26343.5	25823.6	9886.29
10	A10	12	68399.6	10879.4	14414	11392.8	1519.98
11	A11	12	75988.3	10976.7	10617.6	9868.08	2153.09
12	A12	12	317927	42226.3	23288.8	28285	9904.35
13	B1	12	713883	285265	606410	1.445e+06	4435.25
14	B2	12	692078	279005	598437	1.34661e+06	5291.58
15	B3	12	764267	303967	675548	1.44422e+06	4901.47
16	B4	12	795520	322935	724305	1.46379e+06	3303.14
17	B5	12	800584	326961	749282	1.49792e+06	3968.07
18	B6	12	776708	315045	736710	1.45373e+06	4553.49
19	B7	12	830420	327702	712090	1.41182e+06	4791.03
20	B8	12	82340	15429.5	18504.2	14047.7	7151.17
21	B9	12	86973.1	19067.2	17235.3	13884.8	6243.14
22	B10	12	82173.6	14653.3	16117.8	11536.4	2498.95
23	B11	12	198454	20615.7	19601.5	16492.9	4975.89
24	B12	12	94702.2	12535.8	11767.5	9644.53	2744.45
25	C1	12	719645	298863	649593	1.48558e+06	13763.2
26	C2	12	796370	355636	688589	1.48471e+06	9802.8
27	C3	12	712141	312290	737699	1.5323e+06	4484.5
28	C4	12	783952	338320	814540	1.62738e+06	2717.44
29	C5	12	774494	339038	812497	1.58901e+06	4099.55
30	C6	12	837749	358907	835118	1.61724e+06	6768.09
31	C7	12	836931	345854	802886	1.55851e+06	2649.98
32	C8	12	78116.7	16734.3	23368.8	16547.7	5093.59
33	C9	12	68855.3	12084.8	14001.3	10538.5	424.602
34	C10	12	95336.5	15303.7	15998.5	12896.9	3592.85
35	C11	12	90860.7	15177.8	15860.7	15715.5	1306.91
36	C12	12	77866	10983.5	7397.59	8648.46	1117.88
37	D1	12	757990	318515	721600	1.61357e+06	6390.73
38	D2	12	780332	324639	739389	1.57517e+06	6716.91
39	D3	12	744660	319956	756148	1.54496e+06	7547.08
40	D4	12	772306	336537	823097	1.61868e+06	3579.1
41	D5	12	801891	352144	868278	1661609	7467.34
42	D6	12	743406	336767	838398	1.59514e+06	5208.07
43	D7	12	807784	343241	810228	1.55475e+06	2950.44
44	D8	12	73822.1	10748.1	18935.2	10257.1	5891.68
45	D9	12	70564.2	10000.3	16617.4	9892.67	3550.05
46	D10	12	79481.1	8861.37	12507.7	9607.27	3714.41
47	D11	12	69969.8	10540.2	12982.8	84458.4	349349
48	D12	12	97113.7	11025.6	7158.17	7521.6	1432.07
49	E1	12	663638	282344	641548	1.44416e+06	6307.13
50	E2	12	752756	330781	727105	1.54096e+06	11866.7
51	E3	12	661817	303767	710170	1.41565e+06	14154
52	E4	12	750637	323456	778803	1.50726e+06	3151.22
53	E5	12	730453	314672	755980	1442343	5633.82
54	E6	12	679623	305613	758860	1.42959e+06	1444.05
55	E7	12	774895	322092	758158	1.4455e+06	6836.41
56	E8	12	43353.6	10393.4	15803.5	11543.2	1087.26
57	E9	12	64899.7	9242.46	11556.8	9510.84	3284.62
58	E10	12	73107.8	12763	13519.6	10127.6	3783.97
59	E11	12	169350	19748.3	11175.8	11516.6	588.484
60	E12	12	89320.8	19505.8	11695.1	14676	8440.56
61	F1	12	628735	271358	625970	1.42581e+06	8919.12
62	F2	12	743058	312163	707097	1.51922e+06	5903.86
63	F3	12	782803	340607	718220	1.47808e+06	6472.33
64	F4	12	690191	297561	691538	1.36892e+06	7993
65	F5	12	666056	295708	719657	1390880	3720.18
66	F6	12	1.19517e+06	426967	798687	1.4531e+06	16217.9
67	F7	12	697123	307671	743137	1.43899e+06	5120.98
68	F8	12	68709.6	9136.59	11208	9403.09	69.795
69	F9	12	66762	14147.2	13287.1	10975.4	5351.1
70	F10	12	76541	24863.9	17600.5	14050.5	4322.99
71	F11	12	167874	20693.6	9549.75	11715.8	1577.54
72	F12	12	80503.6	8489.61	4558.01	6126.68	206.843
73	G1	12	666679	276959	611847	1.43098e+06	7501.11
74	G2	12	592027	269903	661302	1.46479e+06	4766.21
75	G3	12	603435	275535	667511	1.40956e+06	4327.18
76	G4	12	95458.1	81374.3	33574.9	13046.6	6138.98
77	G5	12	66216.4	8125.41	6922.95	3196.37	1312.77
78	G6	12	56311.5	8763.6	7374.88	10664.5	1439.67
79	G7	12	54005.5	8010.86	3943.89	6517.4	1401.71
80	G8	12	214154	18784.3	15880.8	14399.7	3255.67
81	G9	12	195410	26707.1	17898.5	19591.8	6186.34
82	G10	12	154084	25492	11346.7	9621.13	647.341
83	G11	12	145209	22966.2	17213.4	19957.9	6936.34
84	G12	12	76660.6	9658.24	6434.45	8820.56	1111.04
85	H1	12	80891	17046.3	4520.61	6294.33	984.843
86	H2	12	79028.9	8496.5	4586.52	6316.68	1524.8
87	H3	12	55616.9	7586.89	4802.8	3939.11	2058.4
88	H4	12	62886.9	8323.08	4045.07	4916.33	553.43
89	H5	12	155702	16986.3	11537.4	10245.7	1491.96
90	H6	12	84124.1	9265.04	2210.73	3857.73	-82.6884
91	H7	12	79937.9	9630.47	4500.32	6616.45	898.164
92	H8	12	61080.1	5895.09	1064.67	4573.91	1016.65
93	H9	12	78612.5	8589	5386.69	6105.47	1945.3
94	H10	12	95884.9	16469.8	6618.35	8164.22	3435.68
95	H11	12	88584.5	12439.9	7396.4	8236.48	4006.32
96	H12	12	292239	52957.9	36141.3	52345.6	25031.7
1	A1	13	819762	317396	589322	1.43556e+06	9229.22
2	A2	13	732089	293114	617807	1.40725e+06	3804.34
3	A3	13	851957	446800	692303	1.4117e+06	33954.8
4	A4	13	763313	304313	652340	1.36993e+06	6962.86
5	A5	13	832753	332637	737839	1527680	4693.94
6	A6	13	827153	324480	706782	1.45326e+06	2202.44
7	A7	13	873581	329427	711161	1444224	5860.21
8	A8	13	93540.7	15544.2	14609.6	14589.8	3946.99
9	A9	13	152333	28104.6	26126.6	27144.3	10813.1
10	A10	13	69161.7	9141.52	12710.7	10795.5	1392.78
11	A11	13	76659.6	11386.1	10116.2	10083	2015.97
12	A12	13	318593	43891.1	23311.2	27576.2	10080.4
13	B1	13	716076	285185	605336	1.44424e+06	5470.65
14	B2	13	694593	279334	599217	1347339	5850.21
15	B3	13	765009	305390	673942	1.44356e+06	4273.04
16	B4	13	795560	323324	724736	1.46569e+06	3632.79
17	B5	13	802927	323686	751103	1.49695e+06	5789.35
18	B6	13	777354	317042	735059	1.45655e+06	4603.34
19	B7	13	831094	329249	710900	1.41221e+06	4599.63
20	B8	13	85693.2	16765.9	18172.1	14412	6856.24
21	B9	13	85304.9	18479.3	15586.2	15058.7	5243.72
22	B10	13	84084.9	14072.4	15555.8	12436.8	1758.4
23	B11	13	196667	19620.9	17884.2	15575.2	5306.25
24	B12	13	95558.8	9951.8	10376.4	10130	3682.88
25	C1	13	721685	298579	649976	1.48801e+06	12948.6
26	C2	13	794803	354831	687332	1.48353e+06	9239.62
27	C3	13	713269	313254	738445	1.53605e+06	4615.63
28	C4	13	782596	341065	815864	1.62864e+06	4115.34
29	C5	13	770984	338417	813770	1.58784e+06	3827.31
30	C6	13	834890	359391	835286	1.61904e+06	6666.43
31	C7	13	838847	348525	802739	1555109	3717.68
32	C8	13	78810	15621.8	23278.1	17809.9	4821.56
33	C9	13	68385	12520.8	13616.4	8064.84	-19.0774
34	C10	13	94323.9	17357.9	15512.3	12627.5	3857.95
35	C11	13	91231.6	13242.6	14298.8	16746.8	2637.55
36	C12	13	78088.9	9675.01	6462.36	8798.15	115.137
37	D1	13	758727	320445	723749	1.61562e+06	6398.04
38	D2	13	783845	325423	743862	1.5731e+06	7937.29
39	D3	13	743261	320457	755626	1.54734e+06	7296.93
40	D4	13	770303	339102	824173	1.61724e+06	4562.22
41	D5	13	802583	352097	869448	1.66151e+06	6556.6
42	D6	13	746252	335061	835497	1.59483e+06	3321.32
43	D7	13	807206	346501	809737	1.55664e+06	1044.4
44	D8	13	72205.4	9589.88	16463.9	11075.6	5016.93
45	D9	13	69338.7	12813.6	17063.3	9527.02	2545.79
46	D10	13	79754.4	10758.2	11688.5	10003.7	4112.93
47	D11	13	70765.3	12314.4	12752.4	83711.9	349019
48	D12	13	96408	11072.6	7958.51	7831.2	1183.29
49	E1	13	664360	283005	640754	1.44391e+06	6580.05
50	E2	13	751467	332704	730220	1.54183e+06	11551.6
51	E3	13	661082	302204	711434	1.41664e+06	14681.5
52	E4	13	765400	329414	780725	1.51071e+06	7570.14
53	E5	13	732060	316744	759043	1.44195e+06	3860.48
54	E6	13	681458	305465	758350	1.43027e+06	3147.08
55	E7	13	770614	323036	762643	1.44727e+06	6034.98
56	E8	13	44193.6	7707.44	16941.6	13845.2	-392.52
57	E9	13	64431.1	7433.92	8506.46	9608.76	2725.14
58	E10	13	72319.4	11165.3	13429.2	10197.3	1443.42
59	E11	13	168028	20432.7	10800.3	11646.8	48.4918
60	E12	13	89556.9	19920.4	12408	13755.3	7028.76
61	F1	13	630927	270454	626391	1.42522e+06	8742.96
62	F2	13	743538	312228	708748	1.52174e+06	5294.61
63	F3	13	786382	341735	720752	1479386	7140.98
64	F4	13	692037	298449	691749	1.36983e+06	7309.16
65	F5	13	666701	295214	720297	1.38973e+06	4750.73
66	F6	13	1.20584e+06	430092	803118	1.45425e+06	13520.2
67	F7	13	697119	310133	742825	1.4404e+06	4721.41
68	F8	13	66590.2	9518.79	10472.6	10238.5	1443.12
69	F9	13	66702.7	15197.3	11632.5	10752.6	4370.8
70	F10	13	74180.6	25071.7	19778.9	14661.4	3943.74
71	F11	13	168120	20969.2	9730.66	11419.1	1513.04
72	F12	13	80174.9	8677.71	5411.97	6967.98	1034.11
73	G1	13	666289	276253	612691	1.43053e+06	6681.07
74	G2	13	592082	269623	660124	1.46483e+06	5100.93
75	G3	13	605489	275500	666498	1.41215e+06	4722.26
76	G4	13	96336.3	79554	33029.6	12051.4	5932.56
77	G5	13	66571.7	7860.06	4563.25	3769.7	1327.45
78	G6	13	57688.3	8554.06	6349.24	11619.4	2406.29
79	G7	13	54406	7547.97	5440.49	7325.04	1073.57
80	G8	13	213716	20635.9	14711.1	15708.1	3809.84
81	G9	13	192993	26788.5	17934.8	19374.3	4802.19
82	G10	13	153943	25682.3	11208.4	9126.51	839.961
83	G11	13	142822	21746.8	17281.6	19853.3	7874.15
84	G12	13	78834.3	9993.9	6089.25	9771.03	2029.56
85	H1	13	85032.6	15931.3	5335.66	6263.75	921.323
86	H2	13	78179.6	10007	5376.46	6872.12	1387.86
87	H3	13	54765.3	8666.63	5033.56	3875.27	1123.52
88	H4	13	63145.1	9654.46	3883.17	5156.83	598.98
89	H5	13	153409	16881.8	10363.1	9807.92	751.343
90	H6	13	82686.3	9745.28	2471.68	4437.22	792.474
91	H7	13	79922.9	8994.09	4546.01	6860.16	183.195
92	H8	13	61220.5	5238.77	107.539	3761.97	-303.94
93	H9	13	79038.4	10530	7150.16	6120.07	1391.97
94	H10	13	96238.1	17277.6	7809.92	9423.27	2453.45
95	H11	13	88714.3	13033.4	6529.51	8266.5	4498.78
96	H12	13	292016	52425.3	35991	53029.6	24201.9
1	A1	14	823359	317474	588626	1.43739e+06	10708.8
2	A2	14	731400	292618	618657	1.40653e+06	3741.94
3	A3	14	854094	446056	691023	1.41093e+06	32451.5
4	A4	14	767042	303447	654450	1.37196e+06	6669.56
5	A5	14	834820	332983	737347	1528217	5441.1
6	A6	14	829933	323644	709114	1.45408e+06	3566.7
7	A7	14	876452	329386	715524	1.44608e+06	5531.79
8	A8	14	94666.3	16756.4	14547.5	15873	4581.58
9	A9	14	152034	27299.2	25934.6	26691.3	8616.42
10	A10	14	68261	10138.9	12262.9	11516.6	1151.32
11	A11	14	79017.4	9120.84	9267.85	8850.81	1112.72
12	A12	14	318675	41094.2	24955.8	29318.7	11138.4
13	B1	14	714900	284655	605205	1.44515e+06	4575.49
14	B2	14	693943	279599	600080	1.34792e+06	5771.13
15	B3	14	765645	302655	676616	1.44439e+06	4614.6
16	B4	14	795406	323192	724200	1.46725e+06	3012.25
17	B5	14	802015	325413	748157	1.49761e+06	5836.02
18	B6	14	777924	317519	735858	1.45601e+06	4415.88
19	B7	14	832907	328692	710601	1.41321e+06	4081.46
20	B8	14	85213.4	15764.5	18194	14558.3	7481.79
21	B9	14	84396.3	16536.1	18365.9	15061.9	4831.59
22	B10	14	83197.4	14922.4	13731.6	11576.3	2093.91
23	B11	14	198618	20621.9	19657.9	16648.9	5045.91
24	B12	14	93016.5	10759.5	8884.29	10042.1	2688.5
25	C1	14	721183	299055	651085	1.48688e+06	14062
26	C2	14	799569	355823	688524	1486120	10096.8
27	C3	14	712001	314373	738561	1.53277e+06	5886.2
28	C4	14	784190	340299	814988	1.62784e+06	3086.65
29	C5	14	773673	338181	814888	1.59181e+06	5499.69
30	C6	14	837378	357189	837281	1.61995e+06	7733.39
31	C7	14	839301	347535	802395	1558699	4195.15
32	C8	14	78922	15728.7	24544	18551.6	4153.1
33	C9	14	69737.1	9984.88	11286.4	8858.07	1999.15
34	C10	14	97196.9	14638.9	15463.5	13985.6	2878.59
35	C11	14	93076.7	14886.6	13385.6	14992.3	3974.7
36	C12	14	78975.8	10152.7	7777.5	9614.59	1158.34
37	D1	14	759480	319552	726342	1.61529e+06	5950.18
38	D2	14	784838	323211	741638	1.57543e+06	7152.24
39	D3	14	744678	321293	754436	1.5475e+06	6169.2
40	D4	14	769185	336581	822992	1.61514e+06	3411.99
41	D5	14	805883	355131	869655	1.66457e+06	4795.78
42	D6	14	743665	336335	836920	1.59583e+06	1713.87
43	D7	14	807874	344146	807487	1.55589e+06	2669.43
44	D8	14	74460	9194.22	12995.5	10986.9	4764.39
45	D9	14	70668.4	13216.2	16456.6	8315.43	2562.93
46	D10	14	81236.7	8471.56	11544.7	7772.57	4573.7
47	D11	14	71387.8	11098.3	13081.8	83339.3	350018
48	D12	14	96818.9	11295.6	6709.21	7559.81	-237.184
49	E1	14	664986	282666	640676	1.44423e+06	6948.18
50	E2	14	752078	333180	729420	1.54283e+06	12887.8
51	E3	14	660752	304276	711453	1.41682e+06	15593.4
52	E4	14	772976	327814	780488	1.50793e+06	6413.51
53	E5	14	732897	316452	760882	1.44593e+06	3976.33
54	E6	14	683557	306310	758509	1.4306e+06	2199.99
55	E7	14	776130	319248	756026	1.44849e+06	8508.02
56	E8	14	43768.1	9323.76	17910.3	10779.9	340.745
57	E9	14	63910.2	9933.09	13087.4	10087.2	3249.84
58	E10	14	72433	11172.3	13291.1	10591.1	4282.4
59	E11	14	168646	20581.7	11053.4	11241.9	1880.17
60	E12	14	89516.7	19704.8	12617.1	14733.4	7194.09
61	F1	14	630635	271035	626691	1.42547e+06	8662.86
62	F2	14	743991	312740	708720	1.52236e+06	6758.09
63	F3	14	785538	341098	720860	1.47982e+06	7001.36
64	F4	14	693009	296661	696215	1.36935e+06	7197.77
65	F5	14	667479	297565	721597	1.39163e+06	6154.33
66	F6	14	1.21439e+06	433708	803252	1.45883e+06	16561.3
67	F7	14	695121	308208	744783	1.43996e+06	3605.9
68	F8	14	66950.5	8487.91	11875.3	9426.32	1218.67
69	F9	14	66619.2	12947.8	11352.5	10658.4	3496.71
70	F10	14	74398.2	26817.2	19732.3	14884.6	2608.27
71	F11	14	168805	19580.7	9027.72	12198.5	1549.86
72	F12	14	79646.5	10366.6	4960.99	6490.61	503.606
73	G1	14	668773	276532	611654	1.43291e+06	6741.2
74	G2	14	592427	271857	660242	1.46581e+06	5570.74
75	G3	14	604401	274454	670008	1.4109e+06	4467.9
76	G4	14	98342.4	81166.2	34207.9	12157	5673.54
77	G5	14	67347.3	7870.62	6328.94	3395.06	1098.03
78	G6	14	56211.8	10026.9	8596.33	11155.5	873.806
79	G7	14	54792.5	7533.43	6322.9	6818.23	577.499
80	G8	14	215694	19906.8	15084.2	14613.8	4498.76
81	G9	14	196472	26425.8	19081.3	18308.6	5267.26
82	G10	14	155094	25900.7	10648.2	10067.5	1439.09
83	G11	14	146222	22784.8	16860.4	20070.4	8849.5
84	G12	14	78867.7	10706.4	6176.09	9015.73	866.844
85	H1	14	85126.5	17124.6	4483.43	5608.24	901.946
86	H2	14	80735.1	8259.56	5379.71	7871.09	947.221
87	H3	14	55726.6	6584.65	4856.38	3484.3	1610.1
88	H4	14	63060.8	9239.86	3944.24	5281.34	670.413
89	H5	14	154114	17301.6	10920.3	10241.2	1340.98
90	H6	14	83787.5	9182.81	2642.7	4288.65	1159.97
91	H7	14	79985.6	8751.25	5572.12	6021.39	1214.4
92	H8	14	62448.8	6404.95	1178.57	3747.21	-193.216
93	H9	14	79200.4	9926.3	6729.07	5044.15	-470.181
94	H10	14	96322	16748.2	7452.96	8677.05	2419.42
95	H11	14	87519.5	12223	7965.12	8108.07	3242.95
96	H12	14	295498	51800.9	35073.2	53711.5	25792.4
1	A1	15	822692	319139	589414	1.43951e+06	10494.4
2	A2	15	731432	294938	620814	1.40767e+06	3667.67
3	A3	15	855381	446357	691467	1.41047e+06	33347
4	A4	15	767518	305405	655137	1.37174e+06	6091.76
5	A5	15	835127	334478	737430	1.52607e+06	5500.57
6	A6	15	827441	324153	708771	1.457e+06	3706.79
7	A7	15	877006	331162	715176	1.44639e+06	4551.53
8	A8	15	94436.8	16362.4	15846.6	14491.8	5134.49
9	A9	15	152435	28075.8	27811.6	27641	9171.56
10	A10	15	66791.6	10140.6	13024.1	11467.2	1278.38
11	A11	15	78411	9458.42	10589.5	9931.8	827.808
12	A12	15	319328	42370	26186.1	28009.1	11191.7
13	B1	15	717631	283468	606928	1.44756e+06	3871.84
14	B2	15	695089	279691	600728	1.34898e+06	4898.74
15	B3	15	764833	305592	676748	1.44551e+06	4423.08
16	B4	15	798629	323267	725606	1.46688e+06	4044.15
17	B5	15	804864	326899	747491	1.49673e+06	5015.76
18	B6	15	775944	317852	736615	1458235	4799.57
19	B7	15	831875	329744	711799	1413640	4192.8
20	B8	15	83817.7	16842.2	18550.6	14783.4	7701.57
21	B9	15	85670.7	18513.6	16863.1	15147.7	6334.36
22	B10	15	83260.6	15742.6	16203.7	12244.8	2023.11
23	B11	15	198211	21459.4	20672.5	16192.7	3821.89
24	B12	15	94994.8	12850.8	11851.7	9405.1	3959.56
25	C1	15	724416	299331	652300	1.48965e+06	13156.6
26	C2	15	799211	357336	689201	1484018	8955.53
27	C3	15	712057	313772	738642	1.53385e+06	4130.75
28	C4	15	783603	341677	817451	1.62861e+06	3748.71
29	C5	15	774293	339265	812653	1.58939e+06	4892.43
30	C6	15	837442	357434	838576	1.62032e+06	5817.32
31	C7	15	840396	349708	804178	1.56013e+06	5471.36
32	C8	15	79946.2	14327.5	23719.1	17594	6197.77
33	C9	15	68003.2	11819.3	14800.9	10105.9	1151.56
34	C10	15	98121.4	14648.9	16207.1	13627.6	3686.16
35	C11	15	91285.9	14409.7	15412.4	15271.9	4076.93
36	C12	15	78506.2	11290.3	7795.14	8585.25	529.561
37	D1	15	758330	320338	724118	1.61599e+06	6543.29
38	D2	15	784388	325574	740466	1.57595e+06	7119.87
39	D3	15	745553	320299	755776	1.54773e+06	8552.06
40	D4	15	770779	339258	825893	1.61697e+06	3766.21
41	D5	15	805534	354668	868984	1.66359e+06	9586.14
42	D6	15	744574	339678	836349	1.59679e+06	1837.39
43	D7	15	805599	346723	810724	1.55605e+06	2496.75
44	D8	15	76053.8	10228.7	16873.7	10476.6	4218.77
45	D9	15	69767.9	14256	16711.8	10889.5	3427.8
46	D10	15	82552.2	10990.2	12469.1	11110.5	3183.28
47	D11	15	70894	11416.3	13968.4	83261.6	350020
48	D12	15	97101.1	10461.6	6947.89	8325.44	1768.44
49	E1	15	663966	283672	641991	1.4463e+06	6175.84
50	E2	15	753426	331611	731376	1.54588e+06	11537.1
51	E3	15	662121	304653	711477	1.41786e+06	15525.7
52	E4	15	792441	334268	785421	1.5161e+06	10359.2
53	E5	15	734453	316385	761597	1.44469e+06	6569.72
54	E6	15	683145	306345	759911	1.42861e+06	3979.43
55	E7	15	777532	322168	760427	1.4507e+06	6530.45
56	E8	15	42432.8	7615.69	19146.4	12283.7	2090.69
57	E9	15	65196.1	9020.01	11204	10811.4	1783.09
58	E10	15	73102	12275.1	14437.5	10806.1	2213.47
59	E11	15	169043	18327.5	8851.94	11200.4	586.368
60	E12	15	89926.7	21008	13415.7	14638.4	7622.8
61	F1	15	630908	271552	625440	1.42588e+06	9414.5
62	F2	15	743969	313490	710008	1522457	6466.53
63	F3	15	785503	340703	719052	1.48023e+06	6342.11
64	F4	15	693663	296508	694707	1.37225e+06	7847.75
65	F5	15	667120	296042	721475	1.39154e+06	6296.84
66	F6	15	1.22181e+06	437366	807961	1.45682e+06	15828.7
67	F7	15	695759	309669	744571	1.44316e+06	4387.88
68	F8	15	66568.3	8081.59	10664.2	8244.68	1490.69
69	F9	15	66955.8	12999.2	14438	10403	6576
70	F10	15	76629.3	26996	18508.1	14845.8	3970.18
71	F11	15	167358	20500.8	10375.5	11000.6	872.622
72	F12	15	80785.8	7479.12	2488.37	6281.97	-1066.47
73	G1	15	668041	278667	611694	1.43231e+06	7862.75
74	G2	15	592626	271061	660581	1.46716e+06	5407.05
75	G3	15	605505	276555	667726	1.41172e+06	4926.19
76	G4	15	97517	80725	32339.8	12196.2	6022.22
77	G5	15	67990	6728.48	6418.88	3400.7	1089.92
78	G6	15	56340.4	9069.26	7434.2	10886.6	975.145
79	G7	15	54205.2	7689.19	5046.39	6989.22	1532.35
80	G8	15	214926	20549.5	14398.6	15340.7	3160.69
81	G9	15	196726	28354	18936.2	18774.2	7957.8
82	G10	15	152904	25615.2	12353.3	8178.06	677.18
83	G11	15	146121	21838.9	16655.5	20370.9	9373.1
84	G12	15	79502.2	10136.9	5898.05	8968.67	3428.59
85	H1	15	83268.4	16806.7	4583.76	5654.36	745.602
86	H2	15	80732	9729.82	4698.79	6407.99	1273.49
87	H3	15	56175.4	8457.41	5606.48	4328.62	879.894
88	H4	15	64249.8	8431.16	3299.48	4505.52	116.835
89	H5	15	153443	17623.1	11078	9833.03	2124.73
90	H6	15	82845.6	8501.22	2373.96	3841.09	-89.678
91	H7	15	81698.2	9595.85	3553.73	6094.57	1582.17
92	H8	15	62306.5	6088.3	1059.31	3604.76	134.439
93	H9	15	78094.2	8428.26	7192.94	6237.02	777.14
94	H10	15	97328.4	16318.4	7507.92	9165.08	1962.42
95	H11	15	88062.2	14015.6	6425.9	8449.04	4002.17
96	H12	15	294351	52652.7	37957.9	53155.1	25780.7
1	A1	16	825926	322105	590508	1.44001e+06	10189.3
2	A2	16	730992	293355	620601	1.40892e+06	3817.14
3	A3	16	857015	443624	691518	1.41296e+06	32353.2
4	A4	16	768157	306335	655667	1.37279e+06	7463.6
5	A5	16	836465	334107	738300	1.52586e+06	4918.6
6	A6	16	830179	324425	709061	1.45942e+06	3668.28
7	A7	16	878136	330505	712515	1.44766e+06	4364.89
8	A8	16	95648.1	15951.6	15035.3	14900.3	3393.95
9	A9	16	151579	30442.5	26097	27140.3	10569.2
10	A10	16	67893.4	8440.23	14559.4	10574.6	2273.56
11	A11	16	78162.4	10531.4	11647.8	10846.9	-568.828
12	A12	16	319423	42320.2	24850.2	28971.3	11372
13	B1	16	718235	285545	606848	1.44735e+06	4683.77
14	B2	16	696212	280348	600428	1.35068e+06	4946.13
15	B3	16	767603	304684	676702	1.44376e+06	4856.21
16	B4	16	798072	323462	726273	1.46811e+06	2350.79
17	B5	16	802643	325395	747729	1.49806e+06	5423.19
18	B6	16	779276	319624	737153	1.45745e+06	5496.22
19	B7	16	832187	327654	712529	1.41492e+06	5936.5
20	B8	16	85758.5	15787.3	16843.3	13875.4	7219.06
21	B9	16	86044.3	17961.6	18347.9	14377.3	3784.44
22	B10	16	82400.5	15104	14836.1	10774.2	2436.38
23	B11	16	197970	20099.3	19206	16570.2	6174.4
24	B12	16	98292.6	12140.4	11392.1	9106.13	3860.42
25	C1	16	723338	299181	651050	1.48979e+06	13643
26	C2	16	801660	357191	687726	1.48562e+06	9890.62
27	C3	16	713530	312144	736389	1.53505e+06	4377.22
28	C4	16	786261	342961	817087	1.6282e+06	2641.56
29	C5	16	775360	338559	815912	1.5884e+06	5410.29
30	C6	16	841730	358198	834955	1.62043e+06	6406.81
31	C7	16	840923	348363	804481	1.56289e+06	4360.14
32	C8	16	79264	14830.7	22683.9	14923.3	5432.83
33	C9	16	69930.4	11362.4	14680.9	9968.65	1874.44
34	C10	16	96383.8	15303	17741.1	13263.2	4025.01
35	C11	16	90955.1	14409.3	14970.8	16917.5	3749.71
36	C12	16	77409.6	8466.79	8287.18	8258.82	1234.57
37	D1	16	758580	319956	722839	1.61727e+06	6293.72
38	D2	16	785770	323424	741569	1.57364e+06	6721.23
39	D3	16	746120	321972	754542	1.54822e+06	7247.22
40	D4	16	775604	340816	824162	1.6189e+06	4885.31
41	D5	16	807105	354599	871470	1.66399e+06	6215.83
42	D6	16	746246	335759	837879	1.59731e+06	3821.78
43	D7	16	806866	341533	812698	1.55636e+06	4315.74
44	D8	16	71791.8	8813.34	14896	9654.29	1437.68
45	D9	16	68897.8	11079.6	19151.2	8799	2161.83
46	D10	16	78679	9750.57	13197.4	8733.35	3845.91
47	D11	16	72925.4	10609.6	13688.6	84432.3	348079
48	D12	16	97925.8	10884.6	7636.8	7408.77	1197.96
49	E1	16	665964	282000	642860	1.4464e+06	6746.87
50	E2	16	753236	332244	730920	1.54471e+06	12466.9
51	E3	16	660735	304345	714106	1.4187e+06	15108.1
52	E4	16	775515	330299	784398	1514445	5265.74
53	E5	16	738004	315419	761816	1.4454e+06	6388.4
54	E6	16	679607	308555	760110	1431989	915.915
55	E7	16	777689	320751	760239	1.45323e+06	6251.18
56	E8	16	43771.4	6239.6	20588.2	13492.1	1973.49
57	E9	16	65233.6	8743.45	12281.9	10881.2	2552.33
58	E10	16	72677.8	13513	14080.4	11261.5	2587.76
59	E11	16	170831	18671.5	10450	11924.8	1373.28
60	E12	16	90146.2	20620.8	13414.1	14764.3	6823.64
61	F1	16	632946	271253	626044	1.42705e+06	9370.28
62	F2	16	746117	313425	709642	1.52391e+06	6203.01
63	F3	16	787084	342705	720808	1.47905e+06	7564.79
64	F4	16	694948	297621	695144	1.37308e+06	7307.74
65	F5	16	670736	297566	722035	1.39249e+06	4648.47
66	F6	16	1.22937e+06	440114	812285	1.46133e+06	16786.5
67	F7	16	695223	311599	746593	1441431	3189.73
68	F8	16	68431.7	9086.52	13690.2	10243.2	1090.53
69	F9	16	67555	14381.5	14103.6	10406.1	4372.35
70	F10	16	73802.8	26222.7	19508.8	13806.1	3556.42
71	F11	16	169130	23536.7	10277.4	11846.9	1775.57
72	F12	16	80510.9	9495.74	4099.81	6307.54	-315.915
73	G1	16	671179	277903	613132	1.43349e+06	8059.85
74	G2	16	592886	271290	662628	1.46711e+06	4633.87
75	G3	16	604843	276030	668882	1.41071e+06	4200.7
76	G4	16	94648	80518.1	32781.7	12590.3	4824.88
77	G5	16	66719.6	9701.49	6126.79	4493.27	1424.34
78	G6	16	57855.1	8773.87	8006.02	10729.5	574.431
79	G7	16	55266.7	7698.34	6090.53	7705.82	1037
80	G8	16	214254	20778.2	14882.8	15030.6	2095.59
81	G9	16	196839	26111.4	18647.8	19391.9	5817.79
82	G10	16	155041	23625.9	9793.63	7880.64	1639.25
83	G11	16	148474	20492	16681.8	21352.2	7699.17
84	G12	16	77453	11135.2	6745.2	8388.06	694.589
85	H1	16	84610.7	16266.2	4867.51	6219.02	172.699
86	H2	16	79275.6	8896.07	5179.04	6842.76	2655.01
87	H3	16	57059.5	8512.4	4305.34	4024.06	2191.15
88	H4	16	64178	8973.25	3539.41	4984.51	808.897
89	H5	16	155418	16020.9	9704.06	9277.94	2072.6
90	H6	16	83590.4	9285.69	2540.82	4366.58	468.73
91	H7	16	80478.5	9883.54	4168.38	6289.86	1486.75
92	H8	16	62202	6038.33	1465.46	3762.26	1233.31
93	H9	16	80124.3	9592.56	6402.96	6663.54	832.765
94	H10	16	97677	16150.7	7141.84	7966.49	1268.31
95	H11	16	87810.3	14314.7	7556.79	7535.74	2695.56
96	H12	16	294792	54628.6	37309.8	53428.2	26328.5
1	A1	17	829215	321712	594152	1.44048e+06	10019.4
2	A2	17	733801	294342	620225	1.40963e+06	3740.65
3	A3	17	858315	441376	692289	1.41399e+06	33537.9
4	A4	17	768063	306296	655529	1.37339e+06	6453.98
5	A5	17	836117	334104	738978	1.52694e+06	4836.61
6	A6	17	830158	326541	708649	1455583	3432.84
7	A7	17	880546	329370	714875	1448494	5187
8	A8	17	94656	16834.3	14814.7	14175	4698.77
9	A9	17	152153	28081.3	27417.6	26330.2	8557.93
10	A10	17	71044.2	10197.9	14185.4	11499.9	2074.76
11	A11	17	79618.6	10374.8	10935.8	10559.1	968.211
12	A12	17	320424	44584.2	24774.3	29131.6	10872
13	B1	17	719683	286797	608536	1449083	5195.35
14	B2	17	696296	280245	602633	1.35047e+06	5627.76
15	B3	17	768181	305538	676338	1.44522e+06	4759.93
16	B4	17	796518	324715	725794	1469533	3232.37
17	B5	17	805310	325749	750282	1.50137e+06	5615.17
18	B6	17	781150	318478	736437	1.45583e+06	5472.51
19	B7	17	831659	329531	714416	1.41406e+06	4957.65
20	B8	17	84361.7	15414.4	18053.2	13553.4	5372.31
21	B9	17	85049.9	16924.2	16528.4	15325.8	6287.06
22	B10	17	83976.2	15355.7	16022.3	10605	1066.01
23	B11	17	199527	20093.3	19507.3	17443.6	4470.92
24	B12	17	95945.1	12995.7	11136.7	10915.3	3753.47
25	C1	17	723448	299003	652520	1.49037e+06	12928.5
26	C2	17	803110	359759	687625	1.48542e+06	8832.2
27	C3	17	715704	311322	737412	1535587	4791.88
28	C4	17	789104	340599	816976	1.62947e+06	2737.12
29	C5	17	779462	338810	816371	1588946	3426.46
30	C6	17	842159	357037	836459	1.6187e+06	4687.05
31	C7	17	843022	348250	805240	1.55871e+06	3549.57
32	C8	17	79174.5	17097	21552.4	17625	5933.58
33	C9	17	69479	11561.8	12713.6	8786.9	593.607
34	C10	17	96431.5	15638.3	17131.6	12307.7	3343.48
35	C11	17	93730.2	15023.9	14902.4	16290.1	4028.71
36	C12	17	79894.1	10810.6	6985.42	7616.15	-527.023
37	D1	17	759160	320440	724845	1.6171e+06	6358.27
38	D2	17	786740	326374	742297	1.57377e+06	5379.38
39	D3	17	746519	321586	755341	1.54719e+06	7888.57
40	D4	17	774203	340194	825958	1.61739e+06	3457.32
41	D5	17	810526	354806	870767	1664347	8102.48
42	D6	17	747846	336134	838459	1.59663e+06	3028.86
43	D7	17	806858	344769	810593	1.55606e+06	4271.04
44	D8	17	75774.6	8816.76	14249.8	10545.7	2251.56
45	D9	17	69338.1	10527.8	18106.7	9901.97	3469.86
46	D10	17	79749	9785.62	11276.1	8866.61	2222.63
47	D11	17	71455.1	9880.4	13846.3	84260.6	349404
48	D12	17	96638.1	11535	6840.96	7126.71	1477.27
49	E1	17	667220	283325	642274	1446073	6503.88
50	E2	17	752510	333837	730123	1545641	12910.8
51	E3	17	662538	305479	714748	1.41827e+06	14994.8
52	E4	17	756312	324922	782643	1.51063e+06	4931.78
53	E5	17	739424	317395	762238	1446067	6516.83
54	E6	17	679739	308014	760934	1433001	1088.28
55	E7	17	776996	322822	760604	1.45011e+06	6180.21
56	E8	17	44322	11893.7	16791.1	14907.4	88.7708
57	E9	17	62954.2	8787.43	14134.2	11088.4	2527.14
58	E10	17	71500.6	12486.3	14616.7	12462.6	2881.92
59	E11	17	169587	20662.5	10737.5	12193.3	1795.36
60	E12	17	89413	21052.7	11584	15201.8	7914.68
61	F1	17	630119	272233	626108	1.42595e+06	9464.24
62	F2	17	745943	312812	709977	1.52467e+06	7041.24
63	F3	17	784295	340736	719520	1.47973e+06	5917.7
64	F4	17	698953	299863	694262	1.37208e+06	6932.08
65	F5	17	672374	295699	723207	1394912	5814.35
66	F6	17	1233856	444690	814182	1.46149e+06	16633.2
67	F7	17	695359	308580	743777	1.44297e+06	5828.05
68	F8	17	69996	9235.75	10887.7	10022.3	1604.08
69	F9	17	67341.6	13332.7	14319.4	11197.1	3977.48
70	F10	17	75986.7	24651.2	17642.2	15255.4	3355.47
71	F11	17	170721	21898.8	9219.41	11903.3	2640.86
72	F12	17	81706.8	7857.23	3981.35	5776.01	1129.64
73	G1	17	671225	278046	612033	1433144	7325.75
74	G2	17	591672	271474	660301	1.46605e+06	4788.04
75	G3	17	607566	274789	670277	1.41042e+06	4564.59
76	G4	17	97443.4	80338.9	33340.7	12160.6	6463.61
77	G5	17	67283.8	7794.86	5383.06	4807.4	701.833
78	G6	17	55419.4	9106.13	6139.38	12001.3	1335.58
79	G7	17	55793.6	7464.04	6695.15	6775.68	1587.24
80	G8	17	212784	21136.2	15194.2	16614.3	3444.94
81	G9	17	198024	27610.1	18895	18539.7	7196.68
82	G10	17	154023	25760	10474.7	8482.66	1250.92
83	G11	17	146163	23535.6	17862.8	21504.1	8595.85
84	G12	17	78867.6	11365.3	5266.86	8997.08	2333.09
85	H1	17	84426.2	17045.2	4521.81	6235.86	850.309
86	H2	17	80651.9	9036.4	5874.18	7416.28	624.325
87	H3	17	55178	6612.68	4738.76	3896.44	1825.47
88	H4	17	65062.8	10230.4	4034.56	5168.44	240.931
89	H5	17	154492	18345.8	10372.1	10205.1	1337.29
90	H6	17	82600.2	9501.76	2880.46	3771.5	284.778
91	H7	17	81528	8565.77	4141.03	6375.07	649.071
92	H8	17	63118.2	5542.13	1989.24	4482.53	-356.928
93	H9	17	80856.2	11153.6	7538.53	6174.87	259.157
94	H10	17	98378.9	17803.4	7877.2	9314.73	1957.74
95	H11	17	86125.5	14167.3	7552.8	8670.5	3974.18
96	H12	17	292497	53052.9	36750.5	54018.1	25404.2
1	A1	18	828003	320559	594125	1.44087e+06	10206.6
2	A2	18	732351	294074	619960	1.40986e+06	4404.31
3	A3	18	859506	442050	691824	1414942	32491
4	A4	18	767508	306199	656097	1.37379e+06	7412.04
5	A5	18	836808	336269	739712	1.527e+06	5463.81
6	A6	18	837388	327072	710013	1.45573e+06	3564.4
7	A7	18	881886	331293	715195	1.45094e+06	6240.13
8	A8	18	95305	15404.7	13856.8	15673.6	3845.77
9	A9	18	153002	29328.2	26860.1	27310.1	9894.97
10	A10	18	69678.4	10035	14387.8	10480.3	2040.9
11	A11	18	77735.6	10324.7	10204.6	9459.39	2204.44
12	A12	18	322129	44350.7	24928.9	28413.5	9837.14
13	B1	18	721347	284108	609282	1.45124e+06	5387.98
14	B2	18	696866	279079	603130	1.34735e+06	5460.23
15	B3	18	769945	307348	676997	1.44559e+06	3515.93
16	B4	18	799743	324081	726793	1467875	2537.71
17	B5	18	805663	325403	748492	1.49936e+06	4258.65
18	B6	18	784034	320095	737488	1.4567e+06	6343.99
19	B7	18	833705	328304	712824	1.41471e+06	4019.05
20	B8	18	83880.1	15815.2	18270.9	14794.1	6210.01
21	B9	18	85395.6	17243.2	16990.5	15173.9	3487.88
22	B10	18	83829.1	13671	16743.8	12686.8	1185.04
23	B11	18	199963	21069.2	19296.8	17479.2	4000.21
24	B12	18	97245.4	11013.7	10976.5	9464.83	4064.98
25	C1	18	724912	299426	652974	1.49117e+06	13941.7
26	C2	18	803764	361311	687867	1.48646e+06	8656.73
27	C3	18	715457	314040	741119	1534371	5035.49
28	C4	18	790779	340722	817801	1.63016e+06	1652.78
29	C5	18	781972	337714	814972	1588716	3575.48
30	C6	18	844591	360766	835778	1.62092e+06	5688.7
31	C7	18	844060	349176	805834	1561187	5711.1
32	C8	18	78009.7	17364.6	21884.3	16859.4	5530.29
33	C9	18	69308.6	12779.3	13263.4	9034.31	329.503
34	C10	18	97259.2	15810.3	16370.7	13832.2	3657.53
35	C11	18	93186.8	13672.7	14518.9	15222.4	1341.05
36	C12	18	79697.7	11428.1	7421.68	8339.7	317.244
37	D1	18	761444	319355	725577	1.61795e+06	6815.99
38	D2	18	787405	324906	744405	1576300	7426.69
39	D3	18	746103	322071	757739	1545319	7426.58
40	D4	18	778110	339147	822484	1.61777e+06	5089.45
41	D5	18	813442	356124	871255	1.66425e+06	8699.59
42	D6	18	746714	338719	838200	1.59998e+06	3308.9
43	D7	18	810246	344128	815002	1.56014e+06	4434.47
44	D8	18	74457.3	12251.8	18322.4	11409.3	3802.17
45	D9	18	68563.6	12716.9	14256.8	9366.74	2548.36
46	D10	18	79995.5	9608.26	12665.2	7980.1	4942.34
47	D11	18	72026.4	12453.8	13649.3	83274.4	347263
48	D12	18	96078.2	11035.2	6494.64	7183.77	815.005
49	E1	18	666046	283529	642893	1.44579e+06	6971.94
50	E2	18	752458	334138	731478	1.5466e+06	12618.9
51	E3	18	662768	304474	714279	1.41718e+06	15068.4
52	E4	18	757256	326219	780371	1.50738e+06	4442.22
53	E5	18	745354	317498	762417	1.4473e+06	8279.32
54	E6	18	685957	306960	760302	1.4348e+06	323.619
55	E7	18	779065	321132	759607	1.45156e+06	7469.04
56	E8	18	46879.7	10917.4	16322.1	12020.5	3336.1
57	E9	18	63840.8	9412.68	12392.2	11541.7	2687.32
58	E10	18	72200.4	11276.9	12833.2	11116.3	2880.02
59	E11	18	170266	21378.6	9405.54	11220	1317.87
60	E12	18	90487.9	21417.1	12800.6	14600.6	7795.15
61	F1	18	631779	272141	626433	1428673	9910.79
62	F2	18	746423	314110	708465	1527091	6023.32
63	F3	18	787823	342567	720898	1482189	6053.04
64	F4	18	704160	298819	694736	1.37399e+06	7555.52
65	F5	18	675892	296898	722890	1.39471e+06	3796.1
66	F6	18	1.2413e+06	448420	813417	1.46451e+06	16924.5
67	F7	18	696536	308460	748221	1.44372e+06	4888.18
68	F8	18	67030.7	10242.7	11974.7	9610.04	1998.15
69	F9	18	67432.6	13464.5	13946.6	10427.3	4029.69
70	F10	18	76027.4	26009.5	19269.5	14497.8	2914.42
71	F11	18	166627	20873.7	10122	12354	2524.02
72	F12	18	81262.4	7165	4307.39	6717.61	1787.49
73	G1	18	668152	278463	613808	1.43538e+06	6905.58
74	G2	18	592296	270881	662733	1.46881e+06	5570.48
75	G3	18	605676	275520	667273	1.40875e+06	5253.07
76	G4	18	97404.2	79843	33653.8	12634.5	5358.03
77	G5	18	68157.4	6736.36	6140.12	4262.23	320.877
78	G6	18	58127.9	8776.33	8630.96	11300.8	144.275
79	G7	18	56411.2	7937.3	5459.42	7220.68	52.2223
80	G8	18	215638	22327.9	15374.3	15539.4	3238.54
81	G9	18	199040	26839.5	18533.6	19681.8	7335.61
82	G10	18	154272	25429.7	13232.5	9829.09	2146.79
83	G11	18	146631	22460.2	16061.7	20687.6	7171.02
84	G12	18	80112.6	9570.9	6585.57	9433.48	1944.42
85	H1	18	84625.6	17478.4	5097.69	5592.27	858.788
86	H2	18	80464.2	9929.45	4705.97	7024.8	696.213
87	H3	18	57358.1	7420.71	5320.2	4066.36	1375.23
88	H4	18	64680.3	9421.44	4535.36	5271.65	733.894
89	H5	18	155507	17965.7	10369.7	9995.46	1632.41
90	H6	18	83403.4	9047.75	1722.73	4263.36	345.294
91	H7	18	80093.6	9722.52	4632.35	5868.58	1919.66
92	H8	18	62477.5	5889.06	-834.795	4356.11	-3.25168
93	H9	18	80940.6	9754.22	6655.67	5692.89	439.19
94	H10	18	97182.8	17127.5	6892.7	8240.58	589.192
95	H11	18	89631.6	14277	7327.36	8126.96	2468.94
96	H12	18	298043	53465.6	38273	53262.7	25040.6
1	A1	19	833249	321606	592343	1.44423e+06	9369.1
2	A2	19	735000	294453	621236	1.41195e+06	3979.86
3	A3	19	861669	439726	690801	1.4153e+06	32728.2
4	A4	19	768928	306038	656567	1373303	7372.25
5	A5	19	836923	335125	740530	1.52842e+06	5584.26
6	A6	19	834171	325601	710400	1.45742e+06	3174.18
7	A7	19	884331	329852	717123	1.45081e+06	4917.59
8	A8	19	95240.4	17992.3	15872.7	14825.2	5279
9	A9	19	152054	29339.9	26144	27105.8	9504.39
10	A10	19	68138.6	8786.64	13577.9	10726.2	2222.07
11	A11	19	77759.4	12553.3	11779.3	9340.47	1172.4
12	A12	19	322476	44698.2	23660.5	28604.1	10425.3
13	B1	19	723264	286482	607295	1.45134e+06	5063
14	B2	19	697584	278992	602324	1.34941e+06	6192.34
15	B3	19	768586	305622	677174	1.44358e+06	4945.18
16	B4	19	798192	322761	725938	1.46889e+06	2523.66
17	B5	19	806963	324027	749456	1.49987e+06	3934.81
18	B6	19	780857	318530	737573	1.45764e+06	6399.96
19	B7	19	835720	328226	712940	1.41501e+06	5580.53
20	B8	19	84366.2	15724.8	19526.6	14504.8	7514.69
21	B9	19	85701.7	18710.8	19456.7	14438.8	4865.69
22	B10	19	83108	15558	15716.3	12544.8	3562.13
23	B11	19	199272	19636.8	18938.9	15581.9	4718.07
24	B12	19	97653.3	9972.09	11021.1	9828.21	2510.21
25	C1	19	724667	300445	652382	1.49159e+06	12896.3
26	C2	19	803877	359672	690479	1.48362e+06	10929.4
27	C3	19	714243	313431	737573	1.53458e+06	4345.28
28	C4	19	796946	343136	817851	1.62976e+06	2249.59
29	C5	19	792341	339629	813611	1.58803e+06	3825.22
30	C6	19	849607	359446	838069	1.62001e+06	7004.98
31	C7	19	843908	349824	806979	1.5632e+06	3903.7
32	C8	19	80795.3	16344.8	23801.2	17884.7	4632.46
33	C9	19	68829.8	12597.3	14374.2	9929.84	1374.43
34	C10	19	97080.8	15153.2	15271.8	13250.2	4011.72
35	C11	19	91720.3	14358.3	14971.1	17169.8	4592.31
36	C12	19	80334.6	10367.9	7013.04	8972.71	695.385
37	D1	19	761156	320649	725696	1.61748e+06	5662.94
38	D2	19	789949	327126	745197	1.57465e+06	6182.06
39	D3	19	749320	321032	756859	1.54751e+06	7101.07
40	D4	19	783511	339682	827363	1619478	4611.53
41	D5	19	822070	356180	870539	1.66562e+06	6872.81
42	D6	19	746067	336991	841388	1.5989e+06	1598.81
43	D7	19	808826	348136	812801	1.55414e+06	5076.28
44	D8	19	74317.9	10609.9	16024.1	11354.9	6946.51
45	D9	19	69709.1	10353.3	19337.6	10354.5	3841.44
46	D10	19	80662.3	8758.1	11341.3	9995.62	1644.2
47	D11	19	72054.3	11719.4	12231	82369.5	348034
48	D12	19	97049.6	12099.4	7488.73	7278.81	1709.82
49	E1	19	668181	283455	643432	1.44646e+06	6342.02
50	E2	19	754329	334555	732005	1.54644e+06	11926.4
51	E3	19	662917	305176	714166	1.42149e+06	16126.6
52	E4	19	764581	322677	779435	1.50929e+06	4200.61
53	E5	19	755636	318088	762812	1446575	7285.01
54	E6	19	685561	307074	761291	1.4336e+06	1771.98
55	E7	19	778882	319894	764007	1.45151e+06	7300.12
56	E8	19	45866.3	7434.91	20974.7	12108.7	266.368
57	E9	19	63545	8121.09	13558.6	11201	3832.26
58	E10	19	72356.4	11387.1	12614.3	8871.02	3865.52
59	E11	19	169908	19732.7	10603.9	11896.1	1497.04
60	E12	19	90492.8	19045.7	12212.3	14977	7414.53
61	F1	19	634557	272288	627106	1.42612e+06	9070.26
62	F2	19	748462	313630	710753	1.52412e+06	5799.15
63	F3	19	788974	341540	722825	1482064	6439.2
64	F4	19	711441	301631	696599	1.37395e+06	7162.74
65	F5	19	684262	298378	725006	1.39419e+06	4465.97
66	F6	19	1.24475e+06	449727	816464	1.46334e+06	15611.2
67	F7	19	697249	309148	745594	1.44608e+06	4063.49
68	F8	19	68245	10328.8	10317.3	9434.72	2245.14
69	F9	19	68062.6	13429.7	12934.9	10232.6	5588.34
70	F10	19	76324.2	25384.9	18738.3	13634.9	4049.29
71	F11	19	169227	20790.4	10265.7	11722.2	1813.91
72	F12	19	79872.8	7829.27	3900.81	6819.37	-75.2054
73	G1	19	671140	279493	615008	1435451	7634.03
74	G2	19	592017	271217	661522	1.46864e+06	5301.71
75	G3	19	605163	276469	668816	1.40824e+06	5408.04
76	G4	19	98853	79676.1	32917.7	12184.5	6684.12
77	G5	19	68675.7	8012.07	5687.16	4246.63	1478.48
78	G6	19	57153.3	8141.81	7300.51	11139.8	643.121
79	G7	19	56087.6	8265.62	4037.44	6858.88	841.16
80	G8	19	215566	21548.3	14091.8	14398.1	2312.06
81	G9	19	197215	26928.1	18877.1	19788.8	6185.36
82	G10	19	154315	26012.1	10723.9	8957.24	1272.16
83	G11	19	147100	22384	15914.5	20259.3	7932.12
84	G12	19	80783.5	10613	4933.06	9013.49	1557.44
85	H1	19	85752.8	16740.7	5023.06	6608.73	1505.53
86	H2	19	81132.6	9917.98	5815.19	6212.97	1100.26
87	H3	19	56554.8	7086.78	5124.68	4385.85	1222.95
88	H4	19	62304.5	10206.4	5346.82	4851.06	1495.92
89	H5	19	156058	17837.1	10618.2	9203.23	2052.36
90	H6	19	83481.1	8801.16	2054.17	4557.29	-401.636
91	H7	19	82066	10252.3	4026.56	7224.72	467.877
92	H8	19	62612.2	7098.73	1176.77	3651.21	652.226
93	H9	19	79804.8	8504.86	6811.15	5087.84	2093.08
94	H10	19	97411.9	16987.2	8494.8	9320.09	2665.5
95	H11	19	89536.1	15243.4	7216.34	9760.46	3033.7
96	H12	19	297527	54611.6	38022	52563.1	24932.4
1	A1	20	833522	322094	593515	1443261	10694
2	A2	20	737005	295678	620961	1.41111e+06	4635.59
3	A3	20	864669	437325	693030	1.41559e+06	33090.4
4	A4	20	772566	306658	657271	1.37375e+06	7590.16
5	A5	20	837119	332916	740144	1528015	5801.82
6	A6	20	837453	325704	711229	1459390	4405.67
7	A7	20	885649	330226	717907	1.45215e+06	4093.53
8	A8	20	93179.8	17560.7	12532.5	14586.2	4354.8
9	A9	20	153378	29150.1	25614	26924.4	9327.67
10	A10	20	69802.6	8503.46	14804.8	11058.3	1525.42
11	A11	20	78987	10615	11388.6	9555.57	1906.43
12	A12	20	322189	43767.6	25179.5	27369	9077.04
13	B1	20	725384	286434	606972	1.4499e+06	4416.26
14	B2	20	700070	280513	602710	1351043	5228.45
15	B3	20	771431	306766	676931	1.44633e+06	4228.69
16	B4	20	799806	326856	726584	1.46895e+06	3840.34
17	B5	20	807245	327809	749213	1.50175e+06	4568.2
18	B6	20	787737	319167	738243	1.45751e+06	5838.05
19	B7	20	839531	330719	713736	1.41689e+06	5361.79
20	B8	20	86036.3	16842.2	18248	14312	6179.83
21	B9	20	86082.3	19063.9	16320.3	14938.6	3726.3
22	B10	20	82044.1	14117.7	15576.6	11620.4	2082.14
23	B11	20	198287	21047.2	16252.6	16397.3	5336.2
24	B12	20	99327.4	13115.2	10595.7	8219.75	3252.04
25	C1	20	724940	300244	654126	1.49422e+06	13347.6
26	C2	20	805227	360729	689788	1.48622e+06	9182.87
27	C3	20	718674	315622	739294	1.53585e+06	5971.09
28	C4	20	806650	342810	815832	1.63278e+06	2757.4
29	C5	20	809032	340928	814958	1588732	4560.06
30	C6	20	854146	361731	837857	1.61956e+06	9134.04
31	C7	20	849382	347485	806462	1.56035e+06	5838.33
32	C8	20	78805.3	15690.7	24825.3	18863	5802.59
33	C9	20	70443.6	11555.4	11696.4	9391.62	2607.23
34	C10	20	97258.4	17399.2	17183	12363.9	4652.02
35	C11	20	92145.2	13951.9	15348.9	16536.7	2794.26
36	C12	20	80235.1	10281	6801.07	8731.42	287.204
37	D1	20	764054	322071	725240	1.61764e+06	6374.54
38	D2	20	791559	328470	746158	1.57634e+06	7196.74
39	D3	20	752314	324498	755635	1.54818e+06	8042.41
40	D4	20	796645	339904	825582	1.6185e+06	4017.36
41	D5	20	839308	359089	869148	1.6665e+06	7204.51
42	D6	20	751784	338062	842615	1.60055e+06	2383.64
43	D7	20	813817	348755	812159	1.56036e+06	4556.43
44	D8	20	74315.1	10660.6	15118.6	10140.1	6510.5
45	D9	20	67579.5	12622.6	13993.8	13035.3	5877.66
46	D10	20	80818.4	10253.9	12626.7	10192.4	2812.89
47	D11	20	72208.3	12783	13448.8	84336.3	347035
48	D12	20	98115	11277.9	8615.03	7342.48	767.135
49	E1	20	672261	284914	644763	1447222	6709.42
50	E2	20	755154	335579	732631	1.54699e+06	11923.3
51	E3	20	665559	305288	713132	1.41955e+06	14887.4
52	E4	20	782775	327923	778109	1.50772e+06	5022.55
53	E5	20	773859	321428	763859	1.44653e+06	6771.87
54	E6	20	690179	309336	756857	1.435e+06	512.521
55	E7	20	780551	323677	762627	1452046	5494.79
56	E8	20	44868.4	7578.99	17234.6	11124.4	3092.62
57	E9	20	64681.7	9224.38	10660	10584.4	3287.39
58	E10	20	73488.6	11357.8	14732	10887.3	3829.01
59	E11	20	169662	20321.3	11336.8	11879.3	2293.89
60	E12	20	92387.2	19726.7	12097.6	14049.2	8300.71
61	F1	20	633957	271890	626519	1.42728e+06	9165.08
62	F2	20	749669	313217	710866	1.52588e+06	5844.58
63	F3	20	791277	342438	722984	1.48087e+06	7968.66
64	F4	20	732248	301539	696534	1.37259e+06	7802.09
65	F5	20	698500	299198	722821	1.39598e+06	4465.11
66	F6	20	1.25364e+06	452946	818121	1.46824e+06	19118.8
67	F7	20	697726	310531	744477	1444786	5396.48
68	F8	20	68289.8	8814.25	12345.8	9147.47	2698.65
69	F9	20	67579.5	13470.7	13349.7	11445.4	5480.7
70	F10	20	74777.3	26800.1	18700.2	14603.8	3326.45
71	F11	20	169986	20559.6	9612.33	12669.1	1301.13
72	F12	20	81402.1	7067.79	2508.92	6263.9	591.278
73	G1	20	669543	278391	615160	1.43667e+06	7775.93
74	G2	20	593948	271144	661811	1.46831e+06	5537.23
75	G3	20	605678	276454	669512	1.40836e+06	4494.92
76	G4	20	98675	79083.3	32299.6	12858.5	5124.93
77	G5	20	69221.1	8508.08	4273.48	3655.27	1154.04
78	G6	20	57020.9	8250.99	8039.56	10461.6	1485.29
79	G7	20	54801.3	7359.36	5673.16	7508.81	766.33
80	G8	20	214805	19940	14771.2	14486.2	3656.36
81	G9	20	199045	27276.2	17634.4	19525.5	6563.2
82	G10	20	155192	26128.8	12202.2	9517.87	700.593
83	G11	20	147176	21601.3	17951.5	20995.6	8225.63
84	G12	20	80006.9	10086.7	7223.07	9337.95	2411.28
85	H1	20	85947	16681.7	5008.94	6084.28	-135.794
86	H2	20	80370.2	10146.4	6171.43	7156.82	2004.01
87	H3	20	56310.5	7527.66	4804.14	3492.88	905.422
88	H4	20	64140.3	10331.7	3079.47	3671.32	1949.78
89	H5	20	154746	17389.2	10823.2	9202.14	2529.47
90	H6	20	84749.3	8813.48	3217.54	3610.11	879.919
91	H7	20	81172.3	8927.69	5131.24	6871.59	-166.397
92	H8	20	62012.1	4978.67	292.218	3975.73	-66.0529
93	H9	20	79889.7	8261.8	6264.99	5118.72	147.266
94	H10	20	97851.2	17589.2	8156.18	8354.68	1422.72
95	H11	20	89049.3	13343.4	7464.38	7645.48	2818.7
96	H12	20	296645	54443.7	37850.1	53387.1	25357.3
1	A1	21	840640	324676	593387	1.4454e+06	10317.6
2	A2	21	739905	294453	621746	1.41201e+06	4139.78
3	A3	21	868383	437029	691338	1415409	34169
4	A4	21	772864	307155	657238	1.37495e+06	7238.73
5	A5	21	841202	334787	739967	1.52797e+06	5599.19
6	A6	21	848104	327300	709947	1.45955e+06	4052.99
7	A7	21	888830	332094	717662	1.45257e+06	4638.58
8	A8	21	95150.4	16524.7	13917.1	13887	4921.95
9	A9	21	153765	29459.9	25661.8	26154	8924.69
10	A10	21	70459.4	9587.21	13573	10448	2487.33
11	A11	21	77522.1	11150.6	9775.84	10193.3	665.094
12	A12	21	321945	42837.3	23690.1	27707.9	9412.6
13	B1	21	725314	288040	607613	1452136	4271.61
14	B2	21	701787	281491	602774	1.35095e+06	5622.16
15	B3	21	772312	307433	679477	1446605	5448.85
16	B4	21	801306	324922	727008	1.47098e+06	4021.75
17	B5	21	810373	325231	749852	1.49893e+06	3747.67
18	B6	21	793904	320569	738164	1.45833e+06	4541.19
19	B7	21	843613	328462	714700	1.41612e+06	5765.59
20	B8	21	85859.8	17659	18326.4	14538.6	6813.41
21	B9	21	86062.1	17851.1	19424.6	13842.4	6299.2
22	B10	21	83184.8	15587.1	14105.8	11464.2	1913
23	B11	21	201414	22783.2	19859.2	17539.5	6532.68
24	B12	21	99085.6	11450.4	12994.1	9998.09	2772.95
25	C1	21	729152	299141	654073	1.49167e+06	13626.8
26	C2	21	809982	361895	689381	1.48692e+06	10573.3
27	C3	21	724964	314412	738158	1.53597e+06	5391.91
28	C4	21	832768	345651	817435	1.63129e+06	1372.45
29	C5	21	843316	345947	814418	1.58989e+06	3472.68
30	C6	21	865789	361714	836435	1.62279e+06	6865
31	C7	21	852776	349592	803063	1.56012e+06	3737.83
32	C8	21	79632.1	17302.9	25269.1	16041	4924.57
33	C9	21	68317.4	11556.6	13275.9	11366.5	1839.28
34	C10	21	97701.8	15325.2	15474.4	12145.2	3898.34
35	C11	21	92657	11798.7	15452.3	15039	4464.97
36	C12	21	80067.6	9916.62	7116.08	8639.71	-315.917
[truncated: 18,684 more rows]

## Sheet: Amplification Data
Block Type	96-Well Block (0.2mL)
Calibration Background is expired	No
Calibration Background performed on	11-24-2020
Calibration Normalization FAM-ROX is expired	No
Calibration Normalization FAM-ROX performed on	11-24-2020
Calibration Normalization VIC-ROX is expired	No
Calibration Normalization VIC-ROX performed on	11-24-2020
Calibration Pure Dye CY3 is expired	No
Calibration Pure Dye CY3 performed on	03-26-2020
Calibration Pure Dye CY5 is expired	No
Calibration Pure Dye CY5 performed on	03-26-2020
Calibration Pure Dye FAM is expired	No
Calibration Pure Dye FAM performed on	11-24-2020
Calibration Pure Dye NED is expired	No
Calibration Pure Dye NED performed on	09-15-2020
Calibration Pure Dye ROX is expired	No
Calibration Pure Dye ROX performed on	11-24-2020
Calibration Pure Dye SYBR is expired	No
Calibration Pure Dye SYBR performed on	11-24-2020
Calibration Pure Dye TAMRA is expired	No
Calibration Pure Dye TAMRA performed on	11-24-2020
Calibration Pure Dye VIC is expired	No
Calibration Pure Dye VIC performed on	11-24-2020
Calibration ROI is expired	No
Calibration ROI performed on	11-24-2020
Calibration Uniformity is expired	No
Calibration Uniformity performed on	11-24-2020
Chemistry	SYBR_GREEN
Date Created	2020-12-01 16:03:44 PM EST
Experiment Barcode
Experiment Comment
Experiment File Name	D:\Program Files (x86)\Applied BioSystems\QuantStudio Real-Time PCR Software\Experiment\Sapieha\Roberto\2020-12-01 BgAT 3 days of laser Sham and laser CNV B6 Cidea nad Cox7a1.eds
Experiment Name	2020-12-01 BgAT 3 days of laser Sham and laser CNV B6 Cidea nad Cox7a1
Experiment Run End Time	2020-12-01 18:59:26 PM EST
Experiment Type	Comparative Cт (ΔΔCт)
Instrument Name	278870006
Instrument Serial Number	278870006
Instrument Type	QuantStudio(TM) 7 Flex System
Passive Reference	ROX
Quantification Cycle Method	Ct
Signal Smoothing On	true
Stage/ Cycle where Analysis is performed	Stage 2, Step 2
User Name
Well	Cycle	Target Name	Rn	Delta Rn
1	1	Tbp	0.513985	-0.0107733
1	2	Tbp	0.515899	-0.0101695
1	3	Tbp	0.522534	-0.00484394
1	4	Tbp	0.526235	-0.00245309
1	5	Tbp	0.52945	-0.000547549
1	6	Tbp	0.532212	0.000904165
1	7	Tbp	0.53466	0.00204307
1	8	Tbp	0.535604	0.0016772
1	9	Tbp	0.537271	0.0020344
1	10	Tbp	0.53943	0.00288315
1	11	Tbp	0.539773	0.00191635
1	12	Tbp	0.539808	0.000641685
1	13	Tbp	0.541216	0.000739956
1	14	Tbp	0.54246	0.000674434
1	15	Tbp	0.542364	-0.000731597
1	16	Tbp	0.543939	-0.000466611
1	17	Tbp	0.545266	-0.000449462
1	18	Tbp	0.545326	-0.00169909
1	19	Tbp	0.546821	-0.00151403
1	20	Tbp	0.548269	-0.00137583
1	21	Tbp	0.551522	0.00056679
1	22	Tbp	0.555354	0.003089
1	23	Tbp	0.565041	0.0114667
1	24	Tbp	0.58473	0.0298457
1	25	Tbp	0.621552	0.0653578
1	26	Tbp	0.692378	0.134874
1	27	Tbp	0.832101	0.273287
1	28	Tbp	1.09221	0.532088
1	29	Tbp	1.54364	0.982203
1	30	Tbp	2.22589	1.66314
1	31	Tbp	2.98497	2.42092
1	32	Tbp	3.54209	2.97672
1	33	Tbp	3.96455	3.39788
1	34	Tbp	4.30356	3.73558
1	35	Tbp	4.56637	3.99708
1	36	Tbp	4.77353	4.20292
1	37	Tbp	4.93081	4.3589
1	38	Tbp	5.05461	4.48139
1	39	Tbp	5.15389	4.57936
1	40	Tbp	5.21502	4.63918
2	1	Tbp	0.480273	-0.00370767
2	2	Tbp	0.48121	-0.00322218
2	3	Tbp	0.483751	-0.00113205
2	4	Tbp	0.485561	0.000226588
2	5	Tbp	0.486427	0.000641028
2	6	Tbp	0.486511	0.000273396
2	7	Tbp	0.487507	0.000817625
2	8	Tbp	0.487906	0.000765689
2	9	Tbp	0.487764	0.000172096
2	10	Tbp	0.488707	0.000663873
2	11	Tbp	0.488838	0.00034312
2	12	Tbp	0.489669	0.000723019
2	13	Tbp	0.4898	0.000402683
2	14	Tbp	0.489558	-0.00029045
2	15	Tbp	0.489209	-0.00109141
2	16	Tbp	0.488784	-0.00196741
2	17	Tbp	0.489381	-0.00182164
2	18	Tbp	0.48937	-0.00228359
2	19	Tbp	0.490266	-0.00183974
2	20	Tbp	0.49192	-0.000636579
2	21	Tbp	0.494153	0.00114495
2	22	Tbp	0.498348	0.00488879
2	23	Tbp	0.504879	0.0109679
2	24	Tbp	0.517863	0.0235005
2	25	Tbp	0.544669	0.0498549
2	26	Tbp	0.59854	0.103275
2	27	Tbp	0.703332	0.207616
2	28	Tbp	0.903618	0.40745
2	29	Tbp	1.26073	0.76411
2	30	Tbp	1.85061	1.35354
2	31	Tbp	2.62926	2.13173
2	32	Tbp	3.3108	2.81283
2	33	Tbp	3.78151	3.28309
2	34	Tbp	4.16312	3.66425
2	35	Tbp	4.4708	3.97147
2	36	Tbp	4.7152	4.21542
2	37	Tbp	4.89934	4.39911
2	38	Tbp	5.04165	4.54097
2	39	Tbp	5.15219	4.65105
2	40	Tbp	5.23011	4.72852
3	1	Tbp	0.557457	-0.0078288
3	2	Tbp	0.561168	-0.00518138
3	3	Tbp	0.56481	-0.00260466
3	4	Tbp	0.566989	-0.0014898
3	5	Tbp	0.569033	-0.000509701
3	6	Tbp	0.571395	0.000787253
3	7	Tbp	0.572587	0.000915182
3	8	Tbp	0.574085	0.00134882
3	9	Tbp	0.575392	0.00159179
3	10	Tbp	0.576251	0.00138617
3	11	Tbp	0.577385	0.00145634
3	12	Tbp	0.57818	0.00118623
3	13	Tbp	0.578221	0.000163251
3	14	Tbp	0.579421	0.000298987
3	15	Tbp	0.580381	0.000194755
3	16	Tbp	0.580478	-0.000772849
3	17	Tbp	0.580676	-0.00163895
3	18	Tbp	0.581224	-0.00215535
3	19	Tbp	0.582332	-0.00211182
3	20	Tbp	0.584015	-0.0014931
3	21	Tbp	0.586676	0.000103661
3	22	Tbp	0.590981	0.00334379
3	23	Tbp	0.599069	0.0103679
3	24	Tbp	0.61529	0.0255244
3	25	Tbp	0.647237	0.0564074
3	26	Tbp	0.708704	0.116809
3	27	Tbp	0.825844	0.232886
3	28	Tbp	1.04552	0.451496
3	29	Tbp	1.43463	0.839539
3	30	Tbp	2.05534	1.45919
3	31	Tbp	2.82433	2.22711
3	32	Tbp	3.43909	2.84081
3	33	Tbp	3.88321	3.28386
3	34	Tbp	4.23835	3.63794
3	35	Tbp	4.52704	3.92556
3	36	Tbp	4.74276	4.14022
3	37	Tbp	4.91088	4.30728
3	38	Tbp	5.04251	4.43784
3	39	Tbp	5.14336	4.53763
3	40	Tbp	5.22509	4.61829
4	1	Tbp	0.505768	-0.00694727
4	2	Tbp	0.508101	-0.00536702
4	3	Tbp	0.511491	-0.00272925
4	4	Tbp	0.513541	-0.00143164
4	5	Tbp	0.514719	-0.00100635
4	6	Tbp	0.516865	0.000387707
4	7	Tbp	0.51772	0.000490483
4	8	Tbp	0.518463	0.000481442
4	9	Tbp	0.519383	0.00064883
4	10	Tbp	0.520774	0.00128721
4	11	Tbp	0.521645	0.00140626
4	12	Tbp	0.522699	0.0017074
4	13	Tbp	0.522738	0.000993956
4	14	Tbp	0.523802	0.00130541
4	15	Tbp	0.524456	0.00120702
4	16	Tbp	0.524559	0.000558003
4	17	Tbp	0.524283	-0.000470278
4	18	Tbp	0.524042	-0.00146399
4	19	Tbp	0.525099	-0.00115897
4	20	Tbp	0.526832	-0.000178457
4	21	Tbp	0.526976	-0.000786585
4	22	Tbp	0.526917	-0.00159826
4	23	Tbp	0.529618	0.000350053
4	24	Tbp	0.536571	0.0065514
4	25	Tbp	0.547114	0.0163419
4	26	Tbp	0.567095	0.0355707
4	27	Tbp	0.60964	0.0773627
4	28	Tbp	0.689617	0.156588
4	29	Tbp	0.839796	0.306014
4	30	Tbp	1.12032	0.585787
4	31	Tbp	1.60608	1.07079
4	32	Tbp	2.327	1.79096
4	33	Tbp	3.10064	2.56385
4	34	Tbp	3.65533	3.11779
4	35	Tbp	4.07204	3.53375
4	36	Tbp	4.40698	3.86793
4	37	Tbp	4.66745	4.12765
4	38	Tbp	4.8739	4.33335
4	39	Tbp	5.03486	4.49355
4	40	Tbp	5.14699	4.60493
5	1	Tbp	0.49977	-0.00417903
5	2	Tbp	0.501244	-0.00321693
5	3	Tbp	0.503654	-0.00131877
5	4	Tbp	0.505269	-0.000216147
5	5	Tbp	0.506374	0.000377032
5	6	Tbp	0.506379	-0.000130389
5	7	Tbp	0.507323	0.000301798
5	8	Tbp	0.508095	0.000561668
5	9	Tbp	0.508674	0.000628538
5	10	Tbp	0.50905	0.000492812
5	11	Tbp	0.509094	2.45517e-05
5	12	Tbp	0.510277	0.00069629
5	13	Tbp	0.509784	-0.000309366
5	14	Tbp	0.510651	4.605e-05
5	15	Tbp	0.511447	0.000329583
5	16	Tbp	0.512008	0.00037875
5	17	Tbp	0.51183	-0.000311358
5	18	Tbp	0.512003	-0.000650158
5	19	Tbp	0.511763	-0.00140261
5	20	Tbp	0.512197	-0.00147975
5	21	Tbp	0.514266	7.69406e-05
5	22	Tbp	0.516606	0.00190453
5	23	Tbp	0.522025	0.00681166
5	24	Tbp	0.532363	0.0166381
5	25	Tbp	0.551787	0.03555
5	26	Tbp	0.590581	0.0738315
5	27	Tbp	0.665794	0.148532
5	28	Tbp	0.808889	0.291115
5	29	Tbp	1.07514	0.556858
5	30	Tbp	1.53805	1.01925
5	31	Tbp	2.2392	1.71989
5	32	Tbp	3.01858	2.49876
5	33	Tbp	3.58598	3.06564
5	34	Tbp	4.0181	3.49726
5	35	Tbp	4.37295	3.85159
5	36	Tbp	4.64639	4.12452
5	37	Tbp	4.85454	4.33215
5	38	Tbp	5.0151	4.49221
5	39	Tbp	5.13651	4.61311
5	40	Tbp	5.21871	4.69479
6	1	Tbp	0.517917	-0.00423458
6	2	Tbp	0.519696	-0.00323229
6	3	Tbp	0.522365	-0.00133969
6	4	Tbp	0.524974	0.000492718
6	5	Tbp	0.525236	-2.21077e-05
6	6	Tbp	0.526708	0.000672325
6	7	Tbp	0.527539	0.000726247
6	8	Tbp	0.527198	-0.00039154
6	9	Tbp	0.527665	-0.000700968
6	10	Tbp	0.530162	0.0010195
6	11	Tbp	0.530406	0.000486494
6	12	Tbp	0.530673	-2.39814e-05
6	13	Tbp	0.532129	0.000655312
6	14	Tbp	0.532391	0.000141142
6	15	Tbp	0.531729	-0.00129779
6	16	Tbp	0.532883	-0.000920757
6	17	Tbp	0.534028	-0.000553255
6	18	Tbp	0.535906	0.000548516
6	19	Tbp	0.535832	-0.000302719
6	20	Tbp	0.537722	0.000810556
6	21	Tbp	0.544332	0.00664368
6	22	Tbp	0.555524	0.0170587
6	23	Tbp	0.576443	0.0372015
6	24	Tbp	0.616625	0.0766061
6	25	Tbp	0.695662	0.154866
6	26	Tbp	0.847654	0.306081
6	27	Tbp	1.12552	0.583167
6	28	Tbp	1.60531	1.06218
6	29	Tbp	2.31592	1.77202
6	30	Tbp	3.08423	2.53955
6	31	Tbp	3.62438	3.07893
6	32	Tbp	4.02019	3.47396
6	33	Tbp	4.34373	3.79672
6	34	Tbp	4.59759	4.04981
6	35	Tbp	4.79276	4.2442
6	36	Tbp	4.9362	4.38686
6	37	Tbp	5.05214	4.50203
6	38	Tbp	5.13849	4.58759
6	39	Tbp	5.20647	4.6548
6	40	Tbp	5.2548	4.70236
7	1	Tbp	0.551916	-0.00655046
7	2	Tbp	0.554511	-0.00469476
7	3	Tbp	0.55733	-0.00261526
7	4	Tbp	0.559598	-0.00108716
7	5	Tbp	0.561187	-0.000237354
7	6	Tbp	0.562397	0.000233243
7	7	Tbp	0.562945	4.27057e-05
7	8	Tbp	0.56493	0.00128757
7	9	Tbp	0.566057	0.00167531
7	10	Tbp	0.567086	0.00196483
7	11	Tbp	0.567767	0.00190709
7	12	Tbp	0.567063	0.000463787
7	13	Tbp	0.567169	-0.00017003
7	14	Tbp	0.567916	-0.000161607
7	15	Tbp	0.568385	-0.000431896
7	16	Tbp	0.568834	-0.000722211
7	17	Tbp	0.569603	-0.000693284
7	18	Tbp	0.570048	-0.000987653
7	19	Tbp	0.571083	-0.000691459
7	20	Tbp	0.571884	-0.000629928
7	21	Tbp	0.574107	0.000853293
7	22	Tbp	0.579148	0.0051554
7	23	Tbp	0.588983	0.0142516
7	24	Tbp	0.608396	0.0329249
7	25	Tbp	0.64576	0.0695491
7	26	Tbp	0.717603	0.140654
7	27	Tbp	0.856424	0.278735
7	28	Tbp	1.11413	0.535698
7	29	Tbp	1.56755	0.988383
7	30	Tbp	2.25882	1.67891
7	31	Tbp	3.04086	2.46021
7	32	Tbp	3.62098	3.0396
7	33	Tbp	4.04054	3.45842
7	34	Tbp	4.38748	3.80461
7	35	Tbp	4.6555	4.0719
7	36	Tbp	4.86579	4.28145
7	37	Tbp	5.02987	4.44479
7	38	Tbp	5.15376	4.56793
7	39	Tbp	5.25102	4.66445
7	40	Tbp	5.32216	4.73486
8	1
8	2
8	3
8	4
8	5
8	6
8	7
8	8
8	9
8	10
8	11
8	12
8	13
8	14
8	15
8	16
8	17
8	18
8	19
8	20
8	21
8	22
8	23
8	24
8	25
8	26
8	27
8	28
8	29
8	30
8	31
8	32
8	33
8	34
8	35
8	36
8	37
8	38
8	39
8	40
9	1
9	2
9	3
9	4
9	5
9	6
9	7
9	8
9	9
9	10
9	11
9	12
9	13
9	14
9	15
9	16
9	17
9	18
9	19
9	20
9	21
9	22
9	23
9	24
9	25
9	26
9	27
9	28
9	29
9	30
9	31
9	32
9	33
9	34
9	35
9	36
9	37
9	38
9	39
9	40
10	1
10	2
10	3
10	4
10	5
10	6
10	7
10	8
10	9
10	10
10	11
10	12
10	13
10	14
10	15
10	16
10	17
10	18
10	19
10	20
10	21
10	22
10	23
10	24
10	25
10	26
10	27
10	28
10	29
10	30
10	31
10	32
10	33
10	34
10	35
10	36
10	37
10	38
10	39
10	40
11	1
11	2
11	3
11	4
11	5
11	6
11	7
11	8
11	9
11	10
11	11
11	12
11	13
11	14
11	15
11	16
11	17
11	18
11	19
11	20
11	21
11	22
11	23
11	24
11	25
11	26
11	27
11	28
11	29
11	30
11	31
11	32
11	33
11	34
11	35
11	36
11	37
11	38
11	39
11	40
12	1
12	2
12	3
12	4
12	5
12	6
12	7
12	8
12	9
12	10
12	11
12	12
12	13
12	14
12	15
12	16
12	17
12	18
12	19
12	20
12	21
12	22
12	23
12	24
12	25
12	26
12	27
12	28
12	29
12	30
12	31
12	32
12	33
12	34
12	35
12	36
12	37
12	38
12	39
12	40
13	1	Tbp	0.451292	-0.00679925
13	2	Tbp	0.452894	-0.00598419
13	3	Tbp	0.455701	-0.00396506
13	4	Tbp	0.458719	-0.0017345
13	5	Tbp	0.460316	-0.000925045
13	6	Tbp	0.462087	5.88759e-05
13	7	Tbp	0.464621	0.00180502
13	8	Tbp	0.465424	0.00182025
13	9	Tbp	0.46646	0.00206936
13	10	Tbp	0.46725	0.00207192
13	11	Tbp	0.46809	0.00212446
13	12	Tbp	0.467691	0.00093794
13	13	Tbp	0.468288	0.000747412
13	14	Tbp	0.46809	-0.000237766
13	15	Tbp	0.468616	-0.000499433
13	16	Tbp	0.469275	-0.000627437
13	17	Tbp	0.469701	-0.000989448
13	18	Tbp	0.47012	-0.00135793
13	19	Tbp	0.471556	-0.00070946
13	20	Tbp	0.472854	-0.000198621
13	21	Tbp	0.473449	-0.00039055
13	22	Tbp	0.477595	0.00296739
13	23	Tbp	0.485406	0.0099907
13	24	Tbp	0.50002	0.023818
13	25	Tbp	0.527881	0.0508909
13	26	Tbp	0.582788	0.105011
13	27	Tbp	0.689401	0.210836
13	28	Tbp	0.888446	0.409094
13	29	Tbp	1.24953	0.769392
13	30	Tbp	1.84409	1.36316
13	31	Tbp	2.62639	2.14468
13	32	Tbp	3.31184	2.82934
13	33	Tbp	3.79988	3.31659
13	34	Tbp	4.18178	3.69771
13	35	Tbp	4.48074	3.99587
13	36	Tbp	4.72086	4.23521
13	37	Tbp	4.90186	4.41542
13	38	Tbp	5.04346	4.55624
13	39	Tbp	5.15426	4.66625
13	40	Tbp	5.23302	4.74421
14	1	Tbp	0.477249	-0.0021207
14	2	Tbp	0.478536	-0.00126719
14	3	Tbp	0.480155	-8.17984e-05
14	4	Tbp	0.480597	-7.26739e-05
14	5	Tbp	0.481257	0.000153054
14	6	Tbp	0.481333	-0.000203794
14	7	Tbp	0.482536	0.000565856
14	8	Tbp	0.483517	0.00111321
14	9	Tbp	0.483634	0.000796357
14	10	Tbp	0.483352	8.0868e-05
14	11	Tbp	0.483753	4.79116e-05
14	12	Tbp	0.483669	-0.000469124
14	13	Tbp	0.484446	-0.00012523
14	14	Tbp	0.48431	-0.000695433
14	15	Tbp	0.484509	-0.000930032
14	16	Tbp	0.484882	-0.000989691
14	17	Tbp	0.48561	-0.000695477
14	18	Tbp	0.486115	-0.000624543
14	19	Tbp	0.486268	-0.00090465
14	20	Tbp	0.487304	-0.000301833
14	21	Tbp	0.488761	0.000721524
14	22	Tbp	0.491089	0.0026155
14	23	Tbp	0.495983	0.00707646
14	24	Tbp	0.507507	0.0181664
14	25	Tbp	0.530029	0.0402556
14	26	Tbp	0.572572	0.0823652
14	27	Tbp	0.655272	0.164631
14	28	Tbp	0.812366	0.321292
14	29	Tbp	1.10309	0.611584
14	30	Tbp	1.59935	1.10741
14	31	Tbp	2.31604	1.82367
14	32	Tbp	3.04707	2.55426
14	33	Tbp	3.56449	3.07125
14	34	Tbp	3.96001	3.46633
14	35	Tbp	4.28143	3.78732
14	36	Tbp	4.53901	4.04447
14	37	Tbp	4.73529	4.24031
14	38	Tbp	4.8791	4.38369
14	39	Tbp	5.00664	4.5108
14	40	Tbp	5.0995	4.60322
15	1	Tbp	0.48891	-0.0020826
15	2	Tbp	0.490143	-0.00128202
15	3	Tbp	0.491768	-8.9154e-05
15	4	Tbp	0.492216	-7.29724e-05
15	5	Tbp	0.492988	0.000267965
15	6	Tbp	0.493866	0.000713479
15	7	Tbp	0.493716	0.000131558
15	8	Tbp	0.494212	0.000195661
15	9	Tbp	0.494286	-0.000162057
15	10	Tbp	0.494967	8.70595e-05
15	11	Tbp	0.495499	0.000186658
15	12	Tbp	0.495484	-0.00026008
15	13	Tbp	0.495943	-0.000232216
15	14	Tbp	0.495902	-0.000705448
15	15	Tbp	0.495979	-0.00106087
15	16	Tbp	0.497254	-0.000217795
15	17	Tbp	0.497727	-0.00017658
15	18	Tbp	0.498386	5.07813e-05
15	19	Tbp	0.498564	-0.000202629
15	20	Tbp	0.49934	0.000140752
15	21	Tbp	0.501037	0.00140589
15	22	Tbp	0.506102	0.00603902
15	23	Tbp	0.513916	0.0134219
15	24	Tbp	0.530635	0.0297087
15	25	Tbp	0.563642	0.0622833
15	26	Tbp	0.626223	0.124433
15	27	Tbp	0.746595	0.244373
15	28	Tbp	0.97295	0.470296
15	29	Tbp	1.3769	0.873817
15	30	Tbp	2.02117	1.51765
15	31	Tbp	2.81776	2.31381
15	32	Tbp	3.45402	2.94964
15	33	Tbp	3.90448	3.39966
15	34	Tbp	4.26893	3.76368
15	35	Tbp	4.56279	4.05711
15	36	Tbp	4.78759	4.28148
15	37	Tbp	4.95742	4.45088
15	38	Tbp	5.08892	4.58194
15	39	Tbp	5.18657	4.67917
15	40	Tbp	5.25705	4.74921
16	1	Tbp	0.496972	-0.00373889
16	2	Tbp	0.497164	-0.00402315
16	3	Tbp	0.499453	-0.00220992
16	4	Tbp	0.500942	-0.00119706
16	5	Tbp	0.501451	-0.00116467
16	6	Tbp	0.503092	-4.50802e-07
16	7	Tbp	0.504931	0.0013622
16	8	Tbp	0.505557	0.00151236
16	9	Tbp	0.505803	0.00128136
16	10	Tbp	0.50665	0.00165219
16	11	Tbp	0.507008	0.00153401
16	12	Tbp	0.507222	0.00127178
16	13	Tbp	0.506775	0.000348467
16	14	Tbp	0.506608	-0.000294583
16	15	Tbp	0.50774	0.000360556
16	16	Tbp	0.507142	-0.000713555
16	17	Tbp	0.506763	-0.00156844
16	18	Tbp	0.507654	-0.00115422
16	19	Tbp	0.507619	-0.00166525
16	20	Tbp	0.508411	-0.00134956
16	21	Tbp	0.509302	-0.0009354
16	22	Tbp	0.511371	0.000657797
16	23	Tbp	0.513462	0.00227239
16	24	Tbp	0.518286	0.00661944
16	25	Tbp	0.528816	0.0166732
16	26	Tbp	0.550378	0.0377589
16	27	Tbp	0.590329	0.0772341
16	28	Tbp	0.667887	0.154315
16	29	Tbp	0.816754	0.302706
16	30	Tbp	1.09153	0.577007
16	31	Tbp	1.5674	1.0524
16	32	Tbp	2.27849	1.76301
16	33	Tbp	3.05478	2.53883
16	34	Tbp	3.61417	3.09774
16	35	Tbp	4.02834	3.51144
16	36	Tbp	4.36936	3.85198
16	37	Tbp	4.63321	4.11535
16	38	Tbp	4.83951	4.32118
16	39	Tbp	4.99859	4.47978
16	40	Tbp	5.10942	4.59013
17	1	Tbp	0.489033	-0.00288417
17	2	Tbp	0.489403	-0.00297929
17	3	Tbp	0.492011	-0.000837117
17	4	Tbp	0.493467	0.000154116
17	5	Tbp	0.494315	0.000537501
17	6	Tbp	0.495135	0.000892633
17	7	Tbp	0.495266	0.000557812
17	8	Tbp	0.495521	0.000347833
17	9	Tbp	0.49593	0.000292439
17	10	Tbp	0.496294	0.000190582
17	11	Tbp	0.496877	0.000308458
17	12	Tbp	0.496616	-0.000417548
17	13	Tbp	0.497336	-0.000162492
17	14	Tbp	0.49746	-0.000502886
17	15	Tbp	0.497928	-0.000500106
17	16	Tbp	0.497693	-0.0012006
17	17	Tbp	0.498288	-0.00107015
17	18	Tbp	0.498843	-0.000980347
17	19	Tbp	0.499343	-0.000945619
17	20	Tbp	0.500081	-0.000672711
17	21	Tbp	0.502031	0.000812675
17	22	Tbp	0.504879	0.00319553
17	23	Tbp	0.508965	0.00681607
17	24	Tbp	0.518304	0.0156904
17	25	Tbp	0.536599	0.0335203
17	26	Tbp	0.571716	0.0681722
17	27	Tbp	0.640661	0.136652
17	28	Tbp	0.770832	0.266358
17	29	Tbp	1.01469	0.509753
17	30	Tbp	1.44549	0.940088
17	31	Tbp	2.11662	1.61075
17	32	Tbp	2.91344	2.40711
17	33	Tbp	3.52531	3.01852
17	34	Tbp	3.96714	3.45988
17	35	Tbp	4.31529	3.80756
17	36	Tbp	4.59765	4.08945
17	37	Tbp	4.81858	4.30992
17	38	Tbp	4.98443	4.4753
17	39	Tbp	5.10939	4.5998
17	40	Tbp	5.20237	4.69231
18	1	Tbp	0.467725	-0.00712585
18	2	Tbp	0.469789	-0.00586082
18	3	Tbp	0.473899	-0.00255058
18	4	Tbp	0.475568	-0.00168204
18	5	Tbp	0.478063	1.3216e-05
18	6	Tbp	0.479857	0.00100725
18	7	Tbp	0.48015	0.000501009
18	8	Tbp	0.482546	0.00209732
18	9	Tbp	0.483637	0.00238865
18	10	Tbp	0.483802	0.00175351
18	11	Tbp	0.484236	0.00138743
18	12	Tbp	0.484518	0.000870156
18	13	Tbp	0.484312	-0.000135425
18	14	Tbp	0.483888	-0.0013599
18	15	Tbp	0.483493	-0.00255434
18	16	Tbp	0.485421	-0.00142608
18	17	Tbp	0.486819	-0.000827608
18	18	Tbp	0.486909	-0.00153791
18	19	Tbp	0.487084	-0.00216187
18	20	Tbp	0.490601	0.000554592
18	21	Tbp	0.494508	0.00366263
18	22	Tbp	0.499885	0.00823968
18	23	Tbp	0.513898	0.0214525
18	24	Tbp	0.54059	0.0473445
18	25	Tbp	0.590911	0.0968661
18	26	Tbp	0.688487	0.193642
18	27	Tbp	0.874038	0.378393
18	28	Tbp	1.20749	0.711042
18	29	Tbp	1.76181	1.26457
18	30	Tbp	2.50869	2.01065
18	31	Tbp	3.186	2.68715
18	32	Tbp	3.65929	3.15965
18	33	Tbp	4.03214	3.5317
18	34	Tbp	4.32615	3.8249
18	35	Tbp	4.55493	4.05288
18	36	Tbp	4.72879	4.22595
18	37	Tbp	4.86852	4.36488
18	38	Tbp	4.98217	4.47773
18	39	Tbp	5.0768	4.57156
18	40	Tbp	5.14005	4.63401
19	1	Tbp	0.536216	-0.00498294
19	2	Tbp	0.538573	-0.00312338
19	3	Tbp	0.541101	-0.00109211
19	4	Tbp	0.543044	0.000353493
19	5	Tbp	0.542983	-0.000205588
19	6	Tbp	0.542994	-0.000691416
19	7	Tbp	0.54433	0.000147649
19	8	Tbp	0.545486	0.000805634
19	9	Tbp	0.545783	0.000605909
19	10	Tbp	0.545965	0.000290909
19	11	Tbp	0.546156	-1.55088e-05
19	12	Tbp	0.547338	0.000668524
19	13	Tbp	0.54804	0.000873574
19	14	Tbp	0.548445	0.000781852
19	15	Tbp	0.548013	-0.000148208
19	16	Tbp	0.547598	-0.00106009
19	17	Tbp	0.547709	-0.00144608
19	18	Tbp	0.548649	-0.00100327
19	19	Tbp	0.549974	-0.000176123
19	20	Tbp	0.551958	0.00131084
19	21	Tbp	0.555638	0.00449386
19	22	Tbp	0.564267	0.0126254
19	23	Tbp	0.579324	0.0271851
19	24	Tbp	0.609966	0.0573299
19	25	Tbp	0.668981	0.115847
19	26	Tbp	0.781193	0.227562
19	27	Tbp	0.99368	0.439552
19	28	Tbp	1.37468	0.820058
19	29	Tbp	1.99606	1.44094
19	30	Tbp	2.78121	2.22559
19	31	Tbp	3.42636	2.87024
19	32	Tbp	3.8904	3.33379
19	33	Tbp	4.26088	3.70377
19	34	Tbp	4.55858	4.00097
19	35	Tbp	4.78796	4.22986
19	36	Tbp	4.96457	4.40597
19	37	Tbp	5.1037	4.5446
19	38	Tbp	5.21818	4.65858
19	39	Tbp	5.30728	4.74718
19	40	Tbp	5.36302	4.80242
20	1
20	2
20	3
20	4
20	5
20	6
20	7
20	8
20	9
20	10
20	11
20	12
20	13
20	14
20	15
20	16
20	17
20	18
20	19
20	20
20	21
20	22
20	23
20	24
20	25
20	26
20	27
20	28
20	29
20	30
20	31
20	32
20	33
20	34
20	35
20	36
20	37
20	38
20	39
20	40
21	1
21	2
21	3
21	4
21	5
21	6
21	7
21	8
21	9
21	10
21	11
21	12
21	13
21	14
21	15
21	16
21	17
21	18
21	19
21	20
21	21
21	22
21	23
21	24
21	25
21	26
21	27
21	28
21	29
21	30
21	31
21	32
21	33
21	34
21	35
21	36
21	37
21	38
21	39
21	40
22	1
22	2
22	3
22	4
22	5
22	6
22	7
22	8
22	9
22	10
22	11
22	12
22	13
22	14
22	15
22	16
22	17
22	18
22	19
22	20
22	21
22	22
22	23
22	24
22	25
22	26
22	27
22	28
22	29
22	30
22	31
22	32
22	33
22	34
22	35
22	36
22	37
22	38
22	39
22	40
23	1
23	2
23	3
23	4
23	5
23	6
23	7
23	8
23	9
23	10
23	11
23	12
23	13
23	14
23	15
23	16
23	17
23	18
23	19
23	20
23	21
23	22
23	23
23	24
23	25
23	26
23	27
23	28
23	29
23	30
23	31
23	32
23	33
23	34
23	35
23	36
23	37
23	38
23	39
23	40
24	1
24	2
24	3
24	4
24	5
24	6
24	7
24	8
24	9
24	10
24	11
24	12
24	13
24	14
24	15
24	16
24	17
24	18
24	19
24	20
24	21
24	22
24	23
24	24
24	25
24	26
24	27
24	28
24	29
24	30
24	31
24	32
24	33
24	34
24	35
24	36
24	37
24	38
24	39
24	40
25	1	Cidea	0.44005	-0.00809803
25	2	Cidea	0.442208	-0.00657237
25	3	Cidea	0.446298	-0.00311492
25	4	Cidea	0.448084	-0.00196108
25	5	Cidea	0.450249	-0.000429275
25	6	Cidea	0.451619	0.000308831
25	7	Cidea	0.453206	0.00126321
25	8	Cidea	0.453459	0.00088391
25	9	Cidea	0.454695	0.00148728
25	10	Cidea	0.455686	0.00184609
25	11	Cidea	0.455676	0.00120307
25	12	Cidea	0.45631	0.00120526
25	13	Cidea	0.456852	0.00111433
25	14	Cidea	0.457097	0.000727277
25	15	Cidea	0.457696	0.000693205
25	16	Cidea	0.457454	-0.000180548
25	17	Cidea	0.457362	-0.000904872
25	18	Cidea	0.457778	-0.00112205
25	19	Cidea	0.45774	-0.00179237
25	20	Cidea	0.45805	-0.0021149
25	21	Cidea	0.460093	-0.000704455
25	22	Cidea	0.461471	4.19056e-05
25	23	Cidea	0.463612	0.0015501
25	24	Cidea	0.468968	0.0062737
25	25	Cidea	0.479743	0.0164159
25	26	Cidea	0.500333	0.0363735
25	27	Cidea	0.539798	0.0752065
25	28	Cidea	0.617098	0.151874
25	29	Cidea	0.764185	0.298329
25	30	Cidea	1.03253	0.56604
25	31	Cidea	1.4818	1.01468
25	32	Cidea	2.09256	1.62481
25	33	Cidea	2.66669	2.1983
25	34	Cidea	3.12507	2.65605
25	35	Cidea	3.53719	3.06754
25	36	Cidea	3.88448	3.4142
25	37	Cidea	4.15201	3.6811
25	38	Cidea	4.35596	3.88441
25	39	Cidea	4.51537	4.04318
25	40	Cidea	4.62696	4.15414
26	1	Cidea	0.482041	-0.0088316
26	2	Cidea	0.484415	-0.00775661
26	3	Cidea	0.488975	-0.00449583
26	4	Cidea	0.492105	-0.0026646
26	5	Cidea	0.496184	0.000114729
26	6	Cidea	0.497308	-6.04258e-05
26	7	Cidea	0.499122	0.000455386
26	8	Cidea	0.501155	0.00118896
26	9	Cidea	0.503985	0.00271954
26	10	Cidea	0.504696	0.00213172
26	11	Cidea	0.505961	0.00209786
26	12	Cidea	0.506849	0.00168652
26	13	Cidea	0.507183	0.000721869
26	14	Cidea	0.508899	0.00113856
26	15	Cidea	0.50962	0.000560684
26	16	Cidea	0.51055	0.000191248
26	17	Cidea	0.51166	2.77157e-06
26	18	Cidea	0.512421	-0.000535525
26	19	Cidea	0.512716	-0.00153981
26	20	Cidea	0.513276	-0.00227885
26	21	Cidea	0.515529	-0.00132483
26	22	Cidea	0.518043	-0.000109974
26	23	Cidea	0.523086	0.00363486
26	24	Cidea	0.532925	0.0121748
26	25	Cidea	0.553018	0.0309685
26	26	Cidea	0.592064	0.0687155
26	27	Cidea	0.666408	0.14176
26	28	Cidea	0.810144	0.284198
26	29	Cidea	1.07133	0.544081
26	30	Cidea	1.51796	0.98941
26	31	Cidea	2.15318	1.62334
26	32	Cidea	2.77683	2.24569
26	33	Cidea	3.25499	2.72255
26	34	Cidea	3.67096	3.13722
26	35	Cidea	4.02291	3.48787
26	36	Cidea	4.29326	3.75693
26	37	Cidea	4.49068	3.95304
26	38	Cidea	4.64423	4.1053
26	39	Cidea	4.7706	4.23037
26	40	Cidea	4.85974	4.31821
27	1	Cidea	0.42692	-0.002289
27	2	Cidea	0.427386	-0.00203724
27	3	Cidea	0.428939	-0.000698372
27	4	Cidea	0.42927	-0.000581552
27	5	Cidea	0.430153	8.72061e-05
27	6	Cidea	0.430983	0.000702797
27	7	Cidea	0.431422	0.000928156
27	8	Cidea	0.431676	0.000967967
27	9	Cidea	0.431133	0.000210714
27	10	Cidea	0.430881	-0.000256056
27	11	Cidea	0.431341	-1.01034e-05
27	12	Cidea	0.431547	-1.86327e-05
27	13	Cidea	0.431583	-0.000196767
27	14	Cidea	0.431426	-0.000567603
27	15	Cidea	0.431272	-0.00093674
27	16	Cidea	0.431761	-0.000661164
27	17	Cidea	0.432583	-5.41561e-05
27	18	Cidea	0.432566	-0.0002851
27	19	Cidea	0.43274	-0.000325011
27	20	Cidea	0.434974	0.00169442
27	21	Cidea	0.439076	0.00558189
27	22	Cidea	0.446615	0.0129065
27	23	Cidea	0.461618	0.0276953
27	24	Cidea	0.491608	0.0574719
27	25	Cidea	0.548423	0.114072
27	26	Cidea	0.658415	0.22385
27	27	Cidea	0.865906	0.431126
27	28	Cidea	1.23466	0.799661
27	29	Cidea	1.80703	1.37182
27	30	Cidea	2.47764	2.04222
27	31	Cidea	3.01973	2.5841
27	32	Cidea	3.47912	3.04327
27	33	Cidea	3.88558	3.44951
27	34	Cidea	4.19958	3.7633
27	35	Cidea	4.44502	4.00853
27	36	Cidea	4.63049	4.19378
27	37	Cidea	4.77216	4.33523
27	38	Cidea	4.88906	4.45192
27	39	Cidea	4.98562	4.54827
27	40	Cidea	5.05211	4.61454
28	1	Cidea	0.433384	-0.00330294
28	2	Cidea	0.434753	-0.00272499
28	3	Cidea	0.437326	-0.000942934
28	4	Cidea	0.438437	-0.000622506
28	5	Cidea	0.439183	-0.000666472
28	6	Cidea	0.43963	-0.00101061
28	7	Cidea	0.442486	0.00105469
28	8	Cidea	0.444378	0.00215603
28	9	Cidea	0.44462	0.00160786
28	10	Cidea	0.444729	0.000925981
28	11	Cidea	0.445451	0.000857667
28	12	Cidea	0.445673	0.000288734
28	13	Cidea	0.445415	-0.000760196
28	14	Cidea	0.445906	-0.00105906
28	15	Cidea	0.446002	-0.00175427
28	16	Cidea	0.447273	-0.00127347
28	17	Cidea	0.448462	-0.000875529
28	18	Cidea	0.449799	-0.000329468
28	19	Cidea	0.453322	0.00240355
28	20	Cidea	0.459879	0.00816972
28	21	Cidea	0.475542	0.023042
28	22	Cidea	0.504559	0.0512679
28	23	Cidea	0.560509	0.106428
28	24	Cidea	0.6698	0.214929
28	25	Cidea	0.874598	0.418936
28	26	Cidea	1.23765	0.781195
28	27	Cidea	1.80521	1.34796
28	28	Cidea	2.47624	2.01821
28	29	Cidea	3.01911	2.56029
28	30	Cidea	3.47929	3.01967
28	31	Cidea	3.88641	3.426
28	32	Cidea	4.20996	3.74877
28	33	Cidea	4.44474	3.98275
28	34	Cidea	4.62581	4.16304
28	35	Cidea	4.77007	4.3065
28	36	Cidea	4.88994	4.42558
28	37	Cidea	4.98293	4.51778
28	38	Cidea	5.05795	4.59201
28	39	Cidea	5.12014	4.65341
28	40	Cidea	5.17023	4.7027
29	1	Cidea	0.438464	-0.00264396
29	2	Cidea	0.439495	-0.00222616
29	3	Cidea	0.441258	-0.00107743
29	4	Cidea	0.442962	1.27097e-05
29	5	Cidea	0.444075	0.000512584
29	6	Cidea	0.444795	0.000618859
29	7	Cidea	0.445644	0.00085382
29	8	Cidea	0.445786	0.000382616
29	9	Cidea	0.446318	0.00030051
29	10	Cidea	0.447221	0.000589652
29	11	Cidea	0.447589	0.00034426
29	12	Cidea	0.447165	-0.000693666
29	13	Cidea	0.447059	-0.00141286
29	14	Cidea	0.44779	-0.00129567
29	15	Cidea	0.448507	-0.00119268
29	16	Cidea	0.449488	-0.000825154
29	17	Cidea	0.451408	0.000481111
29	18	Cidea	0.453942	0.00240133
29	19	Cidea	0.460132	0.00797803
29	20	Cidea	0.471088	0.0183206
29	21	Cidea	0.492689	0.039307
29	22	Cidea	0.534808	0.0808132
29	23	Cidea	0.61823	0.163621
29	24	Cidea	0.77574	0.320517
29	25	Cidea	1.06306	0.60722
29	26	Cidea	1.54586	1.08941
29	27	Cidea	2.20091	1.74385
29	28	Cidea	2.80577	2.34809
29	29	Cidea	3.29132	2.83303
29	30	Cidea	3.7329	3.274
29	31	Cidea	4.09817	3.63866
29	32	Cidea	4.378	3.91787
29	33	Cidea	4.58671	4.12596
29	34	Cidea	4.74441	4.28305
29	35	Cidea	4.87508	4.41311
29	36	Cidea	4.98104	4.51845
29	37	Cidea	5.06442	4.60122
29	38	Cidea	5.1364	4.67259
29	39	Cidea	5.19977	4.73534
29	40	Cidea	5.24574	4.7807
30	1	Cidea	0.45883	-0.00485196
30	2	Cidea	0.461228	-0.0035281
30	3	Cidea	0.465007	-0.000824099
30	4	Cidea	0.46733	0.00042567
30	5	Cidea	0.467745	-0.000233698
30	6	Cidea	0.469369	0.000316431
30	7	Cidea	0.470134	7.35968e-06
30	8	Cidea	0.471658	0.000456489
30	9	Cidea	0.472996	0.000720308
30	10	Cidea	0.474725	0.00137567
30	11	Cidea	0.475183	0.000759842
30	12	Cidea	0.476032	0.000534486
30	13	Cidea	0.475786	-0.000786255
30	14	Cidea	0.476256	-0.0013901
30	15	Cidea	0.476826	-0.00189381
30	16	Cidea	0.478809	-0.000984773
30	17	Cidea	0.479714	-0.00115413
30	18	Cidea	0.48095	-0.000992714
30	19	Cidea	0.483623	0.000606696
30	20	Cidea	0.487147	0.00305663
30	21	Cidea	0.49396	0.0087949
30	22	Cidea	0.507501	0.0212623
30	23	Cidea	0.535499	0.0481857
30	24	Cidea	0.589968	0.101581
30	25	Cidea	0.697378	0.207916
30	26	Cidea	0.901072	0.410536
30	27	Cidea	1.26104	0.769435
30	28	Cidea	1.8274	1.33472
30	29	Cidea	2.50129	2.00753
30	30	Cidea	3.04774	2.55291
30	31	Cidea	3.5028	3.00689
30	32	Cidea	3.90976	3.41278
30	33	Cidea	4.23191	3.73385
30	34	Cidea	4.47116	3.97203
30	35	Cidea	4.66136	4.16116
30	36	Cidea	4.80638	4.3051
30	37	Cidea	4.90875	4.4064
30	38	Cidea	4.99838	4.49495
30	39	Cidea	5.08792	4.58342
30	40	Cidea	5.15054	4.64497
31	1	Cidea	0.481555	-0.00667806
31	2	Cidea	0.48233	-0.00660511
31	3	Cidea	0.486049	-0.00358941
31	4	Cidea	0.489194	-0.00114693
31	5	Cidea	0.491974	0.000930257
31	6	Cidea	0.493815	0.00206912
31	7	Cidea	0.493894	0.0014453
31	8	Cidea	0.494511	0.00135962
31	9	Cidea	0.494753	0.000898902
31	10	Cidea	0.495432	0.000875417
31	11	Cidea	0.49507	-0.000189272
31	12	Cidea	0.496128	0.000167103
31	13	Cidea	0.497277	0.000612915
31	14	Cidea	0.496968	-0.000399053
31	15	Cidea	0.497056	-0.00101298
31	16	Cidea	0.497604	-0.00116772
31	17	Cidea	0.498673	-0.000801387
31	18	Cidea	0.498826	-0.00135067
31	19	Cidea	0.499325	-0.00155443
31	20	Cidea	0.502005	0.000422502
31	21	Cidea	0.504715	0.00243073
31	22	Cidea	0.509076	0.00608876
31	23	Cidea	0.520064	0.0163742
31	24	Cidea	0.541598	0.0372054
31	25	Cidea	0.583981	0.0788863
31	26	Cidea	0.666214	0.160416
31	27	Cidea	0.823867	0.317367
31	28	Cidea	1.11274	0.605538
31	29	Cidea	1.59833	1.09042
31	30	Cidea	2.27031	1.7617
31	31	Cidea	2.89946	2.39014
31	32	Cidea	3.37984	2.86983
31	33	Cidea	3.80248	3.29176
31	34	Cidea	4.15855	3.64713
31	35	Cidea	4.43568	3.92356
31	36	Cidea	4.64581	4.13298
31	37	Cidea	4.80575	4.29223
31	38	Cidea	4.92927	4.41504
31	39	Cidea	5.03118	4.51625
31	40	Cidea	5.10618	4.59054
32	1
32	2
32	3
32	4
32	5
32	6
32	7
32	8
32	9
32	10
32	11
32	12
32	13
32	14
32	15
32	16
32	17
32	18
32	19
32	20
32	21
32	22
32	23
32	24
32	25
32	26
32	27
32	28
32	29
32	30
32	31
32	32
32	33
32	34
32	35
32	36
32	37
32	38
32	39
32	40
33	1
33	2
33	3
33	4
33	5
33	6
33	7
33	8
33	9
33	10
33	11
33	12
33	13
33	14
33	15
33	16
33	17
33	18
33	19
33	20
33	21
33	22
33	23
33	24
33	25
33	26
33	27
33	28
33	29
33	30
33	31
33	32
33	33
33	34
33	35
33	36
33	37
33	38
33	39
33	40
34	1
34	2
34	3
34	4
34	5
34	6
34	7
34	8
34	9
34	10
34	11
34	12
34	13
34	14
34	15
34	16
34	17
34	18
34	19
34	20
34	21
34	22
34	23
34	24
34	25
34	26
34	27
34	28
34	29
34	30
34	31
34	32
34	33
34	34
34	35
34	36
34	37
34	38
34	39
34	40
35	1
35	2
35	3
35	4
35	5
35	6
35	7
35	8
35	9
35	10
35	11
35	12
35	13
35	14
35	15
35	16
35	17
35	18
35	19
35	20
35	21
35	22
35	23
35	24
35	25
35	26
35	27
35	28
35	29
35	30
35	31
35	32
35	33
35	34
35	35
35	36
35	37
35	38
35	39
35	40
36	1
36	2
36	3
36	4
36	5
36	6
36	7
36	8
36	9
36	10
36	11
36	12
36	13
36	14
36	15
36	16
36	17
36	18
36	19
36	20
36	21
36	22
36	23
36	24
36	25
36	26
36	27
36	28
36	29
36	30
36	31
36	32
36	33
36	34
36	35
36	36
36	37
36	38
36	39
36	40
37	1	Cidea	0.436414	-0.00131862
37	2	Cidea	0.436944	-0.00106737
37	3	Cidea	0.437878	-0.000411662
37	4	Cidea	0.438438	-0.000130423
37	5	Cidea	0.439146	0.000299439
37	6	Cidea	0.439336	0.000210264
37	7	Cidea	0.439912	0.000508192
37	8	Cidea	0.439717	3.4925e-05
37	9	Cidea	0.439653	-0.000307748
37	10	Cidea	0.440626	0.000386133
37	11	Cidea	0.441373	0.000854977
37	12	Cidea	0.44123	0.000433774
37	13	Cidea	0.441154	7.87927e-05
37	14	Cidea	0.441151	-0.000202905
37	15	Cidea	0.440815	-0.000816988
37	16	Cidea	0.440657	-0.00125405
37	17	Cidea	0.441039	-0.00115019
37	18	Cidea	0.44178	-0.000687844
37	19	Cidea	0.442284	-0.000462514
37	20	Cidea	0.443681	0.000656646
37	21	Cidea	0.445265	0.00196118
37	22	Cidea	0.448745	0.0051634
37	23	Cidea	0.456778	0.0129176
37	24	Cidea	0.472613	0.0284741
37	25	Cidea	0.502225	0.0578076
37	26	Cidea	0.561022	0.116326
37	27	Cidea	0.675737	0.230763
37	28	Cidea	0.888732	0.443479
37	29	Cidea	1.26567	0.820142
37	30	Cidea	1.84697	1.40116
37	31	Cidea	2.51675	2.07066
37	32	Cidea	3.05398	2.60761
37	33	Cidea	3.50697	3.06033
37	34	Cidea	3.89814	3.45121
37	35	Cidea	4.20717	3.75997
37	36	Cidea	4.44733	3.99985
37	37	Cidea	4.63141	4.18365
37	38	Cidea	4.77098	4.32294
37	39	Cidea	4.87933	4.43101
37	40	Cidea	4.95918	4.51059
38	1	Cidea	0.454947	-0.00301322
38	2	Cidea	0.455904	-0.00276997
38	3	Cidea	0.458187	-0.00120191
38	4	Cidea	0.460254	0.000150377
38	5	Cidea	0.461627	0.000809404
38	6	Cidea	0.46248	0.0009471
38	7	Cidea	0.463217	0.000969519
38	8	Cidea	0.463001	3.89207e-05
38	9	Cidea	0.463816	0.000140019
38	10	Cidea	0.464269	-0.000121965
38	11	Cidea	0.464181	-0.000924146
38	12	Cidea	0.465241	-0.000578728
38	13	Cidea	0.466991	0.000456494
38	14	Cidea	0.46729	4.08196e-05
38	15	Cidea	0.467556	-0.000407697
38	16	Cidea	0.468315	-0.000363164
38	17	Cidea	0.468914	-0.00047855
38	18	Cidea	0.469168	-0.000939255
38	19	Cidea	0.470487	-0.0003342
38	20	Cidea	0.471271	-0.000264484
38	21	Cidea	0.472254	3.80531e-06
38	22	Cidea	0.475023	0.00205764
38	23	Cidea	0.480677	0.00699712
38	24	Cidea	0.49086	0.0164662
38	25	Cidea	0.510227	0.0351182
38	26	Cidea	0.547697	0.0718743
38	27	Cidea	0.619556	0.143018
38	28	Cidea	0.759882	0.28263
38	29	Cidea	1.01946	0.541492
38	30	Cidea	1.46085	0.982169
38	31	Cidea	2.09196	1.61257
38	32	Cidea	2.7244	2.24428
38	33	Cidea	3.21171	2.73089
38	34	Cidea	3.64582	3.16428
38	35	Cidea	4.01663	3.53438
38	36	Cidea	4.29891	3.81594
38	37	Cidea	4.511	4.02732
38	38	Cidea	4.67394	4.18954
38	39	Cidea	4.79794	4.31282
38	40	Cidea	4.89167	4.40584
39	1	Cidea	0.436199	-0.00392721
39	2	Cidea	0.437901	-0.00266256
39	3	Cidea	0.440365	-0.000636011
39	4	Cidea	0.441769	0.000331334
39	5	Cidea	0.441709	-0.000166433
39	6	Cidea	0.441886	-0.000426706
39	7	Cidea	0.443265	0.000515307
39	8	Cidea	0.44417	0.000983224
39	9	Cidea	0.444239	0.000615157
39	10	Cidea	0.44449	0.000428258
39	11	Cidea	0.444731	0.00023209
39	12	Cidea	0.445023	8.73611e-05
39	13	Cidea	0.444603	-0.000770597
39	14	Cidea	0.445108	-0.000702776
39	15	Cidea	0.445576	-0.000671462
39	16	Cidea	0.446063	-0.000622327
39	17	Cidea	0.446589	-0.000533853
39	18	Cidea	0.446879	-0.00068037
39	19	Cidea	0.448063	6.62887e-05
39	20	Cidea	0.450386	0.00195152
39	21	Cidea	0.455125	0.00625335
39	22	Cidea	0.464207	0.0148979
39	23	Cidea	0.483453	0.0337065
39	24	Cidea	0.518996	0.068813
39	25	Cidea	0.588337	0.137717
39	26	Cidea	0.723427	0.272369
39	27	Cidea	0.973427	0.521932
39	28	Cidea	1.40621	0.954275
39	29	Cidea	2.03607	1.5837
39	30	Cidea	2.68467	2.23186
39	31	Cidea	3.1873	2.73406
39	32	Cidea	3.63464	3.18095
39	33	Cidea	4.02059	3.56647
39	34	Cidea	4.31721	3.86265
39	35	Cidea	4.54411	4.08912
39	36	Cidea	4.71706	4.26163
39	37	Cidea	4.84223	4.38637
39	38	Cidea	4.95138	4.49507
39	39	Cidea	5.04449	4.58775
39	40	Cidea	5.11317	4.65599
40	1	Cidea	0.431423	-0.000128429
40	2	Cidea	0.431887	-0.000251108
40	3	Cidea	0.432625	-9.85335e-05
40	4	Cidea	0.434097	0.000787625
40	5	Cidea	0.434553	0.000657853
40	6	Cidea	0.435782	0.00130062
40	7	Cidea	0.435643	0.0005759
40	8	Cidea	0.435466	-0.000186665
40	9	Cidea	0.435672	-0.00056633
40	10	Cidea	0.436309	-0.000515232
40	11	Cidea	0.436532	-0.000878416
40	12	Cidea	0.437581	-0.000415033
40	13	Cidea	0.437701	-0.000880141
40	14	Cidea	0.437625	-0.00154215
40	15	Cidea	0.438282	-0.00147076
40	16	Cidea	0.439772	-0.000567286
40	17	Cidea	0.440351	-0.000573528
40	18	Cidea	0.442254	0.000743244
40	19	Cidea	0.445725	0.00362884
40	20	Cidea	0.453375	0.0106924
40	21	Cidea	0.466413	0.0231452
40	22	Cidea	0.491725	0.0478712
40	23	Cidea	0.541579	0.0971397
40	24	Cidea	0.639635	0.194609
40	25	Cidea	0.823268	0.377657
40	26	Cidea	1.15397	0.70777
40	27	Cidea	1.68933	1.24255
40	28	Cidea	2.36534	1.91797
40	29	Cidea	2.94002	2.49206
40	30	Cidea	3.41235	2.96381
40	31	Cidea	3.83688	3.38776
40	32	Cidea	4.18049	3.73078
40	33	Cidea	4.44084	3.99054
40	34	Cidea	4.64083	4.18995
40	35	Cidea	4.79845	4.34698
40	36	Cidea	4.92088	4.46883
40	37	Cidea	5.0174	4.56476
40	38	Cidea	5.09384	4.64061
40	39	Cidea	5.15804	4.70423
40	40	Cidea	5.20721	4.75282
41	1	Cidea	0.429968	-0.00484219
41	2	Cidea	0.431127	-0.00441216
41	3	Cidea	0.434365	-0.00190366
41	4	Cidea	0.436336	-0.000661988
41	5	Cidea	0.438551	0.000823017
41	6	Cidea	0.440362	0.00190524
41	7	Cidea	0.440176	0.000989641
41	8	Cidea	0.440372	0.000455926
41	9	Cidea	0.441232	0.000586832
41	10	Cidea	0.441547	0.000172237
41	11	Cidea	0.441356	-0.0007487
41	12	Cidea	0.442227	-0.000607064
41	13	Cidea	0.442928	-0.00063566
41	14	Cidea	0.443868	-0.000425271
41	15	Cidea	0.444169	-0.000853993
41	16	Cidea	0.444936	-0.00081601
41	17	Cidea	0.446594	0.000112496
41	18	Cidea	0.448818	0.00160695
41	19	Cidea	0.453755	0.00581466
41	20	Cidea	0.464052	0.015382
41	21	Cidea	0.484057	0.0346576
41	22	Cidea	0.522977	0.0728479
41	23	Cidea	0.596121	0.145263
41	24	Cidea	0.735808	0.28422
41	25	Cidea	0.992293	0.539976
41	26	Cidea	1.43186	0.97881
41	27	Cidea	2.05487	1.60109
41	28	Cidea	2.66679	2.21228
41	29	Cidea	3.15906	2.70382
41	30	Cidea	3.60621	3.15024
41	31	Cidea	3.98439	3.52769
41	32	Cidea	4.27844	3.82102
41	33	Cidea	4.50633	4.04818
41	34	Cidea	4.67651	4.21763
41	35	Cidea	4.81356	4.35395
41	36	Cidea	4.92545	4.46511
41	37	Cidea	5.01009	4.54902
41	38	Cidea	5.08565	4.62385
41	39	Cidea	5.14992	4.68739
41	40	Cidea	5.19936	4.7361
42	1	Cidea	0.425564	-0.000856653
42	2	Cidea	0.426416	-0.000153724
42	3	Cidea	0.427734	0.00101481
42	4	Cidea	0.427892	0.00102426
42	5	Cidea	0.427272	0.000255136
42	6	Cidea	0.426298	-0.000867119
42	7	Cidea	0.426058	-0.00125588
42	8	Cidea	0.427909	0.000445755
42	9	Cidea	0.428747	0.00113462
42	10	Cidea	0.427309	-0.000451869
42	11	Cidea	0.426529	-0.00138032
42	12	Cidea	0.427508	-0.000550702
42	13	Cidea	0.428066	-0.000141207
42	14	Cidea	0.427838	-0.000518821
42	15	Cidea	0.428157	-0.000348401
42	16	Cidea	0.428766	0.000112175
42	17	Cidea	0.429239	0.000435452
42	18	Cidea	0.428483	-0.000468501
42	19	Cidea	0.428643	-0.000458209
42	20	Cidea	0.431269	0.00201882
42	21	Cidea	0.435789	0.00639068
42	22	Cidea	0.444194	0.0146464
42	23	Cidea	0.461108	0.0314112
42	24	Cidea	0.494017	0.0641713
42	25	Cidea	0.555772	0.125777
42	26	Cidea	0.675093	0.24495
42	27	Cidea	0.897443	0.467151
42	28	Cidea	1.28688	0.856437
42	29	Cidea	1.86906	1.43847
42	30	Cidea	2.49265	2.06192
42	31	Cidea	2.99452	2.56364
42	32	Cidea	3.44446	3.01342
42	33	Cidea	3.84091	3.40972
42	34	Cidea	4.15292	3.72158
42	35	Cidea	4.39262	3.96114
42	36	Cidea	4.57912	4.14749
42	37	Cidea	4.73012	4.29834
42	38	Cidea	4.84796	4.41603
42	39	Cidea	4.93956	4.50748
42	40	Cidea	5.00621	4.57398
43	1	Cidea	0.466712	-0.00663053
43	2	Cidea	0.468522	-0.00527804
43	3	Cidea	0.473115	-0.00114232
43	4	Cidea	0.474096	-0.000619316
43	5	Cidea	0.475655	0.00048161
43	6	Cidea	0.47575	0.000119659
43	7	Cidea	0.475645	-0.000443756
43	8	Cidea	0.477231	0.00068432
43	9	Cidea	0.478344	0.00134006
43	10	Cidea	0.478289	0.000827278
43	11	Cidea	0.478654	0.000734055
43	12	Cidea	0.479499	0.00112151
43	13	Cidea	0.479265	0.000429889
43	14	Cidea	0.47885	-0.000442308
43	15	Cidea	0.478429	-0.00132115
43	16	Cidea	0.47858	-0.00162773
43	17	Cidea	0.479231	-0.00143521
43	18	Cidea	0.480703	-0.000420589
43	19	Cidea	0.481059	-0.000522663
43	20	Cidea	0.4821	6.14009e-05
43	21	Cidea	0.484672	0.00217525
43	22	Cidea	0.490906	0.00795115
43	23	Cidea	0.501067	0.0176549
43	24	Cidea	0.52444	0.0405701
43	25	Cidea	0.571029	0.0867014
43	26	Cidea	0.657689	0.172904
43	27	Cidea	0.821773	0.336529
43	28	Cidea	1.12254	0.636843
43	29	Cidea	1.62859	1.14243
43	30	Cidea	2.31129	1.82467
43	31	Cidea	2.93304	2.44596
43	32	Cidea	3.41557	2.92804
43	33	Cidea	3.84652	3.35853
43	34	Cidea	4.20178	3.71333
43	35	Cidea	4.47652	3.98761
43	36	Cidea	4.6859	4.19654
43	37	Cidea	4.84738	4.35756
43	38	Cidea	4.97376	4.48348
43	39	Cidea	5.07511	4.58437
43	40	Cidea	5.14624	4.65505
44	1
44	2
44	3
44	4
44	5
44	6
44	7
44	8
44	9
44	10
44	11
44	12
44	13
44	14
44	15
44	16
44	17
44	18
44	19
44	20
44	21
44	22
44	23
44	24
44	25
44	26
44	27
44	28
44	29
44	30
44	31
44	32
44	33
44	34
44	35
44	36
44	37
44	38
44	39
44	40
45	1
45	2
45	3
45	4
45	5
45	6
45	7
45	8
45	9
45	10
45	11
45	12
45	13
45	14
45	15
45	16
45	17
45	18
45	19
45	20
45	21
45	22
45	23
45	24
45	25
45	26
45	27
45	28
45	29
45	30
45	31
45	32
45	33
45	34
45	35
45	36
45	37
45	38
45	39
45	40
46	1
46	2
46	3
46	4
46	5
46	6
46	7
46	8
46	9
46	10
46	11
46	12
46	13
46	14
46	15
46	16
46	17
46	18
46	19
46	20
46	21
46	22
46	23
46	24
46	25
46	26
46	27
46	28
46	29
46	30
46	31
46	32
46	33
46	34
46	35
46	36
46	37
46	38
46	39
46	40
47	1
47	2
47	3
47	4
47	5
47	6
47	7
47	8
47	9
47	10
47	11
47	12
47	13
47	14
47	15
47	16
47	17
47	18
47	19
47	20
47	21
47	22
47	23
47	24
47	25
47	26
47	27
47	28
47	29
47	30
47	31
47	32
47	33
47	34
47	35
47	36
47	37
47	38
47	39
47	40
48	1
48	2
48	3
48	4
48	5
48	6
48	7
48	8
48	9
48	10
48	11
48	12
48	13
48	14
48	15
48	16
48	17
48	18
48	19
48	20
48	21
48	22
48	23
48	24
48	25
48	26
48	27
48	28
48	29
48	30
48	31
48	32
48	33
48	34
48	35
48	36
48	37
48	38
48	39
48	40
49	1	Cox7a1	0.426258	-0.000732872
49	2	Cox7a1	0.427038	-0.000347161
49	3	Cox7a1	0.428071	0.000292734
49	4	Cox7a1	0.428584	0.000411834
49	5	Cox7a1	0.429139	0.000573134
49	6	Cox7a1	0.429605	0.000645832
49	7	Cox7a1	0.429928	0.000575031
49	8	Cox7a1	0.429681	-6.53217e-05
49	9	Cox7a1	0.430502	0.000362679
49	10	Cox7a1	0.430891	0.00035801
49	11	Cox7a1	0.430855	-7.12828e-05
49	12	Cox7a1	0.430774	-0.000545696
49	13	Cox7a1	0.43116	-0.000553256
49	14	Cox7a1	0.431123	-0.000984218
49	15	Cox7a1	0.430642	-0.00185897
49	16	Cox7a1	0.431334	-0.0015601
49	17	Cox7a1	0.431938	-0.00134998
49	18	Cox7a1	0.432028	-0.00165306
49	19	Cox7a1	0.433204	-0.00087104
49	20	Cox7a1	0.435844	0.00137562
49	21	Cox7a1	0.43978	0.00491805
49	22	Cox7a1	0.446002	0.0107469
49	23	Cox7a1	0.460073	0.0244243
49	24	Cox7a1	0.489821	0.053778
49	25	Cox7a1	0.548441	0.112005
49	26	Cox7a1	0.662632	0.225802
49	27	Cox7a1	0.87665	0.439427
49	28	Cox7a1	1.25436	0.816741
49	29	Cox7a1	1.84845	1.41044
49	30	Cox7a1	2.5828	2.1444
49	31	Cox7a1	3.22422	2.78543
49	32	Cox7a1	3.72726	3.28807
49	33	Cox7a1	4.12159	3.682
49	34	Cox7a1	4.41987	3.97989
49	35	Cox7a1	4.64418	4.20381
49	36	Cox7a1	4.81576	4.37499
[truncated: 1,884 more rows]

## Sheet: Technical Analysis Result
Block Type	96-Well Block (0.2mL)
Calibration Background is expired	No
Calibration Background performed on	11-24-2020
Calibration Normalization FAM-ROX is expired	No
Calibration Normalization FAM-ROX performed on	11-24-2020
Calibration Normalization VIC-ROX is expired	No
Calibration Normalization VIC-ROX performed on	11-24-2020
Calibration Pure Dye CY3 is expired	No
Calibration Pure Dye CY3 performed on	03-26-2020
Calibration Pure Dye CY5 is expired	No
Calibration Pure Dye CY5 performed on	03-26-2020
Calibration Pure Dye FAM is expired	No
Calibration Pure Dye FAM performed on	11-24-2020
Calibration Pure Dye NED is expired	No
Calibration Pure Dye NED performed on	09-15-2020
Calibration Pure Dye ROX is expired	No
Calibration Pure Dye ROX performed on	11-24-2020
Calibration Pure Dye SYBR is expired	No
Calibration Pure Dye SYBR performed on	11-24-2020
Calibration Pure Dye TAMRA is expired	No
Calibration Pure Dye TAMRA performed on	11-24-2020
Calibration Pure Dye VIC is expired	No
Calibration Pure Dye VIC performed on	11-24-2020
Calibration ROI is expired	No
Calibration ROI performed on	11-24-2020
Calibration Uniformity is expired	No
Calibration Uniformity performed on	11-24-2020
Chemistry	SYBR_GREEN
Date Created	2020-12-01 16:03:44 PM EST
Experiment Barcode
Experiment Comment
Experiment File Name	D:\Program Files (x86)\Applied BioSystems\QuantStudio Real-Time PCR Software\Experiment\Sapieha\Roberto\2020-12-01 BgAT 3 days of laser Sham and laser CNV B6 Cidea nad Cox7a1.eds
Experiment Name	2020-12-01 BgAT 3 days of laser Sham and laser CNV B6 Cidea nad Cox7a1
Experiment Run End Time	2020-12-01 18:59:26 PM EST
Experiment Type	Comparative Cт (ΔΔCт)
Instrument Name	278870006
Instrument Serial Number	278870006
Instrument Type	QuantStudio(TM) 7 Flex System
Passive Reference	ROX
Quantification Cycle Method	Ct
Signal Smoothing On	true
Stage/ Cycle where Analysis is performed	Stage 2, Step 2
User Name
Sample Name	Target Name	Task	RQ	RQ Min	RQ Max	Ct Mean	Delta Ct Mean	Delta Ct SE	Delta Delta Ct
7956	Tbp	UNKNOWN				27.6753
7958	Tbp	UNKNOWN				28.0605
7961	Tbp	UNKNOWN				27.6953
7951	Tbp	UNKNOWN				29.3231
7952	Tbp	UNKNOWN				28.4645
7957	Tbp	UNKNOWN				26.6559
7962	Tbp	UNKNOWN				27.1142
7956	Cidea	UNKNOWN	0.0259821	0.00226961	0.297437	28.3318	0.656529	0.817402	5.26634
7958	Cidea	UNKNOWN	0.0368648	0.0220173	0.0617247	28.2123	0.151803	0.172825	4.76161
7961	Cidea	UNKNOWN	0.0983978	0.0617612	0.156767	26.4307	-1.26458	0.156165	3.34523
7951	Cidea	UNKNOWN	1	0.787239	1.27026	24.7133	-4.60981	0.0802127	0
7952	Cidea	UNKNOWN	0.835469	0.586216	1.1907	24.114	-4.35047	0.1188	0.259342
7957	Cidea	UNKNOWN	0.061968	0.0133012	0.288698	26.0584	-0.597478	0.515953	4.01233
7962	Cidea	UNKNOWN	0.0442734	0.0157931	0.124113	27.0018	-0.112396	0.345635	4.49741
7956	Cox7a1	UNKNOWN	0.0402378	0.0183742	0.0881172	26.4664	-1.20894	0.262831	4.6353
7958	Cox7a1	UNKNOWN	0.0347368	0.0205693	0.0586624	27.0636	-0.996855	0.175699	4.84739
7961	Cox7a1	UNKNOWN	0.0329099	0.0174732	0.0619842	26.7764	-0.918913	0.212283	4.92533
7951	Cox7a1	UNKNOWN	1	0.956944	1.04499	23.4788	-5.84425	0.0147568	0
7952	Cox7a1	UNKNOWN	0.479138	0.324842	0.706724	23.6817	-4.78276	0.130316	1.06149
7957	Cox7a1	UNKNOWN	0.0256686	0.00931198	0.0707557	26.0955	-0.560392	0.339986	5.28385
7962	Cox7a1	UNKNOWN	0.0211784	0.00520876	0.0861098	26.8312	-0.282984	0.47031	5.56126
H2O	Tbp	UNKNOWN				37.058
H2O	Cidea	UNKNOWN	0.160915			35.0838	-1.97418		2.63563
H2O	Cox7a1	UNKNOWN
Analysis Type	Singleplex
Endogenous Control	Tbp
RQ Min/Max Confidence Level	95.0
Reference Sample	7951

## Sheet: BioGroup Analysis Result
Block Type	96-Well Block (0.2mL)
Calibration Background is expired	No
Calibration Background performed on	11-24-2020
Calibration Normalization FAM-ROX is expired	No
Calibration Normalization FAM-ROX performed on	11-24-2020
Calibration Normalization VIC-ROX is expired	No
Calibration Normalization VIC-ROX performed on	11-24-2020
Calibration Pure Dye CY3 is expired	No
Calibration Pure Dye CY3 performed on	03-26-2020
Calibration Pure Dye CY5 is expired	No
Calibration Pure Dye CY5 performed on	03-26-2020
Calibration Pure Dye FAM is expired	No
Calibration Pure Dye FAM performed on	11-24-2020
Calibration Pure Dye NED is expired	No
Calibration Pure Dye NED performed on	09-15-2020
Calibration Pure Dye ROX is expired	No
Calibration Pure Dye ROX performed on	11-24-2020
Calibration Pure Dye SYBR is expired	No
Calibration Pure Dye SYBR performed on	11-24-2020
Calibration Pure Dye TAMRA is expired	No
Calibration Pure Dye TAMRA performed on	11-24-2020
Calibration Pure Dye VIC is expired	No
Calibration Pure Dye VIC performed on	11-24-2020
Calibration ROI is expired	No
Calibration ROI performed on	11-24-2020
Calibration Uniformity is expired	No
Calibration Uniformity performed on	11-24-2020
Chemistry	SYBR_GREEN
Date Created	2020-12-01 16:03:44 PM EST
Experiment Barcode
Experiment Comment
Experiment File Name	D:\Program Files (x86)\Applied BioSystems\QuantStudio Real-Time PCR Software\Experiment\Sapieha\Roberto\2020-12-01 BgAT 3 days of laser Sham and laser CNV B6 Cidea nad Cox7a1.eds
Experiment Name	2020-12-01 BgAT 3 days of laser Sham and laser CNV B6 Cidea nad Cox7a1
Experiment Run End Time	2020-12-01 18:59:26 PM EST
Experiment Type	Comparative Cт (ΔΔCт)
Instrument Name	278870006
Instrument Serial Number	278870006
Instrument Type	QuantStudio(TM) 7 Flex System
Passive Reference	ROX
Quantification Cycle Method	Ct
Signal Smoothing On	true
Stage/ Cycle where Analysis is performed	Stage 2, Step 2
User Name
Biogroup Name	Target Name	Task	RQ	RQ Min	RQ Max	Ct Mean	Delta Ct Mean	Delta Ct SE	Delta Delta Ct
Analysis Type	Singleplex
Endogenous Control	Tbp
RQ Min/Max Confidence Level	95.0
Reference Biogroup Name

## Sheet: Results
Block Type	96-Well Block (0.2mL)
Calibration Background is expired	No
Calibration Background performed on	11-24-2020
Calibration Normalization FAM-ROX is expired	No
Calibration Normalization FAM-ROX performed on	11-24-2020
Calibration Normalization VIC-ROX is expired	No
Calibration Normalization VIC-ROX performed on	11-24-2020
Calibration Pure Dye CY3 is expired	No
Calibration Pure Dye CY3 performed on	03-26-2020
Calibration Pure Dye CY5 is expired	No
Calibration Pure Dye CY5 performed on	03-26-2020
Calibration Pure Dye FAM is expired	No
Calibration Pure Dye FAM performed on	11-24-2020
Calibration Pure Dye NED is expired	No
Calibration Pure Dye NED performed on	09-15-2020
Calibration Pure Dye ROX is expired	No
Calibration Pure Dye ROX performed on	11-24-2020
Calibration Pure Dye SYBR is expired	No
Calibration Pure Dye SYBR performed on	11-24-2020
Calibration Pure Dye TAMRA is expired	No
Calibration Pure Dye TAMRA performed on	11-24-2020
Calibration Pure Dye VIC is expired	No
Calibration Pure Dye VIC performed on	11-24-2020
Calibration ROI is expired	No
Calibration ROI performed on	11-24-2020
Calibration Uniformity is expired	No
Calibration Uniformity performed on	11-24-2020
Chemistry	SYBR_GREEN
Date Created	2020-12-01 16:03:44 PM EST
Experiment Barcode
Experiment Comment
Experiment File Name	D:\Program Files (x86)\Applied BioSystems\QuantStudio Real-Time PCR Software\Experiment\Sapieha\Roberto\2020-12-01 BgAT 3 days of laser Sham and laser CNV B6 Cidea nad Cox7a1.eds
Experiment Name	2020-12-01 BgAT 3 days of laser Sham and laser CNV B6 Cidea nad Cox7a1
Experiment Run End Time	2020-12-01 18:59:26 PM EST
Experiment Type	Comparative Cт (ΔΔCт)
Instrument Name	278870006
Instrument Serial Number	278870006
Instrument Type	QuantStudio(TM) 7 Flex System
Passive Reference	ROX
Quantification Cycle Method	Ct
Signal Smoothing On	true
Stage/ Cycle where Analysis is performed	Stage 2, Step 2
User Name
Well	Well Position	Omit	Sample Name	Target Name	Task	Reporter	Quencher	Quantity	Quantity Mean	Quantity SD	RQ	RQ Min	RQ Max	CT	Ct Mean	Ct SD	Delta Ct	Delta Ct Mean	Delta Ct SE	Delta Delta Ct	Automatic Ct Threshold	Tm1	Ct Threshold	Tm2	Automatic Baseline	Tm3	Baseline Start	Baseline End	Comments	HIGHSD	MTP
1	A1	FALSE	7956	Tbp	UNKNOWN	SYBR	None							27.4729	27.6753	0.28622					TRUE	80.4129	0.376388		TRUE		1	40		N	N
2	A2	FALSE	7958	Tbp	UNKNOWN	SYBR	None							27.8877	28.0605	0.244374					TRUE	80.4129	0.376388		TRUE		1	40		N	N
3	A3	FALSE	7961	Tbp	UNKNOWN	SYBR	None							27.7267	27.6953	0.0444046					TRUE	80.4129	0.376388		TRUE		1	40		N	N
4	A4	FALSE	7951	Tbp	UNKNOWN	SYBR	None							29.3117	29.3231	0.0160401					TRUE	80.5127	0.376388		TRUE		1	40		N	N
5	A5	FALSE	7952	Tbp	UNKNOWN	SYBR	None							28.394	28.4645	0.0996918					TRUE	80.5127	0.376388		TRUE		1	40		N	N
6	A6	FALSE	7957	Tbp	UNKNOWN	SYBR	None							26.3163	26.6559	0.480252					TRUE	80.6125	0.376388		TRUE		1	40		N	N
7	A7	FALSE	7962	Tbp	UNKNOWN	SYBR	None							27.458	27.1142	0.486314					TRUE	80.6125	0.376388		TRUE		1	40		N	N
13	B1	FALSE	7956	Tbp	UNKNOWN	SYBR	None							27.8777	27.6753	0.28622					TRUE	80.4129	0.376388		TRUE		1	40		N	N
14	B2	FALSE	7958	Tbp	UNKNOWN	SYBR	None							28.2333	28.0605	0.244374					TRUE	80.4129	0.376388		TRUE		1	40		N	N
15	B3	FALSE	7961	Tbp	UNKNOWN	SYBR	None							27.6639	27.6953	0.0444046					TRUE	80.4129	0.376388		TRUE		1	40		N	N
16	B4	FALSE	7951	Tbp	UNKNOWN	SYBR	None							29.3344	29.3231	0.0160401					TRUE	80.5127	0.376388		TRUE		1	40		N	N
17	B5	FALSE	7952	Tbp	UNKNOWN	SYBR	None							28.535	28.4645	0.0996918					TRUE	80.5127	0.376388		TRUE		1	40		N	N
18	B6	FALSE	7957	Tbp	UNKNOWN	SYBR	None							26.9955	26.6559	0.480252					TRUE	80.5127	0.376388		TRUE		1	40		N	N
19	B7	FALSE	7962	Tbp	UNKNOWN	SYBR	None							26.7703	27.1142	0.486314					TRUE	80.6125	0.376388		TRUE		1	40		N	N
25	C1	FALSE	7956	Cidea	UNKNOWN	SYBR	None				0.0259821	0.00226961	0.297437	29.1238	28.3318	1.11999		0.656529	0.817402	5.26634	TRUE	82.0102	0.328518		TRUE		1	40		Y	N
26	C2	FALSE	7958	Cidea	UNKNOWN	SYBR	None				0.0368648	0.0220173	0.0617247	28.2092	28.2123	0.00431719		0.151803	0.172825	4.76161	TRUE	82.11	0.328518		TRUE		1	40		N	N
27	C3	FALSE	7961	Cidea	UNKNOWN	SYBR	None				0.0983978	0.0617612	0.156767	26.5837	26.4307	0.216341		-1.26458	0.156165	3.34523	TRUE	82.11	0.328518		TRUE		1	40		N	N
28	C4	FALSE	7951	Cidea	UNKNOWN	SYBR	None				1	0.787239	1.27026	24.6339	24.7133	0.112298		-4.60981	0.0802127	0	TRUE	82.11	0.328518		TRUE		1	40		N	N
29	C5	FALSE	7952	Cidea	UNKNOWN	SYBR	None				0.835469	0.586216	1.1907	24.0184	24.114	0.135234		-4.35047	0.1188	0.259342	TRUE	82.2099	0.328518		TRUE		1	40		N	N
30	C6	FALSE	7957	Cidea	UNKNOWN	SYBR	None				0.061968	0.0133012	0.288698	25.67	26.0584	0.549339		-0.597478	0.515953	4.01233	TRUE	82.2099	0.328518		TRUE		1	40		Y	N
31	C7	FALSE	7962	Cidea	UNKNOWN	SYBR	None				0.0442734	0.0157931	0.124113	27.0366	27.0018	0.0492464		-0.112396	0.345635	4.49741	TRUE	82.3097	0.328518		TRUE		1	40		N	N
37	D1	FALSE	7956	Cidea	UNKNOWN	SYBR	None				0.0259821	0.00226961	0.297437	27.5399	28.3318	1.11999		0.656529	0.817402	5.26634	TRUE	82.11	0.328518		TRUE		1	40		Y	N
38	D2	FALSE	7958	Cidea	UNKNOWN	SYBR	None				0.0368648	0.0220173	0.0617247	28.2154	28.2123	0.00431719		0.151803	0.172825	4.76161	TRUE	82.2099	0.328518		TRUE		1	40		N	N
39	D3	FALSE	7961	Cidea	UNKNOWN	SYBR	None				0.0983978	0.0617612	0.156767	26.2777	26.4307	0.216341		-1.26458	0.156165	3.34523	TRUE	82.2099	0.328518		TRUE		1	40		N	N
40	D4	FALSE	7951	Cidea	UNKNOWN	SYBR	None				1	0.787239	1.27026	24.7927	24.7133	0.112298		-4.60981	0.0802127	0	TRUE	82.11	0.328518		TRUE		1	40		N	N
41	D5	FALSE	7952	Cidea	UNKNOWN	SYBR	None				0.835469	0.586216	1.1907	24.2096	24.114	0.135234		-4.35047	0.1188	0.259342	TRUE	82.11	0.328518		TRUE		1	40		N	N
42	D6	FALSE	7957	Cidea	UNKNOWN	SYBR	None				0.061968	0.0133012	0.288698	26.4468	26.0584	0.549339		-0.597478	0.515953	4.01233	TRUE	82.2099	0.328518		TRUE		1	40		Y	N
43	D7	FALSE	7962	Cidea	UNKNOWN	SYBR	None				0.0442734	0.0157931	0.124113	26.9669	27.0018	0.0492464		-0.112396	0.345635	4.49741	TRUE	82.3097	0.328518		TRUE		1	40		N	N
49	E1	FALSE	7956	Cox7a1	UNKNOWN	SYBR	None				0.0402378	0.0183742	0.0881172	26.2987	26.4664	0.237147		-1.20894	0.262831	4.6353	TRUE	81.511	0.272599		TRUE		1	40		N	N
50	E2	FALSE	7958	Cox7a1	UNKNOWN	SYBR	None				0.0347368	0.0205693	0.0586624	27.0954	27.0636	0.0449629		-0.996855	0.175699	4.84739	TRUE	81.4112	0.272599		TRUE		1	40		N	N
51	E3	FALSE	7961	Cox7a1	UNKNOWN	SYBR	None				0.0329099	0.0174732	0.0619842	26.9863	26.7764	0.296911		-0.918913	0.212283	4.92533	TRUE	81.511	0.272599		TRUE		1	40		N	N
52	E4	FALSE	7951	Cox7a1	UNKNOWN	SYBR	None				1	0.956944	1.04499	23.4883	23.4788	0.0133508		-5.84425	0.0147568	0	TRUE	81.511	0.272599		TRUE		1	40		N	N
53	E5	FALSE	7952	Cox7a1	UNKNOWN	SYBR	None				0.479138	0.324842	0.706724	23.5721	23.6817	0.155003		-4.78276	0.130316	1.06149	TRUE	81.511	0.272599		TRUE		1	40		N	N
54	E6	FALSE	7957	Cox7a1	UNKNOWN	SYBR	None				0.0256686	0.00931198	0.0707557	26.1119	26.0955	0.023234		-0.560392	0.339986	5.28385	TRUE	81.6109	0.272599		TRUE		1	40		N	N
55	E7	FALSE	7962	Cox7a1	UNKNOWN	SYBR	None				0.0211784	0.00520876	0.0861098	26.5103	26.8312	0.453743		-0.282984	0.47031	5.56126	TRUE	81.6109	0.272599		TRUE		1	40		N	N
61	F1	FALSE	7956	Cox7a1	UNKNOWN	SYBR	None				0.0402378	0.0183742	0.0881172	26.634	26.4664	0.237147		-1.20894	0.262831	4.6353	TRUE	81.4112	0.272599		TRUE		1	40		N	N
62	F2	FALSE	7958	Cox7a1	UNKNOWN	SYBR	None				0.0347368	0.0205693	0.0586624	27.0318	27.0636	0.0449629		-0.996855	0.175699	4.84739	TRUE	81.511	0.272599		TRUE		1	40		N	N
63	F3	FALSE	7961	Cox7a1	UNKNOWN	SYBR	None				0.0329099	0.0174732	0.0619842	26.5664	26.7764	0.296911		-0.918913	0.212283	4.92533	TRUE	81.4112	0.272599		TRUE		1	40		N	N
64	F4	FALSE	7951	Cox7a1	UNKNOWN	SYBR	None				1	0.956944	1.04499	23.4694	23.4788	0.0133508		-5.84425	0.0147568	0	TRUE	81.4112	0.272599		TRUE		1	40		N	N
65	F5	FALSE	7952	Cox7a1	UNKNOWN	SYBR	None				0.479138	0.324842	0.706724	23.7913	23.6817	0.155003		-4.78276	0.130316	1.06149	TRUE	81.4112	0.272599		TRUE		1	40		N	N
66	F6	FALSE	7957	Cox7a1	UNKNOWN	SYBR	None				0.0256686	0.00931198	0.0707557	26.0791	26.0955	0.023234		-0.560392	0.339986	5.28385	TRUE	81.511	0.272599		TRUE		1	40		N	N
67	F7	FALSE	7962	Cox7a1	UNKNOWN	SYBR	None				0.0211784	0.00520876	0.0861098	27.152	26.8312	0.453743		-0.282984	0.47031	5.56126	TRUE	81.511	0.272599		TRUE		1	40		N	N
73	G1	FALSE	H2O	Tbp	UNKNOWN	SYBR	None							37.058	37.058						TRUE	76.12	0.376388		TRUE		1	40		N	N
74	G2	FALSE	H2O	Cidea	UNKNOWN	SYBR	None				0.160915			35.0838	35.0838			-1.97418		2.63563	TRUE	73.125	0.328518	67.5343	TRUE	79.9137	1	40		N	Y
75	G3	FALSE	H2O	Cox7a1	UNKNOWN	SYBR	None							Undetermined							TRUE	78.6159	0.272599		TRUE		1	40		N	N
Analysis Type	Singleplex
Endogenous Control	Tbp
RQ Min/Max Confidence Level	95.0
Reference Sample	7951

## Sheet: Reagent Information
Block Type	96-Well Block (0.2mL)
Calibration Background is expired	No
Calibration Background performed on	11-24-2020
Calibration Normalization FAM-ROX is expired	No
Calibration Normalization FAM-ROX performed on	11-24-2020
Calibration Normalization VIC-ROX is expired	No
Calibration Normalization VIC-ROX performed on	11-24-2020
Calibration Pure Dye CY3 is expired	No
Calibration Pure Dye CY3 performed on	03-26-2020
Calibration Pure Dye CY5 is expired	No
Calibration Pure Dye CY5 performed on	03-26-2020
Calibration Pure Dye FAM is expired	No
Calibration Pure Dye FAM performed on	11-24-2020
Calibration Pure Dye NED is expired	No
Calibration Pure Dye NED performed on	09-15-2020
Calibration Pure Dye ROX is expired	No
Calibration Pure Dye ROX performed on	11-24-2020
Calibration Pure Dye SYBR is expired	No
Calibration Pure Dye SYBR performed on	11-24-2020
Calibration Pure Dye TAMRA is expired	No
Calibration Pure Dye TAMRA performed on	11-24-2020
Calibration Pure Dye VIC is expired	No
Calibration Pure Dye VIC performed on	11-24-2020
Calibration ROI is expired	No
Calibration ROI performed on	11-24-2020
Calibration Uniformity is expired	No
Calibration Uniformity performed on	11-24-2020
Chemistry	SYBR_GREEN
Date Created	2020-12-01 16:03:44 PM EST
Experiment Barcode
Experiment Comment
Experiment File Name	D:\Program Files (x86)\Applied BioSystems\QuantStudio Real-Time PCR Software\Experiment\Sapieha\Roberto\2020-12-01 BgAT 3 days of laser Sham and laser CNV B6 Cidea nad Cox7a1.eds
Experiment Name	2020-12-01 BgAT 3 days of laser Sham and laser CNV B6 Cidea nad Cox7a1
Experiment Run End Time	2020-12-01 18:59:26 PM EST
Experiment Type	Comparative Cт (ΔΔCт)
Instrument Name	278870006
Instrument Serial Number	278870006
Instrument Type	QuantStudio(TM) 7 Flex System
Passive Reference	ROX
Quantification Cycle Method	Ct
Signal Smoothing On	true
Stage/ Cycle where Analysis is performed	Stage 2, Step 2
User Name
Reagent Type	Reagent Name	Reagent Part Number	Reagent Lot Number	Reagent Expiration Date

## Sheet: Melt Curve Raw Data
Block Type	96-Well Block (0.2mL)
Calibration Background is expired	No
Calibration Background performed on	11-24-2020
Calibration Normalization FAM-ROX is expired	No
Calibration Normalization FAM-ROX performed on	11-24-2020
Calibration Normalization VIC-ROX is expired	No
Calibration Normalization VIC-ROX performed on	11-24-2020
Calibration Pure Dye CY3 is expired	No
Calibration Pure Dye CY3 performed on	03-26-2020
Calibration Pure Dye CY5 is expired	No
Calibration Pure Dye CY5 performed on	03-26-2020
Calibration Pure Dye FAM is expired	No
Calibration Pure Dye FAM performed on	11-24-2020
Calibration Pure Dye NED is expired	No
Calibration Pure Dye NED performed on	09-15-2020
Calibration Pure Dye ROX is expired	No
Calibration Pure Dye ROX performed on	11-24-2020
Calibration Pure Dye SYBR is expired	No
Calibration Pure Dye SYBR performed on	11-24-2020
Calibration Pure Dye TAMRA is expired	No
Calibration Pure Dye TAMRA performed on	11-24-2020
Calibration Pure Dye VIC is expired	No
Calibration Pure Dye VIC performed on	11-24-2020
Calibration ROI is expired	No
Calibration ROI performed on	11-24-2020
Calibration Uniformity is expired	No
Calibration Uniformity performed on	11-24-2020
Chemistry	SYBR_GREEN
Date Created	2020-12-01 16:03:44 PM EST
Experiment Barcode
Experiment Comment
Experiment File Name	D:\Program Files (x86)\Applied BioSystems\QuantStudio Real-Time PCR Software\Experiment\Sapieha\Roberto\2020-12-01 BgAT 3 days of laser Sham and laser CNV B6 Cidea nad Cox7a1.eds
Experiment Name	2020-12-01 BgAT 3 days of laser Sham and laser CNV B6 Cidea nad Cox7a1
Experiment Run End Time	2020-12-01 18:59:26 PM EST
Experiment Type	Comparative Cт (ΔΔCт)
Instrument Name	278870006
Instrument Serial Number	278870006
Instrument Type	QuantStudio(TM) 7 Flex System
Passive Reference	ROX
Quantification Cycle Method	Ct
Signal Smoothing On	true
Stage/ Cycle where Analysis is performed	Stage 2, Step 2
User Name
Well	Well Position	Reading	Temperature	Fluorescence	Derivative
1	A1	1	60.1466	4.9565	0.151981
1	A1	2	60.3463	4.95194	0.148338
1	A1	3	60.5459	4.94356	0.144675
1	A1	4	60.7456	4.92726	0.141919
1	A1	5	60.9453	4.9125	0.140858
1	A1	6	61.1449	4.89191	0.141902
1	A1	7	61.3446	4.88566	0.14495
1	A1	8	61.5443	4.86824	0.149429
1	A1	9	61.7439	4.85023	0.15447
1	A1	10	61.9436	4.8242	0.159184
1	A1	11	62.1433	4.81426	0.162954
1	A1	12	62.3429	4.79018	0.165597
1	A1	13	62.5426	4.76563	0.167366
1	A1	14	62.7423	4.75197	0.168745
1	A1	15	62.9419	4.72815	0.170176
1	A1	16	63.1416	4.72113	0.171862
1	A1	17	63.3413	4.69013	0.173724
1	A1	18	63.5409	4.67107	0.175565
1	A1	19	63.7406	4.64817	0.177254
1	A1	20	63.9403	4.63301	0.178832
1	A1	21	64.14	4.60768	0.180426
1	A1	22	64.3396	4.58782	0.182102
1	A1	23	64.5393	4.56916	0.183708
1	A1	24	64.739	4.54818	0.184864
1	A1	25	64.9386	4.52598	0.185128
1	A1	26	65.1383	4.49703	0.184274
1	A1	27	65.338	4.48187	0.182525
1	A1	28	65.5376	4.45411	0.180603
1	A1	29	65.7373	4.43379	0.179484
1	A1	30	65.937	4.42223	0.179965
1	A1	31	66.1366	4.40378	0.182253
1	A1	32	66.3363	4.38146	0.185848
1	A1	33	66.536	4.35951	0.18978
1	A1	34	66.7356	4.33161	0.193095
1	A1	35	66.9353	4.31083	0.195299
1	A1	36	67.135	4.27875	0.196511
1	A1	37	67.3346	4.2653	0.197286
1	A1	38	67.5343	4.24453	0.198248
1	A1	39	67.734	4.21861	0.199773
1	A1	40	67.9336	4.19515	0.201871
1	A1	41	68.1333	4.17546	0.204269
1	A1	42	68.333	4.15067	0.20659
1	A1	43	68.5326	4.12499	0.208528
1	A1	44	68.7323	4.0995	0.209923
1	A1	45	68.932	4.07568	0.210755
1	A1	46	69.1316	4.05453	0.211075
1	A1	47	69.3313	4.02439	0.210954
1	A1	48	69.531	4.00308	0.21047
1	A1	49	69.7306	3.97752	0.209737
1	A1	50	69.9303	3.95389	0.208928
1	A1	51	70.13	3.9265	0.208268
1	A1	52	70.3297	3.9078	0.207954
1	A1	53	70.5293	3.88081	0.208076
1	A1	54	70.729	3.86123	0.208564
1	A1	55	70.9286	3.8348	0.209229
1	A1	56	71.1283	3.80636	0.209863
1	A1	57	71.328	3.78583	0.21034
1	A1	58	71.5277	3.75838	0.210662
1	A1	59	71.7273	3.73546	0.210919
1	A1	60	71.927	3.70929	0.2112
1	A1	61	72.1267	3.68892	0.211514
1	A1	62	72.3263	3.65909	0.211776
1	A1	63	72.526	3.63879	0.211842
1	A1	64	72.7257	3.6141	0.211601
1	A1	65	72.9253	3.58303	0.211064
1	A1	66	73.125	3.56366	0.210384
1	A1	67	73.3247	3.53762	0.209805
1	A1	68	73.5243	3.51823	0.209554
1	A1	69	73.724	3.49062	0.209764
1	A1	70	73.9237	3.46634	0.210435
1	A1	71	74.1233	3.44176	0.211457
1	A1	72	74.323	3.4187	0.212617
1	A1	73	74.5227	3.39868	0.213634
1	A1	74	74.7223	3.36547	0.214211
1	A1	75	74.922	3.34372	0.214135
1	A1	76	75.1217	3.31839	0.213367
1	A1	77	75.3213	3.29313	0.212059
1	A1	78	75.521	3.27199	0.210519
1	A1	79	75.7207	3.24335	0.209108
1	A1	80	75.9203	3.21981	0.208114
1	A1	81	76.12	3.20159	0.207673
1	A1	82	76.3197	3.17363	0.207761
1	A1	83	76.5193	3.15186	0.208288
1	A1	84	76.719	3.12346	0.209255
1	A1	85	76.9187	3.1021	0.210898
1	A1	86	77.1183	3.07761	0.213752
1	A1	87	77.318	3.05505	0.218659
1	A1	88	77.5177	3.03223	0.226784
1	A1	89	77.7173	3.00446	0.239786
1	A1	90	77.917	2.97972	0.260117
1	A1	91	78.1167	2.94922	0.291372
1	A1	92	78.3164	2.92252	0.338521
1	A1	93	78.516	2.89269	0.407803
1	A1	94	78.7157	2.85468	0.506093
1	A1	95	78.9154	2.80686	0.639553
1	A1	96	79.115	2.74696	0.811492
1	A1	97	79.3147	2.66553	1.0197
1	A1	98	79.5144	2.55561	1.25399
1	A1	99	79.714	2.39866	1.49512
1	A1	100	79.9137	2.18685	1.71615
1	A1	101	80.1134	1.91007	1.88676
1	A1	102	80.313	1.59667	1.97948
1	A1	103	80.5127	1.28437	1.97635
1	A1	104	80.7124	0.993747	1.8736
1	A1	105	80.912	0.744836	1.68305
1	A1	106	81.1117	0.541744	1.42961
1	A1	107	81.3114	0.413326	1.14583
1	A1	108	81.511	0.351657	0.864832
1	A1	109	81.7107	0.332891	0.613753
1	A1	110	81.9104	0.327503	0.409434
1	A1	111	82.11	0.325374	0.257319
1	A1	112	82.3097	0.323543	0.153438
1	A1	113	82.5094	0.320923	0.0881915
1	A1	114	82.709	0.318919	0.0503268
1	A1	115	82.9087	0.317579	0.0298412
1	A1	116	83.1084	0.314094	0.0193528
1	A1	117	83.308	0.314449	0.0141777
1	A1	118	83.5077	0.314355	0.0116939
1	A1	119	83.7074	0.312874	0.0105474
1	A1	120	83.907	0.312899	0.0100355
1	A1	121	84.1067	0.309568	0.00976213
1	A1	122	84.3064	0.307919	0.00950378
1	A1	123	84.5061	0.308734	0.00916797
1	A1	124	84.7057	0.306686	0.00876113
1	A1	125	84.9054	0.305906	0.00834131
1	A1	126	85.1051	0.304983	0.00796951
1	A1	127	85.3047	0.304388	0.00768208
1	A1	128	85.5044	0.304135	0.00748916
1	A1	129	85.7041	0.302143	0.00738797
1	A1	130	85.9037	0.301063	0.00737536
1	A1	131	86.1034	0.301862	0.00744793
1	A1	132	86.3031	0.300245	0.00759
1	A1	133	86.5027	0.2992	0.0077636
1	A1	134	86.7024	0.298678	0.00791164
1	A1	135	86.9021	0.297177	0.0079773
1	A1	136	87.1017	0.296385	0.00792721
1	A1	137	87.3014	0.294855	0.007763
1	A1	138	87.5011	0.294068	0.00751485
1	A1	139	87.7007	0.295083	0.00722367
1	A1	140	87.9004	0.291689	0.00692428
1	A1	141	88.1001	0.29192	0.00664145
1	A1	142	88.2997	0.292107	0.00639417
1	A1	143	88.4994	0.290161	0.00620066
1	A1	144	88.6991	0.290305	0.00607651
1	A1	145	88.8987	0.28858	0.00602556
1	A1	146	89.0984	0.289171	0.00603307
1	A1	147	89.2981	0.287341	0.00606787
1	A1	148	89.4977	0.286571	0.00610002
1	A1	149	89.6974	0.285588	0.00612177
1	A1	150	89.8971	0.286078	0.00615271
1	A1	151	90.0967	0.284188	0.0062217
1	A1	152	90.2964	0.285199	0.00633684
1	A1	153	90.4961	0.28324	0.00647174
1	A1	154	90.6957	0.281568	0.0065818
1	A1	155	90.8954	0.281575	0.00663558
1	A1	156	91.0951	0.280524	0.00663081
1	A1	157	91.2948	0.280788	0.00657655
1	A1	158	91.4944	0.28032	0.00646454
1	A1	159	91.6941	0.277992	0.00626847
1	A1	160	91.8938	0.276669	0.00598207
1	A1	161	92.0934	0.276201	0.00566266
1	A1	162	92.2931	0.278354	0.0054269
1	A1	163	92.4928	0.276549	0.00538583
1	A1	164	92.6924	0.276228	0.00556411
1	A1	165	92.8921	0.274774	0.00586806
1	A1	166	93.0918	0.274454	0.00613018
1	A1	167	93.2914	0.272512	0.00619969
1	A1	168	93.4911	0.271696	0.00601489
1	A1	169	93.6908	0.271846	0.00561405
1	A1	170	93.8904	0.272032	0.0050851
1	A1	171	94.0901	0.27086	0.00449888
1	A1	172	94.2898	0.270244	0.00387492
1	A1	173	94.4894	0.269933	0.00319851
1	A1	174	94.6891	0.268334	0.00246787
1	A1	175	94.8888	0.270182	0.00172631
2	A2	1	60.1466	5.06151	0.168299
2	A2	2	60.3463	5.05672	0.167318
2	A2	3	60.5459	5.03529	0.16643
2	A2	4	60.7456	5.01899	0.16585
2	A2	5	60.9453	4.99859	0.165738
2	A2	6	61.1449	4.98665	0.16617
2	A2	7	61.3446	4.95782	0.167178
2	A2	8	61.5443	4.94309	0.168805
2	A2	9	61.7439	4.92045	0.171076
2	A2	10	61.9436	4.90303	0.173862
2	A2	11	62.1433	4.88701	0.176737
2	A2	12	62.3429	4.87006	0.179031
2	A2	13	62.5426	4.84032	0.180115
2	A2	14	62.7423	4.81005	0.179792
2	A2	15	62.9419	4.79726	0.178466
2	A2	16	63.1416	4.77235	0.176996
2	A2	17	63.3413	4.75619	0.176263
2	A2	18	63.5409	4.74234	0.176779
2	A2	19	63.7406	4.71816	0.178538
2	A2	20	63.9403	4.69311	0.181132
2	A2	21	64.14	4.6722	0.183992
2	A2	22	64.3396	4.65375	0.18657
2	A2	23	64.5393	4.63521	0.188478
2	A2	24	64.739	4.60306	0.189576
2	A2	25	64.9386	4.58285	0.19004
2	A2	26	65.1383	4.55951	0.190331
2	A2	27	65.338	4.53922	0.191009
2	A2	28	65.5376	4.52185	0.192439
2	A2	29	65.7373	4.49688	0.194581
2	A2	30	65.937	4.47823	0.197014
2	A2	31	66.1366	4.44906	0.19918
2	A2	32	66.3363	4.42373	0.200699
2	A2	33	66.536	4.40079	0.201548
2	A2	34	66.7356	4.3761	0.201981
2	A2	35	66.9353	4.35298	0.20228
2	A2	36	67.135	4.33737	0.202565
2	A2	37	67.3346	4.30988	0.202785
2	A2	38	67.5343	4.27638	0.202907
2	A2	39	67.734	4.25374	0.203078
2	A2	40	67.9336	4.23969	0.203596
2	A2	41	68.1333	4.21711	0.204695
2	A2	42	68.333	4.1868	0.206322
2	A2	43	68.5326	4.17374	0.2081
2	A2	44	68.7323	4.1372	0.209511
2	A2	45	68.932	4.11505	0.210138
2	A2	46	69.1316	4.09028	0.209833
2	A2	47	69.3313	4.06646	0.208719
2	A2	48	69.531	4.04003	0.207114
2	A2	49	69.7306	4.01921	0.205437
2	A2	50	69.9303	3.99236	0.204137
2	A2	51	70.13	3.96413	0.20362
2	A2	52	70.3297	3.9546	0.204148
2	A2	53	70.5293	3.92478	0.205736
2	A2	54	70.729	3.89807	0.208125
2	A2	55	70.9286	3.8771	0.210831
2	A2	56	71.1283	3.85266	0.21329
2	A2	57	71.328	3.82374	0.215014
2	A2	58	71.5277	3.79613	0.215746
2	A2	59	71.7273	3.77159	0.21552
2	A2	60	71.927	3.74422	0.214612
2	A2	61	72.1267	3.72197	0.213413
2	A2	62	72.3263	3.69684	0.212276
2	A2	63	72.526	3.67522	0.211424
2	A2	64	72.7257	3.64619	0.210968
2	A2	65	72.9253	3.62139	0.210936
2	A2	66	73.125	3.5987	0.211305
2	A2	67	73.3247	3.57748	0.211945
2	A2	68	73.5243	3.55028	0.212599
2	A2	69	73.724	3.52423	0.212946
2	A2	70	73.9237	3.49892	0.212746
2	A2	71	74.1233	3.47317	0.211992
2	A2	72	74.323	3.4463	0.21096
2	A2	73	74.5227	3.42476	0.210078
2	A2	74	74.7223	3.40101	0.209688
2	A2	75	74.922	3.38097	0.20983
2	A2	76	75.1217	3.35557	0.210216
2	A2	77	75.3213	3.32924	0.210407
2	A2	78	75.521	3.30114	0.210116
2	A2	79	75.7207	3.27466	0.209398
2	A2	80	75.9203	3.25333	0.208631
2	A2	81	76.12	3.2321	0.208277
2	A2	82	76.3197	3.20679	0.208642
2	A2	83	76.5193	3.18405	0.209759
2	A2	84	76.719	3.15609	0.211483
2	A2	85	76.9187	3.13375	0.213726
2	A2	86	77.1183	3.10732	0.216658
2	A2	87	77.318	3.08294	0.220876
2	A2	88	77.5177	3.05834	0.227502
2	A2	89	77.7173	3.03277	0.23834
2	A2	90	77.917	3.00321	0.256083
2	A2	91	78.1167	2.98286	0.284592
2	A2	92	78.3164	2.94842	0.329115
2	A2	93	78.516	2.92166	0.396233
2	A2	94	78.7157	2.88484	0.493293
2	A2	95	78.9154	2.83956	0.627021
2	A2	96	79.115	2.78302	0.801244
2	A2	97	79.3147	2.70574	1.01403
2	A2	98	79.5144	2.59042	1.25509
2	A2	99	79.714	2.43988	1.50467
2	A2	100	79.9137	2.21882	1.73506
2	A2	101	80.1134	1.93467	1.91501
2	A2	102	80.313	1.61447	2.01623
2	A2	103	80.5127	1.29034	2.01998
2	A2	104	80.7124	0.994887	1.92184
2	A2	105	80.912	0.734451	1.73304
2	A2	106	81.1117	0.520477	1.47818
2	A2	107	81.3114	0.379974	1.18982
2	A2	108	81.511	0.310393	0.901688
2	A2	109	81.7107	0.291235	0.641984
2	A2	110	81.9104	0.285347	0.428827
2	A2	111	82.11	0.283094	0.268821
2	A2	112	82.3097	0.282016	0.158763
2	A2	113	82.5094	0.280187	0.0893371
2	A2	114	82.709	0.27867	0.0491522
2	A2	115	82.9087	0.279027	0.0277817
2	A2	116	83.1084	0.277525	0.0172925
2	A2	117	83.308	0.274879	0.0124725
2	A2	118	83.5077	0.274287	0.0103197
2	A2	119	83.7074	0.274258	0.0093178
2	A2	120	83.907	0.272253	0.00880477
2	A2	121	84.1067	0.271526	0.00853701
2	A2	122	84.3064	0.27067	0.00843415
2	A2	123	84.5061	0.269934	0.00844839
2	A2	124	84.7057	0.269401	0.00851382
2	A2	125	84.9054	0.268028	0.00854529
2	A2	126	85.1051	0.266007	0.00846664
2	A2	127	85.3047	0.265871	0.0082449
2	A2	128	85.5044	0.263742	0.00790707
2	A2	129	85.7041	0.263748	0.00752612
2	A2	130	85.9037	0.263852	0.0071844
2	A2	131	86.1034	0.261275	0.00693552
2	A2	132	86.3031	0.262285	0.00678562
2	A2	133	86.5027	0.260853	0.00670245
2	A2	134	86.7024	0.260107	0.00664124
2	A2	135	86.9021	0.258336	0.00656812
2	A2	136	87.1017	0.258115	0.00646834
2	A2	137	87.3014	0.259001	0.00633607
2	A2	138	87.5011	0.256164	0.0061633
2	A2	139	87.7007	0.255846	0.0059385
2	A2	140	87.9004	0.255607	0.00565965
2	A2	141	88.1001	0.255014	0.00534841
2	A2	142	88.2997	0.253386	0.00505156
2	A2	143	88.4994	0.253817	0.00482435
2	A2	144	88.6991	0.253848	0.00470607
2	A2	145	88.8987	0.252389	0.00470363
2	A2	146	89.0984	0.252164	0.00479548
2	A2	147	89.2981	0.25047	0.00495183
2	A2	148	89.4977	0.251051	0.00515408
2	A2	149	89.6974	0.250524	0.0053972
2	A2	150	89.8971	0.249254	0.00567462
2	A2	151	90.0967	0.248863	0.00596148
2	A2	152	90.2964	0.248218	0.00621385
2	A2	153	90.4961	0.246366	0.00638397
2	A2	154	90.6957	0.246224	0.00643955
2	A2	155	90.8954	0.245807	0.00637128
2	A2	156	91.0951	0.244587	0.00618653
2	A2	157	91.2948	0.244493	0.00590047
2	A2	158	91.4944	0.242319	0.00553395
2	A2	159	91.6941	0.243079	0.00511859
2	A2	160	91.8938	0.242594	0.00469805
2	A2	161	92.0934	0.24196	0.00432156
2	A2	162	92.2931	0.241104	0.00403104
2	A2	163	92.4928	0.241663	0.00385162
2	A2	164	92.6924	0.240373	0.00378713
2	A2	165	92.8921	0.24096	0.00381997
2	A2	166	93.0918	0.239336	0.0039143
2	A2	167	93.2914	0.24007	0.00402337
2	A2	168	93.4911	0.238289	0.00410109
2	A2	169	93.6908	0.238137	0.00411085
2	A2	170	93.8904	0.238198	0.00402553
2	A2	171	94.0901	0.237068	0.00382153
2	A2	172	94.2898	0.23766	0.00347589
2	A2	173	94.4894	0.235156	0.00297912
2	A2	174	94.6891	0.236262	0.00235515
2	A2	175	94.8888	0.235791	0.0016723
3	A3	1	60.1466	5.11411	0.171252
3	A3	2	60.3463	5.10763	0.17126
3	A3	3	60.5459	5.08219	0.170607
3	A3	4	60.7456	5.0653	0.16927
3	A3	5	60.9453	5.03754	0.167583
3	A3	6	61.1449	5.02703	0.16614
3	A3	7	61.3446	5.00867	0.165538
3	A3	8	61.5443	4.99126	0.166123
3	A3	9	61.7439	4.96764	0.167879
3	A3	10	61.9436	4.95185	0.170459
3	A3	11	62.1433	4.93553	0.173335
3	A3	12	62.3429	4.91276	0.175999
3	A3	13	62.5426	4.88676	0.178097
3	A3	14	62.7423	4.8687	0.179504
3	A3	15	62.9419	4.84459	0.180259
3	A3	16	63.1416	4.83019	0.180476
3	A3	17	63.3413	4.8096	0.180302
3	A3	18	63.5409	4.77445	0.179939
3	A3	19	63.7406	4.76499	0.179661
3	A3	20	63.9403	4.74273	0.179772
3	A3	21	64.14	4.72137	0.180434
3	A3	22	64.3396	4.70141	0.181579
3	A3	23	64.5393	4.68304	0.182931
3	A3	24	64.739	4.66056	0.18421
3	A3	25	64.9386	4.63085	0.185349
3	A3	26	65.1383	4.60996	0.18656
3	A3	27	65.338	4.59736	0.188176
3	A3	28	65.5376	4.57502	0.19036
3	A3	29	65.7373	4.54909	0.192895
3	A3	30	65.937	4.52812	0.195217
3	A3	31	66.1366	4.50686	0.196667
3	A3	32	66.3363	4.47904	0.196856
3	A3	33	66.536	4.44937	0.195921
3	A3	34	66.7356	4.43375	0.194522
3	A3	35	66.9353	4.40667	0.193562
3	A3	36	67.135	4.39173	0.193749
3	A3	37	67.3346	4.37089	0.195275
3	A3	38	67.5343	4.34619	0.197746
3	A3	39	67.734	4.3251	0.200452
3	A3	40	67.9336	4.29369	0.202769
3	A3	41	68.1333	4.27435	0.204468
3	A3	42	68.333	4.24649	0.205743
3	A3	43	68.5326	4.22656	0.206986
3	A3	44	68.7323	4.20844	0.208486
3	A3	45	68.932	4.17966	0.210249
3	A3	46	69.1316	4.15207	0.212031
3	A3	47	69.3313	4.13116	0.213508
3	A3	48	69.531	4.10014	0.214455
3	A3	49	69.7306	4.07982	0.2148
3	A3	50	69.9303	4.05539	0.214617
3	A3	51	70.13	4.0247	0.214075
3	A3	52	70.3297	4.002	0.213412
3	A3	53	70.5293	3.98246	0.212899
3	A3	54	70.729	3.94918	0.212769
3	A3	55	70.9286	3.92986	0.213108
3	A3	56	71.1283	3.9119	0.213769
3	A3	57	71.328	3.87294	0.214389
3	A3	58	71.5277	3.85868	0.214519
3	A3	59	71.7273	3.82639	0.213816
3	A3	60	71.927	3.79883	0.212208
3	A3	61	72.1267	3.7786	0.209956
3	A3	62	72.3263	3.75314	0.207567
3	A3	63	72.526	3.72562	0.205619
3	A3	64	72.7257	3.71002	0.204552
3	A3	65	72.9253	3.68548	0.204518
3	A3	66	73.125	3.65938	0.205353
3	A3	67	73.3247	3.63809	0.206663
3	A3	68	73.5243	3.61062	0.207998
3	A3	69	73.724	3.59126	0.209028
3	A3	70	73.9237	3.55786	0.20965
3	A3	71	74.1233	3.53723	0.209979
3	A3	72	74.323	3.51516	0.210238
3	A3	73	74.5227	3.49113	0.210606
3	A3	74	74.7223	3.46565	0.211135
3	A3	75	74.922	3.44283	0.211763
3	A3	76	75.1217	3.41423	0.212414
3	A3	77	75.3213	3.39419	0.213095
3	A3	78	75.521	3.36472	0.213913
3	A3	79	75.7207	3.34393	0.215001
3	A3	80	75.9203	3.3181	0.216414
3	A3	81	76.12	3.29343	0.218064
3	A3	82	76.3197	3.26604	0.219738
3	A3	83	76.5193	3.24074	0.221199
3	A3	84	76.719	3.21385	0.222325
3	A3	85	76.9187	3.19036	0.223224
3	A3	86	77.1183	3.15987	0.224306
3	A3	87	77.318	3.13699	0.22634
3	A3	88	77.5177	3.11301	0.230516
3	A3	89	77.7173	3.08593	0.238586
3	A3	90	77.917	3.05698	0.253099
3	A3	91	78.1167	3.03644	0.277702
3	A3	92	78.3164	3.0032	0.317398
3	A3	93	78.516	2.97715	0.378593
3	A3	94	78.7157	2.94487	0.468669
3	A3	95	78.9154	2.89967	0.594831
3	A3	96	79.115	2.84532	0.762014
3	A3	97	79.3147	2.77522	0.970011
3	A3	98	79.5144	2.67223	1.21053
3	A3	99	79.714	2.53031	1.46546
3	A3	100	79.9137	2.32661	1.7076
3	A3	101	80.1134	2.04927	1.9047
3	A3	102	80.313	1.72968	2.0259
3	A3	103	80.5127	1.39912	2.04909
3	A3	104	80.7124	1.0914	1.96656
3	A3	105	80.912	0.818953	1.7873
3	A3	106	81.1117	0.59651	1.53514
3	A3	107	81.3114	0.445956	1.24346
3	A3	108	81.511	0.371129	0.947758
3	A3	109	81.7107	0.347931	0.678444
3	A3	110	81.9104	0.343214	0.45562
3	A3	111	82.11	0.340495	0.28726
3	A3	112	82.3097	0.338403	0.17081
3	A3	113	82.5094	0.336738	0.0969847
3	A3	114	82.709	0.33541	0.0540502
3	A3	115	82.9087	0.334592	0.031103
3	A3	116	83.1084	0.333026	0.019773
3	A3	117	83.308	0.331519	0.0145283
3	A3	118	83.5077	0.329902	0.0121742
3	A3	119	83.7074	0.327954	0.0110957
3	A3	120	83.907	0.327961	0.0105786
3	A3	121	84.1067	0.327241	0.0103318
3	A3	122	84.3064	0.325913	0.0102154
3	A3	123	84.5061	0.32387	0.01013
3	A3	124	84.7057	0.322742	0.00999864
3	A3	125	84.9054	0.320889	0.00977929
3	A3	126	85.1051	0.321336	0.00946726
3	A3	127	85.3047	0.320372	0.00908494
3	A3	128	85.5044	0.317232	0.00867081
3	A3	129	85.7041	0.317451	0.00827512
3	A3	130	85.9037	0.316996	0.00795435
3	A3	131	86.1034	0.315914	0.0077532
3	A3	132	86.3031	0.315124	0.00768327
3	A3	133	86.5027	0.314867	0.00771117
3	A3	134	86.7024	0.312758	0.00777094
3	A3	135	86.9021	0.312989	0.00779247
3	A3	136	87.1017	0.310743	0.00773147
3	A3	137	87.3014	0.310237	0.00758208
3	A3	138	87.5011	0.309614	0.00736831
3	A3	139	87.7007	0.308893	0.00712368
3	A3	140	87.9004	0.308081	0.00687652
3	A3	141	88.1001	0.30714	0.00665031
3	A3	142	88.2997	0.305868	0.0064725
3	A3	143	88.4994	0.305663	0.00637912
3	A3	144	88.6991	0.305558	0.00640264
3	A3	145	88.8987	0.304053	0.0065514
3	A3	146	89.0984	0.30296	0.00679228
3	A3	147	89.2981	0.302352	0.00705067
3	A3	148	89.4977	0.301936	0.00723175
3	A3	149	89.6974	0.300048	0.00725317
3	A3	150	89.8971	0.298444	0.00708064
3	A3	151	90.0967	0.299203	0.00674734
3	A3	152	90.2964	0.297626	0.00634642
3	A3	153	90.4961	0.297502	0.00599557
3	A3	154	90.6957	0.297307	0.00578763
3	A3	155	90.8954	0.296428	0.00575392
3	A3	156	91.0951	0.29624	0.00585592
3	A3	157	91.2948	0.294132	0.00600849
3	A3	158	91.4944	0.293874	0.0061196
3	A3	159	91.6941	0.294133	0.00612722
3	A3	160	91.8938	0.292142	0.00601975
3	A3	161	92.0934	0.290944	0.00583448
3	A3	162	92.2931	0.291891	0.00563825
3	A3	163	92.4928	0.29148	0.0054972
3	A3	164	92.6924	0.289617	0.00544882
3	A3	165	92.8921	0.289878	0.00549207
3	A3	166	93.0918	0.288793	0.00559714
3	A3	167	93.2914	0.287976	0.00572408
3	A3	168	93.4911	0.28801	0.00583262
3	A3	169	93.6908	0.286443	0.00587718
3	A3	170	93.8904	0.286393	0.00579752
3	A3	171	94.0901	0.285576	0.00552419
3	A3	172	94.2898	0.283553	0.00500448
3	A3	173	94.4894	0.283721	0.00423838
3	A3	174	94.6891	0.284098	0.00329706
3	A3	175	94.8888	0.282929	0.00230869
4	A4	1	60.1466	5.10472	0.161883
4	A4	2	60.3463	5.0846	0.162371
4	A4	3	60.5459	5.06752	0.162921
4	A4	4	60.7456	5.0559	0.163454
4	A4	5	60.9453	5.03411	0.163881
4	A4	6	61.1449	5.01501	0.164078
4	A4	7	61.3446	4.99516	0.163926
4	A4	8	61.5443	4.97415	0.163393
4	A4	9	61.7439	4.95804	0.162627
4	A4	10	61.9436	4.94269	0.161966
4	A4	11	62.1433	4.91184	0.161849
4	A4	12	62.3429	4.90444	0.162629
4	A4	13	62.5426	4.88982	0.164394
4	A4	14	62.7423	4.86808	0.166923
4	A4	15	62.9419	4.84558	0.169788
4	A4	16	63.1416	4.82454	0.172594
4	A4	17	63.3413	4.80628	0.175145
4	A4	18	63.5409	4.7869	0.177487
4	A4	19	63.7406	4.75831	0.179785
4	A4	20	63.9403	4.75047	0.182152
4	A4	21	64.14	4.72034	0.184525
4	A4	22	64.3396	4.70033	0.186672
4	A4	23	64.5393	4.6825	0.188313
4	A4	24	64.739	4.65303	0.189305
4	A4	25	64.9386	4.63454	0.189811
4	A4	26	65.1383	4.61179	0.190312
4	A4	27	65.338	4.58301	0.191432
4	A4	28	65.5376	4.57359	0.19363
4	A4	29	65.7373	4.55407	0.196926
4	A4	30	65.937	4.52044	0.200803
4	A4	31	66.1366	4.50507	0.204402
4	A4	32	66.3363	4.47865	0.206905
4	A4	33	66.536	4.44399	0.207906
4	A4	34	66.7356	4.4239	0.207583
4	A4	35	66.9353	4.40161	0.206583
4	A4	36	67.135	4.37704	0.205706
4	A4	37	67.3346	4.35345	0.205548
4	A4	38	67.5343	4.33424	0.206276
4	A4	39	67.734	4.3115	0.207655
4	A4	40	67.9336	4.28164	0.20923
4	A4	41	68.1333	4.25835	0.210591
4	A4	42	68.333	4.23704	0.211532
4	A4	43	68.5326	4.20798	0.212075
4	A4	44	68.7323	4.18762	0.212366
4	A4	45	68.932	4.16212	0.212546
4	A4	46	69.1316	4.13856	0.212688
4	A4	47	69.3313	4.11089	0.212806
4	A4	48	69.531	4.08432	0.212911
4	A4	49	69.7306	4.06855	0.213037
4	A4	50	69.9303	4.03666	0.213274
4	A4	51	70.13	4.0107	0.213731
4	A4	52	70.3297	3.98945	0.214514
4	A4	53	70.5293	3.96671	0.215652
4	A4	54	70.729	3.94086	0.217052
4	A4	55	70.9286	3.91351	0.218511
4	A4	56	71.1283	3.88824	0.219768
4	A4	57	71.328	3.86346	0.220599
4	A4	58	71.5277	3.83573	0.220911
4	A4	59	71.7273	3.80859	0.220763
4	A4	60	71.927	3.78314	0.220336
4	A4	61	72.1267	3.75747	0.21984
4	A4	62	72.3263	3.73803	0.219417
4	A4	63	72.526	3.70752	0.219118
4	A4	64	72.7257	3.68243	0.218921
4	A4	65	72.9253	3.65274	0.2188
4	A4	66	73.125	3.63788	0.218736
4	A4	67	73.3247	3.60747	0.218704
4	A4	68	73.5243	3.5796	0.218665
4	A4	69	73.724	3.55786	0.218589
4	A4	70	73.9237	3.53045	0.218487
4	A4	71	74.1233	3.50388	0.218389
4	A4	72	74.323	3.48286	0.218286
4	A4	73	74.5227	3.45572	0.218092
4	A4	74	74.7223	3.43569	0.217676
4	A4	75	74.922	3.40002	0.21696
4	A4	76	75.1217	3.37754	0.216009
4	A4	77	75.3213	3.35806	0.215036
4	A4	78	75.521	3.33461	0.214321
4	A4	79	75.7207	3.30477	0.214135
4	A4	80	75.9203	3.2804	0.214686
4	A4	81	76.12	3.25797	0.216082
4	A4	82	76.3197	3.23331	0.218297
4	A4	83	76.5193	3.21046	0.22115
4	A4	84	76.719	3.18301	0.224344
4	A4	85	76.9187	3.15287	0.22761
4	A4	86	77.1183	3.13178	0.230894
4	A4	87	77.318	3.09986	0.234548
4	A4	88	77.5177	3.0756	0.239484
4	A4	89	77.7173	3.04706	0.247316
4	A4	90	77.917	3.02088	0.260541
4	A4	91	78.1167	2.99201	0.282728
4	A4	92	78.3164	2.96408	0.318652
4	A4	93	78.516	2.93628	0.37428
4	A4	94	78.7157	2.90382	0.45642
4	A4	95	78.9154	2.86043	0.571869
4	A4	96	79.115	2.80488	0.725813
4	A4	97	79.3147	2.73805	0.919467
4	A4	98	79.5144	2.63806	1.14733
4	A4	99	79.714	2.51186	1.39497
4	A4	100	79.9137	2.32838	1.63872
4	A4	101	80.1134	2.08151	1.84819
4	A4	102	80.313	1.7769	1.9918
4	A4	103	80.5127	1.44495	2.04395
4	A4	104	80.7124	1.13146	1.99163
4	A4	105	80.912	0.847784	1.83831
4	A4	106	81.1117	0.605596	1.60367
4	A4	107	81.3114	0.438702	1.31919
4	A4	108	81.511	0.350025	1.021
4	A4	109	81.7107	0.316552	0.742002
4	A4	110	81.9104	0.309472	0.505639
4	A4	111	82.11	0.307366	0.323093
4	A4	112	82.3097	0.304746	0.194121
4	A4	113	82.5094	0.303899	0.110606
4	A4	114	82.709	0.302113	0.0609704
4	A4	115	82.9087	0.300956	0.0338474
4	A4	116	83.1084	0.300226	0.0201746
4	A4	117	83.308	0.299241	0.0137676
4	A4	118	83.5077	0.297485	0.0109286
4	A4	119	83.7074	0.29676	0.00969703
4	A4	120	83.907	0.29544	0.00914364
4	A4	121	84.1067	0.29498	0.00886832
4	A4	122	84.3064	0.294172	0.00870758
4	A4	123	84.5061	0.292629	0.00859647
4	A4	124	84.7057	0.291056	0.0085145
4	A4	125	84.9054	0.290473	0.00846125
4	A4	126	85.1051	0.290822	0.0084352
4	A4	127	85.3047	0.288624	0.00841156
4	A4	128	85.5044	0.288237	0.00833929
4	A4	129	85.7041	0.286631	0.0081628
4	A4	130	85.9037	0.285226	0.00785787
4	A4	131	86.1034	0.285092	0.00745857
4	A4	132	86.3031	0.283711	0.00705384
4	A4	133	86.5027	0.282877	0.00675205
4	A4	134	86.7024	0.283471	0.00662912
4	A4	135	86.9021	0.282726	0.00668769
4	A4	136	87.1017	0.281652	0.006852
4	A4	137	87.3014	0.280473	0.00700328
4	A4	138	87.5011	0.279126	0.00703715
4	A4	139	87.7007	0.278509	0.0069103
4	A4	140	87.9004	0.277412	0.00665223
4	A4	141	88.1001	0.276831	0.00633904
4	A4	142	88.2997	0.277205	0.006049
4	A4	143	88.4994	0.275686	0.00582646
4	A4	144	88.6991	0.274934	0.00567351
4	A4	145	88.8987	0.274623	0.00556615
4	A4	146	89.0984	0.272851	0.00548355
4	A4	147	89.2981	0.2731	0.00542836
4	A4	148	89.4977	0.272168	0.00542552
4	A4	149	89.6974	0.271986	0.00550007
4	A4	150	89.8971	0.27208	0.00565059
4	A4	151	90.0967	0.269998	0.0058403
4	A4	152	90.2964	0.269226	0.00601339
4	A4	153	90.4961	0.268924	0.00612251
4	A4	154	90.6957	0.268026	0.00614505
4	A4	155	90.8954	0.268078	0.0060783
4	A4	156	91.0951	0.266873	0.00592985
4	A4	157	91.2948	0.265252	0.00571912
4	A4	158	91.4944	0.26511	0.0054907
4	A4	159	91.6941	0.265065	0.00531625
4	A4	160	91.8938	0.264886	0.00526772
4	A4	161	92.0934	0.264714	0.00537399
4	A4	162	92.2931	0.26285	0.00559616
4	A4	163	92.4928	0.262506	0.00584199
4	A4	164	92.6924	0.261011	0.00601106
4	A4	165	92.8921	0.260878	0.0060351
4	A4	166	93.0918	0.261158	0.00589238
4	A4	167	93.2914	0.258673	0.00559941
4	A4	168	93.4911	0.258814	0.00519754
4	A4	169	93.6908	0.257959	0.00474248
4	A4	170	93.8904	0.25854	0.00428868
4	A4	171	94.0901	0.257595	0.00386473
4	A4	172	94.2898	0.257527	0.00345463
4	A4	173	94.4894	0.257328	0.00300601
4	A4	174	94.6891	0.254917	0.00246984
4	A4	175	94.8888	0.255749	0.00184548
5	A5	1	60.1466	5.16043	0.173306
5	A5	2	60.3463	5.15303	0.174021
5	A5	3	60.5459	5.1266	0.174003
5	A5	4	60.7456	5.10583	0.172969
5	A5	5	60.9453	5.09051	0.171105
5	A5	6	61.1449	5.06148	0.169051
5	A5	7	61.3446	5.04816	0.167655
5	A5	8	61.5443	5.03375	0.167619
5	A5	9	61.7439	5.01821	0.169206
5	A5	10	61.9436	4.99663	0.172173
5	A5	11	62.1433	4.96736	0.175864
5	A5	12	62.3429	4.96237	0.179446
5	A5	13	62.5426	4.93512	0.182154
5	A5	14	62.7423	4.90987	0.183564
5	A5	15	62.9419	4.88808	0.183787
5	A5	16	63.1416	4.86276	0.183475
5	A5	17	63.3413	4.84161	0.183542
5	A5	18	63.5409	4.82843	0.184695
5	A5	19	63.7406	4.81556	0.187053
5	A5	20	63.9403	4.78645	0.190076
5	A5	21	64.14	4.75409	0.192867
5	A5	22	64.3396	4.74291	0.194636
5	A5	23	64.5393	4.71574	0.195068
5	A5	24	64.739	4.68565	0.194418
5	A5	25	64.9386	4.67264	0.193359
5	A5	26	65.1383	4.64225	0.192641
5	A5	27	65.338	4.62712	0.192738
5	A5	28	65.5376	4.61155	0.19365
5	A5	29	65.7373	4.58512	0.194977
5	A5	30	65.937	4.55668	0.196205
5	A5	31	66.1366	4.53424	0.197049
5	A5	32	66.3363	4.50841	0.197553
5	A5	33	66.536	4.49511	0.197987
5	A5	34	66.7356	4.46903	0.19861
5	A5	35	66.9353	4.44633	0.19954
5	A5	36	67.135	4.42063	0.200782
5	A5	37	67.3346	4.39529	0.202342
5	A5	38	67.5343	4.37619	0.204255
5	A5	39	67.734	4.35586	0.2065
5	A5	40	67.9336	4.32461	0.208902
5	A5	41	68.1333	4.30698	0.211142
5	A5	42	68.333	4.28708	0.212884
5	A5	43	68.5326	4.24675	0.214004
5	A5	44	68.7323	4.23241	0.214672
5	A5	45	68.932	4.19556	0.215218
5	A5	46	69.1316	4.19322	0.215884
5	A5	47	69.3313	4.1538	0.216645
5	A5	48	69.531	4.13561	0.217259
5	A5	49	69.7306	4.0988	0.217516
5	A5	50	69.9303	4.07729	0.217441
5	A5	51	70.13	4.05561	0.217281
5	A5	52	70.3297	4.02901	0.21731
5	A5	53	70.5293	4.01493	0.217615
5	A5	54	70.729	3.97508	0.21806
5	A5	55	70.9286	3.95284	0.218391
5	A5	56	71.1283	3.93035	0.218375
5	A5	57	71.328	3.90548	0.217859
5	A5	58	71.5277	3.87481	0.216789
5	A5	59	71.7273	3.85492	0.215242
5	A5	60	71.927	3.82781	0.213483
5	A5	61	72.1267	3.79487	0.211975
5	A5	62	72.3263	3.78049	0.211239
5	A5	63	72.526	3.76076	0.211625
5	A5	64	72.7257	3.73309	0.213132
5	A5	65	72.9253	3.70729	0.215385
5	A5	66	73.125	3.68258	0.217844
5	A5	67	73.3247	3.65764	0.220054
5	A5	68	73.5243	3.62904	0.221839
5	A5	69	73.724	3.60308	0.223301
5	A5	70	73.9237	3.57806	0.224684
5	A5	71	74.1233	3.55853	0.226174
5	A5	72	74.323	3.52691	0.227777
5	A5	73	74.5227	3.49946	0.229295
5	A5	74	74.7223	3.47519	0.230407
5	A5	75	74.922	3.44959	0.230795
5	A5	76	75.1217	3.42189	0.230262
5	A5	77	75.3213	3.39116	0.228809
5	A5	78	75.521	3.36604	0.226668
5	A5	79	75.7207	3.34178	0.224223
5	A5	80	75.9203	3.31675	0.221895
5	A5	81	76.12	3.28996	0.219994
5	A5	82	76.3197	3.26709	0.218663
5	A5	83	76.5193	3.23904	0.217908
5	A5	84	76.719	3.21885	0.217711
5	A5	85	76.9187	3.19165	0.21817
5	A5	86	77.1183	3.16352	0.219624
5	A5	87	77.318	3.14313	0.222708
5	A5	88	77.5177	3.11718	0.228363
5	A5	89	77.7173	3.09328	0.237895
5	A5	90	77.917	3.06787	0.253155
5	A5	91	78.1167	3.03848	0.276884
5	A5	92	78.3164	3.00932	0.313126
5	A5	93	78.516	2.97937	0.367485
5	A5	94	78.7157	2.94447	0.446914
5	A5	95	78.9154	2.90564	0.558807
5	A5	96	79.115	2.8564	0.709215
5	A5	97	79.3147	2.78889	0.900274
5	A5	98	79.5144	2.695	1.12736
5	A5	99	79.714	2.56684	1.37684
5	A5	100	79.9137	2.39566	1.62574
5	A5	101	80.1134	2.15217	1.84415
5	A5	102	80.313	1.84762	2.00051
5	A5	103	80.5127	1.5182	2.06849
5	A5	104	80.7124	1.20423	2.03351
5	A5	105	80.912	0.915973	1.8966
5	A5	106	81.1117	0.664988	1.67464
5	A5	107	81.3114	0.476749	1.39674
5	A5	108	81.511	0.367513	1.09782
5	A5	109	81.7107	0.322157	0.811302
5	A5	110	81.9104	0.310784	0.562671
5	A5	111	82.11	0.307679	0.365926
5	A5	112	82.3097	0.305985	0.223476
5	A5	113	82.5094	0.304836	0.12897
5	A5	114	82.709	0.303225	0.0714912
5	A5	115	82.9087	0.302655	0.0394366
5	A5	116	83.1084	0.301058	0.0230347
5	A5	117	83.308	0.299755	0.0153061
5	A5	118	83.5077	0.299159	0.0119002
5	A5	119	83.7074	0.297298	0.0104169
5	A5	120	83.907	0.296662	0.00968281
5	A5	121	84.1067	0.295187	0.00919969
5	A5	122	84.3064	0.293584	0.00879991
5	A5	123	84.5061	0.29359	0.00845276
5	A5	124	84.7057	0.293002	0.0081647
5	A5	125	84.9054	0.291441	0.00793579
5	A5	126	85.1051	0.290785	0.00775302
5	A5	127	85.3047	0.289449	0.00760185
5	A5	128	85.5044	0.288698	0.00747378
5	A5	129	85.7041	0.288667	0.00736267
5	A5	130	85.9037	0.287296	0.00725575
5	A5	131	86.1034	0.286762	0.00713421
5	A5	132	86.3031	0.284908	0.00698618
5	A5	133	86.5027	0.284805	0.00682256
5	A5	134	86.7024	0.28424	0.00667858
5	A5	135	86.9021	0.283056	0.0065952
5	A5	136	87.1017	0.282804	0.00659124
5	A5	137	87.3014	0.282715	0.0066466
5	A5	138	87.5011	0.280789	0.00671012
5	A5	139	87.7007	0.280265	0.00672651
5	A5	140	87.9004	0.278793	0.00666301
5	A5	141	88.1001	0.27886	0.00651775
5	A5	142	88.2997	0.27814	0.00630869
5	A5	143	88.4994	0.277109	0.00605728
5	A5	144	88.6991	0.276932	0.00578411
5	A5	145	88.8987	0.274795	0.00551728
5	A5	146	89.0984	0.274903	0.0052988
5	A5	147	89.2981	0.275182	0.00517402
5	A5	148	89.4977	0.27388	0.00516584
5	A5	149	89.6974	0.273667	0.00525486
5	A5	150	89.8971	0.272667	0.00538402
5	A5	151	90.0967	0.27199	0.00548686
5	A5	152	90.2964	0.270562	0.00552178
5	A5	153	90.4961	0.270917	0.00548587
5	A5	154	90.6957	0.270369	0.00540362
5	A5	155	90.8954	0.27032	0.00530458
5	A5	156	91.0951	0.267383	0.00520968
5	A5	157	91.2948	0.268741	0.00513186
5	A5	158	91.4944	0.268008	0.00508159
5	A5	159	91.6941	0.267846	0.00506552
5	A5	160	91.8938	0.265729	0.00507899
5	A5	161	92.0934	0.266188	0.00510202
5	A5	162	92.2931	0.265672	0.00510336
5	A5	163	92.4928	0.264813	0.00505263
5	A5	164	92.6924	0.26422	0.00493722
5	A5	165	92.8921	0.26323	0.00478004
5	A5	166	93.0918	0.262358	0.00464187
5	A5	167	93.2914	0.263451	0.00459581
5	A5	168	93.4911	0.263026	0.00467605
5	A5	169	93.6908	0.262514	0.00483365
5	A5	170	93.8904	0.260199	0.00493868
5	A5	171	94.0901	0.259916	0.00483803
5	A5	172	94.2898	0.2593	0.00443465
5	A5	173	94.4894	0.258617	0.00373913
5	A5	174	94.6891	0.259358	0.0028623
5	A5	175	94.8888	0.258478	0.0019624
6	A6	1	60.1466	5.17893	0.172698
6	A6	2	60.3463	5.1597	0.173155
6	A6	3	60.5459	5.14056	0.173017
6	A6	4	60.7456	5.1212	0.172124
6	A6	5	60.9453	5.1018	0.170624
6	A6	6	61.1449	5.0802	0.168967
6	A6	7	61.3446	5.05303	0.167767
6	A6	8	61.5443	5.05156	0.167578
6	A6	9	61.7439	5.02075	0.168684
6	A6	10	61.9436	5.0057	0.170981
6	A6	11	62.1433	4.98409	0.173981
6	A6	12	62.3429	4.9718	0.177
6	A6	13	62.5426	4.94233	0.179434
6	A6	14	62.7423	4.91348	0.181001
6	A6	15	62.9419	4.90019	0.18184
6	A6	16	63.1416	4.87581	0.18236
6	A6	17	63.3413	4.85478	0.182971
6	A6	18	63.5409	4.83599	0.18384
6	A6	19	63.7406	4.8141	0.184857
6	A6	20	63.9403	4.79184	0.185767
6	A6	21	64.14	4.76632	0.186392
6	A6	22	64.3396	4.73704	0.186745
6	A6	23	64.5393	4.72826	0.186955
6	A6	24	64.739	4.70526	0.187121
6	A6	25	64.9386	4.67629	0.187194
6	A6	26	65.1383	4.65739	0.187031
6	A6	27	65.338	4.63307	0.186532
6	A6	28	65.5376	4.61347	0.185777
6	A6	29	65.7373	4.59081	0.185018
6	A6	30	65.937	4.56329	0.184588
6	A6	31	66.1366	4.54898	0.184729
6	A6	32	66.3363	4.53168	0.18547
6	A6	33	66.536	4.5028	0.186658
6	A6	34	66.7356	4.48245	0.188074
6	A6	35	66.9353	4.45414	0.189566
6	A6	36	67.135	4.43583	0.191079
6	A6	37	67.3346	4.42191	0.192592
6	A6	38	67.5343	4.38693	0.194066
6	A6	39	67.734	4.36624	0.195425
6	A6	40	67.9336	4.34341	0.196607
6	A6	41	68.1333	4.32457	0.197594
6	A6	42	68.333	4.30225	0.198411
6	A6	43	68.5326	4.26968	0.199113
6	A6	44	68.7323	4.25452	0.199745
6	A6	45	68.932	4.2238	0.200289
6	A6	46	69.1316	4.21083	0.20063
6	A6	47	69.3313	4.18216	0.2006
6	A6	48	69.531	4.15096	0.200097
6	A6	49	69.7306	4.13122	0.199199
6	A6	50	69.9303	4.10876	0.198184
6	A6	51	70.13	4.08651	0.197397
6	A6	52	70.3297	4.06198	0.197097
6	A6	53	70.5293	4.04041	0.197341
6	A6	54	70.729	4.01979	0.197997
6	A6	55	70.9286	3.99186	0.198862
6	A6	56	71.1283	3.9676	0.199772
6	A6	57	71.328	3.94573	0.200651
6	A6	58	71.5277	3.92003	0.201496
6	A6	59	71.7273	3.89944	0.202318
6	A6	60	71.927	3.8724	0.2031
6	A6	61	72.1267	3.84628	0.203794
6	A6	62	72.3263	3.82535	0.204342
6	A6	63	72.526	3.80297	0.204699
6	A6	64	72.7257	3.77283	0.204844
6	A6	65	72.9253	3.7506	0.204781
6	A6	66	73.125	3.72909	0.204549
6	A6	67	73.3247	3.70134	0.204208
6	A6	68	73.5243	3.68219	0.20386
6	A6	69	73.724	3.64998	0.203628
6	A6	70	73.9237	3.63201	0.203645
6	A6	71	74.1233	3.60772	0.20399
6	A6	72	74.323	3.58578	0.204638
6	A6	73	74.5227	3.5585	0.205463
6	A6	74	74.7223	3.53383	0.206297
6	A6	75	74.922	3.51288	0.20701
6	A6	76	75.1217	3.48484	0.207546
6	A6	77	75.3213	3.45975	0.207888
6	A6	78	75.521	3.44102	0.208004
6	A6	79	75.7207	3.41283	0.207809
6	A6	80	75.9203	3.38613	0.207221
6	A6	81	76.12	3.36137	0.206246
6	A6	82	76.3197	3.33844	0.205054
6	A6	83	76.5193	3.31043	0.203958
6	A6	84	76.719	3.29293	0.203338
6	A6	85	76.9187	3.26794	0.203541
6	A6	86	77.1183	3.24414	0.204872
6	A6	87	77.318	3.22092	0.207693
6	A6	88	77.5177	3.19378	0.212602
6	A6	89	77.7173	3.17369	0.22067
6	A6	90	77.917	3.14634	0.233696
6	A6	91	78.1167	3.11882	0.254498
6	A6	92	78.3164	3.0962	0.287217
6	A6	93	78.516	3.06809	0.337524
6	A6	94	78.7157	3.03246	0.412516
6	A6	95	78.9154	2.99377	0.519961
6	A6	96	79.115	2.9524	0.666583
6	A6	97	79.3147	2.88965	0.855411
6	A6	98	79.5144	2.80277	1.08268
6	A6	99	79.714	2.67878	1.33537
6	A6	100	79.9137	2.5082	1.59076
6	A6	101	80.1134	2.26276	1.81886
6	A6	102	80.313	1.95407	1.98778
6	A6	103	80.5127	1.61795	2.07054
6	A6	104	80.7124	1.29262	2.05149
6	A6	105	80.912	1.00065	1.93007
6	A6	106	81.1117	0.734106	1.72114
6	A6	107	81.3114	0.527322	1.45186
6	A6	108	81.511	0.396905	1.15591
6	A6	109	81.7107	0.340231	0.866634
6	A6	110	81.9104	0.322061	0.610694
6	A6	111	82.11	0.316932	0.404105
6	A6	112	82.3097	0.314822	0.251429
6	A6	113	82.5094	0.313947	0.147958
6	A6	114	82.709	0.31281	0.0835968
6	A6	115	82.9087	0.310488	0.046799
6	A6	116	83.1084	0.309309	0.0273815
6	A6	117	83.308	0.30726	0.01782
6	A6	118	83.5077	0.306261	0.0133175
6	A6	119	83.7074	0.305445	0.0112042
6	A6	120	83.907	0.303408	0.0101766
6	A6	121	84.1067	0.303973	0.0096676
6	A6	122	84.3064	0.301656	0.0094393
6	A6	123	84.5061	0.301098	0.0093713
6	A6	124	84.7057	0.300204	0.00937556
6	A6	125	84.9054	0.298398	0.00937489
6	A6	126	85.1051	0.297523	0.00930405
6	A6	127	85.3047	0.296449	0.00911671
6	A6	128	85.5044	0.295703	0.00879446
6	A6	129	85.7041	0.293462	0.0083567
6	A6	130	85.9037	0.292925	0.00786223
6	A6	131	86.1034	0.292307	0.00739559
6	A6	132	86.3031	0.291959	0.00703669
6	A6	133	86.5027	0.291244	0.00682666
6	A6	134	86.7024	0.290654	0.00675081
6	A6	135	86.9021	0.289062	0.00674718
6	A6	136	87.1017	0.289165	0.00673844
6	A6	137	87.3014	0.287781	0.00666786
6	A6	138	87.5011	0.286015	0.00652186
6	A6	139	87.7007	0.286335	0.00632903
6	A6	140	87.9004	0.285624	0.00613872
6	A6	141	88.1001	0.285378	0.00599462
6	A6	142	88.2997	0.283786	0.00591675
6	A6	143	88.4994	0.28298	0.00590208
6	A6	144	88.6991	0.283845	0.00593188
6	A6	145	88.8987	0.281185	0.00598378
6	A6	146	89.0984	0.280634	0.00603921
6	A6	147	89.2981	0.280604	0.00608555
6	A6	148	89.4977	0.279568	0.00611544
6	A6	149	89.6974	0.278434	0.00612359
6	A6	150	89.8971	0.278258	0.00610325
6	A6	151	90.0967	0.277162	0.00604694
6	A6	152	90.2964	0.276893	0.00595009
6	A6	153	90.4961	0.275252	0.0058162
6	A6	154	90.6957	0.275297	0.00565908
6	A6	155	90.8954	0.274899	0.00549799
6	A6	156	91.0951	0.274031	0.00534792
6	A6	157	91.2948	0.27321	0.00521258
6	A6	158	91.4944	0.273136	0.00508495
6	A6	159	91.6941	0.271674	0.00495616
6	A6	160	91.8938	0.272094	0.00482485
6	A6	161	92.0934	0.270807	0.00469932
6	A6	162	92.2931	0.270825	0.00459533
6	A6	163	92.4928	0.270269	0.00453017
6	A6	164	92.6924	0.269294	0.00452028
6	A6	165	92.8921	0.268969	0.00457959
6	A6	166	93.0918	0.268941	0.00471405
6	A6	167	93.2914	0.268455	0.00491105
6	A6	168	93.4911	0.266732	0.00512848
6	A6	169	93.6908	0.26703	0.00529264
6	A6	170	93.8904	0.266523	0.00531167
6	A6	171	94.0901	0.264358	0.00510443
6	A6	172	94.2898	0.26396	0.00463339
6	A6	173	94.4894	0.264012	0.00392578
6	A6	174	94.6891	0.264291	0.00307077
6	A6	175	94.8888	0.262817	0.00219048
7	A7	1	60.1466	5.28957	0.182767
7	A7	2	60.3463	5.27432	0.182486
7	A7	3	60.5459	5.25014	0.182379
7	A7	4	60.7456	5.24113	0.18253
7	A7	5	60.9453	5.21962	0.18291
7	A7	6	61.1449	5.19237	0.183361
7	A7	7	61.3446	5.17789	0.183704
7	A7	8	61.5443	5.14704	0.183901
7	A7	9	61.7439	5.12843	0.184127
7	A7	10	61.9436	5.11804	0.184684
7	A7	11	62.1433	5.08465	0.185816
7	A7	12	62.3429	5.07182	0.187523
7	A7	13	62.5426	5.05178	0.189511
7	A7	14	62.7423	5.02488	0.191293
7	A7	15	62.9419	5.00587	0.192402
7	A7	16	63.1416	4.97801	0.192609
7	A7	17	63.3413	4.956	0.192023
7	A7	18	63.5409	4.93411	0.191052
7	A7	19	63.7406	4.91464	0.190207
7	A7	20	63.9403	4.89318	0.189876
7	A7	21	64.14	4.86954	0.190207
7	A7	22	64.3396	4.85183	0.191085
7	A7	23	64.5393	4.82944	0.192266
7	A7	24	64.739	4.80266	0.193491
7	A7	25	64.9386	4.77881	0.194575
7	A7	26	65.1383	4.76354	0.19541
7	A7	27	65.338	4.74095	0.195969
7	A7	28	65.5376	4.71243	0.196353
7	A7	29	65.7373	4.6911	0.196817
7	A7	30	65.937	4.66427	0.19773
7	A7	31	66.1366	4.65036	0.199371
7	A7	32	66.3363	4.63096	0.201715
7	A7	33	66.536	4.60132	0.204367
7	A7	34	66.7356	4.57846	0.206728
7	A7	35	66.9353	4.55108	0.208278
7	A7	36	67.135	4.52493	0.208835
7	A7	37	67.3346	4.50833	0.208611
7	A7	38	67.5343	4.47377	0.208113
7	A7	39	67.734	4.45459	0.207904
7	A7	40	67.9336	4.4353	0.208367
7	A7	41	68.1333	4.41279	0.2096
7	A7	42	68.333	4.39173	0.211419
7	A7	43	68.5326	4.3562	0.213501
7	A7	44	68.7323	4.33609	0.215499
7	A7	45	68.932	4.31554	0.217111
7	A7	46	69.1316	4.2901	0.218098
7	A7	47	69.3313	4.26261	0.218347
7	A7	48	69.531	4.23026	0.217956
7	A7	49	69.7306	4.20651	0.217248
7	A7	50	69.9303	4.18827	0.216619
7	A7	51	70.13	4.16575	0.216319
7	A7	52	70.3297	4.13823	0.216314
7	A7	53	70.5293	4.10779	0.216355
7	A7	54	70.729	4.09028	0.216184
7	A7	55	70.9286	4.05974	0.215719
7	A7	56	71.1283	4.03332	0.215103
7	A7	57	71.328	4.01584	0.214611
7	A7	58	71.5277	3.98578	0.214509
7	A7	59	71.7273	3.9601	0.21492
7	A7	60	71.927	3.94165	0.215778
7	A7	61	72.1267	3.91406	0.216847
7	A7	62	72.3263	3.88681	0.217817
7	A7	63	72.526	3.86231	0.218423
7	A7	64	72.7257	3.83666	0.218556
7	A7	65	72.9253	3.81318	0.218301
7	A7	66	73.125	3.78306	0.217878
7	A7	67	73.3247	3.7614	0.217532
7	A7	68	73.5243	3.7394	0.217387
7	A7	69	73.724	3.71499	0.217395
7	A7	70	73.9237	3.68698	0.21741
7	A7	71	74.1233	3.65868	0.217322
7	A7	72	74.323	3.63773	0.217153
7	A7	73	74.5227	3.61111	0.21702
7	A7	74	74.7223	3.58876	0.216994
7	A7	75	74.922	3.5678	0.216987
7	A7	76	75.1217	3.53854	0.216786
7	A7	77	75.3213	3.51119	0.216206
7	A7	78	75.521	3.48672	0.215257
7	A7	79	75.7207	3.46378	0.214194
7	A7	80	75.9203	3.44025	0.213416
7	A7	81	76.12	3.41303	0.213266
7	A7	82	76.3197	3.39295	0.213886
7	A7	83	76.5193	3.36851	0.215186
7	A7	84	76.719	3.34243	0.216932
7	A7	85	76.9187	3.31589	0.218925
7	A7	86	77.1183	3.29137	0.221171
7	A7	87	77.318	3.26807	0.223992
7	A7	88	77.5177	3.23969	0.228105
7	A7	89	77.7173	3.2154	0.234707
7	A7	90	77.917	3.18893	0.24561
7	A7	91	78.1167	3.16429	0.263486
7	A7	92	78.3164	3.13578	0.292162
7	A7	93	78.516	3.10725	0.33687
7	A7	94	78.7157	3.07505	0.404276
7	A7	95	78.9154	3.04188	0.501984
7	A7	96	79.115	2.9943	0.63723
7	A7	97	79.3147	2.93564	0.814604
7	A7	98	79.5144	2.85853	1.03303
7	A7	99	79.714	2.75175	1.28284
7	A7	100	79.9137	2.60018	1.5443
7	A7	101	80.1134	2.38225	1.78893
7	A7	102	80.313	2.0909	1.98397
7	A7	103	80.5127	1.7638	2.09921
7	A7	104	80.7124	1.43378	2.11411
7	A7	105	80.912	1.13112	2.02284
7	A7	106	81.1117	0.852626	1.83596
7	A7	107	81.3114	0.628618	1.57815
7	A7	108	81.511	0.478253	1.28286
7	A7	109	81.7107	0.399992	0.985193
7	A7	110	81.9104	0.372317	0.714899
7	A7	111	82.11	0.362633	0.491452
7	A7	112	82.3097	0.357159	0.322313
7	A7	113	82.5094	0.352474	0.204535
7	A7	114	82.709	0.345673	0.128554
7	A7	115	82.9087	0.339415	0.0824967
7	A7	116	83.1084	0.333723	0.0555267
7	A7	117	83.308	0.32897	0.0395841
7	A7	118	83.5077	0.327946	0.0296238
7	A7	119	83.7074	0.326687	0.0229538
7	A7	120	83.907	0.324369	0.0183123
7	A7	121	84.1067	0.324138	0.0151103
7	A7	122	84.3064	0.322682	0.0129912
7	A7	123	84.5061	0.320747	0.0116582
7	A7	124	84.7057	0.320506	0.0108489
7	A7	125	84.9054	0.318823	0.0103542
7	A7	126	85.1051	0.317512	0.0100261
7	A7	127	85.3047	0.317089	0.00977041
7	A7	128	85.5044	0.31564	0.00953204
7	A7	129	85.7041	0.314209	0.00928823
7	A7	130	85.9037	0.313049	0.0090399
7	A7	131	86.1034	0.312523	0.00880084
7	A7	132	86.3031	0.311648	0.00858062
7	A7	133	86.5027	0.310914	0.00837021
7	A7	134	86.7024	0.309222	0.00814166
7	A7	135	86.9021	0.30858	0.00786301
7	A7	136	87.1017	0.307657	0.00752126
7	A7	137	87.3014	0.306983	0.00713821
7	A7	138	87.5011	0.305538	0.00676922
7	A7	139	87.7007	0.305118	0.00648174
7	A7	140	87.9004	0.305025	0.00631982
7	A7	141	88.1001	0.305286	0.0062775
7	A7	142	88.2997	0.302815	0.00629843
7	A7	143	88.4994	0.303086	0.0063094
7	A7	144	88.6991	0.300957	0.0062677
7	A7	145	88.8987	0.300591	0.00619054
7	A7	146	89.0984	0.300227	0.00614475
7	A7	147	89.2981	0.300016	0.00620159
7	A7	148	89.4977	0.298653	0.00638689
7	A7	149	89.6974	0.298307	0.00665588
7	A7	150	89.8971	0.2972	0.00690486
7	A7	151	90.0967	0.295728	0.00701534
7	A7	152	90.2964	0.295702	0.00690909
7	A7	153	90.4961	0.293167	0.00659325
7	A7	154	90.6957	0.293596	0.00616808
7	A7	155	90.8954	0.292987	0.00578922
7	A7	156	91.0951	0.294451	0.00559216
7	A7	157	91.2948	0.29215	0.00562158
7	A7	158	91.4944	0.291502	0.0058071
7	A7	159	91.6941	0.291094	0.00600617
7	A7	160	91.8938	0.28927	0.00608869
7	A7	161	92.0934	0.288517	0.00601121
7	A7	162	92.2931	0.28866	0.00583444
7	A7	163	92.4928	0.288341	0.00567788
7	A7	164	92.6924	0.287447	0.00563826
7	A7	165	92.8921	0.28792	0.00572574
7	A7	166	93.0918	0.286495	0.00585723
7	A7	167	93.2914	0.283849	0.00590579
7	A7	168	93.4911	0.284243	0.00577274
7	A7	169	93.6908	0.284788	0.00543438
7	A7	170	93.8904	0.282818	0.00493389
7	A7	171	94.0901	0.282034	0.00433887
7	A7	172	94.2898	0.284467	0.00369742
7	A7	173	94.4894	0.281221	0.00302628
7	A7	174	94.6891	0.280922	0.0023318
7	A7	175	94.8888	0.28188	0.00164037
13	B1	1	60.1466	4.94951	0.150901
13	B1	2	60.3463	4.94062	0.148185
13	B1	3	60.5459	4.93947	0.146383
13	B1	4	60.7456	4.91877	0.146207
13	B1	5	60.9453	4.90336	0.147812
13	B1	6	61.1449	4.89638	0.150727
13	B1	7	61.3446	4.8649	0.154113
13	B1	8	61.5443	4.85086	0.15717
13	B1	9	61.7439	4.83043	0.159474
13	B1	10	61.9436	4.80766	0.161043
13	B1	11	62.1433	4.79712	0.162162
13	B1	12	62.3429	4.7761	0.163132
13	B1	13	62.5426	4.757	0.164145
13	B1	14	62.7423	4.7359	0.165299
13	B1	15	62.9419	4.71539	0.166673
13	B1	16	63.1416	4.70254	0.168406
13	B1	17	63.3413	4.67386	0.170619
13	B1	18	63.5409	4.6592	0.173315
13	B1	19	63.7406	4.64316	0.176293
13	B1	20	63.9403	4.61984	0.179169
13	B1	21	64.14	4.59343	0.181498
13	B1	22	64.3396	4.56965	0.182928
13	B1	23	64.5393	4.55762	0.183309
13	B1	24	64.739	4.53135	0.182767
13	B1	25	64.9386	4.50502	0.181716
13	B1	26	65.1383	4.48123	0.180778
13	B1	27	65.338	4.47148	0.180622
13	B1	28	65.5376	4.44843	0.181712
13	B1	29	65.7373	4.42783	0.184137
13	B1	30	65.937	4.40561	0.18755
13	B1	31	66.1366	4.38461	0.1913
13	B1	32	66.3363	4.3629	0.194669
13	B1	33	66.536	4.33584	0.1971
13	B1	34	66.7356	4.30888	0.198379
13	B1	35	66.9353	4.29062	0.198675
13	B1	36	67.135	4.26402	0.198453
13	B1	37	67.3346	4.23926	0.198265
13	B1	38	67.5343	4.21912	0.198535
13	B1	39	67.734	4.20401	0.199432
13	B1	40	67.9336	4.17179	0.200866
13	B1	41	68.1333	4.15067	0.202633
13	B1	42	68.333	4.12668	0.204539
13	B1	43	68.5326	4.10331	0.206461
13	B1	44	68.7323	4.08213	0.208306
13	B1	45	68.932	4.05624	0.209946
13	B1	46	69.1316	4.02865	0.211209
13	B1	47	69.3313	4.00641	0.211948
13	B1	48	69.531	3.97748	0.212117
13	B1	49	69.7306	3.95776	0.21181
13	B1	50	69.9303	3.92792	0.211234
13	B1	51	70.13	3.90288	0.210603
13	B1	52	70.3297	3.88472	0.210049
13	B1	53	70.5293	3.8588	0.209578
13	B1	54	70.729	3.82982	0.209109
13	B1	55	70.9286	3.8107	0.208566
13	B1	56	71.1283	3.78074	0.207965
13	B1	57	71.328	3.75571	0.207405
13	B1	58	71.5277	3.73709	0.206993
13	B1	59	71.7273	3.71478	0.206781
13	B1	60	71.927	3.6836	0.20678
13	B1	61	72.1267	3.65845	0.207023
13	B1	62	72.3263	3.63881	0.20758
13	B1	63	72.526	3.61563	0.208496
13	B1	64	72.7257	3.59093	0.209699
13	B1	65	72.9253	3.56696	0.210953
13	B1	66	73.125	3.53822	0.211923
13	B1	67	73.3247	3.51514	0.212319
13	B1	68	73.5243	3.48971	0.211999
13	B1	69	73.724	3.4657	0.211018
13	B1	70	73.9237	3.43845	0.209594
13	B1	71	74.1233	3.41385	0.208017
13	B1	72	74.323	3.39323	0.206554
13	B1	73	74.5227	3.37127	0.205382
13	B1	74	74.7223	3.34487	0.204587
13	B1	75	74.922	3.31902	0.204204
13	B1	76	75.1217	3.29916	0.204243
13	B1	77	75.3213	3.2737	0.204654
13	B1	78	75.521	3.2548	0.205272
13	B1	79	75.7207	3.229	0.205823
13	B1	80	75.9203	3.20043	0.206036
13	B1	81	76.12	3.17502	0.205812
13	B1	82	76.3197	3.15464	0.205349
13	B1	83	76.5193	3.12863	0.205128
13	B1	84	76.719	3.10471	0.20577
13	B1	85	76.9187	3.08556	0.207886
13	B1	86	77.1183	3.06332	0.211975
13	B1	87	77.318	3.03517	0.218504
13	B1	88	77.5177	3.01301	0.228148
13	B1	89	77.7173	2.98521	0.242169
13	B1	90	77.917	2.9588	0.262872
13	B1	91	78.1167	2.92719	0.294
13	B1	92	78.3164	2.90136	0.340934
13	B1	93	78.516	2.86634	0.410491
13	B1	94	78.7157	2.83402	0.510081
13	B1	95	78.9154	2.78319	0.646091
13	B1	96	79.115	2.72958	0.821498
13	B1	97	79.3147	2.64518	1.03318
13	B1	98	79.5144	2.52327	1.26968
13	B1	99	79.714	2.36774	1.51065
13	B1	100	79.9137	2.14216	1.72865
13	B1	101	80.1134	1.86185	1.89372
13	B1	102	80.313	1.54792	1.97953
13	B1	103	80.5127	1.23399	1.96957
13	B1	104	80.7124	0.948874	1.86137
13	B1	105	80.912	0.700192	1.66749
13	B1	106	81.1117	0.498469	1.41291
13	B1	107	81.3114	0.370275	1.12975
13	B1	108	81.511	0.31023	0.850447
13	B1	109	81.7107	0.292545	0.6015
13	B1	110	81.9104	0.288362	0.399267
13	B1	111	82.11	0.285465	0.248945
13	B1	112	82.3097	0.285384	0.146507
13	B1	113	82.5094	0.282857	0.0824134
13	B1	114	82.709	0.281765	0.045511
13	B1	115	82.9087	0.280962	0.0258683
13	B1	116	83.1084	0.278577	0.0161185
13	B1	117	83.308	0.277647	0.0115513
13	B1	118	83.5077	0.278477	0.00951966
13	B1	119	83.7074	0.276904	0.00868455
13	B1	120	83.907	0.275677	0.00840441
13	B1	121	84.1067	0.274829	0.0083619
13	B1	122	84.3064	0.273554	0.00838733
13	B1	123	84.5061	0.273509	0.00839339
13	B1	124	84.7057	0.270435	0.00834978
13	B1	125	84.9054	0.270857	0.00826014
13	B1	126	85.1051	0.270311	0.00813569
13	B1	127	85.3047	0.269251	0.0079774
13	B1	128	85.5044	0.26737	0.00777683
13	B1	129	85.7041	0.267097	0.00753179
13	B1	130	85.9037	0.265524	0.00725964
13	B1	131	86.1034	0.265336	0.00699324
13	B1	132	86.3031	0.265123	0.00676196
13	B1	133	86.5027	0.264061	0.00657621
13	B1	134	86.7024	0.262887	0.00642738
13	B1	135	86.9021	0.261845	0.00630184
13	B1	136	87.1017	0.261855	0.00619402
13	B1	137	87.3014	0.261516	0.0061091
13	B1	138	87.5011	0.259614	0.0060557
13	B1	139	87.7007	0.259676	0.00603666
13	B1	140	87.9004	0.259106	0.00604471
13	B1	141	88.1001	0.257824	0.00606117
13	B1	142	88.2997	0.257976	0.00606152
13	B1	143	88.4994	0.256557	0.00602597
13	B1	144	88.6991	0.255629	0.00595063
13	B1	145	88.8987	0.254764	0.0058521
13	B1	146	89.0984	0.25436	0.00575757
13	B1	147	89.2981	0.254236	0.00568725
13	B1	148	89.4977	0.252366	0.00564041
13	B1	149	89.6974	0.252777	0.00559662
13	B1	150	89.8971	0.2511	0.00553062
13	B1	151	90.0967	0.251177	0.00542838
13	B1	152	90.2964	0.250507	0.00529541
13	B1	153	90.4961	0.249583	0.00515404
13	B1	154	90.6957	0.249112	0.00503606
13	B1	155	90.8954	0.248981	0.0049715
13	B1	156	91.0951	0.248189	0.00497859
13	B1	157	91.2948	0.247725	0.00505449
13	B1	158	91.4944	0.247206	0.00517347
13	B1	159	91.6941	0.245964	0.00529314
13	B1	160	91.8938	0.246023	0.00536907
13	B1	161	92.0934	0.244857	0.00537091
13	B1	162	92.2931	0.244034	0.00529383
13	B1	163	92.4928	0.243725	0.0051594
13	B1	164	92.6924	0.2433	0.005007
13	B1	165	92.8921	0.243143	0.00487854
13	B1	166	93.0918	0.241579	0.00480319
13	B1	167	93.2914	0.241825	0.00478392
13	B1	168	93.4911	0.241343	0.00479071
13	B1	169	93.6908	0.241128	0.0047621
13	B1	170	93.8904	0.239182	0.00462189
13	B1	171	94.0901	0.238879	0.00430788
13	B1	172	94.2898	0.238523	0.00380075
13	B1	173	94.4894	0.238878	0.00313563
13	B1	174	94.6891	0.237824	0.00239062
13	B1	175	94.8888	0.237763	0.0016593
14	B2	1	60.1466	4.93705	0.155026
14	B2	2	60.3463	4.92093	0.155973
14	B2	3	60.5459	4.90547	0.156105
14	B2	4	60.7456	4.87509	0.155253
14	B2	5	60.9453	4.85888	0.153717
14	B2	6	61.1449	4.85199	0.152099
14	B2	7	61.3446	4.82785	0.150984
14	B2	8	61.5443	4.81327	0.150668
14	B2	9	61.7439	4.79686	0.151113
14	B2	10	61.9436	4.77441	0.152096
14	B2	11	62.1433	4.76214	0.153392
14	B2	12	62.3429	4.73847	0.154879
14	B2	13	62.5426	4.72518	0.15652
14	B2	14	62.7423	4.70045	0.158281
14	B2	15	62.9419	4.69182	0.160084
14	B2	16	63.1416	4.66539	0.161855
14	B2	17	63.3413	4.64517	0.163627
14	B2	18	63.5409	4.62475	0.165572
14	B2	19	63.7406	4.60752	0.167912
14	B2	20	63.9403	4.58859	0.170698
14	B2	21	64.14	4.57078	0.173631
14	B2	22	64.3396	4.54925	0.176146
14	B2	23	64.5393	4.52741	0.177701
14	B2	24	64.739	4.49772	0.178172
14	B2	25	64.9386	4.47355	0.178001
14	B2	26	65.1383	4.46318	0.177992
14	B2	27	65.338	4.43548	0.17882
14	B2	28	65.5376	4.43389	0.180621
14	B2	29	65.7373	4.39883	0.182949
14	B2	30	65.937	4.37202	0.185094
14	B2	31	66.1366	4.35153	0.186525
14	B2	32	66.3363	4.32949	0.187119
14	B2	33	66.536	4.30784	0.187074
14	B2	34	66.7356	4.28587	0.186642
14	B2	35	66.9353	4.26534	0.185964
14	B2	36	67.135	4.24688	0.185118
14	B2	37	67.3346	4.21359	0.18433
14	B2	38	67.5343	4.18654	0.184063
14	B2	39	67.734	4.18553	0.18487
14	B2	40	67.9336	4.15682	0.187061
14	B2	41	68.1333	4.13724	0.190443
14	B2	42	68.333	4.1161	0.19436
14	B2	43	68.5326	4.08929	0.198019
14	B2	44	68.7323	4.05985	0.200863
14	B2	45	68.932	4.03896	0.202753
14	B2	46	69.1316	4.01526	0.203879
14	B2	47	69.3313	3.9914	0.204498
14	B2	48	69.531	3.96944	0.204736
14	B2	49	69.7306	3.94244	0.204559
14	B2	50	69.9303	3.91421	0.203918
14	B2	51	70.13	3.89222	0.202893
14	B2	52	70.3297	3.87099	0.201771
14	B2	53	70.5293	3.84286	0.200954
14	B2	54	70.729	3.82198	0.200787
14	B2	55	70.9286	3.79986	0.201397
14	B2	56	71.1283	3.77784	0.202598
14	B2	57	71.328	3.75227	0.203968
14	B2	58	71.5277	3.72434	0.205029
14	B2	59	71.7273	3.699	0.205459
14	B2	60	71.927	3.67333	0.205198
14	B2	61	72.1267	3.65259	0.204426
14	B2	62	72.3263	3.62701	0.203437
14	B2	63	72.526	3.60355	0.202518
14	B2	64	72.7257	3.57632	0.201877
14	B2	65	72.9253	3.55773	0.201605
14	B2	66	73.125	3.53268	0.201699
14	B2	67	73.3247	3.50857	0.202089
14	B2	68	73.5243	3.48421	0.202675
14	B2	69	73.724	3.45694	0.203355
14	B2	70	73.9237	3.43874	0.20404
14	B2	71	74.1233	3.41327	0.204631
14	B2	72	74.323	3.38711	0.20503
14	B2	73	74.5227	3.36048	0.205149
14	B2	74	74.7223	3.33783	0.204925
14	B2	75	74.922	3.31879	0.204317
14	B2	76	75.1217	3.29036	0.20332
14	B2	77	75.3213	3.2643	0.201998
14	B2	78	75.521	3.24148	0.200518
14	B2	79	75.7207	3.21788	0.199135
14	B2	80	75.9203	3.19879	0.19813
14	B2	81	76.12	3.17062	0.197721
14	B2	82	76.3197	3.14921	0.198035
14	B2	83	76.5193	3.12675	0.199119
14	B2	84	76.719	3.1027	0.200994
14	B2	85	76.9187	3.07936	0.203714
14	B2	86	77.1183	3.05755	0.207448
14	B2	87	77.318	3.03088	0.212628
14	B2	88	77.5177	3.00567	0.22014
14	B2	89	77.7173	2.97928	0.231604
14	B2	90	77.917	2.95754	0.249654
14	B2	91	78.1167	2.92576	0.278193
14	B2	92	78.3164	2.89739	0.322506
14	B2	93	78.516	2.87512	0.389101
14	B2	94	78.7157	2.83502	0.485083
14	B2	95	78.9154	2.78981	0.616841
14	B2	96	79.115	2.73238	0.787923
14	B2	97	79.3147	2.64919	0.996319
14	B2	98	79.5144	2.54414	1.23189
14	B2	99	79.714	2.3898	1.47519
14	B2	100	79.9137	2.16853	1.69878
14	B2	101	80.1134	1.88936	1.87163
14	B2	102	80.313	1.56958	1.96564
14	B2	103	80.5127	1.24469	1.96244
14	B2	104	80.7124	0.951527	1.85836
14	B2	105	80.912	0.696533	1.66572
14	B2	106	81.1117	0.491467	1.41022
14	B2	107	81.3114	0.363873	1.12517
14	B2	108	81.511	0.307515	0.844197
14	B2	109	81.7107	0.291509	0.59447
14	B2	110	81.9104	0.286964	0.392485
14	B2	111	82.11	0.284451	0.243153
14	B2	112	82.3097	0.2838	0.142018
14	B2	113	82.5094	0.282822	0.0791976
14	B2	114	82.709	0.280485	0.0433648
14	B2	115	82.9087	0.28019	0.024553
14	B2	116	83.1084	0.278856	0.0154206
14	B2	117	83.308	0.278283	0.0112843
14	B2	118	83.5077	0.276058	0.00951267
14	B2	119	83.7074	0.276518	0.0087851
14	B2	120	83.907	0.27454	0.00849162
14	B2	121	84.1067	0.274894	0.00835304
14	B2	122	84.3064	0.272394	0.0082291
14	B2	123	84.5061	0.271733	0.00804671
14	B2	124	84.7057	0.271013	0.00778345
14	B2	125	84.9054	0.269541	0.00746095
14	B2	126	85.1051	0.269288	0.00712858
14	B2	127	85.3047	0.2682	0.00683835
14	B2	128	85.5044	0.268236	0.00662473
14	B2	129	85.7041	0.266818	0.0064964
14	B2	130	85.9037	0.265975	0.00643916
14	B2	131	86.1034	0.265422	0.00642296
14	B2	132	86.3031	0.264723	0.00640782
14	B2	133	86.5027	0.264713	0.00635339
14	B2	134	86.7024	0.262928	0.00623625
14	B2	135	86.9021	0.261528	0.0060684
14	B2	136	87.1017	0.261033	0.00589769
14	B2	137	87.3014	0.261895	0.0057825
14	B2	138	87.5011	0.260501	0.00575305
14	B2	139	87.7007	0.260531	0.0057882
14	B2	140	87.9004	0.258483	0.0058296
14	B2	141	88.1001	0.258064	0.00582166
14	B2	142	88.2997	0.257141	0.00574602
14	B2	143	88.4994	0.257076	0.00562729
14	B2	144	88.6991	0.256587	0.00551041
14	B2	145	88.8987	0.254996	0.00543172
14	B2	146	89.0984	0.254884	0.00540359
14	B2	147	89.2981	0.25411	0.00541634
14	B2	148	89.4977	0.252891	0.00544846
14	B2	149	89.6974	0.253275	0.0054759
14	B2	150	89.8971	0.252197	0.00547588
14	B2	151	90.0967	0.250904	0.00543173
14	B2	152	90.2964	0.250657	0.00533684
14	B2	153	90.4961	0.249838	0.0051963
14	B2	154	90.6957	0.250437	0.00502322
14	B2	155	90.8954	0.248621	0.00483491
14	B2	156	91.0951	0.2481	0.00465472
14	B2	157	91.2948	0.247513	0.00451275
14	B2	158	91.4944	0.247975	0.00443758
14	B2	159	91.6941	0.247895	0.00443651
14	B2	160	91.8938	0.246146	0.00448045
14	B2	161	92.0934	0.245753	0.00451282
14	B2	162	92.2931	0.244573	0.00448045
14	B2	163	92.4928	0.245162	0.004366
14	B2	164	92.6924	0.244443	0.00419823
14	B2	165	92.8921	0.243718	0.00403699
14	B2	166	93.0918	0.242889	0.00394439
14	B2	167	93.2914	0.243684	0.00395835
14	B2	168	93.4911	0.243302	0.00407506
14	B2	169	93.6908	0.241394	0.00424398
14	B2	170	93.8904	0.241624	0.00437758
14	B2	171	94.0901	0.240933	0.00437472
14	B2	172	94.2898	0.240193	0.00415236
14	B2	173	94.4894	0.239033	0.0036759
14	B2	174	94.6891	0.239386	0.0029785
14	B2	175	94.8888	0.238136	0.00215841
15	B3	1	60.1466	5.12465	0.171227
15	B3	2	60.3463	5.10556	0.169014
15	B3	3	60.5459	5.08499	0.1664
15	B3	4	60.7456	5.07796	0.164074
15	B3	5	60.9453	5.05423	0.162744
15	B3	6	61.1449	5.0428	0.162861
15	B3	7	61.3446	5.01976	0.164492
15	B3	8	61.5443	4.99675	0.167361
15	B3	9	61.7439	4.98514	0.170949
15	B3	10	61.9436	4.96693	0.174633
15	B3	11	62.1433	4.93841	0.177816
15	B3	12	62.3429	4.9215	0.18011
15	B3	13	62.5426	4.89871	0.181462
15	B3	14	62.7423	4.87137	0.182166
15	B3	15	62.9419	4.85536	0.182687
15	B3	16	63.1416	4.83413	0.183373
15	B3	17	63.3413	4.81825	0.184241
15	B3	18	63.5409	4.79227	0.185009
15	B3	19	63.7406	4.76983	0.185348
15	B3	20	63.9403	4.74217	0.185158
15	B3	21	64.14	4.72465	0.184694
15	B3	22	64.3396	4.70127	0.184425
15	B3	23	64.5393	4.68641	0.184769
15	B3	24	64.739	4.66627	0.185912
15	B3	25	64.9386	4.6382	0.187807
15	B3	26	65.1383	4.61493	0.190256
15	B3	27	65.338	4.59916	0.193027
15	B3	28	65.5376	4.57529	0.195852
15	B3	29	65.7373	4.55137	0.198435
15	B3	30	65.937	4.53009	0.2005
15	B3	31	66.1366	4.49749	0.201912
15	B3	32	66.3363	4.47755	0.202724
15	B3	33	66.536	4.46129	0.203151
15	B3	34	66.7356	4.42258	0.203441
15	B3	35	66.9353	4.41509	0.203755
15	B3	36	67.135	4.38298	0.204133
15	B3	37	67.3346	4.35642	0.204547
15	B3	38	67.5343	4.33837	0.204981
15	B3	39	67.734	4.30988	0.205452
15	B3	40	67.9336	4.28891	0.205979
15	B3	41	68.1333	4.26348	0.206524
15	B3	42	68.333	4.24718	0.20697
15	B3	43	68.5326	4.21363	0.20718
15	B3	44	68.7323	4.19284	0.20709
15	B3	45	68.932	4.16535	0.20675
15	B3	46	69.1316	4.14557	0.206305
15	B3	47	69.3313	4.12337	0.205924
15	B3	48	69.531	4.09302	0.205732
15	B3	49	69.7306	4.07188	0.205804
15	B3	50	69.9303	4.05069	0.206172
15	B3	51	70.13	4.02557	0.206834
15	B3	52	70.3297	3.9961	0.207751
15	B3	53	70.5293	3.98063	0.208812
15	B3	54	70.729	3.95167	0.209837
15	B3	55	70.9286	3.92785	0.210622
15	B3	56	71.1283	3.90302	0.211033
15	B3	57	71.328	3.8739	0.211114
15	B3	58	71.5277	3.85133	0.211102
15	B3	59	71.7273	3.82456	0.211322
15	B3	60	71.927	3.80701	0.211994
15	B3	61	72.1267	3.77849	0.213062
15	B3	62	72.3263	3.75396	0.214179
15	B3	63	72.526	3.73133	0.214869
15	B3	64	72.7257	3.69884	0.214767
15	B3	65	72.9253	3.67385	0.213821
15	B3	66	73.125	3.65149	0.212309
15	B3	67	73.3247	3.62799	0.210701
15	B3	68	73.5243	3.60143	0.20945
15	B3	69	73.724	3.5824	0.20884
15	B3	70	73.9237	3.55474	0.208939
15	B3	71	74.1233	3.53108	0.209647
15	B3	72	74.323	3.50619	0.21075
15	B3	73	74.5227	3.48249	0.211949
15	B3	74	74.7223	3.46202	0.212892
15	B3	75	74.922	3.43137	0.213234
15	B3	76	75.1217	3.40588	0.212772
15	B3	77	75.3213	3.38252	0.21155
15	B3	78	75.521	3.35578	0.209882
15	B3	79	75.7207	3.33187	0.208245
15	B3	80	75.9203	3.31277	0.207078
15	B3	81	76.12	3.2845	0.206631
15	B3	82	76.3197	3.26393	0.206917
15	B3	83	76.5193	3.23916	0.207809
15	B3	84	76.719	3.21245	0.209197
15	B3	85	76.9187	3.18776	0.211153
15	B3	86	77.1183	3.17019	0.214039
15	B3	87	77.318	3.13795	0.218558
15	B3	88	77.5177	3.11665	0.225831
15	B3	89	77.7173	3.09129	0.237519
15	B3	90	77.917	3.06581	0.25605
15	B3	91	78.1167	3.03974	0.284917
15	B3	92	78.3164	3.00716	0.328975
15	B3	93	78.516	2.97861	0.394502
15	B3	94	78.7157	2.9404	0.48874
15	B3	95	78.9154	2.89852	0.618617
15	B3	96	79.115	2.84039	0.788554
15	B3	97	79.3147	2.76439	0.997632
15	B3	98	79.5144	2.65546	1.2369
15	B3	99	79.714	2.50471	1.48803
15	B3	100	79.9137	2.29693	1.72435
15	B3	101	80.1134	2.01942	1.91493
15	B3	102	80.313	1.6987	2.03069
15	B3	103	80.5127	1.37153	2.05117
15	B3	104	80.7124	1.0701	1.96951
15	B3	105	80.912	0.801775	1.79438
15	B3	106	81.1117	0.575319	1.5482
15	B3	107	81.3114	0.418037	1.26235
15	B3	108	81.511	0.335269	0.970564
15	B3	109	81.7107	0.304819	0.702281
15	B3	110	81.9104	0.295734	0.477691
15	B3	111	82.11	0.293789	0.305673
15	B3	112	82.3097	0.291785	0.184878
15	B3	113	82.5094	0.290171	0.107039
15	B3	114	82.709	0.288462	0.0609793
15	B3	115	82.9087	0.285895	0.0358946
15	B3	116	83.1084	0.285445	0.0232247
15	B3	117	83.308	0.283047	0.0171515
15	B3	118	83.5077	0.281544	0.0142247
15	B3	119	83.7074	0.279139	0.0126559
15	B3	120	83.907	0.278866	0.0116425
15	B3	121	84.1067	0.277964	0.0108754
15	B3	122	84.3064	0.276456	0.0102453
15	B3	123	84.5061	0.274884	0.00970344
15	B3	124	84.7057	0.274156	0.0092159
15	B3	125	84.9054	0.273114	0.00875961
15	B3	126	85.1051	0.27204	0.00832339
15	B3	127	85.3047	0.271392	0.00790618
15	B3	128	85.5044	0.270757	0.0075149
15	B3	129	85.7041	0.268686	0.00716509
15	B3	130	85.9037	0.269044	0.00688042
15	B3	131	86.1034	0.268204	0.00668401
15	B3	132	86.3031	0.267198	0.00658339
15	B3	133	86.5027	0.267092	0.00655808
15	B3	134	86.7024	0.266152	0.00656026
15	B3	135	86.9021	0.264504	0.00653342
15	B3	136	87.1017	0.264789	0.00643905
15	B3	137	87.3014	0.262827	0.00627643
15	B3	138	87.5011	0.262734	0.00608224
15	B3	139	87.7007	0.261876	0.00590897
15	B3	140	87.9004	0.262018	0.0057942
15	B3	141	88.1001	0.260834	0.00574008
15	B3	142	88.2997	0.260739	0.00571787
15	B3	143	88.4994	0.258729	0.00569342
15	B3	144	88.6991	0.25882	0.00565287
15	B3	145	88.8987	0.257579	0.00561034
15	B3	146	89.0984	0.257731	0.00559006
15	B3	147	89.2981	0.256735	0.00560178
15	B3	148	89.4977	0.255257	0.0056273
15	B3	149	89.6974	0.255653	0.00562799
15	B3	150	89.8971	0.25405	0.00556394
15	B3	151	90.0967	0.254207	0.00541382
15	B3	152	90.2964	0.252806	0.00518654
15	B3	153	90.4961	0.252496	0.00492399
15	B3	154	90.6957	0.251816	0.00469023
15	B3	155	90.8954	0.252425	0.00454826
15	B3	156	91.0951	0.251583	0.00453038
15	B3	157	91.2948	0.250621	0.00461935
15	B3	158	91.4944	0.250123	0.00475425
15	B3	159	91.6941	0.249926	0.00486151
15	B3	160	91.8938	0.248346	0.00489356
15	B3	161	92.0934	0.24808	0.00485118
15	B3	162	92.2931	0.247473	0.00477408
15	B3	163	92.4928	0.248433	0.00470667
15	B3	164	92.6924	0.247159	0.00466381
15	B3	165	92.8921	0.245471	0.00462279
15	B3	166	93.0918	0.245159	0.00454652
15	B3	167	93.2914	0.24565	0.00441538
15	B3	168	93.4911	0.24432	0.0042405
15	B3	169	93.6908	0.244633	0.00404693
15	B3	170	93.8904	0.243572	0.0038445
15	B3	171	94.0901	0.243375	0.0036107
15	B3	172	94.2898	0.243305	0.00329791
15	B3	173	94.4894	0.242002	0.00286286
15	B3	174	94.6891	0.241788	0.0023003
15	B3	175	94.8888	0.241576	0.0016594
16	B4	1	60.1466	5.04723	0.16124
16	B4	2	60.3463	5.04667	0.159746
16	B4	3	60.5459	5.02866	0.15849
16	B4	4	60.7456	5.01323	0.157731
16	B4	5	60.9453	4.99749	0.157566
16	B4	6	61.1449	4.9742	0.157949
16	B4	7	61.3446	4.95842	0.158796
16	B4	8	61.5443	4.9367	0.16004
16	B4	9	61.7439	4.92141	0.161635
16	B4	10	61.9436	4.90447	0.163497
16	B4	11	62.1433	4.88898	0.16552
16	B4	12	62.3429	4.86071	0.167629
16	B4	13	62.5426	4.83975	0.16986
16	B4	14	62.7423	4.82958	0.172294
16	B4	15	62.9419	4.80705	0.174903
16	B4	16	63.1416	4.7778	0.17741
16	B4	17	63.3413	4.77398	0.179324
16	B4	18	63.5409	4.74255	0.180176
16	B4	19	63.7406	4.71074	0.179846
16	B4	20	63.9403	4.69579	0.178747
16	B4	21	64.14	4.68003	0.177707
16	B4	22	64.3396	4.65295	0.177616
16	B4	23	64.5393	4.63855	0.178999
16	B4	24	64.739	4.62494	0.181809
16	B4	25	64.9386	4.59677	0.185473
16	B4	26	65.1383	4.57417	0.189224
16	B4	27	65.338	4.551	0.192432
16	B4	28	65.5376	4.52596	0.194798
16	B4	29	65.7373	4.50599	0.196322
16	B4	30	65.937	4.48458	0.197162
16	B4	31	66.1366	4.45572	0.197495
16	B4	32	66.3363	4.43871	0.197497
16	B4	33	66.536	4.41213	0.197388
16	B4	34	66.7356	4.38309	0.197468
16	B4	35	66.9353	4.3706	0.198062
16	B4	36	67.135	4.34642	0.199382
16	B4	37	67.3346	4.31602	0.201375
16	B4	38	67.5343	4.3037	0.203668
16	B4	39	67.734	4.27163	0.205664
16	B4	40	67.9336	4.25099	0.206776
16	B4	41	68.1333	4.22529	0.206737
16	B4	42	68.333	4.19578	0.205786
16	B4	43	68.5326	4.17234	0.204624
16	B4	44	68.7323	4.15064	0.204081
16	B4	45	68.932	4.13718	0.204689
16	B4	46	69.1316	4.11176	0.20642
16	B4	47	69.3313	4.08352	0.208759
16	B4	48	69.531	4.0567	0.211043
16	B4	49	69.7306	4.02809	0.212798
16	B4	50	69.9303	4.0119	0.213875
16	B4	51	70.13	3.98078	0.214379
16	B4	52	70.3297	3.95695	0.214507
16	B4	53	70.5293	3.93841	0.214461
16	B4	54	70.729	3.89808	0.214436
16	B4	55	70.9286	3.8857	0.214629
16	B4	56	71.1283	3.8595	0.215189
16	B4	57	71.328	3.83135	0.216157
16	B4	58	71.5277	3.80711	0.217431
16	B4	59	71.7273	3.78058	0.218792
16	B4	60	71.927	3.75813	0.219995
16	B4	61	72.1267	3.72792	0.220848
16	B4	62	72.3263	3.70082	0.221252
16	B4	63	72.526	3.67715	0.221176
16	B4	64	72.7257	3.65342	0.220619
16	B4	65	72.9253	3.62689	0.219584
16	B4	66	73.125	3.59518	0.218107
16	B4	67	73.3247	3.57455	0.216299
16	B4	68	73.5243	3.55058	0.214381
16	B4	69	73.724	3.52213	0.212648
16	B4	70	73.9237	3.50103	0.211417
16	B4	71	74.1233	3.4771	0.210928
16	B4	72	74.323	3.44977	0.211256
16	B4	73	74.5227	3.42976	0.212233
16	B4	74	74.7223	3.40733	0.213444
16	B4	75	74.922	3.37808	0.214349
16	B4	76	75.1217	3.35458	0.2145
16	B4	77	75.3213	3.32419	0.213771
16	B4	78	75.521	3.29849	0.212435
16	B4	79	75.7207	3.28007	0.211039
16	B4	80	75.9203	3.25343	0.210135
16	B4	81	76.12	3.23322	0.210049
16	B4	82	76.3197	3.20531	0.210812
16	B4	83	76.5193	3.17938	0.212255
16	B4	84	76.719	3.15746	0.214181
16	B4	85	76.9187	3.13283	0.216531
16	B4	86	77.1183	3.10763	0.219502
16	B4	87	77.318	3.07982	0.223654
16	B4	88	77.5177	3.05417	0.230002
16	B4	89	77.7173	3.03092	0.240155
16	B4	90	77.917	3.00298	0.25646
16	B4	91	78.1167	2.97813	0.282248
16	B4	92	78.3164	2.94808	0.322102
16	B4	93	78.516	2.91416	0.382008
16	B4	94	78.7157	2.88214	0.469067
16	B4	95	78.9154	2.83651	0.590446
16	B4	96	79.115	2.78437	0.751337
16	B4	97	79.3147	2.71526	0.952138
16	B4	98	79.5144	2.61155	1.18555
16	B4	99	79.714	2.47146	1.43473
16	B4	100	79.9137	2.2753	1.6738
16	B4	101	80.1134	2.01485	1.87135
16	B4	102	80.313	1.6984	1.9966
16	B4	103	80.5127	1.36733	2.02662
16	B4	104	80.7124	1.05948	1.95229
16	B4	105	80.912	0.7885	1.78105
16	B4	106	81.1117	0.56165	1.53553
16	B4	107	81.3114	0.408954	1.2484
16	B4	108	81.511	0.333144	0.955085
16	B4	109	81.7107	0.306586	0.686283
16	B4	110	81.9104	0.300606	0.462641
16	B4	111	82.11	0.297793	0.292734
16	B4	112	82.3097	0.297686	0.174514
16	B4	113	82.5094	0.294207	0.0990371
16	B4	114	82.709	0.293337	0.0547365
16	B4	115	82.9087	0.292063	0.0307611
16	B4	116	83.1084	0.291161	0.018735
16	B4	117	83.308	0.290052	0.0131008
16	B4	118	83.5077	0.288856	0.0106186
16	B4	119	83.7074	0.28834	0.00960109
16	B4	120	83.907	0.285946	0.00923819
16	B4	121	84.1067	0.287171	0.00914037
16	B4	122	84.3064	0.284837	0.00909241
16	B4	123	84.5061	0.283861	0.0089618
16	B4	124	84.7057	0.281921	0.0086908
16	B4	125	84.9054	0.281	0.00830771
16	B4	126	85.1051	0.279749	0.00790902
16	B4	127	85.3047	0.280626	0.00760438
16	B4	128	85.5044	0.279561	0.00745359
16	B4	129	85.7041	0.278711	0.00743892
16	B4	130	85.9037	0.277532	0.00749075
16	B4	131	86.1034	0.27543	0.00753981
16	B4	132	86.3031	0.275267	0.00755366
16	B4	133	86.5027	0.274963	0.00752953
16	B4	134	86.7024	0.274587	0.00746042
16	B4	135	86.9021	0.273068	0.00731419
16	B4	136	87.1017	0.271914	0.00705197
16	B4	137	87.3014	0.270118	0.00667058
16	B4	138	87.5011	0.269944	0.00623174
16	B4	139	87.7007	0.270357	0.00584768
16	B4	140	87.9004	0.268728	0.00562858
16	B4	141	88.1001	0.269867	0.00562642
16	B4	142	88.2997	0.267788	0.0058094
16	B4	143	88.4994	0.268037	0.00607843
16	B4	144	88.6991	0.26634	0.00631147
16	B4	145	88.8987	0.264916	0.00640935
16	B4	146	89.0984	0.264679	0.00632316
16	B4	147	89.2981	0.262945	0.00605815
16	B4	148	89.4977	0.263849	0.00566237
16	B4	149	89.6974	0.262181	0.00521222
16	B4	150	89.8971	0.26113	0.00479699
16	B4	151	90.0967	0.262214	0.00449975
16	B4	152	90.2964	0.261924	0.00437291
16	B4	153	90.4961	0.260917	0.00442008
16	B4	154	90.6957	0.259647	0.00459753
16	B4	155	90.8954	0.260087	0.00483908
16	B4	156	91.0951	0.258449	0.00508769
16	B4	157	91.2948	0.258927	0.00531228
16	B4	158	91.4944	0.257252	0.00550311
16	B4	159	91.6941	0.257482	0.00565461
16	B4	160	91.8938	0.256049	0.00575551
16	B4	161	92.0934	0.255757	0.00579098
16	B4	162	92.2931	0.254198	0.0057516
16	B4	163	92.4928	0.254498	0.00563639
16	B4	164	92.6924	0.253924	0.00544829
16	B4	165	92.8921	0.253131	0.00519146
16	B4	166	93.0918	0.251923	0.0048782
16	B4	167	93.2914	0.250889	0.00454071
16	B4	168	93.4911	0.25244	0.00423155
16	B4	169	93.6908	0.251584	0.00400139
16	B4	170	93.8904	0.250352	0.00386442
16	B4	171	94.0901	0.250095	0.00377658
16	B4	172	94.2898	0.250413	0.00364443
16	B4	173	94.4894	0.249207	0.00336492
16	B4	174	94.6891	0.248274	0.00287827
16	B4	175	94.8888	0.246827	0.00220592
17	B5	1	60.1466	5.15289	0.170368
17	B5	2	60.3463	5.14072	0.169978
17	B5	3	60.5459	5.12643	0.169416
17	B5	4	60.7456	5.11065	0.168715
17	B5	5	60.9453	5.07987	0.167995
17	B5	6	61.1449	5.06419	0.167441
17	B5	7	61.3446	5.05539	0.167229
17	B5	8	61.5443	5.02272	0.167462
17	B5	9	61.7439	5.01685	0.168199
17	B5	10	61.9436	4.98449	0.169479
17	B5	11	62.1433	4.96909	0.171356
17	B5	12	62.3429	4.95508	0.173813
17	B5	13	62.5426	4.93435	0.17667
17	B5	14	62.7423	4.91081	0.179566
17	B5	15	62.9419	4.88906	0.182046
17	B5	16	63.1416	4.86791	0.183767
17	B5	17	63.3413	4.84533	0.184642
17	B5	18	63.5409	4.82026	0.184886
17	B5	19	63.7406	4.80284	0.184921
17	B5	20	63.9403	4.77746	0.185191
17	B5	21	64.14	4.76182	0.185971
17	B5	22	64.3396	4.74043	0.18727
17	B5	23	64.5393	4.71513	0.188843
17	B5	24	64.739	4.69157	0.190319
17	B5	25	64.9386	4.67462	0.191343
17	B5	26	65.1383	4.64804	0.191717
17	B5	27	65.338	4.62511	0.191476
17	B5	28	65.5376	4.60062	0.190877
17	B5	29	65.7373	4.57933	0.190316
17	B5	30	65.937	4.56408	0.19015
17	B5	31	66.1366	4.53604	0.190569
[truncated: 5,919 more rows]
