# Supplementary material for: Adipocytes influence choroidal neovascularization via PRDM16
Source: EMBO Mol Med. 2026 May 19;18(6):2379–403. doi: 10.1038/s44321-026-00441-5 (PMC13269495; doi:10.1038/s44321-026-00441-5)
Supplement: Supplementary file 2 — Source data Fig. 1 [file 44321_2026_441_MOESM2_ESM.zip › Figure 1/1D/3 Days/20200727 B6 ctrl and CNV 3 days Prdm16, PGC1a iWAT.xls]

## Sheet: Results
Block Type	96alum
Chemistry	SYBR_GREEN
Experiment File Name	C:\Users\betoh\Downloads\20200727 B6 ctrl and laser CNV after 3 days of burn iWAT.eds
Experiment Run End Time	2020-07-27 17:07:50 PM EDT
Instrument Type	sds7500
Passive Reference	ROX
Well	Sample Name	Target Name	Task	Reporter	Quencher	RQ	RQ Min	RQ Max	Cт	Cт Mean	Cт SD	ΔCт	ΔCт Mean	ΔCт SE	HK Control ΔCт Mean	HK Control ΔCт SE	ΔΔCт	Automatic Ct Threshold	Ct Threshold	Automatic Baseline	Baseline Start	Baseline End	Efficiency	Tm1	Tm2	Tm3	Comments	HIGHSD	NOAMP	EXPFAIL	MTP
A1	DL 7956	Tbp	UNKNOWN	SYBR	None	1	0.166397	6.00971	28.8896	29.389	0.706213		-3.64428	0.601326			0	TRUE	0.346168	TRUE	3	24	1	82.9861				Y	N	N	N
A2	DL 7958	Tbp	UNKNOWN	SYBR	None	0.841803	0.162408	4.36327	28.7562	28.2923	0.656129		-3.39583	0.551719			0.248446	TRUE	0.346168	TRUE	3	26	1	82.9861				Y	N	N	N
A3	DL 7961	Tbp	UNKNOWN	SYBR	None	0.668132	0.252701	1.76651	27.2754	27.2963	0.0296714		-3.06248	0.326008			0.581796	TRUE	0.346168	TRUE	3	23	1	82.9861				N	N	N	N
A4	DL 7956	Pgc1a	UNKNOWN	SYBR	None	1	0.358416	2.79005	30.5848	30.5064	0.11082		-2.52683	0.344042			0	TRUE	0.770693	TRUE	3	26	1	86.6873				N	N	N	N
A5	DL 7958	Pgc1a	UNKNOWN	SYBR	None	0.474882	0.130749	1.72477	29.9228	30.2357	0.442466		-1.45247	0.432469			1.07436	TRUE	0.770693	TRUE	3	25	1	86.8821				N	N	N	N
A6	DL 7961	Pgc1a	UNKNOWN	SYBR	None	0.314104	0.117071	0.842751	29.4421	29.5027	0.0856882		-0.856144	0.330927			1.67068	TRUE	0.770693	TRUE	3	21	1	86.8821				N	N	N	N
A7	DL 7956	IL6	UNKNOWN	SYBR	None	1	0.251939	3.96921	32.1192	32.4377	0.450422		-0.595547	0.462239			0	TRUE	0.239896	TRUE	3	30	1	84.1549				N	N	N	N
A8	DL 7958	IL6	UNKNOWN	SYBR	None	0.277471	0.00528982	14.5544	31.6484	32.9422	1.82967		1.25405	1.32778			1.84959	TRUE	0.239896	TRUE	3	26	1	84.1549				Y	N	N	N
A9	DL 7961	IL6	UNKNOWN	SYBR	None	0.116896	0.00896169	1.5248	33.6573	32.86	1.12763		2.50115	0.86117			3.0967	TRUE	0.239896	TRUE	3	32	1	83.7653				Y	N	N	N
A10	H2O	Tbp	UNKNOWN	SYBR	None				Undetermined									TRUE	0.346168	TRUE	3	39	1	88.6353				N	Y	Y	N
A11	H2O	IL1b	UNKNOWN	SYBR	None				Undetermined									TRUE	0.539143	TRUE	3	39	1	66.4283				N	Y	Y	N
A12	H2O	Pgc1a	UNKNOWN	SYBR	None				Undetermined									TRUE	0.770693	TRUE	3	39	1	61.5584				N	N	Y	N
B1	DL 7956	Tbp	UNKNOWN	SYBR	None	1	0.166397	6.00971	29.8883	29.389	0.706213		-3.64428	0.601326			0	TRUE	0.346168	TRUE	3	28	1	82.9861				Y	N	N	N
B2	DL 7958	Tbp	UNKNOWN	SYBR	None	0.841803	0.162408	4.36327	27.8283	28.2923	0.656129		-3.39583	0.551719			0.248446	TRUE	0.346168	TRUE	3	22	1	83.1809				Y	N	N	N
B3	DL 7961	Tbp	UNKNOWN	SYBR	None	0.668132	0.252701	1.76651	27.3173	27.2963	0.0296714		-3.06248	0.326008			0.581796	TRUE	0.346168	TRUE	3	24	1	83.1809				N	N	N	N
B4	DL 7956	Pgc1a	UNKNOWN	SYBR	None	1	0.358416	2.79005	30.4281	30.5064	0.11082		-2.52683	0.344042			0	TRUE	0.770693	TRUE	3	26	1	87.0769				N	N	N	N
B5	DL 7958	Pgc1a	UNKNOWN	SYBR	None	0.474882	0.130749	1.72477	30.5485	30.2357	0.442466		-1.45247	0.432469			1.07436	TRUE	0.770693	TRUE	3	27	1	86.8821				N	N	N	N
B6	DL 7961	Pgc1a	UNKNOWN	SYBR	None	0.314104	0.117071	0.842751	29.5633	29.5027	0.0856882		-0.856144	0.330927			1.67068	TRUE	0.770693	TRUE	3	26	1	87.0769				N	N	N	N
B7	DL 7956	IL6	UNKNOWN	SYBR	None	1	0.251939	3.96921	32.7562	32.4377	0.450422		-0.595547	0.462239			0	TRUE	0.239896	TRUE	3	31	1	84.3497				N	N	N	N
B8	DL 7958	IL6	UNKNOWN	SYBR	None	0.277471	0.00528982	14.5544	34.236	32.9422	1.82967		1.25405	1.32778			1.84959	TRUE	0.239896	TRUE	3	32	1	84.3497				Y	N	N	N
B9	DL 7961	IL6	UNKNOWN	SYBR	None	0.116896	0.00896169	1.5248	32.0626	32.86	1.12763		2.50115	0.86117			3.0967	TRUE	0.239896	TRUE	3	30	1	84.3497				Y	N	N	N
B10	H2O	Prdm16	UNKNOWN	SYBR	None				Undetermined									TRUE	0.569686	TRUE	3	39	1	61.948				N	Y	Y	N
B11	H2O	IL6	UNKNOWN	SYBR	None				Undetermined									TRUE	0.239896	TRUE	3	39	1	64.2856				N	Y	Y	N
B12	H2O	TNFa	UNKNOWN	SYBR	None				Undetermined									TRUE	0.150317	TRUE	3	35	1	61.948	87.4665			N	N	Y	Y
C1	DL 7951	Tbp	UNKNOWN	SYBR	None	0.199535	0.0100471	3.96275	30.7037	31.2724	0.804293		-1.31899	1.00212			2.32528	TRUE	0.346168	TRUE	3	27	1	83.1809				Y	N	N	N
C2	DL 7952	Tbp	UNKNOWN	SYBR	None	0.44345	0.00883024	22.2698	29.3686	29.0083	0.509462		-2.47112	1.31318			1.17316	TRUE	0.346168	TRUE	3	26	1	83.1809				Y	N	N	N
C3	DL 7957	Tbp	UNKNOWN	SYBR	None	0.599988	0.225507	1.59634	28.8517	28.8465	0.00735041		-2.90728	0.328114			0.736994	TRUE	0.346168	TRUE	3	26	1	83.1809				N	N	N	N
C4	DL 7962	Tbp	UNKNOWN	SYBR	None	0.308694	0.0204911	4.65041	27.96	28.0987	0.196182		-1.94853	0.909464			1.69575	TRUE	0.346168	TRUE	3	25	1	83.3757				N	N	N	N
C5	DL 7951	Pgc1a	UNKNOWN	SYBR	None	0.27389	0.0172912	4.33837	32.3539	31.9329	0.595312		-0.658495	0.926286			1.86833	TRUE	0.770693	TRUE	3	29	1	87.0769				Y	N	N	N
C6	DL 7952	Pgc1a	UNKNOWN	SYBR	None	0.684214	0.0157077	29.8038	29.4179	29.5001	0.116224		-1.97935	1.26548			0.54748	TRUE	0.770693	TRUE	3	25	1	87.2717				N	N	N	N
C7	DL 7957	Pgc1a	UNKNOWN	SYBR	None	0.275298	0.0923804	0.820404	31.2504	31.0878	0.229874		-0.665897	0.366132			1.86093	TRUE	0.770693	TRUE	3	28	1	87.0769				N	N	N	N
C8	DL 7962	Pgc1a	UNKNOWN	SYBR	None	0.30619	0.0196832	4.76307	29.0306	29.2279	0.279018		-0.81933	0.920221			1.7075	TRUE	0.770693	TRUE	3	25	1	87.0769				N	N	N	N
C9	DL 7951	IL6	UNKNOWN	SYBR	None	0.145597	0.00271669	7.80302	33.7264	34.7758	1.48417		2.1844	1.33499			2.77995	TRUE	0.239896	TRUE	3	31	1	84.3497				Y	N	N	N
C10	DL 7952	IL6	UNKNOWN	SYBR	None	0.355574	0.00760758	16.6194	32.6347	32.3757	0.366374		0.89623	1.2891			1.49178	TRUE	0.239896	TRUE	3	30	1	84.3497				N	N	N	N
C11	DL 7957	IL6	UNKNOWN	SYBR	None	0.121437	0.019821	0.744004	33.6883	34.1999	0.723569		2.44618	0.607789			3.04172	TRUE	0.239896	TRUE	3	31	1	84.1549				Y	N	N	N
C12	DL 7962	IL6	UNKNOWN	SYBR	None	0.186151	0.0126906	2.73055	31.8218	31.8772	0.0782812		1.82991	0.900525			2.42546	TRUE	0.239896	TRUE	3	29	1	83.9601				N	N	N	N
D1	DL 7951	Tbp	UNKNOWN	SYBR	None	0.199535	0.0100471	3.96275	31.8412	31.2724	0.804293		-1.31899	1.00212			2.32528	TRUE	0.346168	TRUE	3	30	1	83.1809				Y	N	N	N
D2	DL 7952	Tbp	UNKNOWN	SYBR	None	0.44345	0.00883024	22.2698	28.6481	29.0083	0.509462		-2.47112	1.31318			1.17316	TRUE	0.346168	TRUE	3	23	1	83.3757				Y	N	N	N
D3	DL 7957	Tbp	UNKNOWN	SYBR	None	0.599988	0.225507	1.59634	28.8413	28.8465	0.00735041		-2.90728	0.328114			0.736994	TRUE	0.346168	TRUE	3	26	1	83.3757				N	N	N	N
D4	DL 7962	Tbp	UNKNOWN	SYBR	None	0.308694	0.0204911	4.65041	28.2374	28.0987	0.196182		-1.94853	0.909464			1.69575	TRUE	0.346168	TRUE	3	26	1	83.3757				N	N	N	N
D5	DL 7951	Pgc1a	UNKNOWN	SYBR	None	0.27389	0.0172912	4.33837	31.512	31.9329	0.595312		-0.658495	0.926286			1.86833	TRUE	0.770693	TRUE	3	28	1	87.2717				Y	N	N	N
D6	DL 7952	Pgc1a	UNKNOWN	SYBR	None	0.684214	0.0157077	29.8038	29.5823	29.5001	0.116224		-1.97935	1.26548			0.54748	TRUE	0.770693	TRUE	3	25	1	87.2717				N	N	N	N
D7	DL 7957	Pgc1a	UNKNOWN	SYBR	None	0.275298	0.0923804	0.820404	30.9253	31.0878	0.229874		-0.665897	0.366132			1.86093	TRUE	0.770693	TRUE	3	27	1	87.2717				N	N	N	N
D8	DL 7962	Pgc1a	UNKNOWN	SYBR	None	0.30619	0.0196832	4.76307	29.4252	29.2279	0.279018		-0.81933	0.920221			1.7075	TRUE	0.770693	TRUE	3	26	1	87.0769				N	N	N	N
D9	DL 7951	IL6	UNKNOWN	SYBR	None	0.145597	0.00271669	7.80302	35.8253	34.7758	1.48417		2.1844	1.33499			2.77995	TRUE	0.239896	TRUE	3	33	1	84.3497				Y	N	N	N
D10	DL 7952	IL6	UNKNOWN	SYBR	None	0.355574	0.00760758	16.6194	32.1166	32.3757	0.366374		0.89623	1.2891			1.49178	TRUE	0.239896	TRUE	3	30	1	84.3497				N	N	N	N
D11	DL 7957	IL6	UNKNOWN	SYBR	None	0.121437	0.019821	0.744004	34.7116	34.1999	0.723569		2.44618	0.607789			3.04172	TRUE	0.239896	TRUE	3	32	1	84.1549				Y	N	N	N
D12	DL 7962	IL6	UNKNOWN	SYBR	None	0.186151	0.0126906	2.73055	31.9325	31.8772	0.0782812		1.82991	0.900525			2.42546	TRUE	0.239896	TRUE	3	26	1	84.1549				N	N	N	N
E1	DL 7956	IL1b	UNKNOWN	SYBR	None	1	0.257228	3.8876	32.6678	32.9761	0.436002		-0.0571632	0.455273			0	TRUE	0.539143	TRUE	3	27	1	83.7653				N	N	N	N
E2	DL 7958	IL1b	UNKNOWN	SYBR	None	0.259391	0.106464	0.631984	33.5735	33.5778	0.00609342		1.88964	0.298597			1.9468	TRUE	0.539143	TRUE	3	31	1	83.7653				N	N	N	N
E3	DL 7961	IL1b	UNKNOWN	SYBR	None	0.281847	0.0873364	0.909562	31.9085	32.1287	0.311393		1.76985	0.392841			1.82701	TRUE	0.539143	TRUE	3	28	1	83.9601				N	N	N	N
E4	DL 7956	Prdm16	UNKNOWN	SYBR	None	1	0.250266	3.99575	31.1948	31.5165	0.454996		-1.51673	0.464473			0	TRUE	0.569686	TRUE	3	28	1	85.7133				N	N	N	N
E5	DL 7958	Prdm16	UNKNOWN	SYBR	None	0.673124	0.240232	1.88608	30.5686	30.7425	0.2458		-0.945676	0.345471			0.571056	TRUE	0.569686	TRUE	3	28	1	85.9081				N	N	N	N
E6	DL 7961	Prdm16	UNKNOWN	SYBR	None	0.526349	0.185809	1.49101	29.8947	29.768	0.17918		-0.590824	0.349133			0.925908	TRUE	0.569686	TRUE	3	27	1	85.9081				N	N	N	N
E7	DL 7956	TNFa	UNKNOWN	SYBR	None				32.6983	33.0333	0.47376							TRUE	0.150317	TRUE	3	31	1	87.6613				N	N	N	N
E8	DL 7958	TNFa	UNKNOWN	SYBR	None				31.9867	31.6881	0.422236							TRUE	0.150317	TRUE	3	30	1	87.6613				N	N	N	N
E9	DL 7961	TNFa	UNKNOWN	SYBR	None				30.0335	30.3588	0.46009							TRUE	0.150317	TRUE	3	28	1	87.6613				N	N	N	N
F1	DL 7956	IL1b	UNKNOWN	SYBR	None	1	0.257228	3.8876	33.2844	32.9761	0.436002		-0.0571632	0.455273			0	TRUE	0.539143	TRUE	3	29	1	83.7653				N	N	N	N
F2	DL 7958	IL1b	UNKNOWN	SYBR	None	0.259391	0.106464	0.631984	33.5821	33.5778	0.00609342		1.88964	0.298597			1.9468	TRUE	0.539143	TRUE	3	30	1	83.7653				N	N	N	N
F3	DL 7961	IL1b	UNKNOWN	SYBR	None	0.281847	0.0873364	0.909562	32.3489	32.1287	0.311393		1.76985	0.392841			1.82701	TRUE	0.539143	TRUE	3	29	1	83.7653				N	N	N	N
F4	DL 7956	Prdm16	UNKNOWN	SYBR	None	1	0.250266	3.99575	31.8383	31.5165	0.454996		-1.51673	0.464473			0	TRUE	0.569686	TRUE	3	29	1	85.7133				N	N	N	N
F5	DL 7958	Prdm16	UNKNOWN	SYBR	None	0.673124	0.240232	1.88608	30.9163	30.7425	0.2458		-0.945676	0.345471			0.571056	TRUE	0.569686	TRUE	3	28	1	85.7133				N	N	N	N
F6	DL 7961	Prdm16	UNKNOWN	SYBR	None	0.526349	0.185809	1.49101	29.6413	29.768	0.17918		-0.590824	0.349133			0.925908	TRUE	0.569686	TRUE	3	27	1	85.7133				N	N	N	N
F7	DL 7956	TNFa	UNKNOWN	SYBR	None				33.3683	33.0333	0.47376							TRUE	0.150317	TRUE	3	32	1	87.4665				N	N	N	N
F8	DL 7958	TNFa	UNKNOWN	SYBR	None				31.3896	31.6881	0.422236							TRUE	0.150317	TRUE	3	29	1	87.4665				N	N	N	N
F9	DL 7961	TNFa	UNKNOWN	SYBR	None				30.6842	30.3588	0.46009							TRUE	0.150317	TRUE	3	29	1	87.4665				N	N	N	N
G1	DL 7951	IL1b	UNKNOWN	SYBR	None	0.183001	0.00731584	4.57764	35.6804	34.9844	0.984375		2.39291	1.07949			2.45008	TRUE	0.539143	TRUE	3	29	1	83.5705				Y	N	N	N
G2	DL 7952	IL1b	UNKNOWN	SYBR	None	0.461721	0.00861067	24.7584	32.1036	32.5372	0.613173		1.05774	1.33517			1.11491	TRUE	0.539143	TRUE	3	27	1	83.7653				Y	N	N	N
G3	DL 7957	IL1b	UNKNOWN	SYBR	None	0.558421	0.205647	1.51635	32.6047	32.5372	0.0955122		0.783412	0.334952			0.840575	TRUE	0.539143	TRUE	3	29	1	83.7653				N	N	N	N
G4	DL 7962	IL1b	UNKNOWN	SYBR	None	0.185327	0.0125583	2.73493	32.5039	32.4219	0.115902		2.37469	0.90255			2.43186	TRUE	0.539143	TRUE	3	29	1	83.7653				N	N	N	N
G5	DL 7951	Prdm16	UNKNOWN	SYBR	None	0.465747	0.0395965	5.47826	32.2248	32.1771	0.0675105		-0.41435	0.82649			1.10238	TRUE	0.569686	TRUE	3	29	1	85.5185				N	N	N	N
G6	DL 7952	Prdm16	UNKNOWN	SYBR	None	0.574401	0.0127493	25.8789	30.5741	30.7626	0.266493		-0.716862	1.27679			0.79987	TRUE	0.569686	TRUE	3	28	1	85.7133				N	N	N	N
G7	DL 7957	Prdm16	UNKNOWN	SYBR	None	0.477152	0.173286	1.31386	31.2167	31.3045	0.124207		-0.449252	0.339625			1.06748	TRUE	0.569686	TRUE	3	28	1	85.7133				N	N	N	N
G8	DL 7962	Prdm16	UNKNOWN	SYBR	None	0.576004	0.0303296	10.9392	29.7345	29.3264	0.577141		-0.720883	0.98713			0.795849	TRUE	0.569686	TRUE	3	27	1	85.5185				Y	N	N	N
G9	DL 7951	TNFa	UNKNOWN	SYBR	None				33.4166	32.5914	1.16688							TRUE	0.150317	TRUE	3	31	1	87.2717				Y	N	N	N
G10	DL 7952	TNFa	UNKNOWN	SYBR	None				32.7423	31.4794	1.78588							TRUE	0.150317	TRUE	3	31	1	87.2717				Y	N	N	N
G11	DL 7957	TNFa	UNKNOWN	SYBR	None				32.0818	31.7537	0.463965							TRUE	0.150317	TRUE	3	30	1	87.0769				N	N	N	N
G12	DL 7962	TNFa	UNKNOWN	SYBR	None				30.9461	30.0472	1.27113							TRUE	0.150317	TRUE	3	29	1	86.8821				Y	N	N	N
H1	DL 7951	IL1b	UNKNOWN	SYBR	None	0.183001	0.00731584	4.57764	34.2883	34.9844	0.984375		2.39291	1.07949			2.45008	TRUE	0.539143	TRUE	3	31	1	83.5705	61.7532			Y	N	N	Y
H2	DL 7952	IL1b	UNKNOWN	SYBR	None	0.461721	0.00861067	24.7584	32.9708	32.5372	0.613173		1.05774	1.33517			1.11491	TRUE	0.539143	TRUE	3	30	1	83.3757				Y	N	N	N
H3	DL 7957	IL1b	UNKNOWN	SYBR	None	0.558421	0.205647	1.51635	32.4696	32.5372	0.0955122		0.783412	0.334952			0.840575	TRUE	0.539143	TRUE	3	28	1	83.5705				N	N	N	N
H4	DL 7962	IL1b	UNKNOWN	SYBR	None	0.185327	0.0125583	2.73493	32.34	32.4219	0.115902		2.37469	0.90255			2.43186	TRUE	0.539143	TRUE	3	26	1	83.5705				N	N	N	N
H5	DL 7951	Prdm16	UNKNOWN	SYBR	None	0.465747	0.0395965	5.47826	32.1294	32.1771	0.0675105		-0.41435	0.82649			1.10238	TRUE	0.569686	TRUE	3	27	1	85.5185				N	N	N	N
H6	DL 7952	Prdm16	UNKNOWN	SYBR	None	0.574401	0.0127493	25.8789	30.951	30.7626	0.266493		-0.716862	1.27679			0.79987	TRUE	0.569686	TRUE	3	28	1	85.5185				N	N	N	N
H7	DL 7957	Prdm16	UNKNOWN	SYBR	None	0.477152	0.173286	1.31386	31.3923	31.3045	0.124207		-0.449252	0.339625			1.06748	TRUE	0.569686	TRUE	3	28	1	85.5185				N	N	N	N
H8	DL 7962	Prdm16	UNKNOWN	SYBR	None	0.576004	0.0303296	10.9392	28.9183	29.3264	0.577141		-0.720883	0.98713			0.795849	TRUE	0.569686	TRUE	3	25	1	85.5185				Y	N	N	N
H9	DL 7951	TNFa	UNKNOWN	SYBR	None				31.7663	32.5914	1.16688							TRUE	0.150317	TRUE	3	28	1	87.2717				Y	N	N	N
H10	DL 7952	TNFa	UNKNOWN	SYBR	None				30.2166	31.4794	1.78588							TRUE	0.150317	TRUE	3	26	1	87.0769				Y	N	N	N
H11	DL 7957	TNFa	UNKNOWN	SYBR	None				31.4257	31.7537	0.463965							TRUE	0.150317	TRUE	3	29	1	87.0769				N	N	N	N
H12	DL 7962	TNFa	UNKNOWN	SYBR	None				29.1484	30.0472	1.27113							TRUE	0.150317	TRUE	3	24	1	87.0769				Y	N	N	N
Analysis Type	Singleplex
Endogenous Control	TNFa
RQ Min/Max Confidence Level	95.0
Reference Sample	DL 7956
