# Supplementary material for: Adipocytes influence choroidal neovascularization via PRDM16
Source: EMBO Mol Med. 2026 May 19;18(6):2379–403. doi: 10.1038/s44321-026-00441-5 (PMC13269495; doi:10.1038/s44321-026-00441-5)
Supplement: Supplementary file 2 — Source data Fig. 1 [file 44321_2026_441_MOESM2_ESM.zip › Figure 1/1D/3 Days/2023-05-15 iWAT B6 Cox7a1 sham vs laser burn 3d.xls]

## Sheet: Sample Setup
Block Type	96-Well Block (0.2mL)
Calibration Background is expired	No
Calibration Background performed on	01-04-2023
Calibration Normalization FAM-ROX is expired	No
Calibration Normalization FAM-ROX performed on	01-04-2023
Calibration Normalization VIC-ROX is expired	No
Calibration Normalization VIC-ROX performed on	01-04-2023
Calibration Pure Dye CY3 is expired	Yes
Calibration Pure Dye CY3 performed on	03-26-2020
Calibration Pure Dye CY5 is expired	Yes
Calibration Pure Dye CY5 performed on	03-26-2020
Calibration Pure Dye FAM is expired	No
Calibration Pure Dye FAM performed on	01-04-2023
Calibration Pure Dye NED is expired	No
Calibration Pure Dye NED performed on	01-04-2023
Calibration Pure Dye ROX is expired	No
Calibration Pure Dye ROX performed on	01-04-2023
Calibration Pure Dye SYBR is expired	No
Calibration Pure Dye SYBR performed on	01-04-2023
Calibration Pure Dye TAMRA is expired	No
Calibration Pure Dye TAMRA performed on	01-04-2023
Calibration Pure Dye VIC is expired	No
Calibration Pure Dye VIC performed on	01-04-2023
Calibration ROI is expired	No
Calibration ROI performed on	01-04-2023
Calibration Uniformity is expired	No
Calibration Uniformity performed on	01-04-2023
Chemistry	SYBR_GREEN
Date Created	2023-05-15 15:31:43 PM EDT
Experiment Barcode
Experiment Comment
Experiment File Name	D:\Applied Biosystems\7500\experiments\Roberto DM\2023-05-15 B6 Cox7a1 DL vs iWAT sham vs laser burn.eds
Experiment Name	2023-05-15 B6 Cox7a1 DL vs iWAT sham vs laser burn
Experiment Run End Time	2023-05-15 18:26:29 PM EDT
Experiment Type	Comparative Cт (ΔΔCт)
Instrument Name	278870006
Instrument Serial Number	278870006
Instrument Type	QuantStudio(TM) 7 Flex System
Passive Reference	ROX
Quantification Cycle Method	Ct
Signal Smoothing On	true
Stage/ Cycle where Analysis is performed	Stage 2, Step 2
User Name
Well	Well Position	Sample Name	Sample Color	Biogroup Name	Biogroup Color	Target Name	Target Color	Task	Reporter	Quencher	Quantity	Comments
1	A1	Sham DL 7956	RGB(176,23,31)			Tbp	RGB(176,23,31)	UNKNOWN	SYBR	None
2	A2	Sham DL 7958	RGB(0,0,255)			Tbp	RGB(176,23,31)	UNKNOWN	SYBR	None
3	A3	Sham DL 7961	RGB(0,139,69)			Tbp	RGB(176,23,31)	UNKNOWN	SYBR	None
4	A4	CNV DL 1402	RGB(255,127,0)			Tbp	RGB(176,23,31)	UNKNOWN	SYBR	None
5	A5	CNV DL 1403	RGB(139,137,112)			Tbp	RGB(176,23,31)	UNKNOWN	SYBR	None
6	A6	CNV DL 1404	RGB(238,121,66)			Tbp	RGB(176,23,31)	UNKNOWN	SYBR	None
7	A7	CNV DL 1405	RGB(142,56,142)			Tbp	RGB(176,23,31)	UNKNOWN	SYBR	None
8	A8	CNV DL 1406	RGB(198,113,113)			Tbp	RGB(176,23,31)	UNKNOWN	SYBR	None
9	A9
10	A10
11	A11
12	A12
13	B1	Sham DL 7956	RGB(176,23,31)			Tbp	RGB(176,23,31)	UNKNOWN	SYBR	None
14	B2	Sham DL 7958	RGB(0,0,255)			Tbp	RGB(176,23,31)	UNKNOWN	SYBR	None
15	B3	Sham DL 7961	RGB(0,139,69)			Tbp	RGB(176,23,31)	UNKNOWN	SYBR	None
16	B4	CNV DL 1402	RGB(255,127,0)			Tbp	RGB(176,23,31)	UNKNOWN	SYBR	None
17	B5	CNV DL 1403	RGB(139,137,112)			Tbp	RGB(176,23,31)	UNKNOWN	SYBR	None
18	B6	CNV DL 1404	RGB(238,121,66)			Tbp	RGB(176,23,31)	UNKNOWN	SYBR	None
19	B7	CNV DL 1405	RGB(142,56,142)			Tbp	RGB(176,23,31)	UNKNOWN	SYBR	None
20	B8	CNV DL 1406	RGB(198,113,113)			Tbp	RGB(176,23,31)	UNKNOWN	SYBR	None
21	B9
22	B10
23	B11
24	B12
25	C1	Sham DL 7956	RGB(176,23,31)			Cox7a1	RGB(0,0,255)	UNKNOWN	SYBR	None
26	C2	Sham DL 7958	RGB(0,0,255)			Cox7a1	RGB(0,0,255)	UNKNOWN	SYBR	None
27	C3	Sham DL 7961	RGB(0,139,69)			Cox7a1	RGB(0,0,255)	UNKNOWN	SYBR	None
28	C4	CNV DL 1402	RGB(255,127,0)			Cox7a1	RGB(0,0,255)	UNKNOWN	SYBR	None
29	C5	CNV DL 1403	RGB(139,137,112)			Cox7a1	RGB(0,0,255)	UNKNOWN	SYBR	None
30	C6	CNV DL 1404	RGB(238,121,66)			Cox7a1	RGB(0,0,255)	UNKNOWN	SYBR	None
31	C7	CNV DL 1405	RGB(142,56,142)			Cox7a1	RGB(0,0,255)	UNKNOWN	SYBR	None
32	C8	CNV DL 1406	RGB(198,113,113)			Cox7a1	RGB(0,0,255)	UNKNOWN	SYBR	None
33	C9
34	C10
35	C11
36	C12
37	D1	Sham DL 7956	RGB(176,23,31)			Cox7a1	RGB(0,0,255)	UNKNOWN	SYBR	None
38	D2	Sham DL 7958	RGB(0,0,255)			Cox7a1	RGB(0,0,255)	UNKNOWN	SYBR	None
39	D3	Sham DL 7961	RGB(0,139,69)			Cox7a1	RGB(0,0,255)	UNKNOWN	SYBR	None
40	D4	CNV DL 1402	RGB(255,127,0)			Cox7a1	RGB(0,0,255)	UNKNOWN	SYBR	None
41	D5	CNV DL 1403	RGB(139,137,112)			Cox7a1	RGB(0,0,255)	UNKNOWN	SYBR	None
42	D6	CNV DL 1404	RGB(238,121,66)			Cox7a1	RGB(0,0,255)	UNKNOWN	SYBR	None
43	D7	CNV DL 1405	RGB(142,56,142)			Cox7a1	RGB(0,0,255)	UNKNOWN	SYBR	None
44	D8	CNV DL 1406	RGB(198,113,113)			Cox7a1	RGB(0,0,255)	UNKNOWN	SYBR	None
45	D9
46	D10
47	D11
48	D12
49	E1	Sham iWAT 7956	RGB(0,245,255)			Tbp	RGB(176,23,31)	UNKNOWN	SYBR	None
50	E2	Sham iWAT 7958	RGB(238,220,130)			Tbp	RGB(176,23,31)	UNKNOWN	SYBR	None
51	E3	Sham iWAT 7961	RGB(238,238,0)			Tbp	RGB(176,23,31)	UNKNOWN	SYBR	None
52	E4	CNV iWAT 1402	RGB(142,142,56)			Tbp	RGB(176,23,31)	UNKNOWN	SYBR	None
53	E5	CNV iWAT 1403	RGB(238,44,44)			Tbp	RGB(176,23,31)	UNKNOWN	SYBR	None
54	E6	CNV iWAT 1404	RGB(51,161,201)			Tbp	RGB(176,23,31)	UNKNOWN	SYBR	None
55	E7	CNV iWAT 1405	RGB(238,18,137)			Tbp	RGB(176,23,31)	UNKNOWN	SYBR	None
56	E8	CNV iWAT 1406	RGB(176,23,31)			Tbp	RGB(176,23,31)	UNKNOWN	SYBR	None
57	E9
58	E10
59	E11
60	E12
61	F1	Sham iWAT 7956	RGB(0,245,255)			Tbp	RGB(176,23,31)	UNKNOWN	SYBR	None
62	F2	Sham iWAT 7958	RGB(238,220,130)			Tbp	RGB(176,23,31)	UNKNOWN	SYBR	None
63	F3	Sham iWAT 7961	RGB(238,238,0)			Tbp	RGB(176,23,31)	UNKNOWN	SYBR	None
64	F4	CNV iWAT 1402	RGB(142,142,56)			Tbp	RGB(176,23,31)	UNKNOWN	SYBR	None
65	F5	CNV iWAT 1403	RGB(238,44,44)			Tbp	RGB(176,23,31)	UNKNOWN	SYBR	None
66	F6	CNV iWAT 1404	RGB(51,161,201)			Tbp	RGB(176,23,31)	UNKNOWN	SYBR	None
67	F7	CNV iWAT 1405	RGB(238,18,137)			Tbp	RGB(176,23,31)	UNKNOWN	SYBR	None
68	F8	CNV iWAT 1406	RGB(176,23,31)			Tbp	RGB(176,23,31)	UNKNOWN	SYBR	None
69	F9
70	F10
71	F11
72	F12
73	G1	Sham iWAT 7956	RGB(0,245,255)			Cox7a1	RGB(0,0,255)	UNKNOWN	SYBR	None
74	G2	Sham iWAT 7958	RGB(238,220,130)			Cox7a1	RGB(0,0,255)	UNKNOWN	SYBR	None
75	G3	Sham iWAT 7961	RGB(238,238,0)			Cox7a1	RGB(0,0,255)	UNKNOWN	SYBR	None
76	G4	CNV iWAT 1402	RGB(142,142,56)			Cox7a1	RGB(0,0,255)	UNKNOWN	SYBR	None
77	G5	CNV iWAT 1403	RGB(238,44,44)			Cox7a1	RGB(0,0,255)	UNKNOWN	SYBR	None
78	G6	CNV iWAT 1404	RGB(51,161,201)			Cox7a1	RGB(0,0,255)	UNKNOWN	SYBR	None
79	G7	CNV iWAT 1405	RGB(238,18,137)			Cox7a1	RGB(0,0,255)	UNKNOWN	SYBR	None
80	G8	CNV iWAT 1406	RGB(176,23,31)			Cox7a1	RGB(0,0,255)	UNKNOWN	SYBR	None
81	G9	H2O	RGB(0,0,255)			Tbp	RGB(176,23,31)	UNKNOWN	SYBR	None
82	G10	H2O	RGB(0,0,255)			Cox7a1	RGB(0,0,255)	UNKNOWN	SYBR	None
83	G11
84	G12
85	H1	Sham iWAT 7956	RGB(0,245,255)			Cox7a1	RGB(0,0,255)	UNKNOWN	SYBR	None
86	H2	Sham iWAT 7958	RGB(238,220,130)			Cox7a1	RGB(0,0,255)	UNKNOWN	SYBR	None
87	H3	Sham iWAT 7961	RGB(238,238,0)			Cox7a1	RGB(0,0,255)	UNKNOWN	SYBR	None
88	H4	CNV iWAT 1402	RGB(142,142,56)			Cox7a1	RGB(0,0,255)	UNKNOWN	SYBR	None
89	H5	CNV iWAT 1403	RGB(238,44,44)			Cox7a1	RGB(0,0,255)	UNKNOWN	SYBR	None
90	H6	CNV iWAT 1404	RGB(51,161,201)			Cox7a1	RGB(0,0,255)	UNKNOWN	SYBR	None
91	H7	CNV iWAT 1405	RGB(238,18,137)			Cox7a1	RGB(0,0,255)	UNKNOWN	SYBR	None
92	H8	CNV iWAT 1406	RGB(176,23,31)			Cox7a1	RGB(0,0,255)	UNKNOWN	SYBR	None
93	H9
94	H10
95	H11
96	H12

## Sheet: Amplification Data
Block Type	96-Well Block (0.2mL)
Calibration Background is expired	No
Calibration Background performed on	01-04-2023
Calibration Normalization FAM-ROX is expired	No
Calibration Normalization FAM-ROX performed on	01-04-2023
Calibration Normalization VIC-ROX is expired	No
Calibration Normalization VIC-ROX performed on	01-04-2023
Calibration Pure Dye CY3 is expired	Yes
Calibration Pure Dye CY3 performed on	03-26-2020
Calibration Pure Dye CY5 is expired	Yes
Calibration Pure Dye CY5 performed on	03-26-2020
Calibration Pure Dye FAM is expired	No
Calibration Pure Dye FAM performed on	01-04-2023
Calibration Pure Dye NED is expired	No
Calibration Pure Dye NED performed on	01-04-2023
Calibration Pure Dye ROX is expired	No
Calibration Pure Dye ROX performed on	01-04-2023
Calibration Pure Dye SYBR is expired	No
Calibration Pure Dye SYBR performed on	01-04-2023
Calibration Pure Dye TAMRA is expired	No
Calibration Pure Dye TAMRA performed on	01-04-2023
Calibration Pure Dye VIC is expired	No
Calibration Pure Dye VIC performed on	01-04-2023
Calibration ROI is expired	No
Calibration ROI performed on	01-04-2023
Calibration Uniformity is expired	No
Calibration Uniformity performed on	01-04-2023
Chemistry	SYBR_GREEN
Date Created	2023-05-15 15:31:43 PM EDT
Experiment Barcode
Experiment Comment
Experiment File Name	D:\Applied Biosystems\7500\experiments\Roberto DM\2023-05-15 B6 Cox7a1 DL vs iWAT sham vs laser burn.eds
Experiment Name	2023-05-15 B6 Cox7a1 DL vs iWAT sham vs laser burn
Experiment Run End Time	2023-05-15 18:26:29 PM EDT
Experiment Type	Comparative Cт (ΔΔCт)
Instrument Name	278870006
Instrument Serial Number	278870006
Instrument Type	QuantStudio(TM) 7 Flex System
Passive Reference	ROX
Quantification Cycle Method	Ct
Signal Smoothing On	true
Stage/ Cycle where Analysis is performed	Stage 2, Step 2
User Name
Well	Cycle	Target Name	Rn	Delta Rn
1	1	Tbp	0.496502	0.0133777
1	2	Tbp	0.493715	0.011394
1	3	Tbp	0.488309	0.00679208
1	4	Tbp	0.486249	0.00553603
1	5	Tbp	0.484732	0.00482313
1	6	Tbp	0.483344	0.00423836
1	7	Tbp	0.481168	0.00286626
1	8	Tbp	0.474786	-0.00271172
1	9	Tbp	0.469759	-0.00693432
1	10	Tbp	0.46759	-0.00829941
1	11	Tbp	0.46649	-0.00859567
1	12	Tbp	0.466552	-0.00773
1	13	Tbp	0.467905	-0.00557341
1	14	Tbp	0.470176	-0.00249766
1	15	Tbp	0.47138	-0.000490498
1	16	Tbp	0.471172	0.000105373
1	17	Tbp	0.471606	0.00134339
1	18	Tbp	0.471902	0.00244391
1	19	Tbp	0.473794	0.00513888
1	20	Tbp	0.477396	0.00954527
1	21	Tbp	0.481908	0.0148615
1	22	Tbp	0.489503	0.0232597
1	23	Tbp	0.504793	0.0393536
1	24	Tbp	0.535691	0.0710554
1	25	Tbp	0.595935	0.132104
1	26	Tbp	0.711826	0.248798
1	27	Tbp	0.923556	0.461333
1	28	Tbp	1.2917	0.830281
1	29	Tbp	1.86448	1.40386
1	30	Tbp	2.56347	2.10366
1	31	Tbp	3.11647	2.65746
1	32	Tbp	3.50013	3.04193
1	33	Tbp	3.79657	3.33917
1	34	Tbp	4.02789	3.5713
1	35	Tbp	4.20673	3.75094
1	36	Tbp	4.34454	3.88955
1	37	Tbp	4.44787	3.99369
1	38	Tbp	4.53076	4.07737
1	39	Tbp	4.59827	4.14569
1	40	Tbp	4.64063	4.18886
2	1	Tbp	0.428292	0.00476925
2	2	Tbp	0.428197	0.00408275
2	3	Tbp	0.427413	0.00270764
2	4	Tbp	0.427012	0.00171573
2	5	Tbp	0.427999	0.00211103
2	6	Tbp	0.428217	0.00173815
2	7	Tbp	0.426685	-0.000385627
2	8	Tbp	0.426128	-0.00153373
2	9	Tbp	0.426266	-0.00198664
2	10	Tbp	0.426587	-0.00225739
2	11	Tbp	0.426977	-0.00245906
2	12	Tbp	0.427966	-0.00206135
2	13	Tbp	0.42939	-0.00122787
2	14	Tbp	0.43032	-0.000889283
2	15	Tbp	0.430413	-0.00138776
2	16	Tbp	0.431812	-0.000579994
2	17	Tbp	0.433379	0.000396063
2	18	Tbp	0.434096	0.000521799
2	19	Tbp	0.435075	0.000909468
2	20	Tbp	0.43646	0.0017031
2	21	Tbp	0.438314	0.00296571
2	22	Tbp	0.442642	0.0067028
2	23	Tbp	0.450417	0.013886
2	24	Tbp	0.46734	0.0302173
2	25	Tbp	0.500029	0.0623158
2	26	Tbp	0.562129	0.123825
2	27	Tbp	0.681254	0.242358
2	28	Tbp	0.900328	0.460841
2	29	Tbp	1.28704	0.846964
2	30	Tbp	1.89129	1.45062
2	31	Tbp	2.63024	2.18898
2	32	Tbp	3.24366	2.80181
2	33	Tbp	3.65526	3.21282
2	34	Tbp	3.96988	3.52684
2	35	Tbp	4.21539	3.77176
2	36	Tbp	4.40087	3.95665
2	37	Tbp	4.53825	4.09344
2	38	Tbp	4.65147	4.20607
2	39	Tbp	4.73154	4.28555
2	40	Tbp	4.7866	4.34001
3	1	Tbp	0.475627	0.00269999
3	2	Tbp	0.475608	0.00178362
3	3	Tbp	0.47831	0.00358832
3	4	Tbp	0.478099	0.00248013
3	5	Tbp	0.478162	0.0016464
3	6	Tbp	0.477839	0.000426279
3	7	Tbp	0.477701	-0.000608799
3	8	Tbp	0.478092	-0.00111518
3	9	Tbp	0.479093	-0.00101101
3	10	Tbp	0.479491	-0.00151036
3	11	Tbp	0.479413	-0.00248601
3	12	Tbp	0.479559	-0.0032371
3	13	Tbp	0.481401	-0.00229229
3	14	Tbp	0.482666	-0.00192416
3	15	Tbp	0.484461	-0.00102641
3	16	Tbp	0.485798	-0.000586866
3	17	Tbp	0.487443	0.00016098
3	18	Tbp	0.489337	0.00115821
3	19	Tbp	0.489884	0.00080829
3	20	Tbp	0.491411	0.00143728
3	21	Tbp	0.494963	0.0040923
3	22	Tbp	0.500942	0.00917477
3	23	Tbp	0.511659	0.0189943
3	24	Tbp	0.532173	0.0386109
3	25	Tbp	0.572804	0.0783451
3	26	Tbp	0.65175	0.156393
3	27	Tbp	0.800128	0.303874
3	28	Tbp	1.06664	0.569487
3	29	Tbp	1.52176	1.02372
3	30	Tbp	2.18924	1.6903
3	31	Tbp	2.90773	2.40788
3	32	Tbp	3.42757	2.92683
3	33	Tbp	3.79436	3.29273
3	34	Tbp	4.07611	3.57357
3	35	Tbp	4.2961	3.79267
3	36	Tbp	4.46942	3.96509
3	37	Tbp	4.59181	4.08658
3	38	Tbp	4.69527	4.18915
3	39	Tbp	4.77758	4.27056
3	40	Tbp	4.83569	4.32777
4	1	Tbp	0.467467	0.00448115
4	2	Tbp	0.465941	0.00230787
4	3	Tbp	0.465017	0.000736065
4	4	Tbp	0.465975	0.00104556
4	5	Tbp	0.466422	0.000845193
4	6	Tbp	0.467296	0.00107088
4	7	Tbp	0.467579	0.000706872
4	8	Tbp	0.467789	0.000268505
4	9	Tbp	0.467676	-0.000491935
4	10	Tbp	0.467338	-0.00147762
4	11	Tbp	0.467578	-0.00188547
4	12	Tbp	0.468737	-0.00137472
4	13	Tbp	0.469725	-0.0010348
4	14	Tbp	0.470572	-0.000835248
4	15	Tbp	0.471621	-0.00043453
4	16	Tbp	0.472567	-0.000135945
4	17	Tbp	0.472834	-0.000516703
4	18	Tbp	0.473333	-0.000665928
4	19	Tbp	0.474647	4.4829e-07
4	20	Tbp	0.476157	0.000863251
4	21	Tbp	0.479258	0.00331613
4	22	Tbp	0.485061	0.00847094
4	23	Tbp	0.495838	0.0186002
4	24	Tbp	0.516187	0.0383018
4	25	Tbp	0.557796	0.0792622
4	26	Tbp	0.637321	0.15814
4	27	Tbp	0.784257	0.304428
4	28	Tbp	1.04956	0.569081
4	29	Tbp	1.49461	1.01348
4	30	Tbp	2.13205	1.65028
4	31	Tbp	2.78002	2.2976
4	32	Tbp	3.23436	2.75129
4	33	Tbp	3.567	3.08328
4	34	Tbp	3.8295	3.34513
4	35	Tbp	4.03331	3.5483
4	36	Tbp	4.18919	3.70353
4	37	Tbp	4.30194	3.81564
4	38	Tbp	4.39783	3.91087
4	39	Tbp	4.47595	3.98835
4	40	Tbp	4.52565	4.03739
5	1	Tbp	0.47874	0.0050882
5	2	Tbp	0.477932	0.00395031
5	3	Tbp	0.476782	0.00247055
5	4	Tbp	0.475842	0.00120058
5	5	Tbp	0.475823	0.000851551
5	6	Tbp	0.475996	0.000694958
5	7	Tbp	0.476153	0.000521884
5	8	Tbp	0.475848	-0.000112142
5	9	Tbp	0.475249	-0.00104079
5	10	Tbp	0.474597	-0.00202336
5	11	Tbp	0.47466	-0.00228938
5	12	Tbp	0.475445	-0.00183494
5	13	Tbp	0.476151	-0.00145894
5	14	Tbp	0.476911	-0.00102863
5	15	Tbp	0.477859	-0.000410393
5	16	Tbp	0.478405	-0.000193593
5	17	Tbp	0.479126	0.000196985
5	18	Tbp	0.479147	-0.000111391
5	19	Tbp	0.479761	0.000172852
5	20	Tbp	0.480798	0.000879991
5	21	Tbp	0.483762	0.00351421
5	22	Tbp	0.489997	0.00941899
5	23	Tbp	0.498878	0.0179706
5	24	Tbp	0.516082	0.0348447
5	25	Tbp	0.551593	0.0700256
5	26	Tbp	0.62039	0.138493
5	27	Tbp	0.749533	0.267306
5	28	Tbp	0.98429	0.501733
5	29	Tbp	1.39263	0.909742
5	30	Tbp	2.00886	1.52564
5	31	Tbp	2.69974	2.21619
5	32	Tbp	3.22273	2.73886
5	33	Tbp	3.59107	3.10687
5	34	Tbp	3.87905	3.39451
5	35	Tbp	4.10542	3.62055
5	36	Tbp	4.27459	3.78939
5	37	Tbp	4.39814	3.91262
5	38	Tbp	4.49746	4.0116
5	39	Tbp	4.58532	4.09913
5	40	Tbp	4.64759	4.16107
6	1	Tbp	0.445683	0.00417658
6	2	Tbp	0.445239	0.00305092
6	3	Tbp	0.444149	0.00128015
6	4	Tbp	0.44363	7.9421e-05
6	5	Tbp	0.445	0.000768454
6	6	Tbp	0.446259	0.00134641
6	7	Tbp	0.446699	0.00110505
6	8	Tbp	0.446885	0.000610391
6	9	Tbp	0.44651	-0.000446218
6	10	Tbp	0.44671	-0.000926777
6	11	Tbp	0.44737	-0.000947726
6	12	Tbp	0.448153	-0.000845769
6	13	Tbp	0.44835	-0.0013305
6	14	Tbp	0.448128	-0.00223339
6	15	Tbp	0.449136	-0.00190622
6	16	Tbp	0.45093	-0.000793246
6	17	Tbp	0.452356	-4.87808e-05
6	18	Tbp	0.45344	0.000354269
6	19	Tbp	0.453123	-0.000644523
6	20	Tbp	0.453401	-0.00104706
6	21	Tbp	0.456253	0.00112398
6	22	Tbp	0.460313	0.00450208
6	23	Tbp	0.467016	0.0105241
6	24	Tbp	0.478867	0.0216945
6	25	Tbp	0.502365	0.044511
6	26	Tbp	0.550777	0.0922417
6	27	Tbp	0.642338	0.183122
6	28	Tbp	0.812211	0.352313
6	29	Tbp	1.1199	0.659324
6	30	Tbp	1.62371	1.16245
6	31	Tbp	2.29644	1.8345
6	32	Tbp	2.91753	2.45491
6	33	Tbp	3.34707	2.88376
6	34	Tbp	3.67528	3.2113
6	35	Tbp	3.93937	3.4747
6	36	Tbp	4.14595	3.6806
6	37	Tbp	4.30234	3.83631
6	38	Tbp	4.42439	3.95768
6	39	Tbp	4.5179	4.05051
6	40	Tbp	4.58749	4.11942
7	1	Tbp	0.451955	0.00212287
7	2	Tbp	0.451522	0.00122387
7	3	Tbp	0.451023	0.000257785
7	4	Tbp	0.452276	0.00104345
7	5	Tbp	0.452014	0.000314891
7	6	Tbp	0.452948	0.000782179
7	7	Tbp	0.452678	4.51545e-05
7	8	Tbp	0.452691	-0.000409373
7	9	Tbp	0.453643	7.60342e-05
7	10	Tbp	0.454307	0.000272955
7	11	Tbp	0.454581	8.04197e-05
7	12	Tbp	0.454085	-0.000883311
7	13	Tbp	0.454064	-0.00137107
7	14	Tbp	0.454486	-0.0014154
7	15	Tbp	0.456303	-6.53941e-05
7	16	Tbp	0.456559	-0.000276675
7	17	Tbp	0.456732	-0.000570002
7	18	Tbp	0.457182	-0.000586913
7	19	Tbp	0.457486	-0.000749885
7	20	Tbp	0.458455	-0.000248682
7	21	Tbp	0.460086	0.000915742
7	22	Tbp	0.462425	0.00278809
7	23	Tbp	0.466436	0.00633232
7	24	Tbp	0.474986	0.0144148
7	25	Tbp	0.491361	0.0303236
7	26	Tbp	0.52287	0.0613651
7	27	Tbp	0.584173	0.122201
7	28	Tbp	0.702344	0.239905
7	29	Tbp	0.922505	0.459599
7	30	Tbp	1.30173	0.838361
7	31	Tbp	1.87539	1.41155
7	32	Tbp	2.53899	2.07468
7	33	Tbp	3.04921	2.58444
7	34	Tbp	3.41505	2.94981
7	35	Tbp	3.71334	3.24763
7	36	Tbp	3.95354	3.48737
7	37	Tbp	4.13768	3.67104
7	38	Tbp	4.28047	3.81336
7	39	Tbp	4.39211	3.92453
7	40	Tbp	4.47477	4.00673
8	1	Tbp	0.475297	0.0139472
8	2	Tbp	0.474414	0.00944199
8	3	Tbp	0.473666	0.0050707
8	4	Tbp	0.475968	0.00375087
8	5	Tbp	0.479195	0.00335589
8	6	Tbp	0.480754	0.00129217
8	7	Tbp	0.484539	0.00145536
8	8	Tbp	0.485532	-0.00117434
8	9	Tbp	0.486667	-0.00366147
8	10	Tbp	0.487801	-0.00614994
8	11	Tbp	0.487251	-0.0103228
8	12	Tbp	0.484866	-0.0163298
8	13	Tbp	0.490076	-0.014742
8	14	Tbp	0.516427	0.00798663
8	15	Tbp	0.524418	0.012355
8	16	Tbp	0.527991	0.0123064
8	17	Tbp	0.528035	0.00872789
8	18	Tbp	0.527533	0.00460298
8	19	Tbp	0.528105	0.00155303
8	20	Tbp	0.528805	-0.0013696
8	21	Tbp	0.52956	-0.00423697
8	22	Tbp	0.532949	-0.00447012
8	23	Tbp	0.54103	-1.10689e-05
8	24	Tbp	0.556581	0.0119171
8	25	Tbp	0.58634	0.0380537
8	26	Tbp	0.646054	0.0941455
8	27	Tbp	0.761675	0.206144
8	28	Tbp	0.974579	0.415426
8	29	Tbp	1.35056	0.787781
8	30	Tbp	1.93523	1.36883
8	31	Tbp	2.64131	2.07129
8	32	Tbp	3.2067	2.63306
8	33	Tbp	3.59406	3.0168
8	34	Tbp	3.89611	3.31522
8	35	Tbp	4.13847	3.55396
8	36	Tbp	4.32507	3.73694
8	37	Tbp	4.45907	3.86732
8	38	Tbp	4.5667	3.97132
8	39	Tbp	4.65774	4.05875
8	40	Tbp	4.71826	4.11564
9	1
9	2
9	3
9	4
9	5
9	6
9	7
9	8
9	9
9	10
9	11
9	12
9	13
9	14
9	15
9	16
9	17
9	18
9	19
9	20
9	21
9	22
9	23
9	24
9	25
9	26
9	27
9	28
9	29
9	30
9	31
9	32
9	33
9	34
9	35
9	36
9	37
9	38
9	39
9	40
10	1
10	2
10	3
10	4
10	5
10	6
10	7
10	8
10	9
10	10
10	11
10	12
10	13
10	14
10	15
10	16
10	17
10	18
10	19
10	20
10	21
10	22
10	23
10	24
10	25
10	26
10	27
10	28
10	29
10	30
10	31
10	32
10	33
10	34
10	35
10	36
10	37
10	38
10	39
10	40
11	1
11	2
11	3
11	4
11	5
11	6
11	7
11	8
11	9
11	10
11	11
11	12
11	13
11	14
11	15
11	16
11	17
11	18
11	19
11	20
11	21
11	22
11	23
11	24
11	25
11	26
11	27
11	28
11	29
11	30
11	31
11	32
11	33
11	34
11	35
11	36
11	37
11	38
11	39
11	40
12	1
12	2
12	3
12	4
12	5
12	6
12	7
12	8
12	9
12	10
12	11
12	12
12	13
12	14
12	15
12	16
12	17
12	18
12	19
12	20
12	21
12	22
12	23
12	24
12	25
12	26
12	27
12	28
12	29
12	30
12	31
12	32
12	33
12	34
12	35
12	36
12	37
12	38
12	39
12	40
13	1	Tbp	0.573288	0.0071761
13	2	Tbp	0.570672	0.00392378
13	3	Tbp	0.567996	0.000610955
13	4	Tbp	0.567701	-0.00032126
13	5	Tbp	0.569404	0.000745009
13	6	Tbp	0.570808	0.0015129
13	7	Tbp	0.570137	0.000204876
13	8	Tbp	0.570406	-0.000163062
13	9	Tbp	0.571559	0.00035401
13	10	Tbp	0.571528	-0.000314215
13	11	Tbp	0.571363	-0.00111572
13	12	Tbp	0.571568	-0.00154743
13	13	Tbp	0.572433	-0.00131891
13	14	Tbp	0.573142	-0.00124732
13	15	Tbp	0.57468	-0.000346035
13	16	Tbp	0.575278	-0.000384359
13	17	Tbp	0.576545	0.00024626
13	18	Tbp	0.578001	0.00106565
13	19	Tbp	0.578047	0.000474312
13	20	Tbp	0.579753	0.00154434
13	21	Tbp	0.58601	0.00716428
13	22	Tbp	0.596055	0.0165723
13	23	Tbp	0.611745	0.0316256
13	24	Tbp	0.642203	0.061447
13	25	Tbp	0.703357	0.121965
13	26	Tbp	0.820655	0.238626
13	27	Tbp	1.03558	0.452917
13	28	Tbp	1.40536	0.822058
13	29	Tbp	1.9709	1.38696
13	30	Tbp	2.64865	2.06408
13	31	Tbp	3.17023	2.58502
13	32	Tbp	3.53445	2.94861
13	33	Tbp	3.82405	3.23756
13	34	Tbp	4.05331	3.46619
13	35	Tbp	4.22818	3.64042
13	36	Tbp	4.35633	3.76793
13	37	Tbp	4.45392	3.86489
13	38	Tbp	4.53482	3.94515
13	39	Tbp	4.60324	4.01293
13	40	Tbp	4.64947	4.05853
14	1	Tbp	0.496816	0.00573054
14	2	Tbp	0.496353	0.0049085
14	3	Tbp	0.494988	0.00318452
14	4	Tbp	0.493557	0.00139445
14	5	Tbp	0.49341	0.000888521
14	6	Tbp	0.493041	0.000160539
14	7	Tbp	0.493015	-0.000224865
14	8	Tbp	0.493256	-0.000342227
14	9	Tbp	0.492632	-0.00132585
14	10	Tbp	0.492558	-0.00175802
14	11	Tbp	0.49281	-0.00186566
14	12	Tbp	0.493687	-0.00134719
14	13	Tbp	0.494147	-0.00124619
14	14	Tbp	0.493971	-0.00178076
14	15	Tbp	0.495346	-0.000764679
14	16	Tbp	0.496771	0.000300992
14	17	Tbp	0.496585	-0.000244123
14	18	Tbp	0.496869	-0.000318987
14	19	Tbp	0.498635	0.0010878
14	20	Tbp	0.499157	0.0012513
14	21	Tbp	0.501215	0.00295045
14	22	Tbp	0.505771	0.00714691
14	23	Tbp	0.514237	0.0152546
14	24	Tbp	0.528622	0.0292807
14	25	Tbp	0.557819	0.0581181
14	26	Tbp	0.615462	0.115403
14	27	Tbp	0.724557	0.224139
14	28	Tbp	0.929894	0.429117
14	29	Tbp	1.29108	0.789939
14	30	Tbp	1.86483	1.36333
14	31	Tbp	2.59206	2.09021
14	32	Tbp	3.22157	2.71936
14	33	Tbp	3.64359	3.14101
14	34	Tbp	3.95831	3.45538
14	35	Tbp	4.19918	3.69589
14	36	Tbp	4.37567	3.87202
14	37	Tbp	4.51529	4.01128
14	38	Tbp	4.62635	4.12198
14	39	Tbp	4.71302	4.20829
14	40	Tbp	4.77533	4.27025
15	1	Tbp	0.482227	-0.00247816
15	2	Tbp	0.482494	-0.003177
15	3	Tbp	0.485539	-0.00109722
15	4	Tbp	0.487348	-0.000253855
15	5	Tbp	0.488601	3.38496e-05
15	6	Tbp	0.490026	0.000493603
15	7	Tbp	0.492074	0.00157622
15	8	Tbp	0.493011	0.00154743
15	9	Tbp	0.493637	0.00120797
15	10	Tbp	0.494015	0.000620443
15	11	Tbp	0.494023	-0.000336158
15	12	Tbp	0.49421	-0.00111478
15	13	Tbp	0.495761	-0.000529083
15	14	Tbp	0.495892	-0.00136385
15	15	Tbp	0.497018	-0.00120323
15	16	Tbp	0.497552	-0.00163495
15	17	Tbp	0.498763	-0.00138897
15	18	Tbp	0.500759	-0.000358321
15	19	Tbp	0.502489	0.000405983
15	20	Tbp	0.504051	0.00100286
15	21	Tbp	0.506406	0.00239205
15	22	Tbp	0.514107	0.00912731
15	23	Tbp	0.526201	0.0202567
15	24	Tbp	0.550178	0.0432684
15	25	Tbp	0.597743	0.0898675
15	26	Tbp	0.68688	0.178039
15	27	Tbp	0.856237	0.346431
15	28	Tbp	1.15964	0.648869
15	29	Tbp	1.6569	1.14516
15	30	Tbp	2.34142	1.82872
15	31	Tbp	2.99495	2.48128
15	32	Tbp	3.4418	2.92716
15	33	Tbp	3.77993	3.26433
15	34	Tbp	4.04692	3.53035
15	35	Tbp	4.25023	3.7327
15	36	Tbp	4.40571	3.88722
15	37	Tbp	4.52369	4.00423
15	38	Tbp	4.6154	4.09497
15	39	Tbp	4.6958	4.17441
15	40	Tbp	4.74888	4.22652
16	1	Tbp	0.481597	0.00258614
16	2	Tbp	0.481573	0.00219272
16	3	Tbp	0.481463	0.0017132
16	4	Tbp	0.481665	0.00154472
16	5	Tbp	0.48127	0.000779985
16	6	Tbp	0.481119	0.000258737
16	7	Tbp	0.48194	0.000710685
16	8	Tbp	0.4819	0.000300451
16	9	Tbp	0.481203	-0.000766299
16	10	Tbp	0.481578	-0.000761684
16	11	Tbp	0.481643	-0.00106567
16	12	Tbp	0.48149	-0.00158916
16	13	Tbp	0.481434	-0.00201527
16	14	Tbp	0.481959	-0.00185998
16	15	Tbp	0.482635	-0.00155388
16	16	Tbp	0.483613	-0.000945833
16	17	Tbp	0.483692	-0.00123638
16	18	Tbp	0.484895	-0.000402993
16	19	Tbp	0.487107	0.0014387
16	20	Tbp	0.487729	0.00169088
16	21	Tbp	0.490167	0.00375981
16	22	Tbp	0.495855	0.00907773
16	23	Tbp	0.505931	0.0187835
16	24	Tbp	0.527166	0.0396489
16	25	Tbp	0.567699	0.0798116
16	26	Tbp	0.644817	0.15656
16	27	Tbp	0.789576	0.300949
16	28	Tbp	1.05432	0.565322
16	29	Tbp	1.50335	1.01398
16	30	Tbp	2.15549	1.66576
16	31	Tbp	2.84107	2.35097
16	32	Tbp	3.32981	2.83933
16	33	Tbp	3.67994	3.18909
16	34	Tbp	3.96146	3.47024
16	35	Tbp	4.17869	3.68711
16	36	Tbp	4.33969	3.84773
16	37	Tbp	4.47033	3.97801
16	38	Tbp	4.57264	4.07995
16	39	Tbp	4.65051	4.15745
16	40	Tbp	4.70519	4.21176
17	1	Tbp	0.513213	0.00137114
17	2	Tbp	0.513568	0.0013034
17	3	Tbp	0.513832	0.001145
17	4	Tbp	0.513575	0.000465714
17	5	Tbp	0.514148	0.000616962
17	6	Tbp	0.514808	0.000854577
17	7	Tbp	0.515233	0.000856396
17	8	Tbp	0.515602	0.000803319
17	9	Tbp	0.51457	-0.000650407
17	10	Tbp	0.514407	-0.00123653
17	11	Tbp	0.514679	-0.00138682
17	12	Tbp	0.515225	-0.00126275
17	13	Tbp	0.515863	-0.00104737
17	14	Tbp	0.516764	-0.000568893
17	15	Tbp	0.516963	-0.000791962
17	16	Tbp	0.517735	-0.000441575
17	17	Tbp	0.517093	-0.00150644
17	18	Tbp	0.517708	-0.00131359
17	19	Tbp	0.520043	0.000598976
17	20	Tbp	0.520946	0.0010793
17	21	Tbp	0.524075	0.0037861
17	22	Tbp	0.530022	0.00931118
17	23	Tbp	0.540514	0.0193807
17	24	Tbp	0.560194	0.0386382
17	25	Tbp	0.599624	0.077646
17	26	Tbp	0.677087	0.154687
17	27	Tbp	0.823353	0.30053
17	28	Tbp	1.08436	0.561113
17	29	Tbp	1.52653	1.00286
17	30	Tbp	2.17431	1.65022
17	31	Tbp	2.86028	2.33577
17	32	Tbp	3.35362	2.82868
17	33	Tbp	3.69891	3.17355
17	34	Tbp	3.9725	3.44672
17	35	Tbp	4.18672	3.66052
17	36	Tbp	4.35548	3.82886
17	37	Tbp	4.48165	3.95461
17	38	Tbp	4.57957	4.0521
17	39	Tbp	4.65633	4.12844
17	40	Tbp	4.70811	4.1798
18	1	Tbp	0.578489	0.0015752
18	2	Tbp	0.578549	0.00154329
18	3	Tbp	0.579105	0.00200687
18	4	Tbp	0.57727	7.97736e-05
18	5	Tbp	0.576162	-0.00111979
18	6	Tbp	0.576704	-0.000670275
18	7	Tbp	0.577516	4.91315e-05
18	8	Tbp	0.578558	0.000999148
18	9	Tbp	0.578702	0.00105086
18	10	Tbp	0.576681	-0.00106274
18	11	Tbp	0.576745	-0.00109048
18	12	Tbp	0.578738	0.000810413
18	13	Tbp	0.578249	0.000228531
18	14	Tbp	0.577472	-0.000640407
18	15	Tbp	0.577577	-0.000627435
18	16	Tbp	0.577342	-0.000955104
18	17	Tbp	0.577003	-0.00138613
18	18	Tbp	0.577152	-0.00132934
18	19	Tbp	0.578394	-0.000179652
18	20	Tbp	0.579257	0.00059155
18	21	Tbp	0.582003	0.00324507
18	22	Tbp	0.586708	0.00785749
18	23	Tbp	0.594988	0.0160452
18	24	Tbp	0.610325	0.0312902
18	25	Tbp	0.642592	0.0634652
18	26	Tbp	0.704551	0.125332
18	27	Tbp	0.822382	0.243071
18	28	Tbp	1.03573	0.456329
18	29	Tbp	1.40228	0.822781
18	30	Tbp	1.95435	1.37476
18	31	Tbp	2.56278	1.9831
18	32	Tbp	3.01086	2.43109
18	33	Tbp	3.33202	2.75216
18	34	Tbp	3.58704	3.00709
18	35	Tbp	3.79577	3.21572
18	36	Tbp	3.95444	3.3743
18	37	Tbp	4.07656	3.49632
18	38	Tbp	4.17329	3.59296
18	39	Tbp	4.2437	3.66328
18	40	Tbp	4.30095	3.72043
19	1	Tbp	0.492316	0.00111577
19	2	Tbp	0.492293	0.000701455
19	3	Tbp	0.492106	0.000122567
19	4	Tbp	0.492561	0.000185979
19	5	Tbp	0.49356	0.000792568
19	6	Tbp	0.494307	0.00114795
19	7	Tbp	0.495396	0.00184499
19	8	Tbp	0.494985	0.00104285
19	9	Tbp	0.492767	-0.00156703
19	10	Tbp	0.493331	-0.00139538
19	11	Tbp	0.494725	-0.000392508
19	12	Tbp	0.49437	-0.00113963
19	13	Tbp	0.493923	-0.00197789
19	14	Tbp	0.495576	-0.000717405
19	15	Tbp	0.49699	0.000305611
19	16	Tbp	0.497154	7.76457e-05
19	17	Tbp	0.497263	-0.000205037
19	18	Tbp	0.497368	-0.000491862
19	19	Tbp	0.497633	-0.000619096
19	20	Tbp	0.497844	-0.000799527
19	21	Tbp	0.499457	0.000421735
19	22	Tbp	0.502791	0.00336346
19	23	Tbp	0.506545	0.00672619
19	24	Tbp	0.514312	0.0141014
19	25	Tbp	0.533262	0.03266
19	26	Tbp	0.568197	0.0672032
19	27	Tbp	0.631257	0.129871
19	28	Tbp	0.75273	0.250953
19	29	Tbp	0.981139	0.47897
19	30	Tbp	1.37551	0.872949
19	31	Tbp	1.96482	1.46187
19	32	Tbp	2.63571	2.13237
19	33	Tbp	3.14775	2.64402
19	34	Tbp	3.52698	3.02285
19	35	Tbp	3.83378	3.32926
19	36	Tbp	4.07535	3.57044
19	37	Tbp	4.26277	3.75746
19	38	Tbp	4.40954	3.90384
19	39	Tbp	4.52485	4.01876
19	40	Tbp	4.60694	4.10046
20	1	Tbp	0.473513	0.00115356
20	2	Tbp	0.473519	0.000691521
20	3	Tbp	0.473398	0.000101986
20	4	Tbp	0.473417	-0.000347925
20	5	Tbp	0.47423	-2.97798e-06
20	6	Tbp	0.475164	0.000461893
20	7	Tbp	0.475892	0.000722052
20	8	Tbp	0.476289	0.000649975
20	9	Tbp	0.476992	0.000884534
20	10	Tbp	0.477077	0.000501083
20	11	Tbp	0.476695	-0.000348835
20	12	Tbp	0.476443	-0.00106938
20	13	Tbp	0.476481	-0.0015004
20	14	Tbp	0.477698	-0.000751033
20	15	Tbp	0.478309	-0.000609368
20	16	Tbp	0.479705	0.000318095
20	17	Tbp	0.479556	-0.000298888
20	18	Tbp	0.479109	-0.0012144
20	19	Tbp	0.48029	-0.000501633
20	20	Tbp	0.482055	0.000794425
20	21	Tbp	0.48394	0.00221079
20	22	Tbp	0.489518	0.00732054
20	23	Tbp	0.500069	0.0174031
20	24	Tbp	0.520811	0.0376771
20	25	Tbp	0.563663	0.0800602
20	26	Tbp	0.640955	0.156884
20	27	Tbp	0.786801	0.302262
20	28	Tbp	1.05207	0.567064
20	29	Tbp	1.50463	1.01916
20	30	Tbp	2.1589	1.67296
20	31	Tbp	2.85242	2.36601
20	32	Tbp	3.35348	2.86659
20	33	Tbp	3.71184	3.22449
20	34	Tbp	3.99685	3.50904
20	35	Tbp	4.21582	3.72753
20	36	Tbp	4.38324	3.89448
20	37	Tbp	4.51472	4.0255
20	38	Tbp	4.62125	4.13155
20	39	Tbp	4.70544	4.21528
20	40	Tbp	4.76422	4.27359
21	1
21	2
21	3
21	4
21	5
21	6
21	7
21	8
21	9
21	10
21	11
21	12
21	13
21	14
21	15
21	16
21	17
21	18
21	19
21	20
21	21
21	22
21	23
21	24
21	25
21	26
21	27
21	28
21	29
21	30
21	31
21	32
21	33
21	34
21	35
21	36
21	37
21	38
21	39
21	40
22	1
22	2
22	3
22	4
22	5
22	6
22	7
22	8
22	9
22	10
22	11
22	12
22	13
22	14
22	15
22	16
22	17
22	18
22	19
22	20
22	21
22	22
22	23
22	24
22	25
22	26
22	27
22	28
22	29
22	30
22	31
22	32
22	33
22	34
22	35
22	36
22	37
22	38
22	39
22	40
23	1
23	2
23	3
23	4
23	5
23	6
23	7
23	8
23	9
23	10
23	11
23	12
23	13
23	14
23	15
23	16
23	17
23	18
23	19
23	20
23	21
23	22
23	23
23	24
23	25
23	26
23	27
23	28
23	29
23	30
23	31
23	32
23	33
23	34
23	35
23	36
23	37
23	38
23	39
23	40
24	1
24	2
24	3
24	4
24	5
24	6
24	7
24	8
24	9
24	10
24	11
24	12
24	13
24	14
24	15
24	16
24	17
24	18
24	19
24	20
24	21
24	22
24	23
24	24
24	25
24	26
24	27
24	28
24	29
24	30
24	31
24	32
24	33
24	34
24	35
24	36
24	37
24	38
24	39
24	40
25	1	Cox7a1	0.405663	0.00102404
25	2	Cox7a1	0.405758	0.000358169
25	3	Cox7a1	0.406753	0.000591976
25	4	Cox7a1	0.407039	0.00011744
25	5	Cox7a1	0.407403	-0.000279847
25	6	Cox7a1	0.408111	-0.000332113
25	7	Cox7a1	0.410673	0.00146891
25	8	Cox7a1	0.411505	0.00154005
25	9	Cox7a1	0.411193	0.000467087
25	10	Cox7a1	0.410989	-0.000497517
25	11	Cox7a1	0.411289	-0.00095891
25	12	Cox7a1	0.412459	-0.000549925
25	13	Cox7a1	0.413341	-0.000428444
25	14	Cox7a1	0.413298	-0.00123191
25	15	Cox7a1	0.41355	-0.00174075
25	16	Cox7a1	0.41437	-0.00168191
25	17	Cox7a1	0.415511	-0.0013015
25	18	Cox7a1	0.41789	0.000315964
25	19	Cox7a1	0.419624	0.00128952
25	20	Cox7a1	0.422307	0.00321187
25	21	Cox7a1	0.429025	0.00916868
25	22	Cox7a1	0.4426	0.0219832
25	23	Cox7a1	0.468295	0.0469175
25	24	Cox7a1	0.516588	0.0944492
25	25	Cox7a1	0.611862	0.188962
25	26	Cox7a1	0.791163	0.367502
25	27	Cox7a1	1.11257	0.688153
25	28	Cox7a1	1.63498	1.20979
25	29	Cox7a1	2.34123	1.91529
25	30	Cox7a1	3.04386	2.61716
25	31	Cox7a1	3.58549	3.15802
25	32	Cox7a1	4.00389	3.57567
25	33	Cox7a1	4.31796	3.88897
25	34	Cox7a1	4.55041	4.12066
25	35	Cox7a1	4.73127	4.30076
25	36	Cox7a1	4.86771	4.43644
25	37	Cox7a1	4.9647	4.53267
25	38	Cox7a1	5.04745	4.61466
25	39	Cox7a1	5.11473	4.68118
25	40	Cox7a1	5.15719	4.72288
26	1	Cox7a1	0.418009	0.0045029
26	2	Cox7a1	0.417668	0.0043495
26	3	Cox7a1	0.416359	0.00322792
26	4	Cox7a1	0.416019	0.00307489
26	5	Cox7a1	0.415762	0.00300513
26	6	Cox7a1	0.413414	0.000844816
26	7	Cox7a1	0.412407	2.52831e-05
26	8	Cox7a1	0.411227	-0.000967818
26	9	Cox7a1	0.410041	-0.00196646
26	10	Cox7a1	0.409718	-0.00210159
26	11	Cox7a1	0.408107	-0.0035256
26	12	Cox7a1	0.407888	-0.00355704
26	13	Cox7a1	0.408527	-0.00273065
26	14	Cox7a1	0.408673	-0.00239779
26	15	Cox7a1	0.408561	-0.00232277
26	16	Cox7a1	0.410658	-3.79457e-05
26	17	Cox7a1	0.410995	0.000485802
26	18	Cox7a1	0.410825	0.000503178
26	19	Cox7a1	0.411092	0.000957903
26	20	Cox7a1	0.412416	0.00246948
26	21	Cox7a1	0.414773	0.00501326
26	22	Cox7a1	0.419563	0.00999045
26	23	Cox7a1	0.430986	0.0216016
26	24	Cox7a1	0.452524	0.0433268
26	25	Cox7a1	0.495796	0.0867862
26	26	Cox7a1	0.580408	0.171585
26	27	Cox7a1	0.741204	0.332568
26	28	Cox7a1	1.0329	0.624447
26	29	Cox7a1	1.52636	1.11809
26	30	Cox7a1	2.22434	1.81627
26	31	Cox7a1	2.95704	2.54915
26	32	Cox7a1	3.54114	3.13344
26	33	Cox7a1	3.98602	3.57851
26	34	Cox7a1	4.32003	3.91271
26	35	Cox7a1	4.5612	4.15406
26	36	Cox7a1	4.74624	4.33929
26	37	Cox7a1	4.88515	4.47839
26	38	Cox7a1	4.99478	4.58821
26	39	Cox7a1	5.08682	4.68044
26	40	Cox7a1	5.1463	4.7401
27	1	Cox7a1	0.512914	-0.00496449
27	2	Cox7a1	0.513185	-0.00507841
27	3	Cox7a1	0.518607	-4.11765e-05
27	4	Cox7a1	0.521042	0.00200921
27	5	Cox7a1	0.521109	0.00169186
27	6	Cox7a1	0.520826	0.00102421
27	7	Cox7a1	0.520588	0.000401567
27	8	Cox7a1	0.52	-0.000570361
27	9	Cox7a1	0.519708	-0.00124659
27	10	Cox7a1	0.520165	-0.0011746
27	11	Cox7a1	0.520419	-0.00130503
27	12	Cox7a1	0.52125	-0.000858608
27	13	Cox7a1	0.521354	-0.00113936
27	14	Cox7a1	0.522357	-0.000520322
27	15	Cox7a1	0.522124	-0.00113808
27	16	Cox7a1	0.522247	-0.00139922
27	17	Cox7a1	0.524196	0.000165147
27	18	Cox7a1	0.524459	4.31218e-05
27	19	Cox7a1	0.524537	-0.00026344
27	20	Cox7a1	0.526105	0.000920592
27	21	Cox7a1	0.52897	0.00340108
27	22	Cox7a1	0.534273	0.00831935
27	23	Cox7a1	0.542169	0.015831
27	24	Cox7a1	0.558065	0.0313421
27	25	Cox7a1	0.589043	0.0619356
27	26	Cox7a1	0.652726	0.125234
27	27	Cox7a1	0.772352	0.244476
27	28	Cox7a1	0.997624	0.469363
27	29	Cox7a1	1.39041	0.861769
27	30	Cox7a1	1.99682	1.46779
27	31	Cox7a1	2.72236	2.19294
27	32	Cox7a1	3.34635	2.81655
27	33	Cox7a1	3.82588	3.29569
27	34	Cox7a1	4.19478	3.66421
27	35	Cox7a1	4.47259	3.94164
27	36	Cox7a1	4.67945	4.14812
27	37	Cox7a1	4.83466	4.30293
27	38	Cox7a1	4.94944	4.41733
27	39	Cox7a1	5.04107	4.50858
27	40	Cox7a1	5.11033	4.57745
28	1	Cox7a1	0.48615	-0.000665663
28	2	Cox7a1	0.486549	-0.000851827
28	3	Cox7a1	0.487721	-0.000264829
28	4	Cox7a1	0.488339	-0.000233019
28	5	Cox7a1	0.488845	-0.000312431
28	6	Cox7a1	0.490265	0.000522641
28	7	Cox7a1	0.490828	0.000499884
28	8	Cox7a1	0.491577	0.000663688
28	9	Cox7a1	0.49263	0.00113115
28	10	Cox7a1	0.492601	0.000516756
28	11	Cox7a1	0.492385	-0.000284409
28	12	Cox7a1	0.492256	-0.00099864
28	13	Cox7a1	0.492608	-0.00123144
28	14	Cox7a1	0.492977	-0.00144857
28	15	Cox7a1	0.494681	-0.000329813
28	16	Cox7a1	0.496329	0.00073286
28	17	Cox7a1	0.49639	0.000208886
28	18	Cox7a1	0.496398	-0.000368314
28	19	Cox7a1	0.497567	0.000214899
28	20	Cox7a1	0.498918	0.000980711
28	21	Cox7a1	0.503169	0.00464584
28	22	Cox7a1	0.51148	0.0123717
28	23	Cox7a1	0.525808	0.0261141
28	24	Cox7a1	0.555142	0.054863
28	25	Cox7a1	0.612443	0.111579
28	26	Cox7a1	0.724125	0.222676
28	27	Cox7a1	0.931213	0.429178
28	28	Cox7a1	1.29728	0.794657
28	29	Cox7a1	1.8705	1.3673
28	30	Cox7a1	2.59038	2.08659
28	31	Cox7a1	3.22	2.71563
28	32	Cox7a1	3.71085	3.20589
28	33	Cox7a1	4.0834	3.57785
28	34	Cox7a1	4.3636	3.85747
28	35	Cox7a1	4.57833	4.07161
28	36	Cox7a1	4.73527	4.22797
28	37	Cox7a1	4.84679	4.3389
28	38	Cox7a1	4.94086	4.43239
28	39	Cox7a1	5.02404	4.51498
28	40	Cox7a1	5.08455	4.57491
29	1	Cox7a1	0.535283	-6.87887e-05
29	2	Cox7a1	0.535842	2.49311e-05
29	3	Cox7a1	0.536521	0.000238397
29	4	Cox7a1	0.53661	-0.000137389
29	5	Cox7a1	0.537043	-0.000169912
29	6	Cox7a1	0.53816	0.000482124
29	7	Cox7a1	0.539184	0.00104088
29	8	Cox7a1	0.538915	0.000305797
29	9	Cox7a1	0.539097	2.34112e-05
29	10	Cox7a1	0.539886	0.00034649
29	11	Cox7a1	0.53934	-0.00066498
29	12	Cox7a1	0.538917	-0.00155241
29	13	Cox7a1	0.54007	-0.000865328
29	14	Cox7a1	0.540818	-0.000582006
29	15	Cox7a1	0.541596	-0.00026906
29	16	Cox7a1	0.542993	0.000662582
29	17	Cox7a1	0.542928	0.000131883
29	18	Cox7a1	0.542773	-0.000488401
29	19	Cox7a1	0.543977	0.000250598
29	20	Cox7a1	0.545439	0.00124733
29	21	Cox7a1	0.550747	0.00609011
29	22	Cox7a1	0.560834	0.0157121
29	23	Cox7a1	0.57814	0.0325523
29	24	Cox7a1	0.612479	0.0664263
29	25	Cox7a1	0.680899	0.134381
29	26	Cox7a1	0.811579	0.264596
29	27	Cox7a1	1.0516	0.504148
29	28	Cox7a1	1.46322	0.915308
29	29	Cox7a1	2.07472	1.52634
29	30	Cox7a1	2.77289	2.22405
29	31	Cox7a1	3.34207	2.79276
29	32	Cox7a1	3.78052	3.23074
29	33	Cox7a1	4.12133	3.57109
29	34	Cox7a1	4.37181	3.8211
29	35	Cox7a1	4.56269	4.01152
29	36	Cox7a1	4.70824	4.15661
29	37	Cox7a1	4.81901	4.26691
29	38	Cox7a1	4.91058	4.35801
29	39	Cox7a1	4.98706	4.43403
29	40	Cox7a1	5.0418	4.48831
30	1	Cox7a1	0.494203	0.00338163
30	2	Cox7a1	0.493757	0.00227334
30	3	Cox7a1	0.493444	0.00129887
30	4	Cox7a1	0.493154	0.000346742
30	5	Cox7a1	0.493569	0.000100098
30	6	Cox7a1	0.494485	0.000354342
30	7	Cox7a1	0.495577	0.00078439
30	8	Cox7a1	0.495755	0.000300848
30	9	Cox7a1	0.496128	1.19746e-05
30	10	Cox7a1	0.495386	-0.00139139
30	11	Cox7a1	0.495826	-0.00161312
30	12	Cox7a1	0.498143	4.15099e-05
30	13	Cox7a1	0.498178	-0.000584428
30	14	Cox7a1	0.498412	-0.00101221
30	15	Cox7a1	0.499164	-0.000922654
30	16	Cox7a1	0.50036	-0.000388298
30	17	Cox7a1	0.500241	-0.00116864
30	18	Cox7a1	0.50153	-0.000541958
30	19	Cox7a1	0.503724	0.000990538
30	20	Cox7a1	0.506789	0.00339338
30	21	Cox7a1	0.513771	0.00971332
30	22	Cox7a1	0.52903	0.0243107
30	23	Cox7a1	0.556042	0.0506615
30	24	Cox7a1	0.607501	0.101459
30	25	Cox7a1	0.709403	0.202699
30	26	Cox7a1	0.900792	0.393426
30	27	Cox7a1	1.23848	0.730452
30	28	Cox7a1	1.78332	1.27463
30	29	Cox7a1	2.4877	1.97835
30	30	Cox7a1	3.14501	2.635
30	31	Cox7a1	3.65352	3.14285
30	32	Cox7a1	4.0492	3.53786
30	33	Cox7a1	4.34269	3.8307
30	34	Cox7a1	4.56426	4.0516
30	35	Cox7a1	4.73303	4.21971
30	36	Cox7a1	4.86411	4.35012
30	37	Cox7a1	4.97233	4.45768
30	38	Cox7a1	5.05907	4.54377
30	39	Cox7a1	5.11902	4.60305
30	40	Cox7a1	5.169	4.65237
31	1	Cox7a1	0.549204	0.0295729
31	2	Cox7a1	0.547927	0.0286577
31	3	Cox7a1	0.527442	0.00853393
31	4	Cox7a1	0.520592	0.00204579
31	5	Cox7a1	0.518522	0.000337222
31	6	Cox7a1	0.5175	-0.000323317
31	7	Cox7a1	0.516588	-0.000874124
31	8	Cox7a1	0.514951	-0.00214907
31	9	Cox7a1	0.514304	-0.00243463
31	10	Cox7a1	0.514233	-0.00214412
31	11	Cox7a1	0.514006	-0.00200947
31	12	Cox7a1	0.511744	-0.00391021
31	13	Cox7a1	0.511324	-0.00396904
31	14	Cox7a1	0.512304	-0.00262674
31	15	Cox7a1	0.513083	-0.00148627
31	16	Cox7a1	0.513933	-0.00027504
31	17	Cox7a1	0.514513	0.000666593
31	18	Cox7a1	0.51545	0.00196508
31	19	Cox7a1	0.515669	0.00254539
31	20	Cox7a1	0.51887	0.00610802
31	21	Cox7a1	0.525582	0.0131815
31	22	Cox7a1	0.535923	0.0238839
31	23	Cox7a1	0.556911	0.0452331
31	24	Cox7a1	0.598487	0.0871705
31	25	Cox7a1	0.680419	0.169465
31	26	Cox7a1	0.835602	0.325009
31	27	Cox7a1	1.11876	0.608524
31	28	Cox7a1	1.59048	1.08061
31	29	Cox7a1	2.24884	1.73933
31	30	Cox7a1	2.91441	2.40526
31	31	Cox7a1	3.4515	2.94272
31	32	Cox7a1	3.87978	3.37136
31	33	Cox7a1	4.21315	3.70509
31	34	Cox7a1	4.4601	3.95239
31	35	Cox7a1	4.64947	4.14213
31	36	Cox7a1	4.80066	4.29368
31	37	Cox7a1	4.91682	4.4102
31	38	Cox7a1	5.00685	4.50059
31	39	Cox7a1	5.08229	4.5764
31	40	Cox7a1	5.13538	4.62985
32	1	Cox7a1	0.52142	-0.0106112
32	2	Cox7a1	0.528659	-0.00371605
32	3	Cox7a1	0.532145	-0.000573617
32	4	Cox7a1	0.533264	0.000202271
32	5	Cox7a1	0.533698	0.000292407
32	6	Cox7a1	0.533426	-0.000323057
32	7	Cox7a1	0.53429	0.000197127
32	8	Cox7a1	0.53543	0.000993638
32	9	Cox7a1	0.535401	0.000621242
32	10	Cox7a1	0.53511	-1.3414e-05
32	11	Cox7a1	0.535425	-4.14737e-05
32	12	Cox7a1	0.535632	-0.00017855
32	13	Cox7a1	0.535324	-0.000830313
32	14	Cox7a1	0.537293	0.00079512
32	15	Cox7a1	0.536697	-0.00014352
32	16	Cox7a1	0.536611	-0.000573494
32	17	Cox7a1	0.53592	-0.00160798
32	18	Cox7a1	0.537249	-0.000622461
32	19	Cox7a1	0.537854	-0.000361558
32	20	Cox7a1	0.538477	-8.12231e-05
32	21	Cox7a1	0.541151	0.00224886
32	22	Cox7a1	0.547829	0.00858359
32	23	Cox7a1	0.559331	0.0197417
32	24	Cox7a1	0.578995	0.0390626
32	25	Cox7a1	0.620434	0.0801577
32	26	Cox7a1	0.700977	0.160357
32	27	Cox7a1	0.851676	0.310713
32	28	Cox7a1	1.13131	0.590008
32	29	Cox7a1	1.60373	1.06208
32	30	Cox7a1	2.28277	1.74077
32	31	Cox7a1	3.00616	2.46382
32	32	Cox7a1	3.58514	3.04246
32	33	Cox7a1	4.02703	3.484
32	34	Cox7a1	4.37017	3.8268
32	35	Cox7a1	4.63059	4.08688
32	36	Cox7a1	4.82552	4.28146
32	37	Cox7a1	4.97229	4.42789
32	38	Cox7a1	5.09019	4.54545
32	39	Cox7a1	5.18123	4.63614
32	40	Cox7a1	5.24439	4.69896
33	1
33	2
33	3
33	4
33	5
33	6
33	7
33	8
33	9
33	10
33	11
33	12
33	13
33	14
33	15
33	16
33	17
33	18
33	19
33	20
33	21
33	22
33	23
33	24
33	25
33	26
33	27
33	28
33	29
33	30
33	31
33	32
33	33
33	34
33	35
33	36
33	37
33	38
33	39
33	40
34	1
34	2
34	3
34	4
34	5
34	6
34	7
34	8
34	9
34	10
34	11
34	12
34	13
34	14
34	15
34	16
34	17
34	18
34	19
34	20
34	21
34	22
34	23
34	24
34	25
34	26
34	27
34	28
34	29
34	30
34	31
34	32
34	33
34	34
34	35
34	36
34	37
34	38
34	39
34	40
35	1
35	2
35	3
35	4
35	5
35	6
35	7
35	8
35	9
35	10
35	11
35	12
35	13
35	14
35	15
35	16
35	17
35	18
35	19
35	20
35	21
35	22
35	23
35	24
35	25
35	26
35	27
35	28
35	29
35	30
35	31
35	32
35	33
35	34
35	35
35	36
35	37
35	38
35	39
35	40
36	1
36	2
36	3
36	4
36	5
36	6
36	7
36	8
36	9
36	10
36	11
36	12
36	13
36	14
36	15
36	16
36	17
36	18
36	19
36	20
36	21
36	22
36	23
36	24
36	25
36	26
36	27
36	28
36	29
36	30
36	31
36	32
36	33
36	34
36	35
36	36
36	37
36	38
36	39
36	40
37	1	Cox7a1	0.458406	0.0112006
37	2	Cox7a1	0.457298	0.0104929
37	3	Cox7a1	0.454575	0.00817059
37	4	Cox7a1	0.451095	0.00509081
37	5	Cox7a1	0.44822	0.0026156
37	6	Cox7a1	0.445023	-0.000180581
37	7	Cox7a1	0.443123	-0.00168012
37	8	Cox7a1	0.442477	-0.00192564
37	9	Cox7a1	0.440841	-0.00316155
37	10	Cox7a1	0.438311	-0.00529141
37	11	Cox7a1	0.437943	-0.00525897
37	12	Cox7a1	0.438479	-0.0043224
37	13	Cox7a1	0.438903	-0.00349886
37	14	Cox7a1	0.438767	-0.00323392
37	15	Cox7a1	0.440168	-0.00143271
37	16	Cox7a1	0.441192	-8.28143e-06
37	17	Cox7a1	0.441209	0.000408735
37	18	Cox7a1	0.442016	0.00161575
37	19	Cox7a1	0.444126	0.00412608
37	20	Cox7a1	0.447566	0.00796688
37	21	Cox7a1	0.45282	0.013621
37	22	Cox7a1	0.464088	0.02529
37	23	Cox7a1	0.488932	0.0505343
37	24	Cox7a1	0.53663	0.0986325
37	25	Cox7a1	0.628487	0.19089
37	26	Cox7a1	0.80167	0.364473
37	27	Cox7a1	1.11286	0.676062
37	28	Cox7a1	1.61945	1.18306
37	29	Cox7a1	2.30492	1.86893
37	30	Cox7a1	2.99174	2.55615
37	31	Cox7a1	3.5242	3.08901
37	32	Cox7a1	3.94018	3.50538
37	33	Cox7a1	4.24696	3.81256
37	34	Cox7a1	4.47438	4.04039
37	35	Cox7a1	4.64806	4.21447
37	36	Cox7a1	4.77995	4.34676
37	37	Cox7a1	4.8782	4.4454
37	38	Cox7a1	4.96058	4.52818
37	39	Cox7a1	5.02713	4.59513
37	40	Cox7a1	5.07338	4.64179
38	1	Cox7a1	0.499571	0.0034203
38	2	Cox7a1	0.499413	0.00273986
38	3	Cox7a1	0.498658	0.00146257
38	4	Cox7a1	0.498727	0.00100935
38	5	Cox7a1	0.500582	0.00234229
38	6	Cox7a1	0.499138	0.000376239
38	7	Cox7a1	0.498961	-0.000323066
38	8	Cox7a1	0.500115	0.000309108
38	9	Cox7a1	0.500268	-6.01654e-05
38	10	Cox7a1	0.499294	-0.00155567
38	11	Cox7a1	0.499257	-0.00211532
38	12	Cox7a1	0.500447	-0.00144741
38	13	Cox7a1	0.500534	-0.00188243
38	14	Cox7a1	0.501672	-0.00126656
38	15	Cox7a1	0.502038	-0.00142245
38	16	Cox7a1	0.503336	-0.000646357
38	17	Cox7a1	0.503959	-0.000545827
38	18	Cox7a1	0.505441	0.000414142
38	19	Cox7a1	0.506033	0.000484513
38	20	Cox7a1	0.507648	0.00157704
38	21	Cox7a1	0.509883	0.00329
38	22	Cox7a1	0.515334	0.00821928
38	23	Cox7a1	0.526754	0.0191172
38	24	Cox7a1	0.547767	0.0396072
38	25	Cox7a1	0.589325	0.0806439
38	26	Cox7a1	0.673174	0.16397
38	27	Cox7a1	0.830417	0.320691
38	28	Cox7a1	1.11366	0.603414
38	29	Cox7a1	1.59035	1.07958
38	30	Cox7a1	2.27001	1.75871
38	31	Cox7a1	2.98819	2.47638
38	32	Cox7a1	3.5606	3.04826
38	33	Cox7a1	3.98919	3.47633
38	34	Cox7a1	4.3171	3.80372
38	35	Cox7a1	4.5601	4.0462
38	36	Cox7a1	4.73993	4.2255
38	37	Cox7a1	4.87397	4.35903
38	38	Cox7a1	4.98044	4.46497
38	39	Cox7a1	5.06685	4.55086
38	40	Cox7a1	5.11987	4.60336
39	1	Cox7a1	0.532385	0.00260258
39	2	Cox7a1	0.532353	0.00179152
39	3	Cox7a1	0.532181	0.000839382
39	4	Cox7a1	0.533449	0.00132848
39	5	Cox7a1	0.533535	0.000634546
39	6	Cox7a1	0.534082	0.00040225
39	7	Cox7a1	0.534671	0.000211498
39	8	Cox7a1	0.534801	-0.000437853
39	9	Cox7a1	0.535201	-0.00081773
39	10	Cox7a1	0.536319	-0.000479849
39	11	Cox7a1	0.53709	-0.000487734
39	12	Cox7a1	0.537909	-0.000448174
39	13	Cox7a1	0.538417	-0.000719928
39	14	Cox7a1	0.538695	-0.00122176
39	15	Cox7a1	0.539621	-0.00107556
39	16	Cox7a1	0.541871	0.000394865
39	17	Cox7a1	0.542168	-8.74133e-05
39	18	Cox7a1	0.542071	-0.000964155
39	19	Cox7a1	0.542857	-0.000958212
39	20	Cox7a1	0.544574	-2.00523e-05
39	21	Cox7a1	0.546104	0.000730353
39	22	Cox7a1	0.549331	0.00317705
39	23	Cox7a1	0.556448	0.00951449
39	24	Cox7a1	0.56944	0.0217276
39	25	Cox7a1	0.597647	0.0491549
39	26	Cox7a1	0.652	0.102728
39	27	Cox7a1	0.754448	0.204397
39	28	Cox7a1	0.946581	0.39575
39	29	Cox7a1	1.28877	0.737157
39	30	Cox7a1	1.83695	1.28456
39	31	Cox7a1	2.54192	1.98875
39	32	Cox7a1	3.20451	2.65056
39	33	Cox7a1	3.71542	3.16069
39	34	Cox7a1	4.10377	3.54826
39	35	Cox7a1	4.40173	3.84544
39	36	Cox7a1	4.62156	4.06449
39	37	Cox7a1	4.78437	4.22652
39	38	Cox7a1	4.90982	4.35119
39	39	Cox7a1	5.00686	4.44746
39	40	Cox7a1	5.07093	4.51074
40	1	Cox7a1	0.512726	0.00220141
40	2	Cox7a1	0.512334	0.00149374
40	3	Cox7a1	0.512539	0.00138218
40	4	Cox7a1	0.513293	0.0018201
40	5	Cox7a1	0.512702	0.000912697
40	6	Cox7a1	0.512433	0.000327154
40	7	Cox7a1	0.511837	-0.000584366
40	8	Cox7a1	0.51131	-0.00142758
40	9	Cox7a1	0.511973	-0.00108132
40	10	Cox7a1	0.513062	-0.000308832
40	11	Cox7a1	0.513147	-0.000539727
40	12	Cox7a1	0.513181	-0.00082206
40	13	Cox7a1	0.513876	-0.000443021
40	14	Cox7a1	0.513626	-0.00100973
40	15	Cox7a1	0.513166	-0.00178601
40	16	Cox7a1	0.514457	-0.000811337
40	17	Cox7a1	0.515258	-0.000326081
40	18	Cox7a1	0.516481	0.000580638
40	19	Cox7a1	0.517624	0.00140719
40	20	Cox7a1	0.519243	0.0027101
40	21	Cox7a1	0.52236	0.00551088
40	22	Cox7a1	0.531518	0.0143526
40	23	Cox7a1	0.547858	0.0303766
40	24	Cox7a1	0.576859	0.059061
40	25	Cox7a1	0.634264	0.11615
40	26	Cox7a1	0.748993	0.230563
40	27	Cox7a1	0.959132	0.440385
40	28	Cox7a1	1.32873	0.809669
40	29	Cox7a1	1.90325	1.38387
40	30	Cox7a1	2.61501	2.09532
40	31	Cox7a1	3.23507	2.71505
40	32	Cox7a1	3.71892	3.19859
40	33	Cox7a1	4.09577	3.57513
40	34	Cox7a1	4.3809	3.85994
40	35	Cox7a1	4.59334	4.07206
40	36	Cox7a1	4.7523	4.2307
40	37	Cox7a1	4.87216	4.35026
40	38	Cox7a1	4.97184	4.44962
40	39	Cox7a1	5.05054	4.528
40	40	Cox7a1	5.09728	4.57443
41	1	Cox7a1	0.517168	-0.00381533
41	2	Cox7a1	0.520156	-0.0010828
41	3	Cox7a1	0.521596	0.000101565
41	4	Cox7a1	0.522123	0.000373502
41	5	Cox7a1	0.524495	0.00249008
41	6	Cox7a1	0.524678	0.00241762
41	7	Cox7a1	0.52323	0.000713666
41	8	Cox7a1	0.52236	-0.000411292
41	9	Cox7a1	0.521313	-0.00171411
41	10	Cox7a1	0.521578	-0.00170491
41	11	Cox7a1	0.522026	-0.00151171
41	12	Cox7a1	0.522197	-0.00159681
41	13	Cox7a1	0.522694	-0.00135479
41	14	Cox7a1	0.523816	-0.000488658
41	15	Cox7a1	0.523649	-0.000910639
41	16	Cox7a1	0.523943	-0.000872711
41	17	Cox7a1	0.524806	-0.000264545
41	18	Cox7a1	0.524762	-0.000564932
41	19	Cox7a1	0.527007	0.00142451
41	20	Cox7a1	0.529712	0.00387416
41	21	Cox7a1	0.533576	0.00748325
41	22	Cox7a1	0.542698	0.0163491
41	23	Cox7a1	0.56142	0.0348161
41	24	Cox7a1	0.596588	0.0697283
41	25	Cox7a1	0.663738	0.136623
41	26	Cox7a1	0.795159	0.267789
41	27	Cox7a1	1.03886	0.511239
41	28	Cox7a1	1.45779	0.929904
41	29	Cox7a1	2.08242	1.55429
41	30	Cox7a1	2.80771	2.27931
41	31	Cox7a1	3.40571	2.87706
41	32	Cox7a1	3.86837	3.33946
41	33	Cox7a1	4.22678	3.69762
41	34	Cox7a1	4.49386	3.96445
41	35	Cox7a1	4.69608	4.16641
41	36	Cox7a1	4.84491	4.31498
41	37	Cox7a1	4.95934	4.42916
41	38	Cox7a1	5.05525	4.52482
41	39	Cox7a1	5.13198	4.60128
41	40	Cox7a1	5.18973	4.65878
42	1	Cox7a1	0.560226	-0.00178025
42	2	Cox7a1	0.561242	-0.00104581
42	3	Cox7a1	0.56232	-0.000249193
42	4	Cox7a1	0.563036	0.000185799
42	5	Cox7a1	0.565107	0.00197489
42	6	Cox7a1	0.566596	0.00318283
42	7	Cox7a1	0.566891	0.00319565
42	8	Cox7a1	0.564777	0.000800907
42	9	Cox7a1	0.562101	-0.00215727
42	10	Cox7a1	0.561909	-0.00263054
42	11	Cox7a1	0.562534	-0.00228674
42	12	Cox7a1	0.564137	-0.000965487
42	13	Cox7a1	0.563546	-0.00183804
42	14	Cox7a1	0.56313	-0.00253578
42	15	Cox7a1	0.563087	-0.00286057
42	16	Cox7a1	0.56532	-0.000909053
42	17	Cox7a1	0.566086	-0.000423695
42	18	Cox7a1	0.566546	-0.000246016
42	19	Cox7a1	0.569122	0.0020493
42	20	Cox7a1	0.573068	0.00571301
42	21	Cox7a1	0.576941	0.00930437
42	22	Cox7a1	0.588832	0.0209143
42	23	Cox7a1	0.616937	0.0487378
42	24	Cox7a1	0.669655	0.101174
42	25	Cox7a1	0.772218	0.203455
42	26	Cox7a1	0.965001	0.395957
42	27	Cox7a1	1.30596	0.736633
42	28	Cox7a1	1.84837	1.27876
42	29	Cox7a1	2.54979	1.9799
42	30	Cox7a1	3.20763	2.63746
42	31	Cox7a1	3.70644	3.13599
42	32	Cox7a1	4.08896	3.51823
42	33	Cox7a1	4.3844	3.81338
42	34	Cox7a1	4.60303	4.03174
42	35	Cox7a1	4.77416	4.20259
42	36	Cox7a1	4.89832	4.32647
42	37	Cox7a1	4.99362	4.42148
42	38	Cox7a1	5.07514	4.50272
42	39	Cox7a1	5.14926	4.57655
42	40	Cox7a1	5.2034	4.63041
43	1	Cox7a1	0.549434	-0.000552102
43	2	Cox7a1	0.550764	0.000638926
43	3	Cox7a1	0.550887	0.000622364
43	4	Cox7a1	0.549283	-0.00112142
43	5	Cox7a1	0.549165	-0.00137843
43	6	Cox7a1	0.551678	0.000995393
43	7	Cox7a1	0.552228	0.00140572
43	8	Cox7a1	0.552083	0.00112195
43	9	Cox7a1	0.551911	0.000810642
43	10	Cox7a1	0.551785	0.000545052
43	11	Cox7a1	0.550131	-0.00124821
43	12	Cox7a1	0.549133	-0.00238534
43	13	Cox7a1	0.550592	-0.00106657
43	14	Cox7a1	0.552211	0.000413238
43	15	Cox7a1	0.552283	0.000345952
43	16	Cox7a1	0.552206	0.000130191
43	17	Cox7a1	0.552114	-0.00010202
43	18	Cox7a1	0.5528	0.000445337
43	19	Cox7a1	0.55296	0.000466147
43	20	Cox7a1	0.556637	0.00400387
43	21	Cox7a1	0.563768	0.0109952
43	22	Cox7a1	0.579683	0.0267708
43	23	Cox7a1	0.607544	0.0544925
43	24	Cox7a1	0.659506	0.106315
43	25	Cox7a1	0.761409	0.208079
43	26	Cox7a1	0.955342	0.401873
43	27	Cox7a1	1.2919	0.738295
43	28	Cox7a1	1.82451	1.27076
43	29	Cox7a1	2.50088	1.94699
43	30	Cox7a1	3.12008	2.56605
43	31	Cox7a1	3.60924	3.05507
43	32	Cox7a1	4.00193	3.44762
43	33	Cox7a1	4.30905	3.75461
43	34	Cox7a1	4.54014	3.98555
43	35	Cox7a1	4.71265	4.15793
43	36	Cox7a1	4.84731	4.29244
43	37	Cox7a1	4.95539	4.40039
43	38	Cox7a1	5.03569	4.48055
43	39	Cox7a1	5.10653	4.55125
43	40	Cox7a1	5.1605	4.60508
44	1	Cox7a1	0.519803	0.0026264
44	2	Cox7a1	0.519423	0.001695
44	3	Cox7a1	0.51848	0.000200164
44	4	Cox7a1	0.518887	5.59069e-05
44	5	Cox7a1	0.519462	7.92577e-05
44	6	Cox7a1	0.520439	0.000505059
44	7	Cox7a1	0.520619	0.000132754
44	8	Cox7a1	0.520785	-0.000252127
44	9	Cox7a1	0.522104	0.000514613
44	10	Cox7a1	0.523118	0.000977905
44	11	Cox7a1	0.522815	0.000122982
44	12	Cox7a1	0.521945	-0.00129908
44	13	Cox7a1	0.522338	-0.00145729
44	14	Cox7a1	0.523469	-0.000877525
44	15	Cox7a1	0.523399	-0.00149892
44	16	Cox7a1	0.526301	0.000851518
44	17	Cox7a1	0.526998	0.000996283
44	18	Cox7a1	0.526666	0.000113226
44	19	Cox7a1	0.527231	0.000126683
44	20	Cox7a1	0.527166	-0.000490001
44	21	Cox7a1	0.529406	0.00119858
44	22	Cox7a1	0.535511	0.00675164
44	23	Cox7a1	0.547579	0.0182681
44	24	Cox7a1	0.567457	0.0375949
44	25	Cox7a1	0.606592	0.076178
44	26	Cox7a1	0.68393	0.152965
44	27	Cox7a1	0.833823	0.302306
44	28	Cox7a1	1.10468	0.572609
44	29	Cox7a1	1.56848	1.03586
44	30	Cox7a1	2.24107	1.70789
44	31	Cox7a1	2.96445	2.43073
44	32	Cox7a1	3.55592	3.02165
44	33	Cox7a1	4.01559	3.48076
44	34	Cox7a1	4.36626	3.83088
44	35	Cox7a1	4.62761	4.09169
44	36	Cox7a1	4.82376	4.28728
44	37	Cox7a1	4.97425	4.43722
44	38	Cox7a1	5.08302	4.54543
44	39	Cox7a1	5.18017	4.64204
44	40	Cox7a1	5.2468	4.70811
45	1
45	2
45	3
45	4
45	5
45	6
45	7
45	8
45	9
45	10
45	11
45	12
45	13
45	14
45	15
45	16
45	17
45	18
45	19
45	20
45	21
45	22
45	23
45	24
45	25
45	26
45	27
45	28
45	29
45	30
45	31
45	32
45	33
45	34
45	35
45	36
45	37
45	38
45	39
45	40
46	1
46	2
46	3
46	4
46	5
46	6
46	7
46	8
46	9
46	10
46	11
46	12
46	13
46	14
46	15
46	16
46	17
46	18
46	19
46	20
46	21
46	22
46	23
46	24
46	25
46	26
46	27
46	28
46	29
46	30
46	31
46	32
46	33
46	34
46	35
46	36
46	37
46	38
46	39
46	40
47	1
47	2
47	3
47	4
47	5
47	6
47	7
47	8
47	9
47	10
47	11
47	12
47	13
47	14
47	15
47	16
47	17
47	18
47	19
47	20
47	21
47	22
47	23
47	24
47	25
47	26
47	27
47	28
47	29
47	30
47	31
47	32
47	33
47	34
47	35
47	36
47	37
47	38
47	39
47	40
48	1
48	2
48	3
48	4
48	5
48	6
48	7
48	8
48	9
48	10
48	11
48	12
48	13
48	14
48	15
48	16
48	17
48	18
48	19
48	20
48	21
48	22
48	23
48	24
48	25
48	26
48	27
48	28
48	29
48	30
48	31
48	32
48	33
48	34
48	35
48	36
48	37
48	38
48	39
48	40
49	1	Tbp	0.538405	0.00333204
49	2	Tbp	0.537731	0.00266347
49	3	Tbp	0.536039	0.000976669
49	4	Tbp	0.536347	0.0012902
49	5	Tbp	0.536148	0.00109709
49	6	Tbp	0.53656	0.0015141
49	7	Tbp	0.53651	0.00147
49	8	Tbp	0.535745	0.000710235
49	9	Tbp	0.532368	-0.00266171
49	10	Tbp	0.532628	-0.0023961
49	11	Tbp	0.533545	-0.00147382
49	12	Tbp	0.533288	-0.00172457
49	13	Tbp	0.533745	-0.00126268
49	14	Tbp	0.533529	-0.00147313
49	15	Tbp	0.533649	-0.0013473
49	16	Tbp	0.534621	-0.000370603
49	17	Tbp	0.534941	-4.49114e-05
49	18	Tbp	0.535937	0.00095616
49	19	Tbp	0.536861	0.0018863
49	20	Tbp	0.537824	0.00285405
49	21	Tbp	0.543352	0.00838788
49	22	Tbp	0.550797	0.0158388
49	23	Tbp	0.563016	0.0280632
49	24	Tbp	0.585617	0.0506691
49	25	Tbp	0.630626	0.0956834
49	26	Tbp	0.724508	0.189571
49	27	Tbp	0.893177	0.358245
49	28	Tbp	1.19938	0.664454
49	29	Tbp	1.70597	1.17105
49	30	Tbp	2.40612	1.87121
49	31	Tbp	3.08418	2.54927
49	32	Tbp	3.55591	3.02101
49	33	Tbp	3.89498	3.36008
49	34	Tbp	4.16732	3.63243
49	35	Tbp	4.37582	3.84094
49	36	Tbp	4.52806	3.99317
[truncated: 1,884 more rows]

## Sheet: Results
Block Type	96-Well Block (0.2mL)
Calibration Background is expired	No
Calibration Background performed on	01-04-2023
Calibration Normalization FAM-ROX is expired	No
Calibration Normalization FAM-ROX performed on	01-04-2023
Calibration Normalization VIC-ROX is expired	No
Calibration Normalization VIC-ROX performed on	01-04-2023
Calibration Pure Dye CY3 is expired	Yes
Calibration Pure Dye CY3 performed on	03-26-2020
Calibration Pure Dye CY5 is expired	Yes
Calibration Pure Dye CY5 performed on	03-26-2020
Calibration Pure Dye FAM is expired	No
Calibration Pure Dye FAM performed on	01-04-2023
Calibration Pure Dye NED is expired	No
Calibration Pure Dye NED performed on	01-04-2023
Calibration Pure Dye ROX is expired	No
Calibration Pure Dye ROX performed on	01-04-2023
Calibration Pure Dye SYBR is expired	No
Calibration Pure Dye SYBR performed on	01-04-2023
Calibration Pure Dye TAMRA is expired	No
Calibration Pure Dye TAMRA performed on	01-04-2023
Calibration Pure Dye VIC is expired	No
Calibration Pure Dye VIC performed on	01-04-2023
Calibration ROI is expired	No
Calibration ROI performed on	01-04-2023
Calibration Uniformity is expired	No
Calibration Uniformity performed on	01-04-2023
Chemistry	SYBR_GREEN
Date Created	2023-05-15 15:31:43 PM EDT
Experiment Barcode
Experiment Comment
Experiment File Name	D:\Applied Biosystems\7500\experiments\Roberto DM\2023-05-15 B6 Cox7a1 DL vs iWAT sham vs laser burn.eds
Experiment Name	2023-05-15 B6 Cox7a1 DL vs iWAT sham vs laser burn
Experiment Run End Time	2023-05-15 18:26:29 PM EDT
Experiment Type	Comparative Cт (ΔΔCт)
Instrument Name	278870006
Instrument Serial Number	278870006
Instrument Type	QuantStudio(TM) 7 Flex System
Passive Reference	ROX
Quantification Cycle Method	Ct
Signal Smoothing On	true
Stage/ Cycle where Analysis is performed	Stage 2, Step 2
User Name
Well	Well Position	Omit	Sample Name	Target Name	Task	Reporter	Quencher	Quantity	Quantity Mean	Quantity SD	RQ	RQ Min	RQ Max	CT	Ct Mean	Ct SD	Delta Ct	Delta Ct Mean	Delta Ct SE	Delta Delta Ct	Automatic Ct Threshold	Tm1	Ct Threshold	Tm2	Automatic Baseline	Tm3	Baseline Start	Baseline End	Comments	HIGHSD	NOAMP	EXPFAIL
1	A1	FALSE	Sham DL 7956	Tbp	UNKNOWN	SYBR	None							26.5101	26.5287	0.0262201					TRUE	80.1051	0.339431		TRUE		1	40		N	N	N
2	A2	FALSE	Sham DL 7958	Tbp	UNKNOWN	SYBR	None							27.5295	27.5863	0.080311					TRUE	80.1051	0.339431		TRUE		1	40		N	N	N
3	A3	FALSE	Sham DL 7961	Tbp	UNKNOWN	SYBR	None							27.1777	27.074	0.146747					TRUE	80.1051	0.339431		TRUE		1	40		N	N	N
4	A4	FALSE	CNV DL 1402	Tbp	UNKNOWN	SYBR	None							27.1643	27.1742	0.0139334					TRUE	80.0078	0.339431		TRUE		1	40		N	N	N
5	A5	FALSE	CNV DL 1403	Tbp	UNKNOWN	SYBR	None							27.3809	27.2881	0.131153					TRUE	80.1051	0.339431		TRUE		1	40		N	N	N
6	A6	FALSE	CNV DL 1404	Tbp	UNKNOWN	SYBR	None							27.9427	27.7337	0.295524					TRUE	80.2025	0.339431		TRUE		1	40		N	N	N
7	A7	FALSE	CNV DL 1405	Tbp	UNKNOWN	SYBR	None							28.5261	28.4915	0.04892					TRUE	80.2999	0.339431		TRUE		1	40		N	N	N
8	A8	FALSE	CNV DL 1406	Tbp	UNKNOWN	SYBR	None							27.7042	27.4408	0.372392					TRUE	80.2025	0.339431		TRUE		1	40		N	N	N
13	B1	FALSE	Sham DL 7956	Tbp	UNKNOWN	SYBR	None							26.5472	26.5287	0.0262201					TRUE	80.1051	0.339431		TRUE		1	40		N	N	N
14	B2	FALSE	Sham DL 7958	Tbp	UNKNOWN	SYBR	None							27.6431	27.5863	0.080311					TRUE	80.1051	0.339431		TRUE		1	40		N	N	N
15	B3	FALSE	Sham DL 7961	Tbp	UNKNOWN	SYBR	None							26.9702	27.074	0.146747					TRUE	80.1051	0.339431		TRUE		1	40		N	N	N
16	B4	FALSE	CNV DL 1402	Tbp	UNKNOWN	SYBR	None							27.184	27.1742	0.0139334					TRUE	80.0078	0.339431		TRUE		1	40		N	N	N
17	B5	FALSE	CNV DL 1403	Tbp	UNKNOWN	SYBR	None							27.1954	27.2881	0.131153					TRUE	80.1051	0.339431		TRUE		1	40		N	N	N
18	B6	FALSE	CNV DL 1404	Tbp	UNKNOWN	SYBR	None							27.5247	27.7337	0.295524					TRUE	80.1051	0.339431		TRUE		1	40		N	N	N
19	B7	FALSE	CNV DL 1405	Tbp	UNKNOWN	SYBR	None							28.4569	28.4915	0.04892					TRUE	80.2025	0.339431		TRUE		1	40		N	N	N
20	B8	FALSE	CNV DL 1406	Tbp	UNKNOWN	SYBR	None							27.1775	27.4408	0.372392					TRUE	80.2025	0.339431		TRUE		1	40		N	N	N
25	C1	FALSE	Sham DL 7956	Cox7a1	UNKNOWN	SYBR	None				1.07006	1.01139	1.13213	25.9965	25.9928	0.00523835		-0.535895	0.0189068	-0.0976934	TRUE	81.4685	0.366852		TRUE		1	40		N	N	N
26	C2	FALSE	Sham DL 7958	Cox7a1	UNKNOWN	SYBR	None				0.98331	0.813378	1.18874	27.1437	27.1724	0.04055		-0.41392	0.0636166	0.0242815	TRUE	81.4685	0.366852		TRUE		1	40		N	N	N
27	C3	FALSE	Sham DL 7961	Cox7a1	UNKNOWN	SYBR	None				0.461722	0.279343	0.763174	27.6179	27.7507	0.187746		0.676702	0.168498	1.1149	TRUE	81.4685	0.366852		TRUE		1	40		N	N	N
28	C4	FALSE	CNV DL 1402	Cox7a1	UNKNOWN	SYBR	None				1	0.932396	1.07251	26.7573	26.736	0.0301259		-0.438202	0.0234703	0	TRUE	81.3711	0.366852		TRUE		1	40		N	N	N
29	C5	FALSE	CNV DL 1403	Cox7a1	UNKNOWN	SYBR	None				1.28689	0.974504	1.69942	26.4956	26.486	0.0135558		-0.802093	0.0932332	-0.363891	TRUE	81.3711	0.366852		TRUE		1	40		N	N	N
30	C6	FALSE	CNV DL 1404	Cox7a1	UNKNOWN	SYBR	None				2.65034	1.42073	4.94417	25.8958	25.8893	0.00921027		-1.84438	0.209069	-1.40618	TRUE	81.4685	0.366852		TRUE		1	40		N	N	N
31	C7	FALSE	CNV DL 1405	Cox7a1	UNKNOWN	SYBR	None				4.10362	2.54833	6.60814	26.1724	26.0164	0.22056		-2.4751	0.159749	-2.0369	TRUE	81.5659	0.366852		TRUE		1	40		N	N	N
32	C8	FALSE	CNV DL 1406	Cox7a1	UNKNOWN	SYBR	None				0.831877	0.377929	1.83108	27.2427	27.2682	0.0359806		-0.172644	0.264547	0.265558	TRUE	81.5659	0.366852		TRUE		1	40		N	N	N
37	D1	FALSE	Sham DL 7956	Cox7a1	UNKNOWN	SYBR	None				1.07006	1.01139	1.13213	25.9891	25.9928	0.00523835		-0.535895	0.0189068	-0.0976934	TRUE	81.5659	0.366852		TRUE		1	40		N	N	N
38	D2	FALSE	Sham DL 7958	Cox7a1	UNKNOWN	SYBR	None				0.98331	0.813378	1.18874	27.2011	27.1724	0.04055		-0.41392	0.0636166	0.0242815	TRUE	81.5659	0.366852		TRUE		1	40		N	N	N
39	D3	FALSE	Sham DL 7961	Cox7a1	UNKNOWN	SYBR	None				0.461722	0.279343	0.763174	27.8834	27.7507	0.187746		0.676702	0.168498	1.1149	TRUE	81.4685	0.366852		TRUE		1	40		N	N	N
40	D4	FALSE	CNV DL 1402	Cox7a1	UNKNOWN	SYBR	None				1	0.932396	1.07251	26.7147	26.736	0.0301259		-0.438202	0.0234703	0	TRUE	81.3711	0.366852		TRUE		1	40		N	N	N
41	D5	FALSE	CNV DL 1403	Cox7a1	UNKNOWN	SYBR	None				1.28689	0.974504	1.69942	26.4765	26.486	0.0135558		-0.802093	0.0932332	-0.363891	TRUE	81.4685	0.366852		TRUE		1	40		N	N	N
42	D6	FALSE	CNV DL 1404	Cox7a1	UNKNOWN	SYBR	None				2.65034	1.42073	4.94417	25.8828	25.8893	0.00921027		-1.84438	0.209069	-1.40618	TRUE	81.4685	0.366852		TRUE		1	40		N	N	N
43	D7	FALSE	CNV DL 1405	Cox7a1	UNKNOWN	SYBR	None				4.10362	2.54833	6.60814	25.8605	26.0164	0.22056		-2.4751	0.159749	-2.0369	TRUE	81.5659	0.366852		TRUE		1	40		N	N	N
44	D8	FALSE	CNV DL 1406	Cox7a1	UNKNOWN	SYBR	None				0.831877	0.377929	1.83108	27.2936	27.2682	0.0359806		-0.172644	0.264547	0.265558	TRUE	81.5659	0.366852		TRUE		1	40		N	N	N
49	E1	FALSE	Sham iWAT 7956	Tbp	UNKNOWN	SYBR	None							26.9193	26.9016	0.0250426					TRUE	80.2025	0.339431		TRUE		1	40		N	N	N
50	E2	FALSE	Sham iWAT 7958	Tbp	UNKNOWN	SYBR	None							26.8664	26.883	0.023439					TRUE	80.2025	0.339431		TRUE		1	40		N	N	N
51	E3	FALSE	Sham iWAT 7961	Tbp	UNKNOWN	SYBR	None							27.6899	27.1389	0.779175					TRUE	80.2025	0.339431		TRUE		1	40		Y	N	N
52	E4	FALSE	CNV iWAT 1402	Tbp	UNKNOWN	SYBR	None							27.7688	27.7858	0.0240945					TRUE	80.2025	0.339431		TRUE		1	40		N	N	N
53	E5	FALSE	CNV iWAT 1403	Tbp	UNKNOWN	SYBR	None							28.3989	28.3729	0.0367912					TRUE	80.2025	0.339431		TRUE		1	40		N	N	N
54	E6	FALSE	CNV iWAT 1404	Tbp	UNKNOWN	SYBR	None							27.9272	27.892	0.0497737					TRUE	80.2025	0.339431		TRUE		1	40		N	N	N
55	E7	FALSE	CNV iWAT 1405	Tbp	UNKNOWN	SYBR	None							29.0173	29.098	0.114208					TRUE	80.2025	0.339431		TRUE		1	40		N	N	N
56	E8	FALSE	CNV iWAT 1406	Tbp	UNKNOWN	SYBR	None							27.9968	28.0245	0.0391136					TRUE	80.2999	0.339431		TRUE		1	40		N	N	N
61	F1	FALSE	Sham iWAT 7956	Tbp	UNKNOWN	SYBR	None							26.8839	26.9016	0.0250426					TRUE	80.1051	0.339431		TRUE		1	40		N	N	N
62	F2	FALSE	Sham iWAT 7958	Tbp	UNKNOWN	SYBR	None							26.8996	26.883	0.023439					TRUE	80.2025	0.339431		TRUE		1	40		N	N	N
63	F3	FALSE	Sham iWAT 7961	Tbp	UNKNOWN	SYBR	None							26.588	27.1389	0.779175					TRUE	80.2025	0.339431		TRUE		1	40		Y	N	N
64	F4	FALSE	CNV iWAT 1402	Tbp	UNKNOWN	SYBR	None							27.8028	27.7858	0.0240945					TRUE	80.1051	0.339431		TRUE		1	40		N	N	N
65	F5	FALSE	CNV iWAT 1403	Tbp	UNKNOWN	SYBR	None							28.3469	28.3729	0.0367912					TRUE	80.1051	0.339431		TRUE		1	40		N	N	N
66	F6	FALSE	CNV iWAT 1404	Tbp	UNKNOWN	SYBR	None							27.8568	27.892	0.0497737					TRUE	80.1051	0.339431		TRUE		1	40		N	N	N
67	F7	FALSE	CNV iWAT 1405	Tbp	UNKNOWN	SYBR	None							29.1788	29.098	0.114208					TRUE	80.2025	0.339431		TRUE		1	40		N	N	N
68	F8	FALSE	CNV iWAT 1406	Tbp	UNKNOWN	SYBR	None							28.0521	28.0245	0.0391136					TRUE	80.2025	0.339431		TRUE		1	40		N	N	N
73	G1	FALSE	Sham iWAT 7956	Cox7a1	UNKNOWN	SYBR	None				0.7754	0.376934	1.59509	26.5892	26.8304	0.34112		-0.0712137	0.241857	0.366988	TRUE	81.3711	0.366852		TRUE		1	40		N	N	N
74	G2	FALSE	Sham iWAT 7958	Cox7a1	UNKNOWN	SYBR	None				0.657419	0.52784	0.818808	27.1216	27.0499	0.101425		0.166913	0.0736084	0.605115	TRUE	81.4685	0.366852		TRUE		1	40		N	N	N
75	G3	FALSE	Sham iWAT 7961	Cox7a1	UNKNOWN	SYBR	None				0.425448	0.0819767	2.20801	27.8975	27.9337	0.0511737		0.794744	0.552147	1.23295	TRUE	81.4685	0.366852		TRUE		1	40		N	N	N
76	G4	FALSE	CNV iWAT 1402	Cox7a1	UNKNOWN	SYBR	None				2.40041	2.19667	2.62304	26.1087	26.0843	0.0344741		-1.70148	0.0297406	-1.26328	TRUE	81.3711	0.366852		TRUE		1	40		N	N	N
77	G5	FALSE	CNV iWAT 1403	Cox7a1	UNKNOWN	SYBR	None				1.28246	1.17861	1.39546	27.587	27.5758	0.0158068		-0.797111	0.0283147	-0.358909	TRUE	81.3711	0.366852		TRUE		1	40		N	N	N
78	G6	FALSE	CNV iWAT 1404	Cox7a1	UNKNOWN	SYBR	None				1.23581	0.67118	2.27543	26.9467	27.1484	0.285155		-0.743657	0.204684	-0.305455	TRUE	81.4685	0.366852		TRUE		1	40		N	N	N
79	G7	FALSE	CNV iWAT 1405	Cox7a1	UNKNOWN	SYBR	None				2.6549	1.69505	4.15828	27.1242	27.2512	0.179517		-1.84686	0.150449	-1.40866	TRUE	81.4685	0.366852		TRUE		1	40		N	N	N
80	G8	FALSE	CNV iWAT 1406	Cox7a1	UNKNOWN	SYBR	None				1.98171	1.52296	2.57865	26.5157	26.5995	0.118572		-1.42495	0.0882872	-0.986745	TRUE	81.4685	0.366852		TRUE		1	40		N	N	N
81	G9	FALSE	H2O	Tbp	UNKNOWN	SYBR	None							35.196	35.196						TRUE	75.5282	0.339431		TRUE		1	40		N	N	N
82	G10	FALSE	H2O	Cox7a1	UNKNOWN	SYBR	None							Undetermined							TRUE	79.813	0.366852		TRUE		1	40		N	Y	Y
85	H1	FALSE	Sham iWAT 7956	Cox7a1	UNKNOWN	SYBR	None				0.7754	0.376934	1.59509	27.0716	26.8304	0.34112		-0.0712137	0.241857	0.366988	TRUE	81.4685	0.366852		TRUE		1	40		N	N	N
86	H2	FALSE	Sham iWAT 7958	Cox7a1	UNKNOWN	SYBR	None				0.657419	0.52784	0.818808	26.9782	27.0499	0.101425		0.166913	0.0736084	0.605115	TRUE	81.4685	0.366852		TRUE		1	40		N	N	N
87	H3	FALSE	Sham iWAT 7961	Cox7a1	UNKNOWN	SYBR	None				0.425448	0.0819767	2.20801	27.9699	27.9337	0.0511737		0.794744	0.552147	1.23295	TRUE	81.4685	0.366852		TRUE		1	40		N	N	N
88	H4	FALSE	CNV iWAT 1402	Cox7a1	UNKNOWN	SYBR	None				2.40041	2.19667	2.62304	26.0599	26.0843	0.0344741		-1.70148	0.0297406	-1.26328	TRUE	81.3711	0.366852		TRUE		1	40		N	N	N
89	H5	FALSE	CNV iWAT 1403	Cox7a1	UNKNOWN	SYBR	None				1.28246	1.17861	1.39546	27.5646	27.5758	0.0158068		-0.797111	0.0283147	-0.358909	TRUE	81.4685	0.366852		TRUE		1	40		N	N	N
90	H6	FALSE	CNV iWAT 1404	Cox7a1	UNKNOWN	SYBR	None				1.23581	0.67118	2.27543	27.35	27.1484	0.285155		-0.743657	0.204684	-0.305455	TRUE	81.5659	0.366852		TRUE		1	40		N	N	N
91	H7	FALSE	CNV iWAT 1405	Cox7a1	UNKNOWN	SYBR	None				2.6549	1.69505	4.15828	27.3781	27.2512	0.179517		-1.84686	0.150449	-1.40866	TRUE	81.5659	0.366852		TRUE		1	40		N	N	N
92	H8	FALSE	CNV iWAT 1406	Cox7a1	UNKNOWN	SYBR	None				1.98171	1.52296	2.57865	26.6834	26.5995	0.118572		-1.42495	0.0882872	-0.986745	TRUE	81.5659	0.366852		TRUE		1	40		N	N	N
Analysis Type	Singleplex
Endogenous Control	Tbp
RQ Min/Max Confidence Level	95.0
Reference Sample	CNV DL 1402

## Sheet: Melt Curve Raw Data
Block Type	96-Well Block (0.2mL)
Calibration Background is expired	No
Calibration Background performed on	01-04-2023
Calibration Normalization FAM-ROX is expired	No
Calibration Normalization FAM-ROX performed on	01-04-2023
Calibration Normalization VIC-ROX is expired	No
Calibration Normalization VIC-ROX performed on	01-04-2023
Calibration Pure Dye CY3 is expired	Yes
Calibration Pure Dye CY3 performed on	03-26-2020
Calibration Pure Dye CY5 is expired	Yes
Calibration Pure Dye CY5 performed on	03-26-2020
Calibration Pure Dye FAM is expired	No
Calibration Pure Dye FAM performed on	01-04-2023
Calibration Pure Dye NED is expired	No
Calibration Pure Dye NED performed on	01-04-2023
Calibration Pure Dye ROX is expired	No
Calibration Pure Dye ROX performed on	01-04-2023
Calibration Pure Dye SYBR is expired	No
Calibration Pure Dye SYBR performed on	01-04-2023
Calibration Pure Dye TAMRA is expired	No
Calibration Pure Dye TAMRA performed on	01-04-2023
Calibration Pure Dye VIC is expired	No
Calibration Pure Dye VIC performed on	01-04-2023
Calibration ROI is expired	No
Calibration ROI performed on	01-04-2023
Calibration Uniformity is expired	No
Calibration Uniformity performed on	01-04-2023
Chemistry	SYBR_GREEN
Date Created	2023-05-15 15:31:43 PM EDT
Experiment Barcode
Experiment Comment
Experiment File Name	D:\Applied Biosystems\7500\experiments\Roberto DM\2023-05-15 B6 Cox7a1 DL vs iWAT sham vs laser burn.eds
Experiment Name	2023-05-15 B6 Cox7a1 DL vs iWAT sham vs laser burn
Experiment Run End Time	2023-05-15 18:26:29 PM EDT
Experiment Type	Comparative Cт (ΔΔCт)
Instrument Name	278870006
Instrument Serial Number	278870006
Instrument Type	QuantStudio(TM) 7 Flex System
Passive Reference	ROX
Quantification Cycle Method	Ct
Signal Smoothing On	true
Stage/ Cycle where Analysis is performed	Stage 2, Step 2
User Name
Well	Well Position	Reading	Temperature	Fluorescence	Derivative
1	A1	1	60.1417	4.37815	0.144891
1	A1	2	60.3365	4.36968	0.143674
1	A1	3	60.5312	4.34363	0.142013
1	A1	4	60.726	4.32776	0.140327
1	A1	5	60.9208	4.32082	0.139127
1	A1	6	61.1155	4.3057	0.138791
1	A1	7	61.3103	4.28094	0.13946
1	A1	8	61.5051	4.26407	0.141068
1	A1	9	61.6998	4.24578	0.14342
1	A1	10	61.8946	4.23551	0.146222
1	A1	11	62.0894	4.21749	0.149068
1	A1	12	62.2841	4.18848	0.151489
1	A1	13	62.4789	4.17715	0.153068
1	A1	14	62.6736	4.15337	0.153593
1	A1	15	62.8684	4.13237	0.153132
1	A1	16	63.0632	4.11244	0.151999
1	A1	17	63.2579	4.10035	0.150635
1	A1	18	63.4527	4.07391	0.14949
1	A1	19	63.6475	4.0625	0.148907
1	A1	20	63.8422	4.03794	0.149068
1	A1	21	64.037	4.02844	0.149956
1	A1	22	64.2318	4.00647	0.151394
1	A1	23	64.4265	3.9871	0.15309
1	A1	24	64.6213	3.96436	0.154747
1	A1	25	64.8161	3.9502	0.156119
1	A1	26	65.0108	3.92712	0.157062
1	A1	27	65.2056	3.91402	0.15758
1	A1	28	65.4004	3.88482	0.157849
1	A1	29	65.5951	3.86558	0.158172
1	A1	30	65.7899	3.85101	0.15885
1	A1	31	65.9847	3.83692	0.159978
1	A1	32	66.1794	3.81182	0.161353
1	A1	33	66.3742	3.79537	0.16256
1	A1	34	66.569	3.76973	0.163202
1	A1	35	66.7637	3.74469	0.163112
1	A1	36	66.9585	3.73231	0.162434
1	A1	37	67.1533	3.70943	0.161522
1	A1	38	67.348	3.68493	0.160779
1	A1	39	67.5428	3.66966	0.160486
1	A1	40	67.7375	3.65118	0.160692
1	A1	41	67.9323	3.62872	0.161212
1	A1	42	68.1271	3.61379	0.161724
1	A1	43	68.3218	3.58815	0.161949
1	A1	44	68.5166	3.56651	0.161822
1	A1	45	68.7114	3.5455	0.161525
1	A1	46	68.9061	3.52725	0.16134
1	A1	47	69.1009	3.51255	0.161417
1	A1	48	69.2957	3.49232	0.161625
1	A1	49	69.4904	3.4675	0.161606
1	A1	50	69.6852	3.44589	0.161027
1	A1	51	69.88	3.4279	0.159807
1	A1	52	70.0747	3.40486	0.158211
1	A1	53	70.2695	3.38579	0.156703
1	A1	54	70.4643	3.36864	0.155685
1	A1	55	70.659	3.35822	0.155292
1	A1	56	70.8538	3.33315	0.155375
1	A1	57	71.0486	3.30792	0.15568
1	A1	58	71.2433	3.29094	0.156047
1	A1	59	71.4381	3.27553	0.156493
1	A1	60	71.6329	3.25457	0.157123
1	A1	61	71.8276	3.23459	0.157975
1	A1	62	72.0224	3.21889	0.158918
1	A1	63	72.2171	3.19309	0.159694
1	A1	64	72.4119	3.18012	0.160059
1	A1	65	72.6067	3.151	0.159937
1	A1	66	72.8014	3.13526	0.159493
1	A1	67	72.9962	3.11235	0.159069
1	A1	68	73.191	3.0999	0.159033
1	A1	69	73.3857	3.07578	0.159611
1	A1	70	73.5805	3.05832	0.160791
1	A1	71	73.7753	3.03705	0.162345
1	A1	72	73.97	3.01772	0.163914
1	A1	73	74.1648	2.9967	0.165149
1	A1	74	74.3596	2.97586	0.165818
1	A1	75	74.5543	2.9512	0.165885
1	A1	76	74.7491	2.93226	0.165496
1	A1	77	74.9439	2.91544	0.164893
1	A1	78	75.1386	2.89277	0.164296
1	A1	79	75.3334	2.87379	0.163814
1	A1	80	75.5282	2.85156	0.163432
1	A1	81	75.7229	2.83466	0.163057
1	A1	82	75.9177	2.81249	0.162599
1	A1	83	76.1125	2.78623	0.162036
1	A1	84	76.3072	2.77585	0.161455
1	A1	85	76.502	2.75461	0.161055
1	A1	86	76.6967	2.72832	0.161159
1	A1	87	76.8915	2.71075	0.16222
1	A1	88	77.0863	2.6992	0.164847
1	A1	89	77.281	2.67121	0.169874
1	A1	90	77.4758	2.65379	0.178483
1	A1	91	77.6706	2.6329	0.192406
1	A1	92	77.8653	2.60743	0.214169
1	A1	93	78.0601	2.59512	0.247439
1	A1	94	78.2549	2.56497	0.297311
1	A1	95	78.4496	2.52479	0.370357
1	A1	96	78.6444	2.49779	0.473919
1	A1	97	78.8392	2.45261	0.614245
1	A1	98	79.0339	2.39896	0.793424
1	A1	99	79.2287	2.31902	1.00578
1	A1	100	79.4235	2.20962	1.23527
1	A1	101	79.6182	2.04271	1.45552
1	A1	102	79.813	1.80306	1.63381
1	A1	103	80.0078	1.48448	1.73839
1	A1	104	80.2025	1.15736	1.74718
1	A1	105	80.3973	0.859068	1.65443
1	A1	106	80.5921	0.599595	1.47299
1	A1	107	80.7868	0.413014	1.23098
1	A1	108	80.9816	0.312974	0.964181
1	A1	109	81.1764	0.273949	0.707034
1	A1	110	81.3711	0.264916	0.48521
1	A1	111	81.5659	0.259477	0.311986
1	A1	112	81.7607	0.256956	0.188803
1	A1	113	81.9554	0.257417	0.108789
1	A1	114	82.1502	0.25404	0.0612502
1	A1	115	82.3449	0.253892	0.0353994
1	A1	116	82.5397	0.252048	0.0225154
1	A1	117	82.7345	0.249833	0.0165848
1	A1	118	82.9292	0.248224	0.0139876
1	A1	119	83.124	0.246222	0.01281
1	A1	120	83.3188	0.245712	0.0121736
1	A1	121	83.5135	0.243102	0.0117391
1	A1	122	83.7083	0.242308	0.0114004
1	A1	123	83.9031	0.241219	0.0111291
1	A1	124	84.0978	0.240051	0.010915
1	A1	125	84.2926	0.237976	0.0107599
1	A1	126	84.4874	0.236528	0.0106862
1	A1	127	84.6821	0.235665	0.010731
1	A1	128	84.8769	0.234017	0.0109197
1	A1	129	85.0717	0.235162	0.0112344
1	A1	130	85.2664	0.23136	0.0116009
1	A1	131	85.4612	0.229318	0.0119059
1	A1	132	85.656	0.229206	0.0120345
1	A1	133	85.8507	0.226981	0.0119107
1	A1	134	86.0455	0.225211	0.0115221
1	A1	135	86.2402	0.223004	0.0109267
1	A1	136	86.435	0.221787	0.0102371
1	A1	137	86.6298	0.2228	0.0095895
1	A1	138	86.8245	0.218964	0.00910166
1	A1	139	87.0193	0.219961	0.00883923
1	A1	140	87.2141	0.219072	0.00879954
1	A1	141	87.4088	0.217696	0.00891978
1	A1	142	87.6036	0.215754	0.00910411
1	A1	143	87.7984	0.215352	0.00926
1	A1	144	87.9931	0.213973	0.00933013
1	A1	145	88.1879	0.212685	0.00930996
1	A1	146	88.3827	0.21038	0.00924291
1	A1	147	88.5774	0.210737	0.00919356
1	A1	148	88.7722	0.209309	0.00921081
1	A1	149	88.967	0.2085	0.00930331
1	A1	150	89.1617	0.205313	0.00943953
1	A1	151	89.3565	0.204865	0.00957124
1	A1	152	89.5513	0.2054	0.00966062
1	A1	153	89.746	0.201645	0.00969402
1	A1	154	89.9408	0.201011	0.00967818
1	A1	155	90.1356	0.201219	0.00962892
1	A1	156	90.3303	0.199351	0.00956293
1	A1	157	90.5251	0.19729	0.0094967
1	A1	158	90.7198	0.196415	0.00944739
1	A1	159	90.9146	0.196235	0.00942703
1	A1	160	91.1094	0.194592	0.0094319
1	A1	161	91.3041	0.194089	0.00943961
1	A1	162	91.4989	0.190546	0.00942168
1	A1	163	91.6937	0.189626	0.00936228
1	A1	164	91.8884	0.191718	0.00926389
1	A1	165	92.0832	0.188305	0.00913449
1	A1	166	92.278	0.187318	0.00897399
1	A1	167	92.4727	0.186258	0.00878121
1	A1	168	92.6675	0.184582	0.00857508
1	A1	169	92.8623	0.184348	0.00840586
1	A1	170	93.057	0.183306	0.00833267
1	A1	171	93.2518	0.183494	0.00838069
1	A1	172	93.4466	0.181918	0.00850944
1	A1	173	93.6413	0.178549	0.00861829
1	A1	174	93.8361	0.178596	0.00858084
1	A1	175	94.0309	0.179458	0.00828175
1	A1	176	94.2256	0.174901	0.00764178
1	A1	177	94.4204	0.17627	0.00663546
1	A1	178	94.6152	0.17508	0.00531271
1	A1	179	94.8099	0.171277	0.00381196
2	A2	1	60.1417	4.67366	0.149988
2	A2	2	60.3365	4.65561	0.147481
2	A2	3	60.5312	4.64452	0.145043
2	A2	4	60.726	4.63653	0.143399
2	A2	5	60.9208	4.61678	0.143098
2	A2	6	61.1155	4.59829	0.144325
2	A2	7	61.3103	4.57945	0.14687
2	A2	8	61.5051	4.56333	0.150215
2	A2	9	61.6998	4.54897	0.153726
2	A2	10	61.8946	4.52344	0.156824
2	A2	11	62.0894	4.50122	0.159141
2	A2	12	62.2841	4.48444	0.160594
2	A2	13	62.4789	4.46219	0.161343
2	A2	14	62.6736	4.44477	0.161664
2	A2	15	62.8684	4.4229	0.161815
2	A2	16	63.0632	4.40677	0.161979
2	A2	17	63.2579	4.38153	0.162279
2	A2	18	63.4527	4.36265	0.162826
2	A2	19	63.6475	4.34305	0.163703
2	A2	20	63.8422	4.32651	0.1649
2	A2	21	64.037	4.30534	0.166263
2	A2	22	64.2318	4.28432	0.167519
2	A2	23	64.4265	4.25857	0.16838
2	A2	24	64.6213	4.24595	0.168685
2	A2	25	64.8161	4.21462	0.168476
2	A2	26	65.0108	4.20042	0.167976
2	A2	27	65.2056	4.18122	0.167487
2	A2	28	65.4004	4.15302	0.167265
2	A2	29	65.5951	4.14539	0.167422
2	A2	30	65.7899	4.11949	0.167927
2	A2	31	65.9847	4.09605	0.168651
2	A2	32	66.1794	4.07463	0.16946
2	A2	33	66.3742	4.06307	0.170253
2	A2	34	66.569	4.03325	0.170988
2	A2	35	66.7637	4.01495	0.171689
2	A2	36	66.9585	3.9906	0.172433
2	A2	37	67.1533	3.9752	0.173322
2	A2	38	67.348	3.94519	0.174421
2	A2	39	67.5428	3.93042	0.17569
2	A2	40	67.7375	3.90782	0.176949
2	A2	41	67.9323	3.88622	0.177925
2	A2	42	68.1271	3.86025	0.178367
2	A2	43	68.3218	3.83971	0.178172
2	A2	44	68.5166	3.81507	0.17747
2	A2	45	68.7114	3.79774	0.176591
2	A2	46	68.9061	3.7733	0.175974
2	A2	47	69.1009	3.74919	0.175965
2	A2	48	69.2957	3.73427	0.17667
2	A2	49	69.4904	3.71436	0.17787
2	A2	50	69.6852	3.68716	0.179105
2	A2	51	69.88	3.66754	0.179894
2	A2	52	70.0747	3.63897	0.179985
2	A2	53	70.2695	3.61609	0.179467
2	A2	54	70.4643	3.59988	0.178708
2	A2	55	70.659	3.58079	0.178151
2	A2	56	70.8538	3.55055	0.178121
2	A2	57	71.0486	3.53563	0.178712
2	A2	58	71.2433	3.51282	0.179789
2	A2	59	71.4381	3.49054	0.181045
2	A2	60	71.6329	3.46845	0.182101
2	A2	61	71.8276	3.44333	0.182619
2	A2	62	72.0224	3.42187	0.182397
2	A2	63	72.2171	3.39708	0.181415
2	A2	64	72.4119	3.3771	0.179842
2	A2	65	72.6067	3.3536	0.177968
2	A2	66	72.8014	3.33075	0.176126
2	A2	67	72.9962	3.31125	0.174604
2	A2	68	73.191	3.29221	0.173586
2	A2	69	73.3857	3.26774	0.173126
2	A2	70	73.5805	3.24786	0.173163
2	A2	71	73.7753	3.22666	0.173572
2	A2	72	73.97	3.20768	0.174205
2	A2	73	74.1648	3.18143	0.174924
2	A2	74	74.3596	3.16076	0.175601
2	A2	75	74.5543	3.1428	0.176102
2	A2	76	74.7491	3.1205	0.176308
2	A2	77	74.9439	3.09561	0.176163
2	A2	78	75.1386	3.07609	0.175744
2	A2	79	75.3334	3.05097	0.17527
2	A2	80	75.5282	3.03225	0.175017
2	A2	81	75.7229	3.01147	0.175169
2	A2	82	75.9177	2.99352	0.175714
2	A2	83	76.1125	2.96966	0.176468
2	A2	84	76.3072	2.94339	0.177217
2	A2	85	76.502	2.92522	0.17789
2	A2	86	76.6967	2.90168	0.178675
2	A2	87	76.8915	2.88311	0.180051
2	A2	88	77.0863	2.85895	0.182785
2	A2	89	77.281	2.83475	0.187963
2	A2	90	77.4758	2.81581	0.197079
2	A2	91	77.6706	2.79602	0.212231
2	A2	92	77.8653	2.76812	0.23643
2	A2	93	78.0601	2.74663	0.273988
2	A2	94	78.2549	2.71438	0.330782
2	A2	95	78.4496	2.68419	0.414079
2	A2	96	78.6444	2.64628	0.531462
2	A2	97	78.8392	2.59614	0.688607
2	A2	98	79.0339	2.53531	0.886034
2	A2	99	79.2287	2.448	1.11567
2	A2	100	79.4235	2.3128	1.35873
2	A2	101	79.6182	2.12758	1.58653
2	A2	102	79.813	1.8587	1.76507
2	A2	103	80.0078	1.5273	1.86274
2	A2	104	80.2025	1.18579	1.85883
2	A2	105	80.3973	0.877268	1.74975
2	A2	106	80.5921	0.611699	1.55059
2	A2	107	80.7868	0.421306	1.29133
2	A2	108	80.9816	0.318213	1.009
2	A2	109	81.1764	0.275569	0.738733
2	A2	110	81.3711	0.262734	0.506422
2	A2	111	81.5659	0.260466	0.325279
2	A2	112	81.7607	0.259691	0.196455
2	A2	113	81.9554	0.257737	0.112623
2	A2	114	82.1502	0.256574	0.0625675
2	A2	115	82.3449	0.252951	0.0350371
2	A2	116	82.5397	0.252699	0.0210036
2	A2	117	82.7345	0.251139	0.0143219
2	A2	118	82.9292	0.250361	0.0113434
2	A2	119	83.124	0.249882	0.0101266
2	A2	120	83.3188	0.249144	0.00970485
2	A2	121	83.5135	0.247338	0.0096032
2	A2	122	83.7083	0.245053	0.00959442
2	A2	123	83.9031	0.244237	0.00959222
2	A2	124	84.0978	0.242757	0.00958408
2	A2	125	84.2926	0.244154	0.00957265
2	A2	126	84.4874	0.240908	0.00953703
2	A2	127	84.6821	0.240389	0.00943758
2	A2	128	84.8769	0.237516	0.00924958
2	A2	129	85.0717	0.236968	0.0089921
2	A2	130	85.2664	0.236762	0.00872104
2	A2	131	85.4612	0.235992	0.00849719
2	A2	132	85.656	0.235114	0.00835786
2	A2	133	85.8507	0.23298	0.00831168
2	A2	134	86.0455	0.231022	0.00834751
2	A2	135	86.2402	0.23268	0.00843792
2	A2	136	86.435	0.231835	0.00853611
2	A2	137	86.6298	0.228735	0.00857917
2	A2	138	86.8245	0.227148	0.00850898
2	A2	139	87.0193	0.227355	0.00829861
2	A2	140	87.2141	0.226504	0.00796775
2	A2	141	87.4088	0.224378	0.00757792
2	A2	142	87.6036	0.224028	0.00721398
2	A2	143	87.7984	0.223917	0.00695945
2	A2	144	87.9931	0.221703	0.00686759
2	A2	145	88.1879	0.222518	0.0069348
2	A2	146	88.3827	0.222786	0.00709395
2	A2	147	88.5774	0.220182	0.00724119
2	A2	148	88.7722	0.21783	0.00728988
2	A2	149	88.967	0.217684	0.00721773
2	A2	150	89.1617	0.216942	0.00707434
2	A2	151	89.3565	0.216084	0.00694392
2	A2	152	89.5513	0.215866	0.00688996
2	A2	153	89.746	0.214737	0.00692014
2	A2	154	89.9408	0.213507	0.00698808
2	A2	155	90.1356	0.212193	0.00702256
2	A2	156	90.3303	0.212316	0.00696149
2	A2	157	90.5251	0.210937	0.00677967
2	A2	158	90.7198	0.209985	0.00650575
2	A2	159	90.9146	0.207949	0.00622546
2	A2	160	91.1094	0.208931	0.00605922
2	A2	161	91.3041	0.209446	0.00611211
2	A2	162	91.4989	0.206972	0.00641673
2	A2	163	91.6937	0.207241	0.00690455
2	A2	164	91.8884	0.205718	0.00743041
2	A2	165	92.0832	0.204153	0.00783675
2	A2	166	92.278	0.202116	0.00801875
2	A2	167	92.4727	0.203122	0.00795353
2	A2	168	92.6675	0.200974	0.00768817
2	A2	169	92.8623	0.199758	0.00730492
2	A2	170	93.057	0.19968	0.00688928
2	A2	171	93.2518	0.19912	0.00651155
2	A2	172	93.4466	0.198203	0.00621856
2	A2	173	93.6413	0.196752	0.00602431
2	A2	174	93.8361	0.197143	0.00589693
2	A2	175	94.0309	0.196544	0.00574983
2	A2	176	94.2256	0.195544	0.00545568
2	A2	177	94.4204	0.194191	0.0048954
2	A2	178	94.6152	0.192265	0.00402669
2	A2	179	94.8099	0.191932	0.00292907
3	A3	1	60.1417	4.75966	0.153605
3	A3	2	60.3365	4.75109	0.151569
3	A3	3	60.5312	4.73477	0.149121
3	A3	4	60.726	4.71047	0.146889
3	A3	5	60.9208	4.70343	0.145647
3	A3	6	61.1155	4.68113	0.14605
3	A3	7	61.3103	4.66852	0.148328
3	A3	8	61.5051	4.64959	0.152162
3	A3	9	61.6998	4.63099	0.156723
3	A3	10	61.8946	4.61438	0.160951
3	A3	11	62.0894	4.58693	0.163923
3	A3	12	62.2841	4.56319	0.165193
3	A3	13	62.4789	4.54469	0.164898
3	A3	14	62.6736	4.52052	0.163657
3	A3	15	62.8684	4.50742	0.162236
3	A3	16	63.0632	4.48365	0.161228
3	A3	17	63.2579	4.47101	0.160861
3	A3	18	63.4527	4.44274	0.160994
3	A3	19	63.6475	4.42782	0.161257
3	A3	20	63.8422	4.40621	0.161248
3	A3	21	64.037	4.38902	0.160718
3	A3	22	64.2318	4.36575	0.159716
3	A3	23	64.4265	4.3411	0.158601
3	A3	24	64.6213	4.32184	0.157893
3	A3	25	64.8161	4.31555	0.15801
3	A3	26	65.0108	4.29515	0.159052
3	A3	27	65.2056	4.26992	0.160783
3	A3	28	65.4004	4.24874	0.162805
3	A3	29	65.5951	4.22919	0.164788
3	A3	30	65.7899	4.21413	0.166587
3	A3	31	65.9847	4.18994	0.168228
3	A3	32	66.1794	4.16556	0.169782
3	A3	33	66.3742	4.15122	0.171274
3	A3	34	66.569	4.13003	0.172626
3	A3	35	66.7637	4.10334	0.173688
3	A3	36	66.9585	4.08433	0.1743
3	A3	37	67.1533	4.06188	0.174402
3	A3	38	67.348	4.03881	0.174099
3	A3	39	67.5428	4.0128	0.173678
3	A3	40	67.7375	3.99819	0.173533
3	A3	41	67.9323	3.97651	0.174008
3	A3	42	68.1271	3.95344	0.175246
3	A3	43	68.3218	3.93407	0.177095
3	A3	44	68.5166	3.91538	0.179125
3	A3	45	68.7114	3.88937	0.180807
3	A3	46	68.9061	3.86482	0.181729
3	A3	47	69.1009	3.83927	0.181769
3	A3	48	69.2957	3.82027	0.181119
3	A3	49	69.4904	3.79401	0.180149
3	A3	50	69.6852	3.77847	0.179198
3	A3	51	69.88	3.75689	0.178455
3	A3	52	70.0747	3.72862	0.177939
3	A3	53	70.2695	3.70799	0.177586
3	A3	54	70.4643	3.69017	0.177326
3	A3	55	70.659	3.66919	0.177135
3	A3	56	70.8538	3.64298	0.177046
3	A3	57	71.0486	3.62308	0.177141
3	A3	58	71.2433	3.59809	0.177512
3	A3	59	71.4381	3.58169	0.178164
3	A3	60	71.6329	3.56226	0.178958
3	A3	61	71.8276	3.53428	0.179623
3	A3	62	72.0224	3.51549	0.179903
3	A3	63	72.2171	3.4869	0.179716
3	A3	64	72.4119	3.46945	0.179224
3	A3	65	72.6067	3.44254	0.17875
3	A3	66	72.8014	3.42979	0.178578
3	A3	67	72.9962	3.40413	0.178805
3	A3	68	73.191	3.3813	0.179314
3	A3	69	73.3857	3.35799	0.179857
3	A3	70	73.5805	3.33849	0.180194
3	A3	71	73.7753	3.3111	0.180177
3	A3	72	73.97	3.29346	0.179772
3	A3	73	74.1648	3.26873	0.179033
3	A3	74	74.3596	3.24789	0.178068
3	A3	75	74.5543	3.22202	0.177013
3	A3	76	74.7491	3.20602	0.175993
3	A3	77	74.9439	3.18408	0.17513
3	A3	78	75.1386	3.16202	0.174524
3	A3	79	75.3334	3.13884	0.174283
3	A3	80	75.5282	3.11792	0.174491
3	A3	81	75.7229	3.09852	0.175167
3	A3	82	75.9177	3.08048	0.176217
3	A3	83	76.1125	3.05204	0.177442
3	A3	84	76.3072	3.0346	0.178617
3	A3	85	76.502	3.00999	0.17961
3	A3	86	76.6967	2.9869	0.180504
3	A3	87	76.8915	2.96887	0.18165
3	A3	88	77.0863	2.94325	0.183726
3	A3	89	77.281	2.91661	0.187738
3	A3	90	77.4758	2.90338	0.195107
3	A3	91	77.6706	2.87938	0.207821
3	A3	92	77.8653	2.85256	0.228753
3	A3	93	78.0601	2.8296	0.26208
3	A3	94	78.2549	2.80198	0.313636
3	A3	95	78.4496	2.7731	0.390853
3	A3	96	78.6444	2.7358	0.501876
3	A3	97	78.8392	2.69098	0.653505
3	A3	98	79.0339	2.6331	0.847943
3	A3	99	79.2287	2.55288	1.07905
3	A3	100	79.4235	2.43315	1.32958
3	A3	101	79.6182	2.25509	1.57124
3	A3	102	79.813	2.00101	1.7688
3	A3	103	80.0078	1.65909	1.88783
3	A3	104	80.2025	1.30755	1.90394
3	A3	105	80.3973	0.986093	1.81003
3	A3	106	80.5921	0.703467	1.61886
3	A3	107	80.7868	0.494013	1.35985
3	A3	108	80.9816	0.378724	1.07125
3	A3	109	81.1764	0.332752	0.790518
3	A3	110	81.3711	0.31713	0.54623
3	A3	111	81.5659	0.314477	0.353837
3	A3	112	81.7607	0.312705	0.215853
3	A3	113	81.9554	0.310866	0.125402
3	A3	114	82.1502	0.308332	0.0710321
3	A3	115	82.3449	0.305618	0.0409153
3	A3	116	82.5397	0.304468	0.0253909
3	A3	117	82.7345	0.301757	0.0178028
3	A3	118	82.9292	0.300913	0.0141841
3	A3	119	83.124	0.299941	0.0124574
3	A3	120	83.3188	0.298409	0.0116427
3	A3	121	83.5135	0.298049	0.0112947
3	A3	122	83.7083	0.295133	0.0111891
3	A3	123	83.9031	0.294225	0.011184
3	A3	124	84.0978	0.293393	0.0111727
3	A3	125	84.2926	0.29196	0.0110744
3	A3	126	84.4874	0.289962	0.0108411
3	A3	127	84.6821	0.288588	0.0104728
3	A3	128	84.8769	0.285908	0.0100256
3	A3	129	85.0717	0.287858	0.00959611
3	A3	130	85.2664	0.283873	0.00928678
3	A3	131	85.4612	0.284924	0.00916226
3	A3	132	85.656	0.283803	0.00922369
3	A3	133	85.8507	0.281809	0.00941032
3	A3	134	86.0455	0.281342	0.00962475
3	A3	135	86.2402	0.279311	0.0097663
3	A3	136	86.435	0.278269	0.00976027
3	A3	137	86.6298	0.277317	0.0095755
3	A3	138	86.8245	0.27567	0.00922938
3	A3	139	87.0193	0.272824	0.00877737
3	A3	140	87.2141	0.275205	0.00829103
3	A3	141	87.4088	0.271762	0.0078336
3	A3	142	87.6036	0.272843	0.00744631
3	A3	143	87.7984	0.270239	0.00715247
3	A3	144	87.9931	0.269937	0.00697011
3	A3	145	88.1879	0.269377	0.00691571
3	A3	146	88.3827	0.26923	0.00699336
3	A3	147	88.5774	0.267526	0.00717856
3	A3	148	88.7722	0.267362	0.00741596
3	A3	149	88.967	0.265564	0.00763853
3	A3	150	89.1617	0.262888	0.00779636
3	A3	151	89.3565	0.26427	0.00787605
3	A3	152	89.5513	0.262027	0.00789879
3	A3	153	89.746	0.262451	0.00790431
3	A3	154	89.9408	0.259201	0.00793084
3	A3	155	90.1356	0.259468	0.00799952
3	A3	156	90.3303	0.259536	0.00810089
3	A3	157	90.5251	0.257586	0.00819069
3	A3	158	90.7198	0.256458	0.00820582
3	A3	159	90.9146	0.254586	0.00810144
3	A3	160	91.1094	0.253438	0.00788746
3	A3	161	91.3041	0.253769	0.00763243
3	A3	162	91.4989	0.253206	0.0074272
3	A3	163	91.6937	0.250924	0.0073332
3	A3	164	91.8884	0.251891	0.00735407
3	A3	165	92.0832	0.249094	0.00744541
3	A3	166	92.278	0.249037	0.00754793
3	A3	167	92.4727	0.248487	0.0076161
3	A3	168	92.6675	0.246238	0.00762773
3	A3	169	92.8623	0.246311	0.00757983
3	A3	170	93.057	0.245199	0.00748342
3	A3	171	93.2518	0.244157	0.0073618
3	A3	172	93.4466	0.243088	0.00724581
3	A3	173	93.6413	0.242576	0.00715508
3	A3	174	93.8361	0.240996	0.00706526
3	A3	175	94.0309	0.242748	0.00688396
3	A3	176	94.2256	0.239376	0.00646794
3	A3	177	94.4204	0.237774	0.0056932
3	A3	178	94.6152	0.236367	0.00454585
3	A3	179	94.8099	0.237051	0.00316555
4	A4	1	60.1417	4.52905	0.141535
4	A4	2	60.3365	4.51654	0.141676
4	A4	3	60.5312	4.50465	0.141916
4	A4	4	60.726	4.48295	0.142248
4	A4	5	60.9208	4.46878	0.142696
4	A4	6	61.1155	4.44641	0.143279
4	A4	7	61.3103	4.43625	0.143953
4	A4	8	61.5051	4.41226	0.144592
4	A4	9	61.6998	4.3934	0.145034
4	A4	10	61.8946	4.37787	0.145162
4	A4	11	62.0894	4.36034	0.145007
4	A4	12	62.2841	4.33706	0.144775
4	A4	13	62.4789	4.3207	0.14479
4	A4	14	62.6736	4.30548	0.145351
4	A4	15	62.8684	4.29135	0.146596
4	A4	16	63.0632	4.26865	0.148427
4	A4	17	63.2579	4.24986	0.150567
4	A4	18	63.4527	4.2305	0.152653
4	A4	19	63.6475	4.21436	0.15433
4	A4	20	63.8422	4.19151	0.155322
4	A4	21	64.037	4.1697	0.155473
4	A4	22	64.2318	4.15936	0.154825
4	A4	23	64.4265	4.12569	0.153662
4	A4	24	64.6213	4.11135	0.152459
4	A4	25	64.8161	4.09702	0.151734
4	A4	26	65.0108	4.08	0.15183
4	A4	27	65.2056	4.06169	0.152812
4	A4	28	65.4004	4.04157	0.154486
4	A4	29	65.5951	4.01859	0.156534
4	A4	30	65.7899	4.00241	0.158618
4	A4	31	65.9847	3.98359	0.160432
4	A4	32	66.1794	3.96527	0.161704
4	A4	33	66.3742	3.94079	0.162251
4	A4	34	66.569	3.91939	0.162048
4	A4	35	66.7637	3.89599	0.161272
4	A4	36	66.9585	3.88307	0.160255
4	A4	37	67.1533	3.85915	0.159353
4	A4	38	67.348	3.83892	0.158852
4	A4	39	67.5428	3.82081	0.158891
4	A4	40	67.7375	3.79968	0.15947
4	A4	41	67.9323	3.78195	0.160458
4	A4	42	68.1271	3.76457	0.161629
4	A4	43	68.3218	3.73647	0.162715
4	A4	44	68.5166	3.7237	0.163488
4	A4	45	68.7114	3.6986	0.163843
4	A4	46	68.9061	3.67808	0.163847
4	A4	47	69.1009	3.65489	0.163698
4	A4	48	69.2957	3.63875	0.163622
4	A4	49	69.4904	3.61897	0.163753
4	A4	50	69.6852	3.5986	0.164075
4	A4	51	69.88	3.5779	0.164474
4	A4	52	70.0747	3.55214	0.16485
4	A4	53	70.2695	3.53497	0.165195
4	A4	54	70.4643	3.51828	0.165581
4	A4	55	70.659	3.49392	0.166079
4	A4	56	70.8538	3.47223	0.166676
4	A4	57	71.0486	3.45711	0.167267
4	A4	58	71.2433	3.43136	0.167711
4	A4	59	71.4381	3.41069	0.167902
4	A4	60	71.6329	3.38658	0.16782
4	A4	61	71.8276	3.37222	0.16752
4	A4	62	72.0224	3.34925	0.167092
4	A4	63	72.2171	3.32513	0.166625
4	A4	64	72.4119	3.30947	0.166207
4	A4	65	72.6067	3.28267	0.165916
4	A4	66	72.8014	3.26826	0.165809
4	A4	67	72.9962	3.24668	0.165905
4	A4	68	73.191	3.22369	0.166177
4	A4	69	73.3857	3.20087	0.166553
4	A4	70	73.5805	3.18811	0.166935
4	A4	71	73.7753	3.15847	0.167221
4	A4	72	73.97	3.14373	0.167332
4	A4	73	74.1648	3.11837	0.16724
4	A4	74	74.3596	3.09762	0.166959
4	A4	75	74.5543	3.07876	0.166523
4	A4	76	74.7491	3.05791	0.165933
4	A4	77	74.9439	3.04096	0.165169
4	A4	78	75.1386	3.01599	0.164252
4	A4	79	75.3334	2.99299	0.163319
4	A4	80	75.5282	2.97513	0.162622
4	A4	81	75.7229	2.95808	0.162421
4	A4	82	75.9177	2.93795	0.162852
4	A4	83	76.1125	2.91687	0.163841
4	A4	84	76.3072	2.89631	0.165176
4	A4	85	76.502	2.87787	0.166659
4	A4	86	76.6967	2.85443	0.168312
4	A4	87	76.8915	2.8308	0.170513
4	A4	88	77.0863	2.81434	0.174043
4	A4	89	77.281	2.78963	0.180081
4	A4	90	77.4758	2.77424	0.19025
4	A4	91	77.6706	2.74911	0.206795
4	A4	92	77.8653	2.72359	0.23293
4	A4	93	78.0601	2.70462	0.273251
4	A4	94	78.2549	2.67342	0.333983
4	A4	95	78.4496	2.63704	0.422662
4	A4	96	78.6444	2.60458	0.546815
4	A4	97	78.8392	2.55179	0.711403
4	A4	98	79.0339	2.48684	0.915274
4	A4	99	79.2287	2.39155	1.14766
4	A4	100	79.4235	2.25405	1.38645
4	A4	101	79.6182	2.04833	1.59998
4	A4	102	79.813	1.76178	1.75298
4	A4	103	80.0078	1.41223	1.81547
4	A4	104	80.2025	1.07586	1.77163
4	A4	105	80.3973	0.778207	1.62513
4	A4	106	80.5921	0.549845	1.39863
4	A4	107	80.7868	0.403899	1.12749
4	A4	108	80.9816	0.342002	0.850248
4	A4	109	81.1764	0.3229	0.59929
4	A4	110	81.3711	0.317757	0.394869
4	A4	111	81.5659	0.316474	0.24376
4	A4	112	81.7607	0.31415	0.141921
4	A4	113	81.9554	0.313133	0.0791619
4	A4	114	82.1502	0.310868	0.0437113
4	A4	115	82.3449	0.309108	0.0252913
4	A4	116	82.5397	0.309105	0.0164109
4	A4	117	82.7345	0.308206	0.0123321
4	A4	118	82.9292	0.305731	0.010412
4	A4	119	83.124	0.30397	0.00935672
4	A4	120	83.3188	0.303358	0.00864082
4	A4	121	83.5135	0.302756	0.00812296
4	A4	122	83.7083	0.301799	0.00780849
4	A4	123	83.9031	0.301123	0.00771301
4	A4	124	84.0978	0.301052	0.0078029
4	A4	125	84.2926	0.299501	0.00799611
4	A4	126	84.4874	0.297201	0.00819715
4	A4	127	84.6821	0.297289	0.00833752
4	A4	128	84.8769	0.295854	0.00839861
4	A4	129	85.0717	0.295245	0.00841065
4	A4	130	85.2664	0.292755	0.0084322
4	A4	131	85.4612	0.293045	0.00851675
4	A4	132	85.656	0.291671	0.00867809
4	A4	133	85.8507	0.292232	0.0088721
4	A4	134	86.0455	0.289162	0.00901042
4	A4	135	86.2402	0.288184	0.0090037
4	A4	136	86.435	0.286507	0.00881062
4	A4	137	86.6298	0.285244	0.00845892
4	A4	138	86.8245	0.285008	0.008025
4	A4	139	87.0193	0.284342	0.00758886
4	A4	140	87.2141	0.283098	0.0071976
4	A4	141	87.4088	0.282565	0.00686287
4	A4	142	87.6036	0.280756	0.00658437
4	A4	143	87.7984	0.28108	0.00637451
4	A4	144	87.9931	0.278769	0.00625932
4	A4	145	88.1879	0.280083	0.00625321
4	A4	146	88.3827	0.279562	0.00633255
4	A4	147	88.5774	0.277511	0.00643565
4	A4	148	88.7722	0.276897	0.00649449
4	A4	149	88.967	0.274645	0.00647713
4	A4	150	89.1617	0.27513	0.00640661
4	A4	151	89.3565	0.273955	0.00634356
4	A4	152	89.5513	0.273557	0.00634383
4	A4	153	89.746	0.272781	0.00642348
4	A4	154	89.9408	0.271142	0.00654995
4	A4	155	90.1356	0.272095	0.00666633
4	A4	156	90.3303	0.269377	0.00672902
4	A4	157	90.5251	0.267181	0.00673275
4	A4	158	90.7198	0.270078	0.00670631
4	A4	159	90.9146	0.267416	0.00668008
4	A4	160	91.1094	0.266846	0.00665616
4	A4	161	91.3041	0.265547	0.00660845
4	A4	162	91.4989	0.263731	0.00651537
4	A4	163	91.6937	0.264936	0.00639526
4	A4	164	91.8884	0.26246	0.00631033
4	A4	165	92.0832	0.262985	0.00633018
4	A4	166	92.278	0.262838	0.00647954
4	A4	167	92.4727	0.260971	0.00671029
4	A4	168	92.6675	0.260368	0.00692182
4	A4	169	92.8623	0.258684	0.00702047
4	A4	170	93.057	0.256836	0.00697503
4	A4	171	93.2518	0.257594	0.00682706
4	A4	172	93.4466	0.257332	0.00664522
4	A4	173	93.6413	0.256316	0.00645975
4	A4	174	93.8361	0.25449	0.00622726
4	A4	175	94.0309	0.253691	0.00585341
4	A4	176	94.2256	0.253357	0.00525381
4	A4	177	94.4204	0.252424	0.00441085
4	A4	178	94.6152	0.251663	0.00339438
4	A4	179	94.8099	0.251697	0.00233856
5	A5	1	60.1417	4.62555	0.149024
5	A5	2	60.3365	4.61041	0.150304
5	A5	3	60.5312	4.59238	0.151949
5	A5	4	60.726	4.58793	0.153566
5	A5	5	60.9208	4.5544	0.154702
5	A5	6	61.1155	4.53477	0.155014
5	A5	7	61.3103	4.52058	0.154409
5	A5	8	61.5051	4.49946	0.153097
5	A5	9	61.6998	4.47768	0.151525
5	A5	10	61.8946	4.45554	0.150224
5	A5	11	62.0894	4.453	0.149604
5	A5	12	62.2841	4.42544	0.149846
5	A5	13	62.4789	4.41096	0.150893
5	A5	14	62.6736	4.38822	0.152555
5	A5	15	62.8684	4.37181	0.154629
5	A5	16	63.0632	4.35282	0.156932
5	A5	17	63.2579	4.33546	0.159278
5	A5	18	63.4527	4.31178	0.161429
5	A5	19	63.6475	4.29192	0.163103
5	A5	20	63.8422	4.27866	0.16406
5	A5	21	64.037	4.2486	0.164237
5	A5	22	64.2318	4.22861	0.163827
5	A5	23	64.4265	4.21033	0.163237
5	A5	24	64.6213	4.19385	0.162933
5	A5	25	64.8161	4.17313	0.163224
5	A5	26	65.0108	4.15358	0.164142
5	A5	27	65.2056	4.13639	0.165461
5	A5	28	65.4004	4.115	0.166833
5	A5	29	65.5951	4.08687	0.167942
5	A5	30	65.7899	4.07361	0.168582
5	A5	31	65.9847	4.05432	0.16866
5	A5	32	66.1794	4.02968	0.16818
5	A5	33	66.3742	4.00889	0.167241
5	A5	34	66.569	3.98708	0.166054
5	A5	35	66.7637	3.9699	0.164923
5	A5	36	66.9585	3.95023	0.16417
5	A5	37	67.1533	3.92599	0.164051
5	A5	38	67.348	3.91017	0.164689
5	A5	39	67.5428	3.89143	0.166052
5	A5	40	67.7375	3.86528	0.167967
5	A5	41	67.9323	3.85147	0.170146
5	A5	42	68.1271	3.82509	0.172239
5	A5	43	68.3218	3.80805	0.173881
5	A5	44	68.5166	3.78346	0.174788
5	A5	45	68.7114	3.76202	0.174857
5	A5	46	68.9061	3.73566	0.17422
5	A5	47	69.1009	3.71907	0.173213
5	A5	48	69.2957	3.69565	0.172255
5	A5	49	69.4904	3.67896	0.171683
5	A5	50	69.6852	3.65461	0.171648
5	A5	51	69.88	3.63691	0.172087
5	A5	52	70.0747	3.61233	0.172782
5	A5	53	70.2695	3.59437	0.173459
5	A5	54	70.4643	3.57208	0.173875
5	A5	55	70.659	3.54964	0.173891
5	A5	56	70.8538	3.5272	0.173515
5	A5	57	71.0486	3.50757	0.17289
5	A5	58	71.2433	3.48313	0.172243
5	A5	59	71.4381	3.46745	0.171793
5	A5	60	71.6329	3.44581	0.171669
5	A5	61	71.8276	3.42187	0.17188
5	A5	62	72.0224	3.40329	0.17231
5	A5	63	72.2171	3.38348	0.172763
5	A5	64	72.4119	3.36189	0.173038
5	A5	65	72.6067	3.33659	0.173005
5	A5	66	72.8014	3.31898	0.172674
5	A5	67	72.9962	3.29434	0.172199
5	A5	68	73.191	3.27621	0.171802
5	A5	69	73.3857	3.25366	0.171659
5	A5	70	73.5805	3.23284	0.171785
5	A5	71	73.7753	3.21969	0.172032
5	A5	72	73.97	3.18737	0.172176
5	A5	73	74.1648	3.16955	0.172056
5	A5	74	74.3596	3.14571	0.17167
5	A5	75	74.5543	3.13248	0.171183
5	A5	76	74.7491	3.10489	0.170841
5	A5	77	74.9439	3.08872	0.170877
5	A5	78	75.1386	3.06382	0.171418
5	A5	79	75.3334	3.04783	0.172423
5	A5	80	75.5282	3.02746	0.17366
5	A5	81	75.7229	3.00355	0.174761
5	A5	82	75.9177	2.98094	0.175345
5	A5	83	76.1125	2.95775	0.175189
5	A5	84	76.3072	2.93743	0.17434
5	A5	85	76.502	2.91846	0.173161
5	A5	86	76.6967	2.89092	0.172274
5	A5	87	76.8915	2.87474	0.172449
5	A5	88	77.0863	2.85728	0.174523
5	A5	89	77.281	2.83667	0.179428
5	A5	90	77.4758	2.81373	0.188379
5	A5	91	77.6706	2.78939	0.203227
5	A5	92	77.8653	2.77054	0.226848
5	A5	93	78.0601	2.74842	0.263523
5	A5	94	78.2549	2.71739	0.319106
5	A5	95	78.4496	2.68889	0.400786
5	A5	96	78.6444	2.65359	0.516082
5	A5	97	78.8392	2.60439	0.670761
5	A5	98	79.0339	2.5423	0.865709
5	A5	99	79.2287	2.45918	1.09343
5	A5	100	79.4235	2.33256	1.33565
5	A5	101	79.6182	2.15317	1.56376
5	A5	102	79.813	1.89483	1.74328
5	A5	103	80.0078	1.55998	1.84173
5	A5	104	80.2025	1.2195	1.83759
5	A5	105	80.3973	0.913402	1.72704
5	A5	106	80.5921	0.650044	1.52572
5	A5	107	80.7868	0.466441	1.26468
5	A5	108	80.9816	0.372691	0.982071
5	A5	109	81.1764	0.337982	0.713592
5	A5	110	81.3711	0.329371	0.484962
5	A5	111	81.5659	0.326878	0.308588
5	A5	112	81.7607	0.324137	0.184616
5	A5	113	81.9554	0.32341	0.104938
5	A5	114	82.1502	0.320068	0.0579825
5	A5	115	82.3449	0.320143	0.0325378
5	A5	116	82.5397	0.318492	0.0198058
5	A5	117	82.7345	0.317842	0.0138774
5	A5	118	82.9292	0.315711	0.0112631
5	A5	119	83.124	0.315312	0.0101239
5	A5	120	83.3188	0.313475	0.0095875
5	A5	121	83.5135	0.312946	0.00928245
5	A5	122	83.7083	0.310942	0.00906811
5	A5	123	83.9031	0.310517	0.00889409
5	A5	124	84.0978	0.309979	0.00873701
5	A5	125	84.2926	0.308455	0.00857983
5	A5	126	84.4874	0.306691	0.0084117
5	A5	127	84.6821	0.305498	0.00823224
5	A5	128	84.8769	0.306538	0.00804876
5	A5	129	85.0717	0.303792	0.0078681
5	A5	130	85.2664	0.3033	0.0076937
5	A5	131	85.4612	0.302213	0.00753008
5	A5	132	85.656	0.301413	0.00738945
5	A5	133	85.8507	0.30098	0.00729028
5	A5	134	86.0455	0.299418	0.00724573
5	A5	135	86.2402	0.298846	0.00725037
5	A5	136	86.435	0.299019	0.00727489
5	A5	137	86.6298	0.296643	0.00727678
5	A5	138	86.8245	0.296227	0.00721732
5	A5	139	87.0193	0.294741	0.00707651
5	A5	140	87.2141	0.294226	0.00685317
5	A5	141	87.4088	0.294393	0.00655721
5	A5	142	87.6036	0.29238	0.0062036
5	A5	143	87.7984	0.291705	0.00581657
5	A5	144	87.9931	0.290843	0.0054376
5	A5	145	88.1879	0.290981	0.00512336
5	A5	146	88.3827	0.290491	0.00493021
5	A5	147	88.5774	0.289899	0.0048908
5	A5	148	88.7722	0.288551	0.00499993
5	A5	149	88.967	0.289227	0.00521882
5	A5	150	89.1617	0.287725	0.00549996
5	A5	151	89.3565	0.285437	0.00581367
5	A5	152	89.5513	0.286491	0.00615322
5	A5	153	89.746	0.285354	0.00651111
5	A5	154	89.9408	0.286694	0.00684482
5	A5	155	90.1356	0.281995	0.0070695
5	A5	156	90.3303	0.282078	0.00709515
5	A5	157	90.5251	0.281397	0.00688307
5	A5	158	90.7198	0.280283	0.00647716
5	A5	159	90.9146	0.279512	0.0059826
5	A5	160	91.1094	0.280499	0.0055095
5	A5	161	91.3041	0.278623	0.0051251
5	A5	162	91.4989	0.278451	0.00484792
5	A5	163	91.6937	0.277064	0.00467943
5	A5	164	91.8884	0.276853	0.00463847
5	A5	165	92.0832	0.276772	0.00476317
5	A5	166	92.278	0.277719	0.00507617
5	A5	167	92.4727	0.275211	0.00554335
5	A5	168	92.6675	0.275271	0.00606427
5	A5	169	92.8623	0.273152	0.00650486
5	A5	170	93.057	0.272714	0.0067516
5	A5	171	93.2518	0.272209	0.00675106
5	A5	172	93.4466	0.27031	0.0065156
5	A5	173	93.6413	0.270322	0.00609835
5	A5	174	93.8361	0.26982	0.0055584
5	A5	175	94.0309	0.268734	0.00493348
5	A5	176	94.2256	0.268726	0.00423476
5	A5	177	94.4204	0.268354	0.00346393
5	A5	178	94.6152	0.266336	0.00264079
5	A5	179	94.8099	0.267591	0.00182082
6	A6	1	60.1417	4.61887	0.14477
6	A6	2	60.3365	4.6044	0.144478
6	A6	3	60.5312	4.58127	0.14404
6	A6	4	60.726	4.56818	0.143681
6	A6	5	60.9208	4.55734	0.143652
6	A6	6	61.1155	4.53812	0.144051
6	A6	7	61.3103	4.52329	0.144787
6	A6	8	61.5051	4.49408	0.145684
6	A6	9	61.6998	4.48214	0.146604
6	A6	10	61.8946	4.46467	0.147487
6	A6	11	62.0894	4.44994	0.148298
6	A6	12	62.2841	4.43235	0.148973
6	A6	13	62.4789	4.40408	0.14943
6	A6	14	62.6736	4.394	0.149644
6	A6	15	62.8684	4.37151	0.149686
6	A6	16	63.0632	4.35708	0.149698
6	A6	17	63.2579	4.33588	0.149846
6	A6	18	63.4527	4.31997	0.150289
6	A6	19	63.6475	4.29738	0.151174
6	A6	20	63.8422	4.28431	0.152597
6	A6	21	64.037	4.2599	0.154545
6	A6	22	64.2318	4.25557	0.156867
6	A6	23	64.4265	4.22052	0.159289
6	A6	24	64.6213	4.20666	0.161509
6	A6	25	64.8161	4.18508	0.163274
6	A6	26	65.0108	4.16952	0.164436
6	A6	27	65.2056	4.144	0.164957
6	A6	28	65.4004	4.1264	0.164928
6	A6	29	65.5951	4.10281	0.164563
6	A6	30	65.7899	4.08545	0.164163
6	A6	31	65.9847	4.06635	0.164001
6	A6	32	66.1794	4.04646	0.164193
6	A6	33	66.3742	4.0273	0.164636
6	A6	34	66.569	4.01199	0.165069
6	A6	35	66.7637	3.98404	0.165251
6	A6	36	66.9585	3.96268	0.165136
6	A6	37	67.1533	3.94259	0.164927
6	A6	38	67.348	3.92608	0.164981
6	A6	39	67.5428	3.90427	0.165614
6	A6	40	67.7375	3.8878	0.166944
6	A6	41	67.9323	3.86266	0.168858
6	A6	42	68.1271	3.84504	0.171072
6	A6	43	68.3218	3.82601	0.173236
6	A6	44	68.5166	3.79857	0.175035
6	A6	45	68.7114	3.77952	0.176264
6	A6	46	68.9061	3.75953	0.176849
6	A6	47	69.1009	3.73664	0.176845
6	A6	48	69.2957	3.70655	0.1764
6	A6	49	69.4904	3.69477	0.175683
6	A6	50	69.6852	3.67755	0.174871
6	A6	51	69.88	3.64526	0.174145
6	A6	52	70.0747	3.62341	0.173687
6	A6	53	70.2695	3.60629	0.173617
6	A6	54	70.4643	3.59329	0.173884
6	A6	55	70.659	3.57085	0.174262
6	A6	56	70.8538	3.54109	0.174485
6	A6	57	71.0486	3.51819	0.174458
6	A6	58	71.2433	3.49828	0.17436
6	A6	59	71.4381	3.48327	0.174519
6	A6	60	71.6329	3.46203	0.175183
6	A6	61	71.8276	3.44057	0.176338
6	A6	62	72.0224	3.4145	0.177712
6	A6	63	72.2171	3.395	0.178911
6	A6	64	72.4119	3.37587	0.179572
6	A6	65	72.6067	3.34998	0.179501
6	A6	66	72.8014	3.32887	0.178726
6	A6	67	72.9962	3.30162	0.177502
6	A6	68	73.191	3.28386	0.176215
6	A6	69	73.3857	3.26623	0.175248
6	A6	70	73.5805	3.24375	0.174834
6	A6	71	73.7753	3.21985	0.175003
6	A6	72	73.97	3.20164	0.175634
6	A6	73	74.1648	3.17804	0.176538
6	A6	74	74.3596	3.15905	0.177532
6	A6	75	74.5543	3.13368	0.178458
6	A6	76	74.7491	3.11361	0.179163
6	A6	77	74.9439	3.09583	0.179499
6	A6	78	75.1386	3.06805	0.179347
6	A6	79	75.3334	3.0484	0.178675
6	A6	80	75.5282	3.0251	0.177597
6	A6	81	75.7229	3.00175	0.176356
6	A6	82	75.9177	2.98331	0.175256
6	A6	83	76.1125	2.96402	0.174565
6	A6	84	76.3072	2.93898	0.174447
6	A6	85	76.502	2.92376	0.174957
6	A6	86	76.6967	2.89721	0.176106
6	A6	87	76.8915	2.88018	0.177952
6	A6	88	77.0863	2.85571	0.180705
6	A6	89	77.281	2.83489	0.184862
6	A6	90	77.4758	2.81342	0.191354
6	A6	91	77.6706	2.78784	0.201736
6	A6	92	77.8653	2.7644	0.218418
6	A6	93	78.0601	2.74851	0.244928
6	A6	94	78.2549	2.71829	0.286178
6	A6	95	78.4496	2.68484	0.348555
6	A6	96	78.6444	2.65904	0.439503
6	A6	97	78.8392	2.61745	0.566204
6	A6	98	79.0339	2.56391	0.733109
6	A6	99	79.2287	2.4979	0.938601
6	A6	100	79.4235	2.4022	1.17178
6	A6	101	79.6182	2.26085	1.41102
6	A6	102	79.813	2.05504	1.62568
6	A6	103	80.0078	1.76771	1.7818
6	A6	104	80.2025	1.43547	1.85017
6	A6	105	80.3973	1.11039	1.8146
6	A6	106	80.5921	0.813326	1.67704
6	A6	107	80.7868	0.56999	1.45762
6	A6	108	80.9816	0.412593	1.18943
6	A6	109	81.1764	0.337684	0.909911
6	A6	110	81.3711	0.31022	0.651907
6	A6	111	81.5659	0.301636	0.437358
6	A6	112	81.7607	0.298559	0.275196
6	A6	113	81.9554	0.297793	0.163236
6	A6	114	82.1502	0.296654	0.0924006
6	A6	115	82.3449	0.294225	0.051226
6	A6	116	82.5397	0.291125	0.0291768
6	A6	117	82.7345	0.292806	0.0182638
6	A6	118	82.9292	0.290735	0.0132543
6	A6	119	83.124	0.288873	0.0111129
6	A6	120	83.3188	0.288544	0.0102478
6	A6	121	83.5135	0.287086	0.00988976
6	A6	122	83.7083	0.285536	0.00969606
6	A6	123	83.9031	0.284336	0.00953374
6	A6	124	84.0978	0.282762	0.00936983
6	A6	125	84.2926	0.28292	0.00920903
6	A6	126	84.4874	0.280883	0.00906052
6	A6	127	84.6821	0.280752	0.00892785
6	A6	128	84.8769	0.278402	0.00881524
6	A6	129	85.0717	0.277083	0.00873426
6	A6	130	85.2664	0.277371	0.00869706
6	A6	131	85.4612	0.276299	0.0087
6	A6	132	85.656	0.275577	0.00871213
6	A6	133	85.8507	0.272109	0.00868254
6	A6	134	86.0455	0.273305	0.00855977
6	A6	135	86.2402	0.271658	0.00831121
6	A6	136	86.435	0.269843	0.00793315
6	A6	137	86.6298	0.269684	0.00745629
6	A6	138	86.8245	0.268827	0.00694927
6	A6	139	87.0193	0.266651	0.00651139
6	A6	140	87.2141	0.26659	0.00624524
6	A6	141	87.4088	0.267637	0.00621124
6	A6	142	87.6036	0.26726	0.00638967
6	A6	143	87.7984	0.264725	0.0066816
6	A6	144	87.9931	0.264307	0.00695664
6	A6	145	88.1879	0.262808	0.00712178
6	A6	146	88.3827	0.262448	0.00716841
6	A6	147	88.5774	0.260824	0.00716833
6	A6	148	88.7722	0.259681	0.00722265
6	A6	149	88.967	0.261242	0.00739644
6	A6	150	89.1617	0.257702	0.00767551
6	A6	151	89.3565	0.257414	0.00796911
6	A6	152	89.5513	0.256807	0.00815211
6	A6	153	89.746	0.254781	0.00812304
6	A6	154	89.9408	0.254284	0.00785088
6	A6	155	90.1356	0.251542	0.0073886
6	A6	156	90.3303	0.252857	0.00684708
6	A6	157	90.5251	0.252863	0.00634454
6	A6	158	90.7198	0.250658	0.00596245
6	A6	159	90.9146	0.250845	0.00573482
6	A6	160	91.1094	0.248927	0.00566913
6	A6	161	91.3041	0.24932	0.00576725
6	A6	162	91.4989	0.2491	0.00602119
6	A6	163	91.6937	0.248484	0.00639017
6	A6	164	91.8884	0.247116	0.0067949
6	A6	165	92.0832	0.245262	0.00714593
6	A6	166	92.278	0.243509	0.00738705
6	A6	167	92.4727	0.245062	0.0075124
6	A6	168	92.6675	0.243599	0.00754217
6	A6	169	92.8623	0.242077	0.00748581
6	A6	170	93.057	0.240666	0.00733008
6	A6	171	93.2518	0.239469	0.00705919
6	A6	172	93.4466	0.239956	0.00667953
6	A6	173	93.6413	0.23835	0.006218
6	A6	174	93.8361	0.238117	0.00569674
6	A6	175	94.0309	0.237729	0.00511223
6	A6	176	94.2256	0.236228	0.00444045
6	A6	177	94.4204	0.235709	0.00366716
6	A6	178	94.6152	0.23685	0.00281656
6	A6	179	94.8099	0.234404	0.00195795
7	A7	1	60.1417	4.56492	0.138862
7	A7	2	60.3365	4.54497	0.138153
7	A7	3	60.5312	4.53854	0.137471
7	A7	4	60.726	4.52218	0.137077
7	A7	5	60.9208	4.50398	0.137213
7	A7	6	61.1155	4.48457	0.137985
7	A7	7	61.3103	4.47594	0.139282
7	A7	8	61.5051	4.45402	0.140811
7	A7	9	61.6998	4.43529	0.142202
7	A7	10	61.8946	4.41605	0.143159
7	A7	11	62.0894	4.40199	0.143568
7	A7	12	62.2841	4.37955	0.143528
7	A7	13	62.4789	4.3658	0.14332
7	A7	14	62.6736	4.34678	0.143306
7	A7	15	62.8684	4.32883	0.143807
7	A7	16	63.0632	4.30773	0.144954
7	A7	17	63.2579	4.30261	0.14663
7	A7	18	63.4527	4.27982	0.148512
7	A7	19	63.6475	4.25487	0.150249
7	A7	20	63.8422	4.23424	0.15165
7	A7	21	64.037	4.22101	0.152747
7	A7	22	64.2318	4.2048	0.153696
7	A7	23	64.4265	4.18185	0.154642
7	A7	24	64.6213	4.16482	0.155629
7	A7	25	64.8161	4.14321	0.156615
7	A7	26	65.0108	4.12527	0.157526
7	A7	27	65.2056	4.10558	0.158297
7	A7	28	65.4004	4.09059	0.158889
7	A7	29	65.5951	4.06653	0.159319
7	A7	30	65.7899	4.04319	0.159667
7	A7	31	65.9847	4.03016	0.160048
7	A7	32	66.1794	4.00927	0.160541
7	A7	33	66.3742	3.99179	0.161119
7	A7	34	66.569	3.9693	0.16165
7	A7	35	66.7637	3.94939	0.162004
7	A7	36	66.9585	3.93009	0.162179
7	A7	37	67.1533	3.90624	0.162382
7	A7	38	67.348	3.88482	0.162951
7	A7	39	67.5428	3.87245	0.164167
7	A7	40	67.7375	3.85019	0.166059
7	A7	41	67.9323	3.82868	0.168327
7	A7	42	68.1271	3.8147	0.17045
7	A7	43	68.3218	3.77987	0.171929
7	A7	44	68.5166	3.76547	0.172526
7	A7	45	68.7114	3.74087	0.17236
7	A7	46	68.9061	3.72071	0.171819
7	A7	47	69.1009	3.70012	0.171366
7	A7	48	69.2957	3.67921	0.171333
7	A7	49	69.4904	3.66162	0.171809
7	A7	50	69.6852	3.63973	0.172644
7	A7	51	69.88	3.61313	0.173551
7	A7	52	70.0747	3.59497	0.174225
7	A7	53	70.2695	3.57732	0.174452
7	A7	54	70.4643	3.54925	0.174181
7	A7	55	70.659	3.52966	0.173552
7	A7	56	70.8538	3.50715	0.17286
7	A7	57	71.0486	3.48706	0.172438
7	A7	58	71.2433	3.46907	0.1725
7	A7	59	71.4381	3.44715	0.173031
7	A7	60	71.6329	3.42817	0.173791
7	A7	61	71.8276	3.4018	0.174436
7	A7	62	72.0224	3.3822	0.174692
7	A7	63	72.2171	3.35985	0.17447
7	A7	64	72.4119	3.33731	0.173879
7	A7	65	72.6067	3.31798	0.173159
7	A7	66	72.8014	3.29655	0.172577
7	A7	67	72.9962	3.27576	0.172362
7	A7	68	73.191	3.25322	0.172661
7	A7	69	73.3857	3.23444	0.173506
7	A7	70	73.5805	3.21056	0.174786
7	A7	71	73.7753	3.19511	0.176221
7	A7	72	73.97	3.16858	0.17741
7	A7	73	74.1648	3.14376	0.177938
7	A7	74	74.3596	3.12734	0.177544
7	A7	75	74.5543	3.09971	0.176243
7	A7	76	74.7491	3.07566	0.174334
7	A7	77	74.9439	3.05953	0.172291
7	A7	78	75.1386	3.03879	0.170578
7	A7	79	75.3334	3.02284	0.169486
7	A7	80	75.5282	2.99502	0.1691
7	A7	81	75.7229	2.97705	0.169352
7	A7	82	75.9177	2.95857	0.170116
7	A7	83	76.1125	2.93385	0.17127
7	A7	84	76.3072	2.91655	0.172699
7	A7	85	76.502	2.89614	0.174285
7	A7	86	76.6967	2.87081	0.175942
7	A7	87	76.8915	2.85104	0.177691
7	A7	88	77.0863	2.83184	0.179768
7	A7	89	77.281	2.80166	0.182741
7	A7	90	77.4758	2.7862	0.1876
7	A7	91	77.6706	2.7608	0.195848
7	A7	92	77.8653	2.74157	0.209632
7	A7	93	78.0601	2.71629	0.231981
7	A7	94	78.2549	2.69428	0.267153
7	A7	95	78.4496	2.6649	0.320924
7	A7	96	78.6444	2.63112	0.400498
7	A7	97	78.8392	2.59335	0.513545
7	A7	98	79.0339	2.55456	0.666026
7	A7	99	79.2287	2.49122	0.858906
7	A7	100	79.4235	2.40431	1.08456
7	A7	101	79.6182	2.28322	1.32444
7	A7	102	79.813	2.10424	1.54964
7	A7	103	80.0078	1.83781	1.72552
7	A7	104	80.2025	1.51055	1.81966
7	A7	105	80.3973	1.17652	1.81089
7	A7	106	80.5921	0.86245	1.69601
7	A7	107	80.7868	0.602264	1.4915
7	A7	108	80.9816	0.42868	1.22929
7	A7	109	81.1764	0.346432	0.948075
7	A7	110	81.3711	0.318264	0.68344
7	A7	111	81.5659	0.311077	0.460352
7	A7	112	81.7607	0.307473	0.290097
7	A7	113	81.9554	0.305375	0.171776
7	A7	114	82.1502	0.305023	0.0966221
7	A7	115	82.3449	0.303664	0.0528753
7	A7	116	82.5397	0.300685	0.029468
7	A7	117	82.7345	0.301591	0.0178984
7	A7	118	82.9292	0.299115	0.0125627
7	A7	119	83.124	0.299012	0.0102217
7	A7	120	83.3188	0.296566	0.00921379
7	A7	121	83.5135	0.296317	0.0087732
7	A7	122	83.7083	0.295546	0.00857262
7	A7	123	83.9031	0.295323	0.00846924
7	A7	124	84.0978	0.292215	0.00839465
7	A7	125	84.2926	0.291788	0.00831684
7	A7	126	84.4874	0.29176	0.00822908
7	A7	127	84.6821	0.290017	0.00813877
7	A7	128	84.8769	0.289193	0.00805499
7	A7	129	85.0717	0.288436	0.00798024
7	A7	130	85.2664	0.286756	0.00790998
7	A7	131	85.4612	0.286132	0.00783633
7	A7	132	85.656	0.285817	0.00775012
7	A7	133	85.8507	0.284312	0.00764518
7	A7	134	86.0455	0.283274	0.00752091
7	A7	135	86.2402	0.281808	0.00738154
7	A7	136	86.435	0.281687	0.00722839
7	A7	137	86.6298	0.281836	0.00705354
7	A7	138	86.8245	0.278989	0.00684564
7	A7	139	87.0193	0.279342	0.00661122
7	A7	140	87.2141	0.277259	0.00639153
7	A7	141	87.4088	0.276471	0.00625405
7	A7	142	87.6036	0.278728	0.00625173
7	A7	143	87.7984	0.275628	0.00637584
7	A7	144	87.9931	0.276023	0.00654391
7	A7	145	88.1879	0.275578	0.0066379
7	A7	146	88.3827	0.271743	0.00657217
7	A7	147	88.5774	0.271436	0.00634483
7	A7	148	88.7722	0.273077	0.00603628
7	A7	149	88.967	0.27023	0.0057582
7	A7	150	89.1617	0.271434	0.00559148
7	A7	151	89.3565	0.26921	0.00555035
7	A7	152	89.5513	0.268328	0.00558861
7	A7	153	89.746	0.269838	0.00563433
7	A7	154	89.9408	0.266739	0.00563078
7	A7	155	90.1356	0.266359	0.00556716
7	A7	156	90.3303	0.265765	0.00548706
7	A7	157	90.5251	0.266089	0.00547085
7	A7	158	90.7198	0.265134	0.00559547
7	A7	159	90.9146	0.264094	0.00588991
7	A7	160	91.1094	0.264049	0.0063067
7	A7	161	91.3041	0.263041	0.00672908
7	A7	162	91.4989	0.261848	0.00701494
7	A7	163	91.6937	0.258383	0.00706093
7	A7	164	91.8884	0.259757	0.00685259
7	A7	165	92.0832	0.258564	0.00646854
7	A7	166	92.278	0.258368	0.00603356
7	A7	167	92.4727	0.258283	0.00565225
7	A7	168	92.6675	0.256824	0.00536889
7	A7	169	92.8623	0.255863	0.00517784
7	A7	170	93.057	0.255555	0.00506574
7	A7	171	93.2518	0.255359	0.00504119
7	A7	172	93.4466	0.254155	0.00512435
7	A7	173	93.6413	0.255408	0.00530454
7	A7	174	93.8361	0.253488	0.00550437
7	A7	175	94.0309	0.252237	0.00558569
7	A7	176	94.2256	0.250626	0.00540131
7	A7	177	94.4204	0.251106	0.00486492
7	A7	178	94.6152	0.249762	0.00399867
7	A7	179	94.8099	0.248272	0.00293262
8	A8	1	60.1417	4.81078	0.147426
8	A8	2	60.3365	4.80748	0.147588
8	A8	3	60.5312	4.79588	0.148172
8	A8	4	60.726	4.77964	0.148922
8	A8	5	60.9208	4.75146	0.149461
8	A8	6	61.1155	4.73894	0.149527
8	A8	7	61.3103	4.71853	0.149139
8	A8	8	61.5051	4.69362	0.148605
8	A8	9	61.6998	4.682	0.148367
8	A8	10	61.8946	4.67361	0.148753
8	A8	11	62.0894	4.64243	0.149851
8	A8	12	62.2841	4.63146	0.151523
8	A8	13	62.4789	4.60921	0.153503
8	A8	14	62.6736	4.59274	0.155518
8	A8	15	62.8684	4.57259	0.157347
8	A8	16	63.0632	4.55455	0.158859
8	A8	17	63.2579	4.53226	0.160055
8	A8	18	63.4527	4.51173	0.161081
8	A8	19	63.6475	4.49072	0.16212
8	A8	20	63.8422	4.47524	0.163234
8	A8	21	64.037	4.45942	0.164234
8	A8	22	64.2318	4.43757	0.164715
8	A8	23	64.4265	4.40748	0.164311
8	A8	24	64.6213	4.39604	0.162995
8	A8	25	64.8161	4.36341	0.161212
8	A8	26	65.0108	4.35439	0.159731
8	A8	27	65.2056	4.33919	0.159278
8	A8	28	65.4004	4.31861	0.160208
8	A8	29	65.5951	4.29712	0.162361
8	A8	30	65.7899	4.28303	0.165197
8	A8	31	65.9847	4.26395	0.168078
8	A8	32	66.1794	4.22944	0.170534
8	A8	33	66.3742	4.21575	0.172368
8	A8	34	66.569	4.1969	0.173614
8	A8	35	66.7637	4.18211	0.174441
8	A8	36	66.9585	4.14522	0.175082
8	A8	37	67.1533	4.12656	0.175785
8	A8	38	67.348	4.11035	0.176697
8	A8	39	67.5428	4.08896	0.177764
8	A8	40	67.7375	4.07366	0.178698
8	A8	41	67.9323	4.03841	0.179145
8	A8	42	68.1271	4.01772	0.178959
8	A8	43	68.3218	3.99963	0.178363
8	A8	44	68.5166	3.97321	0.177865
8	A8	45	68.7114	3.95617	0.177962
8	A8	46	68.9061	3.94173	0.178856
8	A8	47	69.1009	3.91595	0.180347
8	A8	48	69.2957	3.88819	0.181962
8	A8	49	69.4904	3.86607	0.183194
8	A8	50	69.6852	3.84977	0.183706
8	A8	51	69.88	3.82338	0.183428
8	A8	52	70.0747	3.79607	0.182543
8	A8	53	70.2695	3.77586	0.181415
8	A8	54	70.4643	3.75838	0.180446
8	A8	55	70.659	3.73552	0.179933
8	A8	56	70.8538	3.7166	0.179966
8	A8	57	71.0486	3.68691	0.180424
8	A8	58	71.2433	3.67232	0.181055
8	A8	59	71.4381	3.65178	0.181601
8	A8	60	71.6329	3.62038	0.181901
8	A8	61	71.8276	3.60149	0.181956
8	A8	62	72.0224	3.58599	0.181918
8	A8	63	72.2171	3.55574	0.182006
8	A8	64	72.4119	3.53444	0.182394
8	A8	65	72.6067	3.51917	0.183097
8	A8	66	72.8014	3.49425	0.183944
8	A8	67	72.9962	3.47086	0.18466
8	A8	68	73.191	3.44685	0.184998
8	A8	69	73.3857	3.42028	0.184854
8	A8	70	73.5805	3.40077	0.184273
8	A8	71	73.7753	3.38525	0.183361
8	A8	72	73.97	3.35073	0.182214
8	A8	73	74.1648	3.33882	0.180921
8	A8	74	74.3596	3.31076	0.179626
8	A8	75	74.5543	3.28726	0.178559
8	A8	76	74.7491	3.27008	0.177968
8	A8	77	74.9439	3.25001	0.177991
8	A8	78	75.1386	3.23377	0.178586
8	A8	79	75.3334	3.2053	0.179571
8	A8	80	75.5282	3.18045	0.180754
8	A8	81	75.7229	3.15797	0.182012
8	A8	82	75.9177	3.1506	0.183283
8	A8	83	76.1125	3.11073	0.184508
8	A8	84	76.3072	3.09746	0.185605
8	A8	85	76.502	3.07162	0.186542
8	A8	86	76.6967	3.05113	0.187437
8	A8	87	76.8915	3.02266	0.188624
8	A8	88	77.0863	3.00493	0.190671
8	A8	89	77.281	2.98354	0.194382
8	A8	90	77.4758	2.95646	0.200859
8	A8	91	77.6706	2.93514	0.211703
8	A8	92	77.8653	2.91137	0.229308
8	A8	93	78.0601	2.88414	0.257257
8	A8	94	78.2549	2.8637	0.300675
8	A8	95	78.4496	2.82495	0.366342
8	A8	96	78.6444	2.79367	0.462209
8	A8	97	78.8392	2.75696	0.595929
8	A8	98	79.0339	2.69782	0.772163
8	A8	99	79.2287	2.63065	0.988973
8	A8	100	79.4235	2.52375	1.2344
8	A8	101	79.6182	2.38137	1.48497
8	A8	102	79.813	2.16787	1.70773
8	A8	103	80.0078	1.85141	1.86654
8	A8	104	80.2025	1.50729	1.93095
8	A8	105	80.3973	1.16504	1.885
8	A8	106	80.5921	0.858344	1.73243
8	A8	107	80.7868	0.614368	1.49613
8	A8	108	80.9816	0.459609	1.21206
8	A8	109	81.1764	0.387736	0.919837
8	A8	110	81.3711	0.364319	0.653332
8	A8	111	81.5659	0.357337	0.434369
8	A8	112	81.7607	0.355599	0.271003
8	A8	113	81.9554	0.353459	0.159882
8	A8	114	82.1502	0.352739	0.0908387
8	A8	115	82.3449	0.351319	0.0515823
8	A8	116	82.5397	0.349524	0.0310538
8	A8	117	82.7345	0.345724	0.0210143
8	A8	118	82.9292	0.342921	0.0162159
8	A8	119	83.124	0.343402	0.0137862
8	A8	120	83.3188	0.341664	0.0123923
8	A8	121	83.5135	0.340793	0.0115223
8	A8	122	83.7083	0.336691	0.0110066
8	A8	123	83.9031	0.340477	0.0107701
8	A8	124	84.0978	0.336542	0.0107406
8	A8	125	84.2926	0.334654	0.0108394
8	A8	126	84.4874	0.333235	0.0109935
8	A8	127	84.6821	0.333493	0.0111368
8	A8	128	84.8769	0.331192	0.0112056
8	A8	129	85.0717	0.330224	0.0111418
8	A8	130	85.2664	0.328249	0.0109162
8	A8	131	85.4612	0.325664	0.0105567
8	A8	132	85.656	0.324297	0.0101502
8	A8	133	85.8507	0.326599	0.00980353
8	A8	134	86.0455	0.322698	0.00958661
8	A8	135	86.2402	0.323297	0.0094953
8	A8	136	86.435	0.320948	0.00945898
8	A8	137	86.6298	0.319837	0.00938479
8	A8	138	86.8245	0.318294	0.00921158
8	A8	139	87.0193	0.319266	0.00894923
8	A8	140	87.2141	0.314202	0.00868604
8	A8	141	87.4088	0.315284	0.00855657
8	A8	142	87.6036	0.315843	0.0086742
8	A8	143	87.7984	0.31378	0.00905766
8	A8	144	87.9931	0.314727	0.00959693
8	A8	145	88.1879	0.311727	0.0100905
8	A8	146	88.3827	0.309315	0.0103418
8	A8	147	88.5774	0.306651	0.0102559
8	A8	148	88.7722	0.307413	0.00987967
8	A8	149	88.967	0.30587	0.00936442
8	A8	150	89.1617	0.303274	0.00888526
8	A8	151	89.3565	0.30447	0.0085647
8	A8	152	89.5513	0.303688	0.00843983
8	A8	153	89.746	0.301237	0.00847542
8	A8	154	89.9408	0.2999	0.00860143
8	A8	155	90.1356	0.299185	0.00874707
8	A8	156	90.3303	0.300466	0.0088538
8	A8	157	90.5251	0.296368	0.0088772
8	A8	158	90.7198	0.294744	0.00879395
8	A8	159	90.9146	0.296576	0.00861836
8	A8	160	91.1094	0.293186	0.00841344
8	A8	161	91.3041	0.2923	0.00827354
8	A8	162	91.4989	0.293729	0.00827725
8	A8	163	91.6937	0.290826	0.0084324
8	A8	164	91.8884	0.290439	0.00864912
8	A8	165	92.0832	0.289698	0.00877181
8	A8	166	92.278	0.287516	0.00866372
8	A8	167	92.4727	0.284449	0.00830107
8	A8	168	92.6675	0.285029	0.00781331
8	A8	169	92.8623	0.286033	0.00742787
8	A8	170	93.057	0.285583	0.00734641
8	A8	171	93.2518	0.283579	0.00762278
8	A8	172	93.4466	0.283453	0.00812608
8	A8	173	93.6413	0.281349	0.00860102
8	A8	174	93.8361	0.277997	0.00878225
8	A8	175	94.0309	0.279064	0.0084937
8	A8	176	94.2256	0.278283	0.00768987
8	A8	177	94.4204	0.27518	0.00644721
8	A8	178	94.6152	0.276641	0.00493079
8	A8	179	94.8099	0.273976	0.00335539
13	B1	1	60.1417	4.48435	0.148548
13	B1	2	60.3365	4.47087	0.149725
13	B1	3	60.5312	4.45456	0.150852
13	B1	4	60.726	4.43866	0.151493
13	B1	5	60.9208	4.4202	0.151332
13	B1	6	61.1155	4.3948	0.150357
13	B1	7	61.3103	4.37657	0.148912
13	B1	8	61.5051	4.36316	0.147575
13	B1	9	61.6998	4.34252	0.146911
13	B1	10	61.8946	4.33121	0.1472
13	B1	11	62.0894	4.3159	0.148349
13	B1	12	62.2841	4.28798	0.149979
13	B1	13	62.4789	4.27851	0.15165
13	B1	14	62.6736	4.25202	0.153048
13	B1	15	62.8684	4.23826	0.154079
13	B1	16	63.0632	4.21693	0.154823
13	B1	17	63.2579	4.19924	0.155457
13	B1	18	63.4527	4.18092	0.156167
13	B1	19	63.6475	4.15907	0.15708
13	B1	20	63.8422	4.14298	0.15821
13	B1	21	64.037	4.12649	0.159418
13	B1	22	64.2318	4.10487	0.160453
13	B1	23	64.4265	4.08153	0.161062
13	B1	24	64.6213	4.06961	0.161148
13	B1	25	64.8161	4.03912	0.160848
13	B1	26	65.0108	4.02172	0.160482
13	B1	27	65.2056	4.01027	0.160371
13	B1	28	65.4004	3.99267	0.160663
13	B1	29	65.5951	3.9677	0.16128
13	B1	30	65.7899	3.94674	0.162013
13	B1	31	65.9847	3.93105	0.162691
13	B1	32	66.1794	3.91231	0.163295
13	B1	33	66.3742	3.88801	0.163943
13	B1	34	66.569	3.87036	0.164757
13	B1	35	66.7637	3.85039	0.165712
13	B1	36	66.9585	3.83563	0.166553
13	B1	37	67.1533	3.81204	0.166892
13	B1	38	67.348	3.78533	0.166462
13	B1	39	67.5428	3.76435	0.165347
13	B1	40	67.7375	3.74683	0.16405
13	B1	41	67.9323	3.7263	0.163282
13	B1	42	68.1271	3.71117	0.163596
13	B1	43	68.3218	3.69479	0.165084
13	B1	44	68.5166	3.67215	0.167322
13	B1	45	68.7114	3.65393	0.169575
13	B1	46	68.9061	3.62727	0.171147
13	B1	47	69.1009	3.60258	0.171668
13	B1	48	69.2957	3.58832	0.171179
13	B1	49	69.4904	3.56609	0.170018
13	B1	50	69.6852	3.54011	0.168628
13	B1	51	69.88	3.52579	0.167381
13	B1	52	70.0747	3.50855	0.166499
13	B1	53	70.2695	3.4831	0.166062
13	B1	54	70.4643	3.4628	0.166036
13	B1	55	70.659	3.44798	0.166341
13	B1	56	70.8538	3.42623	0.166874
13	B1	57	71.0486	3.40702	0.167559
13	B1	58	71.2433	3.38073	0.168347
13	B1	59	71.4381	3.36323	0.169192
13	B1	60	71.6329	3.34773	0.169994
13	B1	61	71.8276	3.32574	0.170571
13	B1	62	72.0224	3.30394	0.17074
13	B1	63	72.2171	3.2757	0.170421
13	B1	64	72.4119	3.26202	0.169709
13	B1	65	72.6067	3.2388	0.168805
13	B1	66	72.8014	3.224	0.167882
13	B1	67	72.9962	3.20014	0.167004
13	B1	68	73.191	3.17971	0.166159
13	B1	69	73.3857	3.158	0.165391
13	B1	70	73.5805	3.13966	0.164858
13	B1	71	73.7753	3.11738	0.164782
13	B1	72	73.97	3.10181	0.165287
13	B1	73	74.1648	3.08664	0.166286
13	B1	74	74.3596	3.06033	0.167491
13	B1	75	74.5543	3.03544	0.168538
13	B1	76	74.7491	3.02179	0.169146
13	B1	77	74.9439	3.00156	0.169195
13	B1	78	75.1386	2.97713	0.168737
13	B1	79	75.3334	2.95532	0.167922
13	B1	80	75.5282	2.94094	0.166942
13	B1	81	75.7229	2.91623	0.165995
13	B1	82	75.9177	2.89907	0.16527
13	B1	83	76.1125	2.87743	0.164952
13	B1	84	76.3072	2.85616	0.165202
13	B1	85	76.502	2.84152	0.16613
13	B1	86	76.6967	2.82229	0.167789
13	B1	87	76.8915	2.80057	0.170272
13	B1	88	77.0863	2.77634	0.173867
13	B1	89	77.281	2.75733	0.179285
13	B1	90	77.4758	2.73845	0.187873
13	B1	91	77.6706	2.71686	0.20182
13	B1	92	77.8653	2.68803	0.224384
13	B1	93	78.0601	2.67564	0.260111
13	B1	94	78.2549	2.64571	0.314964
13	B1	95	78.4496	2.61511	0.396114
13	B1	96	78.6444	2.5823	0.510994
13	B1	97	78.8392	2.53386	0.665237
13	B1	98	79.0339	2.46988	0.859434
13	B1	99	79.2287	2.39305	1.08545
13	B1	100	79.4235	2.2707	1.32391
13	B1	101	79.6182	2.09516	1.54482
13	B1	102	79.813	1.83296	1.71259
13	B1	103	80.0078	1.4994	1.79477
13	B1	104	80.2025	1.16752	1.7716
13	B1	105	80.3973	0.868323	1.64272
13	B1	106	80.5921	0.63046	1.42794
13	B1	107	80.7868	0.482017	1.16175
13	B1	108	80.9816	0.41769	0.883602
13	B1	109	81.1764	0.394953	0.627899
13	B1	110	81.3711	0.389654	0.417095
13	B1	111	81.5659	0.388881	0.25969
13	B1	112	81.7607	0.38488	0.152616
13	B1	113	81.9554	0.382417	0.0859982
13	B1	114	82.1502	0.382878	0.0479702
13	B1	115	82.3449	0.380198	0.0280049
13	B1	116	82.5397	0.378276	0.0183713
13	B1	117	82.7345	0.377696	0.0141481
13	B1	118	82.9292	0.378541	0.0125345
13	B1	119	83.124	0.37405	0.0120522
13	B1	120	83.3188	0.374517	0.0119516
13	B1	121	83.5135	0.3721	0.0118709
13	B1	122	83.7083	0.370012	0.011678
13	B1	123	83.9031	0.367924	0.0113861
13	B1	124	84.0978	0.368385	0.0110792
13	B1	125	84.2926	0.366465	0.0108364
13	B1	126	84.4874	0.366281	0.0106786
13	B1	127	84.6821	0.363932	0.0105643
13	B1	128	84.8769	0.362819	0.0104299
13	B1	129	85.0717	0.361161	0.0102394
13	B1	130	85.2664	0.358398	0.0100041
13	B1	131	85.4612	0.360285	0.00976144
13	B1	132	85.656	0.35883	0.00953671
13	B1	133	85.8507	0.356199	0.00932589
13	B1	134	86.0455	0.355676	0.00911084
13	B1	135	86.2402	0.353643	0.00888699
13	B1	136	86.435	0.353872	0.00867339
13	B1	137	86.6298	0.352177	0.00849686
13	B1	138	86.8245	0.352947	0.00837054
13	B1	139	87.0193	0.350061	0.00828861
13	B1	140	87.2141	0.348211	0.00823735
13	B1	141	87.4088	0.348994	0.0082064
13	B1	142	87.6036	0.348067	0.00818355
13	B1	143	87.7984	0.347036	0.00814973
13	B1	144	87.9931	0.345346	0.00808585
13	B1	145	88.1879	0.344242	0.00799432
13	B1	146	88.3827	0.342373	0.00790967
13	B1	147	88.5774	0.343883	0.00787977
13	B1	148	88.7722	0.341697	0.00792453
13	B1	149	88.967	0.340947	0.00800891
13	B1	150	89.1617	0.339024	0.00805729
13	B1	151	89.3565	0.337898	0.00800242
13	B1	152	89.5513	0.336286	0.00783314
13	B1	153	89.746	0.336876	0.00760325
13	B1	154	89.9408	0.336649	0.00740138
13	B1	155	90.1356	0.333808	0.00730682
13	B1	156	90.3303	0.334481	0.0073573
13	B1	157	90.5251	0.332107	0.00754172
13	B1	158	90.7198	0.334368	0.00780681
13	B1	159	90.9146	0.330702	0.00807675
13	B1	160	91.1094	0.328564	0.00828095
13	B1	161	91.3041	0.329242	0.00837858
13	B1	162	91.4989	0.328267	0.00836815
13	B1	163	91.6937	0.326559	0.00827631
13	B1	164	91.8884	0.325452	0.00813904
13	B1	165	92.0832	0.324951	0.00799145
13	B1	166	92.278	0.324064	0.0078677
13	B1	167	92.4727	0.323133	0.00779922
13	B1	168	92.6675	0.321925	0.00780777
13	B1	169	92.8623	0.321737	0.00789585
13	B1	170	93.057	0.320485	0.00804286
13	B1	171	93.2518	0.318607	0.0082069
13	B1	172	93.4466	0.318782	0.0083267
13	B1	173	93.6413	0.316913	0.00832078
13	B1	174	93.8361	0.316127	0.00809359
13	B1	175	94.0309	0.315387	0.00755802
13	B1	176	94.2256	0.312167	0.00667607
13	B1	177	94.4204	0.312976	0.00549393
13	B1	178	94.6152	0.313431	0.00414534
13	B1	179	94.8099	0.31187	0.00281411
14	B2	1	60.1417	4.68694	0.143814
14	B2	2	60.3365	4.67659	0.14397
14	B2	3	60.5312	4.65559	0.144123
14	B2	4	60.726	4.64153	0.14434
14	B2	5	60.9208	4.62603	0.144744
14	B2	6	61.1155	4.604	0.145374
14	B2	7	61.3103	4.5936	0.146111
14	B2	8	61.5051	4.57319	0.146693
14	B2	9	61.6998	4.55057	0.146884
14	B2	10	61.8946	4.53291	0.146658
14	B2	11	62.0894	4.5133	0.146259
14	B2	12	62.2841	4.50056	0.14607
14	B2	13	62.4789	4.48229	0.146397
14	B2	14	62.6736	4.46812	0.14731
14	B2	15	62.8684	4.44482	0.148676
14	B2	16	63.0632	4.43097	0.150303
14	B2	17	63.2579	4.40501	0.152103
14	B2	18	63.4527	4.39121	0.154109
14	B2	19	63.6475	4.3738	0.156339
14	B2	20	63.8422	4.35376	0.15865
14	B2	21	64.037	4.33893	0.160728
14	B2	22	64.2318	4.31448	0.162237
14	B2	23	64.4265	4.28993	0.163076
14	B2	24	64.6213	4.26832	0.163461
14	B2	25	64.8161	4.2517	0.163804
14	B2	26	65.0108	4.24389	0.164451
14	B2	27	65.2056	4.2142	0.16549
14	B2	28	65.4004	4.19252	0.166753
14	B2	29	65.5951	4.17603	0.167973
14	B2	30	65.7899	4.14988	0.168949
14	B2	31	65.9847	4.13948	0.169612
14	B2	32	66.1794	4.11152	0.170019
14	B2	33	66.3742	4.08996	0.170306
14	B2	34	66.569	4.06976	0.170625
14	B2	35	66.7637	4.05439	0.171061
14	B2	36	66.9585	4.0299	0.171591
14	B2	37	67.1533	4.00973	0.172086
14	B2	38	67.348	3.98473	0.172386
14	B2	39	67.5428	3.96318	0.172389
14	B2	40	67.7375	3.94813	0.172098
14	B2	41	67.9323	3.92223	0.171632
14	B2	42	68.1271	3.90177	0.171207
14	B2	43	68.3218	3.88184	0.171099
14	B2	44	68.5166	3.85891	0.171558
14	B2	45	68.7114	3.84506	0.17269
14	B2	46	68.9061	3.81955	0.174371
14	B2	47	69.1009	3.80126	0.176261
14	B2	48	69.2957	3.78085	0.177954
14	B2	49	69.4904	3.74828	0.179151
14	B2	50	69.6852	3.73157	0.179773
14	B2	51	69.88	3.71224	0.179926
14	B2	52	70.0747	3.6906	0.179788
14	B2	53	70.2695	3.66425	0.1795
14	B2	54	70.4643	3.64499	0.17913
14	B2	55	70.659	3.62409	0.178698
14	B2	56	70.8538	3.60278	0.178227
14	B2	57	71.0486	3.57716	0.177765
14	B2	58	71.2433	3.55886	0.177381
14	B2	59	71.4381	3.53781	0.177143
14	B2	60	71.6329	3.51537	0.177077
14	B2	61	71.8276	3.49462	0.177154
14	B2	62	72.0224	3.47382	0.177294
14	B2	63	72.2171	3.44932	0.177388
14	B2	64	72.4119	3.43109	0.177319
14	B2	65	72.6067	3.40922	0.177009
14	B2	66	72.8014	3.38455	0.17646
14	B2	67	72.9962	3.36447	0.175784
14	B2	68	73.191	3.34217	0.175196
14	B2	69	73.3857	3.32205	0.174938
14	B2	70	73.5805	3.3017	0.175173
14	B2	71	73.7753	3.28163	0.175888
14	B2	72	73.97	3.2576	0.17687
14	B2	73	74.1648	3.24081	0.177786
14	B2	74	74.3596	3.21351	0.17832
14	B2	75	74.5543	3.19102	0.178324
14	B2	76	74.7491	3.17234	0.177878
14	B2	77	74.9439	3.14804	0.177244
14	B2	78	75.1386	3.12822	0.176736
14	B2	79	75.3334	3.11142	0.176582
14	B2	80	75.5282	3.08504	0.176842
14	B2	81	75.7229	3.06453	0.177419
14	B2	82	75.9177	3.04522	0.17813
14	B2	83	76.1125	3.02128	0.178803
14	B2	84	76.3072	2.99845	0.179346
14	B2	85	76.502	2.97904	0.179818
14	B2	86	76.6967	2.95763	0.18047
14	B2	87	76.8915	2.93217	0.181784
14	B2	88	77.0863	2.91284	0.184499
14	B2	89	77.281	2.89068	0.18962
14	B2	90	77.4758	2.86959	0.198481
14	B2	91	77.6706	2.84942	0.212937
14	B2	92	77.8653	2.8223	0.23573
14	B2	93	78.0601	2.7979	0.270958
14	B2	94	78.2549	2.76931	0.324438
14	B2	95	78.4496	2.73663	0.403582
14	B2	96	78.6444	2.70156	0.516386
14	B2	97	78.8392	2.65834	0.669217
14	B2	98	79.0339	2.59423	0.863514
14	B2	99	79.2287	2.51338	1.09219
14	B2	100	79.4235	2.39004	1.33719
14	B2	101	79.6182	2.21476	1.57
14	B2	102	79.813	1.95128	1.75605
14	B2	103	80.0078	1.61922	1.86251
14	B2	104	80.2025	1.28314	1.8671
14	B2	105	80.3973	0.974236	1.76479
14	B2	106	80.5921	0.707412	1.56969
14	B2	107	80.7868	0.510622	1.31148
14	B2	108	80.9816	0.403967	1.02765
14	B2	109	81.1764	0.361461	0.754183
14	B2	110	81.3711	0.350881	0.518026
14	B2	111	81.5659	0.348485	0.333209
14	B2	112	81.7607	0.345964	0.201352
14	B2	113	81.9554	0.343459	0.115276
14	B2	114	82.1502	0.341451	0.0637121
14	B2	115	82.3449	0.340589	0.0352781
14	B2	116	82.5397	0.340457	0.0207796
14	B2	117	82.7345	0.338611	0.0138803
14	B2	118	82.9292	0.337447	0.0107446
14	B2	119	83.124	0.336693	0.00930408
14	B2	120	83.3188	0.335049	0.00857444
14	B2	121	83.5135	0.334221	0.008166
14	B2	122	83.7083	0.333011	0.00797778
14	B2	123	83.9031	0.332504	0.00800718
14	B2	124	84.0978	0.332839	0.00823651
14	B2	125	84.2926	0.33142	0.00858482
14	B2	126	84.4874	0.329703	0.00892033
14	B2	127	84.6821	0.328207	0.00911539
14	B2	128	84.8769	0.326694	0.00910165
14	B2	129	85.0717	0.325523	0.00889419
14	B2	130	85.2664	0.324917	0.00857125
14	B2	131	85.4612	0.324206	0.00822901
14	B2	132	85.656	0.322764	0.00793872
14	B2	133	85.8507	0.322333	0.00772703
14	B2	134	86.0455	0.320954	0.00758042
14	B2	135	86.2402	0.320967	0.00746566
14	B2	136	86.435	0.319318	0.00735351
14	B2	137	86.6298	0.317693	0.00723169
14	B2	138	86.8245	0.317199	0.00710389
14	B2	139	87.0193	0.318491	0.00697694
14	B2	140	87.2141	0.31484	0.00685336
14	B2	141	87.4088	0.315207	0.00673272
14	B2	142	87.6036	0.314726	0.00662104
14	B2	143	87.7984	0.312164	0.00653214
14	B2	144	87.9931	0.313573	0.00647782
14	B2	145	88.1879	0.312993	0.00645632
14	B2	146	88.3827	0.311042	0.00645526
14	B2	147	88.5774	0.308945	0.00646358
14	B2	148	88.7722	0.309959	0.00648145
14	B2	149	88.967	0.309218	0.00651639
14	B2	150	89.1617	0.307437	0.00657358
14	B2	151	89.3565	0.306356	0.00665145
14	B2	152	89.5513	0.30575	0.00674088
14	B2	153	89.746	0.305784	0.00682018
14	B2	154	89.9408	0.305121	0.00684827
14	B2	155	90.1356	0.303152	0.00677312
14	B2	156	90.3303	0.302112	0.00656656
14	B2	157	90.5251	0.300874	0.00626318
14	B2	158	90.7198	0.300895	0.00596494
14	B2	159	90.9146	0.301334	0.00579289
14	B2	160	91.1094	0.300994	0.00581514
14	B2	161	91.3041	0.299112	0.00600339
14	B2	162	91.4989	0.29825	0.00625206
14	B2	163	91.6937	0.29645	0.00644477
14	B2	164	91.8884	0.29731	0.00651772
14	B2	165	92.0832	0.295809	0.00648433
14	B2	166	92.278	0.294171	0.00640873
14	B2	167	92.4727	0.29514	0.00635793
14	B2	168	92.6675	0.294101	0.00636265
14	B2	169	92.8623	0.293561	0.00640933
14	B2	170	93.057	0.290086	0.00646128
14	B2	171	93.2518	0.291582	0.00648138
14	B2	172	93.4466	0.29156	0.00643685
14	B2	173	93.6413	0.289172	0.0062873
14	B2	174	93.8361	0.288623	0.00597935
14	B2	175	94.0309	0.287571	0.00546594
14	B2	176	94.2256	0.286607	0.00473799
14	B2	177	94.4204	0.287917	0.00384351
14	B2	178	94.6152	0.285475	0.00287884
14	B2	179	94.8099	0.28658	0.00195768
15	B3	1	60.1417	4.70488	0.14804
15	B3	2	60.3365	4.69337	0.147301
15	B3	3	60.5312	4.67234	0.146226
15	B3	4	60.726	4.65142	0.145122
15	B3	5	60.9208	4.64213	0.144379
15	B3	6	61.1155	4.62991	0.144279
15	B3	7	61.3103	4.60411	0.144879
15	B3	8	61.5051	4.58377	0.146045
15	B3	9	61.6998	4.5657	0.147538
15	B3	10	61.8946	4.55732	0.149115
15	B3	11	62.0894	4.53413	0.150599
15	B3	12	62.2841	4.50984	0.151936
15	B3	13	62.4789	4.48832	0.153209
15	B3	14	62.6736	4.4777	0.154563
15	B3	15	62.8684	4.45839	0.15606
15	B3	16	63.0632	4.43631	0.157577
15	B3	17	63.2579	4.41678	0.158846
15	B3	18	63.4527	4.39787	0.159618
15	B3	19	63.6475	4.36792	0.15982
15	B3	20	63.8422	4.35921	0.159582
15	B3	21	64.037	4.33344	0.159137
15	B3	22	64.2318	4.32056	0.158671
15	B3	23	64.4265	4.2958	0.158268
15	B3	24	64.6213	4.2741	0.157952
15	B3	25	64.8161	4.26174	0.157779
15	B3	26	65.0108	4.23723	0.157877
15	B3	27	65.2056	4.21428	0.158411
15	B3	28	65.4004	4.20479	0.159468
15	B3	29	65.5951	4.18214	0.160986
15	B3	30	65.7899	4.16184	0.162724
15	B3	31	65.9847	4.13806	0.164342
15	B3	32	66.1794	4.12189	0.165519
15	B3	33	66.3742	4.10016	0.166059
15	B3	34	66.569	4.07796	0.165957
15	B3	35	66.7637	4.05277	0.165421
15	B3	36	66.9585	4.03897	0.164816
15	B3	37	67.1533	4.01587	0.164562
15	B3	38	67.348	3.99037	0.164986
15	B3	39	67.5428	3.97762	0.166189
15	B3	40	67.7375	3.96118	0.168004
15	B3	41	67.9323	3.93334	0.170077
15	B3	42	68.1271	3.90914	0.172039
15	B3	43	68.3218	3.89131	0.17365
15	B3	44	68.5166	3.86743	0.174839
15	B3	45	68.7114	3.84926	0.175645
15	B3	46	68.9061	3.82515	0.176126
15	B3	47	69.1009	3.8013	0.176305
15	B3	48	69.2957	3.77898	0.176171
15	B3	49	69.4904	3.76034	0.175694
15	B3	50	69.6852	3.73677	0.174859
15	B3	51	69.88	3.71358	0.173709
15	B3	52	70.0747	3.69208	0.172404
15	B3	53	70.2695	3.67148	0.171219
15	B3	54	70.4643	3.64699	0.170465
15	B3	55	70.659	3.63482	0.17035
15	B3	56	70.8538	3.61159	0.170875
15	B3	57	71.0486	3.58813	0.171837
15	B3	58	71.2433	3.56705	0.172929
15	B3	59	71.4381	3.54433	0.173887
15	B3	60	71.6329	3.52542	0.174578
15	B3	61	71.8276	3.50086	0.175002
15	B3	62	72.0224	3.47985	0.175249
15	B3	63	72.2171	3.45768	0.175413
15	B3	64	72.4119	3.43837	0.175521
15	B3	65	72.6067	3.41463	0.17551
15	B3	66	72.8014	3.39344	0.175264
15	B3	67	72.9962	3.37294	0.174699
15	B3	68	73.191	3.34494	0.17385
15	B3	69	73.3857	3.32631	0.172905
15	B3	70	73.5805	3.30791	0.172135
15	B3	71	73.7753	3.28361	0.171771
15	B3	72	73.97	3.26401	0.171912
15	B3	73	74.1648	3.24826	0.172503
15	B3	74	74.3596	3.21554	0.173391
15	B3	75	74.5543	3.20058	0.174383
15	B3	76	74.7491	3.17998	0.175275
15	B3	77	74.9439	3.15858	0.175865
15	B3	78	75.1386	3.13449	0.175972
15	B3	79	75.3334	3.11118	0.175515
15	B3	80	75.5282	3.08988	0.174577
15	B3	81	75.7229	3.06763	0.173416
15	B3	82	75.9177	3.04702	0.172388
15	B3	83	76.1125	3.02467	0.171809
15	B3	84	76.3072	3.0064	0.171834
15	B3	85	76.502	2.99011	0.172473
15	B3	86	76.6967	2.96253	0.173711
15	B3	87	76.8915	2.93912	0.175706
15	B3	88	77.0863	2.92077	0.178943
15	B3	89	77.281	2.89679	0.184313
15	B3	90	77.4758	2.87948	0.193138
15	B3	91	77.6706	2.85762	0.207329
15	B3	92	77.8653	2.82501	0.229718
15	B3	93	78.0601	2.81075	0.264525
15	B3	94	78.2549	2.77568	0.317724
15	B3	95	78.4496	2.74651	0.39694
15	B3	96	78.6444	2.70992	0.510452
15	B3	97	78.8392	2.66745	0.664937
15	B3	98	79.0339	2.60154	0.862063
15	B3	99	79.2287	2.5245	1.09466
15	B3	100	79.4235	2.39913	1.34409
15	B3	101	79.6182	2.21311	1.58064
15	B3	102	79.813	1.95027	1.76822
15	B3	103	80.0078	1.60189	1.87262
15	B3	104	80.2025	1.24726	1.87109
15	B3	105	80.3973	0.926227	1.75939
15	B3	106	80.5921	0.655714	1.55372
15	B3	107	80.7868	0.46485	1.28638
15	B3	108	80.9816	0.371308	0.997042
15	B3	109	81.1764	0.338842	0.72263
15	B3	110	81.3711	0.329862	0.48956
15	B3	111	81.5659	0.325807	0.310349
15	B3	112	81.7607	0.326459	0.184854
15	B3	113	81.9554	0.322377	0.104533
15	B3	114	82.1502	0.320505	0.0574344
15	B3	115	82.3449	0.320739	0.0320924
15	B3	116	82.5397	0.319046	0.0195708
15	B3	117	82.7345	0.318901	0.0138825
15	B3	118	82.9292	0.315803	0.0114847
15	B3	119	83.124	0.316504	0.0105035
15	B3	120	83.3188	0.3126	0.010062
15	B3	121	83.5135	0.312531	0.00981665
15	B3	122	83.7083	0.31167	0.0096697
15	B3	123	83.9031	0.311509	0.00960223
15	B3	124	84.0978	0.308325	0.00959064
15	B3	125	84.2926	0.309273	0.00958553
15	B3	126	84.4874	0.305944	0.0095287
15	B3	127	84.6821	0.305847	0.00937915
15	B3	128	84.8769	0.304015	0.00912974
15	B3	129	85.0717	0.304042	0.00880508
15	B3	130	85.2664	0.300828	0.00844647
15	B3	131	85.4612	0.301266	0.00809281
15	B3	132	85.656	0.30132	0.00776769
15	B3	133	85.8507	0.29938	0.00748091
15	B3	134	86.0455	0.297406	0.00723875
15	B3	135	86.2402	0.297286	0.00705419
15	B3	136	86.435	0.297858	0.00694523
15	B3	137	86.6298	0.295665	0.00692221
15	B3	138	86.8245	0.294957	0.0069749
15	B3	139	87.0193	0.294591	0.00707143
15	B3	140	87.2141	0.293364	0.00716785
15	B3	141	87.4088	0.292305	0.00722376
15	B3	142	87.6036	0.291664	0.00721704
15	B3	143	87.7984	0.290558	0.00714958
15	B3	144	87.9931	0.288628	0.00704136
15	B3	145	88.1879	0.289295	0.00691432
15	B3	146	88.3827	0.289138	0.00677665
15	B3	147	88.5774	0.286606	0.00662211
15	B3	148	88.7722	0.285446	0.00644382
15	B3	149	88.967	0.285663	0.00625449
15	B3	150	89.1617	0.284123	0.00609579
15	B3	151	89.3565	0.283645	0.00602738
15	B3	152	89.5513	0.282906	0.00610047
15	B3	153	89.746	0.283502	0.00632516
15	B3	154	89.9408	0.281241	0.00664971
15	B3	155	90.1356	0.281101	0.00696495
15	B3	156	90.3303	0.279438	0.00713941
15	B3	157	90.5251	0.278427	0.00707683
15	B3	158	90.7198	0.276866	0.00676987
15	B3	159	90.9146	0.276205	0.00631756
15	B3	160	91.1094	0.275934	0.00588883
15	B3	161	91.3041	0.276365	0.00564183
15	B3	162	91.4989	0.27633	0.00564524
15	B3	163	91.6937	0.274744	0.0058502
15	B3	164	91.8884	0.271975	0.00613133
15	B3	165	92.0832	0.272818	0.00636548
15	B3	166	92.278	0.272286	0.00649198
[truncated: 9,858 more rows]
