# Supplementary material for: Adipocytes influence choroidal neovascularization via PRDM16
Source: EMBO Mol Med. 2026 May 19;18(6):2379–403. doi: 10.1038/s44321-026-00441-5 (PMC13269495; doi:10.1038/s44321-026-00441-5)
Supplement: Supplementary file 2 — Source data Fig. 1 [file 44321_2026_441_MOESM2_ESM.zip › Figure 1/1D/3 Days/20200716 B6 3 days UCP1 iWAT.xls]

## Sheet: Results
Block Type	96alum
Chemistry	SYBR_GREEN
Experiment File Name	D:\20200716DL, iWAT,Ret B6 3 days post laser.eds
Experiment Run End Time	2020-07-16 08:23:48 AM EDT
Instrument Type	sds7500
Passive Reference	ROX
Well	Sample Name	Target Name	Task	Reporter	Quencher	RQ	RQ Min	RQ Max	Cт	Cт Mean	Cт SD	ΔCт	ΔCт Mean	ΔCт SE	HK Control ΔCт Mean	HK Control ΔCт SE	ΔΔCт	Automatic Ct Threshold	Ct Threshold	Automatic Baseline	Baseline Start	Baseline End	Efficiency	Tm1	Tm2	Tm3	Comments	HIGHSD	NOAMP	NOISE	EXPFAIL
A1	DL 7956	Tbp	UNKNOWN	SYBR	None				28.5144	29.0948	0.820828							TRUE	0.579922	TRUE	3	21	1	82.893				Y	N	N	N
A2	DL 7958	Tbp	UNKNOWN	SYBR	None				29.5277	29.6817	0.217816							TRUE	0.579922	TRUE	3	26	1	82.893				N	N	N	N
A3	DL 7961	Tbp	UNKNOWN	SYBR	None				27.092	27.2894	0.27924							TRUE	0.579922	TRUE	3	21	1	82.893				N	N	N	N
A4	DL 7951	Tbp	UNKNOWN	SYBR	None				30.8241	30.5403	0.401303							TRUE	0.579922	TRUE	3	28	1	82.893				N	N	N	N
A5	DL 7952	Tbp	UNKNOWN	SYBR	None				29.0637	29.2146	0.213406							TRUE	0.579922	TRUE	3	26	1	82.893				N	N	N	N
A6	DL 7957	Tbp	UNKNOWN	SYBR	None				28.4294	28.7501	0.45341							TRUE	0.579922	TRUE	3	22	1	83.0895				N	N	N	N
A7	DL 7962	Tbp	UNKNOWN	SYBR	None				27.9478	28.0488	0.142853							TRUE	0.579922	TRUE	3	25	1	82.893				N	N	N	N
A8	Retina 7956	Bact	UNKNOWN	SYBR	None				19.8435	19.8569	0.0189465							TRUE	0.701961	TRUE	3	14	1	84.2684				N	N	N	N
A9	Retina 7958	Bact	UNKNOWN	SYBR	None				22.8621	22.3938	0.662322							TRUE	0.701961	TRUE	3	20	1	83.6789				Y	N	Y	N
A10	Retina 7961	Bact	UNKNOWN	SYBR	None				21.959	21.7269	0.328238							TRUE	0.701961	TRUE	3	19	1	83.8754				N	N	N	N
B1	DL 7956	Tbp	UNKNOWN	SYBR	None				29.6753	29.0948	0.820828							TRUE	0.579922	TRUE	3	27	1	82.893				Y	N	N	N
B2	DL 7958	Tbp	UNKNOWN	SYBR	None				29.8358	29.6817	0.217816							TRUE	0.579922	TRUE	3	27	1	82.893				N	N	N	N
B3	DL 7961	Tbp	UNKNOWN	SYBR	None				27.4869	27.2894	0.27924							TRUE	0.579922	TRUE	3	24	1	83.0895				N	N	N	N
B4	DL 7951	Tbp	UNKNOWN	SYBR	None				30.2566	30.5403	0.401303							TRUE	0.579922	TRUE	3	27	1	83.0895				N	N	N	N
B5	DL 7952	Tbp	UNKNOWN	SYBR	None				29.3655	29.2146	0.213406							TRUE	0.579922	TRUE	3	27	1	83.0895				N	N	N	N
B6	DL 7957	Tbp	UNKNOWN	SYBR	None				29.0707	28.7501	0.45341							TRUE	0.579922	TRUE	3	26	1	83.0895				N	N	N	N
B7	DL 7962	Tbp	UNKNOWN	SYBR	None				28.1498	28.0488	0.142853							TRUE	0.579922	TRUE	3	26	1	83.0895				N	N	N	N
B8	Retina 7956	Bact	UNKNOWN	SYBR	None				19.8703	19.8569	0.0189465							TRUE	0.701961	TRUE	3	15	1	84.2684				N	N	N	N
B9	Retina 7958	Bact	UNKNOWN	SYBR	None				21.9255	22.3938	0.662322							TRUE	0.701961	TRUE	3	18	1	84.2684				Y	N	N	N
B10	Retina 7961	Bact	UNKNOWN	SYBR	None				21.4948	21.7269	0.328238							TRUE	0.701961	TRUE	3	18	1	84.0719				N	N	N	N
C1	DL 7956	Ucp1	UNKNOWN	SYBR	None	0.012735	0.00198833	0.0815662	35.5979	35.8234	0.318905		6.72856	0.622679			6.29506	TRUE	0.0742094	TRUE	3	34	1	81.1246				N	N	N	N
C2	DL 7958	Ucp1	UNKNOWN	SYBR	None	0.0977954	0.0349769	0.273436	33.7778	33.4693	0.436199		3.78759	0.344756			3.35409	TRUE	0.0742094	TRUE	3	32	1	81.5175				N	N	N	N
C3	DL 7961	Ucp1	UNKNOWN	SYBR	None	0.0106233	0.0039647	0.0284646	34.0146	34.2796	0.374779		6.99013	0.33048			6.55663	TRUE	0.0742094	TRUE	3	32	1	81.5175				N	N	N	N
C4	DL 7951	Ucp1	UNKNOWN	SYBR	None	1	0.104037	9.61196	30.2701	30.9738	0.995236		0.433501	0.758795			0	TRUE	0.0742094	TRUE	3	29	1	81.9105				Y	N	N	N
C5	DL 7952	Ucp1	UNKNOWN	SYBR	None	0.335091	0.116696	0.962211	31.5454	31.2255	0.452382		2.01088	0.353689			1.57737	TRUE	0.0742094	TRUE	3	30	1	81.9105				N	N	N	N
C6	DL 7957	Ucp1	UNKNOWN	SYBR	None	0.0101978			35.7992	35.7992			7.0491				6.6156	TRUE	0.0742094	TRUE	3	34	1	81.5175				N	N	N	N
C7	DL 7962	Ucp1	UNKNOWN	SYBR	None	0.0338556	0.00624902	0.183421	33.9242	33.3668	0.788393		5.31796	0.566556			4.88446	TRUE	0.0742094	TRUE	3	32	1	81.714				Y	N	N	N
C8	Retina 7951	Bact	UNKNOWN	SYBR	None				19.1577	19.1621	0.00627954							TRUE	0.701961	TRUE	3	16	1	84.4649				N	N	N	N
C9	Retina 7952	Bact	UNKNOWN	SYBR	None				19.6449	19.7114	0.0940933							TRUE	0.701961	TRUE	3	16	1	84.2684				N	N	N	N
C10	Retina 7957	Bact	UNKNOWN	SYBR	None				19.6218	19.683	0.0866							TRUE	0.701961	TRUE	3	16	1	84.2684				N	N	N	N
C11	Retina 7962	Bact	UNKNOWN	SYBR	None				21.8019	21.8244	0.0318725							TRUE	0.701961	TRUE	3	18	1	84.0719				N	N	N	N
D1	DL 7956	Ucp1	UNKNOWN	SYBR	None	0.012735	0.00198833	0.0815662	36.0489	35.8234	0.318905		6.72856	0.622679			6.29506	TRUE	0.0742094	TRUE	3	35	1	81.1246				N	N	N	N
D2	DL 7958	Ucp1	UNKNOWN	SYBR	None	0.0977954	0.0349769	0.273436	33.1609	33.4693	0.436199		3.78759	0.344756			3.35409	TRUE	0.0742094	TRUE	3	30	1	81.5175				N	N	N	N
D3	DL 7961	Ucp1	UNKNOWN	SYBR	None	0.0106233	0.0039647	0.0284646	34.5446	34.2796	0.374779		6.99013	0.33048			6.55663	TRUE	0.0742094	TRUE	3	33	1	81.714				N	N	N	N
D4	DL 7951	Ucp1	UNKNOWN	SYBR	None	1	0.104037	9.61196	31.6776	30.9738	0.995236		0.433501	0.758795			0	TRUE	0.0742094	TRUE	3	30	1	81.9105				Y	N	N	N
D5	DL 7952	Ucp1	UNKNOWN	SYBR	None	0.335091	0.116696	0.962211	30.9056	31.2255	0.452382		2.01088	0.353689			1.57737	TRUE	0.0742094	TRUE	3	29	1	81.9105				N	N	N	N
D6	DL 7957	Ucp1	UNKNOWN	SYBR	None	0.0101978			Undetermined	35.7992			7.0491				6.6156	TRUE	0.0742094	TRUE	3	39	1	61.6719				N	Y	N	Y
D7	DL 7962	Ucp1	UNKNOWN	SYBR	None	0.0338556	0.00624902	0.183421	32.8093	33.3668	0.788393		5.31796	0.566556			4.88446	TRUE	0.0742094	TRUE	3	31	1	81.714				Y	N	N	N
D8	Retina 7951	Bact	UNKNOWN	SYBR	None				19.1665	19.1621	0.00627954							TRUE	0.701961	TRUE	3	16	1	84.4649				N	N	N	N
D9	Retina 7952	Bact	UNKNOWN	SYBR	None				19.778	19.7114	0.0940933							TRUE	0.701961	TRUE	3	17	1	84.4649				N	N	N	N
D10	Retina 7957	Bact	UNKNOWN	SYBR	None				19.7443	19.683	0.0866							TRUE	0.701961	TRUE	3	16	1	84.4649				N	N	N	N
D11	Retina 7962	Bact	UNKNOWN	SYBR	None				21.8469	21.8244	0.0318725							TRUE	0.701961	TRUE	3	19	1	84.0719				N	N	N	N
E1	iWAT 7956	Tbp	UNKNOWN	SYBR	None				26.7035	26.6851	0.0260137							TRUE	0.579922	TRUE	3	20	1	83.286				N	N	N	N
E2	iWAT 7958	Tbp	UNKNOWN	SYBR	None				28.1227	28.2118	0.126001							TRUE	0.579922	TRUE	3	25	1	83.0895				N	N	N	N
E3	iWAT 7961	Tbp	UNKNOWN	SYBR	None				28.1924	28.322	0.183406							TRUE	0.579922	TRUE	3	25	1	83.286				N	N	N	N
E4	iWAT 7951	Tbp	UNKNOWN	SYBR	None				30.3394	30.1447	0.275367							TRUE	0.579922	TRUE	3	28	1	83.286				N	N	N	N
E5	iWAT 7952	Tbp	UNKNOWN	SYBR	None				27.9616	28.0911	0.183037							TRUE	0.579922	TRUE	3	25	1	83.286				N	N	N	N
E6	iWAT 7957	Tbp	UNKNOWN	SYBR	None				26.0797	25.8978	0.257336							TRUE	0.579922	TRUE	3	23	1	83.286				N	N	N	N
E7	iWAT 7962	Tbp	UNKNOWN	SYBR	None				27.0281	27.1086	0.113774							TRUE	0.579922	TRUE	3	25	1	83.286				N	N	N	N
E8	Retina 7956	Prdm16	UNKNOWN	SYBR	None				25.8872	26.1446	0.364							TRUE	0.00490178	TRUE	3	25	1	86.0368				N	N	N	N
E9	Retina 7958	Prdm16	UNKNOWN	SYBR	None				27.6873	28.9107	1.73014							TRUE	0.00490178	TRUE	3	27	1	85.8403				Y	N	N	N
E10	Retina 7961	Prdm16	UNKNOWN	SYBR	None				27.9499	28.2336	0.401117							TRUE	0.00490178	TRUE	3	27	1	85.6439				N	N	N	N
E12	H2O	Tbp	UNKNOWN	SYBR	None				Undetermined									TRUE	0.579922	TRUE	3	39	1	69.3351				N	Y	N	Y
F1	iWAT 7956	Tbp	UNKNOWN	SYBR	None				26.6667	26.6851	0.0260137							TRUE	0.579922	TRUE	3	21	1	83.0895				N	N	N	N
F2	iWAT 7958	Tbp	UNKNOWN	SYBR	None				28.3009	28.2118	0.126001							TRUE	0.579922	TRUE	3	25	1	83.0895				N	N	N	N
F3	iWAT 7961	Tbp	UNKNOWN	SYBR	None				28.4517	28.322	0.183406							TRUE	0.579922	TRUE	3	26	1	83.0895				N	N	N	N
F4	iWAT 7951	Tbp	UNKNOWN	SYBR	None				29.95	30.1447	0.275367							TRUE	0.579922	TRUE	3	27	1	83.0895				N	N	N	N
F5	iWAT 7952	Tbp	UNKNOWN	SYBR	None				28.2205	28.0911	0.183037							TRUE	0.579922	TRUE	3	26	1	83.286				N	N	N	N
F6	iWAT 7957	Tbp	UNKNOWN	SYBR	None				25.7158	25.8978	0.257336							TRUE	0.579922	TRUE	3	23	1	83.286				N	N	N	N
F7	iWAT 7962	Tbp	UNKNOWN	SYBR	None				27.189	27.1086	0.113774							TRUE	0.579922	TRUE	3	25	1	83.286				N	N	N	N
F8	Retina 7956	Prdm16	UNKNOWN	SYBR	None				26.402	26.1446	0.364							TRUE	0.00490178	TRUE	3	25	1	85.8403				N	N	N	N
F9	Retina 7958	Prdm16	UNKNOWN	SYBR	None				30.1341	28.9107	1.73014							TRUE	0.00490178	TRUE	3	29	1	85.6439				Y	N	N	N
F10	Retina 7961	Prdm16	UNKNOWN	SYBR	None				28.5172	28.2336	0.401117							TRUE	0.00490178	TRUE	3	27	1	85.6439				N	N	N	N
F12	H2O	Ucp1	UNKNOWN	SYBR	None				38	38								TRUE	0.0742094	TRUE	3	36	1	75.6228				N	N	N	N
G1	iWAT 7956	Ucp1	UNKNOWN	SYBR	None	0.0104727	0.000882701	0.124251	32.8667	33.6958	1.17264		7.01073	0.829386			6.57723	TRUE	0.0742094	TRUE	3	29	1	81.3211				Y	N	N	N
G2	iWAT 7958	Ucp1	UNKNOWN	SYBR	None	0.0377812	0.00193372	0.738174	32.3789	33.3715	1.40383		5.15969	0.996645			4.72619	TRUE	0.0742094	TRUE	3	29	1	81.5175				Y	N	N	N
G3	iWAT 7961	Ucp1	UNKNOWN	SYBR	None	1.22432	0.223804	6.69768	29.0184	28.4636	0.784679		0.141519	0.569806			-0.291983	TRUE	0.0742094	TRUE	3	27	1	81.714				Y	N	N	N
G4	iWAT 7951	Ucp1	UNKNOWN	SYBR	None	1431.72	79.4962	25785.2	21.0442	20.0947	1.34291		-10.05	0.969337			-10.4835	TRUE	0.0742094	TRUE	3	19	1	81.9105				Y	N	N	N
G5	iWAT 7952	Ucp1	UNKNOWN	SYBR	None	184.421	4.26716	7970.39	22.2539	20.9977	1.77653		-7.09335	1.26284			-7.52686	TRUE	0.0742094	TRUE	3	21	1	81.9105				Y	N	N	N
G6	iWAT 7957	Ucp1	UNKNOWN	SYBR	None	0.428122	0.146449	1.25155	27.2449	27.5552	0.438786		1.65741	0.359691			1.22391	TRUE	0.0742094	TRUE	3	26	1	81.9105				N	N	N	N
G7	iWAT 7962	Ucp1	UNKNOWN	SYBR	None	0.0206251	0.0151783	0.0280266	33.0775	33.1415	0.090549		6.03296	0.102819			5.59945	TRUE	0.0742094	TRUE	3	32	1	81.5175				N	N	N	N
G8	Retina 7951	Prdm16	UNKNOWN	SYBR	None				24.7511	23.4421	1.85121							TRUE	0.00490178	TRUE	3	24	1	85.8403				Y	N	N	N
G9	Retina 7952	Prdm16	UNKNOWN	SYBR	None				25.028	23.9416	1.53639							TRUE	0.00490178	TRUE	3	24	1	85.8403				Y	N	N	N
G10	Retina 7957	Prdm16	UNKNOWN	SYBR	None				26.5767	24.0255	3.60796							TRUE	0.00490178	TRUE	3	26	1	85.6439				Y	N	N	N
G11	Retina 7962	Prdm16	UNKNOWN	SYBR	None				26.7154	26.328	0.547824							TRUE	0.00490178	TRUE	3	26	1	85.4474				Y	N	N	N
G12	H2O	Bact	UNKNOWN	SYBR	None				Undetermined									TRUE	0.701961	TRUE	3	39	1	69.1386				N	Y	N	Y
H1	iWAT 7956	Ucp1	UNKNOWN	SYBR	None	0.0104727	0.000882701	0.124251	34.525	33.6958	1.17264		7.01073	0.829386			6.57723	TRUE	0.0742094	TRUE	3	33	1	81.1246				Y	N	N	N
H2	iWAT 7958	Ucp1	UNKNOWN	SYBR	None	0.0377812	0.00193372	0.738174	34.3642	33.3715	1.40383		5.15969	0.996645			4.72619	TRUE	0.0742094	TRUE	3	32	1	80.9281				Y	N	N	N
H3	iWAT 7961	Ucp1	UNKNOWN	SYBR	None	1.22432	0.223804	6.69768	27.9087	28.4636	0.784679		0.141519	0.569806			-0.291983	TRUE	0.0742094	TRUE	3	23	1	81.5175				Y	N	N	N
H4	iWAT 7951	Ucp1	UNKNOWN	SYBR	None	1431.72	79.4962	25785.2	19.1451	20.0947	1.34291		-10.05	0.969337			-10.4835	TRUE	0.0742094	TRUE	3	16	1	81.9105				Y	N	N	N
H5	iWAT 7952	Ucp1	UNKNOWN	SYBR	None	184.421	4.26716	7970.39	19.7415	20.9977	1.77653		-7.09335	1.26284			-7.52686	TRUE	0.0742094	TRUE	3	16	1	81.9105				Y	N	N	N
H6	iWAT 7957	Ucp1	UNKNOWN	SYBR	None	0.428122	0.146449	1.25155	27.8654	27.5552	0.438786		1.65741	0.359691			1.22391	TRUE	0.0742094	TRUE	3	27	1	81.5175				N	N	N	N
H7	iWAT 7962	Ucp1	UNKNOWN	SYBR	None	0.0206251	0.0151783	0.0280266	33.2055	33.1415	0.090549		6.03296	0.102819			5.59945	TRUE	0.0742094	TRUE	3	32	1	81.3211				N	N	N	N
H8	Retina 7951	Prdm16	UNKNOWN	SYBR	None				22.1331	23.4421	1.85121							TRUE	0.00490178	TRUE	3	21	1	85.6439				Y	N	N	N
H9	Retina 7952	Prdm16	UNKNOWN	SYBR	None				22.8552	23.9416	1.53639							TRUE	0.00490178	TRUE	3	21	1	85.4474				Y	N	N	N
H10	Retina 7957	Prdm16	UNKNOWN	SYBR	None				21.4743	24.0255	3.60796							TRUE	0.00490178	TRUE	3	20	1	85.4474				Y	N	N	N
H11	Retina 7962	Prdm16	UNKNOWN	SYBR	None				25.9406	26.328	0.547824							TRUE	0.00490178	TRUE	3	25	1	85.2509				Y	N	N	N
H12	H2O	Prdm16	UNKNOWN	SYBR	None				6.02153	6.02153								TRUE	0.00490178	TRUE	3	25	1	61.6719				N	N	N	N
Analysis Type	Singleplex
Endogenous Control	Tbp
RQ Min/Max Confidence Level	95.0
Reference Sample	DL 7951
