# Supplementary material for: Adipocytes influence choroidal neovascularization via PRDM16
Source: EMBO Mol Med. 2026 May 19;18(6):2379–403. doi: 10.1038/s44321-026-00441-5 (PMC13269495; doi:10.1038/s44321-026-00441-5)
Supplement: Supplementary file 2 — Source data Fig. 1 [file 44321_2026_441_MOESM2_ESM.zip › Figure 1/1D/qPCR browning markers iWAT.xlsx]

## Sheet: iWAT 3d
3 days post laser										Normalized
iWAT	Group	Sample	Ct Prdm16	Ct Tbp	Delta CT	X control	Ddelta CT	RQ	Mean	RQ		Prdm16
Experiment 1	Sham	n1	25.9897	21.5612	4.42845	2.65278	1.77567	0.292058	1.57169	0.185824		Sham	CNV
		n2	26.8592	24.207	2.6522		-0.000577927	1.0004		0.636514		0.185824	1.53116
		n3	26.7292	25.8515	0.877682		-1.77509	3.42261		2.17766		0.636514	2.18907
	CNV	n1	27.8808	26.495	1.38584		-1.26694	2.4065		1.53116		2.17766	4.22075
		n2	27.2671	26.397	0.870143		-1.78263	3.44054		2.18907		1.15946	2.70636
		n3	26.389	26.466	-0.0770382		-2.72981	6.63371		4.22075		0.927129	1.50185
Experiment 2	Sham	n4	31.5165	29.389	2.12755	2.34979	-0.22224	1.16654	1.00611	1.15946		0.913413	0.922081
		n5	30.7425	28.2923	2.45016		0.100369	0.932794		0.927129			2.16348
		n6	29.768	27.2963	2.47166		0.121871	0.918995		0.913413
	CNV	n4	32.1771	31.2724	0.904644		-1.44514	2.7229		2.70636		t.test	0.0404676
		n5	30.7626	29.0083	1.75426		-0.595531	1.51103		1.50185
		n6	31.3045	28.8465	2.45803		0.108245	0.927716		0.922081
		n7	29.3264	28.0987	1.22765		-1.12214	2.1767		2.16348
										Normalized
iWAT	Group	Sample	Ct Ucp1	Ct Tbp	Delta CT	X control	Ddelta CT	RQ	Mean	RQ		Ucp1
Experiment 1	Sham	n1	24.9329	20.8502	4.08266	-1.02432	5.10698	0.0290166	8.22329	0.00352859		Sham	CNV
		n2	21.4839	23.0821	-1.59821		-0.573894	1.48854		0.181015		0.00352859	23.3519
		n3	18.7565	24.3139	-5.5574		-4.53308	23.1523		2.81546		0.181015	7.34724
	CNV	n1	16.0949	24.7044	-8.6095		-7.58519	192.03		23.3519		2.81546	33.225
		n2	17.5837	24.525	-6.94124		-5.91692	60.4184		7.34724		1.44835	0.324348
		n3	15.5778	24.696	-9.11823		-8.09391	273.219		33.225		1.29423	0.97061
Experiment 2	Sham	n4	21.7697	27.5158	-5.74614	-4.86129	-0.884848	1.84657	1.27494	1.44835		0.257419	0.67372
		n5	22.5489	28.1327	-5.58381		-0.722525	1.65007		1.29423		0.315343	24.762
		n6	24.9675	28.2214	-3.25391		1.60737	0.328195		0.257419		2.4216	8.29751
	CNV	n4	22.0634	25.6508	-3.58734		1.27395	0.413525		0.324348		0.263052	0.252517
		n5	20.8681	26.0368	-5.16869		-0.307398	1.23747		0.97061			0.83833
		n6	22.2713	26.9132	-4.64194		0.219344	0.858956		0.67372
Experiment 3	Sham	n7	35.8234	29.0948	6.72856	5.83543	0.893131	0.538444	1.70749	0.315343		t.test	0.0450769
		n8	33.4693	29.6817	3.78759		-2.04784	4.13486		2.4216
		n9	34.2796	27.2894	6.99013		1.15471	0.449158		0.263052
	CNV	n7	30.9738	30.5403	0.4335		-5.40193	42.2807		24.762
		n8	31.2255	29.2146	2.01088		-3.82455	14.1679		8.29751
		n9	35.7992	28.7501	7.0491		1.21367	0.43117		0.252517
		n10	33.3668	28.0488	5.31796		-0.517464	1.43144		0.83833
										Normalized
iWAT	Group	Sample	Ct Ppargc1a	Ct Tbp	Delta CT	X control	Ddelta CT	RQ	Mean	RQ		Ppargc1a
Experiment 1	Sham	n1	26.9216	22.3752	4.5464	2.4963	2.0501	0.241468	1.48275	0.162852		Sham	CNV
		n2	28.9139	27.0697	1.84415		-0.652149	1.57151		1.05986		0.162852	2.49118
		n3	28.1962	27.0978	1.09835		-1.39795	2.63527		1.77729		1.05986	1.8758
	CNV	n1	27.2572	26.646	0.611202		-1.8851	3.69378		2.49118		1.77729	1.79981
		n2	27.5239	26.5034	1.02052		-1.47578	2.78134		1.8758		1.47475	2.02429
		n3	27.2335	26.1533	1.08018		-1.41612	2.66867		1.79981		0.831941	2.27544
Experiment 2	Sham	n4	30.5064	29.389	1.11745	1.75572	-0.638268	1.55646	1.05541	1.47475		0.693313	0.676672
		n5	30.2357	28.2923	1.94337		0.187647	0.878037		0.831941			1.46278
		n6	29.5027	27.2963	2.20634		0.450621	0.731728		0.693313		t.test	0.0321419
	CNV	n4	31.9329	31.2724	0.6605		-1.09522	2.13645		2.02429
		n5	29.5001	29.0083	0.491772		-1.26395	2.40152		2.27544
		n6	31.0878	28.8465	2.24139		0.48567	0.714165		0.676672
		n7	29.2279	28.0987	1.1292		-0.626518	1.54383		1.46278
										Normalized
iWAT	Group	Sample	Ct Cidea	Ct Tbp	Delta CT	X control	Ddelta CT	RQ	Mean	RQ		Cidea
Experiment 1	Sham	n1	28.3318	27.6753	0.656528	-0.152082	0.808611	0.570931	1.18106	0.483404		Sham	CNV
		n2	28.2123	28.0605	0.151804		0.303886	0.810067		0.685879		0.483404	1.15293
		n3	26.4307	27.6953	-1.26458		-1.1125	2.1622		1.83072		0.685879	0.82372
	CNV	n1	26.0584	26.6559	-0.597477		-0.445395	1.36169		1.15293		1.83072	4.49464
		n2	27.0018	27.1142	-0.112396		0.0396862	0.972867		0.82372		0.781823	3.22347
Experiment 2	Sham	n4	25.1848	25.9351	-0.750301	-1.08657	0.336266	0.792089	1.01313	0.781823		1.09878	8.93435
		n5	25.4863	26.7276	-1.24129		-0.15472	1.11321		1.09878		1.1194	4.04499
		n6	24.6351	25.9032	-1.26811		-0.181545	1.1341		1.1194			7.27389
	CNV	n3	24.533	27.8066	-3.27359		-2.18703	4.55366		4.49464
		n4	25.3695	28.1635	-2.794		-1.70744	3.2658		3.22347		t.test	0.0228896
		n5	23.4509	27.7156	-4.26475		-3.17818	9.05166		8.93435
		n6	25.6857	28.8072	-3.12152		-2.03496	4.0981		4.04499
		n7	24.0116	27.9797	-3.96811		-2.88155	7.3694		7.27389
										Normalized
iWAT	Group	Sample	Ct Cox7a1	Ct Tbp	Delta CT	X control	Ddelta CT	RQ	Mean	RQ		Cox7a1
Experiment 1	Sham	n1	26.466	27.675	-1.209	-1.04133	-0.167667	1.12324	1.00367	1.11913		Sham	CNV
		n2	27.064	28.06	-0.996		0.0453333	0.969066		0.965523		1.11913	0.71389
		n3	26.776	27.695	-0.919		0.122333	0.918701		0.915342		0.965523	0.589011
	CNV	n1	26.0955	26.6559	-0.56039		0.480943	0.716509		0.71389		0.915342	3.87523
		n2	26.8312	27.1142	-0.282984		0.75835	0.591172		0.589011		1.25181	2.07041
Experiment 2	Sham	n4	26.8304	26.9016	-0.0712147	0.296813	-0.368028	1.29059	1.03098	1.25181		1.06134	1.9951
		n5	27.0499	26.883	0.166912		-0.129901	1.09422		1.06134		0.686847	4.28608
		n6	27.9337	27.1389	0.794743		0.497929	0.708122		0.686847			3.19929
	CNV	n3	26.0843	27.7858	-1.70148		-1.99829	3.99527		3.87523
		n4	27.5758	28.3729	-0.797112		-1.09392	2.13454		2.07041		t.test	0.0418844
		n5	27.1484	27.892	-0.743658		-1.04047	2.0569		1.9951
		n6	27.2512	29.098	-1.84686		-2.14367	4.41885		4.28608
		n7	26.5995	28.0245	-1.42495		-1.72176	3.29839		3.19929

## Sheet: iWAT 14d
14 days post laser										Normalized
iWAT	Group	Sample	Ct Prdm16	Ct Tbp	Delta CT	X control	Ddelta CT	RQ	Mean	RQ		Prdm16
Experiment 1 and 2	Sham	n1	26.4271	24.9826	1.44449	1.92687	-0.482378	1.39704	1.12953	1.23683		Sham	CNV
		n2	27.8471	26.5742	1.27286		-0.654007	1.57353		1.39308		1.23683	1.66447
		n3	27.5181	25.7966	1.72144		-0.205431	1.15303		1.0208		1.39308	1.20539
		n4	28.4177	25.149	3.26868		1.34182	0.394523		0.34928		1.0208	0.235076
												0.34928	0.433117
	CNV	n1	27.9474	26.9313	1.01608		-0.910786	1.88007		1.66447			1.45918
		n2	28.1953	26.7136	1.48164		-0.445223	1.36152		1.20539		1.35752	0.701282
		n3	30.1685	26.3285	3.83994		1.91307	0.265527		0.235076		0.642483	3.19725
		n4	29.084	26.1257	2.95831		1.03145	0.48922		0.433117			0.567956
		n5	27.9568	26.7508	1.20599		-0.720881	1.64819		1.45918			2.2177
		n6	28.1617	25.8986	2.26307		0.336206	0.792122		0.701282
Experiment 3	Sham	n4	32.2468	32.289	-0.0421944	0.497426	-0.53962	1.45359	1.07077	1.35752		t.test	0.491223
		n5	29.9182	28.8812	1.03705		0.53962	0.687952		0.642483
	CNV	n4	31.756	33.0341	-1.27805		-1.77548	3.42352		3.19725
		n5	28.7965	27.5816	1.21492		0.717498	0.608151		0.567956
		n6	30.0625	30.8128	-0.75029		-1.24772	2.37465		2.2177
										Normalized
iWAT	Group	Sample	Ct Ucp1	Ct Tbp	Delta CT	X control	Ddelta CT	RQ	Mean	RQ		Ucp1
Experiment 1 and 2	Sham	n1	28.3352	25.7698	2.56547	-0.0899132	2.65539	0.158726	4.47494	0.0354701		Sham	CNV
		n2	23.2082	25.7051	-2.49685		-2.40693	5.30346		1.18515		0.0354701	0.343477
		n3	21.2191	25.3384	-4.11924		-4.02932	16.3285		3.64888		1.18515	0.533123
		n4	26.2441	25.0258	1.21835		1.30827	0.403806		0.0902372		3.64888	0.0143987
		n5	30.4105	28.0278	2.38269		2.4726	0.180166		0.0402611		0.0902372	0.260994
	CNV	n1	25.6667	26.3768	-0.710064		-0.620151	1.53704		0.343477		0.0402611	0.0320827
		n2	24.7556	26.0999	-1.34432		-1.25441	2.38569		0.533123		1.97709	0.164312
		n3	30.5171	26.6509	3.86613		3.95605	0.0644335		0.0143987		0.022906
		n4	24.9612	25.2751	-0.313868		-0.223954	1.16793		0.260994
Experiment 3	Sham	n6	32.49	32.289	0.200954	3.41671	-3.21575	9.29049	4.69906	1.97709
		n7	35.5136	28.8812	6.63246		3.21575	0.107637		0.022906
	CNV	n7	33.728	27.5816	6.1464		2.72969	0.150759		0.0320827		t.test	0.206187
		n8	34.6026	30.8128	3.78983		0.37312	0.772111		0.164312
										Normalized
iWAT	Group	Sample	Ct Ppargc1a	Ct Tbp	Delta CT	X control	Ddelta CT	RQ	Mean	RQ		Ppargc1a
Experiment 1	Sham	n1	26.3139	25.8728	0.44109	0.907088	-0.465998	1.38127	1.09074	1.26637		Sham	CNV
		n2	26.1284	25.6625	0.465919		-0.441168	1.3577		1.24476		1.26637	2.45897
		n3	27.3868	25.5726	1.81425		0.907167	0.533231		0.488873		1.24476	0.864304
	CNV	n1	27.7467	28.263	-0.516266		-1.42335	2.68208		2.45897		0.488873	0.90751
		n2	26.0272	25.035	0.992176		0.0850881	0.942727		0.864304		1.05558	0.623808
		n3	26.9468	26.025	0.921801		0.0147127	0.989854		0.90751		2.04096	1.46323
Experiment 2	Sham	n4	26.3766	25.5653	0.811277	1.18664	-0.375364	1.29717	1.22886	1.05558		0.474346	0.982757
		n5	25.7959	25.9358	-0.139931		-1.32657	2.50806		2.04096		0.429107	0.570607
		n6	33.833	31.8677	1.96531		0.778667	0.582905		0.474346			0.7001
		n7	29.3311	27.2212	2.10991		0.923269	0.527313		0.429107
	CNV	n4	27.0214	25.4513	1.57015		0.383505	0.766573		0.623808
		n5	26.3211	25.9809	0.340158		-0.846483	1.79811		1.46323		t.test	0.824375
		n6	26.1864	25.272	0.914413		-0.272228	1.20767		0.982757
		n7	27.3991	25.7003	1.69875		0.512108	0.701197		0.570607
		n8	29.1857	27.782	1.40369		0.217045	0.860326		0.7001
										Normalized
iWAT	Group	Sample	Ct Cidea	Ct Tbp	Delta CT	X control	Ddelta CT	RQ	Mean	RQ
Experiment 1 and 2	Sham	n1	21.4896	23.9735	-2.48397	-3.16198	0.67801	0.625027	4.30416	0.145214
		n2	19.8229	23.6749	-3.852		-0.690018	1.6133		0.374824		Cidea
		n3	22.675	23.909	-1.234		1.92798	0.262798		0.0610566		Sham	CNV
		n4	23.2105	30.8631	-7.65258		-4.4906	22.4804		5.22295		0.145214	0.259834
		n5	21.9807	24.2036	-2.22298		0.938999	0.521595		0.121184		0.374824	0.492166
		n6	22.6136	24.14	-1.52635		1.63563	0.32183		0.0747717		0.0610566	0.759237
	CNV	n1	22.4895	25.8129	-3.32338		-0.161397	1.11837		0.259834		5.22295	0.241779
		n2	20.2428	24.4877	-4.24493		-1.08295	2.11836		0.492166		0.121184	0.249645
		n3	22.871	27.7413	-4.87033		-1.70836	3.26788		0.759237		0.0747717
		n4	24.5096	27.7291	-3.21947		-0.0574919	1.04066		0.241779
		n5	23.9611	27.2268	-3.26566		-0.103682	1.07451		0.249645		t.test	0.539361
										Normalized
iWAT	Group	Sample	Ct Cox7a1	Ct Tbp	Delta CT	X control	Ddelta CT	RQ	Mean	RQ
Experiment 1 and 2	Sham	n1	25.7303	27.502	-1.77166	-0.909393	-0.862271	1.8179	1.79313	1.01381
		n2	21.6796	24.5306	-2.85105		-1.94165	3.84146		2.14232		Cox7a1
		n3	24.2256	24.5315	-0.305931		0.603462	0.658173		0.367053		Sham	CNV
		n4	31.6145	31.4628	0.151707		1.0611	0.479267		0.26728		1.01381	0.291715
		n5	25.1969	28.0489	-2.85195		-1.94256	3.84387		2.14367		2.14232	6.50419
		n6	28.1911	26.0186	2.17253		3.08192	0.1181		0.0658624		0.367053	5.58622
	CNV	n1	25.3014	25.2759	0.0254974		0.93489	0.523082		0.291715		0.26728	2.83717
		n2	20.6806	25.1338	-4.45324		-3.54385	11.6628		6.50419		2.14367	0.443654
		n3	19.9179	24.1516	-4.23374		-3.32435	10.0168		5.58622		0.0658624	0.600543
		n4	24.9547	28.211	-3.25632		-2.34693	5.08741		2.83717
		n5	27.1914	27.7708	-0.579378		0.330015	0.795528		0.443654		t.test	0.181408
		n6	26.7763	27.7925	-1.01621		-0.106818	1.07685		0.600543
