# Supplementary material for: Adipocytes influence choroidal neovascularization via PRDM16
Source: EMBO Mol Med. 2026 May 19;18(6):2379–403. doi: 10.1038/s44321-026-00441-5 (PMC13269495; doi:10.1038/s44321-026-00441-5)
Supplement: Supplementary file 2 — Source data Fig. 1 [file 44321_2026_441_MOESM2_ESM.zip › Figure 1/1D/2023-05-16 B6 sham and CNVCidea.xls]

## Sheet: Sample Setup
Block Type	96-Well Block (0.2mL)
Calibration Background is expired	No
Calibration Background performed on	01-04-2023
Calibration Normalization FAM-ROX is expired	No
Calibration Normalization FAM-ROX performed on	01-04-2023
Calibration Normalization VIC-ROX is expired	No
Calibration Normalization VIC-ROX performed on	01-04-2023
Calibration Pure Dye CY3 is expired	Yes
Calibration Pure Dye CY3 performed on	03-26-2020
Calibration Pure Dye CY5 is expired	Yes
Calibration Pure Dye CY5 performed on	03-26-2020
Calibration Pure Dye FAM is expired	No
Calibration Pure Dye FAM performed on	01-04-2023
Calibration Pure Dye NED is expired	No
Calibration Pure Dye NED performed on	01-04-2023
Calibration Pure Dye ROX is expired	No
Calibration Pure Dye ROX performed on	01-04-2023
Calibration Pure Dye SYBR is expired	No
Calibration Pure Dye SYBR performed on	01-04-2023
Calibration Pure Dye TAMRA is expired	No
Calibration Pure Dye TAMRA performed on	01-04-2023
Calibration Pure Dye VIC is expired	No
Calibration Pure Dye VIC performed on	01-04-2023
Calibration ROI is expired	No
Calibration ROI performed on	01-04-2023
Calibration Uniformity is expired	No
Calibration Uniformity performed on	01-04-2023
Chemistry	SYBR_GREEN
Date Created	2023-05-16 11:06:48 AM EDT
Experiment Barcode
Experiment Comment
Experiment File Name	D:\Applied Biosystems\7500\experiments\Roberto DM\2023-05-16 B6 sham and CNV DL vs iWAT Cidea.eds
Experiment Name	2023-05-16 B6 sham and CNV DL vs iWAT Cidea
Experiment Run End Time	2023-05-16 14:00:13 PM EDT
Experiment Type	Comparative Cт (ΔΔCт)
Instrument Name	278870006
Instrument Serial Number	278870006
Instrument Type	QuantStudio(TM) 7 Flex System
Passive Reference	ROX
Quantification Cycle Method	Ct
Signal Smoothing On	true
Stage/ Cycle where Analysis is performed	Stage 2, Step 2
User Name
Well	Well Position	Sample Name	Sample Color	Biogroup Name	Biogroup Color	Target Name	Target Color	Task	Reporter	Quencher	Quantity	Comments
1	A1	B6 Sham DL 7956	RGB(176,23,31)			Tbp	RGB(176,23,31)	UNKNOWN	SYBR	None
2	A2	B6 Sham DL 7958	RGB(0,0,255)			Tbp	RGB(176,23,31)	UNKNOWN	SYBR	None
3	A3	B6 Sham DL 7961	RGB(0,139,69)			Tbp	RGB(176,23,31)	UNKNOWN	SYBR	None
4	A4	B6 CNV DL 1402	RGB(255,127,0)			Tbp	RGB(176,23,31)	UNKNOWN	SYBR	None
5	A5	B6 CNV DL 1403	RGB(139,137,112)			Tbp	RGB(176,23,31)	UNKNOWN	SYBR	None
6	A6	B6 CNV DL 1404	RGB(238,121,66)			Tbp	RGB(176,23,31)	UNKNOWN	SYBR	None
7	A7	B6 CNV DL 1405	RGB(142,56,142)			Tbp	RGB(176,23,31)	UNKNOWN	SYBR	None
8	A8	B6 CNV DL 1406	RGB(198,113,113)			Tbp	RGB(176,23,31)	UNKNOWN	SYBR	None
9	A9
10	A10
11	A11
12	A12
13	B1	B6 Sham DL 7956	RGB(176,23,31)			Tbp	RGB(176,23,31)	UNKNOWN	SYBR	None
14	B2	B6 Sham DL 7958	RGB(0,0,255)			Tbp	RGB(176,23,31)	UNKNOWN	SYBR	None
15	B3	B6 Sham DL 7961	RGB(0,139,69)			Tbp	RGB(176,23,31)	UNKNOWN	SYBR	None
16	B4	B6 CNV DL 1402	RGB(255,127,0)			Tbp	RGB(176,23,31)	UNKNOWN	SYBR	None
17	B5	B6 CNV DL 1403	RGB(139,137,112)			Tbp	RGB(176,23,31)	UNKNOWN	SYBR	None
18	B6	B6 CNV DL 1404	RGB(238,121,66)			Tbp	RGB(176,23,31)	UNKNOWN	SYBR	None
19	B7	B6 CNV DL 1405	RGB(142,56,142)			Tbp	RGB(176,23,31)	UNKNOWN	SYBR	None
20	B8	B6 CNV DL 1406	RGB(198,113,113)			Tbp	RGB(176,23,31)	UNKNOWN	SYBR	None
21	B9
22	B10
23	B11
24	B12
25	C1	B6 Sham DL 7956	RGB(176,23,31)			Cidea	RGB(0,0,255)	UNKNOWN	SYBR	None
26	C2	B6 Sham DL 7958	RGB(0,0,255)			Cidea	RGB(0,0,255)	UNKNOWN	SYBR	None
27	C3	B6 Sham DL 7961	RGB(0,139,69)			Cidea	RGB(0,0,255)	UNKNOWN	SYBR	None
28	C4	B6 CNV DL 1402	RGB(255,127,0)			Cidea	RGB(0,0,255)	UNKNOWN	SYBR	None
29	C5	B6 CNV DL 1403	RGB(139,137,112)			Cidea	RGB(0,0,255)	UNKNOWN	SYBR	None
30	C6	B6 CNV DL 1404	RGB(238,121,66)			Cidea	RGB(0,0,255)	UNKNOWN	SYBR	None
31	C7	B6 CNV DL 1405	RGB(142,56,142)			Cidea	RGB(0,0,255)	UNKNOWN	SYBR	None
32	C8	B6 CNV DL 1406	RGB(198,113,113)			Cidea	RGB(0,0,255)	UNKNOWN	SYBR	None
33	C9
34	C10
35	C11
36	C12
37	D1	B6 Sham DL 7956	RGB(176,23,31)			Cidea	RGB(0,0,255)	UNKNOWN	SYBR	None
38	D2	B6 Sham DL 7958	RGB(0,0,255)			Cidea	RGB(0,0,255)	UNKNOWN	SYBR	None
39	D3	B6 Sham DL 7961	RGB(0,139,69)			Cidea	RGB(0,0,255)	UNKNOWN	SYBR	None
40	D4	B6 CNV DL 1402	RGB(255,127,0)			Cidea	RGB(0,0,255)	UNKNOWN	SYBR	None
41	D5	B6 CNV DL 1403	RGB(139,137,112)			Cidea	RGB(0,0,255)	UNKNOWN	SYBR	None
42	D6	B6 CNV DL 1404	RGB(238,121,66)			Cidea	RGB(0,0,255)	UNKNOWN	SYBR	None
43	D7	B6 CNV DL 1405	RGB(142,56,142)			Cidea	RGB(0,0,255)	UNKNOWN	SYBR	None
44	D8	B6 CNV DL 1406	RGB(198,113,113)			Cidea	RGB(0,0,255)	UNKNOWN	SYBR	None
45	D9
46	D10
47	D11
48	D12
49	E1	B6 Sham iWAT 7956	RGB(0,245,255)			Tbp	RGB(176,23,31)	UNKNOWN	SYBR	None
50	E2	B6 Sham iWAT 7958	RGB(238,220,130)			Tbp	RGB(176,23,31)	UNKNOWN	SYBR	None
51	E3	B6 Sham iWAT 7961	RGB(238,238,0)			Tbp	RGB(176,23,31)	UNKNOWN	SYBR	None
52	E4	B6 CNV iWAT 1402	RGB(142,142,56)			Tbp	RGB(176,23,31)	UNKNOWN	SYBR	None
53	E5	B6 CNV iWAT 1403	RGB(238,44,44)			Tbp	RGB(176,23,31)	UNKNOWN	SYBR	None
54	E6	B6 CNV iWAT 1404	RGB(51,161,201)			Tbp	RGB(176,23,31)	UNKNOWN	SYBR	None
55	E7	B6 CNV iWAT 1405	RGB(238,18,137)			Tbp	RGB(176,23,31)	UNKNOWN	SYBR	None
56	E8	B6 CNV iWAT 1406	RGB(176,23,31)			Tbp	RGB(176,23,31)	UNKNOWN	SYBR	None
57	E9
58	E10
59	E11
60	E12
61	F1	B6 Sham iWAT 7956	RGB(0,245,255)			Tbp	RGB(176,23,31)	UNKNOWN	SYBR	None
62	F2	B6 Sham iWAT 7958	RGB(238,220,130)			Tbp	RGB(176,23,31)	UNKNOWN	SYBR	None
63	F3	B6 Sham iWAT 7961	RGB(238,238,0)			Tbp	RGB(176,23,31)	UNKNOWN	SYBR	None
64	F4	B6 CNV iWAT 1402	RGB(142,142,56)			Tbp	RGB(176,23,31)	UNKNOWN	SYBR	None
65	F5	B6 CNV iWAT 1403	RGB(238,44,44)			Tbp	RGB(176,23,31)	UNKNOWN	SYBR	None
66	F6	B6 CNV iWAT 1404	RGB(51,161,201)			Tbp	RGB(176,23,31)	UNKNOWN	SYBR	None
67	F7	B6 CNV iWAT 1405	RGB(238,18,137)			Tbp	RGB(176,23,31)	UNKNOWN	SYBR	None
68	F8	B6 CNV iWAT 1406	RGB(176,23,31)			Tbp	RGB(176,23,31)	UNKNOWN	SYBR	None
69	F9
70	F10
71	F11
72	F12
73	G1	B6 Sham iWAT 7956	RGB(0,245,255)			Cidea	RGB(0,0,255)	UNKNOWN	SYBR	None
74	G2	B6 Sham iWAT 7958	RGB(238,220,130)			Cidea	RGB(0,0,255)	UNKNOWN	SYBR	None
75	G3	B6 Sham iWAT 7961	RGB(238,238,0)			Cidea	RGB(0,0,255)	UNKNOWN	SYBR	None
76	G4	B6 CNV iWAT 1402	RGB(142,142,56)			Cidea	RGB(0,0,255)	UNKNOWN	SYBR	None
77	G5	B6 CNV iWAT 1403	RGB(238,44,44)			Cidea	RGB(0,0,255)	UNKNOWN	SYBR	None
78	G6	B6 CNV iWAT 1404	RGB(51,161,201)			Cidea	RGB(0,0,255)	UNKNOWN	SYBR	None
79	G7	B6 CNV iWAT 1405	RGB(238,18,137)			Cidea	RGB(0,0,255)	UNKNOWN	SYBR	None
80	G8	B6 CNV iWAT 1406	RGB(176,23,31)			Cidea	RGB(0,0,255)	UNKNOWN	SYBR	None
81	G9					Tbp	RGB(176,23,31)	UNKNOWN	SYBR	None
82	G10					Cidea	RGB(0,0,255)	UNKNOWN	SYBR	None
83	G11
84	G12
85	H1	B6 Sham iWAT 7956	RGB(0,245,255)			Cidea	RGB(0,0,255)	UNKNOWN	SYBR	None
86	H2	B6 Sham iWAT 7958	RGB(238,220,130)			Cidea	RGB(0,0,255)	UNKNOWN	SYBR	None
87	H3	B6 Sham iWAT 7961	RGB(238,238,0)			Cidea	RGB(0,0,255)	UNKNOWN	SYBR	None
88	H4	B6 CNV iWAT 1402	RGB(142,142,56)			Cidea	RGB(0,0,255)	UNKNOWN	SYBR	None
89	H5	B6 CNV iWAT 1403	RGB(238,44,44)			Cidea	RGB(0,0,255)	UNKNOWN	SYBR	None
90	H6	B6 CNV iWAT 1404	RGB(51,161,201)			Cidea	RGB(0,0,255)	UNKNOWN	SYBR	None
91	H7	B6 CNV iWAT 1405	RGB(238,18,137)			Cidea	RGB(0,0,255)	UNKNOWN	SYBR	None
92	H8	B6 CNV iWAT 1406	RGB(176,23,31)			Cidea	RGB(0,0,255)	UNKNOWN	SYBR	None
93	H9
94	H10
95	H11
96	H12

## Sheet: Amplification Data
Block Type	96-Well Block (0.2mL)
Calibration Background is expired	No
Calibration Background performed on	01-04-2023
Calibration Normalization FAM-ROX is expired	No
Calibration Normalization FAM-ROX performed on	01-04-2023
Calibration Normalization VIC-ROX is expired	No
Calibration Normalization VIC-ROX performed on	01-04-2023
Calibration Pure Dye CY3 is expired	Yes
Calibration Pure Dye CY3 performed on	03-26-2020
Calibration Pure Dye CY5 is expired	Yes
Calibration Pure Dye CY5 performed on	03-26-2020
Calibration Pure Dye FAM is expired	No
Calibration Pure Dye FAM performed on	01-04-2023
Calibration Pure Dye NED is expired	No
Calibration Pure Dye NED performed on	01-04-2023
Calibration Pure Dye ROX is expired	No
Calibration Pure Dye ROX performed on	01-04-2023
Calibration Pure Dye SYBR is expired	No
Calibration Pure Dye SYBR performed on	01-04-2023
Calibration Pure Dye TAMRA is expired	No
Calibration Pure Dye TAMRA performed on	01-04-2023
Calibration Pure Dye VIC is expired	No
Calibration Pure Dye VIC performed on	01-04-2023
Calibration ROI is expired	No
Calibration ROI performed on	01-04-2023
Calibration Uniformity is expired	No
Calibration Uniformity performed on	01-04-2023
Chemistry	SYBR_GREEN
Date Created	2023-05-16 11:06:48 AM EDT
Experiment Barcode
Experiment Comment
Experiment File Name	D:\Applied Biosystems\7500\experiments\Roberto DM\2023-05-16 B6 sham and CNV DL vs iWAT Cidea.eds
Experiment Name	2023-05-16 B6 sham and CNV DL vs iWAT Cidea
Experiment Run End Time	2023-05-16 14:00:13 PM EDT
Experiment Type	Comparative Cт (ΔΔCт)
Instrument Name	278870006
Instrument Serial Number	278870006
Instrument Type	QuantStudio(TM) 7 Flex System
Passive Reference	ROX
Quantification Cycle Method	Ct
Signal Smoothing On	true
Stage/ Cycle where Analysis is performed	Stage 2, Step 2
User Name
Well	Cycle	Target Name	Rn	Delta Rn
1	1	Tbp	0.457904	0.00765406
1	2	Tbp	0.457006	0.00586613
1	3	Tbp	0.455962	0.00393276
1	4	Tbp	0.455508	0.00258802
1	5	Tbp	0.455701	0.00189095
1	6	Tbp	0.455999	0.00129964
1	7	Tbp	0.45475	-0.000839805
1	8	Tbp	0.453578	-0.00290177
1	9	Tbp	0.453263	-0.00410649
1	10	Tbp	0.456104	-0.00215587
1	11	Tbp	0.457834	-0.00131643
1	12	Tbp	0.45829	-0.00175047
1	13	Tbp	0.458891	-0.00203907
1	14	Tbp	0.460114	-0.00170662
1	15	Tbp	0.462239	-0.000471493
1	16	Tbp	0.464305	0.000704777
1	17	Tbp	0.465715	0.00122483
1	18	Tbp	0.466487	0.0011064
1	19	Tbp	0.46793	0.00166007
1	20	Tbp	0.470041	0.00288056
1	21	Tbp	0.474677	0.00662669
1	22	Tbp	0.484034	0.0150937
1	23	Tbp	0.500893	0.0310628
1	24	Tbp	0.533735	0.0630144
1	25	Tbp	0.596332	0.124721
1	26	Tbp	0.718977	0.246476
1	27	Tbp	0.94155	0.46816
1	28	Tbp	1.32754	0.853255
1	29	Tbp	1.91721	1.44204
1	30	Tbp	2.62498	2.14892
1	31	Tbp	3.18518	2.70823
1	32	Tbp	3.58047	3.10262
1	33	Tbp	3.88994	3.41121
1	34	Tbp	4.13757	3.65795
1	35	Tbp	4.33064	3.85013
1	36	Tbp	4.47447	3.99307
1	37	Tbp	4.58219	4.0999
1	38	Tbp	4.66603	4.18285
1	39	Tbp	4.73587	4.2518
1	40	Tbp	4.78543	4.30047
2	1	Tbp	0.410157	0.00316645
2	2	Tbp	0.409494	0.00179956
2	3	Tbp	0.409894	0.00149644
2	4	Tbp	0.4104	0.00129861
2	5	Tbp	0.410106	0.000301148
2	6	Tbp	0.410288	-0.000220963
2	7	Tbp	0.411505	0.000292587
2	8	Tbp	0.411499	-0.000416474
2	9	Tbp	0.412012	-0.000607033
2	10	Tbp	0.413816	0.000493056
2	11	Tbp	0.413974	-5.28369e-05
2	12	Tbp	0.413742	-0.000988157
2	13	Tbp	0.415107	-0.000326608
2	14	Tbp	0.415918	-0.000219443
2	15	Tbp	0.415948	-0.00089286
2	16	Tbp	0.415741	-0.00180335
2	17	Tbp	0.416998	-0.00124951
2	18	Tbp	0.417079	-0.00187191
2	19	Tbp	0.417913	-0.00174212
2	20	Tbp	0.419901	-0.000457705
2	21	Tbp	0.423192	0.00213021
2	22	Tbp	0.426602	0.00483694
2	23	Tbp	0.433928	0.011459
2	24	Tbp	0.449053	0.0258804
2	25	Tbp	0.48006	0.0561835
2	26	Tbp	0.537674	0.113094
2	27	Tbp	0.646739	0.221456
2	28	Tbp	0.852125	0.426138
2	29	Tbp	1.2123	0.78561
2	30	Tbp	1.78965	1.36226
2	31	Tbp	2.53812	2.11003
2	32	Tbp	3.19866	2.76986
2	33	Tbp	3.64646	3.21695
2	34	Tbp	3.98542	3.55521
2	35	Tbp	4.24636	3.81544
2	36	Tbp	4.44854	4.01692
2	37	Tbp	4.60322	4.1709
2	38	Tbp	4.71986	4.28684
2	39	Tbp	4.81079	4.37706
2	40	Tbp	4.87051	4.43609
3	1	Tbp	0.444955	0.00947703
3	2	Tbp	0.443525	0.00721127
3	3	Tbp	0.440949	0.00379884
3	4	Tbp	0.439184	0.00119723
3	5	Tbp	0.438377	-0.000446102
3	6	Tbp	0.438683	-0.000976262
3	7	Tbp	0.440471	-2.52468e-05
3	8	Tbp	0.440089	-0.00124336
3	9	Tbp	0.440547	-0.00162189
3	10	Tbp	0.442277	-0.000728453
3	11	Tbp	0.443123	-0.000718684
3	12	Tbp	0.44361	-0.00106777
3	13	Tbp	0.445349	-0.000165358
3	14	Tbp	0.446242	-0.000108293
3	15	Tbp	0.446967	-0.000220029
3	16	Tbp	0.447927	-9.59981e-05
3	17	Tbp	0.448314	-0.000545126
3	18	Tbp	0.449566	-0.000129688
3	19	Tbp	0.450367	-0.00016513
3	20	Tbp	0.451988	0.000620006
3	21	Tbp	0.454846	0.00264131
3	22	Tbp	0.460157	0.00711594
3	23	Tbp	0.468561	0.014683
3	24	Tbp	0.482686	0.0279717
3	25	Tbp	0.510324	0.0547739
3	26	Tbp	0.563424	0.107038
3	27	Tbp	0.665111	0.207888
3	28	Tbp	0.853221	0.395162
3	29	Tbp	1.18996	0.731066
3	30	Tbp	1.73944	1.27971
3	31	Tbp	2.47634	2.01577
3	32	Tbp	3.16462	2.70322
3	33	Tbp	3.63577	3.17353
3	34	Tbp	3.98776	3.52468
3	35	Tbp	4.26298	3.79907
3	36	Tbp	4.47282	4.00807
3	37	Tbp	4.63263	4.16704
3	38	Tbp	4.75341	4.28699
3	39	Tbp	4.84121	4.37395
3	40	Tbp	4.91402	4.44592
4	1	Tbp	0.442972	0.00405458
4	2	Tbp	0.443543	0.00372724
4	3	Tbp	0.442255	0.00154116
4	4	Tbp	0.442508	0.000895026
4	5	Tbp	0.442337	-0.00017454
4	6	Tbp	0.442904	-0.000505365
4	7	Tbp	0.444353	4.48546e-05
4	8	Tbp	0.44541	0.000202995
4	9	Tbp	0.445649	-0.000455746
4	10	Tbp	0.447127	0.000122817
4	11	Tbp	0.448005	0.000102352
4	12	Tbp	0.448052	-0.00074924
4	13	Tbp	0.448697	-0.00100279
4	14	Tbp	0.450229	-0.000368496
4	15	Tbp	0.450708	-0.000788282
4	16	Tbp	0.451362	-0.0010325
4	17	Tbp	0.451773	-0.00152074
4	18	Tbp	0.454149	-4.27478e-05
4	19	Tbp	0.455107	1.63002e-05
4	20	Tbp	0.456649	0.00066007
4	21	Tbp	0.459942	0.00305487
4	22	Tbp	0.465714	0.00792798
4	23	Tbp	0.476572	0.0178869
4	24	Tbp	0.499413	0.0398302
4	25	Tbp	0.541656	0.0811743
4	26	Tbp	0.622192	0.160812
4	27	Tbp	0.772917	0.310638
4	28	Tbp	1.04813	0.584956
4	29	Tbp	1.51472	1.05064
4	30	Tbp	2.18843	1.72346
4	31	Tbp	2.89922	2.43334
4	32	Tbp	3.41078	2.94401
4	33	Tbp	3.78651	3.31884
4	34	Tbp	4.07986	3.61129
4	35	Tbp	4.29635	3.82688
4	36	Tbp	4.47278	4.00242
4	37	Tbp	4.60438	4.13312
4	38	Tbp	4.70253	4.23037
4	39	Tbp	4.77961	4.30655
4	40	Tbp	4.83288	4.35892
5	1	Tbp	0.460766	0.00697825
5	2	Tbp	0.460313	0.00572135
5	3	Tbp	0.458956	0.00356108
5	4	Tbp	0.457258	0.0010596
5	5	Tbp	0.456577	-0.000425796
5	6	Tbp	0.456826	-0.000980318
5	7	Tbp	0.457825	-0.000784864
5	8	Tbp	0.458329	-0.00108425
5	9	Tbp	0.459584	-0.000632912
5	10	Tbp	0.461355	0.000334541
5	11	Tbp	0.461576	-0.000247637
5	12	Tbp	0.461793	-0.000834316
5	13	Tbp	0.462779	-0.000652214
5	14	Tbp	0.464022	-0.000211964
5	15	Tbp	0.464445	-0.000592381
5	16	Tbp	0.464475	-0.00136637
5	17	Tbp	0.465929	-0.000716279
5	18	Tbp	0.466668	-0.000780821
5	19	Tbp	0.468098	-0.000154396
5	20	Tbp	0.470048	0.000992318
5	21	Tbp	0.473376	0.00351697
5	22	Tbp	0.480087	0.00942476
5	23	Tbp	0.491101	0.0196343
5	24	Tbp	0.511641	0.0393714
5	25	Tbp	0.553538	0.0804645
5	26	Tbp	0.632196	0.158319
5	27	Tbp	0.778926	0.304245
5	28	Tbp	1.04622	0.57074
5	29	Tbp	1.49879	1.0225
5	30	Tbp	2.15811	1.68102
5	31	Tbp	2.8658	2.38791
5	32	Tbp	3.37422	2.89553
5	33	Tbp	3.74312	3.26362
5	34	Tbp	4.03211	3.55181
5	35	Tbp	4.24816	3.76705
5	36	Tbp	4.4239	3.94199
5	37	Tbp	4.55221	4.0695
5	38	Tbp	4.65405	4.17053
5	39	Tbp	4.73993	4.25561
5	40	Tbp	4.796	4.31088
6	1	Tbp	0.456746	0.0075687
6	2	Tbp	0.456616	0.00668275
6	3	Tbp	0.456062	0.00537289
6	4	Tbp	0.455675	0.00422948
6	5	Tbp	0.452031	-0.000171003
6	6	Tbp	0.451345	-0.00161357
6	7	Tbp	0.451893	-0.00182173
6	8	Tbp	0.451421	-0.00305067
6	9	Tbp	0.452434	-0.00279421
6	10	Tbp	0.454277	-0.00170671
6	11	Tbp	0.455697	-0.00104312
6	12	Tbp	0.457098	-0.000399105
6	13	Tbp	0.457803	-0.000450143
6	14	Tbp	0.45872	-0.000290091
6	15	Tbp	0.459757	-8.86258e-06
6	16	Tbp	0.459765	-0.000756887
6	17	Tbp	0.460348	-0.000930741
6	18	Tbp	0.461856	-0.000179291
6	19	Tbp	0.463794	0.00100226
6	20	Tbp	0.46509	0.00154256
6	21	Tbp	0.467373	0.00306893
6	22	Tbp	0.471959	0.00689843
6	23	Tbp	0.480214	0.0143972
6	24	Tbp	0.495899	0.0293255
6	25	Tbp	0.526522	0.0591924
6	26	Tbp	0.583472	0.115386
6	27	Tbp	0.693477	0.224635
6	28	Tbp	0.897281	0.427683
6	29	Tbp	1.25471	0.784355
6	30	Tbp	1.82651	1.35539
6	31	Tbp	2.55135	2.07948
6	32	Tbp	3.16403	2.69141
6	33	Tbp	3.59111	3.11772
6	34	Tbp	3.92628	3.45215
6	35	Tbp	4.18954	3.71465
6	36	Tbp	4.39035	3.9147
6	37	Tbp	4.54178	4.06538
6	38	Tbp	4.65625	4.17909
6	39	Tbp	4.74762	4.2697
6	40	Tbp	4.81506	4.33639
7	1	Tbp	0.428329	0.00131884
7	2	Tbp	0.428381	0.00083537
7	3	Tbp	0.428782	0.000701214
7	4	Tbp	0.428521	-9.50007e-05
7	5	Tbp	0.429373	0.000221097
7	6	Tbp	0.430114	0.000427373
7	7	Tbp	0.429877	-0.000345178
7	8	Tbp	0.429537	-0.00122049
7	9	Tbp	0.431015	-0.000277737
7	10	Tbp	0.432174	0.000346159
7	11	Tbp	0.43246	9.67871e-05
7	12	Tbp	0.433228	0.000330153
7	13	Tbp	0.433754	0.000320452
7	14	Tbp	0.434443	0.000473948
7	15	Tbp	0.434306	-0.000197514
7	16	Tbp	0.434825	-0.000214397
7	17	Tbp	0.434682	-0.000892028
7	18	Tbp	0.435269	-0.000840069
7	19	Tbp	0.435952	-0.000692444
7	20	Tbp	0.437496	0.000316439
7	21	Tbp	0.438119	0.000403535
7	22	Tbp	0.439388	0.0011377
7	23	Tbp	0.443391	0.00460539
7	24	Tbp	0.451028	0.0117075
7	25	Tbp	0.464784	0.0249279
7	26	Tbp	0.490918	0.0505268
7	27	Tbp	0.541791	0.100864
7	28	Tbp	0.638004	0.196542
7	29	Tbp	0.817776	0.375778
7	30	Tbp	1.13909	0.696556
7	31	Tbp	1.66299	1.21992
7	32	Tbp	2.36433	1.92073
7	33	Tbp	3.01067	2.56653
7	34	Tbp	3.46087	3.0162
7	35	Tbp	3.80385	3.35864
7	36	Tbp	4.08584	3.64009
7	37	Tbp	4.30455	3.85827
7	38	Tbp	4.46891	4.0221
7	39	Tbp	4.58925	4.1419
7	40	Tbp	4.66719	4.21931
8	1	Tbp	0.441443	0.00576324
8	2	Tbp	0.440537	0.00415014
8	3	Tbp	0.440087	0.00299365
8	4	Tbp	0.439844	0.00204291
8	5	Tbp	0.438429	-7.89424e-05
8	6	Tbp	0.438775	-0.000440132
8	7	Tbp	0.439969	4.72393e-05
8	8	Tbp	0.440443	-0.000185979
8	9	Tbp	0.43985	-0.00148648
8	10	Tbp	0.439808	-0.00223537
8	11	Tbp	0.441314	-0.00143629
8	12	Tbp	0.442204	-0.00125392
8	13	Tbp	0.444436	0.000271438
8	14	Tbp	0.444389	-0.000482725
8	15	Tbp	0.444047	-0.0015328
8	16	Tbp	0.44592	-0.00036608
8	17	Tbp	0.447117	0.000123258
8	18	Tbp	0.447216	-0.000484993
8	19	Tbp	0.448738	0.000330264
8	20	Tbp	0.450732	0.00161747
8	21	Tbp	0.45238	0.00255748
8	22	Tbp	0.457564	0.00703502
8	23	Tbp	0.466384	0.0151476
8	24	Tbp	0.482602	0.0306582
8	25	Tbp	0.512039	0.059388
8	26	Tbp	0.568559	0.115201
8	27	Tbp	0.674022	0.219957
8	28	Tbp	0.871725	0.416952
8	29	Tbp	1.22166	0.766178
8	30	Tbp	1.78796	1.33177
8	31	Tbp	2.51859	2.06169
8	32	Tbp	3.16326	2.70566
8	33	Tbp	3.60836	3.15005
8	34	Tbp	3.94807	3.48906
8	35	Tbp	4.22006	3.76034
8	36	Tbp	4.42148	3.96105
8	37	Tbp	4.57603	4.11489
8	38	Tbp	4.69696	4.23512
8	39	Tbp	4.79029	4.32774
8	40	Tbp	4.84863	4.38537
9	1
9	2
9	3
9	4
9	5
9	6
9	7
9	8
9	9
9	10
9	11
9	12
9	13
9	14
9	15
9	16
9	17
9	18
9	19
9	20
9	21
9	22
9	23
9	24
9	25
9	26
9	27
9	28
9	29
9	30
9	31
9	32
9	33
9	34
9	35
9	36
9	37
9	38
9	39
9	40
10	1
10	2
10	3
10	4
10	5
10	6
10	7
10	8
10	9
10	10
10	11
10	12
10	13
10	14
10	15
10	16
10	17
10	18
10	19
10	20
10	21
10	22
10	23
10	24
10	25
10	26
10	27
10	28
10	29
10	30
10	31
10	32
10	33
10	34
10	35
10	36
10	37
10	38
10	39
10	40
11	1
11	2
11	3
11	4
11	5
11	6
11	7
11	8
11	9
11	10
11	11
11	12
11	13
11	14
11	15
11	16
11	17
11	18
11	19
11	20
11	21
11	22
11	23
11	24
11	25
11	26
11	27
11	28
11	29
11	30
11	31
11	32
11	33
11	34
11	35
11	36
11	37
11	38
11	39
11	40
12	1
12	2
12	3
12	4
12	5
12	6
12	7
12	8
12	9
12	10
12	11
12	12
12	13
12	14
12	15
12	16
12	17
12	18
12	19
12	20
12	21
12	22
12	23
12	24
12	25
12	26
12	27
12	28
12	29
12	30
12	31
12	32
12	33
12	34
12	35
12	36
12	37
12	38
12	39
12	40
13	1	Tbp	0.680113	-0.0373533
13	2	Tbp	0.689332	-0.0337134
13	3	Tbp	0.711528	-0.0170972
13	4	Tbp	0.715396	-0.0188079
13	5	Tbp	0.725922	-0.0138615
13	6	Tbp	0.744679	-0.000684253
13	7	Tbp	0.75868	0.00773739
13	8	Tbp	0.768383	0.0118617
13	9	Tbp	0.776716	0.0146154
13	10	Tbp	0.781923	0.0142427
13	11	Tbp	0.787582	0.0143224
13	12	Tbp	0.791292	0.0124532
13	13	Tbp	0.792943	0.00852504
13	14	Tbp	0.795314	0.00531633
13	15	Tbp	0.796428	0.000851393
13	16	Tbp	0.79829	-0.00286587
13	17	Tbp	0.800456	-0.0062792
13	18	Tbp	0.802527	-0.0097876
13	19	Tbp	0.806369	-0.011525
13	20	Tbp	0.814456	-0.00901718
13	21	Tbp	0.827261	-0.00179174
13	22	Tbp	0.852309	0.0176774
13	23	Tbp	0.898986	0.0587745
13	24	Tbp	0.990175	0.144384
13	25	Tbp	1.15943	0.308063
13	26	Tbp	1.45555	0.598602
13	27	Tbp	1.91844	1.05592
13	28	Tbp	2.48982	1.62171
13	29	Tbp	2.97155	2.09786
13	30	Tbp	3.34378	2.46451
13	31	Tbp	3.66908	2.78423
13	32	Tbp	3.93776	3.04734
13	33	Tbp	4.14778	3.25178
13	34	Tbp	4.3122	3.41062
13	35	Tbp	4.44401	3.53685
13	36	Tbp	4.54313	3.63038
13	37	Tbp	4.62363	3.70531
13	38	Tbp	4.69228	3.76838
13	39	Tbp	4.75083	3.82135
13	40	Tbp	4.79266	3.8576
14	1	Tbp	0.477986	0.00532443
14	2	Tbp	0.477813	0.0035869
14	3	Tbp	0.477009	0.00121902
14	4	Tbp	0.478288	0.000934598
14	5	Tbp	0.47945	0.000532095
14	6	Tbp	0.480768	0.000285668
14	7	Tbp	0.482123	7.7417e-05
14	8	Tbp	0.482672	-0.000937851
14	9	Tbp	0.484907	-0.000266993
14	10	Tbp	0.48628	-0.00045766
14	11	Tbp	0.487614	-0.000688561
14	12	Tbp	0.48926	-0.000606507
14	13	Tbp	0.491507	7.69872e-05
14	14	Tbp	0.492111	-0.000882968
14	15	Tbp	0.493677	-0.00088147
14	16	Tbp	0.495396	-0.000726281
14	17	Tbp	0.497518	-0.000167986
14	18	Tbp	0.497809	-0.00144131
14	19	Tbp	0.500468	-0.000346785
14	20	Tbp	0.503615	0.00123599
14	21	Tbp	0.506985	0.00304259
14	22	Tbp	0.512615	0.00710856
14	23	Tbp	0.521693	0.0146224
14	24	Tbp	0.53846	0.0298252
14	25	Tbp	0.57166	0.0614613
14	26	Tbp	0.633092	0.121329
14	27	Tbp	0.748022	0.234696
14	28	Tbp	0.961268	0.446377
14	29	Tbp	1.33467	0.818213
14	30	Tbp	1.92547	1.40745
14	31	Tbp	2.67201	2.15242
14	32	Tbp	3.30345	2.7823
14	33	Tbp	3.73461	3.2119
14	34	Tbp	4.06363	3.53936
14	35	Tbp	4.31416	3.78833
14	36	Tbp	4.50654	3.97913
14	37	Tbp	4.65639	4.12742
14	38	Tbp	4.76788	4.23735
14	39	Tbp	4.85651	4.32441
14	40	Tbp	4.91966	4.386
15	1	Tbp	0.42921	0.00175236
15	2	Tbp	0.429025	0.00088757
15	3	Tbp	0.429212	0.00039546
15	4	Tbp	0.430279	0.00078374
15	5	Tbp	0.430019	-0.000155524
15	6	Tbp	0.430104	-0.000749826
15	7	Tbp	0.431341	-0.000192566
15	8	Tbp	0.432461	0.00024909
15	9	Tbp	0.433531	0.000639129
15	10	Tbp	0.433723	0.000152324
15	11	Tbp	0.433997	-0.000252405
15	12	Tbp	0.435187	0.000257618
15	13	Tbp	0.43562	1.22411e-05
15	14	Tbp	0.436368	8.06234e-05
15	15	Tbp	0.436526	-0.000440425
15	16	Tbp	0.436151	-0.00149476
15	17	Tbp	0.43664	-0.00168541
15	18	Tbp	0.438672	-0.000331748
15	19	Tbp	0.439742	5.88873e-05
15	20	Tbp	0.441048	0.000685199
15	21	Tbp	0.44303	0.00198835
15	22	Tbp	0.447773	0.00605179
15	23	Tbp	0.456707	0.014307
15	24	Tbp	0.472573	0.0294942
15	25	Tbp	0.504146	0.0603873
15	26	Tbp	0.56483	0.120393
15	27	Tbp	0.680141	0.235024
15	28	Tbp	0.893327	0.447531
15	29	Tbp	1.26828	0.821809
15	30	Tbp	1.85529	1.40813
15	31	Tbp	2.59032	2.14248
15	32	Tbp	3.20287	2.75436
15	33	Tbp	3.62065	3.17146
15	34	Tbp	3.9425	3.49263
15	35	Tbp	4.18783	3.73728
15	36	Tbp	4.38124	3.93001
15	37	Tbp	4.5378	4.08589
15	38	Tbp	4.65088	4.19829
15	39	Tbp	4.73481	4.28154
15	40	Tbp	4.7932	4.33925
16	1	Tbp	0.467393	0.00370062
16	2	Tbp	0.467158	0.00291467
16	3	Tbp	0.466233	0.00143997
16	4	Tbp	0.466214	0.000870177
16	5	Tbp	0.465921	2.66534e-05
16	6	Tbp	0.466409	-3.51551e-05
16	7	Tbp	0.466226	-0.000768529
16	8	Tbp	0.466611	-0.000934556
16	9	Tbp	0.468484	0.000388728
16	10	Tbp	0.468697	5.07112e-05
16	11	Tbp	0.468647	-0.000549447
16	12	Tbp	0.469462	-0.000284681
16	13	Tbp	0.469764	-0.000532426
16	14	Tbp	0.470181	-0.000666565
16	15	Tbp	0.471479	8.2011e-05
16	16	Tbp	0.471395	-0.000553045
16	17	Tbp	0.472024	-0.000474604
16	18	Tbp	0.47252	-0.000528068
16	19	Tbp	0.473536	-6.28225e-05
16	20	Tbp	0.474087	-6.20461e-05
16	21	Tbp	0.477293	0.0025937
16	22	Tbp	0.482412	0.00716213
16	23	Tbp	0.493029	0.0172288
16	24	Tbp	0.512948	0.0365979
16	25	Tbp	0.551891	0.0749906
16	26	Tbp	0.628111	0.15066
16	27	Tbp	0.769655	0.291653
16	28	Tbp	1.02747	0.548921
16	29	Tbp	1.4702	0.991101
16	30	Tbp	2.12406	1.64441
16	31	Tbp	2.84508	2.36487
16	32	Tbp	3.37154	2.89079
16	33	Tbp	3.74718	3.26587
16	34	Tbp	4.04858	3.56672
16	35	Tbp	4.28147	3.79907
16	36	Tbp	4.45652	3.97357
16	37	Tbp	4.59286	4.10936
16	38	Tbp	4.69996	4.21591
16	39	Tbp	4.7797	4.2951
16	40	Tbp	4.83672	4.35156
17	1	Tbp	0.517749	0.00104527
17	2	Tbp	0.517751	3.9795e-05
17	3	Tbp	0.518307	-0.000412127
17	4	Tbp	0.51918	-0.000546416
17	5	Tbp	0.520764	2.98426e-05
17	6	Tbp	0.521662	-7.98294e-05
17	7	Tbp	0.524002	0.00125228
17	8	Tbp	0.524346	0.000589353
17	9	Tbp	0.524205	-0.000559884
17	10	Tbp	0.526025	0.000252886
17	11	Tbp	0.527781	0.00100081
17	12	Tbp	0.528534	0.000746413
17	13	Tbp	0.528669	-0.000126139
17	14	Tbp	0.529548	-0.000254467
17	15	Tbp	0.530217	-0.000593021
17	16	Tbp	0.530705	-0.00111242
17	17	Tbp	0.53197	-0.000855876
17	18	Tbp	0.532668	-0.00116522
17	19	Tbp	0.533861	-0.000979495
17	20	Tbp	0.536082	0.000233698
17	21	Tbp	0.539436	0.00257962
17	22	Tbp	0.543266	0.00540244
17	23	Tbp	0.552135	0.0132633
17	24	Tbp	0.57113	0.0312512
17	25	Tbp	0.608566	0.0676796
17	26	Tbp	0.675559	0.133665
17	27	Tbp	0.801786	0.258884
17	28	Tbp	1.03522	0.491314
17	29	Tbp	1.43448	0.889562
17	30	Tbp	2.03629	1.49037
17	31	Tbp	2.72607	2.17913
17	32	Tbp	3.24912	2.70118
17	33	Tbp	3.62399	3.07504
17	34	Tbp	3.91342	3.36347
17	35	Tbp	4.1454	3.59444
17	36	Tbp	4.32784	3.77587
17	37	Tbp	4.46389	3.91091
17	38	Tbp	4.56764	4.01365
17	39	Tbp	4.64885	4.09386
17	40	Tbp	4.69639	4.14039
18	1	Tbp	0.461665	0.00310882
18	2	Tbp	0.461481	0.00203577
18	3	Tbp	0.460878	0.000542739
18	4	Tbp	0.461057	-0.000167026
18	5	Tbp	0.461553	-0.000561213
18	6	Tbp	0.462365	-0.000638572
18	7	Tbp	0.464406	0.000513295
18	8	Tbp	0.464937	0.00015502
18	9	Tbp	0.464828	-0.000843738
18	10	Tbp	0.466182	-0.000378903
18	11	Tbp	0.467553	0.000102859
18	12	Tbp	0.468382	4.27256e-05
18	13	Tbp	0.470378	0.00114903
18	14	Tbp	0.470979	0.000860636
18	15	Tbp	0.471081	7.31471e-05
18	16	Tbp	0.47254	0.000642409
18	17	Tbp	0.472922	0.000135747
18	18	Tbp	0.472942	-0.000733847
18	19	Tbp	0.47389	-0.000675605
18	20	Tbp	0.474903	-0.000551411
18	21	Tbp	0.476677	0.000332712
18	22	Tbp	0.481569	0.00433523
18	23	Tbp	0.489268	0.0111452
18	24	Tbp	0.505616	0.0266038
18	25	Tbp	0.535245	0.0553434
18	26	Tbp	0.59202	0.111228
18	27	Tbp	0.70001	0.218329
18	28	Tbp	0.899389	0.416819
18	29	Tbp	1.25321	0.769747
18	30	Tbp	1.81841	1.33406
18	31	Tbp	2.53502	2.04978
18	32	Tbp	3.15543	2.66931
18	33	Tbp	3.58019	3.09318
18	34	Tbp	3.90114	3.41323
18	35	Tbp	4.15471	3.66592
18	36	Tbp	4.3548	3.86512
18	37	Tbp	4.50795	4.01738
18	38	Tbp	4.62559	4.13413
18	39	Tbp	4.72224	4.22988
18	40	Tbp	4.77759	4.28434
19	1	Tbp	0.479877	0.00318051
19	2	Tbp	0.479798	0.00253286
19	3	Tbp	0.479335	0.00150134
19	4	Tbp	0.479642	0.00123948
19	5	Tbp	0.479531	0.000559363
19	6	Tbp	0.478893	-0.000647684
19	7	Tbp	0.479258	-0.000851348
19	8	Tbp	0.479271	-0.00140715
19	9	Tbp	0.479533	-0.00171331
19	10	Tbp	0.481674	-0.000140723
19	11	Tbp	0.482967	0.000583092
19	12	Tbp	0.483287	0.000334516
19	13	Tbp	0.484285	0.000763914
19	14	Tbp	0.484516	0.000425902
19	15	Tbp	0.484389	-0.00026944
19	16	Tbp	0.484502	-0.000726125
19	17	Tbp	0.485365	-0.000431166
19	18	Tbp	0.485923	-0.000442186
19	19	Tbp	0.486547	-0.00038642
19	20	Tbp	0.486417	-0.00108522
19	21	Tbp	0.487977	-9.47632e-05
19	22	Tbp	0.491428	0.00278793
19	23	Tbp	0.49523	0.00602089
19	24	Tbp	0.503617	0.0138393
19	25	Tbp	0.520936	0.0305893
19	26	Tbp	0.553916	0.0630005
19	27	Tbp	0.617042	0.125558
19	28	Tbp	0.737448	0.245395
19	29	Tbp	0.959279	0.466657
19	30	Tbp	1.34676	0.853573
19	31	Tbp	1.94999	1.45623
19	32	Tbp	2.68072	2.18639
19	33	Tbp	3.26859	2.77369
19	34	Tbp	3.68563	3.19017
19	35	Tbp	4.01351	3.51748
19	36	Tbp	4.27248	3.77588
19	37	Tbp	4.47057	3.9734
19	38	Tbp	4.63115	4.13341
19	39	Tbp	4.74836	4.25005
19	40	Tbp	4.8217	4.32283
20	1	Tbp	0.465577	0.00195511
20	2	Tbp	0.465592	0.00146432
20	3	Tbp	0.465536	0.00090229
20	4	Tbp	0.464737	-0.000403213
20	5	Tbp	0.464954	-0.000691683
20	6	Tbp	0.465931	-0.000221326
20	7	Tbp	0.466736	7.8264e-05
20	8	Tbp	0.468483	0.00131889
20	9	Tbp	0.468101	0.000431366
20	10	Tbp	0.467443	-0.000732934
20	11	Tbp	0.467727	-0.000955123
20	12	Tbp	0.46982	0.000632046
20	13	Tbp	0.470263	0.000569299
20	14	Tbp	0.469945	-0.000254599
20	15	Tbp	0.470809	0.000103225
20	16	Tbp	0.470137	-0.00107544
20	17	Tbp	0.470809	-0.000909454
20	18	Tbp	0.472327	0.000103157
20	19	Tbp	0.472258	-0.000472339
20	20	Tbp	0.473002	-0.000233695
20	21	Tbp	0.475553	0.00181127
20	22	Tbp	0.482829	0.00858136
20	23	Tbp	0.491833	0.0170789
20	24	Tbp	0.50883	0.0335695
20	25	Tbp	0.543119	0.0673535
20	26	Tbp	0.608376	0.132104
20	27	Tbp	0.734443	0.257665
20	28	Tbp	0.963276	0.485992
20	29	Tbp	1.36294	0.885151
20	30	Tbp	1.97854	1.50025
20	31	Tbp	2.72646	2.24766
20	32	Tbp	3.32567	2.84636
20	33	Tbp	3.73069	3.25088
20	34	Tbp	4.05286	3.57254
20	35	Tbp	4.30372	3.82289
20	36	Tbp	4.49352	4.01219
20	37	Tbp	4.64643	4.16459
20	38	Tbp	4.76078	4.27843
20	39	Tbp	4.84129	4.35844
20	40	Tbp	4.89766	4.41431
21	1
21	2
21	3
21	4
21	5
21	6
21	7
21	8
21	9
21	10
21	11
21	12
21	13
21	14
21	15
21	16
21	17
21	18
21	19
21	20
21	21
21	22
21	23
21	24
21	25
21	26
21	27
21	28
21	29
21	30
21	31
21	32
21	33
21	34
21	35
21	36
21	37
21	38
21	39
21	40
22	1
22	2
22	3
22	4
22	5
22	6
22	7
22	8
22	9
22	10
22	11
22	12
22	13
22	14
22	15
22	16
22	17
22	18
22	19
22	20
22	21
22	22
22	23
22	24
22	25
22	26
22	27
22	28
22	29
22	30
22	31
22	32
22	33
22	34
22	35
22	36
22	37
22	38
22	39
22	40
23	1
23	2
23	3
23	4
23	5
23	6
23	7
23	8
23	9
23	10
23	11
23	12
23	13
23	14
23	15
23	16
23	17
23	18
23	19
23	20
23	21
23	22
23	23
23	24
23	25
23	26
23	27
23	28
23	29
23	30
23	31
23	32
23	33
23	34
23	35
23	36
23	37
23	38
23	39
23	40
24	1
24	2
24	3
24	4
24	5
24	6
24	7
24	8
24	9
24	10
24	11
24	12
24	13
24	14
24	15
24	16
24	17
24	18
24	19
24	20
24	21
24	22
24	23
24	24
24	25
24	26
24	27
24	28
24	29
24	30
24	31
24	32
24	33
24	34
24	35
24	36
24	37
24	38
24	39
24	40
25	1	Cidea	0.416758	-0.00252587
25	2	Cidea	0.413227	-0.00810871
25	3	Cidea	0.411847	-0.0115416
25	4	Cidea	0.4231	-0.00234059
25	5	Cidea	0.428865	0.00137233
25	6	Cidea	0.432182	0.0026372
25	7	Cidea	0.43432	0.00272359
25	8	Cidea	0.436506	0.00285717
25	9	Cidea	0.4392	0.00349929
25	10	Cidea	0.440242	0.00248881
25	11	Cidea	0.442338	0.00253315
25	12	Cidea	0.444355	0.00249798
25	13	Cidea	0.445122	0.00121261
25	14	Cidea	0.446534	0.00057287
25	15	Cidea	0.448141	0.000127771
25	16	Cidea	0.450178	0.000112213
25	17	Cidea	0.45099	-0.00112745
25	18	Cidea	0.451337	-0.00283274
25	19	Cidea	0.453324	-0.00289771
25	20	Cidea	0.455608	-0.00266611
25	21	Cidea	0.461097	0.000771254
25	22	Cidea	0.468663	0.00628519
25	23	Cidea	0.484798	0.0203678
25	24	Cidea	0.516245	0.0497625
25	25	Cidea	0.577592	0.109058
25	26	Cidea	0.69159	0.221003
25	27	Cidea	0.891068	0.418429
25	28	Cidea	1.21196	0.73727
25	29	Cidea	1.63733	1.16059
25	30	Cidea	2.08365	1.60486
25	31	Cidea	2.49491	2.01407
25	32	Cidea	2.86054	2.37764
25	33	Cidea	3.17443	2.68948
25	34	Cidea	3.42328	2.93628
25	35	Cidea	3.62261	3.13355
25	36	Cidea	3.77912	3.28801
25	37	Cidea	3.90251	3.40935
25	38	Cidea	4.00469	3.50948
25	39	Cidea	4.08602	3.58875
25	40	Cidea	4.14774	3.64842
26	1	Cidea	0.383507	0.00874555
26	2	Cidea	0.381578	0.00649072
26	3	Cidea	0.379702	0.00428863
26	4	Cidea	0.378683	0.00294295
26	5	Cidea	0.376816	0.000750848
26	6	Cidea	0.375524	-0.000867767
26	7	Cidea	0.374998	-0.0017196
26	8	Cidea	0.37526	-0.00178334
26	9	Cidea	0.375369	-0.00200053
26	10	Cidea	0.375891	-0.00180433
26	11	Cidea	0.377656	-0.000365077
26	12	Cidea	0.377571	-0.000776042
26	13	Cidea	0.377295	-0.00137831
26	14	Cidea	0.377483	-0.00151602
26	15	Cidea	0.37724	-0.00208523
26	16	Cidea	0.37793	-0.00172146
26	17	Cidea	0.380143	0.000165368
26	18	Cidea	0.382183	0.00188017
26	19	Cidea	0.386619	0.00598971
26	20	Cidea	0.392112	0.0111573
26	21	Cidea	0.404977	0.0236959
26	22	Cidea	0.428583	0.0469761
26	23	Cidea	0.472798	0.0908648
26	24	Cidea	0.553817	0.171558
26	25	Cidea	0.687277	0.304692
26	26	Cidea	0.87898	0.496069
26	27	Cidea	1.11792	0.734682
26	28	Cidea	1.39031	1.00675
26	29	Cidea	1.68263	1.29874
26	30	Cidea	1.98791	1.6037
26	31	Cidea	2.30857	1.92403
26	32	Cidea	2.62868	2.24381
26	33	Cidea	2.93552	2.55033
26	34	Cidea	3.21112	2.8256
26	35	Cidea	3.45013	3.06428
26	36	Cidea	3.64916	3.26299
26	37	Cidea	3.81202	3.42552
26	38	Cidea	3.95173	3.56491
26	39	Cidea	4.0641	3.67695
26	40	Cidea	4.14389	3.75641
27	1	Cidea	0.480937	0.00646474
27	2	Cidea	0.479954	0.0055901
27	3	Cidea	0.478236	0.00398035
27	4	Cidea	0.475596	0.00144756
27	5	Cidea	0.474625	0.000584538
27	6	Cidea	0.474198	0.000265468
27	7	Cidea	0.473729	-9.50279e-05
27	8	Cidea	0.472747	-0.000969465
27	9	Cidea	0.472041	-0.00156713
27	10	Cidea	0.471942	-0.00155894
27	11	Cidea	0.4719	-0.00149237
27	12	Cidea	0.471065	-0.00221994
27	13	Cidea	0.470615	-0.00256127
27	14	Cidea	0.471514	-0.0015545
27	15	Cidea	0.471731	-0.00123022
27	16	Cidea	0.47178	-0.00107332
27	17	Cidea	0.473135	0.000390085
27	18	Cidea	0.475089	0.00245186
27	19	Cidea	0.477731	0.00520231
27	20	Cidea	0.481999	0.00957758
27	21	Cidea	0.491285	0.0189718
27	22	Cidea	0.511125	0.0389201
27	23	Cidea	0.54857	0.0764725
27	24	Cidea	0.616734	0.144745
27	25	Cidea	0.728529	0.256647
27	26	Cidea	0.888608	0.416835
27	27	Cidea	1.08235	0.610689
27	28	Cidea	1.28807	0.816516
27	29	Cidea	1.49534	1.02389
27	30	Cidea	1.70126	1.22991
27	31	Cidea	1.90991	1.43868
27	32	Cidea	2.12212	1.65099
27	33	Cidea	2.34311	1.87209
27	34	Cidea	2.56513	2.09422
27	35	Cidea	2.78157	2.31076
27	36	Cidea	2.97946	2.50877
27	37	Cidea	3.15723	2.68664
27	38	Cidea	3.31042	2.83994
27	39	Cidea	3.43848	2.96811
27	40	Cidea	3.53008	3.05982
28	1	Cidea	0.471883	0.00376835
28	2	Cidea	0.471879	0.00278553
28	3	Cidea	0.471784	0.00171232
28	4	Cidea	0.471742	0.000691644
28	5	Cidea	0.472792	0.000763049
28	6	Cidea	0.474433	0.00142543
28	7	Cidea	0.47477	0.0007848
28	8	Cidea	0.47431	-0.000654475
28	9	Cidea	0.474068	-0.0018747
28	10	Cidea	0.474601	-0.0023196
28	11	Cidea	0.477345	-0.000554137
28	12	Cidea	0.47831	-0.0005677
28	13	Cidea	0.478299	-0.00155702
28	14	Cidea	0.480069	-0.000765949
28	15	Cidea	0.480619	-0.00119403
28	16	Cidea	0.48127	-0.00152159
28	17	Cidea	0.483559	-0.000211572
28	18	Cidea	0.486511	0.00176289
28	19	Cidea	0.489808	0.00408064
28	20	Cidea	0.496136	0.00943037
28	21	Cidea	0.509813	0.0221296
28	22	Cidea	0.538273	0.0496102
28	23	Cidea	0.591286	0.101645
28	24	Cidea	0.684994	0.194375
28	25	Cidea	0.833006	0.341409
28	26	Cidea	1.03631	0.543737
28	27	Cidea	1.28103	0.787479
28	28	Cidea	1.54981	1.05528
28	29	Cidea	1.83285	1.33733
28	30	Cidea	2.12897	1.63248
28	31	Cidea	2.4341	1.93663
28	32	Cidea	2.73297	2.23452
28	33	Cidea	3.0149	2.51547
28	34	Cidea	3.26575	2.76534
28	35	Cidea	3.48262	2.98124
28	36	Cidea	3.66642	3.16406
28	37	Cidea	3.82074	3.3174
28	38	Cidea	3.94746	3.44314
28	39	Cidea	4.04939	3.5441
28	40	Cidea	4.12206	3.61579
29	1	Cidea	0.506387	0.00232396
29	2	Cidea	0.506647	0.00213806
29	3	Cidea	0.506892	0.00193701
29	4	Cidea	0.506713	0.00131248
29	5	Cidea	0.505469	-0.000376893
29	6	Cidea	0.505416	-0.000875781
29	7	Cidea	0.506318	-0.000420458
29	8	Cidea	0.506492	-0.000692312
29	9	Cidea	0.506785	-0.000844539
29	10	Cidea	0.507992	-8.40404e-05
29	11	Cidea	0.508646	0.000124698
29	12	Cidea	0.508792	-0.000175825
29	13	Cidea	0.509061	-0.00035255
29	14	Cidea	0.508277	-0.00158261
29	15	Cidea	0.50845	-0.00185512
29	16	Cidea	0.510749	-1.94635e-06
29	17	Cidea	0.512842	0.00164493
29	18	Cidea	0.513886	0.00224295
29	19	Cidea	0.517808	0.00571898
29	20	Cidea	0.525308	0.0127732
29	21	Cidea	0.540547	0.0275663
29	22	Cidea	0.571421	0.057994
29	23	Cidea	0.628606	0.114733
29	24	Cidea	0.733941	0.219623
29	25	Cidea	0.909806	0.395041
29	26	Cidea	1.17008	0.654868
29	27	Cidea	1.50294	0.98728
29	28	Cidea	1.87346	1.35736
29	29	Cidea	2.24341	1.72686
29	30	Cidea	2.58576	2.06877
29	31	Cidea	2.88514	2.3677
29	32	Cidea	3.13507	2.61718
29	33	Cidea	3.33341	2.81508
29	34	Cidea	3.4955	2.97673
29	35	Cidea	3.62531	3.10608
29	36	Cidea	3.73216	3.21249
29	37	Cidea	3.81797	3.29786
29	38	Cidea	3.89342	3.37285
29	39	Cidea	3.95741	3.4364
29	40	Cidea	4.00114	3.47969
30	1	Cidea	0.470533	0.00206138
30	2	Cidea	0.470536	0.00117839
30	3	Cidea	0.470329	8.50354e-05
30	4	Cidea	0.470714	-0.000415078
30	5	Cidea	0.473021	0.0010061
30	6	Cidea	0.473488	0.000587768
30	7	Cidea	0.473555	-0.00023141
30	8	Cidea	0.474315	-0.00035667
30	9	Cidea	0.475586	2.8554e-05
30	10	Cidea	0.476488	4.50635e-05
30	11	Cidea	0.477426	9.65013e-05
30	12	Cidea	0.47845	0.000235677
30	13	Cidea	0.478647	-0.00045383
30	14	Cidea	0.478921	-0.00106493
30	15	Cidea	0.479619	-0.00125253
30	16	Cidea	0.48048	-0.00127751
30	17	Cidea	0.483293	0.000649626
30	18	Cidea	0.485847	0.00231763
30	19	Cidea	0.490321	0.00590681
30	20	Cidea	0.499393	0.0140923
30	21	Cidea	0.517215	0.0310293
30	22	Cidea	0.550409	0.0633374
30	23	Cidea	0.61228	0.124323
30	24	Cidea	0.727148	0.238305
30	25	Cidea	0.92235	0.432622
30	26	Cidea	1.22174	0.731129
30	27	Cidea	1.61435	1.12285
30	28	Cidea	2.05672	1.56433
30	29	Cidea	2.49235	1.99908
30	30	Cidea	2.88485	2.3907
30	31	Cidea	3.21539	2.72035
30	32	Cidea	3.48802	2.99209
30	33	Cidea	3.70743	3.21062
30	34	Cidea	3.87928	3.38158
30	35	Cidea	4.01624	3.51766
30	36	Cidea	4.13002	3.63055
30	37	Cidea	4.22319	3.72284
30	38	Cidea	4.29748	3.79624
30	39	Cidea	4.3619	3.85978
30	40	Cidea	4.40972	3.90671
31	1	Cidea	0.511741	0.0188043
31	2	Cidea	0.508465	0.0134181
31	3	Cidea	0.502193	0.00503647
31	4	Cidea	0.495989	-0.00327656
31	5	Cidea	0.494641	-0.00673412
31	6	Cidea	0.49545	-0.00803494
31	7	Cidea	0.500499	-0.00509551
31	8	Cidea	0.508176	0.000471969
31	9	Cidea	0.514862	0.00504841
31	10	Cidea	0.519467	0.00754381
31	11	Cidea	0.521645	0.00761282
31	12	Cidea	0.521587	0.00544547
31	13	Cidea	0.521129	0.00287721
31	14	Cidea	0.521275	0.000914127
31	15	Cidea	0.522933	0.000462494
31	16	Cidea	0.522884	-0.00169568
31	17	Cidea	0.522047	-0.00464272
31	18	Cidea	0.52534	-0.00345928
31	19	Cidea	0.528435	-0.00247396
31	20	Cidea	0.534192	0.0011736
31	21	Cidea	0.546123	0.0109955
31	22	Cidea	0.564366	0.0271288
31	23	Cidea	0.600461	0.0611138
31	24	Cidea	0.666875	0.125418
31	25	Cidea	0.786309	0.242743
31	26	Cidea	0.984129	0.438453
31	27	Cidea	1.27598	0.728197
31	28	Cidea	1.65166	1.10177
31	29	Cidea	2.07178	1.51977
31	30	Cidea	2.49014	1.93602
31	31	Cidea	2.8766	2.32038
31	32	Cidea	3.20728	2.64895
31	33	Cidea	3.48329	2.92285
31	34	Cidea	3.70917	3.14661
31	35	Cidea	3.8899	3.32524
31	36	Cidea	4.03457	3.4678
31	37	Cidea	4.15436	3.58548
31	38	Cidea	4.2513	3.68031
31	39	Cidea	4.32897	3.75587
31	40	Cidea	4.38446	3.80925
32	1	Cidea	0.499885	-0.00127033
32	2	Cidea	0.501369	-0.000579985
32	3	Cidea	0.502103	-0.000639969
32	4	Cidea	0.501106	-0.0024298
32	5	Cidea	0.503361	-0.000968674
32	6	Cidea	0.505459	0.000335096
32	7	Cidea	0.508393	0.00247637
32	8	Cidea	0.508797	0.00208653
32	9	Cidea	0.508625	0.00112104
32	10	Cidea	0.509529	0.00123075
32	11	Cidea	0.510542	0.00145084
32	12	Cidea	0.510414	0.000529393
32	13	Cidea	0.509912	-0.000766672
32	14	Cidea	0.508927	-0.00254554
32	15	Cidea	0.509157	-0.00310924
32	16	Cidea	0.511645	-0.00141452
32	17	Cidea	0.513309	-0.00054378
32	18	Cidea	0.515366	0.000719578
32	19	Cidea	0.517909	0.00246859
32	20	Cidea	0.526917	0.0106828
32	21	Cidea	0.541978	0.0249502
32	22	Cidea	0.571097	0.0532765
32	23	Cidea	0.626362	0.107747
32	24	Cidea	0.727836	0.208428
32	25	Cidea	0.893751	0.373549
32	26	Cidea	1.12916	0.608166
32	27	Cidea	1.42555	0.903764
32	28	Cidea	1.76584	1.24326
32	29	Cidea	2.13448	1.61111
32	30	Cidea	2.51232	1.98815
32	31	Cidea	2.86764	2.34268
32	32	Cidea	3.18945	2.6637
32	33	Cidea	3.47152	2.94497
32	34	Cidea	3.71107	3.18373
32	35	Cidea	3.90105	3.37291
32	36	Cidea	4.0535	3.52457
32	37	Cidea	4.17817	3.64845
32	38	Cidea	4.28181	3.7513
32	39	Cidea	4.36702	3.8357
32	40	Cidea	4.42998	3.89788
33	1
33	2
33	3
33	4
33	5
33	6
33	7
33	8
33	9
33	10
33	11
33	12
33	13
33	14
33	15
33	16
33	17
33	18
33	19
33	20
33	21
33	22
33	23
33	24
33	25
33	26
33	27
33	28
33	29
33	30
33	31
33	32
33	33
33	34
33	35
33	36
33	37
33	38
33	39
33	40
34	1
34	2
34	3
34	4
34	5
34	6
34	7
34	8
34	9
34	10
34	11
34	12
34	13
34	14
34	15
34	16
34	17
34	18
34	19
34	20
34	21
34	22
34	23
34	24
34	25
34	26
34	27
34	28
34	29
34	30
34	31
34	32
34	33
34	34
34	35
34	36
34	37
34	38
34	39
34	40
35	1
35	2
35	3
35	4
35	5
35	6
35	7
35	8
35	9
35	10
35	11
35	12
35	13
35	14
35	15
35	16
35	17
35	18
35	19
35	20
35	21
35	22
35	23
35	24
35	25
35	26
35	27
35	28
35	29
35	30
35	31
35	32
35	33
35	34
35	35
35	36
35	37
35	38
35	39
35	40
36	1
36	2
36	3
36	4
36	5
36	6
36	7
36	8
36	9
36	10
36	11
36	12
36	13
36	14
36	15
36	16
36	17
36	18
36	19
36	20
36	21
36	22
36	23
36	24
36	25
36	26
36	27
36	28
36	29
36	30
36	31
36	32
36	33
36	34
36	35
36	36
36	37
36	38
36	39
36	40
37	1	Cidea	0.472897	-0.00818439
37	2	Cidea	0.476301	-0.00508338
37	3	Cidea	0.476613	-0.00507516
37	4	Cidea	0.485552	0.00356062
37	5	Cidea	0.486116	0.00382132
37	6	Cidea	0.485594	0.00299569
37	7	Cidea	0.484051	0.00114883
37	8	Cidea	0.482506	-0.000699726
37	9	Cidea	0.48299	-0.000518896
37	10	Cidea	0.483886	7.30578e-05
37	11	Cidea	0.483081	-0.00103554
37	12	Cidea	0.48303	-0.00138933
37	13	Cidea	0.483609	-0.001114
37	14	Cidea	0.483126	-0.00190082
37	15	Cidea	0.482844	-0.00248588
37	16	Cidea	0.484188	-0.00144635
37	17	Cidea	0.484416	-0.00152132
37	18	Cidea	0.484461	-0.00178019
37	19	Cidea	0.486453	-9.1512e-05
37	20	Cidea	0.488863	0.00201494
37	21	Cidea	0.492596	0.00544428
37	22	Cidea	0.499894	0.0124388
37	23	Cidea	0.51402	0.0262612
37	24	Cidea	0.542569	0.0545067
37	25	Cidea	0.59841	0.110045
37	26	Cidea	0.701254	0.212585
37	27	Cidea	0.879725	0.390753
37	28	Cidea	1.16795	0.678672
37	29	Cidea	1.5625	1.07292
37	30	Cidea	1.99995	1.51007
37	31	Cidea	2.4166	1.92641
37	32	Cidea	2.78586	2.29537
37	33	Cidea	3.11574	2.62494
37	34	Cidea	3.39028	2.89919
37	35	Cidea	3.60519	3.11379
37	36	Cidea	3.77064	3.27893
37	37	Cidea	3.90328	3.41127
37	38	Cidea	4.01062	3.5183
37	39	Cidea	4.10064	3.60803
37	40	Cidea	4.16426	3.67134
38	1	Cidea	0.461566	0.00581445
38	2	Cidea	0.460022	0.00372167
38	3	Cidea	0.458975	0.002126
38	4	Cidea	0.457942	0.000544451
38	5	Cidea	0.45825	0.00030389
38	6	Cidea	0.458586	9.08958e-05
38	7	Cidea	0.459302	0.000258477
38	8	Cidea	0.459168	-0.000423993
38	9	Cidea	0.458766	-0.00137498
38	10	Cidea	0.459574	-0.00111552
38	11	Cidea	0.459892	-0.00134625
38	12	Cidea	0.46073	-0.00105752
38	13	Cidea	0.462189	-0.000147412
38	14	Cidea	0.462687	-0.000198103
38	15	Cidea	0.463214	-0.000219825
38	16	Cidea	0.463732	-0.0002504
38	17	Cidea	0.463955	-0.000576166
38	18	Cidea	0.465643	0.00056327
38	19	Cidea	0.468452	0.00282318
38	20	Cidea	0.475974	0.00979687
38	21	Cidea	0.487849	0.0211227
38	22	Cidea	0.509749	0.0424744
38	23	Cidea	0.552916	0.0850921
38	24	Cidea	0.631869	0.163497
38	25	Cidea	0.76167	0.292749
38	26	Cidea	0.948147	0.478677
38	27	Cidea	1.18041	0.710393
38	28	Cidea	1.44236	0.971793
38	29	Cidea	1.72489	1.25378
38	30	Cidea	2.02058	1.54891
38	31	Cidea	2.33	1.85779
38	32	Cidea	2.63658	2.16382
38	33	Cidea	2.93477	2.46146
38	34	Cidea	3.2056	2.73174
38	35	Cidea	3.44122	2.96681
38	36	Cidea	3.63992	3.16496
38	37	Cidea	3.79897	3.32347
38	38	Cidea	3.93284	3.45679
38	39	Cidea	4.04558	3.56898
38	40	Cidea	4.12326	3.6461
39	1	Cidea	0.526095	0.00268489
39	2	Cidea	0.526165	0.00113527
39	3	Cidea	0.526557	-9.16544e-05
39	4	Cidea	0.528651	0.000382837
39	5	Cidea	0.53047	0.000583146
39	6	Cidea	0.53128	-0.000226068
39	7	Cidea	0.53281	-0.000316033
39	8	Cidea	0.534032	-0.000713021
39	9	Cidea	0.536688	0.000324078
39	10	Cidea	0.537784	-0.00019963
39	11	Cidea	0.540196	0.000593925
39	12	Cidea	0.542668	0.00144691
39	13	Cidea	0.542944	0.000102978
39	14	Cidea	0.543128	-0.00133226
39	15	Cidea	0.54515	-0.000928881
39	16	Cidea	0.546372	-0.00132587
39	17	Cidea	0.548683	-0.000634655
39	18	Cidea	0.551753	0.000816398
39	19	Cidea	0.554074	0.0015178
39	20	Cidea	0.560281	0.00610561
39	21	Cidea	0.569701	0.013907
39	22	Cidea	0.589081	0.0316673
39	23	Cidea	0.625781	0.066748
39	24	Cidea	0.691944	0.131292
39	25	Cidea	0.803352	0.241082
39	26	Cidea	0.963077	0.399187
39	27	Cidea	1.15916	0.593656
39	28	Cidea	1.37596	0.808831
39	29	Cidea	1.59479	1.02604
39	30	Cidea	1.81237	1.242
39	31	Cidea	2.03178	1.45979
39	32	Cidea	2.25261	1.67901
39	33	Cidea	2.48615	1.91092
39	34	Cidea	2.72526	2.14842
39	35	Cidea	2.96197	2.38351
39	36	Cidea	3.18724	2.60716
39	37	Cidea	3.39115	2.80945
39	38	Cidea	3.56925	2.98593
39	39	Cidea	3.71766	3.13272
39	40	Cidea	3.82647	3.23992
40	1	Cidea	0.501642	0.00330821
40	2	Cidea	0.501373	0.0024212
40	3	Cidea	0.50093	0.00135913
40	4	Cidea	0.500579	0.000390101
40	5	Cidea	0.50051	-0.000297176
40	6	Cidea	0.500634	-0.00079032
40	7	Cidea	0.501471	-0.000572082
40	8	Cidea	0.503445	0.000784067
40	9	Cidea	0.503924	0.000644319
40	10	Cidea	0.504071	0.000173527
40	11	Cidea	0.504004	-0.000511664
40	12	Cidea	0.504077	-0.00105613
40	13	Cidea	0.504589	-0.00116226
40	14	Cidea	0.50473	-0.00163991
40	15	Cidea	0.506676	-0.000312485
40	16	Cidea	0.508317	0.00071119
40	17	Cidea	0.508793	0.000568342
40	18	Cidea	0.510554	0.00171135
40	19	Cidea	0.514207	0.0047462
40	20	Cidea	0.522503	0.0124247
40	21	Cidea	0.536666	0.0259693
40	22	Cidea	0.563543	0.0522278
40	23	Cidea	0.616179	0.104246
40	24	Cidea	0.709285	0.196733
40	25	Cidea	0.858713	0.345544
40	26	Cidea	1.06602	0.55223
40	27	Cidea	1.31251	0.798102
40	28	Cidea	1.58304	1.06802
40	29	Cidea	1.8685	1.35286
40	30	Cidea	2.16438	1.64812
40	31	Cidea	2.47003	1.95315
40	32	Cidea	2.77033	2.25283
40	33	Cidea	3.05396	2.53584
40	34	Cidea	3.30788	2.78915
40	35	Cidea	3.52732	3.00797
40	36	Cidea	3.71183	3.19186
40	37	Cidea	3.86007	3.33948
40	38	Cidea	3.98894	3.46773
40	39	Cidea	4.08952	3.56769
40	40	Cidea	4.16613	3.64369
41	1	Cidea	0.496077	-0.000189277
41	2	Cidea	0.496165	-0.000782999
41	3	Cidea	0.49724	-0.000390146
41	4	Cidea	0.498327	1.49261e-05
41	5	Cidea	0.499949	0.000955844
41	6	Cidea	0.501316	0.00164082
41	7	Cidea	0.501343	0.000985287
41	8	Cidea	0.500943	-9.66577e-05
41	9	Cidea	0.500992	-0.000728826
41	10	Cidea	0.501439	-0.000964324
41	11	Cidea	0.501692	-0.00139282
41	12	Cidea	0.502826	-0.000940306
41	13	Cidea	0.503674	-0.000774308
41	14	Cidea	0.504769	-0.000361666
41	15	Cidea	0.505038	-0.000774727
41	16	Cidea	0.506784	0.000289394
41	17	Cidea	0.507561	0.000385058
41	18	Cidea	0.51001	0.00215245
41	19	Cidea	0.514035	0.00549556
41	20	Cidea	0.523279	0.0140569
41	21	Cidea	0.540201	0.0302973
41	22	Cidea	0.572322	0.0617361
41	23	Cidea	0.632782	0.121514
41	24	Cidea	0.745016	0.233067
41	25	Cidea	0.934274	0.421642
41	26	Cidea	1.21788	0.704563
41	27	Cidea	1.59088	1.07688
41	28	Cidea	2.01075	1.49607
41	29	Cidea	2.43222	1.91686
41	30	Cidea	2.82104	2.305
41	31	Cidea	3.16177	2.64505
41	32	Cidea	3.44777	2.93037
41	33	Cidea	3.67803	3.15994
41	34	Cidea	3.86001	3.34124
41	35	Cidea	4.00665	3.4872
41	36	Cidea	4.12748	3.60735
41	37	Cidea	4.22575	3.70494
41	38	Cidea	4.3075	3.786
41	39	Cidea	4.37629	3.85411
41	40	Cidea	4.42846	3.9056
42	1	Cidea	0.543328	0.00209264
42	2	Cidea	0.542546	0.000365682
42	3	Cidea	0.542066	-0.00105902
42	4	Cidea	0.543035	-0.00103431
42	5	Cidea	0.545272	0.000258788
42	6	Cidea	0.546444	0.000486271
42	7	Cidea	0.547641	0.00073849
42	8	Cidea	0.548995	0.00114854
42	9	Cidea	0.549274	0.000483446
42	10	Cidea	0.55032	0.000584925
42	11	Cidea	0.550629	-5.12626e-05
42	12	Cidea	0.552466	0.000841945
42	13	Cidea	0.551975	-0.000594078
42	14	Cidea	0.551854	-0.00165948
42	15	Cidea	0.553981	-0.000476473
42	16	Cidea	0.554917	-0.000484369
42	17	Cidea	0.556187	-0.000159551
42	18	Cidea	0.558267	0.000976128
42	19	Cidea	0.564931	0.006696
42	20	Cidea	0.574639	0.0154591
42	21	Cidea	0.592868	0.0327437
42	22	Cidea	0.627084	0.0660153
42	23	Cidea	0.690635	0.128622
42	24	Cidea	0.807744	0.244787
42	25	Cidea	1.01168	0.447774
42	26	Cidea	1.32737	0.762526
42	27	Cidea	1.74229	1.1765
42	28	Cidea	2.20417	1.63743
42	29	Cidea	2.64413	2.07645
42	30	Cidea	3.03661	2.46798
42	31	Cidea	3.37415	2.80458
42	32	Cidea	3.65399	3.08348
42	33	Cidea	3.874	3.30254
42	34	Cidea	4.04942	3.47702
42	35	Cidea	4.19236	3.61902
42	36	Cidea	4.30262	3.72833
42	37	Cidea	4.39469	3.81946
42	38	Cidea	4.47147	3.89529
42	39	Cidea	4.53946	3.96234
42	40	Cidea	4.57961	4.00154
43	1	Cidea	0.509741	0.0040841
43	2	Cidea	0.509776	0.00342227
43	3	Cidea	0.509904	0.00285457
43	4	Cidea	0.509227	0.00148065
43	5	Cidea	0.509789	0.0013471
43	6	Cidea	0.510089	0.000950163
43	7	Cidea	0.510351	0.000516209
43	8	Cidea	0.510334	-0.000197171
43	9	Cidea	0.50998	-0.00124714
43	10	Cidea	0.509136	-0.00278777
43	11	Cidea	0.509276	-0.00334368
43	12	Cidea	0.511182	-0.00213379
43	13	Cidea	0.511845	-0.00216679
43	14	Cidea	0.513275	-0.00143279
43	15	Cidea	0.515074	-0.000330611
43	16	Cidea	0.514757	-0.00134356
43	17	Cidea	0.516168	-0.000628578
43	18	Cidea	0.520395	0.00290231
43	19	Cidea	0.52375	0.00556088
43	20	Cidea	0.52614	0.0072541
43	21	Cidea	0.53651	0.0169284
43	22	Cidea	0.55748	0.0372021
43	23	Cidea	0.594138	0.0731639
43	24	Cidea	0.664593	0.142922
43	25	Cidea	0.792972	0.270606
43	26	Cidea	0.997661	0.474598
43	27	Cidea	1.28833	0.764572
43	28	Cidea	1.65615	1.13169
43	29	Cidea	2.06543	1.54027
43	30	Cidea	2.47966	1.95381
43	31	Cidea	2.86491	2.33836
43	32	Cidea	3.19626	2.66902
43	33	Cidea	3.47723	2.9493
43	34	Cidea	3.70561	3.17698
43	35	Cidea	3.88926	3.35993
43	36	Cidea	4.03946	3.50944
43	37	Cidea	4.15697	3.62625
43	38	Cidea	4.25153	3.72011
43	39	Cidea	4.33987	3.80776
43	40	Cidea	4.40233	3.86952
44	1	Cidea	0.482907	0.00394626
44	2	Cidea	0.481475	0.00155817
44	3	Cidea	0.481209	0.000336337
44	4	Cidea	0.482944	0.0011151
44	5	Cidea	0.483641	0.000856481
44	6	Cidea	0.483438	-0.000302201
44	7	Cidea	0.484631	-6.56571e-05
44	8	Cidea	0.485071	-0.000581503
44	9	Cidea	0.486401	-0.000207422
44	10	Cidea	0.487395	-0.000169094
44	11	Cidea	0.487635	-0.000885629
44	12	Cidea	0.488184	-0.00129195
44	13	Cidea	0.490974	0.000541609
44	14	Cidea	0.491704	0.000316336
44	15	Cidea	0.491951	-0.000392629
44	16	Cidea	0.491945	-0.00135488
44	17	Cidea	0.492813	-0.00144277
44	18	Cidea	0.49564	0.000428462
44	19	Cidea	0.499267	0.00309941
44	20	Cidea	0.506435	0.00931123
44	21	Cidea	0.524101	0.0260212
44	22	Cidea	0.554301	0.055265
44	23	Cidea	0.611652	0.11166
44	24	Cidea	0.716593	0.215645
44	25	Cidea	0.887626	0.385723
44	26	Cidea	1.12946	0.626604
44	27	Cidea	1.4298	0.92598
44	28	Cidea	1.77784	1.27307
44	29	Cidea	2.15078	1.64505
44	30	Cidea	2.52762	2.02094
44	31	Cidea	2.88519	2.37755
44	32	Cidea	3.20639	2.6978
44	33	Cidea	3.48619	2.97664
44	34	Cidea	3.71806	3.20755
44	35	Cidea	3.90433	3.39287
44	36	Cidea	4.0565	3.54408
44	37	Cidea	4.17912	3.66575
44	38	Cidea	4.2902	3.77586
44	39	Cidea	4.38186	3.86658
44	40	Cidea	4.44712	3.93088
45	1
45	2
45	3
45	4
45	5
45	6
45	7
45	8
45	9
45	10
45	11
45	12
45	13
45	14
45	15
45	16
45	17
45	18
45	19
45	20
45	21
45	22
45	23
45	24
45	25
45	26
45	27
45	28
45	29
45	30
45	31
45	32
45	33
45	34
45	35
45	36
45	37
45	38
45	39
45	40
46	1
46	2
46	3
46	4
46	5
46	6
46	7
46	8
46	9
46	10
46	11
46	12
46	13
46	14
46	15
46	16
46	17
46	18
46	19
46	20
46	21
46	22
46	23
46	24
46	25
46	26
46	27
46	28
46	29
46	30
46	31
46	32
46	33
46	34
46	35
46	36
46	37
46	38
46	39
46	40
47	1
47	2
47	3
47	4
47	5
47	6
47	7
47	8
47	9
47	10
47	11
47	12
47	13
47	14
47	15
47	16
47	17
47	18
47	19
47	20
47	21
47	22
47	23
47	24
47	25
47	26
47	27
47	28
47	29
47	30
47	31
47	32
47	33
47	34
47	35
47	36
47	37
47	38
47	39
47	40
48	1
48	2
48	3
48	4
48	5
48	6
48	7
48	8
48	9
48	10
48	11
48	12
48	13
48	14
48	15
48	16
48	17
48	18
48	19
48	20
48	21
48	22
48	23
48	24
48	25
48	26
48	27
48	28
48	29
48	30
48	31
48	32
48	33
48	34
48	35
48	36
48	37
48	38
48	39
48	40
49	1	Tbp	0.645433	-0.00391011
49	2	Tbp	0.653142	0.00265415
49	3	Tbp	0.662764	0.0111306
49	4	Tbp	0.650625	-0.00215464
49	5	Tbp	0.64672	-0.00720488
49	6	Tbp	0.652784	-0.00228655
49	7	Tbp	0.655334	-0.000881488
49	8	Tbp	0.656208	-0.00115352
49	9	Tbp	0.658941	0.000433985
49	10	Tbp	0.660501	0.00084913
49	11	Tbp	0.660878	8.02881e-05
49	12	Tbp	0.66248	0.00053668
49	13	Tbp	0.662362	-0.000726523
49	14	Tbp	0.663103	-0.00113136
49	15	Tbp	0.665955	0.000575955
49	16	Tbp	0.667096	0.000570947
49	17	Tbp	0.667633	-3.70809e-05
49	18	Tbp	0.668549	-0.0002665
49	19	Tbp	0.669676	-0.000285813
49	20	Tbp	0.673058	0.00195079
49	21	Tbp	0.68037	0.00811766
49	22	Tbp	0.691813	0.0184155
49	23	Tbp	0.71684	0.0422969
49	24	Tbp	0.764925	0.0892361
49	25	Tbp	0.854496	0.177662
49	26	Tbp	1.02219	0.344213
49	27	Tbp	1.31449	0.635366
49	28	Tbp	1.785	1.10473
49	29	Tbp	2.37879	1.69738
49	30	Tbp	2.90162	2.21906
49	31	Tbp	3.30942	2.62571
49	32	Tbp	3.66423	2.97938
49	33	Tbp	3.95556	3.26956
49	34	Tbp	4.19049	3.50335
49	35	Tbp	4.37365	3.68536
49	36	Tbp	4.51473	3.8253
[truncated: 1,884 more rows]

## Sheet: Results
Block Type	96-Well Block (0.2mL)
Calibration Background is expired	No
Calibration Background performed on	01-04-2023
Calibration Normalization FAM-ROX is expired	No
Calibration Normalization FAM-ROX performed on	01-04-2023
Calibration Normalization VIC-ROX is expired	No
Calibration Normalization VIC-ROX performed on	01-04-2023
Calibration Pure Dye CY3 is expired	Yes
Calibration Pure Dye CY3 performed on	03-26-2020
Calibration Pure Dye CY5 is expired	Yes
Calibration Pure Dye CY5 performed on	03-26-2020
Calibration Pure Dye FAM is expired	No
Calibration Pure Dye FAM performed on	01-04-2023
Calibration Pure Dye NED is expired	No
Calibration Pure Dye NED performed on	01-04-2023
Calibration Pure Dye ROX is expired	No
Calibration Pure Dye ROX performed on	01-04-2023
Calibration Pure Dye SYBR is expired	No
Calibration Pure Dye SYBR performed on	01-04-2023
Calibration Pure Dye TAMRA is expired	No
Calibration Pure Dye TAMRA performed on	01-04-2023
Calibration Pure Dye VIC is expired	No
Calibration Pure Dye VIC performed on	01-04-2023
Calibration ROI is expired	No
Calibration ROI performed on	01-04-2023
Calibration Uniformity is expired	No
Calibration Uniformity performed on	01-04-2023
Chemistry	SYBR_GREEN
Date Created	2023-05-16 11:06:48 AM EDT
Experiment Barcode
Experiment Comment
Experiment File Name	D:\Applied Biosystems\7500\experiments\Roberto DM\2023-05-16 B6 sham and CNV DL vs iWAT Cidea.eds
Experiment Name	2023-05-16 B6 sham and CNV DL vs iWAT Cidea
Experiment Run End Time	2023-05-16 14:00:13 PM EDT
Experiment Type	Comparative Cт (ΔΔCт)
Instrument Name	278870006
Instrument Serial Number	278870006
Instrument Type	QuantStudio(TM) 7 Flex System
Passive Reference	ROX
Quantification Cycle Method	Ct
Signal Smoothing On	true
Stage/ Cycle where Analysis is performed	Stage 2, Step 2
User Name
Well	Well Position	Omit	Sample Name	Target Name	Task	Reporter	Quencher	Quantity	Quantity Mean	Quantity SD	RQ	RQ Min	RQ Max	CT	Ct Mean	Ct SD	Delta Ct	Delta Ct Mean	Delta Ct SE	Delta Delta Ct	Automatic Ct Threshold	Tm1	Ct Threshold	Tm2	Automatic Baseline	Tm3	Baseline Start	Baseline End	Comments	HIGHSD	MTP
1	A1	FALSE	B6 Sham DL 7956	Tbp	UNKNOWN	SYBR	None							26.2903	25.6133	0.957444					TRUE	80.121	0.295147		TRUE		1	40		Y	N
2	A2	FALSE	B6 Sham DL 7958	Tbp	UNKNOWN	SYBR	None							27.4529	27.4126	0.056876					TRUE	80.0236	0.295147		TRUE		1	40		N	N
3	A3	FALSE	B6 Sham DL 7961	Tbp	UNKNOWN	SYBR	None							27.5646	27.4658	0.139786					TRUE	80.121	0.295147		TRUE		1	40		N	N
4	A4	FALSE	B6 CNV DL 1402	Tbp	UNKNOWN	SYBR	None							26.93	26.9799	0.0705194					TRUE	80.0236	0.295147		TRUE		1	40		N	N
5	A5	FALSE	B6 CNV DL 1403	Tbp	UNKNOWN	SYBR	None							26.9594	27.0834	0.175371					TRUE	80.121	0.295147		TRUE		1	40		N	N
6	A6	FALSE	B6 CNV DL 1404	Tbp	UNKNOWN	SYBR	None							27.4407	27.461	0.02873					TRUE	80.2185	0.295147		TRUE		1	40		N	N
7	A7	FALSE	B6 CNV DL 1405	Tbp	UNKNOWN	SYBR	None							28.6404	28.471	0.239634					TRUE	80.2185	0.295147		TRUE		1	40		N	N
8	A8	FALSE	B6 CNV DL 1406	Tbp	UNKNOWN	SYBR	None							27.479	27.3551	0.175127					TRUE	80.121	0.295147		TRUE		1	40		N	N
13	B1	FALSE	B6 Sham DL 7956	Tbp	UNKNOWN	SYBR	None							24.9363	25.6133	0.957444					TRUE	80.2185	0.295147		TRUE		1	40		Y	N
14	B2	FALSE	B6 Sham DL 7958	Tbp	UNKNOWN	SYBR	None							27.3724	27.4126	0.056876					TRUE	80.0236	0.295147		TRUE		1	40		N	N
15	B3	FALSE	B6 Sham DL 7961	Tbp	UNKNOWN	SYBR	None							27.3669	27.4658	0.139786					TRUE	80.121	0.295147		TRUE		1	40		N	N
16	B4	FALSE	B6 CNV DL 1402	Tbp	UNKNOWN	SYBR	None							27.0297	26.9799	0.0705194					TRUE	79.9261	0.295147		TRUE		1	40		N	N
17	B5	FALSE	B6 CNV DL 1403	Tbp	UNKNOWN	SYBR	None							27.2074	27.0834	0.175371					TRUE	80.0236	0.295147		TRUE		1	40		N	N
18	B6	FALSE	B6 CNV DL 1404	Tbp	UNKNOWN	SYBR	None							27.4813	27.461	0.02873					TRUE	80.121	0.295147		TRUE		1	40		N	N
19	B7	FALSE	B6 CNV DL 1405	Tbp	UNKNOWN	SYBR	None							28.3015	28.471	0.239634					TRUE	80.2185	0.295147		TRUE		1	40		N	N
20	B8	FALSE	B6 CNV DL 1406	Tbp	UNKNOWN	SYBR	None							27.2313	27.3551	0.175127					TRUE	80.121	0.295147		TRUE		1	40		N	N
25	C1	FALSE	B6 Sham DL 7956	Cidea	UNKNOWN	SYBR	None				0.102617	0.0136203	0.773128	25.4715	25.4838	0.0173443		-0.129543	0.677126	3.28466	TRUE	80.9982	0.150988		TRUE		1	40		N	N
26	C2	FALSE	B6 Sham DL 7958	Cidea	UNKNOWN	SYBR	None				1.13087	0.952939	1.34203	23.78	23.821	0.0579239		-3.59164	0.0574024	-0.177438	TRUE	80.8032	0.150988		TRUE		1	40		N	N
27	C3	FALSE	B6 Sham DL 7961	Cidea	UNKNOWN	SYBR	None				0.967378	0.670861	1.39496	24.0267	24.0994	0.102886		-3.36636	0.12273	0.0478477	TRUE	80.7058	0.150988		TRUE		1	40		N	N
28	C4	FALSE	B6 CNV DL 1402	Cidea	UNKNOWN	SYBR	None				1	0.858369	1.165	23.5773	23.5657	0.0164771		-3.4142	0.0512078	0	TRUE	80.7058	0.150988		TRUE		1	40		N	N
29	C5	FALSE	B6 CNV DL 1403	Cidea	UNKNOWN	SYBR	None				1.23189	0.833963	1.8197	23.41	23.3683	0.0588775		-3.71508	0.130808	-0.300878	TRUE	80.7058	0.150988		TRUE		1	40		N	N
30	C6	FALSE	B6 CNV DL 1404	Cidea	UNKNOWN	SYBR	None				1.69886	1.56225	1.84742	23.3017	23.2823	0.0274744		-4.17877	0.0281092	-0.764569	TRUE	80.8032	0.150988		TRUE		1	40		N	N
31	C7	FALSE	B6 CNV DL 1405	Cidea	UNKNOWN	SYBR	None				1.85008	1.02309	3.34552	24.2728	24.1692	0.146578		-4.30179	0.198632	-0.887586	TRUE	80.8032	0.150988		TRUE		1	40		N	N
32	C8	FALSE	B6 CNV DL 1406	Cidea	UNKNOWN	SYBR	None				1.3999	0.959151	2.0432	23.4828	23.4556	0.038442		-3.89953	0.126782	-0.485329	TRUE	80.9007	0.150988		TRUE		1	40		N	N
37	D1	FALSE	B6 Sham DL 7956	Cidea	UNKNOWN	SYBR	None				0.102617	0.0136203	0.773128	25.4961	25.4838	0.0173443		-0.129543	0.677126	3.28466	TRUE	81.0956	0.150988		TRUE		1	40		N	N
38	D2	FALSE	B6 Sham DL 7958	Cidea	UNKNOWN	SYBR	None				1.13087	0.952939	1.34203	23.862	23.821	0.0579239		-3.59164	0.0574024	-0.177438	TRUE	80.8032	0.150988		TRUE		1	40		N	N
39	D3	FALSE	B6 Sham DL 7961	Cidea	UNKNOWN	SYBR	None				0.967378	0.670861	1.39496	24.1722	24.0994	0.102886		-3.36636	0.12273	0.0478477	TRUE	80.9007	0.150988		TRUE		1	40		N	N
40	D4	FALSE	B6 CNV DL 1402	Cidea	UNKNOWN	SYBR	None				1	0.858369	1.165	23.554	23.5657	0.0164771		-3.4142	0.0512078	0	TRUE	80.8032	0.150988		TRUE		1	40		N	N
41	D5	FALSE	B6 CNV DL 1403	Cidea	UNKNOWN	SYBR	None				1.23189	0.833963	1.8197	23.3267	23.3683	0.0588775		-3.71508	0.130808	-0.300878	TRUE	80.8032	0.150988		TRUE		1	40		N	N
42	D6	FALSE	B6 CNV DL 1404	Cidea	UNKNOWN	SYBR	None				1.69886	1.56225	1.84742	23.2628	23.2823	0.0274744		-4.17877	0.0281092	-0.764569	TRUE	80.8032	0.150988		TRUE		1	40		N	N
43	D7	FALSE	B6 CNV DL 1405	Cidea	UNKNOWN	SYBR	None				1.85008	1.02309	3.34552	24.0655	24.1692	0.146578		-4.30179	0.198632	-0.887586	TRUE	80.9007	0.150988		TRUE		1	40		N	N
44	D8	FALSE	B6 CNV DL 1406	Cidea	UNKNOWN	SYBR	None				1.3999	0.959151	2.0432	23.4284	23.4556	0.038442		-3.89953	0.126782	-0.485329	TRUE	80.9007	0.150988		TRUE		1	40		N	N
49	E1	FALSE	B6 Sham iWAT 7956	Tbp	UNKNOWN	SYBR	None							25.771	25.9351	0.232041					TRUE	80.4134	0.295147		TRUE		1	40		N	N
50	E2	FALSE	B6 Sham iWAT 7958	Tbp	UNKNOWN	SYBR	None							25.9865	26.7276	1.04812					TRUE	80.4134	0.295147		TRUE		1	40		Y	N
51	E3	FALSE	B6 Sham iWAT 7961	Tbp	UNKNOWN	SYBR	None							25.1876	25.9032	1.01202					TRUE	80.4134	0.295147		TRUE		1	40		Y	N
52	E4	FALSE	B6 CNV iWAT 1402	Tbp	UNKNOWN	SYBR	None							27.7618	27.8066	0.0632796					TRUE	80.121	0.295147		TRUE		1	40		N	N
53	E5	FALSE	B6 CNV iWAT 1403	Tbp	UNKNOWN	SYBR	None							28.2195	28.1635	0.0792361					TRUE	80.121	0.295147		TRUE		1	40		N	N
54	E6	FALSE	B6 CNV iWAT 1404	Tbp	UNKNOWN	SYBR	None							27.8384	27.7156	0.17361					TRUE	80.2185	0.295147		TRUE		1	40		N	N
55	E7	FALSE	B6 CNV iWAT 1405	Tbp	UNKNOWN	SYBR	None							28.757	28.8072	0.0709524					TRUE	80.121	0.295147		TRUE		1	40		N	N
56	E8	FALSE	B6 CNV iWAT 1406	Tbp	UNKNOWN	SYBR	None							27.9068	27.9797	0.103095					TRUE	80.121	0.295147		TRUE		1	40		N	N
61	F1	FALSE	B6 Sham iWAT 7956	Tbp	UNKNOWN	SYBR	None							26.0992	25.9351	0.232041					TRUE	80.3159	0.295147		TRUE		1	40		N	N
62	F2	FALSE	B6 Sham iWAT 7958	Tbp	UNKNOWN	SYBR	None							27.4687	26.7276	1.04812					TRUE	80.121	0.295147		TRUE		1	40		Y	N
63	F3	FALSE	B6 Sham iWAT 7961	Tbp	UNKNOWN	SYBR	None							26.6188	25.9032	1.01202					TRUE	80.8032	0.295147		TRUE		1	40		Y	N
64	F4	FALSE	B6 CNV iWAT 1402	Tbp	UNKNOWN	SYBR	None							27.8513	27.8066	0.0632796					TRUE	80.0236	0.295147		TRUE		1	40		N	N
65	F5	FALSE	B6 CNV iWAT 1403	Tbp	UNKNOWN	SYBR	None							28.1075	28.1635	0.0792361					TRUE	80.0236	0.295147		TRUE		1	40		N	N
66	F6	FALSE	B6 CNV iWAT 1404	Tbp	UNKNOWN	SYBR	None							27.5929	27.7156	0.17361					TRUE	80.121	0.295147		TRUE		1	40		N	N
67	F7	FALSE	B6 CNV iWAT 1405	Tbp	UNKNOWN	SYBR	None							28.8573	28.8072	0.0709524					TRUE	80.121	0.295147		TRUE		1	40		N	N
68	F8	FALSE	B6 CNV iWAT 1406	Tbp	UNKNOWN	SYBR	None							28.0526	27.9797	0.103095					TRUE	80.121	0.295147		TRUE		1	40		N	N
73	G1	FALSE	B6 Sham iWAT 7956	Cidea	UNKNOWN	SYBR	None				0.157792	0.0935816	0.26606	25.2461	25.1848	0.0867834		-0.750301	0.175178	2.6639	TRUE	80.9982	0.150988		TRUE		1	40		N	N
74	G2	FALSE	B6 Sham iWAT 7958	Cidea	UNKNOWN	SYBR	None				0.221762	0.023814	2.06511	25.5887	25.4863	0.144808		-1.24129	0.748174	2.17292	TRUE	80.9007	0.150988		TRUE		1	40		N	N
75	G3	FALSE	B6 Sham iWAT 7961	Cidea	UNKNOWN	SYBR	None				0.225924	0.0098537	5.17994	25.4038	24.6351	1.08721		-1.26811	1.05029	2.14609	TRUE	81.0956	0.150988		TRUE		1	40		Y	N
76	G4	FALSE	B6 CNV iWAT 1402	Cidea	UNKNOWN	SYBR	None				0.907137	0.742753	1.1079	24.5829	24.533	0.070595		-3.2736	0.0670372	0.140608	TRUE	80.7058	0.150988		TRUE		1	40		N	N
77	G5	FALSE	B6 CNV iWAT 1403	Cidea	UNKNOWN	SYBR	None				0.650581	0.437663	0.96708	25.249	25.3695	0.170461		-2.794	0.13292	0.6202	TRUE	80.7058	0.150988		TRUE		1	40		N	N
78	G6	FALSE	B6 CNV iWAT 1404	Cidea	UNKNOWN	SYBR	None				1.80318	0.110516	29.4207	24.379	23.4509	1.31258		-4.26475	0.936216	-0.850546	TRUE	80.7058	0.150988		TRUE		1	40		Y	N
79	G7	FALSE	B6 CNV iWAT 1405	Cidea	UNKNOWN	SYBR	None				0.816384	0.596547	1.11723	25.5932	25.6857	0.130756		-3.12152	0.105194	0.292681	TRUE	80.8032	0.150988		TRUE		1	40		N	N
80	G8	FALSE	B6 CNV iWAT 1406	Cidea	UNKNOWN	SYBR	None				1.46806	1.17827	1.82912	24.0006	24.0116	0.0156206		-3.96811	0.0737309	-0.553911	TRUE	80.8032	0.150988		TRUE		1	40		N	N
81	G9	FALSE		Tbp	UNKNOWN	SYBR	None							36.6572	36.6572						TRUE	75.7353	0.295147	78.0744	TRUE		1	40		N	Y
82	G10	FALSE		Cidea	UNKNOWN	SYBR	None							22.124	22.124						TRUE	69.4979	0.150988	76.1252	TRUE		1	40		N	Y
85	H1	FALSE	B6 Sham iWAT 7956	Cidea	UNKNOWN	SYBR	None				0.157792	0.0935816	0.26606	25.1234	25.1848	0.0867834		-0.750301	0.175178	2.6639	TRUE	81.0956	0.150988		TRUE		1	40		N	N
86	H2	FALSE	B6 Sham iWAT 7958	Cidea	UNKNOWN	SYBR	None				0.221762	0.023814	2.06511	25.3839	25.4863	0.144808		-1.24129	0.748174	2.17292	TRUE	80.9982	0.150988		TRUE		1	40		N	N
87	H3	FALSE	B6 Sham iWAT 7961	Cidea	UNKNOWN	SYBR	None				0.225924	0.0098537	5.17994	23.8663	24.6351	1.08721		-1.26811	1.05029	2.14609	TRUE	80.8032	0.150988		TRUE		1	40		Y	N
88	H4	FALSE	B6 CNV iWAT 1402	Cidea	UNKNOWN	SYBR	None				0.907137	0.742753	1.1079	24.483	24.533	0.070595		-3.2736	0.0670372	0.140608	TRUE	80.7058	0.150988		TRUE		1	40		N	N
89	H5	FALSE	B6 CNV iWAT 1403	Cidea	UNKNOWN	SYBR	None				0.650581	0.437663	0.96708	25.49	25.3695	0.170461		-2.794	0.13292	0.6202	TRUE	80.8032	0.150988		TRUE		1	40		N	N
90	H6	FALSE	B6 CNV iWAT 1404	Cidea	UNKNOWN	SYBR	None				1.80318	0.110516	29.4207	22.5227	23.4509	1.31258		-4.26475	0.936216	-0.850546	TRUE	80.8032	0.150988		TRUE		1	40		Y	N
91	H7	FALSE	B6 CNV iWAT 1405	Cidea	UNKNOWN	SYBR	None				0.816384	0.596547	1.11723	25.7781	25.6857	0.130756		-3.12152	0.105194	0.292681	TRUE	80.9007	0.150988		TRUE		1	40		N	N
92	H8	FALSE	B6 CNV iWAT 1406	Cidea	UNKNOWN	SYBR	None				1.46806	1.17827	1.82912	24.0227	24.0116	0.0156206		-3.96811	0.0737309	-0.553911	TRUE	80.8032	0.150988		TRUE		1	40		N	N
Analysis Type	Singleplex
Endogenous Control	Tbp
RQ Min/Max Confidence Level	95.0
Reference Sample	B6 CNV DL 1402

## Sheet: Melt Curve Raw Data
Block Type	96-Well Block (0.2mL)
Calibration Background is expired	No
Calibration Background performed on	01-04-2023
Calibration Normalization FAM-ROX is expired	No
Calibration Normalization FAM-ROX performed on	01-04-2023
Calibration Normalization VIC-ROX is expired	No
Calibration Normalization VIC-ROX performed on	01-04-2023
Calibration Pure Dye CY3 is expired	Yes
Calibration Pure Dye CY3 performed on	03-26-2020
Calibration Pure Dye CY5 is expired	Yes
Calibration Pure Dye CY5 performed on	03-26-2020
Calibration Pure Dye FAM is expired	No
Calibration Pure Dye FAM performed on	01-04-2023
Calibration Pure Dye NED is expired	No
Calibration Pure Dye NED performed on	01-04-2023
Calibration Pure Dye ROX is expired	No
Calibration Pure Dye ROX performed on	01-04-2023
Calibration Pure Dye SYBR is expired	No
Calibration Pure Dye SYBR performed on	01-04-2023
Calibration Pure Dye TAMRA is expired	No
Calibration Pure Dye TAMRA performed on	01-04-2023
Calibration Pure Dye VIC is expired	No
Calibration Pure Dye VIC performed on	01-04-2023
Calibration ROI is expired	No
Calibration ROI performed on	01-04-2023
Calibration Uniformity is expired	No
Calibration Uniformity performed on	01-04-2023
Chemistry	SYBR_GREEN
Date Created	2023-05-16 11:06:48 AM EDT
Experiment Barcode
Experiment Comment
Experiment File Name	D:\Applied Biosystems\7500\experiments\Roberto DM\2023-05-16 B6 sham and CNV DL vs iWAT Cidea.eds
Experiment Name	2023-05-16 B6 sham and CNV DL vs iWAT Cidea
Experiment Run End Time	2023-05-16 14:00:13 PM EDT
Experiment Type	Comparative Cт (ΔΔCт)
Instrument Name	278870006
Instrument Serial Number	278870006
Instrument Type	QuantStudio(TM) 7 Flex System
Passive Reference	ROX
Quantification Cycle Method	Ct
Signal Smoothing On	true
Stage/ Cycle where Analysis is performed	Stage 2, Step 2
User Name
Well	Well Position	Reading	Temperature	Fluorescence	Derivative
1	A1	1	60.1418	4.50276	0.146021
1	A1	2	60.3367	4.49373	0.145809
1	A1	3	60.5316	4.47806	0.145881
1	A1	4	60.7266	4.46016	0.146201
1	A1	5	60.9215	4.45055	0.146604
1	A1	6	61.1164	4.42103	0.14687
1	A1	7	61.3113	4.40425	0.146868
1	A1	8	61.5062	4.3867	0.146667
1	A1	9	61.7012	4.36682	0.146539
1	A1	10	61.8961	4.35394	0.146824
1	A1	11	62.091	4.33529	0.147772
1	A1	12	62.2859	4.31225	0.149405
1	A1	13	62.4808	4.30153	0.151517
1	A1	14	62.6758	4.28103	0.153756
1	A1	15	62.8707	4.26208	0.15578
1	A1	16	63.0656	4.22664	0.157386
1	A1	17	63.2605	4.22594	0.158541
1	A1	18	63.4554	4.20093	0.159336
1	A1	19	63.6503	4.17602	0.159894
1	A1	20	63.8453	4.15982	0.160328
1	A1	21	64.0402	4.1373	0.160736
1	A1	22	64.2351	4.12274	0.1612
1	A1	23	64.43	4.09522	0.161758
1	A1	24	64.6249	4.08102	0.162362
1	A1	25	64.8199	4.06069	0.162866
1	A1	26	65.0148	4.03888	0.163078
1	A1	27	65.2097	4.01735	0.162881
1	A1	28	65.4046	3.99734	0.162358
1	A1	29	65.5995	3.9748	0.161826
1	A1	30	65.7945	3.95569	0.161728
1	A1	31	65.9894	3.93785	0.162403
1	A1	32	66.1843	3.92122	0.163878
1	A1	33	66.3792	3.90178	0.165826
1	A1	34	66.5741	3.87961	0.167719
1	A1	35	66.7691	3.84807	0.16909
1	A1	36	66.964	3.83329	0.169736
1	A1	37	67.1589	3.81452	0.169748
1	A1	38	67.3538	3.79375	0.169433
1	A1	39	67.5487	3.76457	0.169176
1	A1	40	67.7437	3.74736	0.169315
1	A1	41	67.9386	3.73058	0.17001
1	A1	42	68.1335	3.71089	0.171151
1	A1	43	68.3284	3.68885	0.172359
1	A1	44	68.5233	3.66284	0.173143
1	A1	45	68.7182	3.63989	0.17314
1	A1	46	68.9132	3.62309	0.172317
1	A1	47	69.1081	3.59428	0.170992
1	A1	48	69.303	3.57627	0.169677
1	A1	49	69.4979	3.55983	0.168822
1	A1	50	69.6928	3.54056	0.168622
1	A1	51	69.8878	3.51492	0.168978
1	A1	52	70.0827	3.49736	0.169618
1	A1	53	70.2776	3.47274	0.170283
1	A1	54	70.4725	3.45157	0.170837
1	A1	55	70.6674	3.43282	0.171259
1	A1	56	70.8624	3.41437	0.171563
1	A1	57	71.0573	3.38563	0.17174
1	A1	58	71.2522	3.36926	0.171739
1	A1	59	71.4471	3.34509	0.171522
1	A1	60	71.642	3.32466	0.171105
1	A1	61	71.837	3.30182	0.170578
1	A1	62	72.0319	3.28574	0.170087
1	A1	63	72.2268	3.25474	0.169779
1	A1	64	72.4217	3.24398	0.169725
1	A1	65	72.6166	3.22156	0.169867
1	A1	66	72.8116	3.19959	0.17002
1	A1	67	73.0065	3.17581	0.16997
1	A1	68	73.2014	3.1551	0.169613
1	A1	69	73.3963	3.13408	0.169043
1	A1	70	73.5912	3.11471	0.168528
1	A1	71	73.7861	3.08901	0.168366
1	A1	72	73.9811	3.07533	0.168682
1	A1	73	74.176	3.05742	0.169315
1	A1	74	74.3709	3.03383	0.169861
1	A1	75	74.5658	3.00601	0.169871
1	A1	76	74.7607	2.98716	0.16909
1	A1	77	74.9557	2.96755	0.167592
1	A1	78	75.1506	2.94913	0.165761
1	A1	79	75.3455	2.92285	0.164145
1	A1	80	75.5404	2.90784	0.163244
1	A1	81	75.7353	2.88499	0.163351
1	A1	82	75.9303	2.87233	0.164459
1	A1	83	76.1252	2.84896	0.166289
1	A1	84	76.3201	2.82079	0.168436
1	A1	85	76.515	2.80714	0.17055
1	A1	86	76.7099	2.78317	0.172512
1	A1	87	76.9049	2.76183	0.174544
1	A1	88	77.0998	2.74071	0.177274
1	A1	89	77.2947	2.71593	0.181809
1	A1	90	77.4896	2.69603	0.189804
1	A1	91	77.6845	2.67548	0.203585
1	A1	92	77.8795	2.65554	0.226358
1	A1	93	78.0744	2.62984	0.262511
1	A1	94	78.2693	2.60003	0.317887
1	A1	95	78.4642	2.57164	0.399674
1	A1	96	78.6591	2.53214	0.515419
1	A1	97	78.854	2.48358	0.670776
1	A1	98	79.049	2.42516	0.866112
1	A1	99	79.2439	2.3327	1.09286
1	A1	100	79.4388	2.20186	1.33134
1	A1	101	79.6337	2.0043	1.55175
1	A1	102	79.8287	1.7206	1.71931
1	A1	103	80.0236	1.3841	1.80265
1	A1	104	80.2185	1.0537	1.78268
1	A1	105	80.4134	0.755854	1.65874
1	A1	106	80.6083	0.519039	1.44931
1	A1	107	80.8032	0.36193	1.18706
1	A1	108	80.9982	0.289999	0.910047
1	A1	109	81.1931	0.267036	0.6523
1	A1	110	81.388	0.260692	0.436978
1	A1	111	81.5829	0.260747	0.273923
1	A1	112	81.7778	0.256529	0.161432
1	A1	113	81.9728	0.256395	0.0905593
1	A1	114	82.1677	0.252747	0.049781
1	A1	115	82.3626	0.254638	0.02844
1	A1	116	82.5575	0.254245	0.0184085
1	A1	117	82.7524	0.250623	0.0143099
1	A1	118	82.9474	0.249668	0.0129762
1	A1	119	83.1423	0.248124	0.0127244
1	A1	120	83.3372	0.245786	0.0127493
1	A1	121	83.5321	0.244412	0.0127133
1	A1	122	83.727	0.243234	0.0125046
1	A1	123	83.922	0.241202	0.0121167
1	A1	124	84.1169	0.240668	0.0116043
1	A1	125	84.3118	0.234957	0.0110642
1	A1	126	84.5067	0.23823	0.0106108
1	A1	127	84.7016	0.237759	0.0103347
1	A1	128	84.8966	0.234152	0.010266
1	A1	129	85.0915	0.233183	0.0103658
1	A1	130	85.2864	0.232791	0.0105486
1	A1	131	85.4813	0.231724	0.0107187
1	A1	132	85.6762	0.228933	0.010804
1	A1	133	85.8711	0.227785	0.0107736
1	A1	134	86.0661	0.226739	0.0106423
1	A1	135	86.261	0.226088	0.010458
1	A1	136	86.4559	0.222683	0.0102787
1	A1	137	86.6508	0.224295	0.0101462
1	A1	138	86.8457	0.221839	0.0100709
1	A1	139	87.0407	0.220124	0.0100317
1	A1	140	87.2356	0.218904	0.00999078
1	A1	141	87.4305	0.218378	0.00991008
1	A1	142	87.6254	0.216928	0.00976459
1	A1	143	87.8203	0.215286	0.00954776
1	A1	144	88.0153	0.213436	0.00927137
1	A1	145	88.2102	0.214139	0.00896084
1	A1	146	88.4051	0.212085	0.00864792
1	A1	147	88.6	0.21102	0.00836446
1	A1	148	88.7949	0.209553	0.00813931
1	A1	149	88.9899	0.209649	0.00799965
1	A1	150	89.1848	0.206706	0.00797178
1	A1	151	89.3797	0.207608	0.00807535
1	A1	152	89.5746	0.205625	0.00831035
1	A1	153	89.7695	0.20551	0.00863951
1	A1	154	89.9645	0.203425	0.00898411
1	A1	155	90.1594	0.203383	0.00924239
1	A1	156	90.3543	0.200239	0.00933205
1	A1	157	90.5492	0.199024	0.00923301
1	A1	158	90.7441	0.19843	0.00900104
1	A1	159	90.9391	0.198879	0.0087386
1	A1	160	91.134	0.196507	0.0085396
1	A1	161	91.3289	0.196158	0.00844553
1	A1	162	91.5238	0.1947	0.00844285
1	A1	163	91.7187	0.193153	0.00849529
1	A1	164	91.9137	0.192073	0.00858243
1	A1	165	92.1086	0.19277	0.00871346
1	A1	166	92.3035	0.18974	0.00891117
1	A1	167	92.4984	0.189913	0.00918207
1	A1	168	92.6933	0.187701	0.00949238
1	A1	169	92.8882	0.187324	0.00976461
1	A1	170	93.0832	0.186453	0.00989442
1	A1	171	93.2781	0.183019	0.00978407
1	A1	172	93.473	0.181725	0.00937742
1	A1	173	93.6679	0.182335	0.00867841
1	A1	174	93.8628	0.180248	0.00773917
1	A1	175	94.0578	0.180263	0.00663097
1	A1	176	94.2527	0.179416	0.00542189
1	A1	177	94.4476	0.177772	0.00417806
1	A1	178	94.6425	0.178672	0.00297749
1	A1	179	94.8374	0.179018	0.00191174
2	A2	1	60.1418	4.76334	0.15482
2	A2	2	60.3367	4.74949	0.155586
2	A2	3	60.5316	4.72511	0.15603
2	A2	4	60.7266	4.70293	0.156155
2	A2	5	60.9215	4.68579	0.156249
2	A2	6	61.1164	4.67829	0.156676
2	A2	7	61.3113	4.64483	0.157582
2	A2	8	61.5062	4.64022	0.158762
2	A2	9	61.7012	4.61004	0.159759
2	A2	10	61.8961	4.5935	0.160126
2	A2	11	62.091	4.56616	0.15967
2	A2	12	62.2859	4.5534	0.158511
2	A2	13	62.4808	4.53409	0.157006
2	A2	14	62.6758	4.51138	0.155577
2	A2	15	62.8707	4.49354	0.154604
2	A2	16	63.0656	4.47889	0.154372
2	A2	17	63.2605	4.45769	0.155082
2	A2	18	63.4554	4.43269	0.156833
2	A2	19	63.6503	4.4254	0.159572
2	A2	20	63.8453	4.40192	0.163025
2	A2	21	64.0402	4.37907	0.166701
2	A2	22	64.2351	4.36113	0.169996
2	A2	23	64.43	4.33743	0.172398
2	A2	24	64.6249	4.3141	0.173685
2	A2	25	64.8199	4.28984	0.17402
2	A2	26	65.0148	4.26948	0.173851
2	A2	27	65.2097	4.24929	0.173686
2	A2	28	65.4046	4.23522	0.173853
2	A2	29	65.5995	4.20629	0.17439
2	A2	30	65.7945	4.18713	0.175117
2	A2	31	65.9894	4.16298	0.175807
2	A2	32	66.1843	4.14231	0.176333
2	A2	33	66.3792	4.12064	0.176706
2	A2	34	66.5741	4.09796	0.17702
2	A2	35	66.7691	4.08156	0.177394
2	A2	36	66.964	4.05194	0.177933
2	A2	37	67.1589	4.03347	0.178714
2	A2	38	67.3538	4.01106	0.179762
2	A2	39	67.5487	3.98952	0.181004
2	A2	40	67.7437	3.97095	0.182255
2	A2	41	67.9386	3.94302	0.183275
2	A2	42	68.1335	3.91858	0.18386
2	A2	43	68.3284	3.89805	0.183949
2	A2	44	68.5233	3.8751	0.183639
2	A2	45	68.7182	3.85424	0.183154
2	A2	46	68.9132	3.83096	0.182776
2	A2	47	69.1081	3.80323	0.182767
2	A2	48	69.303	3.78791	0.18327
2	A2	49	69.4979	3.76812	0.184245
2	A2	50	69.6928	3.742	0.185465
2	A2	51	69.8878	3.71695	0.186608
2	A2	52	70.0827	3.69137	0.187407
2	A2	53	70.2776	3.67406	0.187748
2	A2	54	70.4725	3.64964	0.18768
2	A2	55	70.6674	3.62326	0.187337
2	A2	56	70.8624	3.60182	0.186835
2	A2	57	71.0573	3.58097	0.186195
2	A2	58	71.2522	3.55601	0.185365
2	A2	59	71.4471	3.53637	0.184293
2	A2	60	71.642	3.50381	0.183039
2	A2	61	71.837	3.4867	0.181816
2	A2	62	72.0319	3.46767	0.180922
2	A2	63	72.2268	3.44519	0.180587
2	A2	64	72.4217	3.42293	0.180835
2	A2	65	72.6166	3.39975	0.18146
2	A2	66	72.8116	3.38213	0.182143
2	A2	67	73.0065	3.35231	0.182624
2	A2	68	73.2014	3.33081	0.182822
2	A2	69	73.3963	3.30677	0.182839
2	A2	70	73.5912	3.29264	0.18286
2	A2	71	73.7861	3.26231	0.183004
2	A2	72	73.9811	3.24636	0.183266
2	A2	73	74.176	3.2185	0.183529
2	A2	74	74.3709	3.19638	0.183639
2	A2	75	74.5658	3.17914	0.183488
2	A2	76	74.7607	3.15148	0.183053
2	A2	77	74.9557	3.12957	0.182404
2	A2	78	75.1506	3.10936	0.181691
2	A2	79	75.3455	3.08532	0.181111
2	A2	80	75.5404	3.0642	0.180856
2	A2	81	75.7353	3.04084	0.181052
2	A2	82	75.9303	3.01968	0.18171
2	A2	83	76.1252	2.99715	0.182727
2	A2	84	76.3201	2.97751	0.183957
2	A2	85	76.515	2.94891	0.185341
2	A2	86	76.7099	2.92835	0.187048
2	A2	87	76.9049	2.9064	0.189584
2	A2	88	77.0998	2.88492	0.193855
2	A2	89	77.2947	2.85691	0.201192
2	A2	90	77.4896	2.84002	0.213421
2	A2	91	77.6845	2.81296	0.233066
2	A2	92	77.8795	2.78969	0.263671
2	A2	93	78.0744	2.75904	0.310194
2	A2	94	78.2693	2.72655	0.379176
2	A2	95	78.4642	2.69119	0.478282
2	A2	96	78.6591	2.64409	0.614775
2	A2	97	78.854	2.59056	0.792743
2	A2	98	79.049	2.51128	1.00948
2	A2	99	79.2439	2.39721	1.2522
2	A2	100	79.4388	2.23684	1.49677
2	A2	101	79.6337	2.00435	1.71014
2	A2	102	79.8287	1.68594	1.85675
2	A2	103	80.0236	1.33141	1.90759
2	A2	104	80.2185	0.996371	1.84876
2	A2	105	80.4134	0.700828	1.68624
2	A2	106	80.6083	0.482398	1.44475
2	A2	107	80.8032	0.347107	1.16111
2	A2	108	80.9982	0.290969	0.874434
2	A2	109	81.1931	0.275271	0.616996
2	A2	110	81.388	0.266744	0.408433
2	A2	111	81.5829	0.264541	0.254737
2	A2	112	81.7778	0.262012	0.151151
2	A2	113	81.9728	0.259053	0.0869811
2	A2	114	82.1677	0.256357	0.0501892
2	A2	115	82.3626	0.253355	0.0304349
2	A2	116	82.5575	0.253895	0.0202976
2	A2	117	82.7524	0.251028	0.0151645
2	A2	118	82.9474	0.249785	0.0124882
2	A2	119	83.1423	0.250404	0.0109814
2	A2	120	83.3372	0.247857	0.0100233
2	A2	121	83.5321	0.246015	0.00932715
2	A2	122	83.727	0.245858	0.00878862
2	A2	123	83.922	0.243967	0.00841223
2	A2	124	84.1169	0.243596	0.00824852
2	A2	125	84.3118	0.243728	0.00832887
2	A2	126	84.5067	0.243124	0.00861934
2	A2	127	84.7016	0.24096	0.00901557
2	A2	128	84.8966	0.238483	0.00937659
2	A2	129	85.0915	0.239359	0.00957182
2	A2	130	85.2864	0.236973	0.00951741
2	A2	131	85.4813	0.235565	0.00919567
2	A2	132	85.6762	0.23383	0.0086573
2	A2	133	85.8711	0.233447	0.00801175
2	A2	134	86.0661	0.232582	0.00739778
2	A2	135	86.261	0.231605	0.00693929
2	A2	136	86.4559	0.232184	0.00670155
2	A2	137	86.6508	0.231295	0.00667416
2	A2	138	86.8457	0.229213	0.00678997
2	A2	139	87.0407	0.229276	0.00696825
2	A2	140	87.2356	0.227245	0.00715172
2	A2	141	87.4305	0.2269	0.0073141
2	A2	142	87.6254	0.227151	0.00744236
2	A2	143	87.8203	0.225601	0.00751656
2	A2	144	88.0153	0.224032	0.00750767
2	A2	145	88.2102	0.222233	0.00739135
2	A2	146	88.4051	0.222457	0.00716251
2	A2	147	88.6	0.222343	0.00683939
2	A2	148	88.7949	0.220951	0.00646361
2	A2	149	88.9899	0.218344	0.00610154
2	A2	150	89.1848	0.218907	0.00583956
2	A2	151	89.3797	0.219103	0.00576083
2	A2	152	89.5746	0.218411	0.00590743
2	A2	153	89.7695	0.217036	0.00625186
2	A2	154	89.9645	0.216552	0.0067022
2	A2	155	90.1594	0.214232	0.00713655
2	A2	156	90.3543	0.214802	0.00744428
2	A2	157	90.5492	0.213793	0.00755483
2	A2	158	90.7441	0.210878	0.00745199
2	A2	159	90.9391	0.210647	0.00717853
2	A2	160	91.134	0.210885	0.00682958
2	A2	161	91.3289	0.209075	0.00652469
2	A2	162	91.5238	0.209897	0.00636334
2	A2	163	91.7187	0.208391	0.00638316
2	A2	164	91.9137	0.207593	0.00654365
2	A2	165	92.1086	0.206781	0.00674482
2	A2	166	92.3035	0.205842	0.00687171
2	A2	167	92.4984	0.20456	0.00684534
2	A2	168	92.6933	0.203006	0.0066537
2	A2	169	92.8882	0.202535	0.00634937
2	A2	170	93.0832	0.203728	0.00601276
2	A2	171	93.2781	0.202369	0.00570744
2	A2	172	93.473	0.199593	0.00545537
2	A2	173	93.6679	0.201186	0.0052418
2	A2	174	93.8628	0.199537	0.00503087
2	A2	175	94.0578	0.199283	0.00477238
2	A2	176	94.2527	0.200237	0.00440231
2	A2	177	94.4476	0.19702	0.00385898
2	A2	178	94.6425	0.19623	0.00312221
2	A2	179	94.8374	0.196991	0.00224912
3	A3	1	60.1418	4.86145	0.160422
3	A3	2	60.3367	4.8429	0.1595
3	A3	3	60.5316	4.83372	0.158675
3	A3	4	60.7266	4.81498	0.15814
3	A3	5	60.9215	4.79494	0.157944
3	A3	6	61.1164	4.78072	0.157978
3	A3	7	61.3113	4.74979	0.158063
3	A3	8	61.5062	4.73665	0.158122
3	A3	9	61.7012	4.71745	0.158264
3	A3	10	61.8961	4.69817	0.158761
3	A3	11	62.091	4.67672	0.159927
3	A3	12	62.2859	4.66208	0.161969
3	A3	13	62.4808	4.64267	0.164855
3	A3	14	62.6758	4.62006	0.16823
3	A3	15	62.8707	4.59912	0.171438
3	A3	16	63.0656	4.58363	0.173713
3	A3	17	63.2605	4.55647	0.174465
3	A3	18	63.4554	4.52616	0.173617
3	A3	19	63.6503	4.50748	0.171714
3	A3	20	63.8453	4.48472	0.169707
3	A3	21	64.0402	4.47044	0.168476
3	A3	22	64.2351	4.46266	0.168366
3	A3	23	64.43	4.42716	0.169065
3	A3	24	64.6249	4.41122	0.169867
3	A3	25	64.8199	4.38447	0.170141
3	A3	26	65.0148	4.36887	0.169708
3	A3	27	65.2097	4.34039	0.168921
3	A3	28	65.4046	4.32586	0.168439
3	A3	29	65.5995	4.30373	0.168855
3	A3	30	65.7945	4.29066	0.170377
3	A3	31	65.9894	4.26597	0.172723
3	A3	32	66.1843	4.24477	0.175278
3	A3	33	66.3792	4.2215	0.177397
3	A3	34	66.5741	4.19572	0.178703
3	A3	35	66.7691	4.17609	0.179214
3	A3	36	66.964	4.15276	0.17927
3	A3	37	67.1589	4.13218	0.179323
3	A3	38	67.3538	4.11211	0.179726
3	A3	39	67.5487	4.08829	0.18062
3	A3	40	67.7437	4.06991	0.181932
3	A3	41	67.9386	4.03772	0.183462
3	A3	42	68.1335	4.03054	0.184987
3	A3	43	68.3284	3.99401	0.186334
3	A3	44	68.5233	3.9743	0.187417
3	A3	45	68.7182	3.95607	0.188234
3	A3	46	68.9132	3.92586	0.188819
3	A3	47	69.1081	3.9092	0.189189
3	A3	48	69.303	3.88328	0.189326
3	A3	49	69.4979	3.85854	0.189204
3	A3	50	69.6928	3.83899	0.188838
3	A3	51	69.8878	3.80844	0.188314
3	A3	52	70.0827	3.79175	0.187757
3	A3	53	70.2776	3.77001	0.187285
3	A3	54	70.4725	3.74544	0.186947
3	A3	55	70.6674	3.72202	0.186732
3	A3	56	70.8624	3.69854	0.186596
3	A3	57	71.0573	3.67999	0.1865
3	A3	58	71.2522	3.6502	0.186439
3	A3	59	71.4471	3.6336	0.186427
3	A3	60	71.642	3.60581	0.186493
3	A3	61	71.837	3.58536	0.186652
3	A3	62	72.0319	3.5627	0.186887
3	A3	63	72.2268	3.54176	0.187129
3	A3	64	72.4217	3.51375	0.187257
3	A3	65	72.6166	3.49813	0.187148
3	A3	66	72.8116	3.46829	0.186745
3	A3	67	73.0065	3.44542	0.186114
3	A3	68	73.2014	3.42659	0.185436
3	A3	69	73.3963	3.40164	0.184946
3	A3	70	73.5912	3.38032	0.184815
3	A3	71	73.7861	3.35783	0.185058
3	A3	72	73.9811	3.3387	0.18551
3	A3	73	74.176	3.3142	0.185897
3	A3	74	74.3709	3.28661	0.185979
3	A3	75	74.5658	3.26983	0.185673
3	A3	76	74.7607	3.24135	0.185095
3	A3	77	74.9557	3.22386	0.184492
3	A3	78	75.1506	3.20151	0.184121
3	A3	79	75.3455	3.17823	0.184143
3	A3	80	75.5404	3.15567	0.184575
3	A3	81	75.7353	3.13333	0.185322
3	A3	82	75.9303	3.10745	0.186229
3	A3	83	76.1252	3.08993	0.187164
3	A3	84	76.3201	3.06379	0.188093
3	A3	85	76.515	3.03759	0.189144
3	A3	86	76.7099	3.01917	0.190643
3	A3	87	76.9049	2.99445	0.193101
3	A3	88	77.0998	2.97243	0.197183
3	A3	89	77.2947	2.95148	0.203758
3	A3	90	77.4896	2.92315	0.214087
3	A3	91	77.6845	2.90071	0.230198
3	A3	92	77.8795	2.87073	0.255358
3	A3	93	78.0744	2.8469	0.294497
3	A3	94	78.2693	2.81607	0.354356
3	A3	95	78.4642	2.78165	0.443029
3	A3	96	78.6591	2.74445	0.568603
3	A3	97	78.854	2.68912	0.73663
3	A3	98	79.049	2.6255	0.946715
3	A3	99	79.2439	2.51918	1.18908
3	A3	100	79.4388	2.37564	1.44264
3	A3	101	79.6337	2.16424	1.67631
3	A3	102	79.8287	1.86594	1.8542
3	A3	103	80.0236	1.51704	1.94398
3	A3	104	80.2185	1.17061	1.9257
3	A3	105	80.4134	0.85676	1.79798
3	A3	106	80.6083	0.602441	1.57902
3	A3	107	80.8032	0.425515	1.30194
3	A3	108	80.9982	0.338668	1.00614
3	A3	109	81.1931	0.307873	0.727752
3	A3	110	81.388	0.300287	0.492326
3	A3	111	81.5829	0.29831	0.311746
3	A3	112	81.7778	0.298102	0.185505
3	A3	113	81.9728	0.295832	0.104861
3	A3	114	82.1677	0.293669	0.0577132
3	A3	115	82.3626	0.291589	0.0324604
3	A3	116	82.5575	0.292289	0.0200602
3	A3	117	82.7524	0.289678	0.0144745
3	A3	118	82.9474	0.289295	0.0121571
3	A3	119	83.1423	0.287523	0.0112454
3	A3	120	83.3372	0.285147	0.0108585
3	A3	121	83.5321	0.285585	0.0106298
3	A3	122	83.727	0.282318	0.01044
3	A3	123	83.922	0.282122	0.010272
3	A3	124	84.1169	0.281975	0.0101353
3	A3	125	84.3118	0.279413	0.0100324
3	A3	126	84.5067	0.278265	0.00995332
3	A3	127	84.7016	0.276995	0.00988128
3	A3	128	84.8966	0.27621	0.00979489
3	A3	129	85.0915	0.275288	0.00966428
3	A3	130	85.2864	0.273588	0.00945192
3	A3	131	85.4813	0.272532	0.00912756
3	A3	132	85.6762	0.270591	0.00869264
3	A3	133	85.8711	0.269908	0.00819597
3	A3	134	86.0661	0.269954	0.0077244
3	A3	135	86.261	0.267648	0.00737036
3	A3	136	86.4559	0.26879	0.00719453
3	A3	137	86.6508	0.266991	0.00720436
3	A3	138	86.8457	0.266361	0.00735915
3	A3	139	87.0407	0.265516	0.0075944
3	A3	140	87.2356	0.263134	0.00784736
3	A3	141	87.4305	0.264274	0.00806999
3	A3	142	87.6254	0.261879	0.00823022
3	A3	143	87.8203	0.262042	0.00831104
3	A3	144	88.0153	0.258962	0.00831249
3	A3	145	88.2102	0.258368	0.00825194
3	A3	146	88.4051	0.259332	0.00815555
3	A3	147	88.6	0.25704	0.00804254
3	A3	148	88.7949	0.256169	0.00791728
3	A3	149	88.9899	0.254276	0.00777501
3	A3	150	89.1848	0.25378	0.00761644
3	A3	151	89.3797	0.252975	0.00745618
3	A3	152	89.5746	0.251785	0.00731717
3	A3	153	89.7695	0.251195	0.00721735
3	A3	154	89.9645	0.25072	0.00716002
3	A3	155	90.1594	0.249269	0.00713585
3	A3	156	90.3543	0.248207	0.00713192
3	A3	157	90.5492	0.248342	0.00714047
3	A3	158	90.7441	0.245869	0.00715946
3	A3	159	90.9391	0.247053	0.007186
3	A3	160	91.134	0.244829	0.00721121
3	A3	161	91.3289	0.243312	0.00722227
3	A3	162	91.5238	0.244005	0.00721241
3	A3	163	91.7187	0.241891	0.00719173
3	A3	164	91.9137	0.241236	0.00718947
3	A3	165	92.1086	0.241173	0.00724293
3	A3	166	92.3035	0.238701	0.00737277
3	A3	167	92.4984	0.240618	0.00755984
3	A3	168	92.6933	0.237052	0.00774011
3	A3	169	92.8882	0.237284	0.00783028
3	A3	170	93.0832	0.234862	0.00777388
3	A3	171	93.2781	0.23443	0.0075769
3	A3	172	93.473	0.234175	0.00730177
3	A3	173	93.6679	0.233461	0.00701929
3	A3	174	93.8628	0.232527	0.00674845
3	A3	175	94.0578	0.231364	0.00642953
3	A3	176	94.2527	0.23104	0.00595038
3	A3	177	94.4476	0.229031	0.00521521
3	A3	178	94.6425	0.228519	0.00421418
3	A3	179	94.8374	0.228	0.00304947
4	A4	1	60.1418	4.80719	0.157841
4	A4	2	60.3367	4.79471	0.15748
4	A4	3	60.5316	4.77481	0.15688
4	A4	4	60.7266	4.75715	0.156215
4	A4	5	60.9215	4.73779	0.15583
4	A4	6	61.1164	4.71968	0.156094
4	A4	7	61.3113	4.70486	0.157181
4	A4	8	61.5062	4.68317	0.158947
4	A4	9	61.7012	4.66548	0.160957
4	A4	10	61.8961	4.64311	0.162635
4	A4	11	62.091	4.62504	0.163522
4	A4	12	62.2859	4.60241	0.16347
4	A4	13	62.4808	4.58029	0.162744
4	A4	14	62.6758	4.56123	0.161934
4	A4	15	62.8707	4.54138	0.161665
4	A4	16	63.0656	4.52612	0.162264
4	A4	17	63.2605	4.50819	0.163525
4	A4	18	63.4554	4.49147	0.164787
4	A4	19	63.6503	4.46371	0.165296
4	A4	20	63.8453	4.43701	0.164663
4	A4	21	64.0402	4.41926	0.163111
4	A4	22	64.2351	4.39922	0.16133
4	A4	23	64.43	4.38721	0.160078
4	A4	24	64.6249	4.36762	0.159767
4	A4	25	64.8199	4.34963	0.160354
4	A4	26	65.0148	4.3257	0.161507
4	A4	27	65.2097	4.304	0.162896
4	A4	28	65.4046	4.28626	0.164358
4	A4	29	65.5995	4.26583	0.165864
4	A4	30	65.7945	4.25141	0.167379
4	A4	31	65.9894	4.22732	0.168783
4	A4	32	66.1843	4.19908	0.169898
4	A4	33	66.3792	4.18367	0.170596
4	A4	34	66.5741	4.1664	0.170863
4	A4	35	66.7691	4.14093	0.170806
4	A4	36	66.964	4.11837	0.170642
4	A4	37	67.1589	4.10129	0.170639
4	A4	38	67.3538	4.07695	0.171059
4	A4	39	67.5487	4.06006	0.17205
4	A4	40	67.7437	4.03971	0.173542
4	A4	41	67.9386	4.01883	0.175235
4	A4	42	68.1335	3.99489	0.176709
4	A4	43	68.3284	3.9732	0.177614
4	A4	44	68.5233	3.94928	0.177847
4	A4	45	68.7182	3.92628	0.177614
4	A4	46	68.9132	3.90906	0.177339
4	A4	47	69.1081	3.88542	0.177471
4	A4	48	69.303	3.86686	0.178289
4	A4	49	69.4979	3.84484	0.179795
4	A4	50	69.6928	3.82331	0.181709
4	A4	51	69.8878	3.79998	0.183587
4	A4	52	70.0827	3.77619	0.184982
4	A4	53	70.2776	3.75506	0.18561
4	A4	54	70.4725	3.73089	0.185455
4	A4	55	70.6674	3.70342	0.184776
4	A4	56	70.8624	3.68816	0.184
4	A4	57	71.0573	3.663	0.183548
4	A4	58	71.2522	3.64155	0.183663
4	A4	59	71.4471	3.6224	0.18435
4	A4	60	71.642	3.59703	0.185413
4	A4	61	71.837	3.57261	0.186596
4	A4	62	72.0319	3.54954	0.187704
4	A4	63	72.2268	3.53177	0.188669
4	A4	64	72.4217	3.50406	0.189545
4	A4	65	72.6166	3.47943	0.190463
4	A4	66	72.8116	3.46221	0.191597
4	A4	67	73.0065	3.43584	0.193142
4	A4	68	73.2014	3.41131	0.195286
4	A4	69	73.3963	3.38755	0.198169
4	A4	70	73.5912	3.36677	0.2018
4	A4	71	73.7861	3.34302	0.205986
4	A4	72	73.9811	3.31641	0.210308
4	A4	73	74.176	3.28852	0.214163
4	A4	74	74.3709	3.26253	0.216901
4	A4	75	74.5658	3.23683	0.217971
4	A4	76	74.7607	3.20603	0.217076
4	A4	77	74.9557	3.18201	0.214273
4	A4	78	75.1506	3.14787	0.21001
4	A4	79	75.3455	3.129	0.205036
4	A4	80	75.5404	3.10348	0.200218
4	A4	81	75.7353	3.08274	0.196312
4	A4	82	75.9303	3.05532	0.193782
4	A4	83	76.1252	3.03505	0.192716
4	A4	84	76.3201	3.01592	0.192879
4	A4	85	76.515	2.99201	0.19388
4	A4	86	76.7099	2.96271	0.195433
4	A4	87	76.9049	2.94207	0.197631
4	A4	88	77.0998	2.91538	0.201128
4	A4	89	77.2947	2.89406	0.20722
4	A4	90	77.4896	2.8706	0.21786
4	A4	91	77.6845	2.84807	0.235771
4	A4	92	77.8795	2.8201	0.264693
4	A4	93	78.0744	2.79376	0.309723
4	A4	94	78.2693	2.75956	0.377459
4	A4	95	78.4642	2.72896	0.475538
4	A4	96	78.6591	2.68046	0.611207
4	A4	97	78.854	2.629	0.78868
4	A4	98	79.049	2.54465	1.00564
4	A4	99	79.2439	2.43585	1.24989
4	A4	100	79.4388	2.28434	1.49781
4	A4	101	79.6337	2.05352	1.71642
4	A4	102	79.8287	1.74271	1.86952
4	A4	103	80.0236	1.38509	1.92684
4	A4	104	80.2185	1.0455	1.87298
4	A4	105	80.4134	0.750015	1.71275
4	A4	106	80.6083	0.522069	1.4704
4	A4	107	80.8032	0.387866	1.18307
4	A4	108	80.9982	0.330521	0.890844
4	A4	109	81.1931	0.311967	0.627198
4	A4	110	81.388	0.30784	0.412874
4	A4	111	81.5829	0.304785	0.254621
4	A4	112	81.7778	0.304455	0.148019
4	A4	113	81.9728	0.302827	0.0823388
4	A4	114	82.1677	0.300622	0.045244
4	A4	115	82.3626	0.300556	0.0259676
4	A4	116	82.5575	0.299498	0.0166609
4	A4	117	82.7524	0.295493	0.0123803
4	A4	118	82.9474	0.295913	0.0104014
4	A4	119	83.1423	0.295729	0.00940704
4	A4	120	83.3372	0.294185	0.00883818
4	A4	121	83.5321	0.293114	0.00848458
4	A4	122	83.727	0.291293	0.00827212
4	A4	123	83.922	0.290387	0.00816605
4	A4	124	84.1169	0.291815	0.0081307
4	A4	125	84.3118	0.289429	0.00811656
4	A4	126	84.5067	0.287599	0.0080738
4	A4	127	84.7016	0.285991	0.00797757
4	A4	128	84.8966	0.286695	0.00784209
4	A4	129	85.0915	0.284864	0.00770947
4	A4	130	85.2864	0.284858	0.00761875
4	A4	131	85.4813	0.28326	0.00758228
4	A4	132	85.6762	0.282513	0.00758345
4	A4	133	85.8711	0.281605	0.00759297
4	A4	134	86.0661	0.2804	0.00758569
4	A4	135	86.261	0.279654	0.00754671
4	A4	136	86.4559	0.279141	0.0074675
4	A4	137	86.6508	0.277505	0.00734296
4	A4	138	86.8457	0.276788	0.00717387
4	A4	139	87.0407	0.276249	0.00697499
4	A4	140	87.2356	0.274993	0.00677596
4	A4	141	87.4305	0.27345	0.00661015
4	A4	142	87.6254	0.274581	0.00649385
4	A4	143	87.8203	0.27375	0.00641345
4	A4	144	88.0153	0.272068	0.00633495
4	A4	145	88.2102	0.27059	0.00623278
4	A4	146	88.4051	0.269948	0.00611541
4	A4	147	88.6	0.270556	0.00602495
4	A4	148	88.7949	0.269557	0.00601234
4	A4	149	88.9899	0.268142	0.00610557
4	A4	150	89.1848	0.267209	0.00629331
4	A4	151	89.3797	0.267073	0.00652707
4	A4	152	89.5746	0.265509	0.00673424
4	A4	153	89.7695	0.265388	0.00683641
4	A4	154	89.9645	0.263289	0.00677231
4	A4	155	90.1594	0.263306	0.00652683
4	A4	156	90.3543	0.261323	0.00615126
4	A4	157	90.5492	0.261967	0.00575841
4	A4	158	90.7441	0.261022	0.00548373
4	A4	159	90.9391	0.26119	0.00542638
4	A4	160	91.134	0.260719	0.00560203
4	A4	161	91.3289	0.259023	0.005934
4	A4	162	91.5238	0.258708	0.00629113
4	A4	163	91.7187	0.256648	0.00654977
4	A4	164	91.9137	0.256434	0.00664621
4	A4	165	92.1086	0.256319	0.00659135
4	A4	166	92.3035	0.253654	0.00644621
4	A4	167	92.4984	0.255369	0.00627831
4	A4	168	92.6933	0.253637	0.00612736
4	A4	169	92.8882	0.252752	0.00599992
4	A4	170	93.0832	0.251745	0.00588839
4	A4	171	93.2781	0.251248	0.00579308
4	A4	172	93.473	0.251127	0.00572581
4	A4	173	93.6679	0.250249	0.00569008
4	A4	174	93.8628	0.249199	0.00565493
4	A4	175	94.0578	0.248441	0.00554395
4	A4	176	94.2527	0.248673	0.00525465
4	A4	177	94.4476	0.246194	0.0047043
4	A4	178	94.6425	0.246486	0.00387997
4	A4	179	94.8374	0.244359	0.00286492
5	A5	1	60.1418	4.78699	0.165641
5	A5	2	60.3367	4.7682	0.166013
5	A5	3	60.5316	4.76286	0.166382
5	A5	4	60.7266	4.73719	0.166582
5	A5	5	60.9215	4.70525	0.166616
5	A5	6	61.1164	4.69746	0.166681
5	A5	7	61.3113	4.67485	0.167065
5	A5	8	61.5062	4.65248	0.167948
5	A5	9	61.7012	4.63281	0.169254
5	A5	10	61.8961	4.62235	0.170648
5	A5	11	62.091	4.59114	0.171688
5	A5	12	62.2859	4.56554	0.172026
5	A5	13	62.4808	4.54931	0.171531
5	A5	14	62.6758	4.53306	0.170309
5	A5	15	62.8707	4.50675	0.168609
5	A5	16	63.0656	4.4806	0.166755
5	A5	17	63.2605	4.47131	0.165111
5	A5	18	63.4554	4.44751	0.164022
5	A5	19	63.6503	4.42451	0.163765
5	A5	20	63.8453	4.4072	0.164439
5	A5	21	64.0402	4.39623	0.165912
5	A5	22	64.2351	4.36743	0.167832
5	A5	23	64.43	4.34658	0.169749
5	A5	24	64.6249	4.32564	0.171281
5	A5	25	64.8199	4.3094	0.17225
5	A5	26	65.0148	4.2824	0.172733
5	A5	27	65.2097	4.25753	0.172984
5	A5	28	65.4046	4.24547	0.173305
5	A5	29	65.5995	4.22345	0.173897
5	A5	30	65.7945	4.19978	0.174789
5	A5	31	65.9894	4.17814	0.175878
5	A5	32	66.1843	4.15595	0.177014
5	A5	33	66.3792	4.13744	0.178079
5	A5	34	66.5741	4.11248	0.179019
5	A5	35	66.7691	4.09102	0.17981
5	A5	36	66.964	4.07198	0.180461
5	A5	37	67.1589	4.04789	0.181005
5	A5	38	67.3538	4.01882	0.181487
5	A5	39	67.5487	4.00758	0.181932
5	A5	40	67.7437	3.98159	0.182305
5	A5	41	67.9386	3.95901	0.182516
5	A5	42	68.1335	3.93319	0.182484
5	A5	43	68.3284	3.91671	0.182215
5	A5	44	68.5233	3.8851	0.18183
5	A5	45	68.7182	3.87248	0.18151
5	A5	46	68.9132	3.85031	0.181408
5	A5	47	69.1081	3.82792	0.181599
5	A5	48	69.303	3.79657	0.182064
5	A5	49	69.4979	3.78708	0.182697
5	A5	50	69.6928	3.75853	0.183313
5	A5	51	69.8878	3.74045	0.183684
5	A5	52	70.0827	3.71217	0.183633
5	A5	53	70.2776	3.69056	0.183148
5	A5	54	70.4725	3.66688	0.182406
5	A5	55	70.6674	3.65057	0.181693
5	A5	56	70.8624	3.62523	0.181227
5	A5	57	71.0573	3.6062	0.181037
5	A5	58	71.2522	3.58383	0.180965
5	A5	59	71.4471	3.55719	0.180804
5	A5	60	71.642	3.53671	0.180452
5	A5	61	71.837	3.51374	0.17999
5	A5	62	72.0319	3.49567	0.179621
5	A5	63	72.2268	3.46952	0.179556
5	A5	64	72.4217	3.45301	0.179883
5	A5	65	72.6166	3.43054	0.180509
5	A5	66	72.8116	3.40647	0.181202
5	A5	67	73.0065	3.38295	0.181673
5	A5	68	73.2014	3.3646	0.181689
5	A5	69	73.3963	3.33979	0.181164
5	A5	70	73.5912	3.31451	0.180192
5	A5	71	73.7861	3.29404	0.17902
5	A5	72	73.9811	3.27629	0.177935
5	A5	73	74.176	3.25279	0.177148
5	A5	74	74.3709	3.23699	0.176717
5	A5	75	74.5658	3.20527	0.176565
5	A5	76	74.7607	3.19411	0.176552
5	A5	77	74.9557	3.16765	0.176573
5	A5	78	75.1506	3.14782	0.176617
5	A5	79	75.3455	3.12485	0.176765
5	A5	80	75.5404	3.10403	0.177169
5	A5	81	75.7353	3.08187	0.177958
5	A5	82	75.9303	3.06236	0.179181
5	A5	83	76.1252	3.03827	0.180744
5	A5	84	76.3201	3.01847	0.182445
5	A5	85	76.515	2.99454	0.184075
5	A5	86	76.7099	2.97317	0.185587
5	A5	87	76.9049	2.94727	0.187262
5	A5	88	77.0998	2.92476	0.189837
5	A5	89	77.2947	2.9049	0.194569
5	A5	90	77.4896	2.88256	0.203297
5	A5	91	77.6845	2.85826	0.218569
5	A5	92	77.8795	2.83493	0.243899
5	A5	93	78.0744	2.81394	0.284072
5	A5	94	78.2693	2.77959	0.345339
5	A5	95	78.4642	2.75131	0.435139
5	A5	96	78.6591	2.70872	0.560968
5	A5	97	78.854	2.65787	0.728059
5	A5	98	79.049	2.58707	0.936035
5	A5	99	79.2439	2.48906	1.17538
5	A5	100	79.4388	2.35029	1.42538
5	A5	101	79.6337	2.14138	1.65522
5	A5	102	79.8287	1.84559	1.82924
5	A5	103	80.0236	1.50104	1.91535
5	A5	104	80.2185	1.16149	1.894
5	A5	105	80.4134	0.854664	1.76436
5	A5	106	80.6083	0.6071	1.54516
5	A5	107	80.8032	0.438031	1.26984
5	A5	108	80.9982	0.35824	0.97772
5	A5	109	81.1931	0.330171	0.704407
5	A5	110	81.388	0.325198	0.474633
5	A5	111	81.5829	0.32182	0.299437
5	A5	112	81.7778	0.320018	0.177679
5	A5	113	81.9728	0.319259	0.100311
5	A5	114	82.1677	0.317222	0.0552344
5	A5	115	82.3626	0.315976	0.0310335
5	A5	116	82.5575	0.314068	0.0189225
5	A5	117	82.7524	0.313158	0.0131247
5	A5	118	82.9474	0.312094	0.010343
5	A5	119	83.1423	0.309767	0.00893793
5	A5	120	83.3372	0.311482	0.0081985
5	A5	121	83.5321	0.309408	0.00784026
5	A5	122	83.727	0.308497	0.00773087
5	A5	123	83.922	0.30772	0.00777482
5	A5	124	84.1169	0.307347	0.00788752
5	A5	125	84.3118	0.304564	0.00799977
5	A5	126	84.5067	0.304943	0.00806435
5	A5	127	84.7016	0.304234	0.00805463
5	A5	128	84.8966	0.302589	0.00796545
5	A5	129	85.0915	0.300643	0.00781207
5	A5	130	85.2864	0.300472	0.00762669
5	A5	131	85.4813	0.30058	0.00744256
5	A5	132	85.6762	0.298749	0.00727825
5	A5	133	85.8711	0.298751	0.00713154
5	A5	134	86.0661	0.296545	0.00699185
5	A5	135	86.261	0.295509	0.00685727
5	A5	136	86.4559	0.297022	0.00674236
5	A5	137	86.6508	0.2937	0.00666888
5	A5	138	86.8457	0.294478	0.00664807
5	A5	139	87.0407	0.293354	0.00667078
5	A5	140	87.2356	0.292341	0.00670973
5	A5	141	87.4305	0.291504	0.00673507
5	A5	142	87.6254	0.291055	0.00672657
5	A5	143	87.8203	0.288783	0.00667646
5	A5	144	88.0153	0.289312	0.00657861
5	A5	145	88.2102	0.289345	0.00641981
5	A5	146	88.4051	0.287627	0.00618536
5	A5	147	88.6	0.285689	0.00588254
5	A5	148	88.7949	0.284871	0.00555911
5	A5	149	88.9899	0.286256	0.00529622
5	A5	150	89.1848	0.284259	0.00516882
5	A5	151	89.3797	0.284512	0.00520181
5	A5	152	89.5746	0.283743	0.00535269
5	A5	153	89.7695	0.283038	0.00553332
5	A5	154	89.9645	0.280744	0.00565904
5	A5	155	90.1594	0.281691	0.00568975
5	A5	156	90.3543	0.280284	0.00564109
5	A5	157	90.5492	0.279924	0.00556313
5	A5	158	90.7441	0.279131	0.00550445
5	A5	159	90.9391	0.279173	0.00548823
5	A5	160	91.134	0.27765	0.00551123
5	A5	161	91.3289	0.276884	0.00555964
5	A5	162	91.5238	0.275946	0.005624
5	A5	163	91.7187	0.277544	0.00570172
5	A5	164	91.9137	0.274168	0.00578998
5	A5	165	92.1086	0.27468	0.00588279
5	A5	166	92.3035	0.273512	0.00597315
5	A5	167	92.4984	0.27269	0.00605711
5	A5	168	92.6933	0.272252	0.00612632
5	A5	169	92.8882	0.272106	0.00615566
5	A5	170	93.0832	0.270749	0.00610225
5	A5	171	93.2781	0.269179	0.00592674
5	A5	172	93.473	0.268077	0.00562312
5	A5	173	93.6679	0.268604	0.00522894
5	A5	174	93.8628	0.268647	0.00479676
5	A5	175	94.0578	0.267556	0.004349
5	A5	176	94.2527	0.267608	0.00385663
5	A5	177	94.4476	0.264877	0.00326762
5	A5	178	94.6425	0.265786	0.00256383
5	A5	179	94.8374	0.26602	0.00179714
6	A6	1	60.1418	4.84032	0.154984
6	A6	2	60.3367	4.82527	0.154471
6	A6	3	60.5316	4.80624	0.154019
6	A6	4	60.7266	4.79391	0.153777
6	A6	5	60.9215	4.77427	0.153823
6	A6	6	61.1164	4.75891	0.154123
6	A6	7	61.3113	4.73339	0.154593
6	A6	8	61.5062	4.71425	0.155211
6	A6	9	61.7012	4.69589	0.156086
6	A6	10	61.8961	4.67985	0.157349
6	A6	11	62.091	4.66314	0.159029
6	A6	12	62.2859	4.64251	0.160927
6	A6	13	62.4808	4.61883	0.162671
6	A6	14	62.6758	4.60234	0.163858
6	A6	15	62.8707	4.57732	0.16425
6	A6	16	63.0656	4.56271	0.163913
6	A6	17	63.2605	4.5331	0.163232
6	A6	18	63.4554	4.51373	0.162766
6	A6	19	63.6503	4.50264	0.162996
6	A6	20	63.8453	4.48469	0.164111
6	A6	21	64.0402	4.46185	0.165918
6	A6	22	64.2351	4.43739	0.167971
6	A6	23	64.43	4.41595	0.169795
6	A6	24	64.6249	4.40095	0.171062
6	A6	25	64.8199	4.37426	0.171675
6	A6	26	65.0148	4.35716	0.171781
6	A6	27	65.2097	4.32827	0.171727
6	A6	28	65.4046	4.31241	0.171932
6	A6	29	65.5995	4.29239	0.172718
6	A6	30	65.7945	4.27266	0.174121
6	A6	31	65.9894	4.25457	0.175849
6	A6	32	66.1843	4.22487	0.177422
6	A6	33	66.3792	4.2079	0.178445
6	A6	34	66.5741	4.17796	0.178841
6	A6	35	66.7691	4.16044	0.178866
6	A6	36	66.964	4.13752	0.178928
6	A6	37	67.1589	4.12093	0.179307
6	A6	38	67.3538	4.0972	0.179977
6	A6	39	67.5487	4.07349	0.180651
6	A6	40	67.7437	4.05094	0.181001
6	A6	41	67.9386	4.02544	0.180905
6	A6	42	68.1335	4.00493	0.180562
6	A6	43	68.3284	3.98229	0.180399
6	A6	44	68.5233	3.9633	0.180838
6	A6	45	68.7182	3.94258	0.18205
6	A6	46	68.9132	3.91905	0.183843
6	A6	47	69.1081	3.90202	0.185754
6	A6	48	69.303	3.86956	0.187264
6	A6	49	69.4979	3.84588	0.188025
6	A6	50	69.6928	3.82614	0.187969
6	A6	51	69.8878	3.80485	0.187267
6	A6	52	70.0827	3.77703	0.186206
6	A6	53	70.2776	3.75457	0.185088
6	A6	54	70.4725	3.73877	0.184151
6	A6	55	70.6674	3.71353	0.183562
6	A6	56	70.8624	3.68647	0.183395
6	A6	57	71.0573	3.67038	0.183622
6	A6	58	71.2522	3.64584	0.184098
6	A6	59	71.4471	3.62643	0.184591
6	A6	60	71.642	3.59663	0.184863
6	A6	61	71.837	3.57503	0.184757
6	A6	62	72.0319	3.554	0.184242
6	A6	63	72.2268	3.533	0.183397
6	A6	64	72.4217	3.50993	0.182341
6	A6	65	72.6166	3.48483	0.181215
6	A6	66	72.8116	3.46508	0.180179
6	A6	67	73.0065	3.44268	0.179425
6	A6	68	73.2014	3.42286	0.179155
6	A6	69	73.3963	3.39746	0.179528
6	A6	70	73.5912	3.38059	0.180588
6	A6	71	73.7861	3.35759	0.182207
6	A6	72	73.9811	3.33305	0.184063
6	A6	73	74.176	3.31442	0.185684
6	A6	74	74.3709	3.28904	0.186579
6	A6	75	74.5658	3.26594	0.186412
6	A6	76	74.7607	3.23887	0.185186
6	A6	77	74.9557	3.21723	0.183287
6	A6	78	75.1506	3.19475	0.18136
6	A6	79	75.3455	3.17919	0.18004
6	A6	80	75.5404	3.15347	0.179686
6	A6	81	75.7353	3.13581	0.180269
6	A6	82	75.9303	3.11184	0.181465
6	A6	83	76.1252	3.08533	0.18288
6	A6	84	76.3201	3.06082	0.184257
6	A6	85	76.515	3.04719	0.185582
6	A6	86	76.7099	3.02085	0.18708
6	A6	87	76.9049	2.99479	0.189169
6	A6	88	77.0998	2.97283	0.192444
6	A6	89	77.2947	2.95435	0.197709
6	A6	90	77.4896	2.92917	0.206108
6	A6	91	77.6845	2.90183	0.219367
6	A6	92	77.8795	2.87939	0.24017
6	A6	93	78.0744	2.85357	0.272566
6	A6	94	78.2693	2.8208	0.322281
6	A6	95	78.4642	2.79483	0.396619
6	A6	96	78.6591	2.75472	0.503644
6	A6	97	78.854	2.70872	0.65031
6	A6	98	79.049	2.65135	0.839519
6	A6	99	79.2439	2.56326	1.06657
6	A6	100	79.4388	2.44236	1.31625
6	A6	101	79.6337	2.26741	1.56226
6	A6	102	79.8287	2.016	1.77035
6	A6	103	80.0236	1.68345	1.90526
6	A6	104	80.2185	1.33201	1.93983
6	A6	105	80.4134	0.998582	1.86298
6	A6	106	80.6083	0.709474	1.68367
6	A6	107	80.8032	0.494017	1.42896
6	A6	108	80.9982	0.370524	1.13688
6	A6	109	81.1931	0.321216	0.846594
6	A6	110	81.388	0.30749	0.589491
6	A6	111	81.5829	0.304621	0.383865
6	A6	112	81.7778	0.302653	0.234352
6	A6	113	81.9728	0.300962	0.135151
6	A6	114	82.1677	0.300314	0.0749523
6	A6	115	82.3626	0.298257	0.0414697
6	A6	116	82.5575	0.295468	0.0243341
6	A6	117	82.7524	0.295761	0.0161868
6	A6	118	82.9474	0.294208	0.0124913
6	A6	119	83.1423	0.293047	0.0107811
6	A6	120	83.3372	0.291132	0.00986741
6	A6	121	83.5321	0.290074	0.00925219
6	A6	122	83.727	0.288795	0.00877337
6	A6	123	83.922	0.289484	0.00841194
6	A6	124	84.1169	0.286573	0.00819578
6	A6	125	84.3118	0.28683	0.00814869
6	A6	126	84.5067	0.28544	0.00826516
6	A6	127	84.7016	0.285225	0.00850018
6	A6	128	84.8966	0.283825	0.00877238
6	A6	129	85.0915	0.282019	0.00898335
6	A6	130	85.2864	0.281709	0.0090498
6	A6	131	85.4813	0.278815	0.00893421
6	A6	132	85.6762	0.279174	0.00865676
6	A6	133	85.8711	0.276936	0.00828299
6	A6	134	86.0661	0.277532	0.00789136
6	A6	135	86.261	0.275914	0.00754139
6	A6	136	86.4559	0.274612	0.00726033
6	A6	137	86.6508	0.275389	0.00705258
6	A6	138	86.8457	0.273036	0.00692126
6	A6	139	87.0407	0.270636	0.0068791
6	A6	140	87.2356	0.273378	0.0069364
6	A6	141	87.4305	0.272114	0.00707677
6	A6	142	87.6254	0.269104	0.00724205
6	A6	143	87.8203	0.269951	0.00734723
6	A6	144	88.0153	0.267128	0.00731708
6	A6	145	88.2102	0.267285	0.00712251
6	A6	146	88.4051	0.267216	0.0067937
6	A6	147	88.6	0.263614	0.00640727
6	A6	148	88.7949	0.265914	0.00605696
6	A6	149	88.9899	0.263698	0.00582345
6	A6	150	89.1848	0.263749	0.00575511
6	A6	151	89.3797	0.262385	0.00586338
6	A6	152	89.5746	0.262041	0.00612881
6	A6	153	89.7695	0.260907	0.00650623
6	A6	154	89.9645	0.261209	0.00692562
6	A6	155	90.1594	0.259214	0.00729599
6	A6	156	90.3543	0.258198	0.00752331
6	A6	157	90.5492	0.256171	0.00754445
6	A6	158	90.7441	0.256513	0.00736018
6	A6	159	90.9391	0.254997	0.00704435
6	A6	160	91.134	0.253652	0.00671524
6	A6	161	91.3289	0.255581	0.00648025
6	A6	162	91.5238	0.252892	0.00638447
6	A6	163	91.7187	0.252881	0.00639486
6	A6	164	91.9137	0.251533	0.00643359
6	A6	165	92.1086	0.249579	0.00643598
6	A6	166	92.3035	0.250469	0.00639414
6	A6	167	92.4984	0.248834	0.00635443
6	A6	168	92.6933	0.249456	0.00637801
6	A6	169	92.8882	0.248947	0.00649528
6	A6	170	93.0832	0.244628	0.00668611
6	A6	171	93.2781	0.247783	0.00688728
6	A6	172	93.473	0.245289	0.0070115
6	A6	173	93.6679	0.24336	0.00696517
6	A6	174	93.8628	0.242517	0.00666601
6	A6	175	94.0578	0.243023	0.00606627
6	A6	176	94.2527	0.24087	0.00517672
6	A6	177	94.4476	0.240654	0.00407931
6	A6	178	94.6425	0.240231	0.00291377
6	A6	179	94.8374	0.241862	0.00183934
7	A7	1	60.1418	4.77705	0.147253
7	A7	2	60.3367	4.75913	0.146882
7	A7	3	60.5316	4.74467	0.146289
7	A7	4	60.7266	4.7239	0.14568
7	A7	5	60.9215	4.71011	0.145367
7	A7	6	61.1164	4.69779	0.145601
7	A7	7	61.3113	4.67483	0.14643
7	A7	8	61.5062	4.65532	0.147712
7	A7	9	61.7012	4.6416	0.149179
7	A7	10	61.8961	4.6203	0.15055
7	A7	11	62.091	4.6038	0.151594
7	A7	12	62.2859	4.5857	0.152183
7	A7	13	62.4808	4.56148	0.152339
7	A7	14	62.6758	4.54968	0.152256
7	A7	15	62.8707	4.52269	0.152261
7	A7	16	63.0656	4.51104	0.152695
7	A7	17	63.2605	4.48959	0.153744
7	A7	18	63.4554	4.47789	0.155342
7	A7	19	63.6503	4.45345	0.157189
7	A7	20	63.8453	4.43231	0.158899
7	A7	21	64.0402	4.4149	0.160183
7	A7	22	64.2351	4.39257	0.160984
7	A7	23	64.43	4.37253	0.161485
7	A7	24	64.6249	4.35722	0.162023
7	A7	25	64.8199	4.33243	0.162933
7	A7	26	65.0148	4.31356	0.164415
7	A7	27	65.2097	4.30226	0.166437
7	A7	28	65.4046	4.27489	0.168757
7	A7	29	65.5995	4.25135	0.17103
7	A7	30	65.7945	4.23777	0.172953
7	A7	31	65.9894	4.20517	0.174368
7	A7	32	66.1843	4.19144	0.175272
7	A7	33	66.3792	4.1688	0.175755
7	A7	34	66.5741	4.14621	0.17592
7	A7	35	66.7691	4.12372	0.17586
7	A7	36	66.964	4.104	0.175686
7	A7	37	67.1589	4.08201	0.175567
7	A7	38	67.3538	4.05698	0.175757
7	A7	39	67.5487	4.04053	0.176535
7	A7	40	67.7437	4.01689	0.17809
7	A7	41	67.9386	3.99928	0.180396
7	A7	42	68.1335	3.97392	0.183148
7	A7	43	68.3284	3.95362	0.185823
7	A7	44	68.5233	3.93089	0.187863
7	A7	45	68.7182	3.90332	0.188923
7	A7	46	68.9132	3.87644	0.18904
7	A7	47	69.1081	3.85565	0.188606
7	A7	48	69.303	3.83558	0.188171
7	A7	49	69.4979	3.81734	0.188143
7	A7	50	69.6928	3.78804	0.188595
7	A7	51	69.8878	3.76645	0.189251
7	A7	52	70.0827	3.74809	0.189667
7	A7	53	70.2776	3.71795	0.189464
7	A7	54	70.4725	3.69541	0.188533
7	A7	55	70.6674	3.67212	0.187097
7	A7	56	70.8624	3.6493	0.185603
7	A7	57	71.0573	3.62957	0.184523
7	A7	58	71.2522	3.6107	0.184156
7	A7	59	71.4471	3.58151	0.184532
7	A7	60	71.642	3.56157	0.185432
7	A7	61	71.837	3.54518	0.186512
7	A7	62	72.0319	3.51208	0.187435
7	A7	63	72.2268	3.49145	0.18797
7	A7	64	72.4217	3.47225	0.188018
7	A7	65	72.6166	3.44773	0.18762
7	A7	66	72.8116	3.42237	0.18691
7	A7	67	73.0065	3.39906	0.186082
7	A7	68	73.2014	3.37838	0.185319
7	A7	69	73.3963	3.36061	0.18474
7	A7	70	73.5912	3.33068	0.184372
7	A7	71	73.7861	3.31251	0.184173
7	A7	72	73.9811	3.29088	0.184089
7	A7	73	74.176	3.26359	0.184099
7	A7	74	74.3709	3.24709	0.184197
7	A7	75	74.5658	3.22131	0.184331
7	A7	76	74.7607	3.20322	0.184383
7	A7	77	74.9557	3.18091	0.184214
7	A7	78	75.1506	3.1527	0.183792
7	A7	79	75.3455	3.12826	0.183262
7	A7	80	75.5404	3.11313	0.182914
7	A7	81	75.7353	3.08823	0.183019
7	A7	82	75.9303	3.06691	0.183673
7	A7	83	76.1252	3.04571	0.184748
7	A7	84	76.3201	3.02123	0.186015
7	A7	85	76.515	2.99602	0.18733
7	A7	86	76.7099	2.97515	0.188769
7	A7	87	76.9049	2.95198	0.190674
7	A7	88	77.0998	2.93182	0.193597
7	A7	89	77.2947	2.90661	0.198289
7	A7	90	77.4896	2.8827	0.205795
7	A7	91	77.6845	2.85862	0.217683
7	A7	92	77.8795	2.8349	0.236378
7	A7	93	78.0744	2.80552	0.265511
7	A7	94	78.2693	2.78109	0.31019
7	A7	95	78.4642	2.75181	0.377048
7	A7	96	78.6591	2.71184	0.473747
7	A7	97	78.854	2.66561	0.607582
7	A7	98	79.049	2.61377	0.7829
7	A7	99	79.2439	2.53467	0.997579
7	A7	100	79.4388	2.42672	1.23963
7	A7	101	79.6337	2.27381	1.48567
7	A7	102	79.8287	2.04373	1.70294
7	A7	103	80.0236	1.7324	1.85552
7	A7	104	80.2185	1.3857	1.91332
7	A7	105	80.4134	1.04635	1.86099
7	A7	106	80.6083	0.746938	1.7031
7	A7	107	80.8032	0.519685	1.4635
7	A7	108	80.9982	0.387143	1.17889
7	A7	109	81.1931	0.328529	0.889012
7	A7	110	81.388	0.307956	0.62711
7	A7	111	81.5829	0.304157	0.413835
7	A7	112	81.7778	0.301881	0.255952
7	A7	113	81.9728	0.300506	0.149153
7	A7	114	82.1677	0.299041	0.0828921
7	A7	115	82.3626	0.296113	0.0450736
7	A7	116	82.5575	0.294611	0.0251857
7	A7	117	82.7524	0.296244	0.0155889
7	A7	118	82.9474	0.294415	0.0114299
7	A7	119	83.1423	0.29471	0.0099147
7	A7	120	83.3372	0.292174	0.00952702
7	A7	121	83.5321	0.290853	0.00947158
7	A7	122	83.727	0.289036	0.00936705
7	A7	123	83.922	0.288287	0.0090919
7	A7	124	84.1169	0.286661	0.00868681
7	A7	125	84.3118	0.286799	0.00826483
7	A7	126	84.5067	0.284715	0.00792674
7	A7	127	84.7016	0.28507	0.0077038
7	A7	128	84.8966	0.285395	0.00754586
7	A7	129	85.0915	0.281216	0.00735867
7	A7	130	85.2864	0.282073	0.00706988
7	A7	131	85.4813	0.279877	0.00668234
7	A7	132	85.6762	0.279926	0.00628223
7	A7	133	85.8711	0.279516	0.00599514
7	A7	134	86.0661	0.279206	0.00591751
7	A7	135	86.261	0.279029	0.00606397
7	A7	136	86.4559	0.277885	0.00635887
7	A7	137	86.6508	0.276389	0.00667369
7	A7	138	86.8457	0.276666	0.00688315
7	A7	139	87.0407	0.273195	0.00691075
7	A7	140	87.2356	0.273585	0.00674419
7	A7	141	87.4305	0.274912	0.00642381
7	A7	142	87.6254	0.270716	0.00602293
7	A7	143	87.8203	0.271581	0.00562896
7	A7	144	88.0153	0.270908	0.00532538
7	A7	145	88.2102	0.269952	0.00516759
7	A7	146	88.4051	0.271778	0.0051616
7	A7	147	88.6	0.269421	0.00526354
7	A7	148	88.7949	0.268638	0.00541033
7	A7	149	88.9899	0.266746	0.00556008
7	A7	150	89.1848	0.267015	0.0057081
7	A7	151	89.3797	0.267264	0.00586416
7	A7	152	89.5746	0.265793	0.00601396
7	A7	153	89.7695	0.264035	0.00610536
7	A7	154	89.9645	0.264192	0.00607587
7	A7	155	90.1594	0.261847	0.00589973
7	A7	156	90.3543	0.263216	0.00561576
7	A7	157	90.5492	0.261114	0.00531649
7	A7	158	90.7441	0.261792	0.00510678
7	A7	159	90.9391	0.260066	0.00505901
7	A7	160	91.134	0.261481	0.00518586
7	A7	161	91.3289	0.259296	0.00543942
7	A7	162	91.5238	0.258376	0.00573313
7	A7	163	91.7187	0.258098	0.00597698
7	A7	164	91.9137	0.257194	0.00610928
7	A7	165	92.1086	0.256225	0.00611297
7	A7	166	92.3035	0.254887	0.00600974
7	A7	167	92.4984	0.255085	0.00583998
7	A7	168	92.6933	0.255324	0.00564286
7	A7	169	92.8882	0.253214	0.00544817
7	A7	170	93.0832	0.251697	0.00528146
7	A7	171	93.2781	0.253393	0.0051688
7	A7	172	93.473	0.252351	0.00513041
7	A7	173	93.6679	0.250697	0.00516219
7	A7	174	93.8628	0.249652	0.00521721
7	A7	175	94.0578	0.251142	0.00520327
7	A7	176	94.2527	0.249192	0.00500264
7	A7	177	94.4476	0.247863	0.0045168
7	A7	178	94.6425	0.246571	0.00372213
7	A7	179	94.8374	0.245983	0.00270411
8	A8	1	60.1418	4.93609	0.154296
8	A8	2	60.3367	4.93737	0.153725
8	A8	3	60.5316	4.91539	0.153779
8	A8	4	60.7266	4.90394	0.154491
8	A8	5	60.9215	4.88215	0.155642
8	A8	6	61.1164	4.86235	0.156867
8	A8	7	61.3113	4.84088	0.157852
8	A8	8	61.5062	4.82014	0.158509
8	A8	9	61.7012	4.80168	0.159011
8	A8	10	61.8961	4.7834	0.159657
8	A8	11	62.091	4.76122	0.160656
8	A8	12	62.2859	4.74977	0.161967
8	A8	13	62.4808	4.72856	0.163339
8	A8	14	62.6758	4.70198	0.164506
8	A8	15	62.8707	4.68134	0.165385
8	A8	16	63.0656	4.65835	0.16613
8	A8	17	63.2605	4.64367	0.166964
8	A8	18	63.4554	4.62848	0.167952
8	A8	19	63.6503	4.60125	0.168923
8	A8	20	63.8453	4.58205	0.169606
8	A8	21	64.0402	4.55323	0.169863
8	A8	22	64.2351	4.53474	0.169801
8	A8	23	64.43	4.5216	0.169703
8	A8	24	64.6249	4.49841	0.169831
8	A8	25	64.8199	4.47464	0.170293
8	A8	26	65.0148	4.45397	0.171038
8	A8	27	65.2097	4.43724	0.171951
8	A8	28	65.4046	4.41101	0.17293
8	A8	29	65.5995	4.39117	0.173915
8	A8	30	65.7945	4.36923	0.174861
8	A8	31	65.9894	4.3533	0.175729
8	A8	32	66.1843	4.32228	0.176503
8	A8	33	66.3792	4.30444	0.177213
8	A8	34	66.5741	4.2836	0.177913
8	A8	35	66.7691	4.25949	0.178613
8	A8	36	66.964	4.24213	0.17923
8	A8	37	67.1589	4.21919	0.179609
8	A8	38	67.3538	4.19186	0.179674
8	A8	39	67.5487	4.16796	0.179521
8	A8	40	67.7437	4.14815	0.179422
8	A8	41	67.9386	4.12981	0.179668
8	A8	42	68.1335	4.11083	0.180413
8	A8	43	68.3284	4.08548	0.181625
8	A8	44	68.5233	4.05704	0.183179
8	A8	45	68.7182	4.03949	0.184974
8	A8	46	68.9132	4.0187	0.186952
8	A8	47	69.1081	3.99449	0.189028
8	A8	48	69.303	3.97257	0.19101
8	A8	49	69.4979	3.94603	0.192605
8	A8	50	69.6928	3.92171	0.193529
8	A8	51	69.8878	3.8977	0.193629
8	A8	52	70.0827	3.8718	0.192941
8	A8	53	70.2776	3.85054	0.191685
8	A8	54	70.4725	3.83004	0.190201
8	A8	55	70.6674	3.79942	0.18884
8	A8	56	70.8624	3.7789	0.187866
8	A8	57	71.0573	3.76664	0.187351
8	A8	58	71.2522	3.73338	0.187167
8	A8	59	71.4471	3.7112	0.187058
8	A8	60	71.642	3.68811	0.186779
8	A8	61	71.837	3.66624	0.186238
8	A8	62	72.0319	3.64299	0.185541
8	A8	63	72.2268	3.61672	0.184951
8	A8	64	72.4217	3.6014	0.184776
8	A8	65	72.6166	3.57526	0.185244
8	A8	66	72.8116	3.55015	0.186405
8	A8	67	73.0065	3.53967	0.188117
8	A8	68	73.2014	3.50467	0.190116
8	A8	69	73.3963	3.47956	0.192125
8	A8	70	73.5912	3.46499	0.193972
8	A8	71	73.7861	3.4336	0.195609
8	A8	72	73.9811	3.41352	0.197064
8	A8	73	74.176	3.38464	0.198352
8	A8	74	74.3709	3.36722	0.199392
8	A8	75	74.5658	3.33802	0.2
8	A8	76	74.7607	3.31894	0.199955
8	A8	77	74.9557	3.28547	0.199121
8	A8	78	75.1506	3.26352	0.197527
8	A8	79	75.3455	3.2371	0.195361
8	A8	80	75.5404	3.22535	0.192906
8	A8	81	75.7353	3.18541	0.190461
8	A8	82	75.9303	3.17223	0.188329
8	A8	83	76.1252	3.14122	0.186817
8	A8	84	76.3201	3.12804	0.186216
8	A8	85	76.515	3.10417	0.186738
8	A8	86	76.7099	3.0783	0.188491
8	A8	87	76.9049	3.06107	0.191546
8	A8	88	77.0998	3.03447	0.196103
8	A8	89	77.2947	3.00841	0.202735
8	A8	90	77.4896	2.98733	0.212631
8	A8	91	77.6845	2.95892	0.227849
8	A8	92	77.8795	2.93504	0.251565
8	A8	93	78.0744	2.91223	0.288355
8	A8	94	78.2693	2.87697	0.344393
8	A8	95	78.4642	2.84389	0.427287
8	A8	96	78.6591	2.80353	0.545153
8	A8	97	78.854	2.75581	0.704529
8	A8	98	79.049	2.68937	0.907126
8	A8	99	79.2439	2.59346	1.14611
8	A8	100	79.4388	2.45751	1.40336
8	A8	101	79.6337	2.26667	1.64953
8	A8	102	79.8287	1.98966	1.84818
8	A8	103	80.0236	1.63436	1.9638
8	A8	104	80.2185	1.27067	1.97144
8	A8	105	80.4134	0.93686	1.86446
8	A8	106	80.6083	0.659993	1.65729
8	A8	107	80.8032	0.458327	1.38187
8	A8	108	80.9982	0.363181	1.07902
8	A8	109	81.1931	0.32658	0.787993
8	A8	110	81.388	0.317116	0.537858
8	A8	111	81.5829	0.315714	0.343368
8	A8	112	81.7778	0.311896	0.205707
8	A8	113	81.9728	0.310425	0.116676
8	A8	114	82.1677	0.30935	0.0639275
8	A8	115	82.3626	0.308487	0.0352279
8	A8	116	82.5575	0.308259	0.0208474
8	A8	117	82.7524	0.303445	0.0141846
8	A8	118	82.9474	0.30535	0.0113114
8	A8	119	83.1423	0.304233	0.0101365
8	A8	120	83.3372	0.3029	0.00963932
8	A8	121	83.5321	0.299569	0.00935193
8	A8	122	83.727	0.300792	0.00908175
8	A8	123	83.922	0.2986	0.00878843
8	A8	124	84.1169	0.297664	0.0085244
8	A8	125	84.3118	0.294981	0.00837881
8	A8	126	84.5067	0.297423	0.00841457
8	A8	127	84.7016	0.295703	0.00861766
8	A8	128	84.8966	0.295118	0.00889373
8	A8	129	85.0915	0.291214	0.00911669
8	A8	130	85.2864	0.290916	0.00919693
8	A8	131	85.4813	0.290107	0.00912204
8	A8	132	85.6762	0.289104	0.00894204
8	A8	133	85.8711	0.288649	0.00871916
8	A8	134	86.0661	0.286712	0.0084826
8	A8	135	86.261	0.286693	0.00821936
8	A8	136	86.4559	0.283753	0.00789993
8	A8	137	86.6508	0.284776	0.00751476
8	A8	138	86.8457	0.282572	0.00709734
8	A8	139	87.0407	0.281935	0.00672199
8	A8	140	87.2356	0.28114	0.00647533
8	A8	141	87.4305	0.281479	0.0064154
8	A8	142	87.6254	0.281157	0.00653753
8	A8	143	87.8203	0.279332	0.00676865
8	A8	144	88.0153	0.278586	0.00699701
8	A8	145	88.2102	0.27808	0.00712346
8	A8	146	88.4051	0.275285	0.00710104
8	A8	147	88.6	0.275679	0.00694305
8	A8	148	88.7949	0.275029	0.00670037
8	A8	149	88.9899	0.274443	0.00643291
8	A8	150	89.1848	0.271371	0.00619832
8	A8	151	89.3797	0.272974	0.00605402
8	A8	152	89.5746	0.27134	0.0060568
8	A8	153	89.7695	0.271355	0.0062425
8	A8	154	89.9645	0.271108	0.00659922
8	A8	155	90.1594	0.269642	0.00705842
8	A8	156	90.3543	0.267211	0.00751401
8	A8	157	90.5492	0.267866	0.00785725
8	A8	158	90.7441	0.265891	0.008002
8	A8	159	90.9391	0.265445	0.007897
8	A8	160	91.134	0.263589	0.00753543
8	A8	161	91.3289	0.262573	0.006972
8	A8	162	91.5238	0.261592	0.00633283
8	A8	163	91.7187	0.260918	0.00579038
8	A8	164	91.9137	0.263804	0.00549884
8	A8	165	92.1086	0.261262	0.00552305
8	A8	166	92.3035	0.259207	0.00580856
8	A8	167	92.4984	0.259765	0.00621382
8	A8	168	92.6933	0.258621	0.00657807
8	A8	169	92.8882	0.256873	0.00678291
8	A8	170	93.0832	0.257093	0.00678162
8	A8	171	93.2781	0.255746	0.00660186
8	A8	172	93.473	0.253189	0.00633035
8	A8	173	93.6679	0.254639	0.0060768
8	A8	174	93.8628	0.25523	0.00591637
8	A8	175	94.0578	0.252343	0.00582968
8	A8	176	94.2527	0.253834	0.00568734
8	A8	177	94.4476	0.250082	0.0053085
8	A8	178	94.6425	0.249105	0.00457173
8	A8	179	94.8374	0.248131	0.00350562
13	B1	1	60.1418	4.61593	0.156767
13	B1	2	60.3367	4.59887	0.157858
13	B1	3	60.5316	4.58151	0.158656
13	B1	4	60.7266	4.55797	0.158889
13	B1	5	60.9215	4.54172	0.158531
13	B1	6	61.1164	4.5203	0.157777
13	B1	7	61.3113	4.50445	0.156927
13	B1	8	61.5062	4.48175	0.156263
13	B1	9	61.7012	4.46336	0.155975
13	B1	10	61.8961	4.44692	0.156143
13	B1	11	62.091	4.43046	0.156747
13	B1	12	62.2859	4.40425	0.157686
13	B1	13	62.4808	4.39102	0.158781
13	B1	14	62.6758	4.36984	0.1598
13	B1	15	62.8707	4.35255	0.160505
13	B1	16	63.0656	4.32546	0.160758
13	B1	17	63.2605	4.30983	0.160593
13	B1	18	63.4554	4.28803	0.160249
13	B1	19	63.6503	4.26817	0.160081
13	B1	20	63.8453	4.25288	0.160431
13	B1	21	64.0402	4.23416	0.161462
13	B1	22	64.2351	4.20469	0.163086
13	B1	23	64.43	4.20293	0.164994
13	B1	24	64.6249	4.17083	0.166779
13	B1	25	64.8199	4.14401	0.168107
13	B1	26	65.0148	4.1324	0.16882
13	B1	27	65.2097	4.10853	0.168963
13	B1	28	65.4046	4.08829	0.168726
13	B1	29	65.5995	4.06534	0.168379
13	B1	30	65.7945	4.04881	0.168216
13	B1	31	65.9894	4.02217	0.168491
13	B1	32	66.1843	4.00537	0.169319
13	B1	33	66.3792	3.98956	0.170583
13	B1	34	66.5741	3.96768	0.17193
13	B1	35	66.7691	3.94217	0.17291
13	B1	36	66.964	3.91837	0.173197
13	B1	37	67.1589	3.8987	0.172779
13	B1	38	67.3538	3.87652	0.171971
13	B1	39	67.5487	3.85758	0.171262
13	B1	40	67.7437	3.83409	0.171072
13	B1	41	67.9386	3.81971	0.171553
13	B1	42	68.1335	3.79553	0.172527
13	B1	43	68.3284	3.77785	0.173616
13	B1	44	68.5233	3.74987	0.174447
13	B1	45	68.7182	3.72792	0.174875
13	B1	46	68.9132	3.70997	0.175044
13	B1	47	69.1081	3.68622	0.17528
13	B1	48	69.303	3.66979	0.175898
13	B1	49	69.4979	3.64488	0.177015
13	B1	50	69.6928	3.62645	0.178474
13	B1	51	69.8878	3.60049	0.179889
13	B1	52	70.0827	3.5818	0.180805
13	B1	53	70.2776	3.55911	0.180878
13	B1	54	70.4725	3.53178	0.180033
13	B1	55	70.6674	3.50752	0.178496
13	B1	56	70.8624	3.4922	0.176689
13	B1	57	71.0573	3.47133	0.175031
13	B1	58	71.2522	3.44867	0.173792
13	B1	59	71.4471	3.42724	0.17305
13	B1	60	71.642	3.40526	0.172769
13	B1	61	71.837	3.38316	0.172881
13	B1	62	72.0319	3.36617	0.173305
13	B1	63	72.2268	3.34511	0.173914
13	B1	64	72.4217	3.32072	0.174509
13	B1	65	72.6166	3.30023	0.174861
13	B1	66	72.8116	3.28071	0.174818
13	B1	67	73.0065	3.25598	0.174406
13	B1	68	73.2014	3.23033	0.173836
13	B1	69	73.3963	3.21526	0.173411
13	B1	70	73.5912	3.19893	0.173367
13	B1	71	73.7861	3.17247	0.17375
13	B1	72	73.9811	3.14975	0.174413
13	B1	73	74.176	3.1325	0.175088
13	B1	74	74.3709	3.11005	0.175504
13	B1	75	74.5658	3.08658	0.175485
13	B1	76	74.7607	3.06661	0.17499
13	B1	77	74.9557	3.04315	0.174122
13	B1	78	75.1506	3.02567	0.173099
13	B1	79	75.3455	3.00037	0.172181
13	B1	80	75.5404	2.98181	0.171588
13	B1	81	75.7353	2.96233	0.17141
13	B1	82	75.9303	2.93963	0.171595
13	B1	83	76.1252	2.91897	0.171988
13	B1	84	76.3201	2.89844	0.172439
13	B1	85	76.515	2.87352	0.172896
13	B1	86	76.7099	2.85787	0.173472
13	B1	87	76.9049	2.83327	0.174446
13	B1	88	77.0998	2.81358	0.176247
13	B1	89	77.2947	2.79362	0.179459
13	B1	90	77.4896	2.77172	0.184905
13	B1	91	77.6845	2.7467	0.193827
13	B1	92	77.8795	2.72658	0.208181
13	B1	93	78.0744	2.70778	0.231055
13	B1	94	78.2693	2.67812	0.267135
13	B1	95	78.4642	2.64642	0.323052
13	B1	96	78.6591	2.62396	0.407213
13	B1	97	78.854	2.58539	0.528572
13	B1	98	79.049	2.53684	0.693936
13	B1	99	79.2439	2.47824	0.903823
13	B1	100	79.4388	2.38786	1.14792
13	B1	101	79.6337	2.25595	1.40225
13	B1	102	79.8287	2.05695	1.63051
13	B1	103	80.0236	1.75245	1.79114
13	B1	104	80.2185	1.37627	1.84867
13	B1	105	80.4134	1.00195	1.7856
13	B1	106	80.6083	0.702155	1.60931
13	B1	107	80.8032	0.513254	1.3506
13	B1	108	80.9982	0.435959	1.05404
13	B1	109	81.1931	0.413261	0.764581
13	B1	110	81.388	0.408916	0.515949
13	B1	111	81.5829	0.405524	0.325007
13	B1	112	81.7778	0.402026	0.192745
13	B1	113	81.9728	0.400917	0.10964
13	B1	114	82.1677	0.398783	0.0620333
13	B1	115	82.3626	0.395534	0.0369819
13	B1	116	82.5575	0.393639	0.0246812
13	B1	117	82.7524	0.390759	0.0188491
13	B1	118	82.9474	0.389764	0.0160082
13	B1	119	83.1423	0.389234	0.0144828
13	B1	120	83.3372	0.386616	0.013567
13	B1	121	83.5321	0.38404	0.0129971
13	B1	122	83.727	0.384109	0.0126775
13	B1	123	83.922	0.383291	0.0125604
13	B1	124	84.1169	0.380354	0.0126008
13	B1	125	84.3118	0.378775	0.0127434
13	B1	126	84.5067	0.378168	0.0129262
13	B1	127	84.7016	0.376909	0.0130919
13	B1	128	84.8966	0.373266	0.0132036
13	B1	129	85.0915	0.373028	0.0132524
13	B1	130	85.2864	0.370542	0.0132487
13	B1	131	85.4813	0.36956	0.0131979
13	B1	132	85.6762	0.368102	0.0130752
13	B1	133	85.8711	0.367643	0.0128282
13	B1	134	86.0661	0.363457	0.0124143
13	B1	135	86.261	0.362084	0.0118455
13	B1	136	86.4559	0.360329	0.0112046
13	B1	137	86.6508	0.361819	0.0106083
13	B1	138	86.8457	0.359374	0.0101444
13	B1	139	87.0407	0.357951	0.00983165
13	B1	140	87.2356	0.357989	0.00963019
13	B1	141	87.4305	0.354019	0.00949002
13	B1	142	87.6254	0.354295	0.00939257
13	B1	143	87.8203	0.355055	0.00935552
13	B1	144	88.0153	0.351444	0.00940025
13	B1	145	88.2102	0.351945	0.00951686
13	B1	146	88.4051	0.350633	0.00965353
13	B1	147	88.6	0.349446	0.00973822
13	B1	148	88.7949	0.346403	0.00971918
13	B1	149	88.9899	0.346043	0.00959332
13	B1	150	89.1848	0.344361	0.00940552
13	B1	151	89.3797	0.343597	0.0092179
13	B1	152	89.5746	0.343345	0.00907259
13	B1	153	89.7695	0.341854	0.00897377
13	B1	154	89.9645	0.33926	0.00890203
13	B1	155	90.1594	0.339578	0.00884404
13	B1	156	90.3543	0.338105	0.00880851
13	B1	157	90.5492	0.33775	0.00881522
13	B1	158	90.7441	0.335688	0.00886748
13	B1	159	90.9391	0.336482	0.00894118
13	B1	160	91.134	0.332564	0.00900106
13	B1	161	91.3289	0.332583	0.00903386
13	B1	162	91.5238	0.331226	0.00906077
13	B1	163	91.7187	0.331454	0.00911539
13	B1	164	91.9137	0.32983	0.0092022
13	B1	165	92.1086	0.328601	0.00927416
13	B1	166	92.3035	0.325925	0.00925914
13	B1	167	92.4984	0.326103	0.0091142
13	B1	168	92.6933	0.323797	0.00886969
13	B1	169	92.8882	0.323647	0.00862032
13	B1	170	93.0832	0.323976	0.00846584
13	B1	171	93.2781	0.323133	0.0084442
13	B1	172	93.473	0.319005	0.0085024
13	B1	173	93.6679	0.320321	0.00851822
13	B1	174	93.8628	0.318387	0.00835136
13	B1	175	94.0578	0.317367	0.00789101
13	B1	176	94.2527	0.316156	0.00708607
13	B1	177	94.4476	0.314863	0.00596074
13	B1	178	94.6425	0.31504	0.00461874
13	B1	179	94.8374	0.314028	0.00322567
14	B2	1	60.1418	4.8364	0.155972
14	B2	2	60.3367	4.83288	0.155981
14	B2	3	60.5316	4.80963	0.156527
14	B2	4	60.7266	4.7958	0.157638
14	B2	5	60.9215	4.77597	0.159181
14	B2	6	61.1164	4.75826	0.160821
14	B2	7	61.3113	4.73488	0.162097
14	B2	8	61.5062	4.72016	0.162597
14	B2	9	61.7012	4.68948	0.162168
14	B2	10	61.8961	4.67325	0.161018
14	B2	11	62.091	4.65715	0.15968
14	B2	12	62.2859	4.63795	0.158784
14	B2	13	62.4808	4.61289	0.1588
14	B2	14	62.6758	4.60956	0.159836
14	B2	15	62.8707	4.58114	0.161581
14	B2	16	63.0656	4.55593	0.163455
14	B2	17	63.2605	4.54677	0.164823
14	B2	18	63.4554	4.51979	0.165254
14	B2	19	63.6503	4.49207	0.164701
14	B2	20	63.8453	4.48171	0.163533
14	B2	21	64.0402	4.45749	0.162408
14	B2	22	64.2351	4.43544	0.161994
14	B2	23	64.43	4.42308	0.162668
14	B2	24	64.6249	4.40771	0.164348
14	B2	25	64.8199	4.38735	0.166575
14	B2	26	65.0148	4.3558	0.168784
14	B2	27	65.2097	4.33934	0.170617
14	B2	28	65.4046	4.31827	0.17204
14	B2	29	65.5995	4.29768	0.173235
14	B2	30	65.7945	4.27966	0.174373
14	B2	31	65.9894	4.259	0.175497
14	B2	32	66.1843	4.23154	0.176533
14	B2	33	66.3792	4.21089	0.17742
14	B2	34	66.5741	4.19045	0.178183
14	B2	35	66.7691	4.17188	0.178914
14	B2	36	66.964	4.14921	0.179696
14	B2	37	67.1589	4.12343	0.180543
14	B2	38	67.3538	4.10194	0.181392
14	B2	39	67.5487	4.08493	0.182135
14	B2	40	67.7437	4.05898	0.182663
14	B2	41	67.9386	4.03621	0.182909
14	B2	42	68.1335	4.01187	0.182913
14	B2	43	68.3284	3.99213	0.182816
14	B2	44	68.5233	3.97135	0.182816
14	B2	45	68.7182	3.94695	0.183087
14	B2	46	68.9132	3.92838	0.183703
14	B2	47	69.1081	3.9009	0.184604
14	B2	48	69.303	3.88551	0.185633
14	B2	49	69.4979	3.85962	0.186592
14	B2	50	69.6928	3.83409	0.187326
14	B2	51	69.8878	3.81108	0.187768
14	B2	52	70.0827	3.79121	0.187933
14	B2	53	70.2776	3.76882	0.187877
14	B2	54	70.4725	3.74603	0.187645
14	B2	55	70.6674	3.7203	0.187243
14	B2	56	70.8624	3.69648	0.186627
14	B2	57	71.0573	3.68147	0.185743
14	B2	58	71.2522	3.65602	0.184584
14	B2	59	71.4471	3.62675	0.183289
14	B2	60	71.642	3.60321	0.182169
14	B2	61	71.837	3.58951	0.181602
14	B2	62	72.0319	3.57	0.181829
14	B2	63	72.2268	3.54556	0.1828
14	B2	64	72.4217	3.52362	0.184169
14	B2	65	72.6166	3.49873	0.185488
14	B2	66	72.8116	3.47603	0.18643
14	B2	67	73.0065	3.45202	0.186887
14	B2	68	73.2014	3.4321	0.186914
14	B2	69	73.3963	3.4072	0.186587
14	B2	70	73.5912	3.38833	0.18593
14	B2	71	73.7861	3.36356	0.184946
14	B2	72	73.9811	3.33779	0.183743
14	B2	73	74.176	3.31626	0.182594
14	B2	74	74.3709	3.29577	0.181859
14	B2	75	74.5658	3.27905	0.181797
14	B2	76	74.7607	3.25829	0.182393
14	B2	77	74.9557	3.23313	0.183351
14	B2	78	75.1506	3.20861	0.184235
14	B2	79	75.3455	3.18782	0.184685
14	B2	80	75.5404	3.16434	0.184572
14	B2	81	75.7353	3.14061	0.184037
14	B2	82	75.9303	3.11749	0.183419
14	B2	83	76.1252	3.09639	0.183131
14	B2	84	76.3201	3.07362	0.183536
14	B2	85	76.515	3.05965	0.184859
14	B2	86	76.7099	3.03081	0.187212
14	B2	87	76.9049	3.00782	0.190699
14	B2	88	77.0998	2.98663	0.195595
14	B2	89	77.2947	2.96568	0.202588
14	B2	90	77.4896	2.93883	0.213081
14	B2	91	77.6845	2.91154	0.229535
14	B2	92	77.8795	2.88729	0.255817
14	B2	93	78.0744	2.86034	0.297425
14	B2	94	78.2693	2.83924	0.361418
14	B2	95	78.4642	2.80202	0.45583
14	B2	96	78.6591	2.75476	0.588241
14	B2	97	78.854	2.70887	0.763277
14	B2	98	79.049	2.63353	0.979234
14	B2	99	79.2439	2.52463	1.22471
14	B2	100	79.4388	2.37831	1.47695
14	B2	101	79.6337	2.15671	1.70359
14	B2	102	79.8287	1.84801	1.86844
14	B2	103	80.0236	1.49723	1.94037
14	B2	104	80.2185	1.15818	1.90213
14	B2	105	80.4134	0.853703	1.75599
14	B2	106	80.6083	0.616368	1.52373
14	B2	107	80.8032	0.462451	1.24086
14	B2	108	80.9982	0.391364	0.947249
14	B2	109	81.1931	0.36941	0.677543
14	B2	110	81.388	0.362607	0.454506
14	B2	111	81.5829	0.359728	0.286969
14	B2	112	81.7778	0.356399	0.172029
14	B2	113	81.9728	0.353138	0.0996909
14	B2	114	82.1677	0.350012	0.0577161
14	B2	115	82.3626	0.348245	0.0350904
14	B2	116	82.5575	0.347497	0.0236185
14	B2	117	82.7524	0.345784	0.0180184
14	B2	118	82.9474	0.34321	0.015254
14	B2	119	83.1423	0.342459	0.0137286
14	B2	120	83.3372	0.34055	0.0126644
14	B2	121	83.5321	0.338372	0.0117285
14	B2	122	83.727	0.336871	0.010834
14	B2	123	83.922	0.336497	0.010023
14	B2	124	84.1169	0.334724	0.00937672
14	B2	125	84.3118	0.33549	0.00894512
14	B2	126	84.5067	0.334026	0.00871019
14	B2	127	84.7016	0.332288	0.00859636
14	B2	128	84.8966	0.33094	0.0085141
14	B2	129	85.0915	0.330329	0.00840614
14	B2	130	85.2864	0.32946	0.00826737
14	B2	131	85.4813	0.327299	0.00812971
14	B2	132	85.6762	0.32825	0.00802616
14	B2	133	85.8711	0.326419	0.00796166
14	B2	134	86.0661	0.326256	0.00790758
14	B2	135	86.261	0.324057	0.00782126
14	B2	136	86.4559	0.322402	0.00767188
14	B2	137	86.6508	0.323679	0.00745439
14	B2	138	86.8457	0.32116	0.00718533
14	B2	139	87.0407	0.321066	0.00689265
14	B2	140	87.2356	0.319683	0.00660616
14	B2	141	87.4305	0.318975	0.0063553
14	B2	142	87.6254	0.318558	0.00616403
14	B2	143	87.8203	0.31859	0.00604383
14	B2	144	88.0153	0.317225	0.00599119
14	B2	145	88.2102	0.316126	0.00599441
14	B2	146	88.4051	0.315587	0.00604398
14	B2	147	88.6	0.315523	0.00613567
14	B2	148	88.7949	0.314068	0.00626147
14	B2	149	88.9899	0.31342	0.0063989
14	B2	150	89.1848	0.312862	0.00651337
14	B2	151	89.3797	0.310364	0.00657667
14	B2	152	89.5746	0.310752	0.00658629
14	B2	153	89.7695	0.310018	0.00656654
14	B2	154	89.9645	0.309395	0.00654837
14	B2	155	90.1594	0.308543	0.00654326
14	B2	156	90.3543	0.307591	0.00653212
14	B2	157	90.5492	0.305327	0.00648012
14	B2	158	90.7441	0.307479	0.00636492
14	B2	159	90.9391	0.303855	0.00620113
14	B2	160	91.134	0.304088	0.0060429
14	B2	161	91.3289	0.303799	0.00596208
14	B2	162	91.5238	0.303943	0.00600808
14	B2	163	91.7187	0.303326	0.00617663
14	B2	164	91.9137	0.300852	0.00640904
14	B2	165	92.1086	0.300049	0.00662536
14	B2	166	92.3035	0.300453	0.00676635
14	B2	167	92.4984	0.298672	0.0068144
14	B2	168	92.6933	0.298589	0.0067827
14	B2	169	92.8882	0.29698	0.00669264
14	B2	170	93.0832	0.296921	0.00655913
14	B2	171	93.2781	0.294918	0.00639136
14	B2	172	93.473	0.295412	0.00619458
14	B2	173	93.6679	0.293961	0.00596577
14	B2	174	93.8628	0.294111	0.00568141
14	B2	175	94.0578	0.292483	0.00529554
14	B2	176	94.2527	0.292163	0.00475747
14	B2	177	94.4476	0.291137	0.00404381
14	B2	178	94.6425	0.291311	0.00318594
14	B2	179	94.8374	0.290304	0.00227321
15	B3	1	60.1418	4.7613	0.156286
15	B3	2	60.3367	4.75977	0.156181
15	B3	3	60.5316	4.72397	0.155487
15	B3	4	60.7266	4.71233	0.154285
15	B3	5	60.9215	4.69253	0.152975
15	B3	6	61.1164	4.67976	0.152091
15	B3	7	61.3113	4.65444	0.152015
15	B3	8	61.5062	4.64018	0.152818
15	B3	9	61.7012	4.63098	0.154274
15	B3	10	61.8961	4.59879	0.156039
15	B3	11	62.091	4.57808	0.15785
15	B3	12	62.2859	4.56609	0.159576
15	B3	13	62.4808	4.54347	0.161106
15	B3	14	62.6758	4.53127	0.162212
15	B3	15	62.8707	4.49935	0.162557
15	B3	16	63.0656	4.48607	0.161881
15	B3	17	63.2605	4.46002	0.160258
15	B3	18	63.4554	4.43716	0.158179
15	B3	19	63.6503	4.42222	0.156415
15	B3	20	63.8453	4.40598	0.155686
15	B3	21	64.0402	4.39477	0.156329
15	B3	22	64.2351	4.36723	0.158202
15	B3	23	64.43	4.34629	0.160762
15	B3	24	64.6249	4.33323	0.163327
15	B3	25	64.8199	4.31031	0.165317
15	B3	26	65.0148	4.28727	0.166438
15	B3	27	65.2097	4.26105	0.166743
15	B3	28	65.4046	4.24668	0.16657
15	B3	29	65.5995	4.22727	0.166381
15	B3	30	65.7945	4.20437	0.166556
15	B3	31	65.9894	4.18595	0.167265
15	B3	32	66.1843	4.16438	0.168438
15	B3	33	66.3792	4.14898	0.169849
15	B3	34	66.5741	4.12117	0.171249
15	B3	35	66.7691	4.09869	0.172468
15	B3	36	66.964	4.08182	0.173443
15	B3	37	67.1589	4.06214	0.174189
15	B3	38	67.3538	4.03372	0.174749
15	B3	39	67.5487	4.01635	0.175172
15	B3	40	67.7437	3.99404	0.175512
15	B3	41	67.9386	3.9729	0.175824
15	B3	42	68.1335	3.95007	0.17615
15	B3	43	68.3284	3.92931	0.176493
15	B3	44	68.5233	3.90939	0.176817
15	B3	45	68.7182	3.885	0.177072
15	B3	46	68.9132	3.86542	0.177254
15	B3	47	69.1081	3.84086	0.177434
15	B3	48	69.303	3.81879	0.177754
15	B3	49	69.4979	3.80234	0.178361
15	B3	50	69.6928	3.77865	0.179338
15	B3	51	69.8878	3.75349	0.180653
15	B3	52	70.0827	3.73484	0.182169
15	B3	53	70.2776	3.71039	0.183662
15	B3	54	70.4725	3.6918	0.184857
15	B3	55	70.6674	3.66452	0.18547
15	B3	56	70.8624	3.64208	0.185294
15	B3	57	71.0573	3.61957	0.184266
15	B3	58	71.2522	3.59357	0.182545
15	B3	59	71.4471	3.57211	0.180499
15	B3	60	71.642	3.5519	0.178625
15	B3	61	71.837	3.52965	0.177399
15	B3	62	72.0319	3.50877	0.17713
15	B3	63	72.2268	3.48993	0.177849
15	B3	64	72.4217	3.47144	0.179303
15	B3	65	72.6166	3.44082	0.181047
15	B3	66	72.8116	3.42536	0.182633
15	B3	67	73.0065	3.3986	0.18377
15	B3	68	73.2014	3.374	0.18442
15	B3	69	73.3963	3.35245	0.184789
15	B3	70	73.5912	3.33212	0.185179
15	B3	71	73.7861	3.30817	0.18583
15	B3	72	73.9811	3.28742	0.186774
15	B3	73	74.176	3.2662	0.187816
15	B3	74	74.3709	3.2388	0.188613
15	B3	75	74.5658	3.21738	0.188837
15	B3	76	74.7607	3.19409	0.188319
15	B3	77	74.9557	3.17098	0.187137
15	B3	78	75.1506	3.14169	0.185569
15	B3	79	75.3455	3.13005	0.183971
15	B3	80	75.5404	3.10001	0.182627
15	B3	81	75.7353	3.08452	0.181686
15	B3	82	75.9303	3.05727	0.181196
15	B3	83	76.1252	3.03207	0.181201
15	B3	84	76.3201	3.01425	0.181797
15	B3	85	76.515	2.99466	0.183098
15	B3	86	76.7099	2.97071	0.185197
15	B3	87	76.9049	2.95075	0.188181
15	B3	88	77.0998	2.92498	0.19231
15	B3	89	77.2947	2.89808	0.198286
15	B3	90	77.4896	2.87723	0.207556
15	B3	91	77.6845	2.85528	0.222578
15	B3	92	77.8795	2.82822	0.247051
15	B3	93	78.0744	2.80125	0.286106
15	B3	94	78.2693	2.77698	0.346331
15	B3	95	78.4642	2.74522	0.435388
15	B3	96	78.6591	2.70118	0.560825
15	B3	97	78.854	2.6503	0.727798
15	B3	98	79.049	2.57893	0.935763
15	B3	99	79.2439	2.48344	1.17498
15	B3	100	79.4388	2.33648	1.42447
15	B3	101	79.6337	2.13331	1.65312
15	B3	102	79.8287	1.83267	1.82503
15	B3	103	80.0236	1.48118	1.90805
15	B3	104	80.2185	1.14157	1.88292
15	B3	105	80.4134	0.834838	1.74946
15	B3	106	80.6083	0.585387	1.5273
15	B3	107	80.8032	0.423314	1.25068
15	B3	108	80.9982	0.348972	0.959327
15	B3	109	81.1931	0.324383	0.688688
15	B3	110	81.388	0.318161	0.462824
15	B3	111	81.5829	0.315387	0.291853
15	B3	112	81.7778	0.31279	0.173794
15	B3	113	81.9728	0.310743	0.099082
15	B3	114	82.1677	0.307863	0.0554982
15	B3	115	82.3626	0.306154	0.0318342
15	B3	116	82.5575	0.304843	0.0196799
15	B3	117	82.7524	0.303697	0.0136378
15	B3	118	82.9474	0.303273	0.010673
15	B3	119	83.1423	0.301955	0.00924683
15	B3	120	83.3372	0.302572	0.00861184
15	B3	121	83.5321	0.300093	0.00837994
15	B3	122	83.727	0.298394	0.00832027
15	B3	123	83.922	0.299429	0.00829011
15	B3	124	84.1169	0.296217	0.00822078
15	B3	125	84.3118	0.296903	0.00810863
15	B3	126	84.5067	0.293982	0.00799325
15	B3	127	84.7016	0.294293	0.00791933
15	B3	128	84.8966	0.293864	0.00789682
15	B3	129	85.0915	0.29341	0.00788323
15	B3	130	85.2864	0.291088	0.00780562
15	B3	131	85.4813	0.289517	0.00761109
15	B3	132	85.6762	0.288429	0.00731102
15	B3	133	85.8711	0.288557	0.00698128
15	B3	134	86.0661	0.288092	0.00671775
15	B3	135	86.261	0.28775	0.00658083
15	B3	136	86.4559	0.286019	0.0065653
15	B3	137	86.6508	0.285651	0.00661322
15	B3	138	86.8457	0.283944	0.006652
15	B3	139	87.0407	0.284977	0.00663314
15	B3	140	87.2356	0.281412	0.00654958
15	B3	141	87.4305	0.282467	0.00643156
15	B3	142	87.6254	0.281299	0.00632493
15	B3	143	87.8203	0.280771	0.00626381
15	B3	144	88.0153	0.280238	0.00625018
15	B3	145	88.2102	0.279197	0.00625034
15	B3	146	88.4051	0.277995	0.00621004
15	B3	147	88.6	0.278238	0.00608059
15	B3	148	88.7949	0.276024	0.00584489
15	B3	149	88.9899	0.275572	0.00553076
15	B3	150	89.1848	0.275024	0.00520555
15	B3	151	89.3797	0.27437	0.00495133
15	B3	152	89.5746	0.274993	0.00483418
15	B3	153	89.7695	0.273649	0.00488073
15	B3	154	89.9645	0.272821	0.00507369
15	B3	155	90.1594	0.271988	0.00536157
15	B3	156	90.3543	0.27248	0.00567454
15	B3	157	90.5492	0.270653	0.0059411
15	B3	158	90.7441	0.26977	0.00610601
15	B3	159	90.9391	0.268416	0.00614789
15	B3	160	91.134	0.26812	0.00608286
15	B3	161	91.3289	0.268496	0.00594936
15	B3	162	91.5238	0.266863	0.00577942
15	B3	163	91.7187	0.266167	0.00558365
15	B3	164	91.9137	0.265255	0.00536269
15	B3	165	92.1086	0.264794	0.00513321
15	B3	166	92.3035	0.264043	0.00494009
[truncated: 9,858 more rows]
