# Supplementary material for: Adipocytes influence choroidal neovascularization via PRDM16
Source: EMBO Mol Med. 2026 May 19;18(6):2379–403. doi: 10.1038/s44321-026-00441-5 (PMC13269495; doi:10.1038/s44321-026-00441-5)
Supplement: Supplementary file 3 — Source data Fig. 2 [file 44321_2026_441_MOESM3_ESM.zip]

Archive with 36 entries (36 files):
- Figure 2/2A/14 Days/20180205 B6 iWAT sham and CNV 14 days Il6.xls
- Figure 2/2A/14 Days/20180522B6 B6 iWAT sham and CNV 14 days TNFa.xls
- Figure 2/2A/14 Days/20180509 iWAT IL6 14 days sham vs cnv B6.xls
- Figure 2/2A/14 Days/20180125 B6 iWAT Sham vs CNV Il1b 14 days.xls
- Figure 2/2A/14 Days/20180605 Tnfa B6 iWAT sham vs cnv 14 days.xls
- Figure 2/2A/14 Days/20180508 B6 iWAT sham and CNV 14 days Il1b .xls
- Figure 2/2A/iWAT inflammation qPCR.pzfx
- Figure 2/2A/3 Days/20180530 B6 iWAT 3 days Sham vs cnv Tnfa.xls
- Figure 2/2A/3 Days/20200722 B6 control and laser 3 days iWAT IlL1b, Il6, Tnf.xls
- Figure 2/2A/3 Days/20180525 IL-1B B6 3 days iWAT Sham and cnv.xls
- Figure 2/2A/3 Days/20180525 IL-6 B6 3 DAYS iWAT Sham and cnv .xls
- Figure 2/2A/qPCR iWAT inflammation.xlsx
- Figure 2/2C/iBAT inflammation qPCR.pzfx
- Figure 2/2C/14 Days/20180606 Ctrl and CNV BAT 14 days il1b, il6, Tnf.xls
- Figure 2/2C/14 Days/20200810 BAT Ctrl and CNV 14 days il1b, il6, Tnf.xls
- Figure 2/2C/3 Days/20180525 Il6 B6 3 Days iBAT ctrl and cnv .xls
- Figure 2/2C/3 Days/20180530 Tnfa B6 iBAT 3 days ctrl vs cnv .xls
- Figure 2/2C/3 Days/20200811 B6 iBAT 3 days Sham and CNV Il1b, Il6, Tnf.xls
- Figure 2/2C/3 Days/20180525 Il1b B6 3 days iBAT ctrl and cnv.xls
- Figure 2/2C/qPCR iBAT inflammation.xlsx
- Figure 2/2D/Inflammatory markers rOAT-calculations.xlsx
- Figure 2/2D/2021-03-24 inflammation rOAT Sahm and CNV 3 days.xls
- Figure 2/2D/2023-05-11 B6 rOAT sham and CNV inflammation n4-5.xls
- Figure 2/2D/rOAT inflammation.pzfx
- Figure 2/2B/14 Days/20180125 B6 eWAT Ctrl vs CNV Il1b 14 days.xls
- Figure 2/2B/14 Days/20180522B6 B6 eWAT Ctrl and CNV 14 days TNFa.xls
- Figure 2/2B/14 Days/20180508 B6 eWAT Ctrl and CNV 14 days Il1b .xls
- Figure 2/2B/14 Days/20180605 Tnfa B6 eWAT ctrl and cnv 14 days.xls
- Figure 2/2B/14 Days/20180509 eWAT IL6 14 days ctrl vs cnv B6.xls
- Figure 2/2B/14 Days/20180205 B6 eWAT Ctrl and CNV 14 days Il6.xls
- Figure 2/2B/qPCR eWAT inflammation.xlsx
- Figure 2/2B/3 Days/20180530 Tnfa B6 3 days eWAT ctrl vs cnv .xls
- Figure 2/2B/3 Days/20200730 eWAT 3 days ctrl vs cnv  Il1b, Il6, Tnf.xls
- Figure 2/2B/3 Days/20180525 Il1b B6 3 days eWAT ctrl and cnv.xls
- Figure 2/2B/3 Days/20180525 Il6 B6 3 Days eWAT ctrl and cnv .xls
- Figure 2/2B/eWAT inflammation qPCR.pzfx
