# Supplementary material for: Adipocytes influence choroidal neovascularization via PRDM16
Source: EMBO Mol Med. 2026 May 19;18(6):2379–403. doi: 10.1038/s44321-026-00441-5 (PMC13269495; doi:10.1038/s44321-026-00441-5)
Supplement: Supplementary file 3 — Source data Fig. 2 [file 44321_2026_441_MOESM3_ESM.zip › Figure 2/2A/14 Days/20180205 B6 iWAT sham and CNV 14 days Il6.xls]

## Sheet: Results
Block Type	96alum
Chemistry	SYBR_GREEN
Experiment File Name	E:\20180205 CNV VS 14 WEEKS CNV CTRL WAT AND BgAT IL6,VEGFA.eds
Experiment Run End Time	2018-02-05 17:44:08 PM EST
Instrument Type	sds7500
Passive Reference	ROX
Well	Sample Name	Target Name	Task	Reporter	Quencher	RQ	RQ Min	RQ Max	Cт	Cт Mean	Cт SD	ΔCт	ΔCт Mean	ΔCт SE	HK Control ΔCт Mean	HK Control ΔCт SE	ΔΔCт	Automatic Ct Threshold	Ct Threshold	Automatic Baseline	Baseline Start	Baseline End	Efficiency	Tm1	Tm2	Tm3	Comments	HIGHSD	NOAMP	EXPFAIL
A1	5240 WAT	TBP	UNKNOWN	SYBR	None				25.4121	24.9511	0.652052							TRUE	1.01477	TRUE	3	17	1	83.0492				Y	N	N
A2	5241 WAT	TBP	UNKNOWN	SYBR	None				26.8674	26.6938	0.245473							TRUE	1.01477	TRUE	3	19	1	83.0492				N	N	N
A3	5353 WAT	TBP	UNKNOWN	SYBR	None				25.9397	25.8143	0.177276							TRUE	1.01477	TRUE	3	18	1	83.0492				N	N	N
A4	5240 WAT	IL6	UNKNOWN	SYBR	None	1	0.155302	6.43905	31.7327	31.3116	0.595598		6.36049	0.624463			0	TRUE	0.911889	TRUE	3	24	1	84.5093				Y	N	N
A5	5241 WAT	IL6	UNKNOWN	SYBR	None	2.39985	0.687379	8.37858	32.173	31.7914	0.539663		5.09755	0.419221			-1.26294	TRUE	0.911889	TRUE	3	24	1	84.5093				Y	N	N
A6	5353 WAT	IL6	UNKNOWN	SYBR	None	3.71988	2.55287	5.42036	30.2647	30.2796	0.021037		4.46523	0.126232			-1.89525	TRUE	0.911889	TRUE	3	23	1	84.5093				N	N	N
A7	5240 WAT	VEGFA	UNKNOWN	SYBR	None	1	0.24455	4.08915	21.9335	22.0355	0.144266		-2.91556	0.47222			0	TRUE	0.953589	TRUE	3	15	1	87.9771				N	N	N
A8	5241 WAT	VEGFA	UNKNOWN	SYBR	None	2.14421	1.27621	3.60254	22.6897	22.6778	0.0167603		-4.016	0.17398			-1.10044	TRUE	0.953589	TRUE	3	15	1	87.7945				N	N	N
A9	5353 WAT	VEGFA	UNKNOWN	SYBR	None	3.16801	2.153	4.66154	21.2027	21.2352	0.046023		-4.57913	0.129508			-1.66358	TRUE	0.953589	TRUE	3	14	1	87.7945				N	N	N
A10	H2O	TBP	UNKNOWN	SYBR	None				Undetermined									TRUE	1.01477	TRUE	3	35	1	77.9388				N	N	N
A11	H2O	IL6	UNKNOWN	SYBR	None				Undetermined									TRUE	0.911889	TRUE	3	39	1	67.9005				N	Y	Y
A12	H2O	VEGFA	UNKNOWN	SYBR	None				Undetermined									TRUE	0.953589	TRUE	3	39	1	67.353				N	Y	Y
B1	5240 WAT	TBP	UNKNOWN	SYBR	None				24.49	24.9511	0.652052							TRUE	1.01477	TRUE	3	17	1	83.2317				Y	N	N
B2	5241 WAT	TBP	UNKNOWN	SYBR	None				26.5203	26.6938	0.245473							TRUE	1.01477	TRUE	3	19	1	83.2317				N	N	N
B3	5353 WAT	TBP	UNKNOWN	SYBR	None				25.689	25.8143	0.177276							TRUE	1.01477	TRUE	3	18	1	83.4142				N	N	N
B4	5240 WAT	IL6	UNKNOWN	SYBR	None	1	0.155302	6.43905	30.8904	31.3116	0.595598		6.36049	0.624463			0	TRUE	0.911889	TRUE	3	24	1	84.6918				Y	N	N
B5	5241 WAT	IL6	UNKNOWN	SYBR	None	2.39985	0.687379	8.37858	31.4098	31.7914	0.539663		5.09755	0.419221			-1.26294	TRUE	0.911889	TRUE	3	24	1	84.6918				Y	N	N
B6	5353 WAT	IL6	UNKNOWN	SYBR	None	3.71988	2.55287	5.42036	30.2944	30.2796	0.021037		4.46523	0.126232			-1.89525	TRUE	0.911889	TRUE	3	23	1	84.6918				N	N	N
B7	5240 WAT	VEGFA	UNKNOWN	SYBR	None	1	0.24455	4.08915	22.1375	22.0355	0.144266		-2.91556	0.47222			0	TRUE	0.953589	TRUE	3	15	1	88.1596				N	N	N
B8	5241 WAT	VEGFA	UNKNOWN	SYBR	None	2.14421	1.27621	3.60254	22.666	22.6778	0.0167603		-4.016	0.17398			-1.10044	TRUE	0.953589	TRUE	3	15	1	87.9771				N	N	N
B9	5353 WAT	VEGFA	UNKNOWN	SYBR	None	3.16801	2.153	4.66154	21.2677	21.2352	0.046023		-4.57913	0.129508			-1.66358	TRUE	0.953589	TRUE	3	14	1	87.9771				N	N	N
C1	5060 WAT	TBP	UNKNOWN	SYBR	None				24.2502	24.2875	0.0528474							TRUE	1.01477	TRUE	3	17	1	83.4142				N	N	N
C2	5066 WAT	TBP	UNKNOWN	SYBR	None				24.0679	24.1041	0.0512088							TRUE	1.01477	TRUE	3	17	1	83.4142				N	N	N
C3	CNV2 WAT	TBP	UNKNOWN	SYBR	None				24.7385	24.6687	0.0987302							TRUE	1.01477	TRUE	3	17	1	83.5967				N	N	N
C4	5060 WAT	IL6	UNKNOWN	SYBR	None	6.0594	4.44387	8.26223	28.1459	28.0489	0.137214		3.76131	0.103972			-2.59917	TRUE	0.911889	TRUE	3	21	1	84.8743				N	N	N
C5	5066 WAT	IL6	UNKNOWN	SYBR	None	1.80863	0.592221	5.52353	29.9823	29.6097	0.526926		5.50559	0.374348			-0.854899	TRUE	0.911889	TRUE	3	23	1	84.8743				Y	N	N
C6	CNV2 WAT	IL6	UNKNOWN	SYBR	None	1.51907	0.357381	6.45689	30.9061	30.426	0.679038		5.7573	0.485201			-0.603188	TRUE	0.911889	TRUE	3	24	1	84.8743				Y	N	N
C7	5060 WAT	VEGFA	UNKNOWN	SYBR	None	0.319034	0.244133	0.416915	23.1018	23.0202	0.115357		-1.26734	0.089722			1.64822	TRUE	0.953589	TRUE	3	16	1	88.1596				N	N	N
C8	5066 WAT	VEGFA	UNKNOWN	SYBR	None	1.43791	1.15761	1.78608	20.7276	20.6645	0.0891612		-3.43953	0.072705			-0.523973	TRUE	0.953589	TRUE	3	13	1	88.1596				N	N	N
C9	CNV2 WAT	VEGFA	UNKNOWN	SYBR	None	0.832815	0.649396	1.06804	21.9714	22.0171	0.0645595		-2.65162	0.0834134			0.263931	TRUE	0.953589	TRUE	3	15	1	88.1596				N	N	N
D1	5060 WAT	TBP	UNKNOWN	SYBR	None				24.3249	24.2875	0.0528474							TRUE	1.01477	TRUE	3	17	1	83.5967				N	N	N
D2	5066 WAT	TBP	UNKNOWN	SYBR	None				24.1403	24.1041	0.0512088							TRUE	1.01477	TRUE	3	17	1	83.5967				N	N	N
D3	CNV2 WAT	TBP	UNKNOWN	SYBR	None				24.5989	24.6687	0.0987302							TRUE	1.01477	TRUE	3	17	1	83.5967				N	N	N
D4	5060 WAT	IL6	UNKNOWN	SYBR	None	6.0594	4.44387	8.26223	27.9518	28.0489	0.137214		3.76131	0.103972			-2.59917	TRUE	0.911889	TRUE	3	20	1	84.8743				N	N	N
D5	5066 WAT	IL6	UNKNOWN	SYBR	None	1.80863	0.592221	5.52353	29.2371	29.6097	0.526926		5.50559	0.374348			-0.854899	TRUE	0.911889	TRUE	3	22	1	85.0568				Y	N	N
D6	CNV2 WAT	IL6	UNKNOWN	SYBR	None	1.51907	0.357381	6.45689	29.9458	30.426	0.679038		5.7573	0.485201			-0.603188	TRUE	0.911889	TRUE	3	23	1	84.8743				Y	N	N
D7	5060 WAT	VEGFA	UNKNOWN	SYBR	None	0.319034	0.244133	0.416915	22.9386	23.0202	0.115357		-1.26734	0.089722			1.64822	TRUE	0.953589	TRUE	3	15	1	88.3421				N	N	N
D8	5066 WAT	VEGFA	UNKNOWN	SYBR	None	1.43791	1.15761	1.78608	20.6015	20.6645	0.0891612		-3.43953	0.072705			-0.523973	TRUE	0.953589	TRUE	3	13	1	88.3421				N	N	N
D9	CNV2 WAT	VEGFA	UNKNOWN	SYBR	None	0.832815	0.649396	1.06804	22.0627	22.0171	0.0645595		-2.65162	0.0834134			0.263931	TRUE	0.953589	TRUE	3	16	1	88.1596				N	N	N
E1	5240 BgAT	TBP	UNKNOWN	SYBR	None				25.392	25.428	0.0508406							TRUE	1.01477	TRUE	3	17	1	83.5967				N	N	N
E2	5241 BgAT	TBP	UNKNOWN	SYBR	None				27.4087	26.6672	1.04867							TRUE	1.01477	TRUE	3	20	1	83.5967				Y	N	N
E3	5353 BgAT	TBP	UNKNOWN	SYBR	None				25.8826	25.4998	0.541395							TRUE	1.01477	TRUE	3	18	1	83.5967				Y	N	N
E4	5240 BgAT	IL6	UNKNOWN	SYBR	None	2.30107	0.976468	5.42253	30.8713	30.5862	0.403279		5.15818	0.287418			-1.20231	TRUE	0.911889	TRUE	3	24	1	84.8743				N	N	N
E5	5241 BgAT	IL6	UNKNOWN	SYBR	None	2.92411	0.2809	30.4395	31.7389	31.4797	0.36662		4.81249	0.785532			-1.548	TRUE	0.911889	TRUE	3	24	1	85.0568				N	N	N
E6	5353 BgAT	IL6	UNKNOWN	SYBR	None	3.82055	1.21337	12.0298	29.9633	29.9265	0.0520841		4.42671	0.384591			-1.93378	TRUE	0.911889	TRUE	3	23	1	85.0568				N	N	N
E7	5240 BgAT	VEGFA	UNKNOWN	SYBR	None	2.04268	1.16743	3.57412	21.6661	21.482	0.260372		-3.94602	0.187588			-1.03046	TRUE	0.953589	TRUE	3	14	1	88.3421				N	N	N
E8	5241 BgAT	VEGFA	UNKNOWN	SYBR	None	3.87375	0.424189	35.3756	21.8102	21.7979	0.0173416		-4.86929	0.741624			-1.95373	TRUE	0.953589	TRUE	3	15	1	88.1596				N	N	N
E9	5353 BgAT	VEGFA	UNKNOWN	SYBR	None	1.20775	0.313834	4.64783	22.552	22.3119	0.339508		-3.18787	0.451871			-0.272316	TRUE	0.953589	TRUE	3	16	1	88.1596				N	N	N
F1	5240 BgAT	TBP	UNKNOWN	SYBR	None				25.4639	25.428	0.0508406							TRUE	1.01477	TRUE	3	18	1	83.4142				N	N	N
F2	5241 BgAT	TBP	UNKNOWN	SYBR	None				25.9257	26.6672	1.04867							TRUE	1.01477	TRUE	3	18	1	83.5967				Y	N	N
F3	5353 BgAT	TBP	UNKNOWN	SYBR	None				25.117	25.4998	0.541395							TRUE	1.01477	TRUE	3	18	1	83.5967				Y	N	N
F4	5240 BgAT	IL6	UNKNOWN	SYBR	None	2.30107	0.976468	5.42253	30.301	30.5862	0.403279		5.15818	0.287418			-1.20231	TRUE	0.911889	TRUE	3	24	1	84.8743				N	N	N
F5	5241 BgAT	IL6	UNKNOWN	SYBR	None	2.92411	0.2809	30.4395	31.2205	31.4797	0.36662		4.81249	0.785532			-1.548	TRUE	0.911889	TRUE	3	24	1	84.8743				N	N	N
F6	5353 BgAT	IL6	UNKNOWN	SYBR	None	3.82055	1.21337	12.0298	29.8897	29.9265	0.0520841		4.42671	0.384591			-1.93378	TRUE	0.911889	TRUE	3	23	1	84.8743				N	N	N
F7	5240 BgAT	VEGFA	UNKNOWN	SYBR	None	2.04268	1.16743	3.57412	21.2978	21.482	0.260372		-3.94602	0.187588			-1.03046	TRUE	0.953589	TRUE	3	14	1	88.1596				N	N	N
F8	5241 BgAT	VEGFA	UNKNOWN	SYBR	None	3.87375	0.424189	35.3756	21.7857	21.7979	0.0173416		-4.86929	0.741624			-1.95373	TRUE	0.953589	TRUE	3	14	1	88.1596				N	N	N
F9	5353 BgAT	VEGFA	UNKNOWN	SYBR	None	1.20775	0.313834	4.64783	22.0719	22.3119	0.339508		-3.18787	0.451871			-0.272316	TRUE	0.953589	TRUE	3	15	1	88.1596				N	N	N
G1	5060 BgAT	TBP	UNKNOWN	SYBR	None				28.22	28.3699	0.211994							TRUE	1.01477	TRUE	3	21	1	83.2317				N	N	N
G2	5066 BgAT	TBP	UNKNOWN	SYBR	None				25.139	25.2109	0.10172							TRUE	1.01477	TRUE	3	18	1	83.4142				N	N	N
G3	CNV2 BgAT	TBP	UNKNOWN	SYBR	None				25.6897	25.6564	0.0470804							TRUE	1.01477	TRUE	3	18	1	83.5967				N	N	N
G4	5060 BgAT	IL6	UNKNOWN	SYBR	None	8.02326	5.07936	12.6734	31.6942	31.7262	0.0453042		3.3563	0.153287			-3.00419	TRUE	0.911889	TRUE	3	25	1	84.6918				N	N	N
G5	5066 BgAT	IL6	UNKNOWN	SYBR	None	8.03493	4.26779	15.1273	28.3655	28.5651	0.282252		3.3542	0.212147			-3.00628	TRUE	0.911889	TRUE	3	21	1	84.6918				N	N	N
G6	CNV2 BgAT	IL6	UNKNOWN	SYBR	None	17.5396	12.6384	24.3415	27.9891	27.8844	0.148099		2.22794	0.109886			-4.13255	TRUE	0.911889	TRUE	3	21	1	84.8743				N	N	N
G7	5060 BgAT	VEGFA	UNKNOWN	SYBR	None	2.42021	1.36781	4.28231	24.0603	24.1792	0.168164		-4.19069	0.191338			-1.27513	TRUE	0.953589	TRUE	3	17	1	88.1596				N	N	N
G8	5066 BgAT	VEGFA	UNKNOWN	SYBR	None	1.34927	0.78249	2.3266	21.6952	21.8631	0.237491		-3.34774	0.182687			-0.432182	TRUE	0.953589	TRUE	3	14	1	88.1596				N	N	N
G9	CNV2 BgAT	VEGFA	UNKNOWN	SYBR	None	0.426133	0.0107173	16.9437	22.7371	23.9715	1.74576		-1.68493	1.23489			1.23062	TRUE	0.953589	TRUE	3	15	1	87.9771				Y	N	N
H1	5060 BgAT	TBP	UNKNOWN	SYBR	None				28.5198	28.3699	0.211994							TRUE	1.01477	TRUE	3	21	1	83.2317				N	N	N
H2	5066 BgAT	TBP	UNKNOWN	SYBR	None				25.2828	25.2109	0.10172							TRUE	1.01477	TRUE	3	18	1	83.2317				N	N	N
H3	CNV2 BgAT	TBP	UNKNOWN	SYBR	None				25.6231	25.6564	0.0470804							TRUE	1.01477	TRUE	3	18	1	83.4142				N	N	N
H4	5060 BgAT	IL6	UNKNOWN	SYBR	None	8.02326	5.07936	12.6734	31.7582	31.7262	0.0453042		3.3563	0.153287			-3.00419	TRUE	0.911889	TRUE	3	25	1	84.5093				N	N	N
H5	5066 BgAT	IL6	UNKNOWN	SYBR	None	8.03493	4.26779	15.1273	28.7647	28.5651	0.282252		3.3542	0.212147			-3.00628	TRUE	0.911889	TRUE	3	22	1	84.5093				N	N	N
H6	CNV2 BgAT	IL6	UNKNOWN	SYBR	None	17.5396	12.6384	24.3415	27.7796	27.8844	0.148099		2.22794	0.109886			-4.13255	TRUE	0.911889	TRUE	3	21	1	84.6918				N	N	N
H7	5060 BgAT	VEGFA	UNKNOWN	SYBR	None	2.42021	1.36781	4.28231	24.2981	24.1792	0.168164		-4.19069	0.191338			-1.27513	TRUE	0.953589	TRUE	3	17	1	87.9771				N	N	N
H8	5066 BgAT	VEGFA	UNKNOWN	SYBR	None	1.34927	0.78249	2.3266	22.0311	21.8631	0.237491		-3.34774	0.182687			-0.432182	TRUE	0.953589	TRUE	3	14	1	87.7945				N	N	N
H9	CNV2 BgAT	VEGFA	UNKNOWN	SYBR	None	0.426133	0.0107173	16.9437	25.2059	23.9715	1.74576		-1.68493	1.23489			1.23062	TRUE	0.953589	TRUE	3	17	1	87.7945				Y	N	N
Analysis Type	Singleplex
Endogenous Control	TBP
RQ Min/Max Confidence Level	95.0
Reference Sample	5240 WAT
