# Supplementary material for: Adipocytes influence choroidal neovascularization via PRDM16
Source: EMBO Mol Med. 2026 May 19;18(6):2379–403. doi: 10.1038/s44321-026-00441-5 (PMC13269495; doi:10.1038/s44321-026-00441-5)
Supplement: Supplementary file 3 — Source data Fig. 2 [file 44321_2026_441_MOESM3_ESM.zip › Figure 2/2A/14 Days/20180522B6 B6 iWAT sham and CNV 14 days TNFa.xls]

## Sheet: Results
Block Type	96alum
Chemistry	SYBR_GREEN
Experiment File Name	C:\Users\betoh\Desktop\qPCR\ABI files\20180522B6 14 weeks TNFa5511,5512,5590,5594,5508,5509,5510 n3 and n4 cnv and Ctrl wAT BgAT.eds
Experiment Run End Time	Not Started
Instrument Type	sds7500
Passive Reference	ROX
Well	Sample Name	Target Name	Task	Reporter	Quencher	RQ	RQ Min	RQ Max	Cт	Cт Mean	Cт SD	ΔCт	ΔCт Mean	ΔCт SE	HK Control ΔCт Mean	HK Control ΔCт SE	ΔΔCт	Automatic Ct Threshold	Ct Threshold	Automatic Baseline	Baseline Start	Baseline End	Efficiency	Tm1	Tm2	Tm3	Comments	HIGHSD	NOAMP	EXPFAIL	MTP
A1	WAT 5511	tbp	UNKNOWN	SYBR	None				26.7906	26.9146	0.17539							TRUE	1.30623	TRUE	3	19	1	82.7735				N	N	N	N
A2	WAT 5512	tbp	UNKNOWN	SYBR	None				25.9317	25.6375	0.416167							TRUE	1.30623	TRUE	3	18	1	82.7735				N	N	N	N
A3	WAT 5590	tbp	UNKNOWN	SYBR	None				26.5751	26.7193	0.203964							TRUE	1.30623	TRUE	3	19	1	82.953				N	N	N	N
A4	WAT 5511	TNFa	UNKNOWN	SYBR	None	1	0.183416	5.45208	23.8979	24.4529	0.784869		-2.46174	0.568674			0	TRUE	0.037949	TRUE	3	22	1	87.0805				Y	N	N	N
A5	WAT 5512	TNFa	UNKNOWN	SYBR	None	1.13425	0.444935	2.8915	22.8851	22.994	0.154007		-2.64349	0.313778			-0.181743	TRUE	0.037949	TRUE	3	20	1	87.0805				N	N	N	N
A6	WAT 5590	TNFa	UNKNOWN	SYBR	None	0.566304	0.239047	1.34158	25.3286	25.0779	0.354485		-1.64139	0.289189			0.820353	TRUE	0.037949	TRUE	3	23	1	87.26				N	N	N	N
A7	BgAT 5511	tbp	UNKNOWN	SYBR	None				24.4749	25.0325	0.788495							TRUE	1.30623	TRUE	3	17	1	82.953				Y	N	N	N
A8	BgAT 5512	tbp	UNKNOWN	SYBR	None				26.1979	26.3588	0.227624							TRUE	1.30623	TRUE	3	19	1	82.953				N	N	N	N
A9	BgAT 5590	tbp	UNKNOWN	SYBR	None				32.7659	32.474	0.412831							TRUE	1.30623	TRUE	3	25	1	82.7735				N	N	N	N
A10	BgAT 5511	TNFa	UNKNOWN	SYBR	None	1.83397	0.187071	17.9796	21.1714	21.6958	0.741617		-3.33671	0.765415			-0.87497	TRUE	0.037949	TRUE	3	19	1	87.0805				Y	N	N	N
A11	BgAT 5512	TNFa	UNKNOWN	SYBR	None	0.241355	0.119596	0.487074	25.776	25.9478	0.24299		-0.410974	0.235432			2.05077	TRUE	0.037949	TRUE	3	24	1	86.9011				N	N	N	N
A12	BgAT 5590	TNFa	UNKNOWN	SYBR	None	3.26802	0.977349	10.9275	28.5842	28.3038	0.396491		-4.17016	0.404743			-1.70842	TRUE	0.037949	TRUE	3	26	1	86.9011				N	N	N	N
B1	WAT 5511	tbp	UNKNOWN	SYBR	None				27.0387	26.9146	0.17539							TRUE	1.30623	TRUE	3	20	1	82.953				N	N	N	N
B2	WAT 5512	tbp	UNKNOWN	SYBR	None				25.3432	25.6375	0.416167							TRUE	1.30623	TRUE	3	17	1	83.1324				N	N	N	N
B3	WAT 5590	tbp	UNKNOWN	SYBR	None				26.8636	26.7193	0.203964							TRUE	1.30623	TRUE	3	19	1	83.1324				N	N	N	N
B4	WAT 5511	TNFa	UNKNOWN	SYBR	None	1	0.183416	5.45208	25.0079	24.4529	0.784869		-2.46174	0.568674			0	TRUE	0.037949	TRUE	3	23	1	87.26				Y	N	N	N
B5	WAT 5512	TNFa	UNKNOWN	SYBR	None	1.13425	0.444935	2.8915	23.1029	22.994	0.154007		-2.64349	0.313778			-0.181743	TRUE	0.037949	TRUE	3	21	1	87.26				N	N	N	N
B6	WAT 5590	TNFa	UNKNOWN	SYBR	None	0.566304	0.239047	1.34158	24.8273	25.0779	0.354485		-1.64139	0.289189			0.820353	TRUE	0.037949	TRUE	3	22	1	87.4395				N	N	N	N
B7	BgAT 5511	tbp	UNKNOWN	SYBR	None				25.59	25.0325	0.788495							TRUE	1.30623	TRUE	3	18	1	83.1324				Y	N	N	N
B8	BgAT 5512	tbp	UNKNOWN	SYBR	None				26.5198	26.3588	0.227624							TRUE	1.30623	TRUE	3	19	1	83.1324				N	N	N	N
B9	BgAT 5590	tbp	UNKNOWN	SYBR	None				32.1821	32.474	0.412831							TRUE	1.30623	TRUE	3	24	1	83.1324				N	N	N	N
B10	BgAT 5511	TNFa	UNKNOWN	SYBR	None	1.83397	0.187071	17.9796	22.2202	21.6958	0.741617		-3.33671	0.765415			-0.87497	TRUE	0.037949	TRUE	3	20	1	87.26				Y	N	N	N
B11	BgAT 5512	TNFa	UNKNOWN	SYBR	None	0.241355	0.119596	0.487074	26.1197	25.9478	0.24299		-0.410974	0.235432			2.05077	TRUE	0.037949	TRUE	3	24	1	87.0805				N	N	N	N
B12	BgAT 5590	TNFa	UNKNOWN	SYBR	None	3.26802	0.977349	10.9275	28.0235	28.3038	0.396491		-4.17016	0.404743			-1.70842	TRUE	0.037949	TRUE	3	26	1	86.9011				N	N	N	N
C1	WAT 5594	tbp	UNKNOWN	SYBR	None				27.5735	27.6099	0.0513976							TRUE	1.30623	TRUE	3	20	1	83.1324				N	N	N	N
C2	WAT 5508	tbp	UNKNOWN	SYBR	None				27.0465	27.0427	0.00544065							TRUE	1.30623	TRUE	3	19	1	83.3119				N	N	N	N
C3	WAT 5509	tbp	UNKNOWN	SYBR	None				27.9942	27.6085	0.545484							TRUE	1.30623	TRUE	3	20	1	83.3119				Y	N	N	N
C4	WAT 5594	TNFa	UNKNOWN	SYBR	None	0.712806	0.133671	3.80108	25.0765	25.6366	0.792049		-1.97333	0.561241			0.488418	TRUE	0.037949	TRUE	3	23	1	87.4395				Y	N	N	N
C5	WAT 5508	TNFa	UNKNOWN	SYBR	None	0.688308	0.280054	1.6917	25.4213	25.1198	0.426383		-1.92287	0.301523			0.538875	TRUE	0.037949	TRUE	3	23	1	87.4395				N	N	N	N
C6	WAT 5509	TNFa	UNKNOWN	SYBR	None	1.12489	0.323335	3.91353	24.8158	24.977	0.227953		-2.63153	0.41804			-0.169786	TRUE	0.037949	TRUE	3	22	1	87.4395				N	N	N	N
C7	BgAT 5594	tbp	UNKNOWN	SYBR	None				27.0766	27.253	0.249408							TRUE	1.30623	TRUE	3	19	1	83.3119				N	N	N	N
C8	BgAT 5508	tbp	UNKNOWN	SYBR	None				26.1904	26.4391	0.351703							TRUE	1.30623	TRUE	3	18	1	83.3119				N	N	N	N
C9	BgAT 5509	tbp	UNKNOWN	SYBR	None				27.2523	27.1094	0.202078							TRUE	1.30623	TRUE	3	19	1	83.1324				N	N	N	N
C10	BgAT 5594	TNFa	UNKNOWN	SYBR	None	0.645621	0.384207	1.0849	25.4561	25.4224	0.269777		-1.8305	0.235291			0.63124	TRUE	0.037949	TRUE	3	23	1	87.26				N	N	N	N
C11	BgAT 5508	TNFa	UNKNOWN	SYBR	None	2.62505	1.19553	5.76389	22.4972	22.585	0.124103		-3.85409	0.26372			-1.39235	TRUE	0.037949	TRUE	3	20	1	87.0805				N	N	N	N
C12	BgAT 5509	TNFa	UNKNOWN	SYBR	None	2.16472	0.23898	19.6084	22.8085	23.5335	1.02523		-3.57592	0.738897			-1.11418	TRUE	0.037949	TRUE	3	21	1	86.9011				Y	N	N	N
D1	WAT 5594	tbp	UNKNOWN	SYBR	None				27.6462	27.6099	0.0513976							TRUE	1.30623	TRUE	3	20	1	83.3119				N	N	N	N
D2	WAT 5508	tbp	UNKNOWN	SYBR	None				27.0388	27.0427	0.00544065							TRUE	1.30623	TRUE	3	19	1	83.3119				N	N	N	N
D3	WAT 5509	tbp	UNKNOWN	SYBR	None				27.2228	27.6085	0.545484							TRUE	1.30623	TRUE	3	19	1	83.4913				Y	N	N	N
D4	WAT 5594	TNFa	UNKNOWN	SYBR	None	0.712806	0.133671	3.80108	26.1966	25.6366	0.792049		-1.97333	0.561241			0.488418	TRUE	0.037949	TRUE	3	24	1	87.6189				Y	N	N	N
D5	WAT 5508	TNFa	UNKNOWN	SYBR	None	0.688308	0.280054	1.6917	24.8183	25.1198	0.426383		-1.92287	0.301523			0.538875	TRUE	0.037949	TRUE	3	22	1	87.6189				N	N	N	N
D6	WAT 5509	TNFa	UNKNOWN	SYBR	None	1.12489	0.323335	3.91353	25.1382	24.977	0.227953		-2.63153	0.41804			-0.169786	TRUE	0.037949	TRUE	3	23	1	87.6189				N	N	N	N
D7	BgAT 5594	tbp	UNKNOWN	SYBR	None				27.4293	27.253	0.249408							TRUE	1.30623	TRUE	3	20	1	83.4913				N	N	N	N
D8	BgAT 5508	tbp	UNKNOWN	SYBR	None				26.6878	26.4391	0.351703							TRUE	1.30623	TRUE	3	19	1	83.4913				N	N	N	N
D9	BgAT 5509	tbp	UNKNOWN	SYBR	None				26.9665	27.1094	0.202078							TRUE	1.30623	TRUE	3	19	1	83.3119				N	N	N	N
D10	BgAT 5594	TNFa	UNKNOWN	SYBR	None	0.645621	0.384207	1.0849	25.1374	25.4224	0.269777		-1.8305	0.235291			0.63124	TRUE	0.037949	TRUE	3	23	1	87.26				N	N	N	N
D11	BgAT 5508	TNFa	UNKNOWN	SYBR	None	2.62505	1.19553	5.76389	22.6728	22.585	0.124103		-3.85409	0.26372			-1.39235	TRUE	0.037949	TRUE	3	20	1	87.26				N	N	N	N
D12	BgAT 5509	TNFa	UNKNOWN	SYBR	None	2.16472	0.23898	19.6084	24.2584	23.5335	1.02523		-3.57592	0.738897			-1.11418	TRUE	0.037949	TRUE	3	22	1	86.9011				Y	N	N	N
E1	WAT 5510	tbp	UNKNOWN	SYBR	None				26.3065	26.5534	0.349162							TRUE	1.30623	TRUE	3	19	1	83.3119				N	N	N	N
E4	WAT 5510	TNFa	UNKNOWN	SYBR	None	0.757215	0.311272	1.84204	24.3259	24.4929	0.236194		-2.06052	0.298078			0.401224	TRUE	0.037949	TRUE	3	22	1	87.6189				N	N	N	N
E7	BgAT 5510	tbp	UNKNOWN	SYBR	None				26.7029	26.4868	0.305653							TRUE	1.30623	TRUE	3	19	1	83.4913				N	N	N	N
E10	BgAT 5510	TNFa	UNKNOWN	SYBR	None	1.95281	0.554163	6.8815	22.6966	23.0595	0.513141		-3.4273	0.422337			-0.965553	TRUE	0.037949	TRUE	3	20	1	87.26				Y	N	N	N
E11	BgAT 5594	TNFa	UNKNOWN	SYBR	None	0.645621	0.384207	1.0849	25.6738	25.4224	0.269777		-1.8305	0.235291			0.63124	TRUE	0.037949	TRUE	3	23	1	87.26				N	N	N	N
F1	WAT 5510	tbp	UNKNOWN	SYBR	None				26.8003	26.5534	0.349162							TRUE	1.30623	TRUE	3	19	1	83.1324				N	N	N	N
F2	H2O	tbp	UNKNOWN	SYBR	None				Undetermined									TRUE	1.30623	TRUE	3	39	1	70.0319				N	Y	Y	N
F4	WAT 5510	TNFa	UNKNOWN	SYBR	None	0.757215	0.311272	1.84204	24.6599	24.4929	0.236194		-2.06052	0.298078			0.401224	TRUE	0.037949	TRUE	3	22	1	87.4395				N	N	N	N
F5	H2O	TNFa	UNKNOWN	SYBR	None				37.1981	37.1981								TRUE	0.037949	TRUE	3	35	1	88.8751	70.9292	85.1065		N	N	N	Y
F7	BgAT 5510	tbp	UNKNOWN	SYBR	None				26.2706	26.4868	0.305653							TRUE	1.30623	TRUE	3	18	1	83.3119				N	N	N	N
F10	BgAT 5510	TNFa	UNKNOWN	SYBR	None	1.95281	0.554163	6.8815	23.4223	23.0595	0.513141		-3.4273	0.422337			-0.965553	TRUE	0.037949	TRUE	3	21	1	87.26				Y	N	N	N
Analysis Type	Singleplex
Endogenous Control	tbp
RQ Min/Max Confidence Level	95.0
Reference Sample	WAT 5511
