# Supplementary material for: Adipocytes influence choroidal neovascularization via PRDM16
Source: EMBO Mol Med. 2026 May 19;18(6):2379–403. doi: 10.1038/s44321-026-00441-5 (PMC13269495; doi:10.1038/s44321-026-00441-5)
Supplement: Supplementary file 3 — Source data Fig. 2 [file 44321_2026_441_MOESM3_ESM.zip › Figure 2/2A/14 Days/20180509 iWAT IL6 14 days sham vs cnv B6.xls]

## Sheet: Results
Block Type	96alum
Chemistry	SYBR_GREEN
Experiment File Name	C:\Users\betoh\Desktop\qPCR\ABI files\20180509 IL6 14 weeks ctrl vs cnv B6 n4-7.eds
Experiment Run End Time	2018-05-09 14:14:20 PM EDT
Instrument Type	sds7500
Passive Reference	ROX
Well	Sample Name	Target Name	Task	Reporter	Quencher	RQ	RQ Min	RQ Max	Cт	Cт Mean	Cт SD	ΔCт	ΔCт Mean	ΔCт SE	HK Control ΔCт Mean	HK Control ΔCт SE	ΔΔCт	Automatic Ct Threshold	Ct Threshold	Automatic Baseline	Baseline Start	Baseline End	Efficiency	Tm1	Tm2	Tm3	Comments	HIGHSD	NOAMP	EXPFAIL
A1	WAT 5511	TBP	UNKNOWN	SYBR	None				25.9373	26.097	0.22584							TRUE	0.960057	TRUE	3	18	1	83.1448				N	N	N
A2	WAT 5512	TBP	UNKNOWN	SYBR	None				26.4623	26.385	0.109375							TRUE	0.960057	TRUE	3	18	1	83.1448				N	N	N
A3	WAT 5590	TBP	UNKNOWN	SYBR	None				26.9297	26.8273	0.144846							TRUE	0.960057	TRUE	3	20	1	83.1448				N	N	N
A4	WAT 5511	IL-6	UNKNOWN	SYBR	None	1	0.565238	1.76917	31.7573	31.8626	0.14894		5.76558	0.191294			0	TRUE	0.731151	TRUE	3	25	1	84.2453				N	N	N
A5	WAT 5512	IL-6	UNKNOWN	SYBR	None	4.35405	3.04328	6.22938	30.1201	30.0282	0.129935		3.64322	0.120096			-2.12236	TRUE	0.731151	TRUE	3	23	1	84.2453				N	N	N
A6	WAT 5590	IL-6	UNKNOWN	SYBR	None	4.35956	3.12396	6.08388	30.424	30.4687	0.0632014		3.6414	0.111747			-2.12418	TRUE	0.731151	TRUE	3	24	1	84.2453				N	N	N
A7	BgAT 5511	TBP	UNKNOWN	SYBR	None				26.0718	26.0491	0.0321746							TRUE	0.960057	TRUE	3	19	1	83.3282				N	N	N
A8	BgAT 5512	TBP	UNKNOWN	SYBR	None				28.2185	28.0913	0.179813							TRUE	0.960057	TRUE	3	21	1	83.1448				N	N	N
A9	BgAT 5590	TBP	UNKNOWN	SYBR	None				32.1664	32.1772	0.015359							TRUE	0.960057	TRUE	3	25	1	83.1448				N	N	N
A10	BgAT 5511	IL-6	UNKNOWN	SYBR	None	1.90486	1.34249	2.7028	30.7699	30.885	0.162761		4.8359	0.117317			-0.929682	TRUE	0.731151	TRUE	3	24	1	84.0619				N	N	N
A11	BgAT 5512	IL-6	UNKNOWN	SYBR	None	4.13524	1.27391	13.4234	32.1827	31.8089	0.52859		3.71761	0.394804			-2.04797	TRUE	0.731151	TRUE	3	25	1	84.0619				Y	N	N
A12	BgAT 5590	IL-6	UNKNOWN	SYBR	None	604.14	458.782	795.552	28.6124	28.7041	0.129605		-3.47316	0.0922856			-9.23874	TRUE	0.731151	TRUE	3	22	1	84.0619				N	N	N
B1	WAT 5511	TBP	UNKNOWN	SYBR	None				26.2567	26.097	0.22584							TRUE	0.960057	TRUE	3	19	1	83.3282				N	N	N
B2	WAT 5512	TBP	UNKNOWN	SYBR	None				26.3076	26.385	0.109375							TRUE	0.960057	TRUE	3	18	1	83.3282				N	N	N
B3	WAT 5590	TBP	UNKNOWN	SYBR	None				26.7249	26.8273	0.144846							TRUE	0.960057	TRUE	3	20	1	83.3282				N	N	N
B4	WAT 5511	IL-6	UNKNOWN	SYBR	None	1	0.565238	1.76917	31.9679	31.8626	0.14894		5.76558	0.191294			0	TRUE	0.731151	TRUE	3	25	1	84.4287				N	N	N
B5	WAT 5512	IL-6	UNKNOWN	SYBR	None	4.35405	3.04328	6.22938	29.9363	30.0282	0.129935		3.64322	0.120096			-2.12236	TRUE	0.731151	TRUE	3	23	1	84.4287				N	N	N
B6	WAT 5590	IL-6	UNKNOWN	SYBR	None	4.35956	3.12396	6.08388	30.5134	30.4687	0.0632014		3.6414	0.111747			-2.12418	TRUE	0.731151	TRUE	3	24	1	84.4287				N	N	N
B7	BgAT 5511	TBP	UNKNOWN	SYBR	None				26.0263	26.0491	0.0321746							TRUE	0.960057	TRUE	3	19	1	83.5116				N	N	N
B8	BgAT 5512	TBP	UNKNOWN	SYBR	None				27.9642	28.0913	0.179813							TRUE	0.960057	TRUE	3	21	1	83.3282				N	N	N
B9	BgAT 5590	TBP	UNKNOWN	SYBR	None				32.1881	32.1772	0.015359							TRUE	0.960057	TRUE	3	25	1	83.3282				N	N	N
B10	BgAT 5511	IL-6	UNKNOWN	SYBR	None	1.90486	1.34249	2.7028	31	30.885	0.162761		4.8359	0.117317			-0.929682	TRUE	0.731151	TRUE	3	24	1	84.2453				N	N	N
B11	BgAT 5512	IL-6	UNKNOWN	SYBR	None	4.13524	1.27391	13.4234	31.4352	31.8089	0.52859		3.71761	0.394804			-2.04797	TRUE	0.731151	TRUE	3	24	1	84.2453				Y	N	N
B12	BgAT 5590	IL-6	UNKNOWN	SYBR	None	604.14	458.782	795.552	28.7957	28.7041	0.129605		-3.47316	0.0922856			-9.23874	TRUE	0.731151	TRUE	3	22	1	84.0619				N	N	N
C1	WAT 5594	TBP	UNKNOWN	SYBR	None				27.9229	27.8184	0.14789							TRUE	0.960057	TRUE	3	20	1	83.3282				N	N	N
C2	WAT 5508	TBP	UNKNOWN	SYBR	None				27.3407	27.3242	0.0233123							TRUE	0.960057	TRUE	3	20	1	83.5116				N	N	N
C3	WAT 5509	TBP	UNKNOWN	SYBR	None				26.7789	26.6506	0.181439							TRUE	0.960057	TRUE	3	19	1	83.5116				N	N	N
C4	WAT 5594	IL-6	UNKNOWN	SYBR	None	6.43394	3.72739	11.1058	30.748	30.8982	0.212444		3.07988	0.183036			-2.6857	TRUE	0.731151	TRUE	3	24	1	84.6122				N	N	N
C5	WAT 5508	IL-6	UNKNOWN	SYBR	None	1.78836	0.468359	6.82861	32.7001	32.2512	0.634903		4.92694	0.449247			-0.838639	TRUE	0.731151	TRUE	3	25	1	84.6122				Y	N	N
C6	WAT 5509	IL-6	UNKNOWN	SYBR	None	1.96222	1.02362	3.76146	31.6202	31.4437	0.249592		4.79309	0.218193			-0.972486	TRUE	0.731151	TRUE	3	25	1	84.6122				N	N	N
C7	BgAT 5594	TBP	UNKNOWN	SYBR	None				27.0085	27.1677	0.225132							TRUE	0.960057	TRUE	3	20	1	83.5116				N	N	N
C8	BgAT 5508	TBP	UNKNOWN	SYBR	None				25.73	25.766	0.0509943							TRUE	0.960057	TRUE	3	18	1	83.5116				N	N	N
C9	BgAT 5509	TBP	UNKNOWN	SYBR	None				26.546	26.3102	0.333496							TRUE	0.960057	TRUE	3	19	1	83.5116				N	N	N
C10	BgAT 5594	IL-6	UNKNOWN	SYBR	None	3.98195	2.15479	7.35848	30.8092	30.9398	0.184684		3.7721	0.205903			-1.99348	TRUE	0.731151	TRUE	3	24	1	84.4287				N	N	N
C11	BgAT 5508	IL-6	UNKNOWN	SYBR	None	12.4908	6.73179	23.1768	27.6847	27.8888	0.288654		2.12278	0.20727			-3.6428	TRUE	0.731151	TRUE	3	21	1	84.2453				N	N	N
C12	BgAT 5509	IL-6	UNKNOWN	SYBR	None	1.51117	0.344177	6.6351	31.0436	31.4801	0.617224		5.16991	0.496077			-0.595671	TRUE	0.731151	TRUE	3	24	1	84.0619				Y	N	N
D1	WAT 5594	TBP	UNKNOWN	SYBR	None				27.7138	27.8184	0.14789							TRUE	0.960057	TRUE	3	21	1	83.3282				N	N	N
D2	WAT 5508	TBP	UNKNOWN	SYBR	None				27.3078	27.3242	0.0233123							TRUE	0.960057	TRUE	3	20	1	83.5116				N	N	N
D3	WAT 5509	TBP	UNKNOWN	SYBR	None				26.5223	26.6506	0.181439							TRUE	0.960057	TRUE	3	19	1	83.5116				N	N	N
D4	WAT 5594	IL-6	UNKNOWN	SYBR	None	6.43394	3.72739	11.1058	31.0485	30.8982	0.212444		3.07988	0.183036			-2.6857	TRUE	0.731151	TRUE	3	24	1	84.6122				N	N	N
D5	WAT 5508	IL-6	UNKNOWN	SYBR	None	1.78836	0.468359	6.82861	31.8022	32.2512	0.634903		4.92694	0.449247			-0.838639	TRUE	0.731151	TRUE	3	25	1	84.6122				Y	N	N
D6	WAT 5509	IL-6	UNKNOWN	SYBR	None	1.96222	1.02362	3.76146	31.2673	31.4437	0.249592		4.79309	0.218193			-0.972486	TRUE	0.731151	TRUE	3	26	1	84.7956				N	N	N
D7	BgAT 5594	TBP	UNKNOWN	SYBR	None				27.3269	27.1677	0.225132							TRUE	0.960057	TRUE	3	20	1	83.695				N	N	N
D8	BgAT 5508	TBP	UNKNOWN	SYBR	None				25.8021	25.766	0.0509943							TRUE	0.960057	TRUE	3	18	1	83.5116				N	N	N
D9	BgAT 5509	TBP	UNKNOWN	SYBR	None				26.0744	26.3102	0.333496							TRUE	0.960057	TRUE	3	19	1	83.5116				N	N	N
D10	BgAT 5594	IL-6	UNKNOWN	SYBR	None	3.98195	2.15479	7.35848	31.0704	30.9398	0.184684		3.7721	0.205903			-1.99348	TRUE	0.731151	TRUE	3	24	1	84.4287				N	N	N
D11	BgAT 5508	IL-6	UNKNOWN	SYBR	None	12.4908	6.73179	23.1768	28.0929	27.8888	0.288654		2.12278	0.20727			-3.6428	TRUE	0.731151	TRUE	3	21	1	84.2453				N	N	N
D12	BgAT 5509	IL-6	UNKNOWN	SYBR	None	1.51117	0.344177	6.6351	31.9165	31.4801	0.617224		5.16991	0.496077			-0.595671	TRUE	0.731151	TRUE	3	25	1	84.0619				Y	N	N
E1	WAT 5510	TBP	UNKNOWN	SYBR	None				26.4583	26.443	0.0217302							TRUE	0.960057	TRUE	3	19	1	83.3282				N	N	N
E2	WAT 5591	TBP	UNKNOWN	SYBR	None				32.5731	32.3588	0.303082							TRUE	0.960057	TRUE	3	25	1	83.5116				N	N	N
E3	WAT 5592	TBP	UNKNOWN	SYBR	None				34.0713	34.4599	0.54953							TRUE	0.960057	TRUE	3	26	1	83.5116				Y	N	N
E4	WAT 5510	IL-6	UNKNOWN	SYBR	None	2.37114	1.78952	3.14181	31.0561	30.963	0.131669		4.52	0.0943638			-1.24558	TRUE	0.731151	TRUE	3	24	1	84.6122				N	N	N
E5	WAT 5591	IL-6	UNKNOWN	SYBR	None	285.743	149.546	545.982	30.0005	29.9658	0.0491048		-2.39299	0.217106			-8.15858	TRUE	0.731151	TRUE	3	23	1	84.6122				N	N	N
E6	WAT 5592	IL-6	UNKNOWN	SYBR	None	118.489	16.1634	868.604	33.8801	33.3369	0.768327		-1.12302	0.667948			-6.88861	TRUE	0.731151	TRUE	3	25	1	84.6122				Y	N	N
E7	BgAT 5510	TBP	UNKNOWN	SYBR	None				26.5905	26.647	0.0799387							TRUE	0.960057	TRUE	3	19	1	83.695				N	N	N
E8	BgAT 5591	TBP	UNKNOWN	SYBR	None				34.3333	33.82	0.725881							TRUE	0.960057	TRUE	3	27	1	83.695				Y	N	N
E9	BgAT 5592	TBP	UNKNOWN	SYBR	None				26.3817	26.4197	0.0537254							TRUE	0.960057	TRUE	3	19	1	83.5116				N	N	N
E10	BgAT 5510	IL-6	UNKNOWN	SYBR	None	1.62255	0.796831	3.30391	31.946	31.7144	0.32759		5.06732	0.238438			-0.698261	TRUE	0.731151	TRUE	3	25	1	84.4287				N	N	N
E11	BgAT 5591	IL-6	UNKNOWN	SYBR	None	1028.09	221.517	4771.55	29.5419	29.5799	0.0537241		-4.24018	0.514679			-10.0058	TRUE	0.731151	TRUE	3	23	1	84.2453				N	N	N
E12	BgAT 5592	IL-6	UNKNOWN	SYBR	None	166.332	140.083	197.5	24.7641	24.8074	0.0612094		-1.61234	0.0575891			-7.37792	TRUE	0.731151	TRUE	3	18	1	84.0619				N	N	N
F1	WAT 5510	TBP	UNKNOWN	SYBR	None				26.4276	26.443	0.0217302							TRUE	0.960057	TRUE	3	19	1	83.1448				N	N	N
F2	WAT 5591	TBP	UNKNOWN	SYBR	None				32.1445	32.3588	0.303082							TRUE	0.960057	TRUE	3	25	1	83.3282				N	N	N
F3	WAT 5592	TBP	UNKNOWN	SYBR	None				34.8485	34.4599	0.54953							TRUE	0.960057	TRUE	3	27	1	83.5116				Y	N	N
F4	WAT 5510	IL-6	UNKNOWN	SYBR	None	2.37114	1.78952	3.14181	30.8698	30.963	0.131669		4.52	0.0943638			-1.24558	TRUE	0.731151	TRUE	3	24	1	84.6122				N	N	N
F5	WAT 5591	IL-6	UNKNOWN	SYBR	None	285.743	149.546	545.982	29.9311	29.9658	0.0491048		-2.39299	0.217106			-8.15858	TRUE	0.731151	TRUE	3	23	1	84.6122				N	N	N
F6	WAT 5592	IL-6	UNKNOWN	SYBR	None	118.489	16.1634	868.604	32.7936	33.3369	0.768327		-1.12302	0.667948			-6.88861	TRUE	0.731151	TRUE	3	26	1	84.6122				Y	N	N
F7	BgAT 5510	TBP	UNKNOWN	SYBR	None				26.7036	26.647	0.0799387							TRUE	0.960057	TRUE	3	19	1	83.5116				N	N	N
F8	BgAT 5591	TBP	UNKNOWN	SYBR	None				33.3068	33.82	0.725881							TRUE	0.960057	TRUE	3	26	1	83.5116				Y	N	N
F9	BgAT 5592	TBP	UNKNOWN	SYBR	None				26.4577	26.4197	0.0537254							TRUE	0.960057	TRUE	3	19	1	83.5116				N	N	N
F10	BgAT 5510	IL-6	UNKNOWN	SYBR	None	1.62255	0.796831	3.30391	31.4827	31.7144	0.32759		5.06732	0.238438			-0.698261	TRUE	0.731151	TRUE	3	25	1	84.4287				N	N	N
F11	BgAT 5591	IL-6	UNKNOWN	SYBR	None	1028.09	221.517	4771.55	29.6178	29.5799	0.0537241		-4.24018	0.514679			-10.0058	TRUE	0.731151	TRUE	3	23	1	84.2453				N	N	N
F12	BgAT 5592	IL-6	UNKNOWN	SYBR	None	166.332	140.083	197.5	24.8506	24.8074	0.0612094		-1.61234	0.0575891			-7.37792	TRUE	0.731151	TRUE	3	18	1	84.0619				N	N	N
G1	WAT 5593	TBP	UNKNOWN	SYBR	None				31.4121	31.3925	0.0277697							TRUE	0.960057	TRUE	3	24	1	83.1448				N	N	N
G2	H2O	TBP	UNKNOWN	SYBR	None				Undetermined									TRUE	0.960057	TRUE	3	39	1	69.7547				N	Y	Y
G4	WAT 5593	IL-6	UNKNOWN	SYBR	None	279.453	191.651	407.48	29.1565	29.0316	0.176676		-2.36088	0.126462			-8.12646	TRUE	0.731151	TRUE	3	22	1	84.4287				N	N	N
G5	H2O	IL-6	UNKNOWN	SYBR	None				Undetermined									TRUE	0.731151	TRUE	3	39	1	70.305				N	Y	Y
G7	BgAT 5593	TBP	UNKNOWN	SYBR	None				28.4563	28.4255	0.0435846							TRUE	0.960057	TRUE	3	21	1	83.3282				N	N	N
G10	BgAT 5593	IL-6	UNKNOWN	SYBR	None	16.514	7.02653	38.8119	29.8606	30.1454	0.402854		1.71996	0.286523			-4.04562	TRUE	0.731151	TRUE	3	23	1	84.4287				N	N	N
H1	WAT 5593	TBP	UNKNOWN	SYBR	None				31.3728	31.3925	0.0277697							TRUE	0.960057	TRUE	3	23	1	82.9613				N	N	N
H4	WAT 5593	IL-6	UNKNOWN	SYBR	None	279.453	191.651	407.48	28.9067	29.0316	0.176676		-2.36088	0.126462			-8.12646	TRUE	0.731151	TRUE	3	22	1	84.2453				N	N	N
H7	BgAT 5593	TBP	UNKNOWN	SYBR	None				28.3946	28.4255	0.0435846							TRUE	0.960057	TRUE	3	21	1	83.3282				N	N	N
H10	BgAT 5593	IL-6	UNKNOWN	SYBR	None	16.514	7.02653	38.8119	30.4303	30.1454	0.402854		1.71996	0.286523			-4.04562	TRUE	0.731151	TRUE	3	23	1	84.2453				N	N	N
Analysis Type	Singleplex
Endogenous Control	TBP
RQ Min/Max Confidence Level	95.0
Reference Sample	WAT 5511
