# Supplementary material for: Adipocytes influence choroidal neovascularization via PRDM16
Source: EMBO Mol Med. 2026 May 19;18(6):2379–403. doi: 10.1038/s44321-026-00441-5 (PMC13269495; doi:10.1038/s44321-026-00441-5)
Supplement: Supplementary file 3 — Source data Fig. 2 [file 44321_2026_441_MOESM3_ESM.zip › Figure 2/2A/14 Days/20180605 Tnfa B6 iWAT sham vs cnv 14 days.xls]

## Sheet: Results
Block Type	96alum
Chemistry	SYBR_GREEN
Experiment File Name	D:\20180605 TNFA B6 WAT, BgAT 14 WEEKS CTRL CNV bGat CTRL AND CNV 3 DAYS.eds
Experiment Run End Time	Not Started
Instrument Type	sds7500
Passive Reference	ROX
Well	Sample Name	Target Name	Task	Reporter	Quencher	RQ	RQ Min	RQ Max	Cт	Cт Mean	Cт SD	ΔCт	ΔCт Mean	ΔCт SE	HK Control ΔCт Mean	HK Control ΔCт SE	ΔΔCт	Automatic Ct Threshold	Ct Threshold	Automatic Baseline	Baseline Start	Baseline End	Efficiency	Tm1	Tm2	Tm3	Comments	HIGHSD	EXPFAIL
A1	WAT 5353	tbp	UNKNOWN	SYBR	None				26.1116	26.2029	0.129149							TRUE	1.22746	TRUE	3	18	1	83.1284				N	N
A2	WAT 5240	tbp	UNKNOWN	SYBR	None				25.6973	25.6942	0.00441294							TRUE	1.22746	TRUE	3	18	1	83.1284				N	N
A3	WAT 5241	tbp	UNKNOWN	SYBR	None				27.1502	27.1306	0.0278466							TRUE	1.22746	TRUE	3	19	1	83.1284				N	N
A4	WAT 5353	tnfa	UNKNOWN	SYBR	None	1	0.659105	1.51721	25.7568	25.8626	0.149656		-0.340362	0.139779			0	TRUE	0.0844976	TRUE	3	22	1	87.4694				N	N
A5	WAT 5240	tnfa	UNKNOWN	SYBR	None	1.23034	0.759509	1.99305	25.2165	25.0548	0.228695		-0.639419	0.161742			-0.299057	TRUE	0.0844976	TRUE	3	21	1	87.4694				N	N
A6	WAT 5241	tnfa	UNKNOWN	SYBR	None	1.72768	0.917033	3.25492	25.7899	26.0014	0.299054		-1.12919	0.212378			-0.788833	TRUE	0.0844976	TRUE	3	22	1	87.4694				N	N
A7	WAT 5060	tbp	UNKNOWN	SYBR	None				24.5732	24.5163	0.0803919							TRUE	1.22746	TRUE	3	17	1	83.3093				N	N
A8	WAT 5066	tbp	UNKNOWN	SYBR	None				24.7597	24.7928	0.0468848							TRUE	1.22746	TRUE	3	17	1	83.3093				N	N
A9	WAT CNV2	tbp	UNKNOWN	SYBR	None				25.4945	25.4961	0.00219164							TRUE	1.22746	TRUE	3	18	1	83.1284				N	N
A10	WAT 5060	tnfa	UNKNOWN	SYBR	None	0.27635	0.188405	0.405349	26.1466	26.0314	0.162895		1.51507	0.128447			1.85543	TRUE	0.0844976	TRUE	3	22	1	87.2885				N	N
A11	WAT 5066	tnfa	UNKNOWN	SYBR	None	0.99539	0.491225	2.017	24.6936	24.4591	0.331591		-0.333695	0.236803			0.00666618	TRUE	0.0844976	TRUE	3	21	1	87.2885				N	N
A12	WAT CNV2	tnfa	UNKNOWN	SYBR	None	0.593327	0.0699988	5.02919	25.1922	25.9088	1.01347		0.412739	0.716634			0.7531	TRUE	0.0844976	TRUE	3	22	1	87.1077				Y	N
B1	WAT 5353	tbp	UNKNOWN	SYBR	None				26.2943	26.2029	0.129149							TRUE	1.22746	TRUE	3	18	1	83.1284				N	N
B2	WAT 5240	tbp	UNKNOWN	SYBR	None				25.6911	25.6942	0.00441294							TRUE	1.22746	TRUE	3	17	1	83.3093				N	N
B3	WAT 5241	tbp	UNKNOWN	SYBR	None				27.1109	27.1306	0.0278466							TRUE	1.22746	TRUE	3	20	1	83.3093				N	N
B4	WAT 5353	tnfa	UNKNOWN	SYBR	None	1	0.659105	1.51721	25.9684	25.8626	0.149656		-0.340362	0.139779			0	TRUE	0.0844976	TRUE	3	22	1	87.6503				N	N
B5	WAT 5240	tnfa	UNKNOWN	SYBR	None	1.23034	0.759509	1.99305	24.8931	25.0548	0.228695		-0.639419	0.161742			-0.299057	TRUE	0.0844976	TRUE	3	22	1	87.6503				N	N
B6	WAT 5241	tnfa	UNKNOWN	SYBR	None	1.72768	0.917033	3.25492	26.2128	26.0014	0.299054		-1.12919	0.212378			-0.788833	TRUE	0.0844976	TRUE	3	22	1	87.6503				N	N
B7	WAT 5060	tbp	UNKNOWN	SYBR	None				24.4595	24.5163	0.0803919							TRUE	1.22746	TRUE	3	17	1	83.4902				N	N
B8	WAT 5066	tbp	UNKNOWN	SYBR	None				24.826	24.7928	0.0468848							TRUE	1.22746	TRUE	3	17	1	83.4902				N	N
B9	WAT CNV2	tbp	UNKNOWN	SYBR	None				25.4976	25.4961	0.00219164							TRUE	1.22746	TRUE	3	18	1	83.3093				N	N
B10	WAT 5060	tnfa	UNKNOWN	SYBR	None	0.27635	0.188405	0.405349	25.9162	26.0314	0.162895		1.51507	0.128447			1.85543	TRUE	0.0844976	TRUE	3	22	1	87.4694				N	N
B11	WAT 5066	tnfa	UNKNOWN	SYBR	None	0.99539	0.491225	2.017	24.2247	24.4591	0.331591		-0.333695	0.236803			0.00666618	TRUE	0.0844976	TRUE	3	20	1	87.2885				N	N
B12	WAT CNV2	tnfa	UNKNOWN	SYBR	None	0.593327	0.0699988	5.02919	26.6255	25.9088	1.01347		0.412739	0.716634			0.7531	TRUE	0.0844976	TRUE	3	22	1	87.1077				Y	N
C1	BgAT 5353	tbp	UNKNOWN	SYBR	None				25.9611	26.3378	0.532674							TRUE	1.22746	TRUE	3	18	1	83.4902				Y	N
C2	BgAT 5240	tbp	UNKNOWN	SYBR	None				24.9662	25.0504	0.119007							TRUE	1.22746	TRUE	3	17	1	83.671				N	N
C3	BgAT 5241	tbp	UNKNOWN	SYBR	None				26.5979	26.6731	0.106393							TRUE	1.22746	TRUE	3	19	1	83.4902				N	N
C4	BgAT 5353	tnfa	UNKNOWN	SYBR	None	2.69564	0.786665	9.23709	24.3975	24.5668	0.239425		-1.77099	0.412956			-1.43063	TRUE	0.0844976	TRUE	3	20	1	87.8311				N	N
C5	BgAT 5240	tnfa	UNKNOWN	SYBR	None	1.92292	1.4782	2.50144	23.7403	23.7667	0.0373239		-1.28366	0.0881919			-0.943297	TRUE	0.0844976	TRUE	3	20	1	88.012				N	N
C6	BgAT 5241	tnfa	UNKNOWN	SYBR	None	4.69098	2.71292	8.11127	23.9354	24.1029	0.236877		-2.57025	0.183617			-2.22989	TRUE	0.0844976	TRUE	3	20	1	87.8311				N	N
C7	BgAT 5060	tbp	UNKNOWN	SYBR	None				26.8823	26.9619	0.112482							TRUE	1.22746	TRUE	3	19	1	83.671				N	N
C8	BgAT 5066	tbp	UNKNOWN	SYBR	None				26.1342	26.1733	0.0553331							TRUE	1.22746	TRUE	3	18	1	83.671				N	N
C9	BgAT CNV 2	tbp	UNKNOWN	SYBR	None				27.1755	26.1371	1.4685							TRUE	1.22746	TRUE	3	20	1	83.4902				Y	N
C10	BgAT 5060	tnfa	UNKNOWN	SYBR	None	0.77722	0.0732458	8.24718	27.7731	26.9851	1.11433		0.023243	0.791955			0.363605	TRUE	0.0844976	TRUE	3	24	1	87.6503				Y	N
C11	BgAT 5066	tnfa	UNKNOWN	SYBR	None	6.29238	5.51375	7.18097	23.1586	23.1793	0.0293558		-2.99397	0.0442917			-2.65361	TRUE	0.0844976	TRUE	3	20	1	87.2885				N	N
C12	BgAT CNV 2	tnfa	UNKNOWN	SYBR	None	5.60078	0.0552692	567.563	24.46	23.3111	1.62472		-2.82599	1.54858			-2.48563	TRUE	0.0844976	TRUE	3	21	1	87.1077				Y	N
D1	BgAT 5353	tbp	UNKNOWN	SYBR	None				26.7145	26.3378	0.532674							TRUE	1.22746	TRUE	3	19	1	83.4902				Y	N
D2	BgAT 5240	tbp	UNKNOWN	SYBR	None				25.1345	25.0504	0.119007							TRUE	1.22746	TRUE	3	17	1	83.671				N	N
D3	BgAT 5241	tbp	UNKNOWN	SYBR	None				26.7483	26.6731	0.106393							TRUE	1.22746	TRUE	3	19	1	83.671				N	N
D4	BgAT 5353	tnfa	UNKNOWN	SYBR	None	2.69564	0.786665	9.23709	24.7361	24.5668	0.239425		-1.77099	0.412956			-1.43063	TRUE	0.0844976	TRUE	3	21	1	87.8311				N	N
D5	BgAT 5240	tnfa	UNKNOWN	SYBR	None	1.92292	1.4782	2.50144	23.7931	23.7667	0.0373239		-1.28366	0.0881919			-0.943297	TRUE	0.0844976	TRUE	3	20	1	88.012				N	N
D6	BgAT 5241	tnfa	UNKNOWN	SYBR	None	4.69098	2.71292	8.11127	24.2704	24.1029	0.236877		-2.57025	0.183617			-2.22989	TRUE	0.0844976	TRUE	3	20	1	88.012				N	N
D7	BgAT 5060	tbp	UNKNOWN	SYBR	None				27.0414	26.9619	0.112482							TRUE	1.22746	TRUE	3	19	1	83.8519				N	N
D8	BgAT 5066	tbp	UNKNOWN	SYBR	None				26.2124	26.1733	0.0553331							TRUE	1.22746	TRUE	3	18	1	83.671				N	N
D9	BgAT CNV 2	tbp	UNKNOWN	SYBR	None				25.0987	26.1371	1.4685							TRUE	1.22746	TRUE	3	15	1	83.8519				Y	N
D10	BgAT 5060	tnfa	UNKNOWN	SYBR	None	0.77722	0.0732458	8.24718	26.1972	26.9851	1.11433		0.023243	0.791955			0.363605	TRUE	0.0844976	TRUE	3	23	1	87.6503				Y	N
D11	BgAT 5066	tnfa	UNKNOWN	SYBR	None	6.29238	5.51375	7.18097	23.2001	23.1793	0.0293558		-2.99397	0.0442917			-2.65361	TRUE	0.0844976	TRUE	3	19	1	87.4694				N	N
D12	BgAT CNV 2	tnfa	UNKNOWN	SYBR	None	5.60078	0.0552692	567.563	22.1623	23.3111	1.62472		-2.82599	1.54858			-2.48563	TRUE	0.0844976	TRUE	3	18	1	87.2885				Y	N
E1	BgAT 5800	tbp	UNKNOWN	SYBR	None				27.4242	27.3122	0.158387							TRUE	1.22746	TRUE	3	20	1	83.4902				N	N
E2	BgAT 5801	tbp	UNKNOWN	SYBR	None				26.8643	26.7956	0.0972736							TRUE	1.22746	TRUE	3	18	1	83.4902				N	N
E3	BgAT 5802	tbp	UNKNOWN	SYBR	None				27.1224	27.0531	0.0980181							TRUE	1.22746	TRUE	3	19	1	83.671				N	N
E4	BgAT 5800	tnfa	UNKNOWN	SYBR	None	1.16674	0.314843	4.3237	27.1741	26.7494	0.600608		-0.562846	0.439213			-0.222485	TRUE	0.0844976	TRUE	3	24	1	88.012				Y	N
E5	BgAT 5801	tnfa	UNKNOWN	SYBR	None	1.43411	1.05456	1.95025	26.0118	25.9351	0.108572		-0.860515	0.103078			-0.520153	TRUE	0.0844976	TRUE	3	22	1	88.012				N	N
E6	BgAT 5802	tnfa	UNKNOWN	SYBR	None	2.03851	1.65336	2.51337	25.6739	25.6852	0.0158944		-1.36787	0.0702146			-1.02751	TRUE	0.0844976	TRUE	3	22	1	88.012				N	N
E7	BgAT 5808	tbp	UNKNOWN	SYBR	None				22.6836	22.5814	0.144581							TRUE	1.22746	TRUE	3	15	1	83.671				N	N
E8	BgAT 5809	tbp	UNKNOWN	SYBR	None				27.266	27.2077	0.0823394							TRUE	1.22746	TRUE	3	20	1	83.671				N	N
E9	BgAT 5810	tbp	UNKNOWN	SYBR	None				25.7841	25.8591	0.106151							TRUE	1.22746	TRUE	3	18	1	83.4902				N	N
E10	BgAT 5808	tnfa	UNKNOWN	SYBR	None	0.164935	0.105977	0.256691	24.7336	24.8411	0.151954		2.25967	0.148313			2.60003	TRUE	0.0844976	TRUE	3	21	1	87.6503				N	N
E11	BgAT 5809	tnfa	UNKNOWN	SYBR	None	1.51105	1.25744	1.81582	26.2517	26.2718	0.0284697		-0.935917	0.0616048			-0.595555	TRUE	0.0844976	TRUE	3	23	1	87.2885				N	N
E12	BgAT 5810	tnfa	UNKNOWN	SYBR	None	0.768373	0.538535	1.0963	25.9915	25.8989	0.130909		0.0397596	0.119174			0.380121	TRUE	0.0844976	TRUE	3	23	1	87.1077				N	N
F1	BgAT 5800	tbp	UNKNOWN	SYBR	None				27.2002	27.3122	0.158387							TRUE	1.22746	TRUE	3	19	1	83.3093				N	N
F2	BgAT 5801	tbp	UNKNOWN	SYBR	None				26.7268	26.7956	0.0972736							TRUE	1.22746	TRUE	3	18	1	83.4902				N	N
F3	BgAT 5802	tbp	UNKNOWN	SYBR	None				26.9838	27.0531	0.0980181							TRUE	1.22746	TRUE	3	19	1	83.4902				N	N
F4	BgAT 5800	tnfa	UNKNOWN	SYBR	None	1.16674	0.314843	4.3237	26.3247	26.7494	0.600608		-0.562846	0.439213			-0.222485	TRUE	0.0844976	TRUE	3	23	1	87.8311				Y	N
F5	BgAT 5801	tnfa	UNKNOWN	SYBR	None	1.43411	1.05456	1.95025	25.8583	25.9351	0.108572		-0.860515	0.103078			-0.520153	TRUE	0.0844976	TRUE	3	22	1	87.8311				N	N
F6	BgAT 5802	tnfa	UNKNOWN	SYBR	None	2.03851	1.65336	2.51337	25.6964	25.6852	0.0158944		-1.36787	0.0702146			-1.02751	TRUE	0.0844976	TRUE	3	22	1	87.8311				N	N
F7	BgAT 5808	tbp	UNKNOWN	SYBR	None				22.4791	22.5814	0.144581							TRUE	1.22746	TRUE	3	15	1	83.671				N	N
F8	BgAT 5809	tbp	UNKNOWN	SYBR	None				27.1495	27.2077	0.0823394							TRUE	1.22746	TRUE	3	19	1	83.4902				N	N
F9	BgAT 5810	tbp	UNKNOWN	SYBR	None				25.9342	25.8591	0.106151							TRUE	1.22746	TRUE	3	18	1	83.4902				N	N
F10	BgAT 5808	tnfa	UNKNOWN	SYBR	None	0.164935	0.105977	0.256691	24.9485	24.8411	0.151954		2.25967	0.148313			2.60003	TRUE	0.0844976	TRUE	3	21	1	87.4694				N	N
F11	BgAT 5809	tnfa	UNKNOWN	SYBR	None	1.51105	1.25744	1.81582	26.2919	26.2718	0.0284697		-0.935917	0.0616048			-0.595555	TRUE	0.0844976	TRUE	3	23	1	87.2885				N	N
F12	BgAT 5810	tnfa	UNKNOWN	SYBR	None	0.768373	0.538535	1.0963	25.8063	25.8989	0.130909		0.0397596	0.119174			0.380121	TRUE	0.0844976	TRUE	3	22	1	87.1077				N	N
G1	H2O	tbp	UNKNOWN	SYBR	None				Undetermined									TRUE	1.22746	TRUE	3	39	1	69.2011				N	Y
G2	H2O	tnfa	UNKNOWN	SYBR	None				37.1039	37.1039								TRUE	0.0844976	TRUE	3	33	1	84.5754				N	N
Analysis Type	Singleplex
Endogenous Control	tbp
RQ Min/Max Confidence Level	95.0
Reference Sample	WAT 5353
