# Supplementary material for: Adipocytes influence choroidal neovascularization via PRDM16
Source: EMBO Mol Med. 2026 May 19;18(6):2379–403. doi: 10.1038/s44321-026-00441-5 (PMC13269495; doi:10.1038/s44321-026-00441-5)
Supplement: Supplementary file 3 — Source data Fig. 2 [file 44321_2026_441_MOESM3_ESM.zip › Figure 2/2A/14 Days/20180508 B6 iWAT sham and CNV 14 days Il1b .xls]

## Sheet: Results
Block Type	96alum
Chemistry	SYBR_GREEN
Experiment File Name	C:\Users\betoh\Desktop\20180508 IL-1b, 14 weeks WAT and BgATctrl and cnv n=4-9.eds
Experiment Run End Time	Not Started
Instrument Type	sds7500
Passive Reference	ROX
Well	Sample Name	Target Name	Task	Reporter	Quencher	RQ	RQ Min	RQ Max	Cт	Cт Mean	Cт SD	ΔCт	ΔCт Mean	ΔCт SE	HK Control ΔCт Mean	HK Control ΔCт SE	ΔΔCт	Automatic Ct Threshold	Ct Threshold	Automatic Baseline	Baseline Start	Baseline End	Efficiency	Tm1	Tm2	Tm3	Comments	HIGHSD	EXPFAIL
A1	WAT 5511	TBP	UNKNOWN	SYBR	None				25.9297	25.8268	0.1455							TRUE	1.0292	TRUE	3	17	1	83.1672				N	N
A2	WAT 5512	TBP	UNKNOWN	SYBR	None				27.0692	26.6796	0.550971							TRUE	1.0292	TRUE	3	19	1	83.1672				Y	N
A3	WAT 5590	TBP	UNKNOWN	SYBR	None				26.4698	26.6493	0.253812							TRUE	1.0292	TRUE	3	19	1	83.1672				N	N
A4	WAT 5511	IL-1b	UNKNOWN	SYBR	None	1	0.599174	1.66896	30.2073	30.0698	0.194477		4.243	0.171744			0	TRUE	1.07125	TRUE	3	23	1	83.9016				N	N
A5	WAT 5512	IL-1b	UNKNOWN	SYBR	None	2.65154	0.824438	8.52779	29.4752	29.5157	0.0573359		2.83617	0.391699			-1.40683	TRUE	1.07125	TRUE	3	22	1	83.9016				N	N
A6	WAT 5590	IL-1b	UNKNOWN	SYBR	None	1.80967	0.988868	3.31176	29.9425	30.0365	0.133051		3.38728	0.202636			-0.855723	TRUE	1.07125	TRUE	3	22	1	83.9016				N	N
A7	BgAT 5511	TBP	UNKNOWN	SYBR	None				26.0934	25.9458	0.208776							TRUE	1.0292	TRUE	3	19	1	83.3508				N	N
A8	BgAT 5512	TBP	UNKNOWN	SYBR	None				27.7301	27.8839	0.217571							TRUE	1.0292	TRUE	3	20	1	83.1672				N	N
A9	BgAT 5590	TBP	UNKNOWN	SYBR	None				31.8124	31.3908	0.596268							TRUE	1.0292	TRUE	3	25	1	83.1672				Y	N
A10	BgAT 5511	IL-1b	UNKNOWN	SYBR	None	2.51457	1.61831	3.90718	28.8651	28.8585	0.00931681		2.91269	0.147774			-1.33031	TRUE	1.07125	TRUE	3	22	1	83.718				N	N
A11	BgAT 5512	IL-1b	UNKNOWN	SYBR	None	1.24243	0.519442	2.9717	32.0624	31.8138	0.351663		3.92984	0.292407			-0.313161	TRUE	1.07125	TRUE	3	24	1	83.5344				N	N
A12	BgAT 5590	IL-1b	UNKNOWN	SYBR	None	79.5325	14.2173	444.909	28.926	29.3203	0.557674		-2.07047	0.577293			-6.31347	TRUE	1.07125	TRUE	3	21	1	83.5344				Y	N
B1	WAT 5511	TBP	UNKNOWN	SYBR	None				25.7239	25.8268	0.1455							TRUE	1.0292	TRUE	3	18	1	83.3508				N	N
B2	WAT 5512	TBP	UNKNOWN	SYBR	None				26.29	26.6796	0.550971							TRUE	1.0292	TRUE	3	19	1	83.3508				Y	N
B3	WAT 5590	TBP	UNKNOWN	SYBR	None				26.8287	26.6493	0.253812							TRUE	1.0292	TRUE	3	19	1	83.3508				N	N
B4	WAT 5511	IL-1b	UNKNOWN	SYBR	None	1	0.599174	1.66896	29.9323	30.0698	0.194477		4.243	0.171744			0	TRUE	1.07125	TRUE	3	22	1	84.0852				N	N
B5	WAT 5512	IL-1b	UNKNOWN	SYBR	None	2.65154	0.824438	8.52779	29.5563	29.5157	0.0573359		2.83617	0.391699			-1.40683	TRUE	1.07125	TRUE	3	22	1	84.0852				N	N
B6	WAT 5590	IL-1b	UNKNOWN	SYBR	None	1.80967	0.988868	3.31176	30.1306	30.0365	0.133051		3.38728	0.202636			-0.855723	TRUE	1.07125	TRUE	3	22	1	84.0852				N	N
B7	BgAT 5511	TBP	UNKNOWN	SYBR	None				25.7982	25.9458	0.208776							TRUE	1.0292	TRUE	3	19	1	83.5344				N	N
B8	BgAT 5512	TBP	UNKNOWN	SYBR	None				28.0378	27.8839	0.217571							TRUE	1.0292	TRUE	3	21	1	83.3508				N	N
B9	BgAT 5590	TBP	UNKNOWN	SYBR	None				30.9691	31.3908	0.596268							TRUE	1.0292	TRUE	3	23	1	83.3508				Y	N
B10	BgAT 5511	IL-1b	UNKNOWN	SYBR	None	2.51457	1.61831	3.90718	28.8519	28.8585	0.00931681		2.91269	0.147774			-1.33031	TRUE	1.07125	TRUE	3	21	1	83.9016				N	N
B11	BgAT 5512	IL-1b	UNKNOWN	SYBR	None	1.24243	0.519442	2.9717	31.5651	31.8138	0.351663		3.92984	0.292407			-0.313161	TRUE	1.07125	TRUE	3	24	1	83.718				N	N
B12	BgAT 5590	IL-1b	UNKNOWN	SYBR	None	79.5325	14.2173	444.909	29.7146	29.3203	0.557674		-2.07047	0.577293			-6.31347	TRUE	1.07125	TRUE	3	22	1	83.5344				Y	N
C1	WAT 5594	TBP	UNKNOWN	SYBR	None				26.2176	26.5014	0.401335							TRUE	1.0292	TRUE	3	19	1	83.3508				N	N
C2	WAT 5508	TBP	UNKNOWN	SYBR	None				28.0365	28.1261	0.126682							TRUE	1.0292	TRUE	3	20	1	83.5344				N	N
C3	WAT 5509	TBP	UNKNOWN	SYBR	None				26.5256	26.607	0.11511							TRUE	1.0292	TRUE	3	19	1	83.5344				N	N
C4	WAT 5594	IL-1b	UNKNOWN	SYBR	None	3.1927	0.937708	10.8705	28.7726	29.0696	0.420069		2.56822	0.410809			-1.67478	TRUE	1.07125	TRUE	3	21	1	84.0852				N	N
C5	WAT 5508	IL-1b	UNKNOWN	SYBR	None	2.87229	2.19295	3.76209	30.8341	30.8469	0.0180874		2.7208	0.0904861			-1.5222	TRUE	1.07125	TRUE	3	23	1	84.0852				N	N
C6	WAT 5509	IL-1b	UNKNOWN	SYBR	None	2.03936	1.25476	3.31456	29.6809	29.8219	0.199479		3.21489	0.162853			-1.02811	TRUE	1.07125	TRUE	3	22	1	84.2689				N	N
C7	BgAT 5594	TBP	UNKNOWN	SYBR	None				26.3051	26.0861	0.309624							TRUE	1.0292	TRUE	3	19	1	83.718				N	N
C8	BgAT 5508	TBP	UNKNOWN	SYBR	None				25.8722	25.8177	0.0770134							TRUE	1.0292	TRUE	3	19	1	83.5344				N	N
C9	BgAT 5509	TBP	UNKNOWN	SYBR	None				26.3695	26.2929	0.108318							TRUE	1.0292	TRUE	3	19	1	83.5344				N	N
C10	BgAT 5594	IL-1b	UNKNOWN	SYBR	None	1.24399	0.643096	2.40634	29.9824	30.0142	0.0449103		3.92803	0.221228			-0.314973	TRUE	1.07125	TRUE	3	23	1	83.9016				N	N
C11	BgAT 5508	IL-1b	UNKNOWN	SYBR	None	5.52038	3.59798	8.46991	27.4632	27.596	0.187812		1.77823	0.143535			-2.46477	TRUE	1.07125	TRUE	3	20	1	83.9016				N	N
C12	BgAT 5509	IL-1b	UNKNOWN	SYBR	None	3.05599	1.50827	6.19189	28.7003	28.9243	0.31684		2.63136	0.236771			-1.61164	TRUE	1.07125	TRUE	3	22	1	83.718				N	N
D1	WAT 5594	TBP	UNKNOWN	SYBR	None				26.7852	26.5014	0.401335							TRUE	1.0292	TRUE	3	19	1	83.5344				N	N
D2	WAT 5508	TBP	UNKNOWN	SYBR	None				28.2157	28.1261	0.126682							TRUE	1.0292	TRUE	3	20	1	83.5344				N	N
D3	WAT 5509	TBP	UNKNOWN	SYBR	None				26.6884	26.607	0.11511							TRUE	1.0292	TRUE	3	19	1	83.5344				N	N
D4	WAT 5594	IL-1b	UNKNOWN	SYBR	None	3.1927	0.937708	10.8705	29.3667	29.0696	0.420069		2.56822	0.410809			-1.67478	TRUE	1.07125	TRUE	3	21	1	84.2689				N	N
D5	WAT 5508	IL-1b	UNKNOWN	SYBR	None	2.87229	2.19295	3.76209	30.8597	30.8469	0.0180874		2.7208	0.0904861			-1.5222	TRUE	1.07125	TRUE	3	24	1	84.2689				N	N
D6	WAT 5509	IL-1b	UNKNOWN	SYBR	None	2.03936	1.25476	3.31456	29.963	29.8219	0.199479		3.21489	0.162853			-1.02811	TRUE	1.07125	TRUE	3	22	1	84.2689				N	N
D7	BgAT 5594	TBP	UNKNOWN	SYBR	None				25.8672	26.0861	0.309624							TRUE	1.0292	TRUE	3	19	1	83.718				N	N
D8	BgAT 5508	TBP	UNKNOWN	SYBR	None				25.7633	25.8177	0.0770134							TRUE	1.0292	TRUE	3	18	1	83.718				N	N
D9	BgAT 5509	TBP	UNKNOWN	SYBR	None				26.2164	26.2929	0.108318							TRUE	1.0292	TRUE	3	18	1	83.5344				N	N
D10	BgAT 5594	IL-1b	UNKNOWN	SYBR	None	1.24399	0.643096	2.40634	30.0459	30.0142	0.0449103		3.92803	0.221228			-0.314973	TRUE	1.07125	TRUE	3	23	1	84.0852				N	N
D11	BgAT 5508	IL-1b	UNKNOWN	SYBR	None	5.52038	3.59798	8.46991	27.7288	27.596	0.187812		1.77823	0.143535			-2.46477	TRUE	1.07125	TRUE	3	20	1	83.9016				N	N
D12	BgAT 5509	IL-1b	UNKNOWN	SYBR	None	3.05599	1.50827	6.19189	29.1483	28.9243	0.31684		2.63136	0.236771			-1.61164	TRUE	1.07125	TRUE	3	22	1	83.718				N	N
E1	WAT 5510	TBP	UNKNOWN	SYBR	None				27.1466	26.5169	0.890604							TRUE	1.0292	TRUE	3	20	1	83.3508				Y	N
E2	WAT 5591	TBP	UNKNOWN	SYBR	None				32.0437	32.3038	0.367858							TRUE	1.0292	TRUE	3	24	1	83.3508				N	N
E3	WAT 5592	TBP	UNKNOWN	SYBR	None				34.2454	34.6981	0.640138							TRUE	1.0292	TRUE	3	27	1	83.5344				Y	N
E4	WAT 5510	IL-1b	UNKNOWN	SYBR	None	1.8369	0.252881	13.3431	29.6693	29.8826	0.301585		3.36573	0.664879			-0.877275	TRUE	1.07125	TRUE	3	22	1	84.2689				N	N
E5	WAT 5591	IL-1b	UNKNOWN	SYBR	None	78.3602	31.1217	197.3	30.4227	30.2548	0.237514		-2.04905	0.309622			-6.29205	TRUE	1.07125	TRUE	3	23	1	84.2689				N	N
E6	WAT 5592	IL-1b	UNKNOWN	SYBR	None	57.6582	13.0726	254.308	32.885	33.0916	0.292274		-1.60645	0.497595			-5.84945	TRUE	1.07125	TRUE	3	26	1	84.2689				N	N
E7	BgAT 5510	TBP	UNKNOWN	SYBR	None				26.0522	26.0628	0.0150501							TRUE	1.0292	TRUE	3	19	1	83.718				N	N
E8	BgAT 5591	TBP	UNKNOWN	SYBR	None				32.9536	32.1916	1.07767							TRUE	1.0292	TRUE	3	25	1	83.718				Y	N
E9	BgAT 5592	TBP	UNKNOWN	SYBR	None				26.422	26.4551	0.0468363							TRUE	1.0292	TRUE	3	19	1	83.5344				N	N
E10	BgAT 5510	IL-1b	UNKNOWN	SYBR	None	2.46042	0.964758	6.2748	28.6932	29.0069	0.443687		2.9441	0.313915			-1.2989	TRUE	1.07125	TRUE	3	21	1	84.0852				N	N
E11	BgAT 5591	IL-1b	UNKNOWN	SYBR	None	128.655	12.8765	1285.45	29.3049	29.4272	0.172938		-2.76436	0.771779			-7.00736	TRUE	1.07125	TRUE	3	22	1	83.9016				N	N
E12	BgAT 5592	IL-1b	UNKNOWN	SYBR	None	36.7071	30.3603	44.3808	25.4458	25.5001	0.0768745		-0.954988	0.0636527			-5.19799	TRUE	1.07125	TRUE	3	18	1	83.718				N	N
F1	WAT 5510	TBP	UNKNOWN	SYBR	None				25.8871	26.5169	0.890604							TRUE	1.0292	TRUE	3	18	1	83.1672				Y	N
F2	WAT 5591	TBP	UNKNOWN	SYBR	None				32.5639	32.3038	0.367858							TRUE	1.0292	TRUE	3	24	1	83.3508				N	N
F3	WAT 5592	TBP	UNKNOWN	SYBR	None				35.1507	34.6981	0.640138							TRUE	1.0292	TRUE	3	28	1	83.5344				Y	N
F4	WAT 5510	IL-1b	UNKNOWN	SYBR	None	1.8369	0.252881	13.3431	30.0958	29.8826	0.301585		3.36573	0.664879			-0.877275	TRUE	1.07125	TRUE	3	22	1	84.0852				N	N
F5	WAT 5591	IL-1b	UNKNOWN	SYBR	None	78.3602	31.1217	197.3	30.0868	30.2548	0.237514		-2.04905	0.309622			-6.29205	TRUE	1.07125	TRUE	3	23	1	84.0852				N	N
F6	WAT 5592	IL-1b	UNKNOWN	SYBR	None	57.6582	13.0726	254.308	33.2983	33.0916	0.292274		-1.60645	0.497595			-5.84945	TRUE	1.07125	TRUE	3	26	1	84.2689				N	N
F7	BgAT 5510	TBP	UNKNOWN	SYBR	None				26.0735	26.0628	0.0150501							TRUE	1.0292	TRUE	3	19	1	83.718				N	N
F8	BgAT 5591	TBP	UNKNOWN	SYBR	None				31.4295	32.1916	1.07767							TRUE	1.0292	TRUE	3	24	1	83.5344				Y	N
F9	BgAT 5592	TBP	UNKNOWN	SYBR	None				26.4883	26.4551	0.0468363							TRUE	1.0292	TRUE	3	19	1	83.5344				N	N
F10	BgAT 5510	IL-1b	UNKNOWN	SYBR	None	2.46042	0.964758	6.2748	29.3207	29.0069	0.443687		2.9441	0.313915			-1.2989	TRUE	1.07125	TRUE	3	22	1	84.0852				N	N
F11	BgAT 5591	IL-1b	UNKNOWN	SYBR	None	128.655	12.8765	1285.45	29.5495	29.4272	0.172938		-2.76436	0.771779			-7.00736	TRUE	1.07125	TRUE	3	22	1	83.9016				N	N
F12	BgAT 5592	IL-1b	UNKNOWN	SYBR	None	36.7071	30.3603	44.3808	25.5545	25.5001	0.0768745		-0.954988	0.0636527			-5.19799	TRUE	1.07125	TRUE	3	18	1	83.718				N	N
G1	WAT 5593	TBP	UNKNOWN	SYBR	None				31.3072	32.1153	1.14289							TRUE	1.0292	TRUE	3	23	1	83.1672				Y	N
G2	H2O	TBP	UNKNOWN	SYBR	None				Undetermined									TRUE	1.0292	TRUE	3	39	1	69.5803				N	Y
G4	WAT 5593	IL-1b	UNKNOWN	SYBR	None	96.3954	8.53567	1088.62	29.6801	29.7674	0.123467		-2.34789	0.812845			-6.59089	TRUE	1.07125	TRUE	3	22	1	83.9016				N	N
G5	H2O	IL-1b	UNKNOWN	SYBR	None				Undetermined									TRUE	1.07125	TRUE	3	38	1	70.4984				N	Y
G7	BgAT 5593	TBP	UNKNOWN	SYBR	None				28.2585	28.162	0.136389							TRUE	1.0292	TRUE	3	21	1	83.5344				N	N
G10	BgAT 5593	IL-1b	UNKNOWN	SYBR	None	5.94413	3.90155	9.05605	29.7305	29.8336	0.1458		1.67154	0.141173			-2.57146	TRUE	1.07125	TRUE	3	22	1	83.9016				N	N
H1	WAT 5593	TBP	UNKNOWN	SYBR	None				32.9235	32.1153	1.14289							TRUE	1.0292	TRUE	3	25	1	83.1672				Y	N
H4	WAT 5593	IL-1b	UNKNOWN	SYBR	None	96.3954	8.53567	1088.62	29.8547	29.7674	0.123467		-2.34789	0.812845			-6.59089	TRUE	1.07125	TRUE	3	22	1	83.9016				N	N
H7	BgAT 5593	TBP	UNKNOWN	SYBR	None				28.0656	28.162	0.136389							TRUE	1.0292	TRUE	3	20	1	83.3508				N	N
H10	BgAT 5593	IL-1b	UNKNOWN	SYBR	None	5.94413	3.90155	9.05605	29.9367	29.8336	0.1458		1.67154	0.141173			-2.57146	TRUE	1.07125	TRUE	3	23	1	83.718				N	N
Analysis Type	Singleplex
Endogenous Control	TBP
RQ Min/Max Confidence Level	95.0
Reference Sample	WAT 5511
