# Supplementary material for: Adipocytes influence choroidal neovascularization via PRDM16
Source: EMBO Mol Med. 2026 May 19;18(6):2379–403. doi: 10.1038/s44321-026-00441-5 (PMC13269495; doi:10.1038/s44321-026-00441-5)
Supplement: Supplementary file 3 — Source data Fig. 2 [file 44321_2026_441_MOESM3_ESM.zip › Figure 2/2A/3 Days/20180530 B6 iWAT 3 days Sham vs cnv Tnfa.xls]

## Sheet: Results
Block Type	96alum
Chemistry	SYBR_GREEN
Experiment File Name	C:\Users\betoh\Desktop\qPCR\ABI files\20180530 Tnfa B6 3 days WAT, BAT, BgAT ctrl vs cnv 5800, 5801, 5802, 5808, 5809, 5810.eds
Experiment Run End Time	Not Started
Instrument Type	sds7500
Passive Reference	ROX
Well	Sample Name	Target Name	Task	Reporter	Quencher	RQ	RQ Min	RQ Max	Cт	Cт Mean	Cт SD	ΔCт	ΔCт Mean	ΔCт SE	HK Control ΔCт Mean	HK Control ΔCт SE	ΔΔCт	Automatic Ct Threshold	Ct Threshold	Automatic Baseline	Baseline Start	Baseline End	Efficiency	Tm1	Tm2	Tm3	Comments	NOAMP	EXPFAIL
A1	WAT 5800	tbp	UNKNOWN	SYBR	None				25.9319	25.714	0.308054							TRUE	1.21595	TRUE	3	18	1	83.1254				N	N
A2	WAT 5801	tbp	UNKNOWN	SYBR	None				25.0978	24.9935	0.147421							TRUE	1.21595	TRUE	3	18	1	83.1254				N	N
A3	WAT 5802	tbp	UNKNOWN	SYBR	None				26.0738	25.9539	0.169521							TRUE	1.21595	TRUE	3	18	1	83.1254				N	N
A4	WAT 5800	tnfa	UNKNOWN	SYBR	None	1	0.519189	1.92608	28.5224	28.5517	0.0414212		2.83763	0.219787			0	TRUE	0.931969	TRUE	3	21	1	87.3188				N	N
A5	WAT 5801	tnfa	UNKNOWN	SYBR	None	1.05622	0.737735	1.51219	27.6921	27.7522	0.0849991		2.75873	0.120328			-0.0789061	TRUE	0.931969	TRUE	3	19	1	87.3188				N	N
A6	WAT 5802	tnfa	UNKNOWN	SYBR	None	3.35274	2.32253	4.83993	27.0742	27.0462	0.0396032		1.09229	0.123097			-1.74534	TRUE	0.931969	TRUE	3	20	1	87.5011				N	N
A7	WAT 5808	tbp	UNKNOWN	SYBR	None				25.9725	25.9193	0.0751724							TRUE	1.21595	TRUE	3	18	1	83.1254				N	N
A8	WAT 5809	tbp	UNKNOWN	SYBR	None				25.3708	25.3027	0.0962607							TRUE	1.21595	TRUE	3	18	1	83.1254				N	N
A9	WAT 5810	tbp	UNKNOWN	SYBR	None				26.1132	26.1344	0.0299088							TRUE	1.21595	TRUE	3	19	1	83.1254				N	N
A10	WAT 5808	tnfa	UNKNOWN	SYBR	None	1.5515	1.11018	2.16826	28.2221	28.1233	0.139781		2.20396	0.112226			-0.633667	TRUE	0.931969	TRUE	3	21	1	87.3188				N	N
A11	WAT 5809	tnfa	UNKNOWN	SYBR	None	0.986598	0.650193	1.49705	28.282	28.1598	0.172721		2.8571	0.139819			0.0194664	TRUE	0.931969	TRUE	3	21	1	87.1365				N	N
A12	WAT 5810	tnfa	UNKNOWN	SYBR	None	0.595146	0.414101	0.855344	29.8404	29.7207	0.169367		3.58632	0.121614			0.748684	TRUE	0.931969	TRUE	3	22	1	87.1365				N	N
B1	WAT 5800	tbp	UNKNOWN	SYBR	None				25.4962	25.714	0.308054							TRUE	1.21595	TRUE	3	18	1	83.1254				N	N
B2	WAT 5801	tbp	UNKNOWN	SYBR	None				24.8893	24.9935	0.147421							TRUE	1.21595	TRUE	3	17	1	83.3077				N	N
B3	WAT 5802	tbp	UNKNOWN	SYBR	None				25.8341	25.9539	0.169521							TRUE	1.21595	TRUE	3	18	1	83.3077				N	N
B4	WAT 5800	tnfa	UNKNOWN	SYBR	None	1	0.519189	1.92608	28.581	28.5517	0.0414212		2.83763	0.219787			0	TRUE	0.931969	TRUE	3	22	1	87.6834				N	N
B5	WAT 5801	tnfa	UNKNOWN	SYBR	None	1.05622	0.737735	1.51219	27.8123	27.7522	0.0849991		2.75873	0.120328			-0.0789061	TRUE	0.931969	TRUE	3	21	1	87.6834				N	N
B6	WAT 5802	tnfa	UNKNOWN	SYBR	None	3.35274	2.32253	4.83993	27.0182	27.0462	0.0396032		1.09229	0.123097			-1.74534	TRUE	0.931969	TRUE	3	20	1	87.6834				N	N
B7	WAT 5808	tbp	UNKNOWN	SYBR	None				25.8662	25.9193	0.0751724							TRUE	1.21595	TRUE	3	18	1	83.4901				N	N
B8	WAT 5809	tbp	UNKNOWN	SYBR	None				25.2347	25.3027	0.0962607							TRUE	1.21595	TRUE	3	17	1	83.4901				N	N
B9	WAT 5810	tbp	UNKNOWN	SYBR	None				26.1555	26.1344	0.0299088							TRUE	1.21595	TRUE	3	19	1	83.3077				N	N
B10	WAT 5808	tnfa	UNKNOWN	SYBR	None	1.5515	1.11018	2.16826	28.0245	28.1233	0.139781		2.20396	0.112226			-0.633667	TRUE	0.931969	TRUE	3	21	1	87.5011				N	N
B11	WAT 5809	tnfa	UNKNOWN	SYBR	None	0.986598	0.650193	1.49705	28.0377	28.1598	0.172721		2.8571	0.139819			0.0194664	TRUE	0.931969	TRUE	3	21	1	87.3188				N	N
B12	WAT 5810	tnfa	UNKNOWN	SYBR	None	0.595146	0.414101	0.855344	29.6009	29.7207	0.169367		3.58632	0.121614			0.748684	TRUE	0.931969	TRUE	3	22	1	87.1365				N	N
C1	BAT 5800	tbp	UNKNOWN	SYBR	None				24.3414	24.4714	0.183758							TRUE	1.21595	TRUE	3	17	1	83.4901				N	N
C2	BAT 5801	tbp	UNKNOWN	SYBR	None				25.9849	25.9628	0.0313276							TRUE	1.21595	TRUE	3	18	1	83.4901				N	N
C3	BAT 5802	tbp	UNKNOWN	SYBR	None				25.4696	25.5087	0.0552468							TRUE	1.21595	TRUE	3	18	1	83.4901				N	N
C4	BAT 5800	tnfa	UNKNOWN	SYBR	None	0.103125	0.0658198	0.161574	30.6626	30.5865	0.10756		6.11516	0.150559			3.27753	TRUE	0.931969	TRUE	3	23	1	87.6834				N	N
C5	BAT 5801	tnfa	UNKNOWN	SYBR	None	0.0847422	0.0747882	0.0960211	32.3967	32.3612	0.050293		6.39841	0.0418975			3.56078	TRUE	0.931969	TRUE	3	25	1	87.6834				N	N
C6	BAT 5802	tnfa	UNKNOWN	SYBR	None	0.086617	0.0440112	0.170468	32.0991	31.8755	0.316263		6.36684	0.227018			3.52921	TRUE	0.931969	TRUE	3	25	1	87.8657				N	N
C7	BAT 5808	tbp	UNKNOWN	SYBR	None				25.4137	25.4381	0.0345469							TRUE	1.21595	TRUE	3	18	1	83.4901				N	N
C8	BAT 5809	tbp	UNKNOWN	SYBR	None				25.8151	25.6378	0.250727							TRUE	1.21595	TRUE	3	18	1	83.4901				N	N
C9	BAT 5810	tbp	UNKNOWN	SYBR	None				26.2176	26.2072	0.0147534							TRUE	1.21595	TRUE	3	19	1	83.4901				N	N
C10	BAT 5808	tnfa	UNKNOWN	SYBR	None	0.274688	0.255341	0.295501	30.1382	30.1399	0.00243845		4.70176	0.0244891			1.86413	TRUE	0.931969	TRUE	3	23	1	87.5011				N	N
C11	BAT 5809	tnfa	UNKNOWN	SYBR	None	0.0873591	0.0493435	0.154663	31.9199	31.9924	0.102496		6.35453	0.191533			3.5169	TRUE	0.931969	TRUE	3	25	1	87.3188				N	N
C12	BAT 5810	tnfa	UNKNOWN	SYBR	None	0.0785996	0.071857	0.085975	32.7424	32.7142	0.0398891		6.50696	0.0300733			3.66933	TRUE	0.931969	TRUE	3	26	1	87.1365				N	N
D1	BAT 5800	tbp	UNKNOWN	SYBR	None				24.6013	24.4714	0.183758							TRUE	1.21595	TRUE	3	17	1	83.4901				N	N
D2	BAT 5801	tbp	UNKNOWN	SYBR	None				25.9406	25.9628	0.0313276							TRUE	1.21595	TRUE	3	18	1	83.4901				N	N
D3	BAT 5802	tbp	UNKNOWN	SYBR	None				25.5477	25.5087	0.0552468							TRUE	1.21595	TRUE	3	18	1	83.6724				N	N
D4	BAT 5800	tnfa	UNKNOWN	SYBR	None	0.103125	0.0658198	0.161574	30.5105	30.5865	0.10756		6.11516	0.150559			3.27753	TRUE	0.931969	TRUE	3	23	1	87.8657				N	N
D5	BAT 5801	tnfa	UNKNOWN	SYBR	None	0.0847422	0.0747882	0.0960211	32.3256	32.3612	0.050293		6.39841	0.0418975			3.56078	TRUE	0.931969	TRUE	3	25	1	87.8657				N	N
D6	BAT 5802	tnfa	UNKNOWN	SYBR	None	0.086617	0.0440112	0.170468	31.6519	31.8755	0.316263		6.36684	0.227018			3.52921	TRUE	0.931969	TRUE	3	25	1	87.8657				N	N
D7	BAT 5808	tbp	UNKNOWN	SYBR	None				25.4626	25.4381	0.0345469							TRUE	1.21595	TRUE	3	18	1	83.6724				N	N
D8	BAT 5809	tbp	UNKNOWN	SYBR	None				25.4606	25.6378	0.250727							TRUE	1.21595	TRUE	3	18	1	83.4901				N	N
D9	BAT 5810	tbp	UNKNOWN	SYBR	None				26.1968	26.2072	0.0147534							TRUE	1.21595	TRUE	3	19	1	83.4901				N	N
D10	BAT 5808	tnfa	UNKNOWN	SYBR	None	0.274688	0.255341	0.295501	30.1416	30.1399	0.00243845		4.70176	0.0244891			1.86413	TRUE	0.931969	TRUE	3	23	1	87.6834				N	N
D11	BAT 5809	tnfa	UNKNOWN	SYBR	None	0.0873591	0.0493435	0.154663	32.0649	31.9924	0.102496		6.35453	0.191533			3.5169	TRUE	0.931969	TRUE	3	25	1	87.3188				N	N
D12	BAT 5810	tnfa	UNKNOWN	SYBR	None	0.0785996	0.071857	0.085975	32.686	32.7142	0.0398891		6.50696	0.0300733			3.66933	TRUE	0.931969	TRUE	3	25	1	87.1365				N	N
E1	BgAT 5800	tbp	UNKNOWN	SYBR	None				27.2138	27.2137	5.25993e-05							TRUE	1.21595	TRUE	3	19	1	83.4901				N	N
E2	BgAT 5801	tbp	UNKNOWN	SYBR	None				26.6122	26.559	0.0752776							TRUE	1.21595	TRUE	3	19	1	83.4901				N	N
E3	BgAT 5802	tbp	UNKNOWN	SYBR	None				26.7276	26.7146	0.0185122							TRUE	1.21595	TRUE	3	19	1	83.6724				N	N
E4	BgAT 5800	tnfa	UNKNOWN	SYBR	None	0.8996	0.36719	2.20398	30.5045	30.204	0.424909		2.99028	0.300456			0.152645	TRUE	0.931969	TRUE	3	23	1	87.8657				N	N
E5	BgAT 5801	tnfa	UNKNOWN	SYBR	None	1.21959	0.777301	1.91354	29.2515	29.1102	0.199891		2.55124	0.151035			-0.286395	TRUE	0.931969	TRUE	3	21	1	87.8657				N	N
E6	BgAT 5802	tnfa	UNKNOWN	SYBR	None	1.07875	0.528925	2.20014	29.6814	29.4428	0.337455		2.72827	0.238976			-0.109365	TRUE	0.931969	TRUE	3	22	1	88.0481				N	N
E7	BgAT 5808	tbp	UNKNOWN	SYBR	None				22.4493	22.3831	0.0935673							TRUE	1.21595	TRUE	3	15	1	83.6724				N	N
E8	BgAT 5809	tbp	UNKNOWN	SYBR	None				26.9391	26.978	0.055							TRUE	1.21595	TRUE	3	19	1	83.4901				N	N
E9	BgAT 5810	tbp	UNKNOWN	SYBR	None				26.7742	26.7601	0.0199985							TRUE	1.21595	TRUE	3	19	1	83.4901				N	N
E10	BgAT 5808	tnfa	UNKNOWN	SYBR	None	0.0853132	0.0575556	0.126457	28.6576	28.7718	0.161481		6.38872	0.131968			3.55109	TRUE	0.931969	TRUE	3	21	1	87.5011				N	N
E11	BgAT 5809	tnfa	UNKNOWN	SYBR	None	0.708893	0.631254	0.796081	30.3115	30.312	0.000693231		3.33399	0.0388939			0.496361	TRUE	0.931969	TRUE	3	23	1	87.3188				N	N
E12	BgAT 5810	tnfa	UNKNOWN	SYBR	None	0.408469	0.364584	0.457635	30.854	30.8894	0.0500475		4.12933	0.0381097			1.2917	TRUE	0.931969	TRUE	3	24	1	87.1365				N	N
F1	BgAT 5800	tbp	UNKNOWN	SYBR	None				27.2137	27.2137	5.25993e-05							TRUE	1.21595	TRUE	3	19	1	83.3077				N	N
F2	BgAT 5801	tbp	UNKNOWN	SYBR	None				26.5057	26.559	0.0752776							TRUE	1.21595	TRUE	3	18	1	83.4901				N	N
F3	BgAT 5802	tbp	UNKNOWN	SYBR	None				26.7015	26.7146	0.0185122							TRUE	1.21595	TRUE	3	19	1	83.4901				N	N
F4	BgAT 5800	tnfa	UNKNOWN	SYBR	None	0.8996	0.36719	2.20398	29.9035	30.204	0.424909		2.99028	0.300456			0.152645	TRUE	0.931969	TRUE	3	23	1	87.6834				N	N
F5	BgAT 5801	tnfa	UNKNOWN	SYBR	None	1.21959	0.777301	1.91354	28.9689	29.1102	0.199891		2.55124	0.151035			-0.286395	TRUE	0.931969	TRUE	3	20	1	87.8657				N	N
F6	BgAT 5802	tnfa	UNKNOWN	SYBR	None	1.07875	0.528925	2.20014	29.2042	29.4428	0.337455		2.72827	0.238976			-0.109365	TRUE	0.931969	TRUE	3	22	1	87.6834				N	N
F7	BgAT 5808	tbp	UNKNOWN	SYBR	None				22.3169	22.3831	0.0935673							TRUE	1.21595	TRUE	3	15	1	83.4901				N	N
F8	BgAT 5809	tbp	UNKNOWN	SYBR	None				27.0169	26.978	0.055							TRUE	1.21595	TRUE	3	20	1	83.4901				N	N
F9	BgAT 5810	tbp	UNKNOWN	SYBR	None				26.746	26.7601	0.0199985							TRUE	1.21595	TRUE	3	19	1	83.4901				N	N
F10	BgAT 5808	tnfa	UNKNOWN	SYBR	None	0.0853132	0.0575556	0.126457	28.886	28.7718	0.161481		6.38872	0.131968			3.55109	TRUE	0.931969	TRUE	3	22	1	87.5011				N	N
F11	BgAT 5809	tnfa	UNKNOWN	SYBR	None	0.708893	0.631254	0.796081	30.3125	30.312	0.000693231		3.33399	0.0388939			0.496361	TRUE	0.931969	TRUE	3	23	1	87.3188				N	N
F12	BgAT 5810	tnfa	UNKNOWN	SYBR	None	0.408469	0.364584	0.457635	30.9248	30.8894	0.0500475		4.12933	0.0381097			1.2917	TRUE	0.931969	TRUE	3	24	1	87.1365				N	N
G1	H2O	tbp	UNKNOWN	SYBR	None				Undetermined									TRUE	1.21595	TRUE	3	39	1	68.7221				Y	Y
G2	H2O	tnfa	UNKNOWN	SYBR	None				Undetermined									TRUE	0.931969	TRUE	3	35	1	61.6116				N	N
Analysis Type	Singleplex
Endogenous Control	tbp
RQ Min/Max Confidence Level	95.0
Reference Sample	WAT 5800
