# Supplementary material for: Adipocytes influence choroidal neovascularization via PRDM16
Source: EMBO Mol Med. 2026 May 19;18(6):2379–403. doi: 10.1038/s44321-026-00441-5 (PMC13269495; doi:10.1038/s44321-026-00441-5)
Supplement: Supplementary file 3 — Source data Fig. 2 [file 44321_2026_441_MOESM3_ESM.zip › Figure 2/2A/3 Days/20200722 B6 control and laser 3 days iWAT IlL1b, Il6, Tnf.xls]

## Sheet: Results
Block Type	96alum
Chemistry	SYBR_GREEN
Experiment File Name	C:\Users\betoh\Downloads\20200722 B6 control and laser 3 days iWAT.eds
Experiment Run End Time	2020-07-22 19:28:50 PM EDT
Instrument Type	sds7500
Passive Reference	ROX
Well	Sample Name	Target Name	Task	Reporter	Quencher	RQ	RQ Min	RQ Max	Cт	Cт Mean	Cт SD	ΔCт	ΔCт Mean	ΔCт SE	HK Control ΔCт Mean	HK Control ΔCт SE	ΔΔCт	Automatic Ct Threshold	Ct Threshold	Automatic Baseline	Baseline Start	Baseline End	Efficiency	Tm1	Tm2	Tm3	Comments	HIGHSD	NOAMP	EXPFAIL	MTP
A1	iWAT 7956	tbp	UNKNOWN	SYBR	None				27.3074	26.9888	0.450618		-1.98537	0.755459				TRUE	0.76924	TRUE	3	21	1	82.6646				N	N	N	N
A2	iWAT 7958	tbp	UNKNOWN	SYBR	None				27.2518	27.1636	0.124794		-3.79225	0.0883567				TRUE	0.76924	TRUE	3	20	1	82.4709				N	N	N	N
A3	iWAT 7961	tbp	UNKNOWN	SYBR	None				28.2912	28.3272	0.0509296		-3.19581	0.0586724				TRUE	0.76924	TRUE	3	23	1	82.6646				N	N	N	N
A4	iWAT 7956	Pgc1a	UNKNOWN	SYBR	None				27.4967	27.4564	0.0570392		-1.51772	0.686161				TRUE	0.807318	TRUE	3	21	1	86.7326				N	N	N	N
A5	iWAT 7958	Pgc1a	UNKNOWN	SYBR	None				27.4522	27.6952	0.343663		-3.26062	0.243048				TRUE	0.807318	TRUE	3	21	1	86.7326				N	N	N	N
A6	iWAT 7961	Pgc1a	UNKNOWN	SYBR	None				27.6895	27.8277	0.195389		-3.69528	0.145719				TRUE	0.807318	TRUE	3	22	1	86.9263				N	N	N	N
A7	iWAT 7956	IL6	UNKNOWN	SYBR	None				32.0023	32.6989	0.98512		3.72474	0.976945				TRUE	0.509217	TRUE	3	25	1	84.2143				Y	N	N	N
A8	iWAT 7958	IL6	UNKNOWN	SYBR	None				32.9786	33.2742	0.418051		2.31833	0.295641				TRUE	0.509217	TRUE	3	28	1	84.2143				N	N	N	N
A9	iWAT 7961	IL6	UNKNOWN	SYBR	None				33.9102	33.4648	0.629805		1.94184	0.447742				TRUE	0.509217	TRUE	3	32	1	84.0206				Y	N	N	N
A10	H2O	tbp	UNKNOWN	SYBR	None				Undetermined									TRUE	0.76924	TRUE	3	39	1	72.3977				N	Y	Y	N
A11	H2O	IL1b	UNKNOWN	SYBR	None				Undetermined									TRUE	0.5972	TRUE	3	39	1	64.4554				N	Y	Y	N
A12	H2O	Pgc1a	UNKNOWN	SYBR	None				Undetermined									TRUE	0.807318	TRUE	3	13	1	61.5497				N	N	N	N
B1	iWAT 7956	tbp	UNKNOWN	SYBR	None				26.6701	26.9888	0.450618		-1.98537	0.755459				TRUE	0.76924	TRUE	3	23	1	82.4709				N	N	N	N
B2	iWAT 7958	tbp	UNKNOWN	SYBR	None				27.0754	27.1636	0.124794		-3.79225	0.0883567				TRUE	0.76924	TRUE	3	21	1	82.6646				N	N	N	N
B3	iWAT 7961	tbp	UNKNOWN	SYBR	None				28.3632	28.3272	0.0509296		-3.19581	0.0586724				TRUE	0.76924	TRUE	3	23	1	82.6646				N	N	N	N
B4	iWAT 7956	Pgc1a	UNKNOWN	SYBR	None				27.4161	27.4564	0.0570392		-1.51772	0.686161				TRUE	0.807318	TRUE	3	21	1	86.9263				N	N	N	N
B5	iWAT 7958	Pgc1a	UNKNOWN	SYBR	None				27.9382	27.6952	0.343663		-3.26062	0.243048				TRUE	0.807318	TRUE	3	24	1	86.9263				N	N	N	N
B6	iWAT 7961	Pgc1a	UNKNOWN	SYBR	None				27.9659	27.8277	0.195389		-3.69528	0.145719				TRUE	0.807318	TRUE	3	24	1	87.12				N	N	N	N
B7	iWAT 7956	IL6	UNKNOWN	SYBR	None				33.3955	32.6989	0.98512		3.72474	0.976945				TRUE	0.509217	TRUE	3	30	1	84.2143				Y	N	N	N
B8	iWAT 7958	IL6	UNKNOWN	SYBR	None				33.5698	33.2742	0.418051		2.31833	0.295641				TRUE	0.509217	TRUE	3	30	1	84.408				N	N	N	N
B9	iWAT 7961	IL6	UNKNOWN	SYBR	None				33.0195	33.4648	0.629805		1.94184	0.447742				TRUE	0.509217	TRUE	3	30	1	84.408				Y	N	N	N
B10	H2O	Prdm16	UNKNOWN	SYBR	None				Undetermined									TRUE	0.613199	TRUE	3	39	1	61.356				N	Y	Y	N
B11	H2O	IL6	UNKNOWN	SYBR	None				Undetermined									TRUE	0.509217	TRUE	3	39	1	70.2669				N	Y	Y	N
B12	H2O	TNFa	UNKNOWN	SYBR	None				Undetermined									TRUE	0.787749	TRUE	3	35	1	87.3137	61.5497			N	N	N	Y
C1	iWAT 7951	tbp	UNKNOWN	SYBR	None				31.4949	31.2191	0.390144		-3.65915	0.314374				TRUE	0.76924	TRUE	3	26	1	82.6646				N	N	N	N
C2	iWAT 7952	tbp	UNKNOWN	SYBR	None				29.6317	29.3563	0.389423		-5.0893	0.308485				TRUE	0.76924	TRUE	3	25	1	82.6646				N	N	N	N
C3	iWAT 7957	tbp	UNKNOWN	SYBR	None				27.1423	27.1094	0.0465625		-4.32367	0.033944				TRUE	0.76924	TRUE	3	23	1	82.6646				N	N	N	N
C4	iWAT 7962	tbp	UNKNOWN	SYBR	None				27.2812	27.4391	0.223295		-3.41627	0.207315				TRUE	0.76924	TRUE	3	23	1	82.8583				N	N	N	N
C5	iWAT 7951	Pgc1a	UNKNOWN	SYBR	None				29.9074	29.4382	0.663484		-5.43997	0.492778				TRUE	0.807318	TRUE	3	26	1	86.9263				Y	N	N	N
C6	iWAT 7952	Pgc1a	UNKNOWN	SYBR	None				28.4783	28.5615	0.117712		-5.88412	0.162066				TRUE	0.807318	TRUE	3	24	1	87.12				N	N	N	N
C7	iWAT 7957	Pgc1a	UNKNOWN	SYBR	None				28.3464	28.1558	0.269574		-3.27727	0.190796				TRUE	0.807318	TRUE	3	22	1	87.12				N	N	N	N
C8	iWAT 7962	Pgc1a	UNKNOWN	SYBR	None				28.5049	28.3739	0.185323		-2.48146	0.187674				TRUE	0.807318	TRUE	3	23	1	87.3137				N	N	N	N
C9	iWAT 7951	IL6	UNKNOWN	SYBR	None				35.4178	34.9068	0.722776		0.028553	0.532848				TRUE	0.509217	TRUE	3	31	1	84.6017				Y	N	N	N
C10	iWAT 7952	IL6	UNKNOWN	SYBR	None				34.2097	35.2542	1.4772		0.808584	1.05376				TRUE	0.509217	TRUE	3	31	1	84.408				Y	N	N	N
C11	iWAT 7957	IL6	UNKNOWN	SYBR	None				32.0306	32.3355	0.43126		0.902486	0.305059				TRUE	0.509217	TRUE	3	26	1	84.2143				N	N	N	N
C12	iWAT 7962	IL6	UNKNOWN	SYBR	None				31.1073	31.3884	0.397622		0.533089	0.31161				TRUE	0.509217	TRUE	3	26	1	84.0206				N	N	N	N
D1	iWAT 7951	tbp	UNKNOWN	SYBR	None				30.9432	31.2191	0.390144		-3.65915	0.314374				TRUE	0.76924	TRUE	3	28	1	82.6646				N	N	N	N
D2	iWAT 7952	tbp	UNKNOWN	SYBR	None				29.081	29.3563	0.389423		-5.0893	0.308485				TRUE	0.76924	TRUE	3	22	1	82.4709				N	N	N	N
D3	iWAT 7957	tbp	UNKNOWN	SYBR	None				27.0765	27.1094	0.0465625		-4.32367	0.033944				TRUE	0.76924	TRUE	3	21	1	82.6646				N	N	N	N
D4	iWAT 7962	tbp	UNKNOWN	SYBR	None				27.597	27.4391	0.223295		-3.41627	0.207315				TRUE	0.76924	TRUE	3	24	1	82.8583				N	N	N	N
D5	iWAT 7951	Pgc1a	UNKNOWN	SYBR	None				28.9691	29.4382	0.663484		-5.43997	0.492778				TRUE	0.807318	TRUE	3	24	1	87.12				Y	N	N	N
D6	iWAT 7952	Pgc1a	UNKNOWN	SYBR	None				28.6448	28.5615	0.117712		-5.88412	0.162066				TRUE	0.807318	TRUE	3	24	1	87.3137				N	N	N	N
D7	iWAT 7957	Pgc1a	UNKNOWN	SYBR	None				27.9652	28.1558	0.269574		-3.27727	0.190796				TRUE	0.807318	TRUE	3	22	1	87.3137				N	N	N	N
D8	iWAT 7962	Pgc1a	UNKNOWN	SYBR	None				28.2428	28.3739	0.185323		-2.48146	0.187674				TRUE	0.807318	TRUE	3	24	1	87.3137				N	N	N	N
D9	iWAT 7951	IL6	UNKNOWN	SYBR	None				34.3957	34.9068	0.722776		0.028553	0.532848				TRUE	0.509217	TRUE	3	31	1	84.6017				Y	N	N	N
D10	iWAT 7952	IL6	UNKNOWN	SYBR	None				36.2988	35.2542	1.4772		0.808584	1.05376				TRUE	0.509217	TRUE	3	33	1	84.6017				Y	N	N	N
D11	iWAT 7957	IL6	UNKNOWN	SYBR	None				32.6405	32.3355	0.43126		0.902486	0.305059				TRUE	0.509217	TRUE	3	29	1	84.2143				N	N	N	N
D12	iWAT 7962	IL6	UNKNOWN	SYBR	None				31.6696	31.3884	0.397622		0.533089	0.31161				TRUE	0.509217	TRUE	3	26	1	84.2143				N	N	N	N
E1	iWAT 7956	IL1b	UNKNOWN	SYBR	None				28.2284	28.4003	0.243161		-0.573781	0.706225				TRUE	0.5972	TRUE	3	21	1	83.4394				N	N	N	N
E2	iWAT 7958	IL1b	UNKNOWN	SYBR	None				31.7837	31.7951	0.0161574		0.839271	0.0122759				TRUE	0.5972	TRUE	3	28	1	83.2457				N	N	N	N
E3	iWAT 7961	IL1b	UNKNOWN	SYBR	None				31.0292	31.4447	0.587532		-0.0783167	0.418022				TRUE	0.5972	TRUE	3	26	1	83.4394				Y	N	N	N
E4	iWAT 7956	Prdm16	UNKNOWN	SYBR	None				28.9628	29.2833	0.453261		0.309134	0.756249				TRUE	0.613199	TRUE	3	26	1	85.3766				N	N	N	N
E5	iWAT 7958	Prdm16	UNKNOWN	SYBR	None				28.566	28.9957	0.607669		-1.96016	0.42971				TRUE	0.613199	TRUE	3	25	1	85.5703				Y	N	N	N
E6	iWAT 7961	Prdm16	UNKNOWN	SYBR	None				28.4159	28.1721	0.344737		-3.35087	0.248128				TRUE	0.613199	TRUE	3	25	1	85.764				N	N	N	N
E7	iWAT 7956	TNFa	UNKNOWN	SYBR	None				28.2892	28.9741	0.9687							TRUE	0.787749	TRUE	3	25	1	87.7011				Y	N	N	N
E8	iWAT 7958	TNFa	UNKNOWN	SYBR	None				30.9514	30.9559	0.00635102							TRUE	0.787749	TRUE	3	27	1	87.7011				N	N	N	N
E9	iWAT 7961	TNFa	UNKNOWN	SYBR	None				31.4767	31.523	0.0655063							TRUE	0.787749	TRUE	3	28	1	87.7011				N	N	N	N
F1	iWAT 7956	IL1b	UNKNOWN	SYBR	None				28.5723	28.4003	0.243161		-0.573781	0.706225				TRUE	0.5972	TRUE	3	22	1	83.4394				N	N	N	N
F2	iWAT 7958	IL1b	UNKNOWN	SYBR	None				31.8065	31.7951	0.0161574		0.839271	0.0122759				TRUE	0.5972	TRUE	3	27	1	83.4394				N	N	N	N
F3	iWAT 7961	IL1b	UNKNOWN	SYBR	None				31.8601	31.4447	0.587532		-0.0783167	0.418022				TRUE	0.5972	TRUE	3	28	1	83.6331				Y	N	N	N
F4	iWAT 7956	Prdm16	UNKNOWN	SYBR	None				29.6038	29.2833	0.453261		0.309134	0.756249				TRUE	0.613199	TRUE	3	27	1	85.3766				N	N	N	N
F5	iWAT 7958	Prdm16	UNKNOWN	SYBR	None				29.4254	28.9957	0.607669		-1.96016	0.42971				TRUE	0.613199	TRUE	3	26	1	85.5703				Y	N	N	N
F6	iWAT 7961	Prdm16	UNKNOWN	SYBR	None				27.9284	28.1721	0.344737		-3.35087	0.248128				TRUE	0.613199	TRUE	3	25	1	85.764				N	N	N	N
F7	iWAT 7956	TNFa	UNKNOWN	SYBR	None				29.6591	28.9741	0.9687							TRUE	0.787749	TRUE	3	27	1	87.5074				Y	N	N	N
F8	iWAT 7958	TNFa	UNKNOWN	SYBR	None				30.9603	30.9559	0.00635102							TRUE	0.787749	TRUE	3	27	1	87.5074				N	N	N	N
F9	iWAT 7961	TNFa	UNKNOWN	SYBR	None				31.5693	31.523	0.0655063							TRUE	0.787749	TRUE	3	28	1	87.5074				N	N	N	N
G1	iWAT 7951	IL1b	UNKNOWN	SYBR	None				33.5271	34.2516	1.02457		-0.626656	0.739995				TRUE	0.5972	TRUE	3	27	1	83.4394				Y	N	N	N
G2	iWAT 7952	IL1b	UNKNOWN	SYBR	None				34.1469	33.6307	0.730035		-0.814928	0.534615				TRUE	0.5972	TRUE	3	29	1	83.4394				Y	N	N	N
G3	iWAT 7957	IL1b	UNKNOWN	SYBR	None				31.0018	31.3843	0.541071		-0.0487089	0.382684				TRUE	0.5972	TRUE	3	26	1	83.4394				Y	N	N	N
G4	iWAT 7962	IL1b	UNKNOWN	SYBR	None				30.2267	30.2517	0.0353723		-0.603653	0.136655				TRUE	0.5972	TRUE	3	26	1	83.6331				N	N	N	N
G5	iWAT 7951	Prdm16	UNKNOWN	SYBR	None				30.409	30.5737	0.232893		-4.30449	0.223259				TRUE	0.613199	TRUE	3	27	1	85.3766				N	N	N	N
G6	iWAT 7952	Prdm16	UNKNOWN	SYBR	None				30.1239	30.4664	0.484343		-3.97926	0.369637				TRUE	0.613199	TRUE	3	27	1	85.5703				N	N	N	N
G7	iWAT 7957	Prdm16	UNKNOWN	SYBR	None				28.0382	28.0367	0.00206621		-3.39635	0.00838424				TRUE	0.613199	TRUE	3	24	1	85.764				N	N	N	N
G8	iWAT 7962	Prdm16	UNKNOWN	SYBR	None				28.3625	27.6209	1.04876		-3.23441	0.753655				TRUE	0.613199	TRUE	3	25	1	85.5703				Y	N	N	N
G9	iWAT 7951	TNFa	UNKNOWN	SYBR	None				34.7275	34.8782	0.213189							TRUE	0.787749	TRUE	3	30	1	87.5074				N	N	N	N
G10	iWAT 7952	TNFa	UNKNOWN	SYBR	None				34.5847	34.4456	0.196659							TRUE	0.787749	TRUE	3	32	1	87.3137				N	N	N	N
G11	iWAT 7957	TNFa	UNKNOWN	SYBR	None				31.4248	31.4331	0.0116757							TRUE	0.787749	TRUE	3	28	1	87.3137				N	N	N	N
G12	iWAT 7962	TNFa	UNKNOWN	SYBR	None				30.721	30.8553	0.189995							TRUE	0.787749	TRUE	3	27	1	87.12				N	N	N	N
H1	iWAT 7951	IL1b	UNKNOWN	SYBR	None				34.976	34.2516	1.02457		-0.626656	0.739995				TRUE	0.5972	TRUE	3	31	1	83.4394				Y	N	N	N
H2	iWAT 7952	IL1b	UNKNOWN	SYBR	None				33.1145	33.6307	0.730035		-0.814928	0.534615				TRUE	0.5972	TRUE	3	28	1	83.2457				Y	N	N	N
H3	iWAT 7957	IL1b	UNKNOWN	SYBR	None				31.7669	31.3843	0.541071		-0.0487089	0.382684				TRUE	0.5972	TRUE	3	25	1	83.4394				Y	N	N	N
H4	iWAT 7962	IL1b	UNKNOWN	SYBR	None				30.2767	30.2517	0.0353723		-0.603653	0.136655				TRUE	0.5972	TRUE	3	24	1	83.6331				N	N	N	N
H5	iWAT 7951	Prdm16	UNKNOWN	SYBR	None				30.7384	30.5737	0.232893		-4.30449	0.223259				TRUE	0.613199	TRUE	3	24	1	85.3766				N	N	N	N
H6	iWAT 7952	Prdm16	UNKNOWN	SYBR	None				30.8089	30.4664	0.484343		-3.97926	0.369637				TRUE	0.613199	TRUE	3	28	1	85.3766				N	N	N	N
H7	iWAT 7957	Prdm16	UNKNOWN	SYBR	None				28.0352	28.0367	0.00206621		-3.39635	0.00838424				TRUE	0.613199	TRUE	3	24	1	85.5703				N	N	N	N
H8	iWAT 7962	Prdm16	UNKNOWN	SYBR	None				26.8793	27.6209	1.04876		-3.23441	0.753655				TRUE	0.613199	TRUE	3	19	1	85.5703				Y	N	N	N
H9	iWAT 7951	TNFa	UNKNOWN	SYBR	None				35.029	34.8782	0.213189							TRUE	0.787749	TRUE	3	28	1	87.3137				N	N	N	N
H10	iWAT 7952	TNFa	UNKNOWN	SYBR	None				34.3066	34.4456	0.196659							TRUE	0.787749	TRUE	3	28	1	87.3137				N	N	N	N
H11	iWAT 7957	TNFa	UNKNOWN	SYBR	None				31.4413	31.4331	0.0116757							TRUE	0.787749	TRUE	3	27	1	87.12				N	N	N	N
H12	iWAT 7962	TNFa	UNKNOWN	SYBR	None				30.9897	30.8553	0.189995							TRUE	0.787749	TRUE	3	24	1	87.3137				N	N	N	N
Analysis Type	Singleplex
Endogenous Control	TNFa
RQ Min/Max Confidence Level	95.0
Reference Sample	H2O
