# Supplementary material for: Adipocytes influence choroidal neovascularization via PRDM16
Source: EMBO Mol Med. 2026 May 19;18(6):2379–403. doi: 10.1038/s44321-026-00441-5 (PMC13269495; doi:10.1038/s44321-026-00441-5)
Supplement: Supplementary file 3 — Source data Fig. 2 [file 44321_2026_441_MOESM3_ESM.zip › Figure 2/2A/3 Days/20180525 IL-1B B6 3 days iWAT Sham and cnv.xls]

## Sheet: Results
Block Type	96alum
Chemistry	SYBR_GREEN
Experiment File Name	C:\Users\betoh\Desktop\qPCR\ABI files\20180525 IL-1B B6 3 days wAT, BAT, BgAT ctrl and cnv 5800, 5801, 5802, 5809, 5808, 5810.eds
Experiment Run End Time	Not Started
Instrument Type	sds7500
Passive Reference	ROX
Well	Sample Name	Target Name	Task	Reporter	Quencher	RQ	RQ Min	RQ Max	Cт	Cт Mean	Cт SD	ΔCт	ΔCт Mean	ΔCт SE	HK Control ΔCт Mean	HK Control ΔCт SE	ΔΔCт	Automatic Ct Threshold	Ct Threshold	Automatic Baseline	Baseline Start	Baseline End	Efficiency	Tm1	Tm2	Tm3	Comments	NOAMP	EXPFAIL
A1	WAT 5800	tbp	UNKNOWN	SYBR	None				26.9276	26.8379	0.126786							TRUE	1.27855	TRUE	3	19	1	83.224				N	N
A2	WAT 5801	tbp	UNKNOWN	SYBR	None				26.058	25.9948	0.0894457							TRUE	1.27855	TRUE	3	18	1	83.224				N	N
A3	WAT 5802	tbp	UNKNOWN	SYBR	None				27.7425	27.5324	0.297128							TRUE	1.27855	TRUE	3	20	1	83.4098				N	N
A4	WAT 5800	IL-1b	UNKNOWN	SYBR	None	1	0.63565	1.57319	28.7338	28.6112	0.173464		1.77326	0.151928			0	TRUE	1.22522	TRUE	3	21	1	83.9672				N	N
A5	WAT 5801	IL-1b	UNKNOWN	SYBR	None	0.268976	0.179063	0.404039	29.7834	29.6625	0.170957		3.66771	0.136431			1.89445	TRUE	1.22522	TRUE	3	22	1	83.9672				N	N
A6	WAT 5802	IL-1b	UNKNOWN	SYBR	None	0.528464	0.213643	1.3072	30.0066	30.2258	0.310083		2.69339	0.303675			0.920122	TRUE	1.22522	TRUE	3	22	1	83.9672				N	N
A7	WAT 5808	tbp	UNKNOWN	SYBR	None				26.0538	25.9848	0.0975136							TRUE	1.27855	TRUE	3	18	1	83.224				N	N
A8	WAT 5809	tbp	UNKNOWN	SYBR	None				26.2298	26.1609	0.0974583							TRUE	1.27855	TRUE	3	18	1	83.224				N	N
A9	WAT 5810	tbp	UNKNOWN	SYBR	None				26.7494	26.613	0.192774							TRUE	1.27855	TRUE	3	19	1	83.0383				N	N
A10	WAT 5808	IL-1b	UNKNOWN	SYBR	None	0.305887	0.225242	0.415405	29.543	29.467	0.107476		3.48219	0.102616			1.70893	TRUE	1.22522	TRUE	3	22	1	83.5956				N	N
A11	WAT 5809	IL-1b	UNKNOWN	SYBR	None	0.14471	0.0705503	0.296823	30.4921	30.7229	0.326423		4.56203	0.240884			2.78876	TRUE	1.22522	TRUE	3	23	1	83.5956				N	N
A12	WAT 5810	IL-1b	UNKNOWN	SYBR	None	0.319681	0.149339	0.684322	30.2474	30.0316	0.305114		3.41856	0.255202			1.6453	TRUE	1.22522	TRUE	3	23	1	83.4098				N	N
B1	WAT 5800	tbp	UNKNOWN	SYBR	None				26.7483	26.8379	0.126786							TRUE	1.27855	TRUE	3	19	1	83.4098				N	N
B2	WAT 5801	tbp	UNKNOWN	SYBR	None				25.9315	25.9948	0.0894457							TRUE	1.27855	TRUE	3	19	1	83.4098				N	N
B3	WAT 5802	tbp	UNKNOWN	SYBR	None				27.3223	27.5324	0.297128							TRUE	1.27855	TRUE	3	19	1	83.5956				N	N
B4	WAT 5800	IL-1b	UNKNOWN	SYBR	None	1	0.63565	1.57319	28.4885	28.6112	0.173464		1.77326	0.151928			0	TRUE	1.22522	TRUE	3	21	1	84.153				N	N
B5	WAT 5801	IL-1b	UNKNOWN	SYBR	None	0.268976	0.179063	0.404039	29.5416	29.6625	0.170957		3.66771	0.136431			1.89445	TRUE	1.22522	TRUE	3	22	1	84.153				N	N
B6	WAT 5802	IL-1b	UNKNOWN	SYBR	None	0.528464	0.213643	1.3072	30.4451	30.2258	0.310083		2.69339	0.303675			0.920122	TRUE	1.22522	TRUE	3	23	1	84.153				N	N
B7	WAT 5808	tbp	UNKNOWN	SYBR	None				25.9159	25.9848	0.0975136							TRUE	1.27855	TRUE	3	18	1	83.4098				N	N
B8	WAT 5809	tbp	UNKNOWN	SYBR	None				26.092	26.1609	0.0974583							TRUE	1.27855	TRUE	3	18	1	83.4098				N	N
B9	WAT 5810	tbp	UNKNOWN	SYBR	None				26.4767	26.613	0.192774							TRUE	1.27855	TRUE	3	19	1	83.4098				N	N
B10	WAT 5808	IL-1b	UNKNOWN	SYBR	None	0.305887	0.225242	0.415405	29.391	29.467	0.107476		3.48219	0.102616			1.70893	TRUE	1.22522	TRUE	3	22	1	83.7814				N	N
B11	WAT 5809	IL-1b	UNKNOWN	SYBR	None	0.14471	0.0705503	0.296823	30.9538	30.7229	0.326423		4.56203	0.240884			2.78876	TRUE	1.22522	TRUE	3	24	1	83.5956				N	N
B12	WAT 5810	IL-1b	UNKNOWN	SYBR	None	0.319681	0.149339	0.684322	29.8159	30.0316	0.305114		3.41856	0.255202			1.6453	TRUE	1.22522	TRUE	3	22	1	83.5956				N	N
C1	BAT 5800	tbp	UNKNOWN	SYBR	None				25.7553	25.737	0.025837							TRUE	1.27855	TRUE	3	17	1	83.5956				N	N
C2	BAT 5801	tbp	UNKNOWN	SYBR	None				25.7629	25.7274	0.0502336							TRUE	1.27855	TRUE	3	18	1	83.5956				N	N
C3	BAT 5802	tbp	UNKNOWN	SYBR	None				25.3492	25.3023	0.0663466							TRUE	1.27855	TRUE	3	18	1	83.5956				N	N
C4	BAT 5800	IL-1b	UNKNOWN	SYBR	None	0.342286	0.27304	0.429093	28.9835	29.057	0.10402		3.31999	0.0757881			1.54673	TRUE	1.22522	TRUE	3	22	1	84.3388				N	N
C5	BAT 5801	IL-1b	UNKNOWN	SYBR	None	0.372405	0.324057	0.427967	28.8955	28.9257	0.04272		3.19832	0.0466284			1.42506	TRUE	1.22522	TRUE	3	21	1	84.3388				N	N
C6	BAT 5802	IL-1b	UNKNOWN	SYBR	None	0.188065	0.160019	0.221026	29.5133	29.4863	0.038241		4.18396	0.0541491			2.4107	TRUE	1.22522	TRUE	3	22	1	84.3388				N	N
C7	BAT 5808	tbp	UNKNOWN	SYBR	None				24.9357	24.8377	0.138638							TRUE	1.27855	TRUE	3	17	1	83.5956				N	N
C8	BAT 5809	tbp	UNKNOWN	SYBR	None				24.5257	24.5602	0.0487582							TRUE	1.27855	TRUE	3	17	1	83.5956				N	N
C9	BAT 5810	tbp	UNKNOWN	SYBR	None				25.5116	25.3915	0.16979							TRUE	1.27855	TRUE	3	18	1	83.4098				N	N
C10	BAT 5808	IL-1b	UNKNOWN	SYBR	None	0.225632	0.142622	0.356957	28.6404	28.7589	0.167608		3.92122	0.153807			2.14795	TRUE	1.22522	TRUE	3	21	1	83.9672				N	N
C11	BAT 5809	IL-1b	UNKNOWN	SYBR	None	0.102297	0.0688952	0.151893	29.4947	29.6226	0.180993		5.06243	0.132544			3.28916	TRUE	1.22522	TRUE	3	22	1	83.7814				N	N
C12	BAT 5810	IL-1b	UNKNOWN	SYBR	None	0.524346	0.359337	0.765129	28.0557	28.0962	0.0572819		2.70467	0.126708			0.931408	TRUE	1.22522	TRUE	3	20	1	83.5956				N	N
D1	BAT 5800	tbp	UNKNOWN	SYBR	None				25.7187	25.737	0.025837							TRUE	1.27855	TRUE	3	18	1	83.5956				N	N
D2	BAT 5801	tbp	UNKNOWN	SYBR	None				25.6918	25.7274	0.0502336							TRUE	1.27855	TRUE	3	18	1	83.7814				N	N
D3	BAT 5802	tbp	UNKNOWN	SYBR	None				25.2554	25.3023	0.0663466							TRUE	1.27855	TRUE	3	18	1	83.7814				N	N
D4	BAT 5800	IL-1b	UNKNOWN	SYBR	None	0.342286	0.27304	0.429093	29.1306	29.057	0.10402		3.31999	0.0757881			1.54673	TRUE	1.22522	TRUE	3	21	1	84.3388				N	N
D5	BAT 5801	IL-1b	UNKNOWN	SYBR	None	0.372405	0.324057	0.427967	28.9559	28.9257	0.04272		3.19832	0.0466284			1.42506	TRUE	1.22522	TRUE	3	22	1	84.3388				N	N
D6	BAT 5802	IL-1b	UNKNOWN	SYBR	None	0.188065	0.160019	0.221026	29.4593	29.4863	0.038241		4.18396	0.0541491			2.4107	TRUE	1.22522	TRUE	3	22	1	84.3388				N	N
D7	BAT 5808	tbp	UNKNOWN	SYBR	None				24.7397	24.8377	0.138638							TRUE	1.27855	TRUE	3	17	1	83.7814				N	N
D8	BAT 5809	tbp	UNKNOWN	SYBR	None				24.5947	24.5602	0.0487582							TRUE	1.27855	TRUE	3	17	1	83.7814				N	N
D9	BAT 5810	tbp	UNKNOWN	SYBR	None				25.2715	25.3915	0.16979							TRUE	1.27855	TRUE	3	18	1	83.5956				N	N
D10	BAT 5808	IL-1b	UNKNOWN	SYBR	None	0.225632	0.142622	0.356957	28.8774	28.7589	0.167608		3.92122	0.153807			2.14795	TRUE	1.22522	TRUE	3	21	1	83.9672				N	N
D11	BAT 5809	IL-1b	UNKNOWN	SYBR	None	0.102297	0.0688952	0.151893	29.7506	29.6226	0.180993		5.06243	0.132544			3.28916	TRUE	1.22522	TRUE	3	22	1	83.7814				N	N
D12	BAT 5810	IL-1b	UNKNOWN	SYBR	None	0.524346	0.359337	0.765129	28.1367	28.0962	0.0572819		2.70467	0.126708			0.931408	TRUE	1.22522	TRUE	3	20	1	83.5956				N	N
E1	BgAT 5800	tbp	UNKNOWN	SYBR	None				26.3465	26.3197	0.0378742							TRUE	1.27855	TRUE	3	19	1	83.5956				N	N
E2	BgAT 5801	tbp	UNKNOWN	SYBR	None				26.4157	26.4431	0.0388007							TRUE	1.27855	TRUE	3	18	1	83.5956				N	N
E3	BgAT 5802	tbp	UNKNOWN	SYBR	None				26.4171	26.3864	0.0433364							TRUE	1.27855	TRUE	3	19	1	83.7814				N	N
E4	BgAT 5800	IL-1b	UNKNOWN	SYBR	None	0.408043	0.279444	0.595823	29.5102	29.3861	0.175474		3.06647	0.126936			1.29321	TRUE	1.22522	TRUE	3	22	1	84.3388				N	N
E5	BgAT 5801	IL-1b	UNKNOWN	SYBR	None	8.19203	7.32775	9.15826	25.1568	25.1822	0.0359118		-1.26096	0.0373842			-3.03422	TRUE	1.22522	TRUE	3	17	1	84.3388				N	N
E6	BgAT 5802	IL-1b	UNKNOWN	SYBR	None	0.332095	0.24121	0.457223	29.6473	29.75	0.145298		3.3636	0.107214			1.59033	TRUE	1.22522	TRUE	3	22	1	84.3388				N	N
E7	BgAT 5808	tbp	UNKNOWN	SYBR	None				21.3927	21.4149	0.0312993							TRUE	1.27855	TRUE	3	14	1	83.7814				N	N
E8	BgAT 5809	tbp	UNKNOWN	SYBR	None				25.2224	25.2233	0.00124485							TRUE	1.27855	TRUE	3	18	1	83.5956				N	N
E9	BgAT 5810	tbp	UNKNOWN	SYBR	None				25.7322	25.6765	0.0787762							TRUE	1.27855	TRUE	3	18	1	83.4098				N	N
E10	BgAT 5808	IL-1b	UNKNOWN	SYBR	None	0.0436734	0.0408831	0.0466541	27.7047	27.7052	0.000710764		6.29037	0.0221376			4.5171	TRUE	1.22522	TRUE	3	20	1	83.9672				N	N
E11	BgAT 5809	IL-1b	UNKNOWN	SYBR	None	2.08569	2.07955	2.09185	25.9365	25.936	0.000635237		0.712738	0.000988225			-1.06053	TRUE	1.22522	TRUE	3	18	1	83.7814				N	N
E12	BgAT 5810	IL-1b	UNKNOWN	SYBR	None	2.41204	2.01651	2.88516	26.2019	26.1795	0.0317403		0.503009	0.0600547			-1.27026	TRUE	1.22522	TRUE	3	19	1	83.5956				N	N
F1	BgAT 5800	tbp	UNKNOWN	SYBR	None				26.2929	26.3197	0.0378742							TRUE	1.27855	TRUE	3	18	1	83.4098				N	N
F2	BgAT 5801	tbp	UNKNOWN	SYBR	None				26.4706	26.4431	0.0388007							TRUE	1.27855	TRUE	3	18	1	83.5956				N	N
F3	BgAT 5802	tbp	UNKNOWN	SYBR	None				26.3558	26.3864	0.0433364							TRUE	1.27855	TRUE	3	19	1	83.5956				N	N
F4	BgAT 5800	IL-1b	UNKNOWN	SYBR	None	0.408043	0.279444	0.595823	29.2621	29.3861	0.175474		3.06647	0.126936			1.29321	TRUE	1.22522	TRUE	3	22	1	84.153				N	N
F5	BgAT 5801	IL-1b	UNKNOWN	SYBR	None	8.19203	7.32775	9.15826	25.2076	25.1822	0.0359118		-1.26096	0.0373842			-3.03422	TRUE	1.22522	TRUE	3	17	1	84.3388				N	N
F6	BgAT 5802	IL-1b	UNKNOWN	SYBR	None	0.332095	0.24121	0.457223	29.8528	29.75	0.145298		3.3636	0.107214			1.59033	TRUE	1.22522	TRUE	3	22	1	84.153				N	N
F7	BgAT 5808	tbp	UNKNOWN	SYBR	None				21.437	21.4149	0.0312993							TRUE	1.27855	TRUE	3	14	1	83.5956				N	N
F8	BgAT 5809	tbp	UNKNOWN	SYBR	None				25.2242	25.2233	0.00124485							TRUE	1.27855	TRUE	3	18	1	83.5956				N	N
F9	BgAT 5810	tbp	UNKNOWN	SYBR	None				25.6208	25.6765	0.0787762							TRUE	1.27855	TRUE	3	18	1	83.4098				N	N
F10	BgAT 5808	IL-1b	UNKNOWN	SYBR	None	0.0436734	0.0408831	0.0466541	27.7057	27.7052	0.000710764		6.29037	0.0221376			4.5171	TRUE	1.22522	TRUE	3	20	1	83.7814				N	N
F11	BgAT 5809	IL-1b	UNKNOWN	SYBR	None	2.08569	2.07955	2.09185	25.9356	25.936	0.000635237		0.712738	0.000988225			-1.06053	TRUE	1.22522	TRUE	3	19	1	83.7814				N	N
F12	BgAT 5810	IL-1b	UNKNOWN	SYBR	None	2.41204	2.01651	2.88516	26.157	26.1795	0.0317403		0.503009	0.0600547			-1.27026	TRUE	1.22522	TRUE	3	18	1	83.4098				N	N
G1	H2O	tbp	UNKNOWN	SYBR	None				Undetermined									TRUE	1.27855	TRUE	3	39	1	69.847				Y	Y
G2	H2O	IL-1b	UNKNOWN	SYBR	None				Undetermined									TRUE	1.22522	TRUE	3	39	1	70.0328				Y	Y
Analysis Type	Singleplex
Endogenous Control	tbp
RQ Min/Max Confidence Level	95.0
Reference Sample	WAT 5800
