# Supplementary material for: Adipocytes influence choroidal neovascularization via PRDM16
Source: EMBO Mol Med. 2026 May 19;18(6):2379–403. doi: 10.1038/s44321-026-00441-5 (PMC13269495; doi:10.1038/s44321-026-00441-5)
Supplement: Supplementary file 3 — Source data Fig. 2 [file 44321_2026_441_MOESM3_ESM.zip › Figure 2/2A/3 Days/20180525 IL-6 B6 3 DAYS iWAT Sham and cnv .xls]

## Sheet: Results
Block Type	96alum
Chemistry	SYBR_GREEN
Experiment File Name	C:\Users\betoh\Desktop\qPCR\ABI files\20180525 IL-6 B6 3 DAYS WAT, BAT, BgAT ctrl and cnv 5800, 5801, 5802, 5808, 5809, 5810.eds
Experiment Run End Time	2018-05-25 15:36:57 PM EDT
Instrument Type	sds7500
Passive Reference	ROX
Well	Sample Name	Target Name	Task	Reporter	Quencher	RQ	RQ Min	RQ Max	Cт	Cт Mean	Cт SD	ΔCт	ΔCт Mean	ΔCт SE	HK Control ΔCт Mean	HK Control ΔCт SE	ΔΔCт	Automatic Ct Threshold	Ct Threshold	Automatic Baseline	Baseline Start	Baseline End	Efficiency	Tm1	Tm2	Tm3	Comments	HIGHSD	NOAMP	EXPFAIL
A1	WAT 5800	tbp	UNKNOWN	SYBR	None				25.9364	25.8962	0.0568301							TRUE	1.18402	TRUE	3	19	1	83.0815				N	N	N
A2	WAT 5801	tbp	UNKNOWN	SYBR	None				25.2007	25.0468	0.217567							TRUE	1.18402	TRUE	3	17	1	83.0815				N	N	N
A3	WAT 5802	tbp	UNKNOWN	SYBR	None				26.0391	26.0394	0.000461255							TRUE	1.18402	TRUE	3	18	1	83.0815				N	N	N
A4	WAT 5800	Il-6	UNKNOWN	SYBR	None	1	0.665623	1.50235	28.6045	28.4741	0.184455		2.57782	0.136479			0	TRUE	0.844176	TRUE	3	22	1	84.3				N	N	N
A5	WAT 5801	Il-6	UNKNOWN	SYBR	None	0.230485	0.145445	0.365247	29.7546	29.7419	0.0180159		4.69507	0.154369			2.11725	TRUE	0.844176	TRUE	3	23	1	84.3				N	N	N
A6	WAT 5802	Il-6	UNKNOWN	SYBR	None	0.202287	0.144025	0.284116	31.0366	30.9227	0.161081		4.88334	0.113902			2.30553	TRUE	0.844176	TRUE	3	24	1	84.4741				N	N	N
A7	WAT 5808	tbp	UNKNOWN	SYBR	None				25.8426	25.6972	0.205566							TRUE	1.18402	TRUE	3	18	1	83.2556				N	N	N
A8	WAT 5809	tbp	UNKNOWN	SYBR	None				25.6859	25.5611	0.176437							TRUE	1.18402	TRUE	3	18	1	83.0815				N	N	N
A9	WAT 5810	tbp	UNKNOWN	SYBR	None				26.3771	26.3813	0.00598013							TRUE	1.18402	TRUE	3	19	1	83.0815				N	N	N
A10	WAT 5808	Il-6	UNKNOWN	SYBR	None	0.353968	0.205514	0.609657	29.8834	29.7733	0.155597		4.07613	0.182302			1.49831	TRUE	0.844176	TRUE	3	23	1	84.3				N	N	N
A11	WAT 5809	Il-6	UNKNOWN	SYBR	None	0.155164	0.0968495	0.248591	30.9241	30.8271	0.137191		5.26595	0.158037			2.68813	TRUE	0.844176	TRUE	3	23	1	84.1259				N	N	N
A12	WAT 5810	Il-6	UNKNOWN	SYBR	None	0.187659	0.109164	0.322595	31.5545	31.3729	0.256834		4.99163	0.181658			2.41382	TRUE	0.844176	TRUE	3	24	1	84.1259				N	N	N
B1	WAT 5800	tbp	UNKNOWN	SYBR	None				25.8561	25.8962	0.0568301							TRUE	1.18402	TRUE	3	18	1	83.2556				N	N	N
B2	WAT 5801	tbp	UNKNOWN	SYBR	None				24.893	25.0468	0.217567							TRUE	1.18402	TRUE	3	18	1	83.2556				N	N	N
B3	WAT 5802	tbp	UNKNOWN	SYBR	None				26.0397	26.0394	0.000461255							TRUE	1.18402	TRUE	3	18	1	83.4296				N	N	N
B4	WAT 5800	Il-6	UNKNOWN	SYBR	None	1	0.665623	1.50235	28.3436	28.4741	0.184455		2.57782	0.136479			0	TRUE	0.844176	TRUE	3	21	1	84.6481				N	N	N
B5	WAT 5801	Il-6	UNKNOWN	SYBR	None	0.230485	0.145445	0.365247	29.7292	29.7419	0.0180159		4.69507	0.154369			2.11725	TRUE	0.844176	TRUE	3	23	1	84.6481				N	N	N
B6	WAT 5802	Il-6	UNKNOWN	SYBR	None	0.202287	0.144025	0.284116	30.8088	30.9227	0.161081		4.88334	0.113902			2.30553	TRUE	0.844176	TRUE	3	23	1	84.6481				N	N	N
B7	WAT 5808	tbp	UNKNOWN	SYBR	None				25.5519	25.6972	0.205566							TRUE	1.18402	TRUE	3	18	1	83.4296				N	N	N
B8	WAT 5809	tbp	UNKNOWN	SYBR	None				25.4364	25.5611	0.176437							TRUE	1.18402	TRUE	3	18	1	83.4296				N	N	N
B9	WAT 5810	tbp	UNKNOWN	SYBR	None				26.3855	26.3813	0.00598013							TRUE	1.18402	TRUE	3	19	1	83.2556				N	N	N
B10	WAT 5808	Il-6	UNKNOWN	SYBR	None	0.353968	0.205514	0.609657	29.6633	29.7733	0.155597		4.07613	0.182302			1.49831	TRUE	0.844176	TRUE	3	23	1	84.4741				N	N	N
B11	WAT 5809	Il-6	UNKNOWN	SYBR	None	0.155164	0.0968495	0.248591	30.7301	30.8271	0.137191		5.26595	0.158037			2.68813	TRUE	0.844176	TRUE	3	24	1	84.3				N	N	N
B12	WAT 5810	Il-6	UNKNOWN	SYBR	None	0.187659	0.109164	0.322595	31.1913	31.3729	0.256834		4.99163	0.181658			2.41382	TRUE	0.844176	TRUE	3	24	1	84.1259				N	N	N
C1	BAT 5800	tbp	UNKNOWN	SYBR	None				25.411	25.1093	0.426679							TRUE	1.18402	TRUE	3	18	1	83.4296				N	N	N
C2	BAT 5801	tbp	UNKNOWN	SYBR	None				26.2585	26.2732	0.0208158							TRUE	1.18402	TRUE	3	19	1	83.4296				N	N	N
C3	BAT 5802	tbp	UNKNOWN	SYBR	None				25.9077	25.8436	0.0906596							TRUE	1.18402	TRUE	3	18	1	83.6037				N	N	N
C4	BAT 5800	Il-6	UNKNOWN	SYBR	None	0.0548213	0.0194064	0.154865	32.0501	31.8762	0.245841		6.76694	0.348204			4.18912	TRUE	0.844176	TRUE	3	25	1	84.8222				N	N	N
C5	BAT 5801	Il-6	UNKNOWN	SYBR	None	0.568612	0.260962	1.23895	29.4048	29.6655	0.368724		3.3923	0.261142			0.814484	TRUE	0.844176	TRUE	3	22	1	84.8222				N	N	N
C6	BAT 5802	Il-6	UNKNOWN	SYBR	None	0.0672433	0.0469681	0.0962708	32.2141	32.3159	0.144001		6.47228	0.120323			3.89447	TRUE	0.844176	TRUE	3	26	1	84.8222				N	N	N
C7	BAT 5808	tbp	UNKNOWN	SYBR	None				25.7938	25.9565	0.229969							TRUE	1.18402	TRUE	3	18	1	83.6037				N	N	N
C8	BAT 5809	tbp	UNKNOWN	SYBR	None				26.0134	25.9036	0.155305							TRUE	1.18402	TRUE	3	18	1	83.6037				N	N	N
C9	BAT 5810	tbp	UNKNOWN	SYBR	None				26.3206	26.2926	0.0395546							TRUE	1.18402	TRUE	3	19	1	83.4296				N	N	N
C10	BAT 5808	Il-6	UNKNOWN	SYBR	None	0.193497	0.118207	0.316742	30.9333	30.9039	0.041548		4.94743	0.165246			2.36961	TRUE	0.844176	TRUE	3	24	1	84.4741				N	N	N
C11	BAT 5809	Il-6	UNKNOWN	SYBR	None	0.0311852	0.0223459	0.0435211	33.4637	33.4844	0.0293153		7.58081	0.111757			5.00299	TRUE	0.844176	TRUE	3	27	1	84.3				N	N	N
C12	BAT 5810	Il-6	UNKNOWN	SYBR	None	0.0373061	0.0228852	0.0608144	33.7763	33.6149	0.228321		7.32226	0.163852			4.74444	TRUE	0.844176	TRUE	3	27	1	84.1259				N	N	N
D1	BAT 5800	tbp	UNKNOWN	SYBR	None				24.8076	25.1093	0.426679							TRUE	1.18402	TRUE	3	17	1	83.6037				N	N	N
D2	BAT 5801	tbp	UNKNOWN	SYBR	None				26.2879	26.2732	0.0208158							TRUE	1.18402	TRUE	3	19	1	83.6037				N	N	N
D3	BAT 5802	tbp	UNKNOWN	SYBR	None				25.7795	25.8436	0.0906596							TRUE	1.18402	TRUE	3	18	1	83.6037				N	N	N
D4	BAT 5800	Il-6	UNKNOWN	SYBR	None	0.0548213	0.0194064	0.154865	31.7024	31.8762	0.245841		6.76694	0.348204			4.18912	TRUE	0.844176	TRUE	3	25	1	84.8222				N	N	N
D5	BAT 5801	Il-6	UNKNOWN	SYBR	None	0.568612	0.260962	1.23895	29.9262	29.6655	0.368724		3.3923	0.261142			0.814484	TRUE	0.844176	TRUE	3	23	1	84.8222				N	N	N
D6	BAT 5802	Il-6	UNKNOWN	SYBR	None	0.0672433	0.0469681	0.0962708	32.4177	32.3159	0.144001		6.47228	0.120323			3.89447	TRUE	0.844176	TRUE	3	26	1	84.8222				N	N	N
D7	BAT 5808	tbp	UNKNOWN	SYBR	None				26.1191	25.9565	0.229969							TRUE	1.18402	TRUE	3	19	1	83.7778				N	N	N
D8	BAT 5809	tbp	UNKNOWN	SYBR	None				25.7938	25.9036	0.155305							TRUE	1.18402	TRUE	3	18	1	83.6037				N	N	N
D9	BAT 5810	tbp	UNKNOWN	SYBR	None				26.2646	26.2926	0.0395546							TRUE	1.18402	TRUE	3	19	1	83.6037				N	N	N
D10	BAT 5808	Il-6	UNKNOWN	SYBR	None	0.193497	0.118207	0.316742	30.8745	30.9039	0.041548		4.94743	0.165246			2.36961	TRUE	0.844176	TRUE	3	24	1	84.6481				N	N	N
D11	BAT 5809	Il-6	UNKNOWN	SYBR	None	0.0311852	0.0223459	0.0435211	33.5051	33.4844	0.0293153		7.58081	0.111757			5.00299	TRUE	0.844176	TRUE	3	26	1	84.4741				N	N	N
D12	BAT 5810	Il-6	UNKNOWN	SYBR	None	0.0373061	0.0228852	0.0608144	33.4534	33.6149	0.228321		7.32226	0.163852			4.74444	TRUE	0.844176	TRUE	3	27	1	84.1259				N	N	N
E1	BgAT 5800	tbp	UNKNOWN	SYBR	None				27.9563	27.5539	0.569081							TRUE	1.18402	TRUE	3	20	1	83.6037				Y	N	N
E2	BgAT 5801	tbp	UNKNOWN	SYBR	None				27.3592	26.8951	0.656363							TRUE	1.18402	TRUE	3	19	1	83.6037				Y	N	N
E3	BgAT 5802	tbp	UNKNOWN	SYBR	None				27.3068	27.3767	0.0989203							TRUE	1.18402	TRUE	3	19	1	83.6037				N	N	N
E4	BgAT 5800	Il-6	UNKNOWN	SYBR	None	0.166251	0.00723304	3.82127	31.7493	32.7203	1.37327		5.16638	1.05112			2.58856	TRUE	0.844176	TRUE	3	24	1	84.8222				Y	N	N
E5	BgAT 5801	Il-6	UNKNOWN	SYBR	None	18.6917	4.56946	76.4598	25.3363	25.2486	0.124065		-1.64651	0.472337			-4.22433	TRUE	0.844176	TRUE	3	18	1	84.8222				N	N	N
E6	BgAT 5802	Il-6	UNKNOWN	SYBR	None	0.412389	0.120971	1.40583	30.8273	31.2325	0.57308		3.85574	0.411221			1.27792	TRUE	0.844176	TRUE	3	23	1	84.8222				Y	N	N
E7	BgAT 5808	tbp	UNKNOWN	SYBR	None				22.7748	22.7558	0.0267865							TRUE	1.18402	TRUE	3	15	1	83.7778				N	N	N
E8	BgAT 5809	tbp	UNKNOWN	SYBR	None				27.0009	27.0303	0.0416074							TRUE	1.18402	TRUE	3	19	1	83.6037				N	N	N
E9	BgAT 5810	tbp	UNKNOWN	SYBR	None				27.1084	27.0878	0.0291629							TRUE	1.18402	TRUE	3	20	1	83.4296				N	N	N
E10	BgAT 5808	Il-6	UNKNOWN	SYBR	None	0.0131674	0.00548836	0.0315908	31.2877	31.5805	0.414107		8.8247	0.29343			6.24688	TRUE	0.844176	TRUE	3	24	1	84.4741				N	N	N
E11	BgAT 5809	Il-6	UNKNOWN	SYBR	None	21.993	19.7965	24.4332	25.1297	25.1491	0.027535		-1.88115	0.03528			-4.45897	TRUE	0.844176	TRUE	3	18	1	84.4741				N	N	N
E12	BgAT 5810	Il-6	UNKNOWN	SYBR	None	26.2209	23.9271	28.7346	24.9302	24.953	0.0321557		-2.13483	0.0306958			-4.71265	TRUE	0.844176	TRUE	3	18	1	84.1259				N	N	N
F1	BgAT 5800	tbp	UNKNOWN	SYBR	None				27.1515	27.5539	0.569081							TRUE	1.18402	TRUE	3	20	1	83.4296				Y	N	N
F2	BgAT 5801	tbp	UNKNOWN	SYBR	None				26.431	26.8951	0.656363							TRUE	1.18402	TRUE	3	18	1	83.4296				Y	N	N
F3	BgAT 5802	tbp	UNKNOWN	SYBR	None				27.4467	27.3767	0.0989203							TRUE	1.18402	TRUE	3	20	1	83.6037				N	N	N
F4	BgAT 5800	Il-6	UNKNOWN	SYBR	None	0.166251	0.00723304	3.82127	33.6914	32.7203	1.37327		5.16638	1.05112			2.58856	TRUE	0.844176	TRUE	3	27	1	84.8222				Y	N	N
F5	BgAT 5801	Il-6	UNKNOWN	SYBR	None	18.6917	4.56946	76.4598	25.1609	25.2486	0.124065		-1.64651	0.472337			-4.22433	TRUE	0.844176	TRUE	3	18	1	84.8222				N	N	N
F6	BgAT 5802	Il-6	UNKNOWN	SYBR	None	0.412389	0.120971	1.40583	31.6377	31.2325	0.57308		3.85574	0.411221			1.27792	TRUE	0.844176	TRUE	3	24	1	84.8222				Y	N	N
F7	BgAT 5808	tbp	UNKNOWN	SYBR	None				22.7369	22.7558	0.0267865							TRUE	1.18402	TRUE	3	15	1	83.6037				N	N	N
F8	BgAT 5809	tbp	UNKNOWN	SYBR	None				27.0597	27.0303	0.0416074							TRUE	1.18402	TRUE	3	19	1	83.6037				N	N	N
F9	BgAT 5810	tbp	UNKNOWN	SYBR	None				27.0672	27.0878	0.0291629							TRUE	1.18402	TRUE	3	19	1	83.4296				N	N	N
F10	BgAT 5808	Il-6	UNKNOWN	SYBR	None	0.0131674	0.00548836	0.0315908	31.8733	31.5805	0.414107		8.8247	0.29343			6.24688	TRUE	0.844176	TRUE	3	25	1	84.4741				N	N	N
F11	BgAT 5809	Il-6	UNKNOWN	SYBR	None	21.993	19.7965	24.4332	25.1686	25.1491	0.027535		-1.88115	0.03528			-4.45897	TRUE	0.844176	TRUE	3	18	1	84.3				N	N	N
F12	BgAT 5810	Il-6	UNKNOWN	SYBR	None	26.2209	23.9271	28.7346	24.9757	24.953	0.0321557		-2.13483	0.0306958			-4.71265	TRUE	0.844176	TRUE	3	18	1	84.1259				N	N	N
G1	H2O	tbp	UNKNOWN	SYBR	None				Undetermined									TRUE	1.18402	TRUE	3	39	1	69.1556				N	Y	Y
G2	H2O	Il-6	UNKNOWN	SYBR	None				Undetermined									TRUE	0.844176	TRUE	3	39	1	69.8519				N	Y	Y
Analysis Type	Singleplex
Endogenous Control	tbp
RQ Min/Max Confidence Level	95.0
Reference Sample	WAT 5800
