# Supplementary material for: Adipocytes influence choroidal neovascularization via PRDM16
Source: EMBO Mol Med. 2026 May 19;18(6):2379–403. doi: 10.1038/s44321-026-00441-5 (PMC13269495; doi:10.1038/s44321-026-00441-5)
Supplement: Supplementary file 3 — Source data Fig. 2 [file 44321_2026_441_MOESM3_ESM.zip › Figure 2/2A/qPCR iWAT inflammation.xlsx]

## Sheet: iWAT 3d
3 days post laser										Normalized
iWAT	Group	Sample	Ct Il1b	Ct Tbp	Delta CT	X control	Ddelta CT	RQ	Mean	RQ		Il1b
Experiment 1	Sham	n1	25.936	25.2233	0.712738	0.607873	0.104865	0.929892	1.00264	0.927441		Sham	CNV
		n2	26.1795	25.6765	0.503008		-0.104865	1.07539		1.07256		0.927441	0.181444
	CNV	n1	29.3861	26.3197	3.06647		2.4586	0.181923		0.181444		1.07256	3.64273
		n2	25.1822	26.4431	-1.26096		-1.86883	3.65236		3.64273		2.12186	0.147672
		n3	29.75	26.3864	3.3636		2.75572	0.148062		0.147672		0.227731	0.68988
Experiment 2	Sham	n4	28.4003	26.9888	1.41159	3.05353	-1.64194	3.12086	1.47081	2.12186		0.650411	0.291697
		n5	31.7951	27.1636	4.63152		1.57798	0.33495		0.227731			0.291579
		n6	31.4447	28.3272	3.1175		0.0639617	0.956634		0.650411			0.803462
	CNV	n4	34.2516	31.2191	3.0325		-0.0210336	1.01469		0.68988
		n5	33.6307	29.3563	4.27438		1.22084	0.429033		0.291697		t.test	0.832082
		n6	31.3843	27.1094	4.27496		1.22143	0.428858		0.291579
		n7	30.2517	27.4391	2.81262		-0.240917	1.18174		0.803462
										Normalized
iWAT	Group	Sample	Ct Il6	Ct Tbp	Delta CT	X control	Ddelta CT	RQ	Mean	RQ		Il6
Experiment 1	Sham	n1	25.1491	27.0303	-1.88115	-2.00799	0.126837	0.915837	1.00387	0.912309		Sham	CNV
		n2	24.953	27.0878	-2.13483		-0.126837	1.0919		1.08769		0.912309	0.00689639
	CNV	n1	32.7203	27.5539	5.16638		7.17437	0.00692306		0.00689639		1.08769	0.775367
		n2	25.2486	26.8951	-1.64651		0.361481	0.778365		0.775367		0.924594	0.0171066
		n3	31.2325	27.3767	3.85574		5.86373	0.0171728		0.0171066		0.700482	3.75626
Experiment 2	Sham	n4	32.6989	26.9888	5.71011	5.65278	0.0573298	0.961041	1.03942	0.924594		1.37492	0.811753
		n5	33.2742	27.1636	6.11058		0.457801	0.728095		0.700482			1.29311
		n6	33.4648	28.3272	5.13765		-0.51513	1.42912		1.37492			3.13321
	CNV	n4	34.9068	31.2191	3.68771		-1.96507	3.90433		3.75626
		n5	35.2542	29.3563	5.89789		0.245108	0.843752		0.811753
		n6	32.3355	27.1094	5.22616		-0.426624	1.34408		1.29311
		n7	31.3884	27.4391	3.94936		-1.70342	3.25672		3.13321
												t.test	0.569166
										Normalized
iWAT	Group	Sample	Ct Tnf	Ct Tbp	Delta CT	X control	Ddelta CT	RQ	Mean	RQ		Tnf
Experiment 1	Sham	n1	28.1598	25.3027	2.8571	3.22171	-0.364609	1.28753	1.03211	1.24748		Sham	CNV
		n2	29.7207	26.1344	3.58632		0.364609	0.776679		0.752519		1.24748	1.26414
	CNV	n1	28.552	25.714	2.83796		-0.383743	1.30472		1.26414		0.752519	1.33573
		n2	27.752	24.9935	2.75849		-0.463216	1.37861		1.33573		1.74627	4.23999
		n3	27.046	25.9539	1.09205		-2.12965	4.37612		4.23999		0.499101	0.547334
Experiment 2	Sham	n4	28.9741	26.9888	1.98537	2.99114	-1.00577	2.00802	1.14989	1.74627		0.754628	0.203112
		n5	30.9559	27.1636	3.79225		0.801104	0.57391		0.499101			0.345314
		n6	31.523	28.3272	3.19581		0.204668	0.867738		0.754628			0.647692
	CNV	n4	34.8782	31.2191	3.65916		0.668013	0.629373		0.547334		t.test	0.738915
		n5	34.4456	29.3563	5.0893		2.09816	0.233556		0.203112
		n6	31.4331	27.1094	4.32367		1.33253	0.397072		0.345314
		n7	30.8553	27.4391	3.41627		0.425127	0.744773		0.647692

## Sheet: iWAT 14d
14 days post laser										Normalized
iWAT	Group	Sample	Ct Il1b	Ct Tbp	Delta CT	X control	Ddelta CT	RQ	Mean	RQ		Il1b
Experiment 1	Sham	n1	30.0179	25.8728	4.1451	3.99972	0.145384	0.904139	1.07126	0.843994		Sham	CNV
		n2	28.9557	25.6625	3.29317		-0.706545	1.63189		1.52334		0.843994	1.90007
		n3	30.1335	25.5726	4.56088		0.561161	0.677757		0.632671		1.52334	2.17372
	CNV	n1	31.2373	28.263	2.97435		-1.02537	2.03548		1.90007		0.632671	3.75384
		n2	27.8153	25.035	2.78024		-1.21948	2.32862		2.17372		1.50844	3.31158
		n3	28.017	26.025	1.99204		-2.00768	4.02135		3.75384		0.74531	1.83324
Experiment 2	Sham	n4	28.8585	25.9458	2.91269	3.59019	-0.677495	1.59936	1.06027	1.50844		0.746246	1.47596
		n5	31.8138	27.8839	3.92984		0.339652	0.790232		0.74531			3.56578
		n6	30.0142	26.0861	3.92803		0.337842	0.791224		0.746246
	CNV	n4	27.596	25.8177	1.77823		-1.81195	3.51117		3.31158
		n5	28.9243	26.2929	2.63136		-0.958827	1.94373		1.83324
		n6	29.0069	26.0628	2.9441		-0.646088	1.56492		1.47596		t.test	0.00296924
		n6	29.8336	28.162	1.67154		-1.91865	3.78069		3.56578
										Normalized
iWAT	Group	Sample	Ct Il6	Ct Tbp	Delta CT	X control	Ddelta CT	RQ	Mean	RQ		Il6
Experiment 1	Sham	n1	30.5862	25.428	5.15818	4.79913	0.359055	0.779675	1.02166	0.763146		Sham	CNV
		n2	31.4797	26.6672	4.81249		0.0133616	0.990781		0.969777		0.763146	2.6609
		n3	29.9265	25.4998	4.42671		-0.372417	1.29452		1.26708		0.969777	2.66477
	CNV	n1	31.7262	28.3699	3.3563		-1.44283	2.71853		2.6609		1.26708	5.81699
		n2	28.5651	25.2109	3.3542		-1.44492	2.72249		2.66477		0.570199	3.73901
		n3	27.8844	25.6564	2.22794		-2.57119	5.94298		5.81699		1.23784	0.452355
Experiment 2	Sham	n4	30.885	26.0491	4.8359	4.10854	0.727362	0.604007	1.05929	0.570199		1.19196	0.485693
		n5	31.8089	28.0913	3.71761		-0.390929	1.31124		1.23784			4.94331
		n6	30.9398	27.1677	3.7721		-0.336433	1.26263		1.19196
	CNV	n4	27.8888	25.766	2.12278		-1.98576	3.9607		3.73901
		n5	31.4801	26.3102	5.16991		1.06137	0.479176		0.452355
		n6	31.7144	26.647	5.06732		0.958783	0.514491		0.485693		t.test	0.0411366
		n7	30.1454	28.4255	1.71996		-2.38858	5.2364		4.94331
										Normalized
iWAT	Group	Sample	Ct Tnf	Ct Tbp	Delta CT	X control	Ddelta CT	RQ	Mean	RQ		Tnf
Experiment 1	Sham	n1	21.6958	25.0325	-3.33671	-1.8594	-1.47732	2.7843	1.37697	2.02206		Sham	CNV
		n2	25.9478	26.3588	-0.410973		1.44842	0.366421		0.266108		2.02206	2.89427
		n3	25.4224	27.253	-1.8305		0.0288932	0.980172		0.711835		0.266108	2.38673
	CNV	n1	22.585	26.4391	-3.85409		-1.99469	3.98531		2.89427		0.711835	2.15309
		n2	23.5335	27.1094	-3.57592		-1.71653	3.28644		2.38673		0.868672	2.02772
		n3	23.0595	26.4868	-3.4273		-1.5679	2.96473		2.15309		0.619661	1.80485
Experiment 2	Sham	n4	24.5668	26.3378	-1.77099	-1.87497	0.103975	0.930466	1.07114	0.868672		1.51167
		n5	23.7667	25.0504	-1.28366		0.591308	0.663741		0.619661
		n6	24.1029	26.6731	-2.57025		-0.695283	1.6192		1.51167
	CNV	n4	23.1793	26.1733	-2.99397		-1.119	2.17196		2.02772
		n5	23.3111	26.1371	-2.82599		-0.951024	1.93324		1.80485
												t.test	0.00474305
