# Supplementary material for: Adipocytes influence choroidal neovascularization via PRDM16
Source: EMBO Mol Med. 2026 May 19;18(6):2379–403. doi: 10.1038/s44321-026-00441-5 (PMC13269495; doi:10.1038/s44321-026-00441-5)
Supplement: Supplementary file 3 — Source data Fig. 2 [file 44321_2026_441_MOESM3_ESM.zip › Figure 2/2C/14 Days/20180606 Ctrl and CNV BAT 14 days il1b, il6, Tnf.xls]

## Sheet: Results
Block Type	96alum
Chemistry	SYBR_GREEN
Experiment File Name	C:\Users\betoh\Desktop\qPCR\ABI files\20180606 IL 1B, TNFA, IL6, Arg1 BAT B6 14 weeks ctrl vs cnv n4.eds
Experiment Run End Time	Not Started
Instrument Type	sds7500
Passive Reference	ROX
Well	Sample Name	Target Name	Task	Reporter	Quencher	RQ	RQ Min	RQ Max	Cт	Cт Mean	Cт SD	ΔCт	ΔCт Mean	ΔCт SE	HK Control ΔCт Mean	HK Control ΔCт SE	ΔΔCт	Automatic Ct Threshold	Ct Threshold	Automatic Baseline	Baseline Start	Baseline End	Efficiency	Tm1	Tm2	Tm3	Comments	HIGHSD	NOAMP	EXPFAIL
A1	BAT 5508	tbp	UNKNOWN	SYBR	None				25.5463	25.1436	0.569496							TRUE	1.01	TRUE	3	18	1	83.4568				Y	N	N
A2	BAT 5509	tbp	UNKNOWN	SYBR	None				25.6456	25.2896	0.503415							TRUE	1.01	TRUE	3	18	1	83.2721				Y	N	N
A3	BAT 5510	tbp	UNKNOWN	SYBR	None				26.1384	25.9931	0.20545							TRUE	1.01	TRUE	3	19	1	83.2721				N	N	N
A4	BAT 5592	tbp	UNKNOWN	SYBR	None				27.5722	27.7237	0.21432							TRUE	1.01	TRUE	3	20	1	83.2721				N	N	N
A5	BAT 5508	tnfa	UNKNOWN	SYBR	None	1	0.299686	3.33683	30.5518	30.5849	0.046727		5.4413	0.404048			0	TRUE	1.21337	TRUE	3	23	1	87.1508				N	N	N
A6	BAT 5509	tnfa	UNKNOWN	SYBR	None	0.892835	0.30739	2.5933	30.9278	30.8945	0.047191		5.60483	0.357529			0.163534	TRUE	1.21337	TRUE	3	23	1	87.1508				N	N	N
A7	BAT 5510	tnfa	UNKNOWN	SYBR	None	1.32318	0.65218	2.68454	31.2179	31.0304	0.265207		5.03729	0.237218			-0.404008	TRUE	1.21337	TRUE	3	24	1	87.1508				N	N	N
A8	BAT 5592	tnfa	UNKNOWN	SYBR	None	1.4021	0.57825	3.39973	32.9328	32.6774	0.361203		4.9537	0.296986			-0.487592	TRUE	1.21337	TRUE	3	25	1	87.1508				N	N	N
A9	BAT 5508	Arg1	UNKNOWN	SYBR	None	1	0.0591893	16.8949	33.6118	34.4699	1.21356		9.32629	0.947908			0	TRUE	0.861102	TRUE	3	27	1	82.718				Y	N	N
A10	BAT 5509	Arg1	UNKNOWN	SYBR	None	1.19466	0.0495566	28.7997	35.3653	34.3593	1.42267		9.06969	1.0671			-0.256601	TRUE	0.861102	TRUE	3	29	1	82.718				Y	N	N
A11	BAT 5510	Arg1	UNKNOWN	SYBR	None	0.655424	0.0327325	13.124	34.9346	35.9289	1.40618		9.93579	1.00488			0.609499	TRUE	0.861102	TRUE	3	28	1	82.5333				Y	N	N
A12	BAT 5592	Arg1	UNKNOWN	SYBR	None	2.16613	0.183677	25.5455	36.7483	35.9349	1.15028		8.21117	0.827367			-1.11512	TRUE	0.861102	TRUE	3	30	1	82.5333				Y	N	N
B1	BAT 5508	tbp	UNKNOWN	SYBR	None				24.7409	25.1436	0.569496							TRUE	1.01	TRUE	3	17	1	83.4568				Y	N	N
B2	BAT 5509	tbp	UNKNOWN	SYBR	None				24.9337	25.2896	0.503415							TRUE	1.01	TRUE	3	18	1	83.4568				Y	N	N
B3	BAT 5510	tbp	UNKNOWN	SYBR	None				25.8478	25.9931	0.20545							TRUE	1.01	TRUE	3	18	1	83.6415				N	N	N
B4	BAT 5592	tbp	UNKNOWN	SYBR	None				27.8753	27.7237	0.21432							TRUE	1.01	TRUE	3	20	1	83.6415				N	N	N
B5	BAT 5508	tnfa	UNKNOWN	SYBR	None	1	0.299686	3.33683	30.6179	30.5849	0.046727		5.4413	0.404048			0	TRUE	1.21337	TRUE	3	23	1	87.3355				N	N	N
B6	BAT 5509	tnfa	UNKNOWN	SYBR	None	0.892835	0.30739	2.5933	30.8611	30.8945	0.047191		5.60483	0.357529			0.163534	TRUE	1.21337	TRUE	3	23	1	87.3355				N	N	N
B7	BAT 5510	tnfa	UNKNOWN	SYBR	None	1.32318	0.65218	2.68454	30.8429	31.0304	0.265207		5.03729	0.237218			-0.404008	TRUE	1.21337	TRUE	3	23	1	87.3355				N	N	N
B8	BAT 5592	tnfa	UNKNOWN	SYBR	None	1.4021	0.57825	3.39973	32.422	32.6774	0.361203		4.9537	0.296986			-0.487592	TRUE	1.21337	TRUE	3	25	1	87.3355				N	N	N
B9	BAT 5508	Arg1	UNKNOWN	SYBR	None	1	0.0591893	16.8949	35.328	34.4699	1.21356		9.32629	0.947908			0	TRUE	0.861102	TRUE	3	29	1	82.9027				Y	N	N
B10	BAT 5509	Arg1	UNKNOWN	SYBR	None	1.19466	0.0495566	28.7997	33.3533	34.3593	1.42267		9.06969	1.0671			-0.256601	TRUE	0.861102	TRUE	3	26	1	82.9027				Y	N	N
B11	BAT 5510	Arg1	UNKNOWN	SYBR	None	0.655424	0.0327325	13.124	36.9232	35.9289	1.40618		9.93579	1.00488			0.609499	TRUE	0.861102	TRUE	3	30	1	82.718				Y	N	N
B12	BAT 5592	Arg1	UNKNOWN	SYBR	None	2.16613	0.183677	25.5455	35.1215	35.9349	1.15028		8.21117	0.827367			-1.11512	TRUE	0.861102	TRUE	3	28	1	82.5333				Y	N	N
C1	BAT 5511	tbp	UNKNOWN	SYBR	None				26.3443	26.3086	0.0504629							TRUE	1.01	TRUE	3	19	1	83.4568				N	N	N
C2	BAT 5512	tbp	UNKNOWN	SYBR	None				25.3103	25.0977	0.300581							TRUE	1.01	TRUE	3	18	1	83.6415				N	N	N
C3	BAT 5590	tbp	UNKNOWN	SYBR	None				26.3733	26.2631	0.155852							TRUE	1.01	TRUE	3	19	1	83.8262				N	N	N
C4	BAT 5594	tbp	UNKNOWN	SYBR	None				25.7715	25.7226	0.0691451							TRUE	1.01	TRUE	3	19	1	83.6415				N	N	N
C5	BAT 5511	tnfa	UNKNOWN	SYBR	None	2.87204	1.27825	6.45308	29.9587	30.2278	0.380542		3.91922	0.27144			-1.52208	TRUE	1.21337	TRUE	3	22	1	87.5202				N	N	N
C6	BAT 5512	tnfa	UNKNOWN	SYBR	None	3.84308	1.11313	13.2683	28.2398	28.5968	0.504867		3.49903	0.415475			-1.94226	TRUE	1.21337	TRUE	3	21	1	87.3355				Y	N	N
C7	BAT 5590	tnfa	UNKNOWN	SYBR	None	0.84891	0.442714	1.6278	31.7523	31.9408	0.266484		5.67761	0.218293			0.236316	TRUE	1.21337	TRUE	3	24	1	87.3355				N	N	N
C8	BAT 5594	tnfa	UNKNOWN	SYBR	None	0.939956	0.306693	2.88079	30.8809	31.2532	0.526567		5.53063	0.375536			0.0893345	TRUE	1.21337	TRUE	3	23	1	87.5202				Y	N	N
C9	BAT 5511	Arg1	UNKNOWN	SYBR	None	2.86562	1.26559	6.4885	33.8444	34.1161	0.384231		7.80745	0.274025			-1.51885	TRUE	0.861102	TRUE	3	27	1	83.0874				N	N	N
C10	BAT 5512	Arg1	UNKNOWN	SYBR	None	1.90521	0.915138	3.96641	33.3705	33.4941	0.174797		8.39635	0.245868			-0.929948	TRUE	0.861102	TRUE	3	26	1	83.0874				N	N	N
C11	BAT 5590	Arg1	UNKNOWN	SYBR	None	16.7519	11.0991	25.2838	31.6063	31.5232	0.117532		5.26004	0.138028			-4.06625	TRUE	0.861102	TRUE	3	25	1	82.9027				N	N	N
C12	BAT 5594	Arg1	UNKNOWN	SYBR	None	1.15456	0.910783	1.46358	34.7788	34.8416	0.0886959		9.11895	0.0795236			-0.207342	TRUE	0.861102	TRUE	3	27	1	82.5333				N	N	N
D1	BAT 5511	tbp	UNKNOWN	SYBR	None				26.2729	26.3086	0.0504629							TRUE	1.01	TRUE	3	19	1	83.8262				N	N	N
D2	BAT 5512	tbp	UNKNOWN	SYBR	None				24.8852	25.0977	0.300581							TRUE	1.01	TRUE	3	17	1	83.8262				N	N	N
D3	BAT 5590	tbp	UNKNOWN	SYBR	None				26.1529	26.2631	0.155852							TRUE	1.01	TRUE	3	19	1	83.8262				N	N	N
D4	BAT 5594	tbp	UNKNOWN	SYBR	None				25.6737	25.7226	0.0691451							TRUE	1.01	TRUE	3	18	1	83.8262				N	N	N
D5	BAT 5511	tnfa	UNKNOWN	SYBR	None	2.87204	1.27825	6.45308	30.4969	30.2278	0.380542		3.91922	0.27144			-1.52208	TRUE	1.21337	TRUE	3	23	1	87.5202				N	N	N
D6	BAT 5512	tnfa	UNKNOWN	SYBR	None	3.84308	1.11313	13.2683	28.9538	28.5968	0.504867		3.49903	0.415475			-1.94226	TRUE	1.21337	TRUE	3	21	1	87.7049				Y	N	N
D7	BAT 5590	tnfa	UNKNOWN	SYBR	None	0.84891	0.442714	1.6278	32.1292	31.9408	0.266484		5.67761	0.218293			0.236316	TRUE	1.21337	TRUE	3	25	1	87.7049				N	N	N
D8	BAT 5594	tnfa	UNKNOWN	SYBR	None	0.939956	0.306693	2.88079	31.6256	31.2532	0.526567		5.53063	0.375536			0.0893345	TRUE	1.21337	TRUE	3	24	1	87.5202				Y	N	N
D9	BAT 5511	Arg1	UNKNOWN	SYBR	None	2.86562	1.26559	6.4885	34.3878	34.1161	0.384231		7.80745	0.274025			-1.51885	TRUE	0.861102	TRUE	3	27	1	83.0874				N	N	N
D10	BAT 5512	Arg1	UNKNOWN	SYBR	None	1.90521	0.915138	3.96641	33.6177	33.4941	0.174797		8.39635	0.245868			-0.929948	TRUE	0.861102	TRUE	3	26	1	83.0874				N	N	N
D11	BAT 5590	Arg1	UNKNOWN	SYBR	None	16.7519	11.0991	25.2838	31.4401	31.5232	0.117532		5.26004	0.138028			-4.06625	TRUE	0.861102	TRUE	3	24	1	82.9027				N	N	N
D12	BAT 5594	Arg1	UNKNOWN	SYBR	None	1.15456	0.910783	1.46358	34.9043	34.8416	0.0886959		9.11895	0.0795236			-0.207342	TRUE	0.861102	TRUE	3	28	1	82.5333				N	N	N
E1	BAT 5508	il1b	UNKNOWN	SYBR	None	1	0.248263	4.02798	28.93	29.1668	0.334909		4.02325	0.467167			0	TRUE	1.00018	TRUE	3	21	1	84.1956				N	N	N
E2	BAT 5509	il1b	UNKNOWN	SYBR	None	1.5146	0.503515	4.55598	28.6157	28.7139	0.138886		3.42432	0.369267			-0.598934	TRUE	1.00018	TRUE	3	21	1	84.1956				N	N	N
E3	BAT 5510	il1b	UNKNOWN	SYBR	None	1.18781	0.725733	1.94409	29.6894	29.768	0.111227		3.77495	0.165199			-0.248304	TRUE	1.00018	TRUE	3	22	1	84.1956				N	N	N
E4	BAT 5592	il1b	UNKNOWN	SYBR	None	1.40572	0.533082	3.70686	30.968	31.2556	0.406785		3.53194	0.325121			-0.491314	TRUE	1.00018	TRUE	3	24	1	84.1956				N	N	N
E5	BAT 5508	il6	UNKNOWN	SYBR	None	1	0.300689	3.3257	31.6569	31.6432	0.0193714		6.49961	0.402928			0	TRUE	1.07208	TRUE	3	24	1	84.7497				N	N	N
E6	BAT 5509	il6	UNKNOWN	SYBR	None	1.87474	0.609092	5.77033	31.0066	30.8826	0.175448		5.59292	0.376968			-0.906693	TRUE	1.07208	TRUE	3	24	1	84.565				N	N	N
E7	BAT 5510	il6	UNKNOWN	SYBR	None	0.760697	0.192258	3.00981	33.325	32.8873	0.618996		6.89422	0.461176			0.394607	TRUE	1.07208	TRUE	3	26	1	84.565				Y	N	N
E8	BAT 5592	il6	UNKNOWN	SYBR	None	1.11394	0.53142	2.335	34.2642	34.0676	0.27791		6.34394	0.248161			-0.155674	TRUE	1.07208	TRUE	3	27	1	84.565				N	N	N
E9	H2O	tbp	UNKNOWN	SYBR	None				Undetermined									TRUE	1.01	TRUE	3	39	1	69.235				N	Y	Y
E10	H2O	il1b	UNKNOWN	SYBR	None				Undetermined									TRUE	1.00018	TRUE	3	39	1	69.6044				N	Y	Y
E11	H2O	tnfa	UNKNOWN	SYBR	None				Undetermined									TRUE	1.21337	TRUE	3	38	1	71.2667				N	N	Y
E12	H2O	il6	UNKNOWN	SYBR	None				Undetermined									TRUE	1.07208	TRUE	3	39	1	69.4197				N	Y	Y
F1	BAT 5508	il1b	UNKNOWN	SYBR	None	1	0.248263	4.02798	29.4037	29.1668	0.334909		4.02325	0.467167			0	TRUE	1.00018	TRUE	3	21	1	84.0109				N	N	N
F2	BAT 5509	il1b	UNKNOWN	SYBR	None	1.5146	0.503515	4.55598	28.8122	28.7139	0.138886		3.42432	0.369267			-0.598934	TRUE	1.00018	TRUE	3	21	1	84.0109				N	N	N
F3	BAT 5510	il1b	UNKNOWN	SYBR	None	1.18781	0.725733	1.94409	29.8467	29.768	0.111227		3.77495	0.165199			-0.248304	TRUE	1.00018	TRUE	3	23	1	84.1956				N	N	N
F4	BAT 5592	il1b	UNKNOWN	SYBR	None	1.40572	0.533082	3.70686	31.5433	31.2556	0.406785		3.53194	0.325121			-0.491314	TRUE	1.00018	TRUE	3	24	1	84.0109				N	N	N
F5	BAT 5508	il6	UNKNOWN	SYBR	None	1	0.300689	3.3257	31.6295	31.6432	0.0193714		6.49961	0.402928			0	TRUE	1.07208	TRUE	3	24	1	84.565				N	N	N
F6	BAT 5509	il6	UNKNOWN	SYBR	None	1.87474	0.609092	5.77033	30.7585	30.8826	0.175448		5.59292	0.376968			-0.906693	TRUE	1.07208	TRUE	3	24	1	84.565				N	N	N
F7	BAT 5510	il6	UNKNOWN	SYBR	None	0.760697	0.192258	3.00981	32.4496	32.8873	0.618996		6.89422	0.461176			0.394607	TRUE	1.07208	TRUE	3	25	1	84.565				Y	N	N
F8	BAT 5592	il6	UNKNOWN	SYBR	None	1.11394	0.53142	2.335	33.8711	34.0676	0.27791		6.34394	0.248161			-0.155674	TRUE	1.07208	TRUE	3	27	1	84.3803				N	N	N
F9	H2O	Arg1	UNKNOWN	SYBR	None				Undetermined									TRUE	0.861102	TRUE	3	39	1	61.847				N	Y	Y
G1	BAT 5511	il1b	UNKNOWN	SYBR	None	1.36713	1.08881	1.71659	29.8132	29.8807	0.0954151		3.5721	0.0763235			-0.451149	TRUE	1.00018	TRUE	3	22	1	83.8262				N	N	N
G2	BAT 5512	il1b	UNKNOWN	SYBR	None	1.67193	0.637175	4.38711	28.1356	28.3795	0.344833		3.28174	0.323464			-0.741515	TRUE	1.00018	TRUE	3	21	1	83.8262				N	N	N
G3	BAT 5590	il1b	UNKNOWN	SYBR	None	1.72012	1.20513	2.45518	29.5496	29.5039	0.0646283		3.24074	0.119303			-0.782511	TRUE	1.00018	TRUE	3	22	1	84.0109				N	N	N
G4	BAT 5594	il1b	UNKNOWN	SYBR	None	0.984439	0.793949	1.22063	29.7155	29.7685	0.074954		4.04588	0.072108			0.0226259	TRUE	1.00018	TRUE	3	22	1	84.0109				N	N	N
G5	BAT 5511	il6	UNKNOWN	SYBR	None	0.634066	0.0615167	6.53546	34.2469	33.4655	1.10506		7.15691	0.782211			0.657294	TRUE	1.07208	TRUE	3	27	1	84.3803				Y	N	N
G6	BAT 5512	il6	UNKNOWN	SYBR	None	0.862332	0.326414	2.27814	31.5642	31.811	0.349088		6.7133	0.325738			0.213685	TRUE	1.07208	TRUE	3	24	1	84.3803				N	N	N
G7	BAT 5590	il6	UNKNOWN	SYBR	None	1.52678	0.738494	3.1565	31.9351	32.1523	0.307126		5.88912	0.243532			-0.610493	TRUE	1.07208	TRUE	3	24	1	84.3803				N	N	N
G8	BAT 5594	il6	UNKNOWN	SYBR	None	0.35257	0.257548	0.482649	33.8195	33.7262	0.131889		8.00363	0.105299			1.50402	TRUE	1.07208	TRUE	3	26	1	84.1956				N	N	N
H1	BAT 5511	il1b	UNKNOWN	SYBR	None	1.36713	1.08881	1.71659	29.9482	29.8807	0.0954151		3.5721	0.0763235			-0.451149	TRUE	1.00018	TRUE	3	22	1	83.8262				N	N	N
H2	BAT 5512	il1b	UNKNOWN	SYBR	None	1.67193	0.637175	4.38711	28.6233	28.3795	0.344833		3.28174	0.323464			-0.741515	TRUE	1.00018	TRUE	3	21	1	83.8262				N	N	N
H3	BAT 5590	il1b	UNKNOWN	SYBR	None	1.72012	1.20513	2.45518	29.4582	29.5039	0.0646283		3.24074	0.119303			-0.782511	TRUE	1.00018	TRUE	3	22	1	83.8262				N	N	N
H4	BAT 5594	il1b	UNKNOWN	SYBR	None	0.984439	0.793949	1.22063	29.8215	29.7685	0.074954		4.04588	0.072108			0.0226259	TRUE	1.00018	TRUE	3	22	1	83.8262				N	N	N
H5	BAT 5511	il6	UNKNOWN	SYBR	None	0.634066	0.0615167	6.53546	32.6841	33.4655	1.10506		7.15691	0.782211			0.657294	TRUE	1.07208	TRUE	3	25	1	84.1956				Y	N	N
H6	BAT 5512	il6	UNKNOWN	SYBR	None	0.862332	0.326414	2.27814	32.0579	31.811	0.349088		6.7133	0.325738			0.213685	TRUE	1.07208	TRUE	3	25	1	84.1956				N	N	N
H7	BAT 5590	il6	UNKNOWN	SYBR	None	1.52678	0.738494	3.1565	32.3694	32.1523	0.307126		5.88912	0.243532			-0.610493	TRUE	1.07208	TRUE	3	24	1	84.1956				N	N	N
H8	BAT 5594	il6	UNKNOWN	SYBR	None	0.35257	0.257548	0.482649	33.633	33.7262	0.131889		8.00363	0.105299			1.50402	TRUE	1.07208	TRUE	3	26	1	84.1956				N	N	N
Analysis Type	Singleplex
Endogenous Control	tbp
RQ Min/Max Confidence Level	95.0
Reference Sample	BAT 5508
