# Supplementary material for: Adipocytes influence choroidal neovascularization via PRDM16
Source: EMBO Mol Med. 2026 May 19;18(6):2379–403. doi: 10.1038/s44321-026-00441-5 (PMC13269495; doi:10.1038/s44321-026-00441-5)
Supplement: Supplementary file 3 — Source data Fig. 2 [file 44321_2026_441_MOESM3_ESM.zip › Figure 2/2C/14 Days/20200810 BAT Ctrl and CNV 14 days il1b, il6, Tnf.xls]

## Sheet: Results
Block Type	96alum
Chemistry	SYBR_GREEN
Experiment File Name	C:\Users\betoh\Downloads\20200810 BAT 14 days post laser b6 sham vs laser CNV.eds
Experiment Run End Time	2020-08-10 17:01:41 PM EDT
Instrument Type	sds7500
Passive Reference	ROX
Well	Sample Name	Target Name	Task	Reporter	Quencher	RQ	RQ Min	RQ Max	Cт	Cт Mean	Cт SD	ΔCт	ΔCт Mean	ΔCт SE	HK Control ΔCт Mean	HK Control ΔCт SE	ΔΔCт	Automatic Ct Threshold	Ct Threshold	Automatic Baseline	Baseline Start	Baseline End	Efficiency	Tm1	Tm2	Tm3	Comments	HIGHSD	NOAMP	EXPFAIL	MTP
A1	BAT 5240	tbp	UNKNOWN	SYBR	None	1	0.270286	3.69979	27.1835	27.3263	0.202036		-3.6217	0.43867			0	TRUE	0.727984	TRUE	3	20	1	82.984				N	N	N	N
A2	BAT 5241	tbp	UNKNOWN	SYBR	None	1.70317	0.341166	8.50256	27.1608	26.8243	0.475844		-4.38993	0.539127			-0.768222	TRUE	0.727984	TRUE	3	21	1	82.984				N	N	N	N
A3	BAT 5353	tbp	UNKNOWN	SYBR	None	2.42859	0.38122	15.4715	26.9378	26.4359	0.709893		-4.90182	0.620878			-1.28012	TRUE	0.727984	TRUE	3	19	1	82.984				Y	N	N	N
A4	BAT 5591	tbp	UNKNOWN	SYBR	None	1.72689	0.0434947	68.5638	28.4038	28.1011	0.428142		-4.40988	1.2344			-0.788179	TRUE	0.727984	TRUE	3	21	1	82.984				N	N	N	N
A5	BAT 5592	tbp	UNKNOWN	SYBR	None	0.689699	0.336802	1.41236	27.1813	27.0557	0.17766		-3.08574	0.240332			0.535961	TRUE	0.727984	TRUE	3	19	1	82.984				N	N	N	N
A6	BAT 5593	tbp	UNKNOWN	SYBR	None	0.590704	0.154493	2.25855	27.5409	27.0917	0.635174		-2.86221	0.449697			0.759492	TRUE	0.727984	TRUE	3	21	1	82.984				Y	N	N	N
A7	BAT 5240	IL1b	UNKNOWN	SYBR	None	1	0.239027	4.18364	28.678	28.9194	0.34136		-2.02863	0.47988			0	TRUE	0.15791	TRUE	3	25	1	83.7566				N	N	N	N
A8	BAT 5241	IL1b	UNKNOWN	SYBR	None	2.80286	0.723361	10.8605	27.8685	27.6987	0.24009		-3.51553	0.454165			-1.4869	TRUE	0.15791	TRUE	3	24	1	83.7566				N	N	N	N
A9	BAT 5353	IL1b	UNKNOWN	SYBR	None	0.808076	0.0282403	23.1226	30.6801	29.6165	1.5041		-1.72119	1.12458			0.307437	TRUE	0.15791	TRUE	3	29	1	83.5634				Y	N	N	N
A10	BAT 5591	IL1b	UNKNOWN	SYBR	None	4.57353	0.126353	165.545	28.4158	28.289	0.179212		-4.22194	1.20339			-2.19331	TRUE	0.15791	TRUE	3	24	1	83.7566				N	N	N	N
A11	BAT 5592	IL1b	UNKNOWN	SYBR	None	0.70006	0.21838	2.24418	28.9598	28.6273	0.470308		-1.51418	0.390606			0.514449	TRUE	0.15791	TRUE	3	23	1	83.5634				N	N	N	N
A12	BAT 5593	IL1b	UNKNOWN	SYBR	None	0.979604	0.805131	1.19188	28.0169	27.955	0.0874146		-1.9989	0.0657675			0.0297298	TRUE	0.15791	TRUE	3	25	1	83.5634				N	N	N	N
B1	BAT 5240	tbp	UNKNOWN	SYBR	None	1	0.270286	3.69979	27.4692	27.3263	0.202036		-3.6217	0.43867			0	TRUE	0.727984	TRUE	3	24	1	82.7909				N	N	N	N
B2	BAT 5241	tbp	UNKNOWN	SYBR	None	1.70317	0.341166	8.50256	26.4879	26.8243	0.475844		-4.38993	0.539127			-0.768222	TRUE	0.727984	TRUE	3	19	1	82.984				N	N	N	N
B3	BAT 5353	tbp	UNKNOWN	SYBR	None	2.42859	0.38122	15.4715	25.9339	26.4359	0.709893		-4.90182	0.620878			-1.28012	TRUE	0.727984	TRUE	3	20	1	83.1771				Y	N	N	N
B4	BAT 5591	tbp	UNKNOWN	SYBR	None	1.72689	0.0434947	68.5638	27.7984	28.1011	0.428142		-4.40988	1.2344			-0.788179	TRUE	0.727984	TRUE	3	21	1	83.1771				N	N	N	N
B5	BAT 5592	tbp	UNKNOWN	SYBR	None	0.689699	0.336802	1.41236	26.9301	27.0557	0.17766		-3.08574	0.240332			0.535961	TRUE	0.727984	TRUE	3	20	1	83.1771				N	N	N	N
B6	BAT 5593	tbp	UNKNOWN	SYBR	None	0.590704	0.154493	2.25855	26.6426	27.0917	0.635174		-2.86221	0.449697			0.759492	TRUE	0.727984	TRUE	3	19	1	83.1771				Y	N	N	N
B7	BAT 5240	IL1b	UNKNOWN	SYBR	None	1	0.239027	4.18364	29.1608	28.9194	0.34136		-2.02863	0.47988			0	TRUE	0.15791	TRUE	3	27	1	83.7566				N	N	N	N
B8	BAT 5241	IL1b	UNKNOWN	SYBR	None	2.80286	0.723361	10.8605	27.529	27.6987	0.24009		-3.51553	0.454165			-1.4869	TRUE	0.15791	TRUE	3	22	1	83.9497				N	N	N	N
B9	BAT 5353	IL1b	UNKNOWN	SYBR	None	0.808076	0.0282403	23.1226	28.5529	29.6165	1.5041		-1.72119	1.12458			0.307437	TRUE	0.15791	TRUE	3	24	1	83.9497				Y	N	N	N
B10	BAT 5591	IL1b	UNKNOWN	SYBR	None	4.57353	0.126353	165.545	28.1623	28.289	0.179212		-4.22194	1.20339			-2.19331	TRUE	0.15791	TRUE	3	24	1	83.7566				N	N	N	N
B11	BAT 5592	IL1b	UNKNOWN	SYBR	None	0.70006	0.21838	2.24418	28.2947	28.6273	0.470308		-1.51418	0.390606			0.514449	TRUE	0.15791	TRUE	3	25	1	83.7566				N	N	N	N
B12	BAT 5593	IL1b	UNKNOWN	SYBR	None	0.979604	0.805131	1.19188	27.8932	27.955	0.0874146		-1.9989	0.0657675			0.0297298	TRUE	0.15791	TRUE	3	25	1	83.5634				N	N	N	N
C1	BAT 5240	UCP1	UNKNOWN	SYBR	None	1	0.150759	6.63309	15.9327	16.4127	0.678918		-14.5353	0.634418			0	TRUE	0.120477	TRUE	3	10	1	82.0183				Y	N	N	N
C2	BAT 5241	UCP1	UNKNOWN	SYBR	None	2.8947	0.81825	10.2405	15.1906	15.1455	0.063749		-16.0687	0.423646			-1.53341	TRUE	0.120477	TRUE	3	12	1	82.0183				N	N	N	N
C3	BAT 5353	UCP1	UNKNOWN	SYBR	None	3.48681	1.03874	11.7044	14.8234	15.0005	0.25043		-16.3372	0.406045			-1.80191	TRUE	0.120477	TRUE	3	10	1	82.2114				N	N	N	N
C4	BAT 5591	UCP1	UNKNOWN	SYBR	None	3.04692	0.0854587	108.634	16.4307	16.3683	0.0882629		-16.1427	1.19833			-1.60735	TRUE	0.120477	TRUE	3	12	1	82.2114				N	N	N	N
C5	BAT 5592	UCP1	UNKNOWN	SYBR	None	1.47836	0.798305	2.73773	15.0155	15.0421	0.0377036		-15.0993	0.206613			-0.563995	TRUE	0.120477	TRUE	3	11	1	82.4046				N	N	N	N
C6	BAT 5593	UCP1	UNKNOWN	SYBR	None	0.924419	0.858484	0.995419	15.5215	15.532	0.0148944		-14.4219	0.0248119			0.11338	TRUE	0.120477	TRUE	3	10	1	82.4046				N	N	N	N
C7	BAT 5240	IL6	UNKNOWN	SYBR	None	1	0.212738	4.70062	34.7814	34.4695	0.4411		3.52148	0.518947			0	TRUE	0.656189	TRUE	3	29	1	84.336				N	N	N	N
C8	BAT 5241	IL6	UNKNOWN	SYBR	None	1.6024	0.348525	7.36731	33.7653	34.0555	0.410393		2.84125	0.511522			-0.680236	TRUE	0.656189	TRUE	3	29	1	84.5291				N	N	N	N
C9	BAT 5353	IL6	UNKNOWN	SYBR	None	1.71327	0.525594	5.58473	34.2356	34.0824	0.216625		2.74473	0.396205			-0.776753	TRUE	0.656189	TRUE	3	29	1	84.5291				N	N	N	N
C10	BAT 5591	IL6	UNKNOWN	SYBR	None	4.37937	0.0816215	234.974	33.3092	33.9017	0.837998		1.39076	1.33537			-2.13072	TRUE	0.656189	TRUE	3	27	1	84.5291				Y	N	N	N
C11	BAT 5592	IL6	UNKNOWN	SYBR	None	0.738065			Undetermined	34.1011			3.95967				0.438181	TRUE	0.656189	TRUE	3	38	1	61.9314				N	N	Y	N
C12	BAT 5593	IL6	UNKNOWN	SYBR	None	0.274338	0.166161	0.452943	35.1748	35.3414	0.235629		5.38746	0.168122			1.86597	TRUE	0.656189	TRUE	3	30	1	84.1429				N	N	N	N
D1	BAT 5240	UCP1	UNKNOWN	SYBR	None	1	0.150759	6.63309	16.8928	16.4127	0.678918		-14.5353	0.634418			0	TRUE	0.120477	TRUE	3	15	1	82.0183				Y	N	N	N
D2	BAT 5241	UCP1	UNKNOWN	SYBR	None	2.8947	0.81825	10.2405	15.1005	15.1455	0.063749		-16.0687	0.423646			-1.53341	TRUE	0.120477	TRUE	3	11	1	82.2114				N	N	N	N
D3	BAT 5353	UCP1	UNKNOWN	SYBR	None	3.48681	1.03874	11.7044	15.1775	15.0005	0.25043		-16.3372	0.406045			-1.80191	TRUE	0.120477	TRUE	3	12	1	82.2114				N	N	N	N
D4	BAT 5591	UCP1	UNKNOWN	SYBR	None	3.04692	0.0854587	108.634	16.3059	16.3683	0.0882629		-16.1427	1.19833			-1.60735	TRUE	0.120477	TRUE	3	11	1	82.4046				N	N	N	N
D5	BAT 5592	UCP1	UNKNOWN	SYBR	None	1.47836	0.798305	2.73773	15.0688	15.0421	0.0377036		-15.0993	0.206613			-0.563995	TRUE	0.120477	TRUE	3	9	1	82.4046				N	N	N	N
D6	BAT 5593	UCP1	UNKNOWN	SYBR	None	0.924419	0.858484	0.995419	15.5425	15.532	0.0148944		-14.4219	0.0248119			0.11338	TRUE	0.120477	TRUE	3	11	1	82.4046				N	N	N	N
D7	BAT 5240	IL6	UNKNOWN	SYBR	None	1	0.212738	4.70062	34.1576	34.4695	0.4411		3.52148	0.518947			0	TRUE	0.656189	TRUE	3	30	1	84.336				N	N	N	N
D8	BAT 5241	IL6	UNKNOWN	SYBR	None	1.6024	0.348525	7.36731	34.3457	34.0555	0.410393		2.84125	0.511522			-0.680236	TRUE	0.656189	TRUE	3	31	1	84.336				N	N	N	N
D9	BAT 5353	IL6	UNKNOWN	SYBR	None	1.71327	0.525594	5.58473	33.9292	34.0824	0.216625		2.74473	0.396205			-0.776753	TRUE	0.656189	TRUE	3	30	1	84.5291				N	N	N	N
D10	BAT 5591	IL6	UNKNOWN	SYBR	None	4.37937	0.0816215	234.974	34.4943	33.9017	0.837998		1.39076	1.33537			-2.13072	TRUE	0.656189	TRUE	3	27	1	84.5291				Y	N	N	N
D11	BAT 5592	IL6	UNKNOWN	SYBR	None	0.738065			34.1011	34.1011			3.95967				0.438181	TRUE	0.656189	TRUE	3	26	1	84.336				N	N	N	N
D12	BAT 5593	IL6	UNKNOWN	SYBR	None	0.274338	0.166161	0.452943	35.508	35.3414	0.235629		5.38746	0.168122			1.86597	TRUE	0.656189	TRUE	3	30	1	84.1429				N	N	N	N
E1	BAT 5240	Pgc1a	UNKNOWN	SYBR	None	1	0.224901	4.4464	25.4134	25.6932	0.395684		-5.25481	0.500304			0	TRUE	1.01559	TRUE	3	18	1	87.04				N	N	N	N
E2	BAT 5241	Pgc1a	UNKNOWN	SYBR	None	1.19135	0.332128	4.2734	25.6295	25.7069	0.109444		-5.50741	0.428291			-0.252599	TRUE	1.01559	TRUE	3	18	1	87.04				N	N	N	N
E3	BAT 5353	Pgc1a	UNKNOWN	SYBR	None	2.74746	0.92022	8.20296	24.5932	24.6248	0.0446891		-6.71291	0.366761			-1.4581	TRUE	1.01559	TRUE	3	17	1	87.04				N	N	N	N
E4	BAT 5591	Pgc1a	UNKNOWN	SYBR	None	1.24028	0.0349452	44.0203	26.9298	26.9455	0.0221969		-5.56548	1.1968			-0.310668	TRUE	1.01559	TRUE	3	18	1	87.2331				N	N	N	N
E5	BAT 5592	Pgc1a	UNKNOWN	SYBR	None	0.707651	0.380479	1.31616	25.4217	25.3855	0.0512236		-4.75592	0.208062			0.49889	TRUE	1.01559	TRUE	3	17	1	87.2331				N	N	N	N
E6	BAT 5593	Pgc1a	UNKNOWN	SYBR	None	0.371923	0.322751	0.428586	26.0841	26.126	0.0592632		-3.82789	0.0475476			1.42692	TRUE	1.01559	TRUE	3	20	1	87.2331				N	N	N	N
E7	BAT 5240	TNFa	UNKNOWN	SYBR	None				30.5333	30.9481	0.586552							TRUE	0.218223	TRUE	3	28	1	87.4263				Y	N	N	N
E8	BAT 5241	TNFa	UNKNOWN	SYBR	None				30.793	31.2143	0.595724							TRUE	0.218223	TRUE	3	26	1	87.6194				Y	N	N	N
E9	BAT 5353	TNFa	UNKNOWN	SYBR	None				31.7031	31.3377	0.51675							TRUE	0.218223	TRUE	3	29	1	87.6194				Y	N	N	N
E10	BAT 5591	TNFa	UNKNOWN	SYBR	None				31.3143	32.511	1.69239							TRUE	0.218223	TRUE	3	26	1	87.6194				Y	N	N	N
E11	BAT 5592	TNFa	UNKNOWN	SYBR	None				30.3463	30.1414	0.289752							TRUE	0.218223	TRUE	3	25	1	87.4263				N	N	N	N
E12	BAT 5593	TNFa	UNKNOWN	SYBR	None				29.9315	29.9539	0.0317713							TRUE	0.218223	TRUE	3	26	1	87.2331				N	N	N	N
F1	BAT 5240	Pgc1a	UNKNOWN	SYBR	None	1	0.224901	4.4464	25.973	25.6932	0.395684		-5.25481	0.500304			0	TRUE	1.01559	TRUE	3	20	1	87.04				N	N	N	N
F2	BAT 5241	Pgc1a	UNKNOWN	SYBR	None	1.19135	0.332128	4.2734	25.7842	25.7069	0.109444		-5.50741	0.428291			-0.252599	TRUE	1.01559	TRUE	3	17	1	87.04				N	N	N	N
F3	BAT 5353	Pgc1a	UNKNOWN	SYBR	None	2.74746	0.92022	8.20296	24.6564	24.6248	0.0446891		-6.71291	0.366761			-1.4581	TRUE	1.01559	TRUE	3	17	1	87.04				N	N	N	N
F4	BAT 5591	Pgc1a	UNKNOWN	SYBR	None	1.24028	0.0349452	44.0203	26.9612	26.9455	0.0221969		-5.56548	1.1968			-0.310668	TRUE	1.01559	TRUE	3	20	1	87.2331				N	N	N	N
F5	BAT 5592	Pgc1a	UNKNOWN	SYBR	None	0.707651	0.380479	1.31616	25.3493	25.3855	0.0512236		-4.75592	0.208062			0.49889	TRUE	1.01559	TRUE	3	17	1	87.2331				N	N	N	N
F6	BAT 5593	Pgc1a	UNKNOWN	SYBR	None	0.371923	0.322751	0.428586	26.168	26.126	0.0592632		-3.82789	0.0475476			1.42692	TRUE	1.01559	TRUE	3	19	1	87.2331				N	N	N	N
F7	BAT 5240	TNFa	UNKNOWN	SYBR	None				31.3628	30.9481	0.586552							TRUE	0.218223	TRUE	3	29	1	87.4263				Y	N	N	N
F8	BAT 5241	TNFa	UNKNOWN	SYBR	None				31.6355	31.2143	0.595724							TRUE	0.218223	TRUE	3	28	1	87.6194				Y	N	N	N
F9	BAT 5353	TNFa	UNKNOWN	SYBR	None				30.9723	31.3377	0.51675							TRUE	0.218223	TRUE	3	29	1	87.4263				Y	N	N	N
F10	BAT 5591	TNFa	UNKNOWN	SYBR	None				33.7077	32.511	1.69239							TRUE	0.218223	TRUE	3	28	1	87.6194				Y	N	N	N
F11	BAT 5592	TNFa	UNKNOWN	SYBR	None				29.9366	30.1414	0.289752							TRUE	0.218223	TRUE	3	24	1	87.4263				N	N	N	N
F12	BAT 5593	TNFa	UNKNOWN	SYBR	None				29.9764	29.9539	0.0317713							TRUE	0.218223	TRUE	3	26	1	87.2331				N	N	N	N
G1	BAT 5240	PRdm16	UNKNOWN	SYBR	None	1	0.290201	3.44589	27.9335	27.9415	0.0112562		-3.00656	0.414831			0	TRUE	0.812942	TRUE	3	21	1	85.688				N	N	N	N
G2	BAT 5241	PRdm16	UNKNOWN	SYBR	None	1.58685	0.451227	5.58057	27.5603	27.5415	0.0264898		-3.67273	0.421657			-0.666168	TRUE	0.812942	TRUE	3	22	1	85.688				N	N	N	N
G3	BAT 5353	PRdm16	UNKNOWN	SYBR	None	1.5446	0.468679	5.09044	27.5415	27.7039	0.229744		-3.63379	0.399883			-0.627232	TRUE	0.812942	TRUE	3	20	1	85.8811				N	N	N	N
G4	BAT 5591	PRdm16	UNKNOWN	SYBR	None	2.80959	0.0768915	102.661	27.8602	28.0141	0.217645		-4.49692	1.20656			-1.49036	TRUE	0.812942	TRUE	3	20	1	85.8811				N	N	N	N
G5	BAT 5592	PRdm16	UNKNOWN	SYBR	None	1.14332	0.60727	2.15254	26.8866	26.9417	0.0778483		-3.19978	0.212151			-0.193225	TRUE	0.812942	TRUE	3	20	1	85.8811				N	N	N	N
G6	BAT 5593	PRdm16	UNKNOWN	SYBR	None	0.528094	0.371751	0.750191	27.753	27.8685	0.163406		-2.08543	0.117709			0.921132	TRUE	0.812942	TRUE	3	20	1	85.8811				N	N	N	N
G7	H2O	tbp	UNKNOWN	SYBR	None				Undetermined									TRUE	0.727984	TRUE	3	39	1	70.816				N	Y	Y	N
G8	H2O	UCP1	UNKNOWN	SYBR	None	2.156e-05			38	38			0.965961				15.5013	TRUE	0.120477	TRUE	3	36	1	76.224	61.9314			N	N	N	Y
G9	H2O	Pgc1a	UNKNOWN	SYBR	None				Undetermined									TRUE	1.01559	TRUE	3	39	1	61.5451				N	Y	Y	N
G10	H2O	PRdm16	UNKNOWN	SYBR	None				Undetermined									TRUE	0.812942	TRUE	3	39	1	69.0777				N	Y	Y	N
G11	H2O	IL1b	UNKNOWN	SYBR	None	0.125469			38	38			0.965961				2.99459	TRUE	0.15791	TRUE	3	36	1	74.0994	61.9314			N	N	N	Y
G12	H2O	IL6	UNKNOWN	SYBR	None				Undetermined									TRUE	0.656189	TRUE	3	39	1	68.6914				N	Y	Y	N
H1	BAT 5240	PRdm16	UNKNOWN	SYBR	None	1	0.290201	3.44589	27.9495	27.9415	0.0112562		-3.00656	0.414831			0	TRUE	0.812942	TRUE	3	21	1	85.688				N	N	N	N
H2	BAT 5241	PRdm16	UNKNOWN	SYBR	None	1.58685	0.451227	5.58057	27.5228	27.5415	0.0264898		-3.67273	0.421657			-0.666168	TRUE	0.812942	TRUE	3	20	1	85.4949				N	N	N	N
H3	BAT 5353	PRdm16	UNKNOWN	SYBR	None	1.5446	0.468679	5.09044	27.8664	27.7039	0.229744		-3.63379	0.399883			-0.627232	TRUE	0.812942	TRUE	3	20	1	85.688				N	N	N	N
H4	BAT 5591	PRdm16	UNKNOWN	SYBR	None	2.80959	0.0768915	102.661	28.168	28.0141	0.217645		-4.49692	1.20656			-1.49036	TRUE	0.812942	TRUE	3	21	1	85.688				N	N	N	N
H5	BAT 5592	PRdm16	UNKNOWN	SYBR	None	1.14332	0.60727	2.15254	26.9967	26.9417	0.0778483		-3.19978	0.212151			-0.193225	TRUE	0.812942	TRUE	3	21	1	85.688				N	N	N	N
H6	BAT 5593	PRdm16	UNKNOWN	SYBR	None	0.528094	0.371751	0.750191	27.9841	27.8685	0.163406		-2.08543	0.117709			0.921132	TRUE	0.812942	TRUE	3	21	1	85.688				N	N	N	N
H7	H2O	TNFa	UNKNOWN	SYBR	None				37.034	37.034								TRUE	0.218223	TRUE	3	32	1	87.6194	61.7383			N	N	N	Y
Analysis Type	Singleplex
Endogenous Control	TNFa
RQ Min/Max Confidence Level	95.0
Reference Sample	BAT 5240
