# Supplementary material for: Adipocytes influence choroidal neovascularization via PRDM16
Source: EMBO Mol Med. 2026 May 19;18(6):2379–403. doi: 10.1038/s44321-026-00441-5 (PMC13269495; doi:10.1038/s44321-026-00441-5)
Supplement: Supplementary file 3 — Source data Fig. 2 [file 44321_2026_441_MOESM3_ESM.zip › Figure 2/2C/3 Days/20200811 B6 iBAT 3 days Sham and CNV Il1b, Il6, Tnf.xls]

## Sheet: Results
Block Type	96alum
Chemistry	SYBR_GREEN
Experiment File Name	C:\Users\betoh\Downloads\20200811 B6 BAT 3 days post laserSham and laser CNV.eds
Experiment Run End Time	2020-08-11 11:12:41 AM EDT
Instrument Type	sds7500
Passive Reference	ROX
Well	Sample Name	Target Name	Task	Reporter	Quencher	RQ	RQ Min	RQ Max	Cт	Cт Mean	Cт SD	ΔCт	ΔCт Mean	ΔCт SE	HK Control ΔCт Mean	HK Control ΔCт SE	ΔΔCт	Automatic Ct Threshold	Ct Threshold	Automatic Baseline	Baseline Start	Baseline End	Efficiency	Tm1	Tm2	Tm3	Comments	HIGHSD	NOAMP	EXPFAIL	MTP
A1	BAT 5803	tbp	UNKNOWN	SYBR	None	1	0.0872315	11.4638	23.0508	23.4888	0.619383		-4.75606	0.817869			0	TRUE	0.656172	TRUE	3	17	1	82.9861				Y	N	N	N
A2	BAT 5812	tbp	UNKNOWN	SYBR	None	0.279008	0.0615572	1.2646	24.1842	24.5591	0.530109		-2.91444	0.506735			1.84162	TRUE	0.656172	TRUE	3	19	1	82.7913				Y	N	N	N
A3	BAT 6243	tbp	UNKNOWN	SYBR	None	0.401739	0.226649	0.71209	26.2787	26.4035	0.176591		-3.44039	0.191928			1.31567	TRUE	0.656172	TRUE	3	20	1	82.7913				N	N	N	N
A4	BAT 5807	tbp	UNKNOWN	SYBR	None	2.68271	0.545631	13.1901	23.9354	23.984	0.0686812		-6.17975	0.534018			-1.42369	TRUE	0.656172	TRUE	3	17	1	82.9861				N	N	N	N
A5	BAT 5811	tbp	UNKNOWN	SYBR	None	0.576674	0.093199	3.5682	23.4847	23.2347	0.353663		-3.96188	0.611104			0.794173	TRUE	0.656172	TRUE	3	17	1	82.9861				N	N	N	N
A6	BAT 6251	tbp	UNKNOWN	SYBR	None	0.117101	0.0433059	0.316649	26.3982	26.3753	0.0324065		-1.66189	0.333544			3.09417	TRUE	0.656172	TRUE	3	20	1	82.9861				N	N	N	N
A7	H2O	tbp	UNKNOWN	SYBR	None				Undetermined									TRUE	0.656172	TRUE	3	39	1	61.3636				N	Y	Y	N
A8	H2O	IL1b	UNKNOWN	SYBR	None				Undetermined									TRUE	0.757578	TRUE	3	23	1	62.3376				N	N	N	N
A9	H2O	IL6	UNKNOWN	SYBR	None				Undetermined									TRUE	0.643723	TRUE	3	39	1	66.2335				N	Y	Y	N
A10	H2O	TNfa	UNKNOWN	SYBR	None				Undetermined									TRUE	0.745561	TRUE	3	39	1	61.5584	69.1555			N	Y	Y	Y
B1	BAT 5803	tbp	UNKNOWN	SYBR	None	1	0.0872315	11.4638	23.9267	23.4888	0.619383		-4.75606	0.817869			0	TRUE	0.656172	TRUE	3	20	1	82.7913				Y	N	N	N
B2	BAT 5812	tbp	UNKNOWN	SYBR	None	0.279008	0.0615572	1.2646	24.9339	24.5591	0.530109		-2.91444	0.506735			1.84162	TRUE	0.656172	TRUE	3	17	1	82.9861				Y	N	N	N
B3	BAT 6243	tbp	UNKNOWN	SYBR	None	0.401739	0.226649	0.71209	26.5284	26.4035	0.176591		-3.44039	0.191928			1.31567	TRUE	0.656172	TRUE	3	21	1	82.9861				N	N	N	N
B4	BAT 5807	tbp	UNKNOWN	SYBR	None	2.68271	0.545631	13.1901	24.0326	23.984	0.0686812		-6.17975	0.534018			-1.42369	TRUE	0.656172	TRUE	3	18	1	83.1809				N	N	N	N
B5	BAT 5811	tbp	UNKNOWN	SYBR	None	0.576674	0.093199	3.5682	22.9846	23.2347	0.353663		-3.96188	0.611104			0.794173	TRUE	0.656172	TRUE	3	16	1	83.1809				N	N	N	N
B6	BAT 6251	tbp	UNKNOWN	SYBR	None	0.117101	0.0433059	0.316649	26.3524	26.3753	0.0324065		-1.66189	0.333544			3.09417	TRUE	0.656172	TRUE	3	23	1	83.1809				N	N	N	N
C1	BAT 5803	IL1b	UNKNOWN	SYBR	None				27.5541	28.2448	0.976824							TRUE	0.757578	TRUE	3	21	1	83.5705				Y	N	N	N
C2	BAT 5812	IL1b	UNKNOWN	SYBR	None				27.1325	27.4735	0.48223							TRUE	0.757578	TRUE	3	20	1	83.7653				N	N	N	N
C3	BAT 6243	IL1b	UNKNOWN	SYBR	None				29.6982	29.8439	0.206127							TRUE	0.757578	TRUE	3	23	1	83.7653				N	N	N	N
C4	BAT 5807	IL1b	UNKNOWN	SYBR	None				29.6319	30.1638	0.752086							TRUE	0.757578	TRUE	3	23	1	83.9601				Y	N	N	N
C5	BAT 5811	IL1b	UNKNOWN	SYBR	None				26.639	27.1965	0.788555							TRUE	0.757578	TRUE	3	19	1	83.9601				Y	N	N	N
C6	BAT 6251	IL1b	UNKNOWN	SYBR	None				28.3699	28.0372	0.470588							TRUE	0.757578	TRUE	3	24	1	83.9601				N	N	N	N
D1	BAT 5803	IL1b	UNKNOWN	SYBR	None				28.9356	28.2448	0.976824							TRUE	0.757578	TRUE	3	25	1	83.5705				Y	N	N	N
D2	BAT 5812	IL1b	UNKNOWN	SYBR	None				27.8145	27.4735	0.48223							TRUE	0.757578	TRUE	3	21	1	83.5705				N	N	N	N
D3	BAT 6243	IL1b	UNKNOWN	SYBR	None				29.9897	29.8439	0.206127							TRUE	0.757578	TRUE	3	23	1	83.5705				N	N	N	N
D4	BAT 5807	IL1b	UNKNOWN	SYBR	None				30.6956	30.1638	0.752086							TRUE	0.757578	TRUE	3	27	1	83.9601				Y	N	N	N
D5	BAT 5811	IL1b	UNKNOWN	SYBR	None				27.7541	27.1965	0.788555							TRUE	0.757578	TRUE	3	23	1	84.1549				Y	N	N	N
D6	BAT 6251	IL1b	UNKNOWN	SYBR	None				27.7044	28.0372	0.470588							TRUE	0.757578	TRUE	3	23	1	84.1549				N	N	N	N
E1	BAT 5803	IL6	UNKNOWN	SYBR	None	1	0.127432	7.84734	31.6839	31.6744	0.0134438		3.42958	0.690784			0	TRUE	0.643723	TRUE	3	26	1	84.3497				N	N	N	N
E2	BAT 5812	IL6	UNKNOWN	SYBR	None	0.500509	0.155116	1.61498	32.0966	31.9016	0.275725		4.42811	0.392792			0.998532	TRUE	0.643723	TRUE	3	28	1	84.1549				N	N	N	N
E3	BAT 6243	IL6	UNKNOWN	SYBR	None	4.6939	2.41095	9.13858	30.8734	31.0427	0.239417		1.19879	0.223393			-2.23079	TRUE	0.643723	TRUE	3	26	1	84.3497				N	N	N	N
E4	BAT 5807	IL6	UNKNOWN	SYBR	None	1.69498	0.0752624	38.1728	33.7308	32.8321	1.271		2.66831	1.04429			-0.761272	TRUE	0.643723	TRUE	3	30	1	84.5445				Y	N	N	N
E5	BAT 5811	IL6	UNKNOWN	SYBR	None	0.792736	0.150075	4.18745	30.9383	30.9612	0.0324578		3.76467	0.558065			0.335088	TRUE	0.643723	TRUE	3	26	1	84.7393				N	N	N	N
E6	BAT 6251	IL6	UNKNOWN	SYBR	None	0.186086	0.0541257	0.639767	34.1391	33.8927	0.348493		5.85554	0.414066			2.42596	TRUE	0.643723	TRUE	3	31	1	84.5445				N	N	N	N
F1	BAT 5803	IL6	UNKNOWN	SYBR	None	1	0.127432	7.84734	31.6649	31.6744	0.0134438		3.42958	0.690784			0	TRUE	0.643723	TRUE	3	25	1	84.1549				N	N	N	N
F2	BAT 5812	IL6	UNKNOWN	SYBR	None	0.500509	0.155116	1.61498	31.7066	31.9016	0.275725		4.42811	0.392792			0.998532	TRUE	0.643723	TRUE	3	26	1	84.1549				N	N	N	N
F3	BAT 6243	IL6	UNKNOWN	SYBR	None	4.6939	2.41095	9.13858	31.212	31.0427	0.239417		1.19879	0.223393			-2.23079	TRUE	0.643723	TRUE	3	27	1	84.3497				N	N	N	N
F4	BAT 5807	IL6	UNKNOWN	SYBR	None	1.69498	0.0752624	38.1728	31.9333	32.8321	1.271		2.66831	1.04429			-0.761272	TRUE	0.643723	TRUE	3	28	1	84.3497				Y	N	N	N
F5	BAT 5811	IL6	UNKNOWN	SYBR	None	0.792736	0.150075	4.18745	30.9842	30.9612	0.0324578		3.76467	0.558065			0.335088	TRUE	0.643723	TRUE	3	27	1	84.5445				N	N	N	N
F6	BAT 6251	IL6	UNKNOWN	SYBR	None	0.186086	0.0541257	0.639767	33.6463	33.8927	0.348493		5.85554	0.414066			2.42596	TRUE	0.643723	TRUE	3	31	1	84.5445				N	N	N	N
G1	BAT 5803	TNfa	UNKNOWN	SYBR	None	1	0.127437	7.84704	31.6891	31.6976	0.0120398		3.45277	0.690771			0	TRUE	0.745561	TRUE	3	25	1	87.2717				N	N	N	N
G2	BAT 5812	TNfa	UNKNOWN	SYBR	None	1.05316	0.380821	2.91254	30.8436	30.8515	0.0111578		3.37804	0.341079			-0.0747309	TRUE	0.745561	TRUE	3	24	1	87.2717				N	N	N	N
G3	BAT 6243	TNfa	UNKNOWN	SYBR	None	0.839801	0.481487	1.46476	33.665	33.5486	0.164603		3.70465	0.186524			0.251881	TRUE	0.745561	TRUE	3	26	1	87.2717				N	N	N	N
G4	BAT 5807	TNfa	UNKNOWN	SYBR	None	2.19258	0.448768	10.7125	32.494	32.4839	0.0143367		2.32014	0.531902			-1.13263	TRUE	0.745561	TRUE	3	28	1	87.4665				N	N	N	N
G5	BAT 5811	TNfa	UNKNOWN	SYBR	None	0.820643	0.090375	7.45179	31.4206	30.9345	0.687425		3.73794	0.73972			0.285172	TRUE	0.745561	TRUE	3	27	1	87.4665				Y	N	N	N
G6	BAT 6251	TNfa	UNKNOWN	SYBR	None	0.242825	0.0480089	1.22819	33.1022	33.532	0.607748		5.49478	0.543512			2.04201	TRUE	0.745561	TRUE	3	29	1	87.4665				Y	N	N	N
H1	BAT 5803	TNfa	UNKNOWN	SYBR	None	1	0.127437	7.84704	31.7061	31.6976	0.0120398		3.45277	0.690771			0	TRUE	0.745561	TRUE	3	25	1	87.2717				N	N	N	N
H2	BAT 5812	TNfa	UNKNOWN	SYBR	None	1.05316	0.380821	2.91254	30.8594	30.8515	0.0111578		3.37804	0.341079			-0.0747309	TRUE	0.745561	TRUE	3	23	1	87.0769				N	N	N	N
H3	BAT 6243	TNfa	UNKNOWN	SYBR	None	0.839801	0.481487	1.46476	33.4322	33.5486	0.164603		3.70465	0.186524			0.251881	TRUE	0.745561	TRUE	3	27	1	87.2717				N	N	N	N
H4	BAT 5807	TNfa	UNKNOWN	SYBR	None	2.19258	0.448768	10.7125	32.4738	32.4839	0.0143367		2.32014	0.531902			-1.13263	TRUE	0.745561	TRUE	3	26	1	87.2717				N	N	N	N
H5	BAT 5811	TNfa	UNKNOWN	SYBR	None	0.820643	0.090375	7.45179	30.4484	30.9345	0.687425		3.73794	0.73972			0.285172	TRUE	0.745561	TRUE	3	23	1	87.4665				Y	N	N	N
H6	BAT 6251	TNfa	UNKNOWN	SYBR	None	0.242825	0.0480089	1.22819	33.9617	33.532	0.607748		5.49478	0.543512			2.04201	TRUE	0.745561	TRUE	3	30	1	87.2717				Y	N	N	N
Analysis Type	Singleplex
Endogenous Control	IL1b
RQ Min/Max Confidence Level	95.0
Reference Sample	BAT 5803
