# Supplementary material for: Adipocytes influence choroidal neovascularization via PRDM16
Source: EMBO Mol Med. 2026 May 19;18(6):2379–403. doi: 10.1038/s44321-026-00441-5 (PMC13269495; doi:10.1038/s44321-026-00441-5)
Supplement: Supplementary file 3 — Source data Fig. 2 [file 44321_2026_441_MOESM3_ESM.zip › Figure 2/2C/qPCR iBAT inflammation.xlsx]

## Sheet: iBAT 3d
3 days post laser										Normalized
iBAT	Group	Sample	Ct Il1b	Ct Tbp	Delta CT	X control	Ddelta CT	RQ	Mean	RQ		Il1b
Experiment 1	Sham	n1	28.7589	24.8377	3.92122	3.89611	0.0251134	0.982743	1.23737	0.794223		Sham	CNV
		n2	29.6226	24.5602	5.06243		1.16632	0.445556		0.360085		0.794223	1.20484
		n3	28.0962	25.3915	2.70467		-1.19143	2.2838		1.84569		0.360085	1.31086
	CNV	n1	29.057	25.737	3.31999		-0.576113	1.49083		1.20484		1.84569	0.661987
		n2	28.9257	25.7274	3.19832		-0.697785	1.62201		1.31086		0.42413	0.158098
		n3	29.4863	25.3023	4.18396		0.287855	0.819119		0.661987		1.52014	0.735476
Experiment 2	Sham	n4	28.2448	23.4888	4.75606	3.70363	1.05243	0.482155	1.13681	0.42413		1.05573	3.6219
		n5	27.4735	24.5591	2.91444		-0.789192	1.72811		1.52014
		n6	29.8439	26.4035	3.44039		-0.263238	1.20017		1.05573		t.test	0.621409
	CNV	n4	30.1638	23.984	6.17975		2.47612	0.179727		0.158098
		n5	27.1965	23.2347	3.96189		0.258258	0.836097		0.735476
		n6	28.0372	26.3753	1.66189		-2.04174	4.11742		3.6219
										Normalized
iBAT	Group	Sample	Ct Il6	Ct Tbp	Delta CT	X control	Ddelta CT	RQ	Mean	RQ		Il6
Experiment 1	Sham	n1	30.9039	25.9565	4.94743	6.61683	-1.6694	3.18083	1.43558	2.21571		Sham	CNV
		n2	33.4844	25.9036	7.58081		0.963977	0.512642		0.357098		2.21571	0.627752
		n3	33.6149	26.2926	7.32226		0.705426	0.613261		0.427188		0.357098	6.5111
	CNV	n1	31.8762	25.1093	6.76694		0.150103	0.901186		0.627752		0.427188	0.769993
		n2	29.6655	26.2732	3.3923		-3.22453	9.34719		6.5111		0.207213	0.130921
		n3	32.3159	25.8436	6.47229		-0.144548	1.10538		0.769993		0.371717	0.28485
Experiment 2	Sham	n4	31.6744	23.4888	8.18564	6.72246	1.46318	0.362692	1.75033	0.207213		2.42107	0.329282
		n5	31.9016	24.5591	7.34255		0.620092	0.650629		0.371717
		n6	31.0427	26.4035	4.63918		-2.08327	4.23768		2.42107		t.test	0.696336
	CNV	n4	32.8321	23.984	8.84806		2.1256	0.229156		0.130921
		n5	30.9612	23.2347	7.72655		1.0041	0.498582		0.28485
		n6	33.8927	26.3753	7.51743		0.794973	0.576354		0.329282
										Normalized
iBAT	Group	Sample	Ct Tnf	Ct Tbp	Delta CT	X control	Ddelta CT	RQ	Mean	RQ		Tnf
Experiment 1	Sham	n1	30.1399	25.438	4.70191	5.85448	-1.15257	2.2231	1.18879	1.87006		Sham	CNV
		n2	31.9924	25.638	6.35438		0.499897	0.707157		0.594857		1.87006	0.702139
		n3	32.7142	26.207	6.50716		0.652676	0.636099		0.535083		0.594857	0.576976
	CNV	n1	30.5865	24.4714	6.11516		0.260683	0.834693		0.702139		0.535083	0.589742
		n2	32.3612	25.9628	6.39841		0.543928	0.685901		0.576976		0.436994	0.357156
		n3	31.8755	25.5087	6.36684		0.512355	0.701077		0.589742		1.64951	0.62187
Experiment 2	Sham	n4	31.6976	23.4888	8.20882	7.21545	0.993379	0.5023	1.14944	0.436994		0.913497	0.906165
		n5	30.8515	24.5591	6.29247		-0.922972	1.89602		1.64951
		n6	33.5486	26.4035	7.14504		-0.0704066	1.05001		0.913497		t.test	0.182066
	CNV	n4	32.4839	23.984	8.49988		1.28444	0.410531		0.357156
		n5	30.9345	23.2347	7.69983		0.48438	0.714804		0.62187
		n6	33.532	26.3753	7.15666		-0.0587813	1.04159		0.906165

## Sheet: iBAT 14d
14 days post laser										Normalized
iBAT	Group	Sample	Ct Il1b	Ct Tbp	Delta CT	X control	Ddelta CT	RQ	Mean	RQ		Il1b
Experiment 1	Sham	n1	29.8807	26.3086	3.5721	3.53511	0.0369883	0.974688	1.02372	0.952102		Sham	CNV
		n2	28.3795	25.0977	3.28174		-0.253377	1.19199		1.16437		0.952102	0.696425
		n3	29.5039	26.2631	3.24074		-0.294375	1.22635		1.19794		1.16437	1.0548
		n4	29.7685	25.7226	4.04588		0.510764	0.701851		0.685587		1.19794	0.82722
	CNV	n1	29.1668	25.1436	4.02325		0.488137	0.712945		0.696425		0.685587	0.978981
		n2	28.7139	25.2896	3.42432		-0.110797	1.07982		1.0548		1.00725	2.66761
		n3	29.768	25.9931	3.77495		0.239833	0.846843		0.82722		1.6576	1.02238
		n4	31.2556	27.7237	3.53194		-0.00317669	1.0022		0.978981		0.335148	1.67039
Experiment 2	sham	n5	28.9194	27.3263	1.59307	1.8827	-0.289624	1.22232	1.21353	1.00725
		n6	27.6987	26.8243	0.874395		-1.0083	2.01154		1.6576
		n7	29.6165	26.4359	3.18063		1.29793	0.40671		0.335148		t.test	0.384681
	CNV	n5	28.289	28.1011	0.187944		-1.69475	3.23722		2.66761
		n6	28.6273	27.0557	1.57156		-0.311139	1.24069		1.02238
		n7	27.955	27.0917	0.863312		-1.01939	2.02706		1.67039
										Normalized
iBAT	Group	Sample	Ct Il6	Ct Tbp	Delta CT	X control	Ddelta CT	RQ	Mean	RQ		Il6
Experiment 1	Sham	n1	33.4655	26.3086	7.15691	6.94074	0.216169	0.860848	1.14578	0.751319		Sham	CNV
		n2	31.811	25.0977	6.7133		-0.22744	1.17076		1.0218		0.751319	1.18492
		n3	32.1523	26.2631	5.88912		-1.05162	2.07286		1.80912		1.0218	2.22142
		n4	33.7262	25.7226	8.00363		1.06289	0.478672		0.417768		1.80912	0.901366
	CNV	n1	31.6432	25.1436	6.49961		-0.441126	1.35766		1.18492		0.417768	1.31994
		n2	30.8826	25.2896	5.59292		-1.34782	2.54527		2.22142		1.13366	2.87494
		n3	32.8873	25.9931	6.89422		-0.0465183	1.03277		0.901366		1.06659	1.21316
		n4	34.0676	27.7237	6.34394		-0.596802	1.51236		1.31994		0.799752	0.526501
Experiment 2	sham	n5	34.4695	27.3263	7.14319	7.34031	-0.197117	1.14641	1.01124	1.13366
		n6	34.0555	26.8243	7.23117		-0.109131	1.07858		1.06659
		n7	34.0824	26.4359	7.64655		0.306248	0.808742		0.799752		t.test	0.205984
	CNV	n5	33.9017	28.1011	5.80064		-1.53966	2.90726		2.87494
		n6	34.1011	27.0557	7.04541		-0.294899	1.2268		1.21316
		n7	35.3414	27.0917	8.24967		0.909363	0.53242		0.526501
										Normalized
iBAT	Group	Sample	Ct Tnf	Ct Tbp	Delta CT	X control	Ddelta CT	RQ	Mean	RQ		Tnf
Experiment 1	Sham	n1	30.2278	26.3086	3.91922	4.65662	-0.737405	1.66717	1.23411	1.35092		Sham	CNV
		n2	28.5968	25.0977	3.49903		-1.15759	2.23084		1.80766		1.35092	0.470368
		n3	31.9408	26.2631	5.67761		1.02099	0.492779		0.3993		1.80766	0.419961
		n4	31.2532	25.7226	5.53063		0.874007	0.545629		0.442125		0.3993	0.622381
	CNV	n1	30.5849	25.1436	5.4413		0.784672	0.580484		0.470368		0.442125	0.659503
		n2	30.8945	25.2896	5.60483		0.948206	0.518276		0.419961		1.50082	0.86909
		n3	31.0304	25.9931	5.03729		0.380663	0.768084		0.622381		0.881194	2.17606
		n4	32.6774	27.7237	4.9537		0.297081	0.813897		0.659503		0.617982	2.54073
Experiment 2	sham	n5	30.9481	27.3263	3.6217	4.30448	-0.68278	1.60523	1.06957	1.50082
		n6	31.2143	26.8243	4.38993		0.0854429	0.942495		0.881194
		n7	31.3377	26.4359	4.90182		0.597337	0.660973		0.617982		t.test	0.786588
	CNV	n5	32.511	28.1011	4.40988		0.105398	0.929549		0.86909
		n6	30.1414	27.0557	3.08574		-1.21874	2.32744		2.17606
		n7	29.9539	27.0917	2.86221		-1.44227	2.71748		2.54073
