# Supplementary material for: Adipocytes influence choroidal neovascularization via PRDM16
Source: EMBO Mol Med. 2026 May 19;18(6):2379–403. doi: 10.1038/s44321-026-00441-5 (PMC13269495; doi:10.1038/s44321-026-00441-5)
Supplement: Supplementary file 3 — Source data Fig. 2 [file 44321_2026_441_MOESM3_ESM.zip › Figure 2/2D/Inflammatory markers rOAT-calculations.xlsx]

## Sheet: Il1b
										Normalized
rOAT	Group	Sample	Ct Il1b	Ct Tbp	Delta CT	X control	Ddelta CT	RQ	Mean	RQ		Il1b
Experiment 1	Sham	Pool 1 (n1)	28.524	27.914	0.61	0.343667	0.266333	0.83143	1.29171	0.643668		Sham	CNV
		Pool 2 (n2)	26.212	27.234	-1.022		-1.36567	2.57695		1.995		0.643668	0.419688
		Pool 3 (n3)	29.016	27.573	1.443		1.09933	0.466732		0.36133		1.995	5.14578
	CNV	Pool 1 (n1)	29.957	28.73	1.227		0.883333	0.542113		0.419688		0.36133	1.20113
		Pool 2 (n2)	26.021	28.41	-2.389		-2.73267	6.64683		5.14578		1.62532	0.344297
		Pool 3 (n3)	27.292	27.582	-0.29		-0.633667	1.5515		1.20113		0.374679	0.917465
Experiment 2	Sham	Pool 4 (n4)	31.103	33.441	-2.338	-1.2795	-1.0585	2.08276	1.28145	1.62532		t.test	0.546147
		Pool 5 (n5)	33.203	33.424	-0.221		1.0585	0.480131		0.374679
	CNV	Pool 4 (n4)	32.012	32.111	-0.099		1.1805	0.441199		0.344297
		Pool 5 (n5)	31.21	32.723	-1.513		-0.2335	1.17568		0.917465

## Sheet: Il6
										Normalized
rOAT	Group	Sample	Ct Il6	Ct Tbp	Delta CT	X control	Ddelta CT	RQ	Mean	RQ		Il6
Experiment 1	Sham	Pool 1 (n1)	28.022	27.914	0.108	-0.071	0.179	0.883315	1.50303	0.58769		Sham	CNV
		Pool 2 (n2)	25.449	27.234	-1.785		-1.714	3.28069		2.18272		0.58769	0.426355
		Pool 3 (n3)	29.037	27.573	1.464		1.535	0.345079		0.229589		2.18272	5.65735
	CNV	Pool 1 (n1)	29.301	28.73	0.571		0.642	0.640824		0.426355		0.229589	1.13928
		Pool 2 (n2)	25.251	28.41	-3.159		-3.088	8.50317		5.65735		1.75266	0.472881
		Pool 3 (n3)	26.735	27.582	-0.847		-0.776	1.71238		1.13928		0.247337	0.62138
Experiment 2	Sham	Pool 4 (n4)	31.128	33.441	-2.313	-0.9005	-1.4125	2.66198	1.51882	1.75266		t.test	0.557944
		Pool 5 (n5)	33.936	33.424	0.512		1.4125	0.37566		0.247337
	CNV	Pool 4 (n4)	31.688	32.111	-0.423		0.4775	0.718221		0.472881
		Pool 5 (n5)	31.906	32.723	-0.817		0.0835	0.943765		0.62138

## Sheet: Tnf
										Normalized
rOAT	Group	Sample	Ct Tnf	Ct Tbp	Delta CT	X control	Ddelta CT	RQ	Mean	RQ		Tnf
Experiment 1	Sham	Pool 1 (n1)	32.953	27.914	5.039	4.186	0.853	0.553632	1.08521	0.510161		Sham	CNV
		Pool 2 (n2)	31.141	27.234	3.907		-0.279	1.21335		1.11808		0.510161	0.765262
		Pool 3 (n3)	31.185	27.573	3.612		-0.574	1.48865		1.37176		1.11808	2.07775
	CNV	Pool 1 (n1)	33.184	28.73	4.454		0.268	0.83047		0.765262		1.37176	2.20232
		Pool 2 (n2)	31.423	28.41	3.013		-1.173	2.2548		2.07775		0.555142	0.629784
		Pool 3 (n3)	30.511	27.582	2.929		-1.257	2.38998		2.20232		1.44486
Experiment 2	Sham	Pool 4 (n4)	39.032	33.441	5.591	4.901	0.69	0.619854	1.11657	0.555142		t.test	0.363287
		Pool 5 (n5)	37.635	33.424	4.211		-0.69	1.61328		1.44486
	CNV	Pool 4 (n4)	37.52	32.111	5.409		0.508	0.703197		0.629784
		Pool 5 (n5)	undetermined	undetermined
