# Supplementary material for: Adipocytes influence choroidal neovascularization via PRDM16
Source: EMBO Mol Med. 2026 May 19;18(6):2379–403. doi: 10.1038/s44321-026-00441-5 (PMC13269495; doi:10.1038/s44321-026-00441-5)
Supplement: Supplementary file 3 — Source data Fig. 2 [file 44321_2026_441_MOESM3_ESM.zip › Figure 2/2D/2021-03-24 inflammation rOAT Sahm and CNV 3 days.xls]

## Sheet: Sample Setup
Block Type	96-Well Block (0.2mL)
Calibration Background is expired	No
Calibration Background performed on	11-24-2020
Calibration Normalization FAM-ROX is expired	No
Calibration Normalization FAM-ROX performed on	11-24-2020
Calibration Normalization VIC-ROX is expired	No
Calibration Normalization VIC-ROX performed on	11-24-2020
Calibration Pure Dye CY3 is expired	No
Calibration Pure Dye CY3 performed on	03-26-2020
Calibration Pure Dye CY5 is expired	No
Calibration Pure Dye CY5 performed on	03-26-2020
Calibration Pure Dye FAM is expired	No
Calibration Pure Dye FAM performed on	11-24-2020
Calibration Pure Dye NED is expired	No
Calibration Pure Dye NED performed on	09-15-2020
Calibration Pure Dye ROX is expired	No
Calibration Pure Dye ROX performed on	11-24-2020
Calibration Pure Dye SYBR is expired	No
Calibration Pure Dye SYBR performed on	11-24-2020
Calibration Pure Dye TAMRA is expired	No
Calibration Pure Dye TAMRA performed on	11-24-2020
Calibration Pure Dye VIC is expired	No
Calibration Pure Dye VIC performed on	11-24-2020
Calibration ROI is expired	No
Calibration ROI performed on	11-24-2020
Calibration Uniformity is expired	No
Calibration Uniformity performed on	11-24-2020
Chemistry	SYBR_GREEN
Date Created	2021-03-24 17:54:50 PM EDT
Experiment Barcode
Experiment Comment
Experiment File Name	P:\ABI-2\Sapieha\Roberto\rOAT\2021-03-24 inflammation rOAT Sahm and CNV 3 days.eds
Experiment Name	2021-03-24 inflammation rOAT Sahm and CNV 3 days
Experiment Run End Time	2021-03-24 20:39:31 PM EDT
Experiment Type	Comparative Cт (ΔΔCт)
Instrument Name	278870006
Instrument Serial Number	278870006
Instrument Type	QuantStudio(TM) 7 Flex System
Passive Reference	ROX
Quantification Cycle Method	Ct
Signal Smoothing On	true
Stage/ Cycle where Analysis is performed	Stage 2, Step 2
User Name
Well	Well Position	Sample Name	Sample Color	Biogroup Name	Biogroup Color	Target Name	Target Color	Task	Reporter	Quencher	Quantity	Comments
1	A1	rOAT Sham 1	RGB(176,23,31)			tbp	RGB(176,23,31)	UNKNOWN	SYBR	None
2	A2	rOAT Sham 2	RGB(0,0,255)			tbp	RGB(176,23,31)	UNKNOWN	SYBR	None
3	A3	rOAT Sham 3	RGB(0,139,69)			tbp	RGB(176,23,31)	UNKNOWN	SYBR	None
4	A4	rOAT Sham 4	RGB(255,127,0)			tbp	RGB(176,23,31)	UNKNOWN	SYBR	None
5	A5	rOAT CNV 1	RGB(139,137,112)			tbp	RGB(176,23,31)	UNKNOWN	SYBR	None
6	A6	rOAT CNV 2	RGB(238,121,66)			tbp	RGB(176,23,31)	UNKNOWN	SYBR	None
7	A7	rOAT CNV 3	RGB(142,56,142)			tbp	RGB(176,23,31)	UNKNOWN	SYBR	None
8	A8	rOAT CNV 4	RGB(198,113,113)			tbp	RGB(176,23,31)	UNKNOWN	SYBR	None
9	A9	H2O	RGB(0,245,255)			tbp	RGB(176,23,31)	UNKNOWN	SYBR	None
10	A10	H2O	RGB(0,245,255)			IL1b	RGB(0,0,255)	UNKNOWN	SYBR	None
11	A11	H2O	RGB(0,245,255)			IL6	RGB(0,139,69)	UNKNOWN	SYBR	None
12	A12	H2O	RGB(0,245,255)			TNFa	RGB(238,238,0)	UNKNOWN	SYBR	None
13	B1	rOAT Sham 1	RGB(176,23,31)			tbp	RGB(176,23,31)	UNKNOWN	SYBR	None
14	B2	rOAT Sham 2	RGB(0,0,255)			tbp	RGB(176,23,31)	UNKNOWN	SYBR	None
15	B3	rOAT Sham 3	RGB(0,139,69)			tbp	RGB(176,23,31)	UNKNOWN	SYBR	None
16	B4	rOAT Sham 4	RGB(255,127,0)			tbp	RGB(176,23,31)	UNKNOWN	SYBR	None
17	B5	rOAT CNV 1	RGB(139,137,112)			tbp	RGB(176,23,31)	UNKNOWN	SYBR	None
18	B6	rOAT CNV 2	RGB(238,121,66)			tbp	RGB(176,23,31)	UNKNOWN	SYBR	None
19	B7	rOAT CNV 3	RGB(142,56,142)			tbp	RGB(176,23,31)	UNKNOWN	SYBR	None
20	B8	rOAT CNV 4	RGB(198,113,113)			tbp	RGB(176,23,31)	UNKNOWN	SYBR	None
21	B9
22	B10
23	B11
24	B12
25	C1	rOAT Sham 1	RGB(176,23,31)			IL1b	RGB(0,0,255)	UNKNOWN	SYBR	None
26	C2	rOAT Sham 2	RGB(0,0,255)			IL1b	RGB(0,0,255)	UNKNOWN	SYBR	None
27	C3	rOAT Sham 3	RGB(0,139,69)			IL1b	RGB(0,0,255)	UNKNOWN	SYBR	None
28	C4	rOAT Sham 4	RGB(255,127,0)			IL1b	RGB(0,0,255)	UNKNOWN	SYBR	None
29	C5	rOAT CNV 1	RGB(139,137,112)			IL1b	RGB(0,0,255)	UNKNOWN	SYBR	None
30	C6	rOAT CNV 2	RGB(238,121,66)			IL1b	RGB(0,0,255)	UNKNOWN	SYBR	None
31	C7	rOAT CNV 3	RGB(142,56,142)			IL1b	RGB(0,0,255)	UNKNOWN	SYBR	None
32	C8	rOAT CNV 4	RGB(198,113,113)			IL1b	RGB(0,0,255)	UNKNOWN	SYBR	None
33	C9
34	C10
35	C11
36	C12
37	D1	rOAT Sham 1	RGB(176,23,31)			IL1b	RGB(0,0,255)	UNKNOWN	SYBR	None
38	D2	rOAT Sham 2	RGB(0,0,255)			IL1b	RGB(0,0,255)	UNKNOWN	SYBR	None
39	D3	rOAT Sham 3	RGB(0,139,69)			IL1b	RGB(0,0,255)	UNKNOWN	SYBR	None
40	D4	rOAT Sham 4	RGB(255,127,0)			IL1b	RGB(0,0,255)	UNKNOWN	SYBR	None
41	D5	rOAT CNV 1	RGB(139,137,112)			IL1b	RGB(0,0,255)	UNKNOWN	SYBR	None
42	D6	rOAT CNV 2	RGB(238,121,66)			IL1b	RGB(0,0,255)	UNKNOWN	SYBR	None
43	D7	rOAT CNV 3	RGB(142,56,142)			IL1b	RGB(0,0,255)	UNKNOWN	SYBR	None
44	D8	rOAT CNV 4	RGB(198,113,113)			IL1b	RGB(0,0,255)	UNKNOWN	SYBR	None
45	D9
46	D10
47	D11
48	D12
49	E1	rOAT Sham 1	RGB(176,23,31)			IL6	RGB(0,139,69)	UNKNOWN	SYBR	None
50	E2	rOAT Sham 2	RGB(0,0,255)			IL6	RGB(0,139,69)	UNKNOWN	SYBR	None
51	E3	rOAT Sham 3	RGB(0,139,69)			IL6	RGB(0,139,69)	UNKNOWN	SYBR	None
52	E4	rOAT Sham 4	RGB(255,127,0)			IL6	RGB(0,139,69)	UNKNOWN	SYBR	None
53	E5	rOAT CNV 1	RGB(139,137,112)			IL6	RGB(0,139,69)	UNKNOWN	SYBR	None
54	E6	rOAT CNV 2	RGB(238,121,66)			IL6	RGB(0,139,69)	UNKNOWN	SYBR	None
55	E7	rOAT CNV 3	RGB(142,56,142)			IL6	RGB(0,139,69)	UNKNOWN	SYBR	None
56	E8	rOAT CNV 4	RGB(198,113,113)			IL6	RGB(0,139,69)	UNKNOWN	SYBR	None
57	E9
58	E10
59	E11
60	E12
61	F1	rOAT Sham 1	RGB(176,23,31)			IL6	RGB(0,139,69)	UNKNOWN	SYBR	None
62	F2	rOAT Sham 2	RGB(0,0,255)			IL6	RGB(0,139,69)	UNKNOWN	SYBR	None
63	F3	rOAT Sham 3	RGB(0,139,69)			IL6	RGB(0,139,69)	UNKNOWN	SYBR	None
64	F4	rOAT Sham 4	RGB(255,127,0)			IL6	RGB(0,139,69)	UNKNOWN	SYBR	None
65	F5	rOAT CNV 1	RGB(139,137,112)			IL6	RGB(0,139,69)	UNKNOWN	SYBR	None
66	F6	rOAT CNV 2	RGB(238,121,66)			IL6	RGB(0,139,69)	UNKNOWN	SYBR	None
67	F7	rOAT CNV 3	RGB(142,56,142)			IL6	RGB(0,139,69)	UNKNOWN	SYBR	None
68	F8	rOAT CNV 4	RGB(198,113,113)			IL6	RGB(0,139,69)	UNKNOWN	SYBR	None
69	F9
70	F10
71	F11
72	F12
73	G1	rOAT Sham 1	RGB(176,23,31)			TNFa	RGB(238,238,0)	UNKNOWN	SYBR	None
74	G2	rOAT Sham 2	RGB(0,0,255)			TNFa	RGB(238,238,0)	UNKNOWN	SYBR	None
75	G3	rOAT Sham 3	RGB(0,139,69)			TNFa	RGB(238,238,0)	UNKNOWN	SYBR	None
76	G4	rOAT Sham 4	RGB(255,127,0)			TNFa	RGB(238,238,0)	UNKNOWN	SYBR	None
77	G5	rOAT CNV 1	RGB(139,137,112)			TNFa	RGB(238,238,0)	UNKNOWN	SYBR	None
78	G6	rOAT CNV 2	RGB(238,121,66)			TNFa	RGB(238,238,0)	UNKNOWN	SYBR	None
79	G7	rOAT CNV 3	RGB(142,56,142)			TNFa	RGB(238,238,0)	UNKNOWN	SYBR	None
80	G8	rOAT CNV 4	RGB(198,113,113)			TNFa	RGB(238,238,0)	UNKNOWN	SYBR	None
81	G9
82	G10
83	G11
84	G12
85	H1	rOAT Sham 1	RGB(176,23,31)			TNFa	RGB(238,238,0)	UNKNOWN	SYBR	None
86	H2	rOAT Sham 2	RGB(0,0,255)			TNFa	RGB(238,238,0)	UNKNOWN	SYBR	None
87	H3	rOAT Sham 3	RGB(0,139,69)			TNFa	RGB(238,238,0)	UNKNOWN	SYBR	None
88	H4	rOAT Sham 4	RGB(255,127,0)			TNFa	RGB(238,238,0)	UNKNOWN	SYBR	None
89	H5	rOAT CNV 1	RGB(139,137,112)			TNFa	RGB(238,238,0)	UNKNOWN	SYBR	None
90	H6	rOAT CNV 2	RGB(238,121,66)			TNFa	RGB(238,238,0)	UNKNOWN	SYBR	None
91	H7	rOAT CNV 3	RGB(142,56,142)			TNFa	RGB(238,238,0)	UNKNOWN	SYBR	None
92	H8	rOAT CNV 4	RGB(198,113,113)			TNFa	RGB(238,238,0)	UNKNOWN	SYBR	None
93	H9
94	H10
95	H11
96	H12

## Sheet: Raw Data
Block Type	96-Well Block (0.2mL)
Calibration Background is expired	No
Calibration Background performed on	11-24-2020
Calibration Normalization FAM-ROX is expired	No
Calibration Normalization FAM-ROX performed on	11-24-2020
Calibration Normalization VIC-ROX is expired	No
Calibration Normalization VIC-ROX performed on	11-24-2020
Calibration Pure Dye CY3 is expired	No
Calibration Pure Dye CY3 performed on	03-26-2020
Calibration Pure Dye CY5 is expired	No
Calibration Pure Dye CY5 performed on	03-26-2020
Calibration Pure Dye FAM is expired	No
Calibration Pure Dye FAM performed on	11-24-2020
Calibration Pure Dye NED is expired	No
Calibration Pure Dye NED performed on	09-15-2020
Calibration Pure Dye ROX is expired	No
Calibration Pure Dye ROX performed on	11-24-2020
Calibration Pure Dye SYBR is expired	No
Calibration Pure Dye SYBR performed on	11-24-2020
Calibration Pure Dye TAMRA is expired	No
Calibration Pure Dye TAMRA performed on	11-24-2020
Calibration Pure Dye VIC is expired	No
Calibration Pure Dye VIC performed on	11-24-2020
Calibration ROI is expired	No
Calibration ROI performed on	11-24-2020
Calibration Uniformity is expired	No
Calibration Uniformity performed on	11-24-2020
Chemistry	SYBR_GREEN
Date Created	2021-03-24 17:54:50 PM EDT
Experiment Barcode
Experiment Comment
Experiment File Name	P:\ABI-2\Sapieha\Roberto\rOAT\2021-03-24 inflammation rOAT Sahm and CNV 3 days.eds
Experiment Name	2021-03-24 inflammation rOAT Sahm and CNV 3 days
Experiment Run End Time	2021-03-24 20:39:31 PM EDT
Experiment Type	Comparative Cт (ΔΔCт)
Instrument Name	278870006
Instrument Serial Number	278870006
Instrument Type	QuantStudio(TM) 7 Flex System
Passive Reference	ROX
Quantification Cycle Method	Ct
Signal Smoothing On	true
Stage/ Cycle where Analysis is performed	Stage 2, Step 2
User Name
Well	Well Position	Cycle	x1-m1	x2-m2	x3-m3	x4-m4	x5-m5
1	A1	1	630337	254704	540134	1.32734e+06	13140.5
2	A2	1	554015	238872	575262	1.29105e+06	3491.03
3	A3	1	589464	245121	567473	1.2263e+06	12579.6
4	A4	1	521048	231867	565758	1.18652e+06	3318.4
5	A5	1	516371	230586	549724	1.14402e+06	3685.67
6	A6	1	507434	228456	548308	1.14868e+06	2219.84
7	A7	1	534363	228165	545560	1.12679e+06	2662.05
8	A8	1	537417	228654	551250	1114916	6263.54
9	A9	1	418575	192193	495254	1.02496e+06	5476.21
10	A10	1	431606	201028	507165	1.07065e+06	4733.03
11	A11	1	347994	175490	470630	1.03063e+06	1600.22
12	A12	1	835636	325419	756412	1.58546e+06	7227.79
13	B1	1	658316	265866	580897	1.38664e+06	5678.23
14	B2	1	582895	247788	566569	1.2708e+06	4623.89
15	B3	1	582577	244452	566000	1219503	3194.97
16	B4	1	537439	243923	592373	1.22396e+06	2972.28
17	B5	1	573590	248195	597088	1.20986e+06	2191.29
18	B6	1	507725	238782	592633	1.19072e+06	1239.55
19	B7	1	502804	233334	564873	1.14367e+06	3710.42
20	B8	1	506451	227591	552489	1.10252e+06	1285.65
21	B9	1	46407.4	8269.79	11765.2	9791.6	2536.85
22	B10	1	106866	13772.7	10048.3	8589.89	1807.88
23	B11	1	79451.1	10072.2	9106.28	15864.6	271648
24	B12	1	160264	18013.2	19653.4	15913.1	3433.79
25	C1	1	689866	277004	625923	1.42876e+06	10656.3
26	C2	1	636756	279161	646233	1.41897e+06	14191.2
27	C3	1	663878	286430	669085	1.40285e+06	4214.42
28	C4	1	587693	280535	688894	1.3909e+06	13649.2
29	C5	1	629625	288522	684943	1.34533e+06	9653.65
30	C6	1	602612	267525	654446	1.28814e+06	1819.8
31	C7	1	584307	256312	617089	1.22286e+06	4154.7
32	C8	1	709985	255271	603252	1.16838e+06	8528.76
33	C9	1	16487.8	2417.89	9665.17	1949.04	-136.623
34	C10	1	78013.9	12481.1	21515.4	10525	5835.52
35	C11	1	129295	18851.9	21828.7	15212.7	4659.41
36	C12	1	87511.7	12401.2	8194.65	11029.4	2409.87
37	D1	1	439331	194568	458025	1.00803e+06	3697.83
38	D2	1	588833	259878	622348	1.30465e+06	7384.6
39	D3	1	692092	294916	690317	1.40395e+06	9770.87
40	D4	1	669387	289242	710194	1394436	2652.06
41	D5	1	626654	291081	729888	1.40315e+06	6017.44
42	D6	1	575906	262748	663733	1.26873e+06	-407.632
43	D7	1	559137	254012	628992	1.21835e+06	2105.03
44	D8	1	546069	246659	597365	1159801	3455.85
45	D9	1	81973.4	11570.9	23927.6	12474.5	5910.45
46	D10	1	56301.3	7945.31	17327.5	9691.03	3700.59
47	D11	1	36565.3	5134.34	5095.79	5130.43	-74.2458
48	D12	1	30871.5	3613.1	3756.33	4367.67	1462.08
49	E1	1	434595	204158	509404	1.15429e+06	3774.42
50	E2	1	483703	233978	604971	1.27582e+06	4505.05
51	E3	1	595889	245188	596695	1.19714e+06	9839.52
52	E4	1	538877	265367	703566	1.3519e+06	3839
53	E5	1	535192	258498	677848	1.27243e+06	4676.71
54	E6	1	548055	262340	675008	1.26333e+06	7197.72
55	E7	1	648254	297945	757187	1.43404e+06	6388.91
56	E8	1	702069	335942	823293	1.59031e+06	3601.1
57	E9	1	76093	12149.2	15025.4	11883.4	5008.71
58	E10	1	66988.5	9340.21	11254.9	8687.43	23119.8
59	E11	1	100019	9922.99	4781.53	7356.95	142.459
60	E12	1	-10038.9	-501.879	-620.69	1795.34	-1590.2
61	F1	1	527722	233717	576586	1.30076e+06	8081.36
62	F2	1	620995	278515	694418	1.48777e+06	5073.07
63	F3	1	531898	244175	603925	1.25564e+06	3526.6
64	F4	1	497557	231708	589058	1.17912e+06	3720.08
65	F5	1	510339	245259	614605	1.18137e+06	3617.24
66	F6	1	590513	280291	698585	1.33516e+06	5586.31
67	F7	1	586690	278149	674431	1.31967e+06	7389.3
68	F8	1	573381	278796	678000	1.36161e+06	911723
69	F9	1	133984	17314.3	18602.1	15127.1	3177.86
70	F10	1	56375.9	7190.29	7363.1	7584.07	865.315
71	F11	1	173682	18214.2	7129.54	7943.59	2201.34
72	F12	1	89094.3	8327.17	6466.54	6769.84	3037.08
73	G1	1	917081	372146	839683	1.96878e+06	8395.89
74	G2	1	542752	241494	551119	1.24611e+06	4853.04
75	G3	1	592949	236526	532952	1.11952e+06	5738.88
76	G4	1	581007	254836	600416	1.25205e+06	4014.3
77	G5	1	581729	260972	620283	1.24512e+06	6612.11
78	G6	1	626252	275661	646058	1.2803e+06	31143.5
79	G7	1	648930	282761	659006	1.30635e+06	2292.25
80	G8	1	640631	283313	668266	1.33133e+06	3620.18
81	G9	1	112022	16129.2	14076.6	12360.8	7053.69
82	G10	1	95494.5	15667.4	17743.8	10159.4	5363.16
83	G11	1	81930.6	6776.68	6456.82	6263.24	3368.32
84	G12	1	70460	7055.79	6680.32	8184.84	1561.75
85	H1	1	554197	238267	505935	1.29277e+06	5288.63
86	H2	1	471372	207980	467663	1.09709e+06	3309.95
87	H3	1	550037	225757	497722	1.09866e+06	52757.2
88	H4	1	578762	246732	569280	1.2096e+06	3497.25
89	H5	1	600131	240360	537460	1094391	6081.07
90	H6	1	571932	247155	573170	1.16369e+06	3159.83
91	H7	1	658956	280213	652467	1.32222e+06	5941.45
92	H8	1	636245	270729	634591	1.28405e+06	3901.4
93	H9	1	82354.8	10963.2	7358.22	8173.21	1976.82
94	H10	1	76536.7	8209.89	2452.06	7965.78	1502.21
95	H11	1	64862.8	7121.94	3152.15	4844.6	2409.72
96	H12	1	245110	52431	63174.2	60935.4	25835.8
1	A1	2	644078	258228	545893	1.34575e+06	12586.5
2	A2	2	566121	242185	582154	1.30817e+06	4315.57
3	A3	2	611688	247374	577038	1244272	12787.8
4	A4	2	537947	237611	575951	1.20167e+06	2477.93
5	A5	2	527208	232342	556414	1.15825e+06	3577.93
6	A6	2	521075	232552	554072	1.16528e+06	2189.62
7	A7	2	543068	231958	548264	1.13585e+06	2357.55
8	A8	2	540694	230749	559075	1.12656e+06	5589.76
9	A9	2	428158	195989	501010	1.03825e+06	5815.13
10	A10	2	439126	202849	511397	1.08306e+06	3871.48
11	A11	2	355840	173907	475346	1.0397e+06	1450.8
12	A12	2	839720	330372	762660	1.59776e+06	9444.44
13	B1	2	662987	267192	589294	1.40571e+06	5849.19
14	B2	2	594044	250316	575585	1285880	6132.8
15	B3	2	604050	250392	575771	1.24255e+06	5837.47
16	B4	2	548665	245294	599926	1.23832e+06	1042.3
17	B5	2	589556	250740	604555	1.22021e+06	3346.68
18	B6	2	519801	241825	597705	1.20096e+06	2239.54
19	B7	2	514259	237127	570478	1.15905e+06	3596.32
20	B8	2	514679	228841	558755	1.11416e+06	-303.002
21	B9	2	48890.6	9125.64	13174.4	9892.64	1510.77
22	B10	2	113734	14002.1	8287.94	9284.57	2624.9
23	B11	2	83029.1	12744	9152.61	16346.6	260987
24	B12	2	164903	16307	16657.2	15759.8	3766.15
25	C1	2	710529	285467	635469	1.45685e+06	11248.6
26	C2	2	652299	284545	655707	1.43871e+06	15553.7
27	C3	2	685858	294073	678187	1.42155e+06	6074.31
28	C4	2	602328	282920	696802	1.40955e+06	13737.8
29	C5	2	641906	290837	689564	1.36156e+06	7738.51
30	C6	2	613356	273811	656220	1.30017e+06	4796.57
31	C7	2	606768	264156	626225	1.24254e+06	6886.49
32	C8	2	756392	263064	614406	1.18971e+06	9951.73
33	C9	2	19094.7	4152.65	7819.42	1210.31	-2247.05
34	C10	2	81081.5	12620	21474.8	12779.3	3379.55
35	C11	2	134775	18735.1	21271.3	16754.2	6215.38
36	C12	2	90872.5	12313.6	7074.59	9188.9	1366.66
37	D1	2	447632	196361	464047	1.02114e+06	3494.2
38	D2	2	603495	262893	628797	1.3208e+06	7785.17
39	D3	2	712997	299344	699152	1.42153e+06	10963.6
40	D4	2	684829	296588	722075	1.41462e+06	3145.99
41	D5	2	635250	296637	744297	1.41931e+06	2855.87
42	D6	2	589140	266443	670315	1277947	1743.53
43	D7	2	583047	259805	644199	1.23536e+06	5406.55
44	D8	2	562111	245625	608582	1.17616e+06	3265.33
45	D9	2	86014.1	15297.6	22616.2	12806.6	6152.06
46	D10	2	58383.3	8426.08	16646.3	8477.12	3265.01
47	D11	2	37993.6	5704.84	5218.09	5208.18	928.098
48	D12	2	32079.8	3631.12	3081.5	3043.57	579.866
49	E1	2	445799	208326	518211	1.17335e+06	4364.38
50	E2	2	494856	237759	612824	1.29306e+06	4960.47
51	E3	2	609150	248139	607216	1.20803e+06	8710.36
52	E4	2	549709	269023	714129	1.36866e+06	3730.18
53	E5	2	549508	261637	686212	1.28429e+06	1394.49
54	E6	2	567737	267559	687134	1.28394e+06	1828.62
55	E7	2	666599	307085	768527	1.45454e+06	5646.85
56	E8	2	708179	340084	829399	1.61164e+06	5615.87
57	E9	2	79211.5	11871.4	14975.5	11347.4	4264.2
58	E10	2	70248	9912.41	10165.9	10398.2	24022.5
59	E11	2	105090	11366.5	4013.78	7060.28	1814.86
60	E12	2	-9103.12	574.909	684.744	851.889	-1344.09
61	F1	2	537342	236098	586029	1.31859e+06	8439.18
62	F2	2	630003	280514	703820	1.50587e+06	5118.67
63	F3	2	545434	246586	614298	1.27377e+06	3058.54
64	F4	2	510260	236143	594587	1.19665e+06	4499.23
65	F5	2	521819	247392	625374	1.19793e+06	4076.85
66	F6	2	607361	283552	705035	1.34709e+06	5925.54
67	F7	2	606685	283673	680939	1.33419e+06	7357.96
68	F8	2	595592	281660	686169	1.37836e+06	929310
69	F9	2	137801	17737.2	18738.6	15556.4	2294.71
70	F10	2	59281.1	6513.18	7838.06	6612.5	1481.42
71	F11	2	180234	17293.4	6522.16	8728.22	1693.55
72	F12	2	93285.9	8304.5	5092.48	7201.36	2040.61
73	G1	2	938922	378791	853722	1.99992e+06	7803.34
74	G2	2	551611	245185	559327	1.26488e+06	4043.99
75	G3	2	621649	240664	540163	1.13628e+06	6684.24
76	G4	2	594108	258687	609827	1.26939e+06	4059.01
77	G5	2	594361	266016	627332	1.2613e+06	4559.42
78	G6	2	644150	281087	654883	1.29623e+06	24808.8
79	G7	2	668550	288278	667919	1328547	5106.95
80	G8	2	662249	288514	676400	1.34684e+06	2430.82
81	G9	2	117896	16922.5	14080.9	12956.8	7733.51
82	G10	2	96748.2	15622.8	19633.1	10947	7399.49
83	G11	2	83207.9	9098.94	6241.12	6560.45	3290.3
84	G12	2	73391.7	6301.51	7001.37	6194.58	1928.33
85	H1	2	563750	242249	513367	1.31132e+06	5214.93
86	H2	2	479528	209826	473827	1.11156e+06	3493.32
87	H3	2	571041	230288	504794	1.11484e+06	56067.1
88	H4	2	593589	251231	578016	1229043	3540.71
89	H5	2	611194	244178	544555	1.10823e+06	4850.84
90	H6	2	587879	249676	583630	1.18452e+06	3720.69
91	H7	2	675920	284122	660989	1.33872e+06	5056.71
92	H8	2	653032	276076	639772	1.29892e+06	3512.14
93	H9	2	85450.6	9950.44	7031.55	7681.12	1528.74
94	H10	2	80862.5	7962.63	2589.13	8153.99	1288.34
95	H11	2	72019.1	7549.45	4793.88	5255.37	1468.28
96	H12	2	252503	54838.1	67028.3	63290.6	26168.7
1	A1	3	660662	265576	560795	1.37712e+06	13318.4
2	A2	3	574004	248533	593286	1.33211e+06	4507.62
3	A3	3	625274	254747	588719	1.27001e+06	12146.7
4	A4	3	544418	241580	585731	1.22443e+06	3819.4
5	A5	3	534958	237639	568423	1.17958e+06	3442.97
6	A6	3	529316	236054	564267	1.18755e+06	1099.41
7	A7	3	553443	235546	560060	1.15535e+06	1623.53
8	A8	3	546443	234447	565033	1.14279e+06	5740.61
9	A9	3	434724	200483	509544	1.05882e+06	4221.13
10	A10	3	445430	207694	521065	1.10078e+06	4137.65
11	A11	3	358687	179064	486935	1.0574e+06	847.849
12	A12	3	849380	335657	774672	1627002	7559.56
13	B1	3	672018	273618	598310	1.42816e+06	6143.24
14	B2	3	602420	254378	585180	1.30937e+06	5276.56
15	B3	3	616101	255576	587808	1.26524e+06	3650.61
16	B4	3	555540	249998	610285	1.25913e+06	2421.87
17	B5	3	599442	254455	615465	1.24258e+06	1920.2
18	B6	3	528029	246132	607717	1.21967e+06	2093.02
19	B7	3	525802	241116	581432	1179172	3515.69
20	B8	3	525508	234183	566225	1127261	1302.13
21	B9	3	50998.3	8871.79	9423.03	10947.4	1124.83
22	B10	3	116550	13902.1	10055.9	9249.07	2310.3
23	B11	3	84839.3	12370	8208.63	16090.1	253669
24	B12	3	172625	19590.7	16784.3	14987.7	4802.74
25	C1	3	724411	287786	649609	1.48386e+06	11583.5
26	C2	3	661722	288672	669006	1.4609e+06	15762.8
27	C3	3	697381	297794	688128	1.44198e+06	3162.83
28	C4	3	610106	287683	707919	1.4296e+06	12024.3
29	C5	3	647571	293162	703224	1.3817e+06	10745.8
30	C6	3	626529	278515	664022	1.31921e+06	4992.39
31	C7	3	619505	270237	636084	1.25816e+06	6636.6
32	C8	3	770794	269838	627328	1.20933e+06	8223.02
33	C9	3	19454.1	783.962	7218.88	1419.52	-2762.17
34	C10	3	85861.5	13171.4	18899.1	12124.7	5606.07
35	C11	3	138944	18838.6	21826.3	15772.8	4176.06
36	C12	3	94335	13160.2	7040.66	10720.2	1123.4
37	D1	3	456334	200305	472211	1.03744e+06	4190.48
38	D2	3	609379	268467	639713	1341997	7001.84
39	D3	3	726949	305806	711523	1442107	11740.7
40	D4	3	697287	302477	730832	1.43462e+06	3266.43
41	D5	3	649017	296086	752699	1438170	5726.09
42	D6	3	597807	271722	677265	1.291e+06	-252.914
43	D7	3	592448	266763	657435	1.25742e+06	3801.03
44	D8	3	572257	253780	611480	1.19318e+06	3460.51
45	D9	3	87372.3	16384.6	21587.9	12770.4	6572.43
46	D10	3	59383.8	9029.56	15769.4	8527.67	3474.57
47	D11	3	39888.9	5189	4397.81	4145.81	-529.965
48	D12	3	33232.9	3051.77	2195.24	3564.39	782.008
49	E1	3	452141	212799	527856	1.19268e+06	3379.14
50	E2	3	501576	242105	622974	1.3136e+06	4369.24
51	E3	3	616375	251235	612117	1.22585e+06	8375.01
52	E4	3	557654	272610	721613	1.38204e+06	4010.28
53	E5	3	553155	268051	695391	1.30662e+06	3483.5
54	E6	3	576662	272336	701441	1.30612e+06	4492.85
55	E7	3	684514	313320	780518	1.47198e+06	7787.76
56	E8	3	724169	344474	844887	1.63093e+06	3184.31
57	E9	3	82492.1	12276.1	14686.6	12532.3	3054.82
58	E10	3	71190.8	9113.67	9927.33	9622.43	26175.3
59	E11	3	109039	13701.9	3161.03	8217.48	1325.37
60	E12	3	-7006.74	684.339	640.493	2517.49	-970.359
61	F1	3	548470	243288	596196	1.343e+06	8376.31
62	F2	3	639158	287668	716059	1.52832e+06	5481.23
63	F3	3	559938	252718	624289	1.29192e+06	3413.6
64	F4	3	514179	238674	604829	1.21447e+06	3339.59
65	F5	3	535431	252680	637110	1219230	1893.78
66	F6	3	614965	284844	720823	1.36894e+06	5456.41
67	F7	3	615658	290301	693566	1.35954e+06	6135.86
68	F8	3	604259	289109	696056	1.40251e+06	942253
69	F9	3	140311	18861.5	18653.6	14283	2108.95
70	F10	3	60629.7	7241.84	6594.05	7522.9	823.602
71	F11	3	185499	19927.5	8945.21	9003.76	1935.53
72	F12	3	97165.3	9258.76	4534.8	7735.71	1548.02
73	G1	3	956140	387260	872389	2.03953e+06	8073.62
74	G2	3	560999	249530	569026	1.28548e+06	4064.76
75	G3	3	664703	252190	553013	1.16107e+06	13578.7
76	G4	3	606029	262984	617135	1.286e+06	3836.9
77	G5	3	602485	270634	637294	1.28088e+06	5132.79
78	G6	3	656089	286937	664072	1315330	21981.2
79	G7	3	681455	293979	681423	1.35519e+06	3631.33
80	G8	3	670469	295246	686284	1.36561e+06	2546.86
81	G9	3	118640	17154	16393.4	13519	7986.84
82	G10	3	100122	14999.2	19436.1	10424.2	7114.66
83	G11	3	85351.6	9059.34	6018.25	5944.39	3119.77
84	G12	3	74588.6	5966.61	6665.65	7384.07	2527.38
85	H1	3	572396	246377	524349	1.33777e+06	4810.49
86	H2	3	483468	214022	482731	1.13239e+06	2209.75
87	H3	3	582158	235551	517088	1.1383e+06	62126.7
88	H4	3	605644	255296	589912	1.25195e+06	3301.02
89	H5	3	619269	249169	555978	1.13015e+06	4034.04
90	H6	3	602021	257533	595708	1.21008e+06	4633.25
91	H7	3	684505	289238	671238	1.35854e+06	4621.48
92	H8	3	663134	281566	654093	1.3245e+06	4374.07
93	H9	3	89114.8	11166.6	8329.66	9613.08	2081.95
94	H10	3	81864	9014.49	2084.84	9076.4	2003.92
95	H11	3	71061.9	6446.6	3785.12	5192.24	2535.67
96	H12	3	259688	59312.7	71798.6	65775.5	26376.8
1	A1	4	668940	269202	567387	1.39559e+06	13924.6
2	A2	4	577066	250079	598045	1.34416e+06	3986.86
3	A3	4	633133	258113	594041	1.28212e+06	11877.1
4	A4	4	551532	244525	590433	1.23716e+06	3207.79
5	A5	4	539684	240551	572345	1189056	3336.97
6	A6	4	537754	241109	571536	1.19606e+06	2039.77
7	A7	4	557797	239651	565096	1.16444e+06	2373.18
8	A8	4	551728	236515	569750	1.14933e+06	5362.14
9	A9	4	438565	200787	513315	1.06627e+06	6152.34
10	A10	4	448635	207502	525402	1.11205e+06	4362.7
11	A11	4	361741	181156	487874	1.06641e+06	544.871
12	A12	4	853441	341477	780867	1.64373e+06	6521.91
13	B1	4	682002	276496	605399	1.4402e+06	6358.89
14	B2	4	606276	257965	592200	1.31973e+06	4643.85
15	B3	4	628115	259274	593346	1.27649e+06	3289.23
16	B4	4	560141	251847	613733	1267042	1785.52
17	B5	4	605908	258362	619628	1.24963e+06	3655.39
18	B6	4	532813	248455	610154	1.2276e+06	4322.96
19	B7	4	532822	241684	586559	1187290	3302.64
20	B8	4	528288	235886	569671	1.13481e+06	1283.34
21	B9	4	52813.8	8150.23	9314.66	9486.69	-198.855
22	B10	4	114605	13520.8	9043.71	9594.9	2964.83
23	B11	4	89106.9	9563.38	5945.83	16470.5	249653
24	B12	4	174102	16084.8	14899.9	14784.2	3958.93
25	C1	4	734290	292859	655372	1.49745e+06	12129.7
26	C2	4	668726	293463	673391	1.4731e+06	16141.1
27	C3	4	706742	300165	694889	1.45123e+06	4719.05
28	C4	4	612651	288460	712414	1.4376e+06	14553.1
29	C5	4	652046	296407	704286	1387266	8803.34
30	C6	4	631456	277887	671487	1.32327e+06	5049.82
31	C7	4	626051	271390	634802	1.26453e+06	2940.26
32	C8	4	782931	271852	631321	1220082	9069.79
33	C9	4	21456.7	1967.01	6036.53	2051.5	-1424.65
34	C10	4	87972	12452.9	21615.6	13431	4798.26
35	C11	4	138347	17593.4	20618.3	16634.2	3997.28
36	C12	4	95477.3	13472.4	7214.16	10618.8	1647.4
37	D1	4	459688	202175	474663	1.0466e+06	3307.5
38	D2	4	614194	271921	646050	1.35161e+06	6999.39
39	D3	4	738255	308793	714945	1.45309e+06	10271.2
40	D4	4	703074	302317	736128	1.44277e+06	2883.37
41	D5	4	656115	302954	759774	1.45019e+06	3371.19
42	D6	4	601915	272270	681680	1.29985e+06	-1878.63
43	D7	4	602046	270502	658503	1.26873e+06	3685.11
44	D8	4	576487	255868	616753	1.19691e+06	1849.7
45	D9	4	90251.2	14649.9	22737.4	15050.3	5711.67
46	D10	4	60460.3	8880.58	17281.2	8766.39	3083.93
47	D11	4	40865.5	6481.25	5738.36	4563.57	-279.445
48	D12	4	33806.4	3822.9	1995.41	4007.41	624.005
49	E1	4	456081	213728	529223	1.20132e+06	4395.19
50	E2	4	505105	244719	626524	1.32088e+06	2873.43
51	E3	4	620637	253659	614470	1.23292e+06	9249.28
52	E4	4	559203	275521	726287	1.39192e+06	3760.3
53	E5	4	558103	270942	702220	1.31464e+06	3543.61
54	E6	4	583231	274393	704229	1.31378e+06	4986.94
55	E7	4	692380	314004	786386	1.48265e+06	7238.79
56	E8	4	733491	345575	848461	1.63971e+06	3926.1
57	E9	4	83876.5	12655.4	16134.5	13687.5	5269.61
58	E10	4	73744.2	9619.42	9044.64	8826.88	25367.9
59	E11	4	110049	10262	5362.14	7759.86	1135.71
60	E12	4	-6029.6	387.878	-1530.89	1979.05	-1064.55
61	F1	4	557581	244932	601827	1.35554e+06	8331.34
62	F2	4	644091	289047	721861	1.5409e+06	4929.45
63	F3	4	571348	254690	628683	1.30377e+06	2960
64	F4	4	519790	241386	610140	1.22582e+06	3375.57
65	F5	4	542458	255255	641302	1.23012e+06	2416.24
66	F6	4	621698	288978	724962	1.37837e+06	5275.62
67	F7	4	627075	291431	702258	1.37027e+06	5456.76
68	F8	4	610263	290271	704606	1.41487e+06	944544
69	F9	4	142908	17536.4	18406.4	15216.1	3186.56
70	F10	4	59895.6	7709.93	5695.97	6125.38	2497.47
71	F11	4	189860	17968.4	7798.64	10671.1	2006.48
72	F12	4	97813	9673.43	5756.5	8259.33	1647.44
73	G1	4	965698	392599	881666	2.06428e+06	8270.92
74	G2	4	565806	253006	573527	1.29609e+06	2990.16
75	G3	4	693752	256541	560390	1.17465e+06	16392.9
76	G4	4	612576	266675	622971	1.2981e+06	3709.04
77	G5	4	609254	272923	642669	1.29028e+06	4353.11
78	G6	4	662379	289662	667580	1.32639e+06	19155.2
79	G7	4	690766	297979	690975	1.36631e+06	4511.07
80	G8	4	677025	296370	693990	1375787	4107.13
81	G9	4	121559	17721.6	14505	13720	8404.21
82	G10	4	98549.7	14962.2	18491.5	11061.5	5640.05
83	G11	4	86296.6	8497.12	5594.36	6295.57	2966.74
84	G12	4	78313.7	6991.09	8206.54	6250.95	1900.26
85	H1	4	581661	249010	530914	1355571	4793.08
86	H2	4	485791	215848	487493	1.14407e+06	2258.86
87	H3	4	592608	238587	522123	1.15069e+06	60861.7
88	H4	4	614886	259531	594637	1.26397e+06	3967.74
89	H5	4	623414	251159	560890	1.14208e+06	5350.87
90	H6	4	610678	258171	602505	1.22248e+06	3373.04
91	H7	4	692409	289746	676659	1.36889e+06	4331.58
92	H8	4	670711	283531	658394	1.33761e+06	3282.17
93	H9	4	90220.2	10620.5	7637.15	9176.22	2992.27
94	H10	4	82574.8	8604.91	2817.66	8778.22	1094.41
95	H11	4	73169.2	7814.1	3622.02	5257.85	937.353
96	H12	4	266200	60311	72247	67494.2	26986.2
1	A1	5	677575	270331	572097	1.40754e+06	14771.9
2	A2	5	581207	249350	600938	1.35103e+06	4282.62
3	A3	5	638558	259197	598718	1.28935e+06	12055.3
4	A4	5	556478	245091	596130	1.24449e+06	4244.39
5	A5	5	545746	241917	575703	1.19334e+06	3764.21
6	A6	5	541613	241856	572223	1.20326e+06	1844.09
7	A7	5	564352	238593	564891	1.16932e+06	2687.89
8	A8	5	552909	236861	571594	1.15337e+06	6451.16
9	A9	5	440646	204150	516577	1.06989e+06	5883.78
10	A10	5	451922	209919	527072	1115244	4458.67
11	A11	5	363641	180371	490537	1.07218e+06	662.345
12	A12	5	863389	340294	785904	1.6497e+06	8519.86
13	B1	5	682851	277734	606429	1.44733e+06	6610.69
14	B2	5	611208	257531	591672	1324377	6157.21
15	B3	5	636103	258128	595979	1.28464e+06	4394.45
16	B4	5	563899	254239	617169	1271736	2301.46
17	B5	5	606972	257890	620876	1.25397e+06	3742.94
18	B6	5	535507	248023	611083	1.2306e+06	1852.36
19	B7	5	533198	244350	587449	1190991	2394.69
20	B8	5	533436	234494	570668	1.13867e+06	1160.57
21	B9	5	54467.6	7103.77	10015.4	8807.8	132.108
22	B10	5	117877	15490.2	9957.41	8390.3	3393.34
23	B11	5	89760.4	10722.6	11618	15793.4	247093
24	B12	5	177421	17908.4	16823.7	14751.4	2881.86
25	C1	5	741329	295578	658426	1.5064e+06	12106.5
26	C2	5	673638	293807	675621	1.47956e+06	15439.8
27	C3	5	717235	301880	697266	1456248	6931.75
28	C4	5	617622	289447	714281	1.44148e+06	13096.1
29	C5	5	654635	296856	705943	1.39137e+06	9258.24
30	C6	5	637120	278578	670155	1325773	5325.99
31	C7	5	633392	272595	643032	1.26741e+06	4454.31
32	C8	5	715169	264456	629934	1.21792e+06	4867.33
33	C9	5	20693.9	685.735	6805.11	1440.01	1039.75
34	C10	5	90035.4	13650.8	22140.2	13227.9	5705.63
35	C11	5	139621	18688.6	23272.7	15888.6	4660.72
36	C12	5	97062.4	13396.8	7041.09	9189.41	2391.47
37	D1	5	463236	201718	475997	1.04812e+06	4795.06
38	D2	5	618856	272130	646704	1.35755e+06	5787.34
39	D3	5	745542	310421	718913	1.45607e+06	10227.4
40	D4	5	709221	303126	735608	1.44516e+06	2497.23
41	D5	5	659085	303919	756953	1.45369e+06	3786
42	D6	5	602740	272412	681334	1.29648e+06	1981.49
43	D7	5	608273	270548	661231	1.27133e+06	418.743
44	D8	5	580002	255732	616630	1201333	3008.01
45	D9	5	91818.4	16969	20690.8	14027.6	4533.89
46	D10	5	61905	8013.73	15938.9	9526.48	3376.49
47	D11	5	41662.2	6324.33	3683.43	4583.29	855.192
48	D12	5	35900.4	3115.76	2882.94	3480.23	369.293
49	E1	5	460426	214392	533749	1.20613e+06	3608.2
50	E2	5	509678	244932	628587	1.32651e+06	3402.06
51	E3	5	625282	255565	617068	1.23656e+06	7769.07
52	E4	5	566588	274000	727408	1394836	4523.24
53	E5	5	564224	269510	702834	1319611	2211.09
54	E6	5	588673	275699	709026	1.31723e+06	5970.47
55	E7	5	700664	315054	788490	1.4872e+06	5544.81
56	E8	5	738840	349386	853921	1.64706e+06	3265.38
57	E9	5	83819.7	10844.6	14172.6	11909.9	2345.44
58	E10	5	74125.4	9322.39	9736.73	9791.49	24586.3
59	E11	5	111109	12424.2	5762.59	8511.24	800.977
60	E12	5	-4826.31	-564.959	-570.648	1893.05	-578.49
61	F1	5	561513	246306	605307	1.36149e+06	9124.67
62	F2	5	648929	289611	724279	1.54707e+06	5613.46
63	F3	5	578037	256839	630859	1.30862e+06	4207.99
64	F4	5	524865	241885	611988	1.22953e+06	4887.04
65	F5	5	546604	256383	645976	1.2359e+06	2920.45
66	F6	5	627115	290712	720568	1.38316e+06	4957.88
67	F7	5	634912	294479	704115	1375510	6054.75
68	F8	5	616128	291295	708543	1.42588e+06	943224
69	F9	5	143985	17597	16073.2	13774.3	1990.74
70	F10	5	60906.1	6775.47	7956.46	7228.6	2513.76
71	F11	5	193933	17221.9	10158.4	8446.4	3569.75
72	F12	5	101321	9343.94	4105.03	7198.42	1141.72
73	G1	5	974620	395660	888026	2.07927e+06	7030.61
74	G2	5	569312	252022	574303	1.30173e+06	3161.79
75	G3	5	704117	258591	563750	1.17952e+06	17036.4
76	G4	5	616517	267586	625966	1.30422e+06	4445.64
77	G5	5	614404	273531	645556	1.29677e+06	5480.16
78	G6	5	691158	299699	686848	1.36374e+06	20379
79	G7	5	699124	297517	694126	1373412	4186.79
80	G8	5	683440	297323	696627	1.38092e+06	4191.32
81	G9	5	122366	18888.8	13108.5	12667.4	7363.47
82	G10	5	102486	15765.2	20442	10647.2	7915.23
83	G11	5	87834	8548.92	6411.33	7570.49	2509.71
84	G12	5	76274.3	7243.81	6739.46	6557.77	731.655
85	H1	5	589900	253178	534906	1.363e+06	5698.5
86	H2	5	490877	216293	491219	1.15119e+06	3329.27
87	H3	5	601018	239735	526261	1.1579e+06	60456.4
88	H4	5	620810	261057	599308	1.27212e+06	2711.55
89	H5	5	627825	252539	564327	1149022	4522.84
90	H6	5	615074	262699	606941	1.23065e+06	3909.14
91	H7	5	699315	293116	679512	1.37533e+06	5964.66
92	H8	5	679343	284999	662936	1.34431e+06	4472.16
93	H9	5	91989.3	9893.47	7647.62	9158.91	2295.18
94	H10	5	85980	8262.16	2996.63	9164.06	1571.06
95	H11	5	72887.2	7282.31	3953.74	5034.52	1950.32
96	H12	5	269118	61568	75308.6	67308.6	28939.9
1	A1	6	684064	271769	575819	1.41857e+06	14335.6
2	A2	6	585245	252302	603619	1.35763e+06	4527.03
3	A3	6	647402	259975	600414	1.2947e+06	11714.1
4	A4	6	561373	245299	597343	1.24935e+06	3114.68
5	A5	6	549778	240628	576901	1.19865e+06	2895.19
6	A6	6	545282	240881	575690	1.20749e+06	2564.98
7	A7	6	564658	241242	567753	1.17343e+06	2034.14
8	A8	6	556405	237216	573941	1.15726e+06	6234.01
9	A9	6	442397	203778	520240	1.07498e+06	5568.69
10	A10	6	453842	212253	529278	1.11857e+06	4024.72
11	A11	6	366152	183051	493393	1.07698e+06	245.121
12	A12	6	866714	340867	789493	1.66145e+06	7910.69
13	B1	6	683954	277046	607743	1.45488e+06	4664.5
14	B2	6	611132	258394	593170	1.32938e+06	6219.9
15	B3	6	641013	263144	599622	1.29001e+06	3871.38
16	B4	6	566609	252015	619625	1.27632e+06	2007.26
17	B5	6	612254	260454	624371	1.26071e+06	3486.16
18	B6	6	539229	248878	615321	1233528	2255.58
19	B7	6	535989	244402	590162	1.19062e+06	4263.01
20	B8	6	536375	234354	572320	1.14179e+06	2613.24
21	B9	6	53527.9	8453.97	10526	8631.74	2290.42
22	B10	6	119307	14397.9	10264.4	10145.5	2715.1
23	B11	6	89670.3	10974	9096.48	16341.9	243872
24	B12	6	177264	17382.3	14550	15089.6	3430.68
25	C1	6	749000	298468	663969	1.5147e+06	11628.2
26	C2	6	678414	295206	681604	1.48625e+06	16359.2
27	C3	6	723024	305345	701518	1462895	3643.84
28	C4	6	623923	292155	714845	1.44656e+06	13051.5
29	C5	6	655678	296509	707524	1.39368e+06	9058.46
30	C6	6	640449	279763	671630	1.32829e+06	3739.13
31	C7	6	636543	273152	643002	1.27043e+06	4215.39
32	C8	6	715614	264010	631209	1.22222e+06	5625.79
33	C9	6	22979.4	-165.948	5902.06	2108.96	691.557
34	C10	6	90023.1	14535.1	21538.7	13533.2	5201.39
35	C11	6	143133	18148	24009.7	16962.1	5725.82
36	C12	6	97651.9	14159.6	7408.69	10547.3	1403.47
37	D1	6	466769	202935	479207	1.0525e+06	3281.05
38	D2	6	622499	273445	648373	1362883	6767
39	D3	6	752136	311376	718975	1.46019e+06	12549.2
40	D4	6	708864	305339	739878	1.45171e+06	3405.79
41	D5	6	663969	304847	764709	1.45171e+06	5935.41
42	D6	6	607680	270997	682693	1303257	-240.089
43	D7	6	612236	274277	659951	1271425	2129.32
44	D8	6	581430	255376	620316	1.20393e+06	1370.99
45	D9	6	91108	14878.9	21323.3	14157.5	5389.8
46	D10	6	62013.6	7709.1	16867.8	9125.58	3603.35
47	D11	6	41086.1	6115.25	4361.58	4075.53	1019.34
48	D12	6	37079.1	4314.84	2539.76	3233.15	-43.9528
49	E1	6	462301	215282	534523	1.20958e+06	3594.34
50	E2	6	508792	244786	631967	1.33066e+06	4104.41
51	E3	6	627021	256267	618941	1.24208e+06	7088.11
52	E4	6	566122	275311	726469	1.39807e+06	4528.78
53	E5	6	566454	274274	707566	1.32687e+06	-296.202
54	E6	6	591655	277827	711101	1.31935e+06	6548.66
55	E7	6	705771	317447	786573	1483629	3517.9
56	E8	6	743132	349473	855861	1.64981e+06	3698.72
57	E9	6	86005.8	13046.6	16416.1	11201.4	4275.29
58	E10	6	75431.7	11518.6	9988.09	9538.71	24310.3
59	E11	6	112824	13224.2	5594.21	7991.18	158.479
60	E12	6	-4101.93	-1082.59	-937.934	1838.74	-782.366
61	F1	6	564216	247404	608699	1.36854e+06	8552.62
62	F2	6	651780	291555	725868	1.55123e+06	6054.66
63	F3	6	582390	258587	633149	1.31413e+06	2982.8
64	F4	6	529054	246085	615904	1.23627e+06	5109
65	F5	6	548580	257115	648054	1242457	4921.72
66	F6	6	628822	292001	729029	1387123	5223.69
67	F7	6	638337	298739	707788	1.38109e+06	7435.61
68	F8	6	621827	292935	710064	1430157	944515
69	F9	6	145949	18635.3	19300.6	14144.4	2579.2
70	F10	6	61104.4	6948.03	6914.74	6459.69	158.853
71	F11	6	196678	19664.4	6835.34	10367.6	2259.5
72	F12	6	103120	8999.14	5041.95	6849.44	1724.02
73	G1	6	981187	396576	894628	2.09404e+06	8257.42
74	G2	6	572648	255362	577789	1.30787e+06	3954.51
75	G3	6	712442	261300	567378	1.18753e+06	17857.6
76	G4	6	619579	269292	629004	1.31153e+06	4181.24
77	G5	6	617131	275707	647089	1.30206e+06	3756.4
78	G6	6	689403	300578	683878	1.36095e+06	19389.3
79	G7	6	703021	300957	696602	1.37977e+06	4356.89
80	G8	6	684712	299509	696850	1.38614e+06	1899.59
81	G9	6	121784	16997.7	14389.3	13013.2	7909.45
82	G10	6	101770	14911	18965.5	11213.1	7174.57
83	G11	6	88203.7	10498.2	6112.61	6058	1930.93
84	G12	6	80488.6	7562.95	5581.66	6820.24	2544.37
85	H1	6	594713	255251	538688	1.37343e+06	5676.45
86	H2	6	493466	218271	493069	1.15755e+06	2850.81
87	H3	6	608818	242281	528054	1.16364e+06	59373.9
88	H4	6	626628	262657	601607	1279281	2476.52
89	H5	6	629772	254959	568167	1.1538e+06	5026.78
90	H6	6	622098	263813	610218	1.23703e+06	3875.99
91	H7	6	702166	294195	681667	1381636	6215.78
92	H8	6	682649	286504	665826	1.34909e+06	3726.4
93	H9	6	93130.2	8646.66	7671.17	8668.11	2143.92
94	H10	6	86217.5	8604.86	3475.66	9801.69	1959.67
95	H11	6	77026.3	7997.73	2730.26	6479.28	2669.42
96	H12	6	271790	61655.5	75094.7	70086.4	27427
1	A1	7	689486	275373	579229	1.42603e+06	13667.1
2	A2	7	587664	253202	607490	1.36359e+06	5034.24
3	A3	7	651407	259991	604026	1.30363e+06	11226.7
4	A4	7	562500	247620	598481	1.25475e+06	3449.82
5	A5	7	548882	242968	581223	1.20183e+06	2977.48
6	A6	7	546917	244546	579120	1.20937e+06	1695.93
7	A7	7	566807	240946	571411	1176968	3152.89
8	A8	7	556647	237635	574813	1.15845e+06	4850.25
9	A9	7	445456	205515	521135	1.07833e+06	4951.88
10	A10	7	453175	211055	531990	1.1244e+06	5448.71
11	A11	7	367467	184304	494917	1.07955e+06	1424.18
12	A12	7	871555	342663	791030	1663815	8165.35
13	B1	7	685134	278636	611219	1.46125e+06	5167.62
14	B2	7	613415	260200	596327	1.33135e+06	5510.21
15	B3	7	648884	265012	601013	1.2965e+06	4261.39
16	B4	7	570047	253067	619177	1.27813e+06	2150.01
17	B5	7	616298	261535	625312	1.26305e+06	2926.16
18	B6	7	541292	248823	615939	1.23843e+06	2506.07
19	B7	7	536771	243764	589821	1.19279e+06	2223.32
20	B8	7	537469	237979	572616	1142073	1677.97
21	B9	7	53747.5	8050.44	9731.44	9750.81	1489.82
22	B10	7	119966	14274	10893.1	8534.5	3077.63
23	B11	7	92047.4	11277.5	8633.81	16610.5	241793
24	B12	7	180736	19106.1	13851.5	14456.4	4158.55
25	C1	7	751471	298128	664633	1.51948e+06	12098.8
26	C2	7	676784	296808	680950	1490092	16363.8
27	C3	7	728205	305381	701240	1.46798e+06	5129.08
28	C4	7	624516	290195	717626	1.44768e+06	12564
29	C5	7	657776	296142	707717	1.39527e+06	9163.52
30	C6	7	641099	282884	674720	1.33115e+06	3620.89
31	C7	7	640075	274919	640857	1.27429e+06	6182.75
32	C8	7	716996	266308	632742	1.22484e+06	4023.29
33	C9	7	21294.3	2151.49	7313.62	1931.24	-4055.7
34	C10	7	93148.7	14558.2	21225.1	13402.7	5528.78
35	C11	7	142101	18021.4	21948.5	14999.8	5110.82
36	C12	7	96993.2	12703.6	7052.11	9682.77	1977.28
37	D1	7	466476	203623	479416	1.05463e+06	3367.72
38	D2	7	622580	273061	649161	1.36646e+06	7021.72
39	D3	7	754292	312085	722659	1.46367e+06	12673.4
40	D4	7	715237	304272	741731	1.4521e+06	1887.86
41	D5	7	666930	303448	761941	1.45566e+06	5293.47
42	D6	7	606940	274348	683724	1.30365e+06	619.973
43	D7	7	613678	274555	663706	1.27448e+06	2581.91
44	D8	7	585592	258012	623645	1.20708e+06	3280.58
45	D9	7	92533	15301.3	22128.6	12571.8	6056.23
46	D10	7	61390.9	9542.12	16368.3	10357.7	3227.26
47	D11	7	42483.8	4883.7	4775.78	3952.08	248.821
48	D12	7	35506.9	5681.56	3015.98	3311.57	926.679
49	E1	7	465145	217032	536285	1.21336e+06	3902.52
50	E2	7	512238	246141	632258	1.3344e+06	3533.12
51	E3	7	628171	256134	621227	1.24594e+06	8517.85
52	E4	7	568114	277154	727117	1.40014e+06	3879.12
53	E5	7	570224	273392	710539	1.3292e+06	2465.08
54	E6	7	596326	279418	715071	1.32557e+06	5667.98
55	E7	7	703646	319968	786891	1.48362e+06	4243.18
56	E8	7	744114	349322	859088	1.6562e+06	3220.55
57	E9	7	86193.9	12180.8	14404.7	12623.6	3819.34
58	E10	7	75928.7	9935.74	9575.79	9382.54	24642.1
59	E11	7	113974	12087.4	6021.93	9018.62	2149.21
60	E12	7	-5449.32	221.597	-876.977	1808.84	-356.331
61	F1	7	569379	248356	609923	1.37373e+06	8885.76
62	F2	7	653366	291237	727829	1.55542e+06	4598.27
63	F3	7	584737	258267	635172	1.31666e+06	4235.11
64	F4	7	531946	246427	620794	1.24041e+06	4546.26
65	F5	7	551872	259159	649818	1.24876e+06	3859
66	F6	7	633295	294338	729041	1.39117e+06	3876.66
67	F7	7	643562	297022	709812	1.38996e+06	7722.35
68	F8	7	623826	293302	714199	1.4344e+06	949880
69	F9	7	146770	18193.8	18159.9	16393.6	4042.19
70	F10	7	62211.8	8553.41	5385.56	6621.48	-237.888
71	F11	7	198661	19524.8	8667.75	10932.8	2141.38
72	F12	7	104269	8994.04	4505.75	7754.16	1425.73
73	G1	7	984800	397635	897781	2102921	8864.73
74	G2	7	575510	254677	580459	1.31194e+06	4547.6
75	G3	7	717436	261538	568172	1.1894e+06	17692.2
76	G4	7	624697	270088	632046	1.31686e+06	3309.23
77	G5	7	619920	275834	649577	1.30554e+06	4645.26
78	G6	7	694796	301528	686328	1363353	18149.8
79	G7	7	709481	301719	698250	1.38491e+06	5211.08
80	G8	7	688880	298720	698156	1.39183e+06	3556.48
81	G9	7	124764	17751.4	13353.9	12990.5	7882.64
82	G10	7	104780	15028.2	20284.6	12231.9	5872.45
83	G11	7	88221.8	10499	4669.9	7183.57	2387.48
84	G12	7	79574.6	7029.38	5128.36	7187.04	1129.48
85	H1	7	598346	255338	541946	1.37938e+06	5520.18
86	H2	7	496689	219198	496417	1.16338e+06	2056.89
87	H3	7	615534	243504	531624	1.16964e+06	58179.1
88	H4	7	631110	264015	605542	1.28581e+06	2929.48
89	H5	7	633630	255762	570216	1.1604e+06	5085.55
90	H6	7	624342	264592	613326	1.24359e+06	3186.1
91	H7	7	706340	294917	684226	1.38495e+06	4940.67
92	H8	7	685004	287456	668333	1.3544e+06	3443.51
93	H9	7	93122	10246.7	6727.01	9382.57	1832.94
94	H10	7	87809	9688.3	2422.19	9334.1	2369.47
95	H11	7	74885.1	8209.67	3885.44	5937.14	2340.17
96	H12	7	275528	63227.2	77501.2	69861.4	28633.9
1	A1	8	693699	277378	581114	1.43329e+06	14428.9
2	A2	8	588999	254095	609824	1.37017e+06	3976.83
3	A3	8	655363	263214	605078	1.30649e+06	12008
4	A4	8	566908	246627	601141	1.25897e+06	3761.69
5	A5	8	551888	243938	581457	1.20688e+06	3663.75
6	A6	8	549678	244091	579331	1.2135e+06	1480.23
7	A7	8	573945	241106	570338	1.18009e+06	3004.34
8	A8	8	558046	238375	576179	1.16093e+06	6598.21
9	A9	8	446054	204989	522135	1.08064e+06	5427.69
10	A10	8	455008	213827	532616	1.12767e+06	4770.42
11	A11	8	368393	184776	497864	1.08404e+06	1115.77
12	A12	8	876164	342688	790758	1.66721e+06	8847.78
13	B1	8	687340	279425	613740	1.46527e+06	7498.68
14	B2	8	613371	260283	597705	1.33654e+06	6160.58
15	B3	8	653229	265135	605107	1300008	4789.43
16	B4	8	571816	255074	621183	1.2821e+06	3087.91
17	B5	8	618662	262441	627105	1.2667e+06	2945.9
18	B6	8	542243	248738	616415	1.24044e+06	3223.86
19	B7	8	541283	242927	592562	1.1974e+06	3587.35
20	B8	8	541480	237580	572819	1145228	2650.34
21	B9	8	55886.5	7495.09	8924.4	9284.18	-508.166
22	B10	8	123058	16136.5	8337.85	8518.55	3529.32
23	B11	8	93933.5	12411	9282.98	17401.7	240965
24	B12	8	181740	17048.6	12288.2	15950.3	3033.79
25	C1	8	753998	297888	668912	1.52573e+06	12820.7
26	C2	8	679678	297667	683443	1.49641e+06	16489.1
27	C3	8	730301	306324	703260	1.46942e+06	5523.12
28	C4	8	623454	292068	720469	1.45077e+06	12588.7
29	C5	8	657007	299948	710244	1.39949e+06	8202.76
30	C6	8	642735	281098	671700	1.33269e+06	5916.63
31	C7	8	642863	276373	645138	1275142	8490.14
32	C8	8	717888	267066	628537	1.22543e+06	6155.12
33	C9	8	21680.5	3105.23	4718.78	1509.4	-2136.88
34	C10	8	92012	13816.8	22753.7	14132.3	3508.52
35	C11	8	143748	20380	22021.5	16300.1	5156.26
36	C12	8	100034	14690	7150.88	9446.51	2104.9
37	D1	8	468866	203064	481315	1.05771e+06	2807.86
38	D2	8	623259	274494	652832	1369490	5378.35
39	D3	8	758045	316104	724075	1.46722e+06	11427.3
40	D4	8	714654	306615	742295	1.45467e+06	2538.4
41	D5	8	670107	305380	764574	1.45728e+06	3215.6
42	D6	8	609879	274951	685645	1.30667e+06	384.773
43	D7	8	621208	273183	665905	1.27826e+06	1673.26
44	D8	8	585747	256063	625012	1.20822e+06	3108.62
45	D9	8	93866.6	15581	21348.4	13608	6406.75
46	D10	8	65234.2	8237.3	17452.1	10062.4	3210.12
47	D11	8	43679.8	7177.62	4161.88	3950.83	26.9642
48	D12	8	35630.1	4766.28	3349.71	3852.87	364.778
49	E1	8	466086	217053	537176	1.21612e+06	3537.47
50	E2	8	514323	246575	634221	1.33709e+06	2996.42
51	E3	8	631394	257282	620652	1.24705e+06	7333.86
52	E4	8	572782	277706	731647	1399732	3683.71
53	E5	8	570841	272237	707584	1.33434e+06	3206.7
54	E6	8	600286	279684	712575	1.33102e+06	5291.34
55	E7	8	710067	318066	787820	1.48765e+06	6226.53
56	E8	8	746800	351304	859968	1.65855e+06	2116.49
57	E9	8	86416.3	10953.7	13941.3	12790.9	3098.68
58	E10	8	76447.1	9822.57	8558.12	9057.15	24098.4
59	E11	8	114368	12011.4	5342.13	8723.05	2352.31
60	E12	8	-2930.17	-191.122	-773.978	1598.64	-1077.53
61	F1	8	569802	249263	612300	1.3769e+06	8445.72
62	F2	8	655358	293049	730537	1.56112e+06	5256.93
63	F3	8	588718	261287	635463	1.32073e+06	4680.18
64	F4	8	532598	247696	619026	1.24532e+06	4661
65	F5	8	554030	258830	652650	1.25137e+06	4815.3
66	F6	8	633675	294513	728507	1.39459e+06	5810.67
67	F7	8	646025	297967	711054	1.39426e+06	6333.64
68	F8	8	627084	296186	716370	1.43947e+06	952226
69	F9	8	147414	19122.7	16437	15708.9	4433.46
70	F10	8	63637.8	8363.72	6500.36	6129.13	1211.18
71	F11	8	202405	20378.5	8962.62	10919.5	3528.39
72	F12	8	103795	9935.06	2911.34	7474.58	2270.65
73	G1	8	991359	400760	900856	2.11086e+06	8685.96
74	G2	8	576322	255649	582068	1.3161e+06	4491.26
75	G3	8	723967	263717	570442	1195706	16392.8
76	G4	8	627873	271078	633433	1.32061e+06	3646.56
77	G5	8	622750	276658	650015	1.31035e+06	4596.18
78	G6	8	697411	304436	687981	1.36615e+06	17944.7
79	G7	8	712809	303479	699845	1389632	4124.1
80	G8	8	692048	301470	701241	1.39504e+06	3137.76
81	G9	8	127951	17443.5	15582.1	13740	9390.43
82	G10	8	104743	14795.5	19540.9	12054.1	7049.65
83	G11	8	89876.2	9451.13	4815.86	7690.92	2226.89
84	G12	8	79024.3	6865.13	6222.78	6042.85	1193.59
85	H1	8	603325	257203	543398	1.38494e+06	5103.68
86	H2	8	498267	219291	498120	1.16806e+06	2544.15
87	H3	8	618218	244937	531247	1.17346e+06	57872.3
88	H4	8	636554	265609	608297	1.29129e+06	3529.23
89	H5	8	636301	256082	573104	1.16564e+06	5647.1
90	H6	8	628476	264897	615085	1.24868e+06	3823.7
91	H7	8	711077	295279	687209	1.39098e+06	6214.48
92	H8	8	689939	288555	671074	1.35891e+06	4111.26
93	H9	8	91205.1	10101.9	7332.12	8781.89	709.016
94	H10	8	87294.1	8862.34	3442.09	10116.5	2914.45
95	H11	8	74984.1	8019.21	3041.45	6030.09	2746.51
96	H12	8	282439	64712.5	77413	70505.7	29072.3
1	A1	9	697887	277447	586659	1.43904e+06	15040.6
2	A2	9	589032	255903	611291	1.37427e+06	4978.6
3	A3	9	662629	265064	606485	1.31116e+06	12386.2
4	A4	9	568246	249504	604483	1.26294e+06	3644.54
5	A5	9	553661	244013	584695	1.20925e+06	3471.26
6	A6	9	550911	246374	582457	1.2171e+06	1948.52
7	A7	9	571567	241616	572047	1.18018e+06	2071.22
8	A8	9	561435	239724	575437	1.16496e+06	6193.73
9	A9	9	448840	206521	524107	1.08613e+06	5658.47
10	A10	9	456638	213962	534881	1130461	4653.63
11	A11	9	368146	185855	496480	1.08675e+06	-316.171
12	A12	9	879062	343500	794877	1.67323e+06	7119.27
13	B1	9	688584	280161	615774	1.46965e+06	5611.68
14	B2	9	612740	260275	598857	1.33946e+06	4094.58
15	B3	9	659781	268360	606489	1.3024e+06	5522.31
16	B4	9	574102	254415	624516	1283575	2092.85
17	B5	9	618511	261126	629667	1.26894e+06	3211.79
18	B6	9	541998	250140	618886	1.24277e+06	3810.6
19	B7	9	538293	244888	592284	1.19917e+06	2598.89
20	B8	9	541654	238826	572721	1.14596e+06	1044.69
21	B9	9	57141.6	7781.34	10451.8	9982.31	2015.23
22	B10	9	121059	15793.7	9834.96	9535.9	1472.84
23	B11	9	94791.9	10552.5	9010.61	16184.3	236765
24	B12	9	184916	18219.9	15329.8	14004	2139.81
25	C1	9	759430	301897	671164	1.53015e+06	11529.6
26	C2	9	683959	298440	683955	1.50278e+06	15064
27	C3	9	734982	306891	704137	1469653	5787.37
28	C4	9	627965	294766	719278	1.4507e+06	12075.9
29	C5	9	658730	299968	709449	1.39863e+06	7828.34
30	C6	9	643142	282473	674014	1.3347e+06	3145.73
31	C7	9	641716	275300	644600	1.27797e+06	3881.53
32	C8	9	720561	267844	635197	1.22948e+06	5743.03
33	C9	9	22893.4	4065.75	6649.71	1709.26	-831.141
34	C10	9	94474.2	13956.1	22996.3	13886.1	4020.81
35	C11	9	143065	18220.8	21560.2	16663.8	3925.28
36	C12	9	100240	12909.8	7162.64	9728.34	1693.07
37	D1	9	470290	204691	481916	1.06041e+06	4487.02
38	D2	9	625810	275048	655772	1.37248e+06	6965.44
39	D3	9	764617	314620	721242	1469356	11891
40	D4	9	716104	308008	742747	1.4574e+06	2372.98
41	D5	9	669979	304456	765545	1.46022e+06	3653.64
42	D6	9	608927	276684	687428	1.30577e+06	-28.0775
43	D7	9	623131	271272	666774	1.28119e+06	4887.61
44	D8	9	587595	256854	622632	1.21283e+06	1922.5
45	D9	9	94179	17913.4	21148.7	14098.8	4689.35
46	D10	9	64379.3	8750.71	15199.1	9643.2	3591.58
47	D11	9	44447.7	6784.05	3695.92	4382.62	-1174.85
48	D12	9	37278.7	5165.58	2739.67	3307.79	91.0913
49	E1	9	468508	217360	538143	1.21958e+06	3513.93
50	E2	9	513780	247365	636045	1.34084e+06	3808.74
51	E3	9	634287	258212	622800	1.24898e+06	7688.28
52	E4	9	574789	279438	733792	1.40518e+06	4580.76
53	E5	9	574682	272504	714132	1334754	5303.27
54	E6	9	602958	281730	720386	1.33192e+06	4779.37
55	E7	9	715772	319492	792565	1.4947e+06	6967.47
56	E8	9	748449	351371	862785	1666919	4210.1
57	E9	9	86789.4	12451.8	15118.7	12073.9	3371.75
58	E10	9	76578.3	11555.4	8784.68	9525.13	25880.4
59	E11	9	114464	12569.9	3956.21	8758.74	2268.96
60	E12	9	-3622.6	151.36	-1242.22	2361.4	-599.899
61	F1	9	572548	250508	613970	1.38213e+06	8440.67
62	F2	9	655067	292339	731882	1.56592e+06	4515.97
63	F3	9	593219	259234	637593	1324614	3857.5
64	F4	9	537092	250656	622193	1.24917e+06	4398.51
65	F5	9	556317	259555	654132	1.25536e+06	4588.15
66	F6	9	636929	295514	730025	1.39782e+06	5669.26
67	F7	9	650708	298387	719174	1.40192e+06	6926.34
68	F8	9	630419	295676	717181	1443853	957782
69	F9	9	147559	19118.2	16989.3	15800.5	3862.28
70	F10	9	62598.2	7770.33	4827.33	6218.67	281.655
71	F11	9	203437	19294.3	7020.75	10691.4	3162.33
72	F12	9	103402	8013.16	2987.72	7526.98	2083.17
73	G1	9	994330	401398	904435	2.11873e+06	9055.54
74	G2	9	575928	257510	583285	1.32056e+06	5271.22
75	G3	9	729206	264306	570462	1.1997e+06	17557.6
76	G4	9	628200	273153	635407	1.32357e+06	3159.76
77	G5	9	623581	276359	653944	1.31393e+06	4497.25
78	G6	9	700946	305274	689010	1369301	15065.5
79	G7	9	714883	304453	705378	1395587	3544.34
80	G8	9	695241	301598	704310	1398781	2718.1
81	G9	9	126912	16310.6	14156.6	14240.9	9404.61
82	G10	9	105146	15961.6	20459	12254	7749.85
83	G11	9	93974	8386.32	6136.04	6947.89	1357.37
84	G12	9	80985.9	6317.83	6158.48	6629.45	1992.6
85	H1	9	606978	257725	545171	1.38932e+06	5915.5
86	H2	9	499679	220313	500053	1.17358e+06	2412.5
87	H3	9	622017	245872	533727	1.17645e+06	57090.7
88	H4	9	640445	266625	607675	1.29442e+06	2915.07
89	H5	9	638222	258257	574396	1.17053e+06	5293.74
90	H6	9	631417	266501	616972	1.25425e+06	4150.7
91	H7	9	713242	297067	687788	1.39355e+06	4205.38
92	H8	9	692098	289810	673796	1.36326e+06	4148.89
93	H9	9	93030	11171.7	8697.88	8794.63	1757.18
94	H10	9	87284.4	9237.06	4040.38	9807.54	1388.24
95	H11	9	76016.8	6227.07	2873.88	5593.19	3290.65
96	H12	9	280575	64529.6	78364.4	70001.2	28644.3
1	A1	10	701146	278165	586864	1.4442e+06	14467.6
2	A2	10	593034	256500	612193	1.37557e+06	3128.7
3	A3	10	666322	266596	610432	1.31217e+06	12258.5
4	A4	10	571641	250987	604485	1.26487e+06	3896.1
5	A5	10	554840	245992	584532	1212291	4080.37
6	A6	10	552816	246775	581816	1219220	2715.77
7	A7	10	573863	242902	573367	1.18363e+06	2647.31
8	A8	10	562166	237352	576574	1.16604e+06	4982.04
9	A9	10	446886	206828	524422	1.08759e+06	4839.29
10	A10	10	458662	212055	535987	1.13237e+06	4527.65
11	A11	10	370413	184524	498003	1.08951e+06	1792.24
12	A12	10	885536	344755	798286	1.67304e+06	8736.44
13	B1	10	691392	280686	615936	1.47238e+06	7130.68
14	B2	10	613432	260161	599127	1342124	5521.55
15	B3	10	663856	268206	608078	1.30789e+06	5034.98
16	B4	10	574783	255681	622430	1.28658e+06	1623.65
17	B5	10	619657	261655	628431	1.27009e+06	2344.36
18	B6	10	545078	252258	616128	1244798	2983.6
19	B7	10	539884	245634	593862	1.19935e+06	4387.16
20	B8	10	545195	236105	577183	1.14727e+06	2783.19
21	B9	10	57524.6	7997	9463.22	9726.59	-593.474
22	B10	10	123522	16292.8	9083.27	8851.1	2774.91
23	B11	10	93966.6	10709.7	10532	15872.4	234445
24	B12	10	185240	19068	16477.5	15038.8	3286.61
25	C1	10	760670	302399	672172	1.53396e+06	11658
26	C2	10	685856	298865	684199	1.50359e+06	15697.4
27	C3	10	738546	307039	701042	1.4708e+06	6127.36
28	C4	10	629479	293644	721918	1.45325e+06	11682
29	C5	10	659616	296176	709285	1.40177e+06	7719.63
30	C6	10	644628	281251	676117	1.33301e+06	5380.87
31	C7	10	645646	275874	646946	1.27685e+06	4160.55
32	C8	10	719418	267804	634455	1231941	7191.75
33	C9	10	23702.2	2116.27	6865.8	1730.51	-1017.91
34	C10	10	90885.4	12118	21050.2	14600.6	6516.25
35	C11	10	146087	18291.4	22387.9	15989.5	5259.71
36	C12	10	101968	13629.3	7758.11	8877.03	1015.98
37	D1	10	469377	205334	482385	1.0617e+06	3123.37
38	D2	10	624782	273968	656237	1.37405e+06	7235.69
39	D3	10	768650	315734	724669	1.47283e+06	12145.1
40	D4	10	718616	306999	743711	1459870	986.742
41	D5	10	670223	306647	764138	1463220	5235.73
42	D6	10	613836	274300	686842	1308777	20.1018
43	D7	10	622440	274360	668618	1.28319e+06	3531.04
44	D8	10	588918	260137	627422	1.21487e+06	4184.27
45	D9	10	95138.7	18896.6	21049.5	12746.3	6280.03
46	D10	10	64586.2	9022.96	16479.6	10663.1	3694.97
47	D11	10	45253	7218.21	3635.94	5139.62	994.499
48	D12	10	36548.2	4071.08	2451.36	3050.78	139.28
49	E1	10	468362	218034	538946	1222151	3617.56
50	E2	10	514726	247104	636977	1.34228e+06	3494.19
51	E3	10	634774	258392	623055	1.2499e+06	6576.59
52	E4	10	573371	277512	732619	1.40691e+06	2707.9
53	E5	10	575545	274669	711249	1338065	1717.79
54	E6	10	605526	280690	717564	1.33628e+06	5563.41
55	E7	10	717360	319550	790083	1.496e+06	4617.02
56	E8	10	753898	353480	864204	1.66867e+06	3624.13
57	E9	10	86835.3	13417.4	13844.4	11250.4	4944.33
58	E10	10	76436.4	8878.76	8974.8	9914.18	25946.8
59	E11	10	115443	12117.2	5696.72	9925.61	1027.12
60	E12	10	-3116.3	365.62	-1091.28	1734.77	-1191.37
61	F1	10	573840	251165	615229	1.38672e+06	9112.89
62	F2	10	657867	293962	735252	1.56841e+06	6049.41
63	F3	10	594971	261762	641153	1.32502e+06	4310
64	F4	10	537753	248920	623028	1251440	3951.72
65	F5	10	555626	260016	656781	1.25951e+06	4655.59
66	F6	10	636614	296604	732186	1.4e+06	4139.86
67	F7	10	654783	301071	720861	1.40519e+06	5840.23
68	F8	10	634327	298057	718830	1.44773e+06	965477
69	F9	10	149232	20331.9	15818.5	15804	2592.91
70	F10	10	62489.1	7765.63	4951	6813.25	1207.98
71	F11	10	204216	18648.9	8199.02	11353.9	1992.37
72	F12	10	104902	8257.75	3330.36	7607.31	2272.41
73	G1	10	996868	403721	905286	2125644	7786.13
74	G2	10	578522	258032	582964	1.32148e+06	5893.5
75	G3	10	730410	266231	574224	1.20261e+06	16845.9
76	G4	10	630747	273384	636715	1327813	2832.52
77	G5	10	626325	278907	653579	1.31644e+06	4689.52
78	G6	10	705616	305653	692555	1.37019e+06	14920.1
79	G7	10	720611	303763	703231	1.39888e+06	3935.88
80	G8	10	697255	301983	704535	1.40254e+06	3655.93
81	G9	10	129032	17547.9	13788.8	14395.4	10325.9
82	G10	10	103683	15037.6	21871.7	11099.8	6541.52
83	G11	10	91604.1	11076.6	5683.45	6889.04	4185.71
84	G12	10	80629.5	5389.09	6190.19	7050.43	490.064
85	H1	10	607621	258045	546602	1.39457e+06	5796.28
86	H2	10	501232	221435	500522	1.17762e+06	2924.1
87	H3	10	626449	246673	536229	1.17986e+06	56842
88	H4	10	641446	267033	609658	1.29901e+06	2941.89
89	H5	10	641154	258580	575169	1.17327e+06	4893.13
90	H6	10	633992	268731	620384	1.25773e+06	3459.22
91	H7	10	715857	296347	691072	1.39573e+06	4937.42
92	H8	10	694083	289831	674733	1.36695e+06	2865.91
93	H9	10	95036	11002.7	8407.73	9361.22	2135.21
94	H10	10	87713.9	8645.08	4288.95	9524.53	1546.83
95	H11	10	77385.2	7218.11	5414.28	6676.64	2438.51
96	H12	10	284473	67391	77476.1	72021.1	29125.8
1	A1	11	700563	278160	588106	1.44973e+06	14187.2
2	A2	11	593766	257499	614638	1.3778e+06	3811.91
3	A3	11	669367	267450	612441	1.31733e+06	11274.3
4	A4	11	572878	251250	607785	1.26818e+06	3943.79
5	A5	11	556785	246149	585867	1216782	2517.19
6	A6	11	555462	246956	583242	1.22139e+06	1591.72
7	A7	11	575538	243945	576391	1.18488e+06	1419.02
8	A8	11	561734	240463	577065	1.16721e+06	6688.61
9	A9	11	448203	207104	527269	1.08995e+06	5330.66
10	A10	11	455492	212284	535376	1.13152e+06	5320.39
11	A11	11	367907	185030	499711	1.08946e+06	1242.04
12	A12	11	883687	347092	798097	1.6778e+06	7781.72
13	B1	11	695167	281541	619333	1.47791e+06	5783.15
14	B2	11	612199	260499	599911	1.34447e+06	6169.27
15	B3	11	669143	269073	608623	1.31078e+06	4178.11
16	B4	11	575985	255978	624083	1.28808e+06	2589.96
17	B5	11	619444	262530	630040	1272863	3111.9
18	B6	11	545565	250103	618160	1.24487e+06	3093.75
19	B7	11	542581	245693	594278	1.20046e+06	4943.63
20	B8	11	542378	237370	573842	1.14913e+06	-376.823
21	B9	11	57670.3	6290.07	10667.8	9063.06	1359.08
22	B10	11	123501	14909.6	9136.04	8689.43	2270.42
23	B11	11	94011.2	12817.8	9547.66	15938.6	233100
24	B12	11	184813	20924.6	14125.2	14318.2	3588.48
25	C1	11	763357	303428	674955	1.53694e+06	12067.5
26	C2	11	689060	297821	687505	1.50639e+06	17080.2
27	C3	11	739356	307290	704482	1.47175e+06	5342.05
28	C4	11	629103	295300	720387	1.45471e+06	13261.6
29	C5	11	661923	296927	712408	1402999	8358.87
30	C6	11	645245	281857	675106	1.33807e+06	3376.1
31	C7	11	646606	274775	646349	1282304	5089.59
32	C8	11	722317	268255	637405	1.23446e+06	5035.31
33	C9	11	21474	3356.38	3887.21	1890	-739.209
34	C10	11	93239.4	14936.5	22482.3	15353.9	5133.07
35	C11	11	146236	18601.1	22265	17692.3	5126.97
36	C12	11	100532	13016.7	7019.03	11192.5	2017.91
37	D1	11	472857	207190	482423	1.0642e+06	4858.29
38	D2	11	623980	276030	657702	1.37848e+06	6171.35
39	D3	11	773042	316210	725930	1.47143e+06	11321.9
40	D4	11	718934	310372	745199	1.46251e+06	4330.33
41	D5	11	671506	307365	766724	1.46456e+06	4710.29
42	D6	11	616058	276235	690052	1.30986e+06	-71.9571
43	D7	11	625385	274664	668679	1285154	2865.05
44	D8	11	591977	258849	626354	1.21466e+06	2201.62
45	D9	11	94175	16040.3	20969.7	14266.2	5443.86
46	D10	11	65739	8381.26	16762.3	8883.58	4036.65
47	D11	11	44107	7203.18	3940.57	5265.12	-12.6463
48	D12	11	36471.9	3281.57	2981.36	4417	320.759
49	E1	11	470616	217750	538664	1.2231e+06	4338.95
50	E2	11	515564	249279	636144	1346419	4255.79
51	E3	11	637411	258121	623174	1.25283e+06	6783.52
52	E4	11	575906	280245	733018	1.40894e+06	3042.31
53	E5	11	579446	275637	712524	1338471	2877.76
54	E6	11	606052	281523	720504	1.33708e+06	6840.42
55	E7	11	717554	323545	794834	1.50092e+06	3740.56
56	E8	11	756319	355917	867938	1.67373e+06	5859.46
57	E9	11	90860.8	13855.5	12810.8	12200.2	2210.05
58	E10	11	78145	10979.6	7407.63	9797.14	24451.1
59	E11	11	116770	13491.8	6067.92	9372	1838.46
60	E12	11	-2806.89	234.345	-668.027	2106.64	-791.501
61	F1	11	576330	252353	616174	1.38986e+06	9098.17
62	F2	11	658029	295254	734849	1.57017e+06	5506.71
63	F3	11	599017	262384	640893	1.32962e+06	3478.31
64	F4	11	538456	249698	624503	1254511	4573.3
65	F5	11	559864	261958	659416	1261441	2362.02
66	F6	11	639808	297330	730842	1.40408e+06	5654.73
67	F7	11	654355	302766	720444	1.40832e+06	7476.54
68	F8	11	637303	298744	720738	1.45146e+06	971900
69	F9	11	150404	18825.8	18340.2	15034.4	3541.43
70	F10	11	63230	6967.17	6123.22	6535.73	187.986
71	F11	11	205039	20623.5	7491.87	9845.31	2211.34
72	F12	11	106277	8833.14	5791.15	7921.73	2324.75
73	G1	11	995634	405016	908268	2130848	8341.78
74	G2	11	580154	257150	586117	1327323	4659.27
75	G3	11	732967	266359	574673	1.20347e+06	16383.5
76	G4	11	634334	273937	638562	1.33088e+06	3121.15
77	G5	11	629742	278864	655969	1.31928e+06	5861.37
78	G6	11	705914	309858	692026	1373915	15694.9
79	G7	11	723898	306568	707801	1402940	4396.99
80	G8	11	701385	303448	707571	1.40661e+06	3414.32
81	G9	11	129554	16504.3	13912.5	14049.3	10042.8
82	G10	11	106860	15025.2	21657.1	11305.4	6646.8
83	G11	11	92733.3	11040.2	6650.87	7584.59	3085.26
84	G12	11	82275.3	7192.04	5603.57	6844.18	1245.2
85	H1	11	610384	259822	548696	1.39838e+06	5563.83
86	H2	11	500638	221566	502584	1.17956e+06	2904.62
87	H3	11	628781	248317	535028	1.18337e+06	56450.7
88	H4	11	643691	268816	611656	1.30297e+06	3602.93
89	H5	11	642247	260353	576921	1.17738e+06	4880.42
90	H6	11	634332	268862	622867	1.2626e+06	4317.09
91	H7	11	717934	298180	691370	1.39796e+06	5199.18
92	H8	11	697132	291343	677296	1.37197e+06	3179.15
93	H9	11	95212.9	10318.4	7981.02	8900.06	2254.82
94	H10	11	88309.4	9589.42	3197.63	10200.4	2523.43
95	H11	11	77044.4	8370.9	4052.3	6092.27	1949.69
96	H12	11	286029	66661.9	78015.2	71408.3	28785.2
1	A1	12	703317	280861	592271	1.45335e+06	14933.7
2	A2	12	595858	256961	615552	1.38285e+06	4429.09
3	A3	12	673011	269109	612376	1.32096e+06	10235
4	A4	12	573573	252747	605966	1.27227e+06	3933.28
5	A5	12	557912	246763	589032	1.21634e+06	1609.19
6	A6	12	557736	247233	583362	1.22354e+06	1413.01
7	A7	12	577321	242873	575246	1.18605e+06	2907.92
8	A8	12	564043	240070	581832	1169575	5033.9
9	A9	12	449959	206749	527905	1.09135e+06	5917.28
10	A10	12	460507	215383	536537	1134902	3664.5
11	A11	12	370722	184678	500628	1.09337e+06	1637.87
12	A12	12	890307	348028	801040	1.68252e+06	8278.7
13	B1	12	694972	281709	618780	1.47876e+06	5171.04
14	B2	12	612053	260662	599856	1.34711e+06	5886.85
15	B3	12	683053	272135	612558	1.3148e+06	5832.19
16	B4	12	577296	257055	625500	1.2885e+06	1152.7
17	B5	12	623077	261987	631765	1273662	2976.81
18	B6	12	547931	251342	620849	1.24822e+06	2583.22
19	B7	12	545571	247518	593564	1.20179e+06	4343.44
20	B8	12	545111	240358	578520	1.14892e+06	1942.82
21	B9	12	56145.9	7232.07	9327.4	9435.38	89.0395
22	B10	12	124546	13958.6	8872.32	9057.08	1658.75
23	B11	12	96173.9	10608.6	10180.7	16340.8	229238
24	B12	12	186292	18635.1	15164.4	15206.9	3839.4
25	C1	12	764278	303953	674971	1.54218e+06	13144.3
26	C2	12	687248	300604	688199	1.50793e+06	15233.8
27	C3	12	743331	307306	705211	1.47489e+06	5317.18
28	C4	12	631326	295415	722806	1.4565e+06	13218.1
29	C5	12	662565	298444	710559	1.40396e+06	6524.99
30	C6	12	644684	280081	675954	1.33608e+06	4501.47
31	C7	12	649434	276217	647065	1.28177e+06	4060.81
32	C8	12	727789	271797	638968	1.23877e+06	6346.11
33	C9	12	24548.2	4090.39	3069.02	1531.95	-2737.35
34	C10	12	96495.9	13809.7	23924.5	14804.6	5622.67
35	C11	12	144907	19632.4	22472.3	17218.1	5332.1
36	C12	12	99951.8	13981.4	5728.21	11905.2	1374.46
37	D1	12	471351	205654	484167	1065511	3554.82
38	D2	12	626748	277502	656342	1.37828e+06	7640.01
39	D3	12	777319	316426	727034	1.47275e+06	12835.4
40	D4	12	722190	310333	745379	1462362	834.074
41	D5	12	670727	307142	764739	1.46619e+06	5207.81
42	D6	12	618923	273939	688275	1.30965e+06	1512.12
43	D7	12	628016	274057	671114	1.28632e+06	4281.94
44	D8	12	592258	258470	627599	1.21864e+06	2335.8
45	D9	12	95213.5	14763.4	21551	14902.3	5586.02
46	D10	12	65940.3	9065.63	15568.1	9503.56	4364.87
47	D11	12	47416.9	6568.9	3386.02	4782.26	1508
48	D12	12	36847.5	4125.73	3125.39	3268.65	-14.4875
49	E1	12	471939	218584	541336	1.22458e+06	4843.9
50	E2	12	516290	248542	637806	1.34781e+06	3868.4
51	E3	12	638756	259548	624028	1.25317e+06	7779.69
52	E4	12	580124	278599	733391	1.40828e+06	3771.04
53	E5	12	577301	275955	716271	1.34514e+06	4070.91
54	E6	12	606178	282388	721967	1.34073e+06	7214.85
55	E7	12	718644	326526	799136	1.49972e+06	5682.78
56	E8	12	755604	356548	869181	1.67554e+06	3696.16
57	E9	12	86948.9	12048.3	14725.9	11297	4829.7
58	E10	12	77551.9	10403.8	9276.14	10259.3	24648
59	E11	12	118580	12721.6	4237.39	9483.72	1350.64
60	E12	12	-3121.57	949.035	-144.634	1557.88	-48.2941
61	F1	12	578047	253431	617685	1.39215e+06	8429.96
62	F2	12	658316	295499	733174	1.57219e+06	5575.46
63	F3	12	601461	262385	644481	1.33202e+06	4238.79
64	F4	12	541280	248268	626111	1.25974e+06	3938.43
65	F5	12	559741	262091	660655	1.26343e+06	4443.93
66	F6	12	642525	295857	736731	1.40485e+06	4865.67
67	F7	12	658338	300485	723360	1.41355e+06	7052.98
68	F8	12	637319	299936	725401	1.45526e+06	982944
69	F9	12	152190	17965.1	15267.4	15309.3	4646.76
70	F10	12	63884	7354.2	4587.2	6443.29	958.805
71	F11	12	210065	19229.6	7995.5	11152.4	1900.72
72	F12	12	105621	8824.31	5280.98	7503.74	1444.08
73	G1	12	1.00114e+06	405018	910528	2136270	8553.22
74	G2	12	578295	257737	586834	1.32688e+06	3945.64
75	G3	12	733588	266881	576862	1.20778e+06	15291.1
76	G4	12	635823	274647	637957	1.33482e+06	3573.57
77	G5	12	631160	279681	655561	1.32149e+06	4746.79
78	G6	12	710086	310123	694531	1.37638e+06	15053.3
79	G7	12	727041	305045	709094	1.40613e+06	3575.5
80	G8	12	701888	303311	708541	1.40969e+06	3523.89
81	G9	12	129326	18306.6	12219.8	13415.3	8962.53
82	G10	12	105992	15449.7	21425.2	12472.3	6756.09
83	G11	12	92810.8	11147.4	5195.65	7527.82	3478.48
84	G12	12	81748.6	8459.56	4332.09	6377.96	1506.71
85	H1	12	612193	261869	551686	1.4017e+06	4957.46
86	H2	12	500436	221736	504417	1.18221e+06	3914.1
87	H3	12	638238	251008	539575	1187476	56467.9
88	H4	12	647112	270257	613288	1.30554e+06	2677.4
89	H5	12	644413	260121	579163	1.17907e+06	4881.02
90	H6	12	636716	270223	623826	1.2651e+06	4850.73
91	H7	12	716147	298232	692737	1.4005e+06	5042.62
92	H8	12	700591	292470	676703	1.37419e+06	3874.5
93	H9	12	97650.5	11250.1	7853.27	9418.45	1855.7
94	H10	12	89822.1	9691.81	4036.87	10191.4	2751.7
95	H11	12	78863.4	7388.25	3270.74	6775.22	4556.28
96	H12	12	285700	67602.2	77838.9	72069.1	28922.6
1	A1	13	709826	279543	593087	1457719	14175.4
2	A2	13	596339	255922	617024	1.38535e+06	5136.59
3	A3	13	675890	268707	615514	1.32247e+06	11852.6
4	A4	13	577318	251646	608809	1.2738e+06	4834.56
5	A5	13	559569	246401	589420	1.21711e+06	3039.64
6	A6	13	560508	248982	584534	1.22458e+06	3810.98
7	A7	13	581308	245639	576080	1.18846e+06	3146.48
8	A8	13	566068	241560	580928	1.16971e+06	6824.9
9	A9	13	451372	207276	527557	1.09269e+06	6482.81
10	A10	13	459638	214732	538226	1.13515e+06	5491.52
11	A11	13	372314	186090	501258	1.09373e+06	218.108
12	A12	13	893849	350558	801488	1.68255e+06	8383.07
13	B1	13	697459	282148	619564	1.48185e+06	6858.66
14	B2	13	612974	260722	601334	1.34693e+06	5559.89
15	B3	13	675752	270571	610952	1.31453e+06	4334.1
16	B4	13	579705	257958	625712	1.29138e+06	1761.4
17	B5	13	625229	264419	629497	1.27649e+06	3443.38
18	B6	13	547715	251172	621184	1.24798e+06	2401.23
19	B7	13	546568	245434	595456	1.20289e+06	2666.33
20	B8	13	544880	238956	574502	1.14982e+06	1534.45
21	B9	13	57929.5	6689.43	8979.97	10576.9	747.771
22	B10	13	124874	13612.2	6858.35	9238.62	3410.57
23	B11	13	95596.6	12022.8	10225.5	15106.9	227013
24	B12	13	189498	18837.8	13990.5	16350.1	4216.86
25	C1	13	767314	305671	678895	1.54265e+06	12376.4
26	C2	13	689572	301944	689853	1.51011e+06	15617.9
27	C3	13	746178	310521	705755	1.4725e+06	5240.28
28	C4	13	633715	295162	723359	1.45974e+06	13048.1
29	C5	13	660998	299734	714664	1.40442e+06	8755.3
30	C6	13	646089	283479	677773	1.34119e+06	3716.44
31	C7	13	650861	279160	647079	1.28362e+06	5100.66
32	C8	13	738219	264709	638644	1.23677e+06	5159.62
33	C9	13	23838.4	2119.38	4492.57	1485.89	-3022.22
34	C10	13	93524.7	13965.6	24119.3	14251.4	4532.72
35	C11	13	145693	18072.7	23520.4	16694.3	5363.93
36	C12	13	102972	13365.9	6606.5	10459.8	1837.53
37	D1	13	471883	206727	485252	1.06695e+06	2990.12
38	D2	13	626541	277211	656180	1.38093e+06	7821.55
39	D3	13	778824	318039	725862	1.47364e+06	12064.3
40	D4	13	723634	307705	747816	1.46429e+06	2468.59
41	D5	13	672797	307498	766644	1465686	3232.24
42	D6	13	615604	274086	690244	1.31136e+06	841.796
43	D7	13	627583	276982	671342	1.29211e+06	1590.95
44	D8	13	593325	262175	628778	1.22035e+06	3105.96
45	D9	13	98251.7	18887	23019.8	14346.9	4743.06
46	D10	13	64256.7	8544.4	17609	9606.22	1788.77
47	D11	13	45344.4	6550.68	4538.37	3789.44	-674.188
48	D12	13	37160.4	4994.35	3067.22	3396.67	767.64
49	E1	13	472476	219842	543023	1.22696e+06	3977.51
50	E2	13	517297	248083	637410	1.34646e+06	4999.17
51	E3	13	642171	261180	628650	1.25567e+06	6910.6
52	E4	13	577351	280044	734951	1.41052e+06	3499.57
53	E5	13	579304	277178	717324	1.34694e+06	2927.89
54	E6	13	611438	283096	721990	1.34466e+06	7822.08
55	E7	13	722095	323505	796138	1.50615e+06	5874.05
56	E8	13	759029	358442	870075	1680067	2378.02
57	E9	13	88041.5	12670.9	14326.9	12926	4155.82
58	E10	13	77680.3	9672.96	8305.09	10519.9	25762.6
59	E11	13	115734	13410.2	3733.23	9036.08	651.815
60	E12	13	-2635.71	628.995	-360.746	1547.67	-1105.96
61	F1	13	579706	253808	620996	1.39463e+06	8392.93
62	F2	13	661336	295741	736690	1.57611e+06	5058.77
63	F3	13	603993	263729	643641	1.3341e+06	4613.32
64	F4	13	541429	249982	627347	1.26112e+06	3727.06
65	F5	13	559107	262390	661133	1.26797e+06	3959.64
66	F6	13	642021	298581	735699	1.40915e+06	5420.48
67	F7	13	660293	301796	724827	1.41934e+06	8267.01
68	F8	13	639502	300567	722564	1.45811e+06	993557
69	F9	13	149072	19641.7	17516.8	16688.2	4217.78
70	F10	13	63201	6722.31	6329.67	6686.85	2198.13
71	F11	13	209316	19886.6	8203.17	11575.3	2805.43
72	F12	13	106209	10091.9	4857.4	8032.94	2027.11
73	G1	13	1.00303e+06	405840	912506	2141180	8497.03
74	G2	13	580597	258480	586220	1.33063e+06	4033.46
75	G3	13	736808	267498	576538	1.20965e+06	14588.4
76	G4	13	638524	275078	641596	1.33625e+06	2995.53
77	G5	13	633273	280702	658940	1.32476e+06	6349.13
78	G6	13	711535	310598	695728	1.37579e+06	14335.2
79	G7	13	728136	308267	711716	1.41007e+06	5036.48
80	G8	13	702203	305149	710547	1410947	3507
81	G9	13	130682	18577.5	14401.9	13595	10773.7
82	G10	13	106237	16612.7	21057.8	12113.5	6752.78
83	G11	13	92838.7	9867.63	5294.82	6549.01	3044.35
84	G12	13	82540.5	9743.51	5771.98	7646.11	1001.71
85	H1	13	615169	261774	551628	1.40643e+06	5779.48
86	H2	13	503431	223169	506587	1.18499e+06	3812.36
87	H3	13	639503	249765	540627	1.18986e+06	55758.1
88	H4	13	647454	269654	614791	1.30717e+06	3072.41
89	H5	13	645405	259851	579695	1.18145e+06	5050.89
90	H6	13	638396	269691	625637	1.26829e+06	4374.34
91	H7	13	718426	300457	692275	1.40353e+06	5080.17
92	H8	13	703019	294331	680531	1.37735e+06	3912.05
93	H9	13	95189	10884.1	9710.21	8426.55	1896.62
94	H10	13	91094.1	9547.07	3508.87	10480	1158.17
95	H11	13	78125.3	8595.52	3731.83	6082.25	1461.79
96	H12	13	289739	65469.5	77551.9	72207.9	29198.4
1	A1	14	709596	281556	594862	1.46079e+06	14354.9
2	A2	14	596480	258821	616774	1.38656e+06	4627
3	A3	14	680671	270100	614171	1.3248e+06	10901.2
4	A4	14	577204	252971	609343	1.27551e+06	3914.02
5	A5	14	560848	246836	589260	1.22054e+06	2520.03
6	A6	14	560266	248678	586692	1.22616e+06	1851.64
7	A7	14	581867	243267	576114	1.19007e+06	2225.01
8	A8	14	566298	240417	581126	1.17268e+06	5673.22
9	A9	14	452208	208054	530283	1.09661e+06	6245.02
10	A10	14	460561	214050	539255	1137075	3686.6
11	A11	14	369898	185878	501844	1.09446e+06	-507.213
12	A12	14	897201	349351	801871	1.68574e+06	7684.34
13	B1	14	700013	282906	621187	1.48305e+06	5173.9
14	B2	14	613472	260760	603431	1351557	4739.63
15	B3	14	678969	271375	612251	1.31655e+06	5755.73
16	B4	14	580090	258762	626210	1.29063e+06	2721.55
17	B5	14	625856	264076	633877	1275543	3613.71
18	B6	14	548803	251900	620907	1.2524e+06	3384.33
19	B7	14	545330	246716	599438	1.20405e+06	4009.61
20	B8	14	544773	237851	577749	1.15029e+06	675.328
21	B9	14	58010.8	7560.99	9296.32	11044.3	-203.399
22	B10	14	125561	14533.3	8132	8605.82	2564.73
23	B11	14	95712.3	10875.8	11189.9	16649.2	226758
24	B12	14	186128	19405.7	14233.4	15058.5	4414.79
25	C1	14	770995	304652	679184	1.54748e+06	12481
26	C2	14	690888	301352	688200	1.51151e+06	14035.8
27	C3	14	749667	309339	706556	1.47415e+06	5038.82
28	C4	14	633272	295533	722805	1.45974e+06	11204.1
29	C5	14	661676	298246	712731	1.40772e+06	6690.31
30	C6	14	646103	282582	678496	1.34045e+06	3572.39
31	C7	14	649849	277252	649034	1.28632e+06	6149.74
32	C8	14	740379	269161	636002	1.23847e+06	5199.04
33	C9	14	24038.8	2106.27	3602.36	846.144	-3200.54
34	C10	14	95733.3	14164.7	21927.1	14495.3	5057.42
35	C11	14	146784	19500.7	23418.4	17035	6431.05
36	C12	14	102372	13323.1	6092.71	10489.7	1613.09
37	D1	14	474413	206191	484346	1069039	3806.64
38	D2	14	627148	277141	656671	1.3823e+06	7136.76
39	D3	14	783079	317968	724554	1.47588e+06	14077.5
40	D4	14	723544	308766	744945	1465521	1070.49
41	D5	14	674057	307128	767206	1468208	3836.58
42	D6	14	616404	276517	687563	1313281	1164.42
43	D7	14	633385	277139	670208	1293010	3824.97
44	D8	14	593516	260384	623531	1221696	4455.34
45	D9	14	96658.3	17404.4	18919.5	14417.5	6377.14
46	D10	14	64513.4	9538.06	17525.9	10578.7	3253.36
47	D11	14	45200.4	5050.97	2908.95	4286.15	-394.003
48	D12	14	36745.2	4140.1	2394.55	3428.05	1026.59
49	E1	14	471306	218885	543087	1.22869e+06	5297.11
50	E2	14	515112	248780	637787	1.34856e+06	3438.27
51	E3	14	643254	259185	624760	1.25798e+06	7126.95
52	E4	14	579317	280422	735863	1414931	4894.42
53	E5	14	581455	274402	719606	1.35031e+06	3639.39
54	E6	14	613179	283702	723137	1.34841e+06	7670.89
55	E7	14	726202	324786	798539	1.50336e+06	7410.59
56	E8	14	760085	355457	871166	1.68133e+06	1399.52
57	E9	14	86698.7	14242.6	13506.3	12818.3	4840.73
58	E10	14	77890	9178.74	8222.31	8728.27	23587.6
59	E11	14	117088	12220.3	5588.16	9897.55	953.909
60	E12	14	-2474.73	763.612	-2130.79	1713.99	-1080.26
61	F1	14	581567	254191	621825	1.39854e+06	7794.89
62	F2	14	661018	296452	738188	1.57478e+06	5437.66
63	F3	14	606909	263858	644943	1.33486e+06	4672.25
64	F4	14	544446	254349	630637	1.26288e+06	4398.67
65	F5	14	561045	262666	661882	1.26964e+06	4630.92
66	F6	14	644565	298589	739917	1.40919e+06	5973.5
67	F7	14	664916	304939	728278	1.4195e+06	7520.59
68	F8	14	641253	301334	727538	1.46128e+06	1.0054e+06
69	F9	14	151252	19593.3	17013.2	15275.5	3938.83
70	F10	14	63085.3	8094.93	5249.31	7243.44	1052.19
71	F11	14	210738	22059	9470.59	11033.9	2911.81
72	F12	14	105296	8089.31	5118.95	9010.54	2752.98
73	G1	14	1.00475e+06	408277	915010	2145445	8575.1
74	G2	14	580703	260052	587218	1.33313e+06	4036.63
75	G3	14	737640	267490	579723	1.2113e+06	14840.9
76	G4	14	638244	273855	642892	1.33845e+06	3101.06
77	G5	14	631422	281146	659394	1.32626e+06	5261.83
78	G6	14	712644	311729	695669	1.37871e+06	13419.2
79	G7	14	731087	309423	710474	1.41102e+06	4615.72
80	G8	14	705575	305173	711551	1.41275e+06	3059.03
81	G9	14	127835	19197.5	13519.5	13926.4	9491.03
82	G10	14	108331	16616.2	21006.2	12498.5	7026.76
83	G11	14	94328.2	9459.07	5703.26	6665.11	2328.9
84	G12	14	82512.9	6796.19	6578.59	7245.36	2702.74
85	H1	14	614517	261969	552882	1409755	5423.7
86	H2	14	503489	223994	506890	1.18839e+06	3018.61
87	H3	14	643913	251084	540815	1.19131e+06	55855.9
88	H4	14	651144	270638	615888	1.31063e+06	3372.56
89	H5	14	647734	261756	581561	1.18529e+06	5421.69
90	H6	14	639467	270729	625895	1.27049e+06	4812.98
91	H7	14	720286	301301	692596	1.40513e+06	4807.2
92	H8	14	703190	293934	681014	1.37993e+06	4089.57
93	H9	14	96768	11657.7	7093.42	9040.95	1597.09
94	H10	14	91261.5	7872.3	3830.76	10715.6	1419.24
95	H11	14	79586.8	6314.92	2821.59	6301.39	1379.38
96	H12	14	289848	67954.5	76577.7	72453.6	31077.5
1	A1	15	711193	282228	596560	1.46487e+06	14356.6
2	A2	15	597915	258269	619775	1.38895e+06	4170.93
3	A3	15	681823	270621	614509	1327860	11432.5
4	A4	15	579783	252944	610211	1.27801e+06	3651.86
5	A5	15	562143	246567	588918	1.21989e+06	2720.85
6	A6	15	562031	248454	586052	1.23013e+06	3368.27
7	A7	15	584822	243314	576772	1.1912e+06	2361.79
8	A8	15	566543	241374	578859	1.17178e+06	4327.51
9	A9	15	451338	208033	529207	1.096e+06	5643.9
10	A10	15	460658	215859	538760	1.13892e+06	5936.45
11	A11	15	368988	185926	501517	1.09705e+06	199.383
12	A12	15	897868	348021	804238	1.68634e+06	8253.2
13	B1	15	702503	282840	623796	1.48592e+06	5124.29
14	B2	15	613316	260392	602528	1.35135e+06	5479.8
15	B3	15	680963	274322	610159	1.31637e+06	5439.41
16	B4	15	581894	257424	625306	1.29384e+06	1976.72
17	B5	15	628958	265028	632313	1278082	2251.12
18	B6	15	548377	253894	622869	1.25061e+06	3075.8
19	B7	15	546366	248255	595992	1.20544e+06	1773.42
20	B8	15	548425	238388	574990	1.1528e+06	1413.47
21	B9	15	58578.5	7381.58	10658	11123.3	160.457
22	B10	15	126059	14177.9	9955.56	9409.33	1019.19
23	B11	15	95990.6	11006.2	11213.9	17153.1	225143
24	B12	15	186896	18242.3	14048.8	15585.5	3309.29
25	C1	15	771768	307405	680211	1.5498e+06	12594.3
26	C2	15	689647	301690	691826	1514593	15411.3
27	C3	15	750903	309914	706841	1.4778e+06	4510.99
28	C4	15	633141	294978	724329	1460630	11581
29	C5	15	665275	298004	711747	1405418	7876.13
30	C6	15	646629	283866	677682	1.33645e+06	4470.65
31	C7	15	650778	278470	649864	1.28491e+06	3521.45
32	C8	15	742757	268401	640854	1.2405e+06	7310.18
33	C9	15	23381.4	2625.35	4981.66	1139.75	-1430.82
34	C10	15	95450	14643.3	24895.2	14223	3740.27
35	C11	15	147313	20396	22944	17952.4	5356.8
36	C12	15	101768	13179	5899.63	9978.75	1069.42
37	D1	15	474907	207337	485492	1.06952e+06	3028.94
38	D2	15	625910	277044	658258	1.38415e+06	6702.42
39	D3	15	784225	317324	729985	1.47665e+06	11181.4
40	D4	15	724405	308811	747493	1.46605e+06	2531.34
41	D5	15	674512	307550	768655	1.4667e+06	2524.71
42	D6	15	619974	279040	689142	1.31421e+06	-738.603
43	D7	15	632603	278891	673531	1.29303e+06	3359.19
44	D8	15	595618	262904	626235	1.224e+06	2913.62
45	D9	15	97752.7	17018.1	19344.1	13033.9	8062.77
46	D10	15	66427.8	9961.1	16090.9	10287.4	3872.03
47	D11	15	44267.7	6145.52	3433.86	4175.12	176.539
48	D12	15	37099.2	5535.77	2838.27	3600.37	139.638
49	E1	15	474333	219121	543495	1.2301e+06	4234.45
50	E2	15	517856	249215	638949	1.35169e+06	3300.62
51	E3	15	646016	261868	626178	1.25674e+06	6654.05
52	E4	15	579585	277742	738861	1.41613e+06	4709.82
53	E5	15	582496	276727	718921	1.35192e+06	1958.54
54	E6	15	614674	282678	723485	1346086	6699.22
55	E7	15	726246	328936	797106	1.50568e+06	7417.1
56	E8	15	758624	358413	871766	1.68301e+06	3381.89
57	E9	15	87742.7	12732.3	14518.4	12648.3	4804.93
58	E10	15	77978.6	9856.44	8325.67	8244.76	25789.4
59	E11	15	117120	12053.7	5124.97	9766.89	1495.46
60	E12	15	-1892.78	-580.842	-1525.27	2760.59	-1591.35
61	F1	15	582654	254518	622318	1.40086e+06	8706.55
62	F2	15	662024	295330	737936	1.57844e+06	6204.46
63	F3	15	609269	265046	645993	1337722	4354.71
64	F4	15	545888	250430	628575	1266652	3463.37
65	F5	15	564427	263629	663782	1.2696e+06	4182.56
66	F6	15	645758	298228	738256	1.41308e+06	4955.02
67	F7	15	665964	304326	727258	1.4221e+06	7573.48
68	F8	15	643688	302160	725339	1.46437e+06	1.02292e+06
69	F9	15	151961	19575.9	16839.1	14057.3	3275.93
70	F10	15	65170.2	6660.93	5450.99	6992.7	1097.18
71	F11	15	212786	21384.4	8616.4	11363.1	2379.44
72	F12	15	106790	9534.05	4133.98	7914.77	1070.26
73	G1	15	1.00617e+06	406547	916872	2.1457e+06	8383.13
74	G2	15	581616	259491	589797	1.33455e+06	3824.18
75	G3	15	739422	266683	578289	1.21394e+06	15764.7
76	G4	15	640774	275334	644033	1.3417e+06	3691.15
77	G5	15	634482	280439	660110	1.32841e+06	4534.22
78	G6	15	716535	314273	696674	1379777	11969.9
79	G7	15	731374	309331	714371	1.41505e+06	3807.02
80	G8	15	706165	306486	712492	1.41419e+06	2974.41
81	G9	15	130044	18322.9	14498.7	13295	10924.4
82	G10	15	107972	17070.9	20562.9	11423.2	7055.79
83	G11	15	92582.4	10687.4	5212.58	7519.96	2295.68
84	G12	15	83474.7	6844.45	6281.63	6983.04	965.954
85	H1	15	617464	260607	556479	1.41477e+06	6585.91
86	H2	15	501391	223100	507101	1189294	2871.67
87	H3	15	648190	251866	541205	1.19301e+06	54526.6
88	H4	15	652899	271814	618212	1.3131e+06	2765.73
89	H5	15	647464	261390	581372	1.18664e+06	5572.77
90	H6	15	641826	271018	627137	1273560	4201.55
91	H7	15	722554	300950	695567	1.40621e+06	5790.36
92	H8	15	704800	294633	682896	1.38165e+06	3468.39
93	H9	15	96947.3	11795.1	7399.73	9733.15	2821.51
94	H10	15	90942.3	8419.87	4129.6	11153.1	1150.15
95	H11	15	80055	9053.55	4053.25	6068.94	2830.91
96	H12	15	289771	67372.5	77919.9	71999.8	29084.1
1	A1	16	713646	282854	596494	1.46495e+06	15185.5
2	A2	16	598734	258267	617964	1.38933e+06	4361.1
3	A3	16	684177	272078	615896	1.3269e+06	11138.9
4	A4	16	580338	253801	610158	1.27794e+06	3842.73
5	A5	16	561667	248204	588411	1.22185e+06	3080.72
6	A6	16	564175	247912	586071	1.23073e+06	3454.5
7	A7	16	583504	245353	577298	1.19277e+06	4006.98
8	A8	16	566529	241908	580847	1171674	5748.38
9	A9	16	452843	209534	530265	1.09698e+06	6486.56
10	A10	16	459404	215159	538735	1140080	4922.33
11	A11	16	373004	187780	501089	1.09485e+06	-661.72
12	A12	16	896512	349365	801689	1687358	8094.92
13	B1	16	704254	286428	622390	1486436	7135.52
14	B2	16	611925	260480	603697	1.35033e+06	5207.2
15	B3	16	682961	273391	612840	1.31471e+06	6216.44
16	B4	16	581374	258659	625746	1.2928e+06	2219.51
17	B5	16	626147	264317	630783	1.27716e+06	3934.79
18	B6	16	549067	251866	623266	1.25105e+06	2626.81
19	B7	16	545701	246023	594801	1.20306e+06	2216.29
20	B8	16	548379	239090	576837	1.15191e+06	2275.39
21	B9	16	59177.8	9736.97	11471.6	10149.5	459.569
22	B10	16	126314	14365.2	10619.8	8889.46	2580.25
23	B11	16	97239.3	10923.4	10210.5	16981.8	223509
24	B12	16	186946	17486.9	14573.6	14882.4	4173.51
25	C1	16	771847	307356	680651	1.54892e+06	13029.3
26	C2	16	691115	301926	691439	1.51517e+06	16245.8
27	C3	16	752288	311183	706071	1.47752e+06	4639.71
28	C4	16	633999	295914	727189	1.46031e+06	11891.5
29	C5	16	662396	298231	716197	1.40811e+06	7599.05
30	C6	16	646495	283814	677588	1339852	4951.81
31	C7	16	653986	276486	648296	1.28595e+06	4805.35
32	C8	16	742647	270251	640773	1.24071e+06	7456.74
33	C9	16	22791.4	3694.36	7411.7	1729.1	-1199.24
34	C10	16	95646.5	15732.1	24009.1	15354.1	4987.94
35	C11	16	147441	19451	22170	17257.4	5173.55
36	C12	16	102084	13762.1	7172.71	10495.8	2042.05
37	D1	16	474911	206937	485789	1.06945e+06	3550.22
38	D2	16	625843	274726	659846	1.38367e+06	7640.39
39	D3	16	788175	318373	727597	1.47812e+06	12028.4
40	D4	16	725004	308716	748641	1.46471e+06	2072.2
41	D5	16	674296	308884	765748	1.46889e+06	5526.81
42	D6	16	620191	276322	687641	1.31478e+06	1787.49
43	D7	16	635481	275602	675942	1.29448e+06	4387.27
44	D8	16	596565	258259	631388	1.22394e+06	3215.97
45	D9	16	98474	15765	21547.7	14289.4	5660.71
46	D10	16	67476	9254.45	12827.6	8719.54	3057.22
47	D11	16	45346	6216.36	3778.07	3875.39	18.9097
48	D12	16	37027.1	4232.86	2721.75	3781.15	-234.17
49	E1	16	473748	219999	543938	1.23156e+06	3495.59
50	E2	16	518038	248724	640457	1.35134e+06	3711.56
51	E3	16	648252	260481	625666	1.25867e+06	6475.93
52	E4	16	582685	279936	736823	1.41422e+06	3298.48
53	E5	16	581950	276114	720933	1.35005e+06	4767.97
54	E6	16	613447	285409	729672	1.34858e+06	8051.76
55	E7	16	725930	327034	797832	1507424	7666.58
56	E8	16	760273	357962	875770	1.68671e+06	4727.48
57	E9	16	88134.8	12993.6	13322	12456.1	4539.68
58	E10	16	78647	10123.8	8685.29	9581.17	27480.5
59	E11	16	117409	12803.3	5784.66	9045.81	1222.6
60	E12	16	-1560.77	302.582	-1539.81	899.041	-1008.56
61	F1	16	584303	253757	621937	1.40053e+06	8382.22
62	F2	16	659700	298424	737411	1.57792e+06	5796.14
63	F3	16	612854	265321	644719	1.33685e+06	3180.15
64	F4	16	546937	252726	632858	1.26602e+06	4008.47
65	F5	16	563423	262919	665047	1272881	4069.39
66	F6	16	645349	299215	739681	1.41385e+06	5749.29
67	F7	16	668249	305543	729496	1.42486e+06	8014.59
68	F8	16	647476	301969	727279	1.46814e+06	1.04269e+06
69	F9	16	152285	18699.5	16630.1	16058.5	3165.38
70	F10	16	64409.9	7768.87	4999.53	6784.93	577.938
71	F11	16	211284	19307	7836.91	11297	3659.7
72	F12	16	105786	9202.64	4307.87	8317.56	2817.77
73	G1	16	1.0037e+06	408786	917492	2.1463e+06	9435.82
74	G2	16	582643	259839	590511	1.33653e+06	4098.25
75	G3	16	743628	269031	578248	1.21517e+06	14769.7
76	G4	16	642115	275605	644931	1.3424e+06	4231.53
77	G5	16	632231	281788	658784	1.32707e+06	4766.45
78	G6	16	716015	313296	696571	1.38274e+06	10505.3
79	G7	16	733298	309031	716142	1416599	4842.01
80	G8	16	707783	307399	713468	1.4162e+06	3472.79
81	G9	16	130904	18444.8	13652.5	13701.4	11056.4
82	G10	16	106925	16416.7	21929.8	12017.1	6585.64
83	G11	16	94107.9	10413.2	6538.47	6208.28	3358.63
84	G12	16	83874.4	6905.16	4848.21	6614.54	1379.06
85	H1	16	620003	264087	555777	1.41447e+06	5993.06
86	H2	16	503580	223530	506947	1.18912e+06	2337.41
87	H3	16	647615	250614	542735	1.19259e+06	55275.9
88	H4	16	652877	271094	618710	1.31473e+06	3713.44
89	H5	16	648135	261894	582177	1.18737e+06	5381.76
90	H6	16	643002	272453	627839	1.27579e+06	3016.29
91	H7	16	722931	301533	694910	1.40749e+06	4979.96
92	H8	16	707209	293509	682499	1.38488e+06	3574.86
93	H9	16	95616.5	10980.7	9050.42	9315.66	2482.51
94	H10	16	91411.9	11208.1	3616.62	11222.4	2392.62
95	H11	16	79270.1	9211.75	4570.57	7045.46	2504.72
96	H12	16	292166	69073.3	77987.9	72425.4	30034.8
1	A1	17	714266	284131	596761	1.46968e+06	15427.8
2	A2	17	599604	259206	618689	1391703	4451.49
3	A3	17	688926	271684	617223	1.32914e+06	11184.4
4	A4	17	579482	252803	611917	1.28034e+06	3876.21
5	A5	17	564757	248677	590241	1223858	3533.06
6	A6	17	564730	247961	588647	1230625	2126.94
7	A7	17	585127	245242	577144	1.19304e+06	2403.92
8	A8	17	569495	244223	579895	1174701	5326.46
9	A9	17	452741	207905	533590	1.09861e+06	6659.29
10	A10	17	458104	215652	538831	1.14015e+06	3909.59
11	A11	17	372521	187130	503943	1.09729e+06	1100.9
12	A12	17	898311	350376	803583	1.68996e+06	9323.79
13	B1	17	706703	285257	624661	1.48918e+06	5895.12
14	B2	17	612159	261106	602826	1.3524e+06	6054.74
15	B3	17	686330	274068	612468	1.31879e+06	3962.22
16	B4	17	584163	257444	627819	1.29337e+06	1978.27
17	B5	17	628582	266757	633416	1.27884e+06	3978.97
18	B6	17	548872	252635	622988	1.25174e+06	2376.64
19	B7	17	546308	247385	595615	1.20652e+06	3019.03
20	B8	17	546761	240008	577762	1.15365e+06	1773.14
21	B9	17	60675.4	6789.47	8975.4	10170.8	45.7819
22	B10	17	125888	15362.4	10223.6	9654.19	1718.75
23	B11	17	97209.4	12622.5	8718.93	16905.1	220895
24	B12	17	187169	17632.8	16342.2	14502.2	2537.23
25	C1	17	771945	308316	678871	1551653	12234.5
26	C2	17	693722	301812	692730	1.51712e+06	14919.2
27	C3	17	757180	312512	709684	1478267	4581.31
28	C4	17	634528	294174	725677	1460702	12637.4
29	C5	17	662440	302017	713974	1.40835e+06	6508.92
30	C6	17	648435	283957	678352	1.34072e+06	5278.53
31	C7	17	653852	278303	650885	1.28812e+06	8060.93
32	C8	17	738816	271407	638872	1.24166e+06	5684.96
33	C9	17	25079.6	2944.15	6558.99	811.175	-1323.9
34	C10	17	97165.6	12790.4	23320.5	15093.3	4772.64
35	C11	17	148976	18505.6	22334.7	16989.7	5912.97
36	C12	17	101612	13203.6	7144.33	9945.06	1598.46
37	D1	17	475478	207327	487007	1071768	4326.72
38	D2	17	626885	277090	657695	1383986	5885.55
39	D3	17	790790	319332	729960	1.47742e+06	10995.6
40	D4	17	725249	309585	745768	1.46681e+06	3393.79
41	D5	17	673565	307439	766773	1.46615e+06	3536.26
42	D6	17	620118	276766	687249	1.31674e+06	1615.05
43	D7	17	635554	277848	674114	1.29387e+06	1779.54
44	D8	17	598820	262437	632104	1222111	2414.49
45	D9	17	97332.4	18400.2	21103.4	14673.5	4703.73
46	D10	17	67049.6	11021.6	16423.5	11007.9	3769.37
47	D11	17	45780.6	7246.43	3273.01	4053.96	868.2
48	D12	17	37221.1	4607.21	3565.33	3863.19	535.037
49	E1	17	475968	220198	545309	1.23334e+06	4001.72
50	E2	17	516662	249654	640587	1352891	4400.23
51	E3	17	649003	262035	628087	1260548	6933.48
52	E4	17	581805	282399	739655	1416096	4470.66
53	E5	17	582864	279108	718745	1352792	3241.27
54	E6	17	616739	283545	726793	1.35049e+06	8037.62
55	E7	17	730509	324688	804103	1.50839e+06	6655.53
56	E8	17	759509	362104	873917	1.6854e+06	1709.32
57	E9	17	89903.7	14099.9	14786.7	10489.1	1731.84
58	E10	17	78763.5	8749.19	9406.9	9001.49	24984.3
59	E11	17	118235	10375.5	4516.84	10063	1860.67
60	E12	17	-1707.84	-75.5863	-936.048	2527.27	-309.081
61	F1	17	584302	255348	623718	1.40202e+06	8362.17
62	F2	17	661783	297417	737996	1.57997e+06	4585.58
63	F3	17	617244	265247	645931	1.33884e+06	3669.88
64	F4	17	546634	252456	631940	1.26857e+06	3051.72
65	F5	17	566022	265696	665509	1274829	3816.75
66	F6	17	646559	297180	738670	1.41579e+06	5555.88
67	F7	17	673063	304844	727993	1423642	7559.13
68	F8	17	645848	301948	730535	1.47062e+06	1.06246e+06
69	F9	17	152754	19344.1	15688.3	14627	3335.25
70	F10	17	65119.3	8111.44	5719.47	6980.67	933.146
71	F11	17	212116	20595.2	7806.8	13594	2441.61
72	F12	17	107974	8788.34	5723.27	7701.86	1456.32
73	G1	17	1.00639e+06	408863	917681	2151721	8160.18
74	G2	17	582376	261093	590178	1.33938e+06	4858.29
75	G3	17	747025	270337	580821	1.21622e+06	14988.2
76	G4	17	643765	276683	643420	1.34237e+06	4043.81
77	G5	17	638194	280726	662138	1.33094e+06	5740.89
78	G6	17	721014	315421	698159	1.38555e+06	10824.5
79	G7	17	734271	310550	717816	1.41982e+06	4845.23
80	G8	17	708878	305824	714177	1.41774e+06	3199.06
81	G9	17	129894	17645.3	14426	14286.6	10942.3
82	G10	17	106585	15559.5	21739.4	12086.2	7383.03
83	G11	17	93395	10396.2	5944.27	7391.21	3548.2
84	G12	17	83969.3	7732.65	4757.47	5966.35	1551.68
85	H1	17	621488	263080	556024	1.41828e+06	5371.81
86	H2	17	501723	223614	508931	1.19348e+06	3180.82
87	H3	17	653982	253500	541955	1.19553e+06	55088.4
88	H4	17	655298	273252	618172	1.31456e+06	2926.79
89	H5	17	650477	261922	583086	1.18916e+06	5092.85
90	H6	17	642218	271644	629095	1.27875e+06	4060.11
91	H7	17	723496	299506	695351	1.40595e+06	5754.9
92	H8	17	706746	296424	684103	1.38731e+06	4363.38
93	H9	17	95680.1	10124.5	7559.27	8636.94	1903.57
94	H10	17	89841.7	9254.21	3625.31	10628.1	1495.45
95	H11	17	79454	8856.16	2216.96	6771.63	2409.37
96	H12	17	291714	68246.3	78020.6	71749.3	30108.3
1	A1	18	717369	283691	597682	1.47007e+06	15343.7
2	A2	18	597279	258007	619303	1.39027e+06	4230.87
3	A3	18	691970	272441	616517	1.32958e+06	11749.5
4	A4	18	582199	253074	611151	1.28114e+06	3715.59
5	A5	18	563358	248728	590337	1.22348e+06	3053.64
6	A6	18	566425	249678	587639	1.23067e+06	2973.77
7	A7	18	585518	245164	576354	1.19255e+06	3733.49
8	A8	18	569493	241428	581947	1.17341e+06	5409.05
9	A9	18	452685	207458	531007	1100125	6975.1
10	A10	18	460713	214532	538499	1.13942e+06	5578.38
11	A11	18	371348	185815	505291	1098952	918.608
12	A12	18	899626	348774	804519	1688600	8998.21
13	B1	18	707854	285642	624552	1.4876e+06	5966.19
14	B2	18	610628	261269	604526	1351365	5594.7
15	B3	18	689993	273935	611894	1.31797e+06	4827.91
16	B4	18	583767	258829	627756	1.29478e+06	1941.53
17	B5	18	628739	266347	634106	1.27619e+06	3047.12
18	B6	18	549371	252748	623210	1.25286e+06	1460.08
19	B7	18	550227	247804	594973	1.20814e+06	3813.28
20	B8	18	549114	240005	576288	1.15373e+06	2295.79
21	B9	18	59395	8509.59	9972.79	10014.4	1387.15
22	B10	18	124902	13627.2	7573.19	8758.08	2781.64
23	B11	18	95350.3	11743.6	9455.81	15574	220374
24	B12	18	187906	18732.9	12695.8	16198.3	3884.48
25	C1	18	775513	305544	681088	1.55105e+06	12289.4
26	C2	18	691233	300722	692228	1.51859e+06	15284.5
27	C3	18	761869	309955	706175	1.47899e+06	4103.41
28	C4	18	635981	297970	724209	1.4641e+06	10445.4
29	C5	18	664359	299694	713917	1.40911e+06	8160.85
30	C6	18	646909	283734	680351	1.33964e+06	5261.95
31	C7	18	656063	277736	650627	1.28813e+06	4345.18
32	C8	18	740250	270043	639352	1.24081e+06	4227.3
33	C9	18	22432.7	298.993	6492.17	859.132	-1532.2
34	C10	18	96567.6	14454.5	21692.9	14009	3324.5
35	C11	18	146973	18842.7	21357.9	17794.6	5661
36	C12	18	102050	14329.6	7414.92	10483.3	1127.63
37	D1	18	477241	207616	487703	1.0723e+06	3536.02
38	D2	18	626881	276177	660093	1.38611e+06	7277.16
39	D3	18	796857	318344	728966	1.47846e+06	13761.9
40	D4	18	726580	308805	748407	1.46588e+06	3942.1
41	D5	18	673097	306198	766518	1.47028e+06	4225.51
42	D6	18	621604	274443	692511	1.31873e+06	885.749
43	D7	18	639797	279444	676827	1.29414e+06	1922.76
44	D8	18	597956	261924	631305	1.22299e+06	2787.02
45	D9	18	100104	16813.2	18449.1	14178.2	5276.06
46	D10	18	65664.7	9840.34	17302.7	7830.37	2835.43
47	D11	18	46330.9	5295.56	4045.24	2796	-714.234
48	D12	18	38866.8	3947.92	1741.08	3325.06	137.553
49	E1	18	475882	221919	545328	1.23319e+06	4288.46
50	E2	18	517504	249311	640537	1353534	4182.72
51	E3	18	652466	262195	628943	1.2609e+06	6943.13
52	E4	18	581400	280747	736332	1.41572e+06	3036.38
53	E5	18	584671	282042	716643	1.35445e+06	4183.5
54	E6	18	616010	286059	728516	1.35281e+06	7897.61
55	E7	18	734517	329154	802965	1.51035e+06	5939.92
56	E8	18	763273	357969	875586	1688252	2895.37
57	E9	18	90549.4	12404.5	15435	12486.8	4244.86
58	E10	18	77345.1	9516.99	8633.58	9491.82	26361.1
59	E11	18	118997	12975.4	4983.44	9330.6	929.157
60	E12	18	-2327.16	1272.21	-882.444	2525.13	-671.372
61	F1	18	584038	254548	623510	1403716	9005.92
62	F2	18	661035	298834	739776	1.57791e+06	6169.67
63	F3	18	617133	266452	647617	1.34144e+06	2899.27
64	F4	18	546703	252887	633565	1.26878e+06	4933.13
65	F5	18	563030	263880	662849	1.27556e+06	4813.11
66	F6	18	648126	298146	739649	1.41511e+06	5752.98
67	F7	18	674759	305653	730717	1.4255e+06	7397.26
68	F8	18	647992	302563	731451	1.47076e+06	1.07569e+06
69	F9	18	151036	19680.6	18248.3	15737.4	4530.85
70	F10	18	65125.6	6236.68	5723.1	6322.3	2070.67
71	F11	18	211300	21035.7	10692.7	10811.9	3657.25
72	F12	18	105975	10265.9	4743.31	7105.48	3018.69
73	G1	18	1.0064e+06	409103	918935	2.15136e+06	8966.15
74	G2	18	583171	258690	591545	1.33841e+06	5633.15
75	G3	18	748143	269383	580282	1.21706e+06	15227.6
76	G4	18	645160	277648	646307	1.3445e+06	4287.29
77	G5	18	635909	282921	662401	1.33163e+06	4021.87
78	G6	18	719624	315584	699739	1.38601e+06	10502.4
79	G7	18	735152	310687	717343	1.4209e+06	5623.94
80	G8	18	707532	307687	710967	1.41979e+06	3576.4
81	G9	18	130882	17763.5	14688.9	12910.3	11911.6
82	G10	18	107857	16718.6	21890.7	12898.1	6798.82
83	G11	18	93764.7	8844.55	5559.46	5577.84	3111.9
84	G12	18	84676.2	7021.31	5299.32	7257.65	-84.2184
85	H1	18	620862	263620	556216	1.41954e+06	5387.44
86	H2	18	501257	224734	508883	1.19265e+06	3899.48
87	H3	18	655307	253711	543385	1196001	54666
88	H4	18	657115	272515	617812	1.31674e+06	3179.58
89	H5	18	649729	262745	581418	1.19029e+06	5830.24
90	H6	18	644226	272744	631173	1.28013e+06	3853.78
91	H7	18	724949	301686	696312	1.40855e+06	4620.06
92	H8	18	708876	295838	684979	1.38787e+06	4739.85
93	H9	18	96173	11718.2	8755.54	9210.6	1899.98
94	H10	18	92324.1	9655.96	3843.6	10522.2	2195.9
95	H11	18	79196.5	9118.92	2654.41	6131.7	1426.7
96	H12	18	292792	67846.7	76967.6	72389.8	29999.2
1	A1	19	715926	285495	598638	1.47445e+06	15502.6
2	A2	19	598007	259481	619598	1.39235e+06	4651.62
3	A3	19	696164	272891	617619	1.33185e+06	11018.8
4	A4	19	583829	253966	613164	1.28244e+06	4436.07
5	A5	19	563850	248031	591179	1.22472e+06	4384.16
6	A6	19	566014	250168	590090	1.23263e+06	2385.84
7	A7	19	587706	245226	579547	1.19278e+06	2486.44
8	A8	19	569575	242586	580676	1.1769e+06	5803.61
9	A9	19	452132	209466	531988	1.10171e+06	5931.37
10	A10	19	461624	217190	540495	1.14173e+06	4310
11	A11	19	371019	188414	505005	1.09869e+06	19.6957
12	A12	19	899539	349975	804268	1.69108e+06	7722.26
13	B1	19	709346	286203	625188	1489896	6315.7
14	B2	19	611400	261211	604186	1.35368e+06	4034.73
15	B3	19	692004	273596	614290	1.31919e+06	3817.78
16	B4	19	585918	258582	629150	1.29659e+06	2495.99
17	B5	19	629544	265005	633947	1.27892e+06	2827.65
18	B6	19	552646	255339	622121	1.25341e+06	4789.22
19	B7	19	549108	246859	596741	1.20792e+06	1733.39
20	B8	19	549807	238162	578455	1.15359e+06	1706.15
21	B9	19	59944.2	8810.01	9016.29	9259.23	-1631.44
22	B10	19	127217	14164	9726.89	7604.14	1690.79
23	B11	19	98810.3	11643.8	9837.09	16261.7	220426
24	B12	19	190000	19763.2	12126.4	15347.6	4572.97
25	C1	19	776870	309494	683740	1.55405e+06	12208.6
26	C2	19	694224	302339	694367	1.51904e+06	16177.3
27	C3	19	768326	312426	707592	1.48126e+06	4970.16
28	C4	19	637072	297016	725272	1.4638e+06	11255.9
29	C5	19	663014	300868	714688	1.40789e+06	6243.35
30	C6	19	650842	283446	679186	1.34329e+06	1852.37
31	C7	19	655491	276530	650870	1.2864e+06	4429.11
32	C8	19	742776	268551	642415	1.24389e+06	3488.44
33	C9	19	21812.7	2674.73	3004.34	2128.61	-1277.17
34	C10	19	96449.7	14536.2	21662.3	14555.2	4522.38
35	C11	19	147557	17475	22394.1	17740.4	6135.98
36	C12	19	100903	14246	7179.77	10135.2	1318.02
37	D1	19	475953	207722	489013	1.07392e+06	3649.25
38	D2	19	625950	277283	660559	1.38667e+06	8013.91
39	D3	19	800772	322370	731172	1.47927e+06	11860.6
40	D4	19	729703	309130	747969	1.46879e+06	2258.31
41	D5	19	671089	308571	768312	1.47103e+06	3057.18
42	D6	19	623372	276962	688732	1.31528e+06	772.633
43	D7	19	644107	277379	674078	1294808	2058.78
44	D8	19	601637	262346	632384	1.22763e+06	4099.23
45	D9	19	98188	15223.9	20158	14056.3	6380.12
46	D10	19	69054.8	7158.26	16757.4	10386.7	3474.12
47	D11	19	46501.1	6528.04	3588.6	4784.37	-650.327
48	D12	19	38808.9	3604.12	2256.41	3262.68	787.385
49	E1	19	475680	221455	545100	1.23545e+06	4620.42
50	E2	19	517080	249827	641805	1.35438e+06	4276.43
51	E3	19	656498	261086	630929	1.26286e+06	6897.97
52	E4	19	584049	280952	737533	1.41855e+06	4302.9
53	E5	19	586575	278076	723191	1.35685e+06	3445.34
54	E6	19	622472	286796	728259	1.3546e+06	5576.58
55	E7	19	736025	331117	802816	1.51107e+06	6970.96
56	E8	19	765155	358852	877863	1.68814e+06	4322
57	E9	19	89007.9	13065.4	14513.9	10988.7	5213.88
58	E10	19	77873.4	9653.81	9077.62	8852.78	27599.4
59	E11	19	118652	13143.5	7677.12	10278.3	1715.86
60	E12	19	-720.597	91.8077	-1304.48	2444.86	-784.099
61	F1	19	585577	256495	624608	1.40597e+06	8503.91
62	F2	19	660782	298033	739768	1.58169e+06	6152.23
63	F3	19	623034	269276	648665	1.34143e+06	3529.93
64	F4	19	549387	252951	634581	1.26986e+06	3528.97
65	F5	19	564414	263990	664646	1.27596e+06	4511.84
66	F6	19	648854	297934	740598	1.41695e+06	4474.3
67	F7	19	677988	306768	731805	1.42776e+06	6985.65
68	F8	19	651044	302606	732274	1.4732e+06	1.09756e+06
69	F9	19	152206	19145.3	16726	16203.6	1682.08
70	F10	19	65763	7306.4	7390.31	7328.35	399.186
71	F11	19	212794	18692	7643.82	10690.5	3496.04
72	F12	19	106831	10445.9	3984.73	7486.75	1693.12
73	G1	19	1.00728e+06	408504	920193	2.15405e+06	8537.8
74	G2	19	583869	260276	592271	1.33775e+06	3063.68
75	G3	19	749826	270550	581878	1.21941e+06	13717.3
76	G4	19	644676	277792	644807	1.34666e+06	4105.99
77	G5	19	634989	281971	663498	1.33061e+06	5775.87
78	G6	19	722223	315711	699959	1.38651e+06	9826.29
79	G7	19	736512	312642	717269	1.42195e+06	4936.94
80	G8	19	709107	307444	713599	1421002	3302.45
81	G9	19	131353	18834.6	13400.4	14513.2	10536.7
82	G10	19	107085	16100.8	21748.9	10593	7710.24
83	G11	19	94026.7	9595.93	4678.54	6148.78	2286.47
84	G12	19	83555.6	6848.49	5358.54	6313.36	1676.14
85	H1	19	621493	263974	557805	1.42365e+06	5837
86	H2	19	501364	224041	509649	1.19427e+06	2317.99
87	H3	19	661858	255779	544687	1.19721e+06	54296.7
88	H4	19	656567	272597	620455	1.3181e+06	3817.1
89	H5	19	649475	262408	582820	1.19044e+06	5666.29
90	H6	19	644755	272991	631498	1.2825e+06	3776.56
91	H7	19	724937	300717	697086	1.41043e+06	4989.67
92	H8	19	710084	298431	684446	1.38803e+06	4054.69
93	H9	19	95503.4	10832.2	7448.48	8239.7	2138.32
94	H10	19	92718.1	9001.38	3791.58	10816	2247.86
95	H11	19	80997.1	7055.71	3460.16	6038.35	2137.19
96	H12	19	293468	67897.2	77375.8	72770.3	31269.6
1	A1	20	720410	284575	599711	1.47424e+06	15242.7
2	A2	20	599510	259669	620369	1393740	3980.62
3	A3	20	701125	272760	618705	1.33173e+06	11820.8
4	A4	20	585346	255553	613870	1.28337e+06	4024.02
5	A5	20	565051	246197	591083	1.22553e+06	3690.71
6	A6	20	568558	250215	588480	1.23186e+06	1489.68
7	A7	20	590027	245514	578850	1.1945e+06	2281.14
8	A8	20	571592	240612	580769	1.17581e+06	4498.32
9	A9	20	454714	208612	533674	1.101e+06	6348.18
10	A10	20	461674	218186	540481	1.14296e+06	4723.01
11	A11	20	372845	187885	505658	1.10019e+06	818.386
12	A12	20	900437	350338	806242	1691239	8274.93
13	B1	20	714680	286504	628503	1.49144e+06	7082.88
14	B2	20	610356	261440	606046	1.35474e+06	4732.24
15	B3	20	696142	274705	614098	1.32011e+06	3661.06
16	B4	20	589118	257596	629167	1.29795e+06	1638.62
17	B5	20	630374	266574	636266	1.27872e+06	3179.35
18	B6	20	552282	253244	623986	1.25277e+06	2330.08
19	B7	20	550686	246430	597419	1.20687e+06	4627.18
20	B8	20	552676	240514	578336	1.15334e+06	2397.44
21	B9	20	59049.3	7891.73	9713.03	8927.4	1441.22
22	B10	20	126553	14720.1	9396.02	9178.96	3421.85
23	B11	20	97038.7	13763.2	12016.8	16585.4	219422
24	B12	20	190357	18974.2	12868.5	14117.6	3848.87
25	C1	20	777766	308387	682993	1.55682e+06	12563.1
26	C2	20	694482	303671	694635	1.51999e+06	15265.1
27	C3	20	773709	313608	709369	1.47934e+06	5248.61
28	C4	20	637875	297758	724334	1.46388e+06	10663.5
29	C5	20	665122	300567	715510	1.40777e+06	8710.87
30	C6	20	654065	284104	680327	1.34209e+06	6215.71
31	C7	20	663222	279204	651218	1.29013e+06	5618.92
32	C8	20	745110	271416	642574	1.24282e+06	7196.42
33	C9	20	22878.5	235.109	5325.17	2410.71	-3229.61
34	C10	20	96526.1	14652.1	22594.8	15457.8	5859.16
35	C11	20	146574	18864.5	22550.5	16418.1	5527.21
36	C12	20	103824	13929.6	6712.8	10155.3	2874.27
37	D1	20	476961	207971	487585	1.07384e+06	3653.1
38	D2	20	626866	275742	662441	1.38724e+06	6836.58
39	D3	20	810881	322948	730194	1.48054e+06	10987.1
40	D4	20	730398	311004	746938	1.46793e+06	1365.14
41	D5	20	678810	307607	768754	1.46901e+06	4886.5
42	D6	20	628584	279542	693794	1.31573e+06	-2884.33
43	D7	20	650549	281333	678458	1.29741e+06	2672.31
44	D8	20	603155	262602	629753	1.22527e+06	4033.97
45	D9	20	98407.7	17640.4	18367.4	14748.3	7212.54
46	D10	20	66917.9	8231.75	15416.6	10268	2637.36
47	D11	20	45845.8	7735.15	3849.58	5854.66	-64.017
48	D12	20	37109.2	4203.39	2861.2	3148.79	240.184
49	E1	20	478378	221091	546044	1.2356e+06	4767.89
50	E2	20	518848	249276	642245	1.35374e+06	4503.92
51	E3	20	665578	263268	628495	1.26191e+06	5651.59
52	E4	20	585424	281645	740548	1.41865e+06	3143.92
53	E5	20	587734	277589	722252	1.35323e+06	4558.09
54	E6	20	620333	286684	731311	1.35495e+06	8683.6
55	E7	20	742108	330577	803340	1.51064e+06	7180.54
56	E8	20	768210	358251	876974	1.68824e+06	5750.06
57	E9	20	89601	14308.9	13258	10548.2	4630.62
58	E10	20	77425.4	12006.4	8580.77	9278.82	25472.5
59	E11	20	120959	12636	5419.21	8310.87	1585.58
60	E12	20	-1646.55	282.14	-756.567	2158.21	-1594.01
61	F1	20	588282	255755	625857	1.40676e+06	8646.57
62	F2	20	663920	297050	740353	1.58335e+06	5853.61
63	F3	20	627762	267527	647439	1.34164e+06	2581.1
64	F4	20	550676	253554	633217	1.27135e+06	5139.87
65	F5	20	566464	265765	667577	1.28025e+06	4452.71
66	F6	20	651475	301346	743489	1.41681e+06	5862.36
67	F7	20	686122	309893	732394	1.43101e+06	10170.7
68	F8	20	654790	304740	734060	1.47733e+06	1141066
69	F9	20	153858	19599.8	17444.7	14411	2925.59
70	F10	20	64539.6	8716.67	5803.07	6353.03	2404.1
71	F11	20	213676	19106.9	9361.67	11120	1238.25
72	F12	20	105633	11595.4	3955.85	7666.11	2139.34
73	G1	20	1.00747e+06	410891	920590	2.1535e+06	8724.59
74	G2	20	584208	261680	593392	1.33989e+06	3534.65
75	G3	20	753177	271876	582732	1.21933e+06	13077
76	G4	20	646732	277494	646527	1.34562e+06	2896.48
77	G5	20	637567	281126	660688	1.33294e+06	5559.55
78	G6	20	722872	317437	701460	1386347	9040.39
79	G7	20	737634	312425	718537	1.4241e+06	4316.52
80	G8	20	709449	306768	715936	1.42404e+06	1897.09
81	G9	20	128828	19921.9	14455.4	14767.7	10769.6
82	G10	20	107711	16320.4	22602	11539.9	6873.28
83	G11	20	95293.5	9527.01	5862.74	7181.65	2339.92
84	G12	20	83005.8	7153.2	6838.92	6441.49	986.822
85	H1	20	622993	263473	560523	1423966	6158.87
86	H2	20	502742	223788	510157	1.19523e+06	2613.06
87	H3	20	665926	255184	542541	1.19888e+06	55325.7
88	H4	20	659939	272597	618997	1.31898e+06	3216.34
89	H5	20	651604	262529	584964	1.1918e+06	5603.46
90	H6	20	646634	273609	630956	1.28347e+06	4804.03
91	H7	20	727034	301094	697160	1.41227e+06	5802.14
92	H8	20	713058	296072	685355	1.39083e+06	4286.76
93	H9	20	97309.7	10789.3	8132.04	8304.47	2300.83
94	H10	20	92103.7	10069.7	3074.01	10625.8	1640.49
95	H11	20	80130.5	9646.98	3425.9	6811.74	3265.52
96	H12	20	294068	68818.4	76099.8	73070.9	30246.1
1	A1	21	724425	285508	601897	1.47747e+06	14882.3
2	A2	21	600839	260182	620434	1.39458e+06	5542.34
3	A3	21	707186	273950	620118	1.3338e+06	10948.6
4	A4	21	590956	256690	614519	1.28521e+06	4373.73
5	A5	21	567447	248487	591176	1.22823e+06	3013.72
6	A6	21	570390	250884	590725	1.23513e+06	1485.91
7	A7	21	592320	245880	579864	1.19656e+06	2902.64
8	A8	21	574863	243562	582281	1.17688e+06	5981
9	A9	21	454831	210561	533270	1.10507e+06	6392.21
10	A10	21	459203	216819	540664	1.1439e+06	4412.03
11	A11	21	371080	187953	504770	1.10153e+06	1273.04
12	A12	21	900001	350530	807878	1.69396e+06	9385.52
13	B1	21	720992	286343	627163	1.4933e+06	6124.42
14	B2	21	610583	260115	604134	1.35501e+06	5361.81
15	B3	21	703288	276737	615826	1.32193e+06	3614.69
16	B4	21	593857	260359	629900	1.29687e+06	2450.36
17	B5	21	632569	263432	634781	1.28123e+06	4285.58
18	B6	21	552450	253965	623500	1.25465e+06	2931.26
19	B7	21	555324	249154	594036	1.20765e+06	3255.78
20	B8	21	557599	240740	580612	1153826	1952.46
21	B9	21	60637.1	8904.72	7953.55	9828.18	1330.16
22	B10	21	127781	14737.8	8932.87	9688.89	522.907
23	B11	21	98493.7	11406.4	8732.73	15922.7	220085
24	B12	21	191179	20437.9	12411.1	14777.2	4064.75
25	C1	21	783066	309652	682569	1.55794e+06	12395.8
26	C2	21	694707	303372	695870	1.51995e+06	16586.3
27	C3	21	785829	313947	707697	1.48287e+06	4556.26
28	C4	21	640197	297299	727602	1466932	11975.4
29	C5	21	667195	300173	716956	1.4101e+06	9201.88
30	C6	21	662433	284127	679836	1.34224e+06	3309.92
31	C7	21	671640	279730	651195	1.28889e+06	5145.44
32	C8	21	748117	271309	641591	1.24411e+06	5204.17
33	C9	21	22952.6	2632.11	5866.6	1221.36	-1499.18
34	C10	21	96004.8	14890.3	23741.4	13378.9	3747.05
35	C11	21	147551	18892.5	21021	16828.6	5935.07
36	C12	21	102296	13352.1	6885.91	10003.6	947.171
[truncated: 18,972 more rows]

## Sheet: Amplification Data
Block Type	96-Well Block (0.2mL)
Calibration Background is expired	No
Calibration Background performed on	11-24-2020
Calibration Normalization FAM-ROX is expired	No
Calibration Normalization FAM-ROX performed on	11-24-2020
Calibration Normalization VIC-ROX is expired	No
Calibration Normalization VIC-ROX performed on	11-24-2020
Calibration Pure Dye CY3 is expired	No
Calibration Pure Dye CY3 performed on	03-26-2020
Calibration Pure Dye CY5 is expired	No
Calibration Pure Dye CY5 performed on	03-26-2020
Calibration Pure Dye FAM is expired	No
Calibration Pure Dye FAM performed on	11-24-2020
Calibration Pure Dye NED is expired	No
Calibration Pure Dye NED performed on	09-15-2020
Calibration Pure Dye ROX is expired	No
Calibration Pure Dye ROX performed on	11-24-2020
Calibration Pure Dye SYBR is expired	No
Calibration Pure Dye SYBR performed on	11-24-2020
Calibration Pure Dye TAMRA is expired	No
Calibration Pure Dye TAMRA performed on	11-24-2020
Calibration Pure Dye VIC is expired	No
Calibration Pure Dye VIC performed on	11-24-2020
Calibration ROI is expired	No
Calibration ROI performed on	11-24-2020
Calibration Uniformity is expired	No
Calibration Uniformity performed on	11-24-2020
Chemistry	SYBR_GREEN
Date Created	2021-03-24 17:54:50 PM EDT
Experiment Barcode
Experiment Comment
Experiment File Name	P:\ABI-2\Sapieha\Roberto\rOAT\2021-03-24 inflammation rOAT Sahm and CNV 3 days.eds
Experiment Name	2021-03-24 inflammation rOAT Sahm and CNV 3 days
Experiment Run End Time	2021-03-24 20:39:31 PM EDT
Experiment Type	Comparative Cт (ΔΔCт)
Instrument Name	278870006
Instrument Serial Number	278870006
Instrument Type	QuantStudio(TM) 7 Flex System
Passive Reference	ROX
Quantification Cycle Method	Ct
Signal Smoothing On	true
Stage/ Cycle where Analysis is performed	Stage 2, Step 2
User Name
Well	Cycle	Target Name	Rn	Delta Rn
1	1	tbp	0.447392	-0.0022556
1	2	tbp	0.448676	-0.00148158
1	3	tbp	0.449983	-0.000685422
1	4	tbp	0.450235	-0.000943696
1	5	tbp	0.451531	-0.000158501
1	6	tbp	0.452566	0.000366281
1	7	tbp	0.453741	0.00103119
1	8	tbp	0.454473	0.00125238
1	9	tbp	0.455145	0.00141363
1	10	tbp	0.455243	0.00100155
1	11	tbp	0.453969	-0.000782873
1	12	tbp	0.454577	-0.000685247
1	13	tbp	0.456331	0.000557801
1	14	tbp	0.456066	-0.000217931
1	15	tbp	0.455997	-0.000797325
1	16	tbp	0.456877	-0.000427277
1	17	tbp	0.456756	-0.001059
1	18	tbp	0.457396	-0.000929788
1	19	tbp	0.456744	-0.0020922
1	20	tbp	0.458559	-0.000787258
1	21	tbp	0.460501	0.000644111
1	22	tbp	0.463667	0.00329958
1	23	tbp	0.471237	0.0103586
1	24	tbp	0.485143	0.0237543
1	25	tbp	0.510586	0.0486873
1	26	tbp	0.561824	0.0994141
1	27	tbp	0.66036	0.19744
1	28	tbp	0.84339	0.37996
1	29	tbp	1.17113	0.707192
1	30	tbp	1.70625	1.24179
1	31	tbp	2.42616	1.9612
1	32	tbp	3.10706	2.64159
1	33	tbp	3.55235	3.08636
1	34	tbp	3.86731	3.40081
1	35	tbp	4.10942	3.64242
1	36	tbp	4.2798	3.81228
1	37	tbp	4.42985	3.96183
1	38	tbp	4.53647	4.06793
1	39	tbp	4.60808	4.13903
1	40	tbp	4.65075	4.18119
2	1	tbp	0.401406	0.000513149
2	2	tbp	0.402485	0.00157723
2	3	tbp	0.401731	0.00080787
2	4	tbp	0.400537	-0.000400894
2	5	tbp	0.400881	-7.153e-05
2	6	tbp	0.401641	0.000674083
2	7	tbp	0.401528	0.000545444
2	8	tbp	0.400615	-0.000381658
2	9	tbp	0.400114	-0.000898114
2	10	tbp	0.401522	0.000495163
2	11	tbp	0.401797	0.000755504
2	12	tbp	0.401569	0.000512246
2	13	tbp	0.401167	9.59851e-05
2	14	tbp	0.401108	2.18551e-05
2	15	tbp	0.401281	0.000179855
2	16	tbp	0.401448	0.000331955
2	17	tbp	0.400741	-0.000390078
2	18	tbp	0.400413	-0.000731982
2	19	tbp	0.400484	-0.000676174
2	20	tbp	0.400915	-0.000259877
2	21	tbp	0.400977	-0.000213307
2	22	tbp	0.400468	-0.000736469
2	23	tbp	0.400233	-0.000986552
2	24	tbp	0.399931	-0.00130396
2	25	tbp	0.400514	-0.000735222
2	26	tbp	0.400437	-0.000826965
2	27	tbp	0.400799	-0.000479691
2	28	tbp	0.401087	-0.00020716
2	29	tbp	0.402707	0.00139774
2	30	tbp	0.404806	0.00348193
2	31	tbp	0.409646	0.00830757
2	32	tbp	0.418506	0.0171526
2	33	tbp	0.436093	0.0347247
2	34	tbp	0.47056	0.0691768
2	35	tbp	0.53895	0.137552
2	36	tbp	0.667615	0.266202
2	37	tbp	0.912811	0.511384
2	38	tbp	1.3408	0.939354
2	39	tbp	1.98061	1.57916
2	40	tbp	2.60608	2.2046
3	1	tbp	0.453675	-0.00206815
3	2	tbp	0.457177	-0.000453058
3	3	tbp	0.459707	0.000189262
3	4	tbp	0.461078	-0.000327193
3	5	tbp	0.462938	-0.00035489
3	6	tbp	0.46611	0.000929729
3	7	tbp	0.466885	-0.000183159
3	8	tbp	0.468818	-0.000136797
3	9	tbp	0.472007	0.00116421
3	10	tbp	0.474203	0.00147257
3	11	tbp	0.475025	0.000407363
3	12	tbp	0.476267	-0.000238017
3	13	tbp	0.477871	-0.000521179
3	14	tbp	0.479889	-0.000390774
3	15	tbp	0.480512	-0.00165565
3	16	tbp	0.482299	-0.00175652
3	17	tbp	0.484659	-0.00128407
3	18	tbp	0.486833	-0.000996726
3	19	tbp	0.489201	-0.000516144
3	20	tbp	0.492515	0.000910304
3	21	tbp	0.49678	0.00328768
3	22	tbp	0.504741	0.00936121
3	23	tbp	0.51909	0.0218227
3	24	tbp	0.545761	0.0466059
3	25	tbp	0.596108	0.0950655
3	26	tbp	0.69065	0.18772
3	27	tbp	0.867806	0.362988
3	28	tbp	1.18794	0.681232
3	29	tbp	1.72415	1.21555
3	30	tbp	2.48439	1.97391
3	31	tbp	3.27025	2.75788
3	32	tbp	3.80672	3.29247
3	33	tbp	4.17895	3.66281
3	34	tbp	4.46931	3.95128
3	35	tbp	4.69171	4.17179
3	36	tbp	4.85221	4.33041
3	37	tbp	4.99486	4.47117
3	38	tbp	5.09319	4.56761
3	39	tbp	5.16557	4.6381
3	40	tbp	5.21101	4.68166
4	1	tbp	0.411061	-0.00169748
4	2	tbp	0.413663	0.000298896
4	3	tbp	0.413275	-0.000694405
4	4	tbp	0.413797	-0.000778646
4	5	tbp	0.415084	-9.78022e-05
4	6	tbp	0.416496	0.00070845
4	7	tbp	0.416568	0.000175327
4	8	tbp	0.417543	0.000543932
4	9	tbp	0.418028	0.000423213
4	10	tbp	0.419304	0.00109372
4	11	tbp	0.419334	0.000518302
4	12	tbp	0.419184	-0.000237832
4	13	tbp	0.420369	0.000341148
4	14	tbp	0.420509	-0.000124861
4	15	tbp	0.421186	-5.27887e-05
4	16	tbp	0.421404	-0.000440686
4	17	tbp	0.420752	-0.00169914
4	18	tbp	0.421829	-0.00122792
4	19	tbp	0.422797	-0.0008651
4	20	tbp	0.42414	-0.00012775
4	21	tbp	0.427417	0.00254285
4	22	tbp	0.432271	0.00679151
4	23	tbp	0.440879	0.014793
4	24	tbp	0.456838	0.0301469
4	25	tbp	0.488716	0.0614186
4	26	tbp	0.549733	0.12183
4	27	tbp	0.66665	0.238141
4	28	tbp	0.883268	0.454154
4	29	tbp	1.27149	0.841773
4	30	tbp	1.89994	1.46962
4	31	tbp	2.72825	2.29732
4	32	tbp	3.48079	3.04925
4	33	tbp	3.9681	3.53596
4	34	tbp	4.32188	3.88913
4	35	tbp	4.58442	4.15106
4	36	tbp	4.78221	4.34825
4	37	tbp	4.95275	4.51818
4	38	tbp	5.07342	4.63825
4	39	tbp	5.15771	4.72194
4	40	tbp	5.21238	4.77599
5	1	tbp	0.420302	-0.00112679
5	2	tbp	0.421393	-0.000426644
5	3	tbp	0.421006	-0.00120395
5	4	tbp	0.421602	-0.000998022
5	5	tbp	0.424043	0.00105273
5	6	tbp	0.425015	0.00163366
5	7	tbp	0.424097	0.000325695
5	8	tbp	0.424294	0.000132392
5	9	tbp	0.424684	0.000131673
5	10	tbp	0.424746	-0.000196932
5	11	tbp	0.424829	-0.000504258
5	12	tbp	0.425617	-0.00010649
5	13	tbp	0.426392	0.00027873
5	14	tbp	0.426633	0.000129088
5	15	tbp	0.427274	0.000379721
5	16	tbp	0.42708	-0.000204468
5	17	tbp	0.427679	3.63738e-06
5	18	tbp	0.427491	-0.000574055
5	19	tbp	0.427377	-0.00107891
5	20	tbp	0.427855	-0.000991803
5	21	tbp	0.429091	-0.000145421
5	22	tbp	0.431564	0.00193698
5	23	tbp	0.435584	0.0055661
5	24	tbp	0.443882	0.0134744
5	25	tbp	0.459761	0.0289629
5	26	tbp	0.49048	0.0592911
5	27	tbp	0.551656	0.120077
5	28	tbp	0.667509	0.23554
5	29	tbp	0.885401	0.453041
5	30	tbp	1.27287	0.840119
5	31	tbp	1.89964	1.4665
5	32	tbp	2.72251	2.28897
5	33	tbp	3.46568	3.03176
5	34	tbp	3.95144	3.51713
5	35	tbp	4.29454	3.85984
5	36	tbp	4.55094	4.11585
5	37	tbp	4.75802	4.32254
5	38	tbp	4.90721	4.47134
5	39	tbp	5.01936	4.5831
5	40	tbp	5.08724	4.65059
6	1	tbp	0.411988	-0.00219954
6	2	tbp	0.413686	-0.00128501
6	3	tbp	0.41423	-0.00152446
6	4	tbp	0.416663	0.000125203
6	5	tbp	0.417849	0.00052725
6	6	tbp	0.418853	0.000747383
6	7	tbp	0.419694	0.000805272
6	8	tbp	0.420227	0.000554439
6	9	tbp	0.420314	-0.000141909
6	10	tbp	0.421018	-0.000221557
6	11	tbp	0.422158	0.000135756
6	12	tbp	0.423366	0.000560005
6	13	tbp	0.424655	0.00106511
6	14	tbp	0.42439	1.7063e-05
6	15	tbp	0.424463	-0.000694007
6	16	tbp	0.425452	-0.000488358
6	17	tbp	0.426172	-0.000551377
6	18	tbp	0.427046	-0.000461063
6	19	tbp	0.426961	-0.00132958
6	20	tbp	0.42836	-0.000713641
6	21	tbp	0.428844	-0.00101332
6	22	tbp	0.429233	-0.00140846
6	23	tbp	0.4319	0.000475273
6	24	tbp	0.435743	0.00353497
6	25	tbp	0.442221	0.00922985
6	26	tbp	0.45544	0.0216652
6	27	tbp	0.481694	0.0471351
6	28	tbp	0.531675	0.096333
6	29	tbp	0.626772	0.190646
6	30	tbp	0.809311	0.372402
6	31	tbp	1.13624	0.698549
6	32	tbp	1.68119	1.24272
6	33	tbp	2.45184	2.01258
6	34	tbp	3.24667	2.80662
6	35	tbp	3.79148	3.35065
6	36	tbp	4.16158	3.71997
6	37	tbp	4.45544	4.01304
6	38	tbp	4.66457	4.2214
6	39	tbp	4.81327	4.36931
6	40	tbp	4.90534	4.46059
7	1	tbp	0.443063	-0.000927392
7	2	tbp	0.444442	-0.000408801
7	3	tbp	0.445601	-0.0001117
7	4	tbp	0.446395	-0.000178099
7	5	tbp	0.448457	0.0010224
7	6	tbp	0.448216	-8.03158e-05
7	7	tbp	0.448689	-0.000468341
7	8	tbp	0.450838	0.000819806
7	9	tbp	0.450998	0.000118856
7	10	tbp	0.451395	-0.000345642
7	11	tbp	0.452191	-0.000411385
7	12	tbp	0.453355	-0.000108026
7	13	tbp	0.455091	0.000766732
7	14	tbp	0.455516	0.000330278
7	15	tbp	0.456369	0.000321994
7	16	tbp	0.455976	-0.000932325
7	17	tbp	0.45664	-0.00112923
7	18	tbp	0.457438	-0.00119202
7	19	tbp	0.458745	-0.000746654
7	20	tbp	0.459985	-0.000367418
7	21	tbp	0.461388	0.000174478
7	22	tbp	0.464592	0.00251661
7	23	tbp	0.47038	0.00744374
7	24	tbp	0.481375	0.0175774
7	25	tbp	0.503479	0.0388208
7	26	tbp	0.544481	0.0789612
7	27	tbp	0.624911	0.15853
7	28	tbp	0.774915	0.307673
7	29	tbp	1.0523	0.584193
7	30	tbp	1.52718	1.05822
7	31	tbp	2.23989	1.77007
7	32	tbp	3.06265	2.59196
7	33	tbp	3.67635	3.2048
7	34	tbp	4.07967	3.60727
7	35	tbp	4.38075	3.90748
7	36	tbp	4.60538	4.13125
7	37	tbp	4.78231	4.30732
7	38	tbp	4.90762	4.43177
7	39	tbp	4.99855	4.52184
7	40	tbp	5.06056	4.58298
8	1	tbp	0.445818	0.00273306
8	2	tbp	0.445014	0.00151332
8	3	tbp	0.443926	9.9157e-06
8	4	tbp	0.444752	0.000420958
8	5	tbp	0.444813	6.71527e-05
8	6	tbp	0.445513	0.00035219
8	7	tbp	0.445577	2.03388e-07
8	8	tbp	0.445879	-0.000112352
8	9	tbp	0.446795	0.000388723
8	10	tbp	0.446863	4.07891e-05
8	11	tbp	0.446605	-0.000632348
8	12	tbp	0.447285	-0.000367486
8	13	tbp	0.448413	0.000345125
8	14	tbp	0.448134	-0.000348545
8	15	tbp	0.448415	-0.000483065
8	16	tbp	0.448769	-0.0005443
8	17	tbp	0.449789	6.11423e-05
8	18	tbp	0.449941	-0.000202093
8	19	tbp	0.449528	-0.00103011
8	20	tbp	0.450977	3.79765e-06
8	21	tbp	0.453419	0.0020303
8	22	tbp	0.457193	0.00538951
8	23	tbp	0.465233	0.0130138
8	24	tbp	0.480249	0.0276151
8	25	tbp	0.509054	0.0560048
8	26	tbp	0.565273	0.111808
8	27	tbp	0.673304	0.219425
8	28	tbp	0.877641	0.423346
8	29	tbp	1.23938	0.78467
8	30	tbp	1.83123	1.3761
8	31	tbp	2.63129	2.17575
8	32	tbp	3.39182	2.93587
8	33	tbp	3.88699	3.43062
8	34	tbp	4.2361	3.77932
8	35	tbp	4.50096	4.04376
8	36	tbp	4.69488	4.23726
8	37	tbp	4.86127	4.40324
8	38	tbp	4.9804	4.52195
8	39	tbp	5.05491	4.59604
8	40	tbp	5.09852	4.63925
9	1	tbp	0.378945	-0.00170908
9	2	tbp	0.380183	-0.000469611
9	3	tbp	0.379858	-0.000793599
9	4	tbp	0.380105	-0.000544549
9	5	tbp	0.380619	-2.92736e-05
9	6	tbp	0.380681	3.35723e-05
9	7	tbp	0.381616	0.00097049
9	8	tbp	0.381511	0.000866831
9	9	tbp	0.380865	0.000222318
9	10	tbp	0.380079	-0.000562831
9	11	tbp	0.380206	-0.000434599
9	12	tbp	0.38102	0.000380666
9	13	tbp	0.381587	0.000949645
9	14	tbp	0.381112	0.000475423
9	15	tbp	0.380896	0.000260988
9	16	tbp	0.381385	0.000751557
9	17	tbp	0.380827	0.00019514
9	18	tbp	0.380164	-0.000467074
9	19	tbp	0.379878	-0.000751813
9	20	tbp	0.381103	0.000474605
9	21	tbp	0.380766	0.000139769
9	22	tbp	0.380651	2.59165e-05
9	23	tbp	0.380179	-0.000444848
9	24	tbp	0.379254	-0.00136909
9	25	tbp	0.379138	-0.00148338
9	26	tbp	0.379523	-0.00109686
9	27	tbp	0.379752	-0.000866669
9	28	tbp	0.37949	-0.00112676
9	29	tbp	0.380534	-8.19888e-05
9	30	tbp	0.382042	0.00142737
9	31	tbp	0.383492	0.00287904
9	32	tbp	0.387719	0.00710711
9	33	tbp	0.395083	0.014473
9	34	tbp	0.407825	0.0272162
9	35	tbp	0.433141	0.0525338
9	36	tbp	0.484269	0.103662
9	37	tbp	0.585624	0.205019
9	38	tbp	0.775881	0.395277
9	39	tbp	1.12561	0.745006
9	40	tbp	1.57039	1.18979
10	1	IL1b	0.373918	0.000137255
10	2	IL1b	0.374625	0.000852962
10	3	IL1b	0.374328	0.000565434
10	4	IL1b	0.37362	-0.000133813
10	5	IL1b	0.374706	0.000961993
10	6	IL1b	0.374802	0.00106648
10	7	IL1b	0.373331	-0.000394719
10	8	IL1b	0.373453	-0.00026409
10	9	IL1b	0.373587	-0.000120856
10	10	IL1b	0.372743	-0.000955733
10	11	IL1b	0.372889	-0.000800965
10	12	IL1b	0.3748	0.00111992
10	13	IL1b	0.374847	0.00117562
10	14	IL1b	0.374581	0.00091903
10	15	IL1b	0.373723	6.94601e-05
10	16	IL1b	0.372533	-0.00111124
10	17	IL1b	0.372304	-0.00133067
10	18	IL1b	0.373788	0.000162368
10	19	IL1b	0.373973	0.000355909
10	20	IL1b	0.372565	-0.0010428
10	21	IL1b	0.37194	-0.00165881
10	22	IL1b	0.373032	-0.000556833
10	23	IL1b	0.37393	0.000350146
10	24	IL1b	0.373679	0.000108424
10	25	IL1b	0.372365	-0.00119644
10	26	IL1b	0.371681	-0.00187184
10	27	IL1b	0.373376	-0.000167979
10	28	IL1b	0.373996	0.000461183
10	29	IL1b	0.374716	0.00119018
10	30	IL1b	0.376617	0.00310063
10	31	IL1b	0.381827	0.0083201
10	32	IL1b	0.391224	0.017726
10	33	IL1b	0.408167	0.0346781
10	34	IL1b	0.444188	0.0707081
10	35	IL1b	0.511721	0.13825
10	36	IL1b	0.643639	0.270177
10	37	IL1b	0.894515	0.521063
10	38	IL1b	1.32243	0.948987
10	39	IL1b	1.94809	1.57466
10	40	IL1b	2.57336	2.19993
11	1	IL6	0.313264	-0.000168777
11	2	IL6	0.314428	0.00109167
11	3	IL6	0.313292	5.3157e-05
11	4	IL6	0.312915	-0.000227836
11	5	IL6	0.312922	-0.00012292
11	6	IL6	0.313621	0.000672547
11	7	IL6	0.314008	0.00115628
11	8	IL6	0.31355	0.000795179
11	9	IL6	0.312754	9.6834e-05
11	10	IL6	0.312054	-0.000507038
11	11	IL6	0.311788	-0.00067517
11	12	IL6	0.31247	0.000102892
11	13	IL6	0.312353	8.29969e-05
11	14	IL6	0.311451	-0.000721415
11	15	IL6	0.311357	-0.000718511
11	16	IL6	0.313576	0.00159741
11	17	IL6	0.312746	0.000864584
11	18	IL6	0.311762	-2.29166e-05
11	19	IL6	0.311678	-9.93991e-06
11	20	IL6	0.311565	-2.63483e-05
11	21	IL6	0.310945	-0.000548562
11	22	IL6	0.31082	-0.000577338
11	23	IL6	0.311383	8.29749e-05
11	24	IL6	0.310727	-0.000475746
11	25	IL6	0.310206	-0.000900268
11	26	IL6	0.310406	-0.000603305
11	27	IL6	0.310931	1.83547e-05
11	28	IL6	0.310326	-0.000489494
11	29	IL6	0.309848	-0.000869997
11	30	IL6	0.31042	-0.00020137
11	31	IL6	0.310534	9.91187e-06
11	32	IL6	0.310244	-0.000183016
11	33	IL6	0.309765	-0.000565873
11	34	IL6	0.309955	-0.000278149
11	35	IL6	0.309494	-0.000642529
11	36	IL6	0.309912	-0.00012789
11	37	IL6	0.31103	0.00108704
11	38	IL6	0.311095	0.00124927
11	39	IL6	0.311375	0.00162619
11	40	IL6	0.31227	0.00261856
12	1	TNFa	0.497742	0.000773459
12	2	TNFa	0.497122	-6.7608e-05
12	3	TNFa	0.494288	-0.00312156
12	4	TNFa	0.492732	-0.00489886
12	5	TNFa	0.494485	-0.00336686
12	6	TNFa	0.49429	-0.00378244
12	7	TNFa	0.495713	-0.00257985
12	8	TNFa	0.497098	-0.00141587
12	9	TNFa	0.497765	-0.000969181
12	10	TNFa	0.499646	0.000691179
12	11	TNFa	0.499331	0.000155347
12	12	TNFa	0.500924	0.00152815
12	13	TNFa	0.502904	0.00328679
12	14	TNFa	0.503782	0.00394437
12	15	TNFa	0.503729	0.00367014
12	16	TNFa	0.503227	0.0029481
12	17	TNFa	0.503431	0.00293083
12	18	TNFa	0.504017	0.00329694
12	19	TNFa	0.503791	0.00284991
12	20	TNFa	0.503789	0.00262659
12	21	TNFa	0.503423	0.00203991
12	22	TNFa	0.50438	0.0027764
12	23	TNFa	0.504267	0.00244335
12	24	TNFa	0.503082	0.00103693
12	25	TNFa	0.501635	-0.000630497
12	26	TNFa	0.501075	-0.00141077
12	27	TNFa	0.501374	-0.00133273
12	28	TNFa	0.50209	-0.000837642
12	29	TNFa	0.502847	-0.000301723
12	30	TNFa	0.503307	-6.23367e-05
12	31	TNFa	0.503252	-0.000337637
12	32	TNFa	0.502798	-0.00101193
12	33	TNFa	0.503812	-0.000219175
12	34	TNFa	0.502039	-0.00221228
12	35	TNFa	0.500362	-0.00411073
12	36	TNFa	0.500965	-0.00372824
12	37	TNFa	0.50461	-0.000303401
12	38	TNFa	0.505343	0.000208795
12	39	TNFa	0.505555	0.000199988
12	40	TNFa	0.505792	0.000216154
13	1	tbp	0.446411	0.00571098
13	2	tbp	0.445274	0.00408718
13	3	tbp	0.444681	0.00300683
13	4	tbp	0.446186	0.00402613
13	5	tbp	0.445276	0.00262949
13	6	tbp	0.443634	0.00049997
13	7	tbp	0.442593	-0.00102775
13	8	tbp	0.442437	-0.00167013
13	9	tbp	0.442275	-0.00231856
13	10	tbp	0.442983	-0.00209762
13	11	tbp	0.443568	-0.00199855
13	12	tbp	0.443556	-0.00249764
13	13	tbp	0.444156	-0.00238361
13	14	tbp	0.445239	-0.00178723
13	15	tbp	0.446099	-0.00141451
13	16	tbp	0.4472	-0.000800425
13	17	tbp	0.448038	-0.00044863
13	18	tbp	0.448979	5.53664e-06
13	19	tbp	0.449833	0.000372949
13	20	tbp	0.45237	0.00242321
13	21	tbp	0.455914	0.00548055
13	22	tbp	0.460786	0.00986591
13	23	tbp	0.469237	0.0178306
13	24	tbp	0.485807	0.0339138
13	25	tbp	0.51738	0.0650004
13	26	tbp	0.579691	0.126825
13	27	tbp	0.698116	0.244763
13	28	tbp	0.919553	0.465713
13	29	tbp	1.31107	0.856745
13	30	tbp	1.93511	1.4803
13	31	tbp	2.73805	2.28275
13	32	tbp	3.43513	2.97935
13	33	tbp	3.89323	3.43696
13	34	tbp	4.22195	3.76519
13	35	tbp	4.48072	4.02347
13	36	tbp	4.672	4.21426
13	37	tbp	4.82984	4.37162
13	38	tbp	4.94253	4.48383
13	39	tbp	5.02292	4.56372
13	40	tbp	5.07557	4.61589
14	1	tbp	0.430451	-0.000704602
14	2	tbp	0.431355	0.000643225
14	3	tbp	0.430535	0.000267226
14	4	tbp	0.430174	0.000350749
14	5	tbp	0.431112	0.0017321
14	6	tbp	0.430477	0.00154088
14	7	tbp	0.430596	0.00210324
14	8	tbp	0.429315	0.00126643
14	9	tbp	0.427929	0.00032443
14	10	tbp	0.426946	-0.000215273
14	11	tbp	0.425838	-0.000879043
14	12	tbp	0.425115	-0.0011583
14	13	tbp	0.425205	-0.000624647
14	14	tbp	0.424418	-0.000967535
14	15	tbp	0.423835	-0.00110738
14	16	tbp	0.423446	-0.00105163
14	17	tbp	0.422712	-0.00134192
14	18	tbp	0.422333	-0.00127777
14	19	tbp	0.421844	-0.00132311
14	20	tbp	0.421171	-0.00155207
14	21	tbp	0.420679	-0.00159991
14	22	tbp	0.419917	-0.0019183
14	23	tbp	0.420202	-0.00118908
14	24	tbp	0.420616	-0.000331949
14	25	tbp	0.420239	-0.000265324
14	26	tbp	0.421468	0.00140785
14	27	tbp	0.422227	0.00261102
14	28	tbp	0.424372	0.00519931
14	29	tbp	0.429843	0.0111143
14	30	tbp	0.439081	0.020796
14	31	tbp	0.457234	0.0393934
14	32	tbp	0.492631	0.0752336
14	33	tbp	0.560757	0.143803
14	34	tbp	0.690396	0.273886
14	35	tbp	0.931326	0.51526
14	36	tbp	1.35177	0.936146
14	37	tbp	2.00674	1.59156
14	38	tbp	2.76731	2.35258
14	39	tbp	3.33661	2.92232
14	40	tbp	3.67769	3.26384
15	1	tbp	0.449516	-0.0041631
15	2	tbp	0.452316	-0.00353375
15	3	tbp	0.454985	-0.00303583
15	4	tbp	0.458899	-0.00129327
15	5	tbp	0.461872	-0.00049101
15	6	tbp	0.464219	-0.000314865
15	7	tbp	0.467184	0.000479142
15	8	tbp	0.469616	0.000739926
15	9	tbp	0.472812	0.00176502
15	10	tbp	0.474543	0.00132462
15	11	tbp	0.477268	0.00187862
15	12	tbp	0.480401	0.00284101
15	13	tbp	0.48086	0.00112903
15	14	tbp	0.482114	0.000211643
15	15	tbp	0.483939	-0.000134319
15	16	tbp	0.485645	-0.000599043
15	17	tbp	0.487093	-0.00132215
15	18	tbp	0.489378	-0.00120874
15	19	tbp	0.490898	-0.00185937
15	20	tbp	0.493626	-0.0013028
15	21	tbp	0.498292	0.00119238
15	22	tbp	0.505782	0.00651101
15	23	tbp	0.518958	0.0175168
15	24	tbp	0.543231	0.039618
15	25	tbp	0.588161	0.082377
15	26	tbp	0.673545	0.165591
15	27	tbp	0.834369	0.324244
15	28	tbp	1.12417	0.611876
15	29	tbp	1.61456	1.10009
15	30	tbp	2.33038	1.81374
15	31	tbp	3.10438	2.58557
15	32	tbp	3.65544	3.13446
15	33	tbp	4.03397	3.51082
15	34	tbp	4.31917	3.79385
15	35	tbp	4.53473	4.00723
15	36	tbp	4.69308	4.16342
15	37	tbp	4.82436	4.29252
15	38	tbp	4.92598	4.39197
15	39	tbp	5.00395	4.46778
15	40	tbp	5.0494	4.51105
16	1	tbp	0.408412	0.000519502
16	2	tbp	0.409525	0.000946476
16	3	tbp	0.409106	-0.000158687
16	4	tbp	0.409627	-0.00032323
16	5	tbp	0.4107	6.45543e-05
16	6	tbp	0.411417	9.5545e-05
16	7	tbp	0.41285	0.000842894
16	8	tbp	0.413426	0.000733844
16	9	tbp	0.41408	0.000702101
16	10	tbp	0.414107	4.32569e-05
16	11	tbp	0.414438	-0.000311156
16	12	tbp	0.415223	-0.000212037
16	13	tbp	0.416057	-6.32678e-05
16	14	tbp	0.416624	-0.000182123
16	15	tbp	0.416856	-0.000635599
16	16	tbp	0.417196	-0.000981638
16	17	tbp	0.418222	-0.000641269
16	18	tbp	0.418223	-0.00132607
16	19	tbp	0.419024	-0.00121038
16	20	tbp	0.421051	0.000130451
16	21	tbp	0.425039	0.00343281
16	22	tbp	0.431563	0.00927192
16	23	tbp	0.443109	0.0201318
16	24	tbp	0.4644	0.0407374
16	25	tbp	0.507468	0.0831196
16	26	tbp	0.590835	0.165801
16	27	tbp	0.748914	0.323194
16	28	tbp	1.03517	0.608764
16	29	tbp	1.5236	1.09651
16	30	tbp	2.25137	1.8236
16	31	tbp	3.06315	2.63469
16	32	tbp	3.65862	3.22947
16	33	tbp	4.06056	3.63072
16	34	tbp	4.36459	3.93407
16	35	tbp	4.57895	4.14775
16	36	tbp	4.74678	4.31489
16	37	tbp	4.89086	4.45828
16	38	tbp	4.99128	4.55802
16	39	tbp	5.06448	4.63053
16	40	tbp	5.11391	4.67928
17	1	tbp	0.442242	-0.0040685
17	2	tbp	0.445074	-0.00177547
17	3	tbp	0.446372	-0.00101729
17	4	tbp	0.447771	-0.000156953
17	5	tbp	0.447874	-0.000593251
17	6	tbp	0.449177	0.000170083
17	7	tbp	0.45101	0.00146467
17	8	tbp	0.451492	0.00140704
17	9	tbp	0.450898	0.00027346
17	10	tbp	0.450879	-0.0002847
17	11	tbp	0.450579	-0.00112401
17	12	tbp	0.452071	-0.000170482
17	13	tbp	0.453133	0.000352497
17	14	tbp	0.45369	0.000370296
17	15	tbp	0.453805	-5.43493e-05
17	16	tbp	0.453904	-0.000494403
17	17	tbp	0.45513	0.000192101
17	18	tbp	0.455683	0.000206474
17	19	tbp	0.45556	-0.000455786
17	20	tbp	0.456045	-0.000510078
17	21	tbp	0.456687	-0.000407491
17	22	tbp	0.458466	0.000832174
17	23	tbp	0.463924	0.00575082
17	24	tbp	0.472807	0.0140952
17	25	tbp	0.491274	0.0320229
17	26	tbp	0.525408	0.0656174
17	27	tbp	0.593831	0.133501
17	28	tbp	0.724682	0.263813
17	29	tbp	0.966073	0.504664
17	30	tbp	1.38896	0.927011
17	31	tbp	2.05321	1.59073
17	32	tbp	2.87733	2.4143
17	33	tbp	3.55714	3.09358
17	34	tbp	4.00011	3.53601
17	35	tbp	4.31844	3.8538
17	36	tbp	4.56009	4.09491
17	37	tbp	4.75408	4.28836
17	38	tbp	4.88944	4.42318
17	39	tbp	4.99064	4.52384
17	40	tbp	5.05004	4.5827
18	1	tbp	0.384566	-0.0038772
18	2	tbp	0.386658	-0.00215873
18	3	tbp	0.387938	-0.00125179
18	4	tbp	0.388899	-0.000663335
18	5	tbp	0.390061	0.000125238
18	6	tbp	0.391412	0.00110335
18	7	tbp	0.391665	0.000983015
18	8	tbp	0.391521	0.000465174
18	9	tbp	0.391222	-0.000206776
18	10	tbp	0.392392	0.000590231
18	11	tbp	0.392892	0.000717014
18	12	tbp	0.393348	0.000799182
18	13	tbp	0.393319	0.000397301
18	14	tbp	0.393063	-0.00023215
18	15	tbp	0.393156	-0.000511991
18	16	tbp	0.393272	-0.000769569
18	17	tbp	0.393104	-0.00131006
18	18	tbp	0.393482	-0.00130538
18	19	tbp	0.395134	-2.73313e-05
18	20	tbp	0.395281	-0.000253528
18	21	tbp	0.395071	-0.00083607
18	22	tbp	0.395565	-0.000715248
18	23	tbp	0.396549	-0.000104863
18	24	tbp	0.400034	0.00300758
18	25	tbp	0.407357	0.00995718
18	26	tbp	0.418896	0.0211227
18	27	tbp	0.441415	0.0432685
18	28	tbp	0.486619	0.0880992
18	29	tbp	0.572215	0.173322
18	30	tbp	0.733601	0.334335
18	31	tbp	1.02926	0.629624
18	32	tbp	1.53207	1.13206
18	33	tbp	2.27119	1.8708
18	34	tbp	3.08103	2.68027
18	35	tbp	3.65608	3.25495
18	36	tbp	4.03859	3.63709
18	37	tbp	4.34333	3.94145
18	38	tbp	4.56848	4.16623
18	39	tbp	4.73333	4.33071
18	40	tbp	4.83631	4.43331
19	1	tbp	0.407045	-0.00335055
19	2	tbp	0.408518	-0.00247038
19	3	tbp	0.410963	-0.000618476
19	4	tbp	0.412879	0.000704496
19	5	tbp	0.413123	0.000355229
19	6	tbp	0.414453	0.00109238
19	7	tbp	0.414718	0.000764866
19	8	tbp	0.414568	2.14043e-05
19	9	tbp	0.414008	-0.00113154
19	10	tbp	0.414895	-0.000837405
19	11	tbp	0.416587	0.000261602
19	12	tbp	0.418237	0.00131829
19	13	tbp	0.418305	0.000793011
19	14	tbp	0.417673	-0.000431699
19	15	tbp	0.418156	-0.000541176
19	16	tbp	0.418017	-0.00127325
19	17	tbp	0.417901	-0.00198214
19	18	tbp	0.419208	-0.00126842
19	19	tbp	0.41939	-0.0016792
19	20	tbp	0.420928	-0.000734568
19	21	tbp	0.42397	0.00171431
19	22	tbp	0.426321	0.0034723
19	23	tbp	0.430609	0.00716682
19	24	tbp	0.441423	0.0173884
19	25	tbp	0.462745	0.0381171
19	26	tbp	0.503275	0.0780538
19	27	tbp	0.581875	0.156061
19	28	tbp	0.732156	0.305749
19	29	tbp	1.00851	0.581514
19	30	tbp	1.48341	1.05582
19	31	tbp	2.19382	1.76564
19	32	tbp	3.01225	2.58347
19	33	tbp	3.62313	3.19375
19	34	tbp	4.0244	3.59444
19	35	tbp	4.31969	3.88913
19	36	tbp	4.54724	4.11609
19	37	tbp	4.73277	4.30102
19	38	tbp	4.86443	4.43209
19	39	tbp	4.9611	4.52817
19	40	tbp	5.01226	4.57874
20	1	tbp	0.425446	-0.00424302
20	2	tbp	0.426499	-0.00387176
20	3	tbp	0.429593	-0.00145953
20	4	tbp	0.430325	-0.00140933
20	5	tbp	0.432178	-0.000238694
20	6	tbp	0.433563	0.000465183
20	7	tbp	0.434835	0.00105489
20	8	tbp	0.436389	0.00192768
20	9	tbp	0.436769	0.00162576
20	10	tbp	0.436803	0.000978162
20	11	tbp	0.436489	-1.83324e-05
20	12	tbp	0.437813	0.000624241
20	13	tbp	0.437804	-6.65713e-05
20	14	tbp	0.437746	-0.000806766
20	15	tbp	0.439077	-0.000157547
20	16	tbp	0.438987	-0.000928915
20	17	tbp	0.43837	-0.00222808
20	18	tbp	0.439525	-0.00175449
20	19	tbp	0.440529	-0.00143193
20	20	tbp	0.442992	0.000348942
20	21	tbp	0.4468	0.00347533
20	22	tbp	0.452727	0.00872016
20	23	tbp	0.464854	0.0201654
20	24	tbp	0.488733	0.0433633
20	25	tbp	0.534476	0.0884237
20	26	tbp	0.622594	0.17586
20	27	tbp	0.788171	0.340756
20	28	tbp	1.09074	0.642642
20	29	tbp	1.60002	1.15125
20	30	tbp	2.33599	1.88653
20	31	tbp	3.12587	2.67573
20	32	tbp	3.67975	3.22892
20	33	tbp	4.05029	3.59879
20	34	tbp	4.33575	3.88356
20	35	tbp	4.55315	4.10028
20	36	tbp	4.70345	4.2499
20	37	tbp	4.83848	4.38425
20	38	tbp	4.9333	4.47839
20	39	tbp	4.99943	4.54383
20	40	tbp	5.04278	4.5865
21	1
21	2
21	3
21	4
21	5
21	6
21	7
21	8
21	9
21	10
21	11
21	12
21	13
21	14
21	15
21	16
21	17
21	18
21	19
21	20
21	21
21	22
21	23
21	24
21	25
21	26
21	27
21	28
21	29
21	30
21	31
21	32
21	33
21	34
21	35
21	36
21	37
21	38
21	39
21	40
22	1
22	2
22	3
22	4
22	5
22	6
22	7
22	8
22	9
22	10
22	11
22	12
22	13
22	14
22	15
22	16
22	17
22	18
22	19
22	20
22	21
22	22
22	23
22	24
22	25
22	26
22	27
22	28
22	29
22	30
22	31
22	32
22	33
22	34
22	35
22	36
22	37
22	38
22	39
22	40
23	1
23	2
23	3
23	4
23	5
23	6
23	7
23	8
23	9
23	10
23	11
23	12
23	13
23	14
23	15
23	16
23	17
23	18
23	19
23	20
23	21
23	22
23	23
23	24
23	25
23	26
23	27
23	28
23	29
23	30
23	31
23	32
23	33
23	34
23	35
23	36
23	37
23	38
23	39
23	40
24	1
24	2
24	3
24	4
24	5
24	6
24	7
24	8
24	9
24	10
24	11
24	12
24	13
24	14
24	15
24	16
24	17
24	18
24	19
24	20
24	21
24	22
24	23
24	24
24	25
24	26
24	27
24	28
24	29
24	30
24	31
24	32
24	33
24	34
24	35
24	36
24	37
24	38
24	39
24	40
25	1	IL1b	0.456372	-0.00380078
25	2	IL1b	0.458063	-0.0027601
25	3	IL1b	0.459334	-0.00213893
25	4	IL1b	0.461177	-0.000946974
25	5	IL1b	0.463129	0.000355276
25	6	IL1b	0.464967	0.00154213
25	7	IL1b	0.465256	0.00118093
25	8	IL1b	0.465286	0.000560278
25	9	IL1b	0.466661	0.00128484
25	10	IL1b	0.466888	0.000861327
25	11	IL1b	0.46715	0.000473308
25	12	IL1b	0.466885	-0.000442182
25	13	IL1b	0.46801	3.24272e-05
25	14	IL1b	0.468742	0.000114063
25	15	IL1b	0.468877	-0.000402046
25	16	IL1b	0.468967	-0.000962054
25	17	IL1b	0.468921	-0.00165817
25	18	IL1b	0.470229	-0.00100135
25	19	IL1b	0.470617	-0.00126309
25	20	IL1b	0.470884	-0.00164676
25	21	IL1b	0.473533	0.000351372
25	22	IL1b	0.477538	0.0037056
25	23	IL1b	0.482685	0.00820254
25	24	IL1b	0.493894	0.0187614
25	25	IL1b	0.516786	0.0410025
25	26	IL1b	0.56011	0.0836759
25	27	IL1b	0.642299	0.165215
25	28	IL1b	0.798102	0.320367
25	29	IL1b	1.07912	0.60073
25	30	IL1b	1.55051	1.07147
25	31	IL1b	2.24995	1.77027
25	32	IL1b	3.05468	2.57434
25	33	IL1b	3.67381	3.19282
25	34	IL1b	4.09708	3.61545
25	35	IL1b	4.42217	3.93988
25	36	IL1b	4.64743	4.16449
25	37	IL1b	4.82611	4.34252
25	38	IL1b	4.95873	4.47449
25	39	IL1b	5.05728	4.57239
25	40	IL1b	5.11285	4.62731
26	1	IL1b	0.421495	-0.002098
26	2	IL1b	0.422992	-0.000852294
26	3	IL1b	0.423572	-0.000523184
26	4	IL1b	0.424479	0.000132113
26	5	IL1b	0.425579	0.000980618
26	6	IL1b	0.425891	0.00104145
26	7	IL1b	0.424947	-0.000153772
26	8	IL1b	0.424839	-0.000512559
26	9	IL1b	0.425611	7.793e-06
26	10	IL1b	0.42653	0.000676143
26	11	IL1b	0.42696	0.000854185
26	12	IL1b	0.426541	0.000183904
26	13	IL1b	0.427002	0.000393626
26	14	IL1b	0.427021	0.000162333
26	15	IL1b	0.426171	-0.000939455
26	16	IL1b	0.426436	-0.000925713
26	17	IL1b	0.426364	-0.00124889
26	18	IL1b	0.426006	-0.00185807
26	19	IL1b	0.427054	-0.00106145
26	20	IL1b	0.427358	-0.00100802
26	21	IL1b	0.427745	-0.000872709
26	22	IL1b	0.428952	8.31733e-05
26	23	IL1b	0.429597	0.000477044
26	24	IL1b	0.433483	0.00411144
26	25	IL1b	0.438493	0.00886992
26	26	IL1b	0.449023	0.0191493
26	27	IL1b	0.470482	0.0403573
26	28	IL1b	0.510149	0.0797731
26	29	IL1b	0.586651	0.156024
26	30	IL1b	0.728924	0.298045
26	31	IL1b	0.987879	0.556749
26	32	IL1b	1.43046	0.999082
26	33	IL1b	2.09775	1.66611
26	34	IL1b	2.88509	2.4532
26	35	IL1b	3.50813	3.076
26	36	IL1b	3.92447	3.49209
26	37	IL1b	4.24156	3.80892
26	38	IL1b	4.47595	4.04306
26	39	IL1b	4.64565	4.21251
26	40	IL1b	4.74095	4.30756
27	1	IL1b	0.444482	-0.00466816
27	2	IL1b	0.447607	-0.00343279
27	3	IL1b	0.450314	-0.00261685
27	4	IL1b	0.453469	-0.00135177
27	5	IL1b	0.457819	0.00110824
27	6	IL1b	0.460151	0.00154992
27	7	IL1b	0.461754	0.00126188
27	8	IL1b	0.463129	0.000746963
27	9	IL1b	0.465595	0.00132242
27	10	IL1b	0.467475	0.00131286
27	11	IL1b	0.468204	0.000151439
27	12	IL1b	0.469896	-4.68896e-05
27	13	IL1b	0.472111	0.000277723
27	14	IL1b	0.473525	-0.000198245
27	15	IL1b	0.47373	-0.00188392
27	16	IL1b	0.474882	-0.00262283
27	17	IL1b	0.477428	-0.00196649
27	18	IL1b	0.48033	-0.000955291
27	19	IL1b	0.483903	0.000727621
27	20	IL1b	0.488249	0.00318322
27	21	IL1b	0.496155	0.00919933
27	22	IL1b	0.512676	0.0238298
27	23	IL1b	0.540975	0.0502383
27	24	IL1b	0.595984	0.103357
27	25	IL1b	0.694617	0.2001
27	26	IL1b	0.880214	0.383807
27	27	IL1b	1.20805	0.709755
27	28	IL1b	1.7406	1.24041
27	29	IL1b	2.46951	1.96743
27	30	IL1b	3.21879	2.71482
27	31	IL1b	3.74518	3.23932
27	32	IL1b	4.12398	3.61623
27	33	IL1b	4.40277	3.89314
27	34	IL1b	4.6099	4.09837
27	35	IL1b	4.76069	4.24727
27	36	IL1b	4.86597	4.35066
27	37	IL1b	4.96667	4.44947
27	38	IL1b	5.03897	4.51988
27	39	IL1b	5.08034	4.55936
27	40	IL1b	5.10626	4.58339
28	1	IL1b	0.391825	-0.00141337
28	2	IL1b	0.393308	-0.000492031
28	3	IL1b	0.393592	-0.000770205
28	4	IL1b	0.393439	-0.00148543
28	5	IL1b	0.39528	-0.000207028
28	6	IL1b	0.397521	0.00147227
28	7	IL1b	0.397571	0.000960302
28	8	IL1b	0.397128	-4.53765e-05
28	9	IL1b	0.399053	0.00131781
28	10	IL1b	0.399572	0.0012743
28	11	IL1b	0.399408	0.000548647
28	12	IL1b	0.400014	0.000592428
28	13	IL1b	0.400526	0.000542212
28	14	IL1b	0.400395	-0.000150542
28	15	IL1b	0.400175	-0.000933388
28	16	IL1b	0.400544	-0.00112633
28	17	IL1b	0.400805	-0.00142709
28	18	IL1b	0.401149	-0.00164566
28	19	IL1b	0.401756	-0.00160084
28	20	IL1b	0.402345	-0.00157363
28	21	IL1b	0.403321	-0.00115958
28	22	IL1b	0.406086	0.0010435
28	23	IL1b	0.409979	0.00437361
28	24	IL1b	0.416829	0.0106622
28	25	IL1b	0.428259	0.0215298
28	26	IL1b	0.451878	0.0445866
28	27	IL1b	0.500275	0.0924217
28	28	IL1b	0.589318	0.180902
28	29	IL1b	0.751332	0.342354
28	30	IL1b	1.0459	0.636356
28	31	IL1b	1.53757	1.12747
28	32	IL1b	2.2458	1.83514
28	33	IL1b	3.0231	2.61187
28	34	IL1b	3.59306	3.18128
28	35	IL1b	3.98888	3.57653
28	36	IL1b	4.28907	3.87616
28	37	IL1b	4.52321	4.10974
28	38	IL1b	4.68594	4.27191
28	39	IL1b	4.7955	4.38091
28	40	IL1b	4.86487	4.4497
29	1	IL1b	0.431944	0.000498437
29	2	IL1b	0.432881	0.0012474
29	3	IL1b	0.431732	-8.87487e-05
29	4	IL1b	0.432325	0.000317163
29	5	IL1b	0.432844	0.000648838
29	6	IL1b	0.432994	0.000611411
29	7	IL1b	0.433294	0.000724933
29	8	IL1b	0.432563	-0.000194047
29	9	IL1b	0.43316	0.00021559
29	10	IL1b	0.433155	2.41446e-05
29	11	IL1b	0.433753	0.000434736
29	12	IL1b	0.433674	0.000168576
29	13	IL1b	0.433103	-0.000590127
29	14	IL1b	0.433054	-0.00082571
29	15	IL1b	0.433618	-0.000449481
29	16	IL1b	0.432922	-0.00133294
29	17	IL1b	0.432989	-0.00145283
29	18	IL1b	0.433416	-0.001213
29	19	IL1b	0.433624	-0.00119243
29	20	IL1b	0.434625	-0.000378827
29	21	IL1b	0.435398	0.000206734
29	22	IL1b	0.436496	0.00111806
29	23	IL1b	0.438813	0.00324795
29	24	IL1b	0.44271	0.00695787
29	25	IL1b	0.449838	0.0138977
29	26	IL1b	0.465959	0.0298315
29	27	IL1b	0.495848	0.0595337
29	28	IL1b	0.555956	0.119454
29	29	IL1b	0.669493	0.232804
29	30	IL1b	0.875825	0.438949
29	31	IL1b	1.23689	0.799828
29	32	IL1b	1.81003	1.37278
29	33	IL1b	2.56242	2.12499
29	34	IL1b	3.26909	2.83146
29	35	IL1b	3.74454	3.30672
29	36	IL1b	4.08764	3.64964
29	37	IL1b	4.361	3.92281
29	38	IL1b	4.55506	4.11669
29	39	IL1b	4.68536	4.2468
29	40	IL1b	4.76323	4.32449
30	1	IL1b	0.431803	-0.00745664
30	2	IL1b	0.433416	-0.00623844
30	3	IL1b	0.436492	-0.00355659
30	4	IL1b	0.438758	-0.00168462
30	5	IL1b	0.441524	0.000686628
30	6	IL1b	0.443036	0.0018046
30	7	IL1b	0.443127	0.00150062
30	8	IL1b	0.443455	0.0014346
30	9	IL1b	0.443625	0.00121028
30	10	IL1b	0.444297	0.00148788
30	11	IL1b	0.443895	0.000690908
30	12	IL1b	0.443529	-6.94404e-05
30	13	IL1b	0.44332	-0.000672641
30	14	IL1b	0.44414	-0.000247215
30	15	IL1b	0.444689	-9.18872e-05
30	16	IL1b	0.4441	-0.00107557
30	17	IL1b	0.444227	-0.00134287
30	18	IL1b	0.444363	-0.00160192
30	19	IL1b	0.445819	-0.000539585
30	20	IL1b	0.44882	0.00206683
30	21	IL1b	0.4546	0.00745178
30	22	IL1b	0.464067	0.016525
30	23	IL1b	0.481131	0.0331944
30	24	IL1b	0.511555	0.0632236
30	25	IL1b	0.573191	0.124465
30	26	IL1b	0.691592	0.242472
30	27	IL1b	0.908021	0.458507
30	28	IL1b	1.28622	0.836314
30	29	IL1b	1.88019	1.42989
30	30	IL1b	2.65247	2.20177
30	31	IL1b	3.37769	2.9266
30	32	IL1b	3.86532	3.41383
30	33	IL1b	4.21517	3.76329
30	34	IL1b	4.47921	4.02693
30	35	IL1b	4.66923	4.21656
30	36	IL1b	4.80297	4.34991
30	37	IL1b	4.91719	4.46374
30	38	IL1b	4.99641	4.54256
30	39	IL1b	5.05084	4.59659
30	40	IL1b	5.07806	4.62341
31	1	IL1b	0.444387	-0.010934
31	2	IL1b	0.4481	-0.00810922
31	3	IL1b	0.452869	-0.00422916
31	4	IL1b	0.456036	-0.00195002
31	5	IL1b	0.45947	0.00059579
31	6	IL1b	0.461253	0.0014907
31	7	IL1b	0.46266	0.00200855
31	8	IL1b	0.463548	0.00200841
31	9	IL1b	0.463209	0.000781218
31	10	IL1b	0.464888	0.00157185
31	11	IL1b	0.46492	0.000716322
31	12	IL1b	0.466338	0.00124532
31	13	IL1b	0.466712	0.000731714
31	14	IL1b	0.465851	-0.00101785
31	15	IL1b	0.466665	-0.00109206
31	16	IL1b	0.467986	-0.000659796
31	17	IL1b	0.468011	-0.00152295
31	18	IL1b	0.469061	-0.00136073
31	19	IL1b	0.470041	-0.00126917
31	20	IL1b	0.474151	0.00195187
31	21	IL1b	0.481551	0.00846407
31	22	IL1b	0.496115	0.0221393
31	23	IL1b	0.525421	0.0505574
31	24	IL1b	0.583596	0.107844
31	25	IL1b	0.693194	0.216554
31	26	IL1b	0.896582	0.419054
31	27	IL1b	1.25154	0.773119
31	28	IL1b	1.81806	1.33876
31	29	IL1b	2.56414	2.08395
31	30	IL1b	3.26328	2.7822
31	31	IL1b	3.73839	3.25642
31	32	IL1b	4.1026	3.61974
31	33	IL1b	4.37852	3.89478
31	34	IL1b	4.58106	4.09643
31	35	IL1b	4.7294	4.24388
31	36	IL1b	4.83211	4.34569
31	37	IL1b	4.9375	4.4502
31	38	IL1b	5.01325	4.52506
31	39	IL1b	5.06	4.57092
31	40	IL1b	5.08776	4.5978
32	1	IL1b	0.575073	0.0280348
32	2	IL1b	0.584205	0.0370098
32	3	IL1b	0.581568	0.0342152
32	4	IL1b	0.549768	0.00225775
32	5	IL1b	0.541723	-0.00594406
32	6	IL1b	0.540641	-0.00718375
32	7	IL1b	0.540493	-0.00748891
32	8	IL1b	0.540861	-0.00727842
32	9	IL1b	0.540312	-0.00798519
32	10	IL1b	0.539521	-0.00893264
32	11	IL1b	0.540456	-0.00815519
32	12	IL1b	0.543855	-0.00491422
32	13	IL1b	0.549848	0.000921571
32	14	IL1b	0.552181	0.00309746
32	15	IL1b	0.552406	0.00316567
32	16	IL1b	0.55079	0.0013924
32	17	IL1b	0.550082	0.00052619
32	18	IL1b	0.550886	0.00117286
32	19	IL1b	0.551695	0.00182526
32	20	IL1b	0.553674	0.00364692
32	21	IL1b	0.555846	0.00566111
32	22	IL1b	0.560661	0.0103191
32	23	IL1b	0.573761	0.0232613
32	24	IL1b	0.59851	0.0478533
32	25	IL1b	0.645109	0.0942946
32	26	IL1b	0.731926	0.180955
32	27	IL1b	0.892421	0.341292
32	28	IL1b	1.18098	0.629695
32	29	IL1b	1.66662	1.11517
32	30	IL1b	2.38012	1.82852
32	31	IL1b	3.19088	2.63912
32	32	IL1b	3.80832	3.2564
32	33	IL1b	4.22329	3.67122
32	34	IL1b	4.53736	3.98513
32	35	IL1b	4.76791	4.21552
32	36	IL1b	4.92562	4.37308
32	37	IL1b	5.06109	4.50839
32	38	IL1b	5.16188	4.60902
32	39	IL1b	5.23013	4.67711
32	40	IL1b	5.26657	4.7134
33	1
33	2
33	3
33	4
33	5
33	6
33	7
33	8
33	9
33	10
33	11
33	12
33	13
33	14
33	15
33	16
33	17
33	18
33	19
33	20
33	21
33	22
33	23
33	24
33	25
33	26
33	27
33	28
33	29
33	30
33	31
33	32
33	33
33	34
33	35
33	36
33	37
33	38
33	39
33	40
34	1
34	2
34	3
34	4
34	5
34	6
34	7
34	8
34	9
34	10
34	11
34	12
34	13
34	14
34	15
34	16
34	17
34	18
34	19
34	20
34	21
34	22
34	23
34	24
34	25
34	26
34	27
34	28
34	29
34	30
34	31
34	32
34	33
34	34
34	35
34	36
34	37
34	38
34	39
34	40
35	1
35	2
35	3
35	4
35	5
35	6
35	7
35	8
35	9
35	10
35	11
35	12
35	13
35	14
35	15
35	16
35	17
35	18
35	19
35	20
35	21
35	22
35	23
35	24
35	25
35	26
35	27
35	28
35	29
35	30
35	31
35	32
35	33
35	34
35	35
35	36
35	37
35	38
35	39
35	40
36	1
36	2
36	3
36	4
36	5
36	6
36	7
36	8
36	9
36	10
36	11
36	12
36	13
36	14
36	15
36	16
36	17
36	18
36	19
36	20
36	21
36	22
36	23
36	24
36	25
36	26
36	27
36	28
36	29
36	30
36	31
36	32
36	33
36	34
36	35
36	36
36	37
36	38
36	39
36	40
37	1	IL1b	0.409365	-0.00262005
37	2	IL1b	0.410242	-0.00202577
37	3	IL1b	0.411532	-0.00101911
37	4	IL1b	0.411831	-0.00100366
37	5	IL1b	0.413651	0.000533093
37	6	IL1b	0.414856	0.00145421
37	7	IL1b	0.414517	0.000831933
37	8	IL1b	0.414888	0.000919871
37	9	IL1b	0.414968	0.000716164
37	10	IL1b	0.414481	-5.41158e-05
37	11	IL1b	0.415032	0.000214126
37	12	IL1b	0.414464	-0.000637663
37	13	IL1b	0.414488	-0.00089716
37	14	IL1b	0.415466	-0.000202387
37	15	IL1b	0.415919	-3.22841e-05
37	16	IL1b	0.415887	-0.000347393
37	17	IL1b	0.415743	-0.000775005
37	18	IL1b	0.416032	-0.000768964
37	19	IL1b	0.415455	-0.0016299
37	20	IL1b	0.416379	-0.000989071
37	21	IL1b	0.418576	0.000924885
37	22	IL1b	0.420697	0.00276243
37	23	IL1b	0.426952	0.00873352
37	24	IL1b	0.437847	0.0193459
37	25	IL1b	0.459612	0.0408272
37	26	IL1b	0.499938	0.0808703
37	27	IL1b	0.578064	0.158713
37	28	IL1b	0.72465	0.305015
37	29	IL1b	0.990229	0.570311
37	30	IL1b	1.44158	1.02138
37	31	IL1b	2.11973	1.69924
37	32	IL1b	2.92549	2.50473
37	33	IL1b	3.57635	3.15529
37	34	IL1b	4.01581	3.59447
37	35	IL1b	4.34768	3.92606
37	36	IL1b	4.59434	4.17244
37	37	IL1b	4.78684	4.36466
37	38	IL1b	4.91701	4.49455
37	39	IL1b	5.01571	4.59296
37	40	IL1b	5.07704	4.654
38	1	IL1b	0.424151	-0.00167135
38	2	IL1b	0.425785	7.95594e-05
38	3	IL1b	0.424982	-0.000607659
38	4	IL1b	0.425044	-0.00042903
38	5	IL1b	0.426166	0.000809668
38	6	IL1b	0.426799	0.00155845
38	7	IL1b	0.426101	0.000976757
38	8	IL1b	0.425662	0.000654945
38	9	IL1b	0.425723	0.000832382
38	10	IL1b	0.424826	5.14659e-05
38	11	IL1b	0.423797	-0.000861177
38	12	IL1b	0.42476	0.000218108
38	13	IL1b	0.424382	-4.33837e-05
38	14	IL1b	0.423763	-0.000545768
38	15	IL1b	0.422926	-0.00126604
38	16	IL1b	0.422794	-0.00128208
38	17	IL1b	0.42322	-0.000739591
38	18	IL1b	0.422682	-0.00116118
38	19	IL1b	0.422115	-0.00161204
38	20	IL1b	0.422323	-0.00128726
38	21	IL1b	0.422907	-0.00058673
38	22	IL1b	0.423114	-0.000263232
38	23	IL1b	0.42468	0.00141937
38	24	IL1b	0.427308	0.00416401
38	25	IL1b	0.432108	0.00907966
38	26	IL1b	0.441779	0.018867
38	27	IL1b	0.461654	0.0388587
38	28	IL1b	0.497275	0.0745966
38	29	IL1b	0.566398	0.143836
38	30	IL1b	0.696462	0.274016
38	31	IL1b	0.936471	0.514141
38	32	IL1b	1.35088	0.928669
38	33	IL1b	1.99726	1.57516
38	34	IL1b	2.80904	2.38706
38	35	IL1b	3.50236	3.0805
38	36	IL1b	3.96924	3.5475
38	37	IL1b	4.32538	3.90375
38	38	IL1b	4.57377	4.15225
38	39	IL1b	4.75017	4.32877
38	40	IL1b	4.85405	4.43277
39	1	IL1b	0.460722	-0.00421776
39	2	IL1b	0.463653	-0.00342375
39	3	IL1b	0.467286	-0.00192872
39	4	IL1b	0.470905	-0.000446993
39	5	IL1b	0.474539	0.00104967
39	6	IL1b	0.477182	0.00155466
39	7	IL1b	0.478029	0.000263999
39	8	IL1b	0.479635	-0.000267416
39	9	IL1b	0.482485	0.000445057
39	10	IL1b	0.484573	0.000395456
39	11	IL1b	0.487348	0.00103354
39	12	IL1b	0.489547	0.00109418
39	13	IL1b	0.490814	0.000223704
39	14	IL1b	0.492342	-0.000385943
39	15	IL1b	0.493193	-0.0016721
39	16	IL1b	0.495016	-0.00198683
39	17	IL1b	0.497225	-0.00191504
39	18	IL1b	0.500285	-0.000992462
39	19	IL1b	0.503504	8.90244e-05
39	20	IL1b	0.508999	0.00344622
39	21	IL1b	0.516505	0.00881483
39	22	IL1b	0.53171	0.0218823
39	23	IL1b	0.559709	0.0477435
39	24	IL1b	0.612072	0.097969
39	25	IL1b	0.709778	0.193538
39	26	IL1b	0.889742	0.371364
39	27	IL1b	1.2098	0.689285
39	28	IL1b	1.73605	1.2134
39	29	IL1b	2.46986	1.94507
39	30	IL1b	3.24503	2.7181
39	31	IL1b	3.80156	3.27249
39	32	IL1b	4.19658	3.66538
39	33	IL1b	4.49989	3.96654
39	34	IL1b	4.71798	4.1825
39	35	IL1b	4.87566	4.33804
39	36	IL1b	4.98467	4.44492
39	37	IL1b	5.08943	4.54754
39	38	IL1b	5.15688	4.61285
39	39	IL1b	5.20652	4.66035
39	40	IL1b	5.23379	4.68549
40	1	IL1b	0.443235	-0.00394962
40	2	IL1b	0.444714	-0.00305644
40	3	IL1b	0.446874	-0.00148156
40	4	IL1b	0.448442	-0.000499636
40	5	IL1b	0.450466	0.000939341
40	6	IL1b	0.450119	7.21617e-06
40	7	IL1b	0.452165	0.00146753
40	8	IL1b	0.452129	0.000846096
40	9	IL1b	0.452187	0.000318656
40	10	IL1b	0.452641	0.000187349
40	11	IL1b	0.452815	-0.000223385
40	12	IL1b	0.454184	0.00056009
40	13	IL1b	0.454536	0.000326532
40	14	IL1b	0.454423	-0.000371795
40	15	IL1b	0.454717	-0.000663528
40	16	IL1b	0.455202	-0.000763155
40	17	IL1b	0.455264	-0.00128714
40	18	IL1b	0.456065	-0.0010714
40	19	IL1b	0.457135	-0.000587017
40	20	IL1b	0.457996	-0.000311404
40	21	IL1b	0.458923	3.05204e-05
40	22	IL1b	0.462055	0.00257668
40	23	IL1b	0.468976	0.00891275
40	24	IL1b	0.479075	0.0184264
40	25	IL1b	0.499024	0.0377901
40	26	IL1b	0.538056	0.0762367
40	27	IL1b	0.612592	0.150187
40	28	IL1b	0.751889	0.288899
40	29	IL1b	1.00252	0.538942
40	30	IL1b	1.43467	0.970512
40	31	IL1b	2.09326	1.62851
40	32	IL1b	2.89193	2.4266
40	33	IL1b	3.55278	3.08687
40	34	IL1b	4.00052	3.53402
40	35	IL1b	4.33626	3.86917
40	36	IL1b	4.5773	4.10963
40	37	IL1b	4.76845	4.30019
40	38	IL1b	4.9043	4.43546
40	39	IL1b	4.99192	4.52249
40	40	IL1b	5.04646	4.57645
41	1	IL1b	0.408912	-0.00608887
41	2	IL1b	0.409403	-0.00593325
41	3	IL1b	0.411943	-0.0037281
41	4	IL1b	0.413554	-0.002452
41	5	IL1b	0.415089	-0.0012515
41	6	IL1b	0.417744	0.00106833
41	7	IL1b	0.419116	0.00210524
41	8	IL1b	0.420153	0.00280744
41	9	IL1b	0.419643	0.00196286
41	10	IL1b	0.419187	0.0011714
41	11	IL1b	0.419207	0.000856619
41	12	IL1b	0.418901	0.000215447
41	13	IL1b	0.419725	0.000704825
41	14	IL1b	0.420138	0.000782872
41	15	IL1b	0.420551	0.000860888
41	16	IL1b	0.42051	0.000485225
41	17	IL1b	0.419971	-0.000388585
41	18	IL1b	0.418381	-0.00231376
41	19	IL1b	0.418241	-0.00278819
41	20	IL1b	0.420461	-0.000903169
41	21	IL1b	0.420742	-0.000957593
41	22	IL1b	0.421697	-0.00033777
41	23	IL1b	0.424469	0.00209952
41	24	IL1b	0.428067	0.0053631
41	25	IL1b	0.436941	0.0139023
41	26	IL1b	0.453311	0.0299366
41	27	IL1b	0.487326	0.063617
41	28	IL1b	0.549294	0.12525
41	29	IL1b	0.666283	0.241904
41	30	IL1b	0.881973	0.457259
41	31	IL1b	1.25717	0.832123
41	32	IL1b	1.85109	1.4257
41	33	IL1b	2.63247	2.20675
41	34	IL1b	3.3604	2.93434
41	35	IL1b	3.85477	3.42838
41	36	IL1b	4.21017	3.78345
41	37	IL1b	4.48931	4.06225
41	38	IL1b	4.68367	4.25628
41	39	IL1b	4.82075	4.39303
41	40	IL1b	4.90272	4.47466
42	1	IL1b	0.419566	-0.0034504
42	2	IL1b	0.421979	-0.00177479
42	3	IL1b	0.424621	0.000129493
42	4	IL1b	0.425622	0.000391967
42	5	IL1b	0.426547	0.000579548
42	6	IL1b	0.427417	0.000711011
42	7	IL1b	0.42747	2.61884e-05
42	8	IL1b	0.42805	-0.00013158
42	9	IL1b	0.428409	-0.000510601
42	10	IL1b	0.430175	0.000517852
42	11	IL1b	0.431435	0.00103967
42	12	IL1b	0.431578	0.000444847
42	13	IL1b	0.43086	-0.00101093
42	14	IL1b	0.431207	-0.00140193
42	15	IL1b	0.432799	-0.000547675
42	16	IL1b	0.432978	-0.00110679
42	17	IL1b	0.432674	-0.00214847
42	18	IL1b	0.433508	-0.00205324
42	19	IL1b	0.43546	-0.000838227
42	20	IL1b	0.43863	0.00159326
42	21	IL1b	0.44209	0.00431562
42	22	IL1b	0.448117	0.00960488
42	23	IL1b	0.461455	0.0222047
42	24	IL1b	0.488784	0.0487961
42	25	IL1b	0.541428	0.100702
42	26	IL1b	0.637496	0.196032
42	27	IL1b	0.817372	0.37517
42	28	IL1b	1.13893	0.695993
42	29	IL1b	1.67196	1.22828
42	30	IL1b	2.42723	1.98282
42	31	IL1b	3.23374	2.78859
42	32	IL1b	3.82125	3.37536
42	33	IL1b	4.22295	3.77632
42	34	IL1b	4.52597	4.07861
42	35	IL1b	4.75338	4.30528
42	36	IL1b	4.9071	4.45825
42	37	IL1b	5.03546	4.58588
42	38	IL1b	5.12519	4.67487
42	39	IL1b	5.19369	4.74263
42	40	IL1b	5.2317	4.7799
43	1	IL1b	0.427822	-0.00705323
43	2	IL1b	0.431886	-0.00426353
43	3	IL1b	0.434003	-0.00342188
43	4	IL1b	0.436826	-0.00187339
43	5	IL1b	0.440345	0.000371047
43	6	IL1b	0.443076	0.00182712
43	7	IL1b	0.444182	0.00165802
43	8	IL1b	0.446902	0.00310352
43	9	IL1b	0.447537	0.00246318
43	10	IL1b	0.447104	0.000755472
43	11	IL1b	0.448157	0.000533857
43	12	IL1b	0.448967	6.85477e-05
43	13	IL1b	0.448425	-0.00174812
43	14	IL1b	0.450638	-0.000810422
43	15	IL1b	0.451096	-0.00162668
43	16	IL1b	0.451919	-0.00207909
43	17	IL1b	0.452958	-0.00231423
43	18	IL1b	0.455517	-0.00103104
43	19	IL1b	0.458578	0.000755455
43	20	IL1b	0.462466	0.00336864
43	21	IL1b	0.469409	0.00903721
43	22	IL1b	0.486879	0.025232
43	23	IL1b	0.518319	0.0553972
43	24	IL1b	0.576357	0.11216
43	25	IL1b	0.689095	0.223623
43	26	IL1b	0.895528	0.428782
43	27	IL1b	1.26115	0.793132
43	28	IL1b	1.84458	1.37528
43	29	IL1b	2.62392	2.15334
43	30	IL1b	3.39369	2.92185
43	31	IL1b	3.91643	3.44331
43	32	IL1b	4.2942	3.8198
43	33	IL1b	4.57382	4.09815
43	34	IL1b	4.78537	4.30843
43	35	IL1b	4.93008	4.45186
43	36	IL1b	5.03503	4.55554
43	37	IL1b	5.13448	4.65371
43	38	IL1b	5.20235	4.7203
43	39	IL1b	5.25547	4.77215
43	40	IL1b	5.2801	4.7955
44	1	IL1b	0.434254	-0.00520715
44	2	IL1b	0.436492	-0.00352607
44	3	IL1b	0.439305	-0.00126935
44	4	IL1b	0.441103	-2.87097e-05
44	5	IL1b	0.442151	0.000462817
44	6	IL1b	0.442659	0.0004137
44	7	IL1b	0.443993	0.00119085
44	8	IL1b	0.443985	0.00062684
44	9	IL1b	0.443891	-2.41653e-05
44	10	IL1b	0.444473	7.4636e-07
44	11	IL1b	0.44591	0.000881104
44	12	IL1b	0.445482	-0.00010327
44	13	IL1b	0.445505	-0.000637688
44	14	IL1b	0.445558	-0.00114111
44	15	IL1b	0.446146	-0.00110988
44	16	IL1b	0.446949	-0.000864106
44	17	IL1b	0.448482	0.00011305
44	18	IL1b	0.448515	-0.000411266
44	19	IL1b	0.449738	0.00025535
44	20	IL1b	0.451685	0.00164509
44	21	IL1b	0.455669	0.00507298
44	22	IL1b	0.463567	0.012414
44	23	IL1b	0.476558	0.0248483
44	24	IL1b	0.503303	0.0510362
44	25	IL1b	0.556051	0.103227
44	26	IL1b	0.654363	0.200982
44	27	IL1b	0.836597	0.38266
44	28	IL1b	1.16518	0.710684
44	29	IL1b	1.69892	1.24387
44	30	IL1b	2.44609	1.99048
44	31	IL1b	3.23514	2.77897
44	32	IL1b	3.80253	3.3458
44	33	IL1b	4.19653	3.73925
44	34	IL1b	4.49531	4.03748
44	35	IL1b	4.70932	4.25093
44	36	IL1b	4.86271	4.40377
44	37	IL1b	4.9964	4.53689
44	38	IL1b	5.09002	4.62995
44	39	IL1b	5.15769	4.69707
44	40	IL1b	5.19311	4.73193
45	1
45	2
45	3
45	4
45	5
45	6
45	7
45	8
45	9
45	10
45	11
45	12
45	13
45	14
45	15
45	16
45	17
45	18
45	19
45	20
45	21
45	22
45	23
45	24
45	25
45	26
45	27
45	28
45	29
45	30
45	31
45	32
45	33
45	34
45	35
45	36
45	37
45	38
45	39
45	40
46	1
46	2
46	3
46	4
46	5
46	6
46	7
46	8
46	9
46	10
46	11
46	12
46	13
46	14
46	15
46	16
46	17
46	18
46	19
46	20
46	21
46	22
46	23
46	24
46	25
46	26
46	27
46	28
46	29
46	30
46	31
46	32
46	33
46	34
46	35
46	36
46	37
46	38
46	39
46	40
47	1
47	2
47	3
47	4
47	5
47	6
47	7
47	8
47	9
47	10
47	11
47	12
47	13
47	14
47	15
47	16
47	17
47	18
47	19
47	20
47	21
47	22
47	23
47	24
47	25
47	26
47	27
47	28
47	29
47	30
47	31
47	32
47	33
47	34
47	35
47	36
47	37
47	38
47	39
47	40
48	1
48	2
48	3
48	4
48	5
48	6
48	7
48	8
48	9
48	10
48	11
48	12
48	13
48	14
48	15
48	16
48	17
48	18
48	19
48	20
48	21
48	22
48	23
48	24
48	25
48	26
48	27
48	28
48	29
48	30
48	31
48	32
48	33
48	34
48	35
48	36
48	37
48	38
48	39
48	40
49	1	IL6	0.350914	-0.00142154
49	2	IL6	0.351998	-0.000755493
49	3	IL6	0.352151	-0.0010193
49	4	IL6	0.352703	-0.000885136
49	5	IL6	0.354142	0.000136694
49	6	IL6	0.354985	0.000562389
49	7	IL6	0.355853	0.00101333
49	8	IL6	0.356102	0.000844197
49	9	IL6	0.356498	0.000822917
49	10	IL6	0.356306	0.000214173
49	11	IL6	0.357229	0.000718934
49	12	IL6	0.357748	0.000821304
49	13	IL6	0.357212	-0.000132402
49	14	IL6	0.356695	-0.001067
49	15	IL6	0.357672	-0.000507378
49	16	IL6	0.357636	-0.000960047
49	17	IL6	0.358302	-0.000711973
49	18	IL6	0.358454	-0.000976888
49	19	IL6	0.358213	-0.00163561
49	20	IL6	0.359555	-0.000711441
49	21	IL6	0.361089	0.000405936
49	22	IL6	0.364168	0.00306731
49	23	IL6	0.369186	0.00766804
49	24	IL6	0.377494	0.0155581
49	25	IL6	0.394199	0.0318459
49	26	IL6	0.427223	0.064453
49	27	IL6	0.491841	0.128653
49	28	IL6	0.614269	0.250664
49	29	IL6	0.83693	0.472907
49	30	IL6	1.21933	0.854894
49	31	IL6	1.78825	1.42339
49	32	IL6	2.42901	2.06374
49	33	IL6	2.96724	2.60155
49	34	IL6	3.39454	3.02843
49	35	IL6	3.73814	3.37162
49	36	IL6	4.00477	3.63782
[truncated: 1,884 more rows]

## Sheet: Multicomponent Data
Block Type	96-Well Block (0.2mL)
Calibration Background is expired	No
Calibration Background performed on	11-24-2020
Calibration Normalization FAM-ROX is expired	No
Calibration Normalization FAM-ROX performed on	11-24-2020
Calibration Normalization VIC-ROX is expired	No
Calibration Normalization VIC-ROX performed on	11-24-2020
Calibration Pure Dye CY3 is expired	No
Calibration Pure Dye CY3 performed on	03-26-2020
Calibration Pure Dye CY5 is expired	No
Calibration Pure Dye CY5 performed on	03-26-2020
Calibration Pure Dye FAM is expired	No
Calibration Pure Dye FAM performed on	11-24-2020
Calibration Pure Dye NED is expired	No
Calibration Pure Dye NED performed on	09-15-2020
Calibration Pure Dye ROX is expired	No
Calibration Pure Dye ROX performed on	11-24-2020
Calibration Pure Dye SYBR is expired	No
Calibration Pure Dye SYBR performed on	11-24-2020
Calibration Pure Dye TAMRA is expired	No
Calibration Pure Dye TAMRA performed on	11-24-2020
Calibration Pure Dye VIC is expired	No
Calibration Pure Dye VIC performed on	11-24-2020
Calibration ROI is expired	No
Calibration ROI performed on	11-24-2020
Calibration Uniformity is expired	No
Calibration Uniformity performed on	11-24-2020
Chemistry	SYBR_GREEN
Date Created	2021-03-24 17:54:50 PM EDT
Experiment Barcode
Experiment Comment
Experiment File Name	P:\ABI-2\Sapieha\Roberto\rOAT\2021-03-24 inflammation rOAT Sahm and CNV 3 days.eds
Experiment Name	2021-03-24 inflammation rOAT Sahm and CNV 3 days
Experiment Run End Time	2021-03-24 20:39:31 PM EDT
Experiment Type	Comparative Cт (ΔΔCт)
Instrument Name	278870006
Instrument Serial Number	278870006
Instrument Type	QuantStudio(TM) 7 Flex System
Passive Reference	ROX
Quantification Cycle Method	Ct
Signal Smoothing On	true
Stage/ Cycle where Analysis is performed	Stage 2, Step 2
User Name
Well	Well Position	Cycle	ROX	SYBR
1	A1	1	1.37396e+06	614698
2	A2	1	1.34339e+06	539246
3	A3	1	1.28199e+06	581609
4	A4	1	1.24308e+06	510982
5	A5	1	1.20017e+06	504432
6	A6	1	1.20641e+06	497027
7	A7	1	1.18066e+06	523105
8	A8	1	1170042	521626
9	A9	1	1.07497e+06	407353
10	A10	1	1.11887e+06	418366
11	A11	1	1.07177e+06	335747
12	A12	1	1646389	819477
13	B1	1	1438090	641980
14	B2	1	1.32356e+06	569728
15	B3	1	1.27936e+06	575093
16	B4	1	1.28442e+06	524572
17	B5	1	1.2711e+06	562135
18	B6	1	1252039	481491
19	B7	1	1.20514e+06	490545
20	B8	1	1.1599e+06	493476
21	B9	1
22	B10	1
23	B11	1
24	B12	1
25	C1	1	1.49025e+06	680106
26	C2	1	1.48179e+06	624567
27	C3	1	1.47133e+06	653981
28	C4	1	1.46405e+06	573653
29	C5	1	1.41958e+06	613181
30	C6	1	1.35829e+06	586514
31	C7	1	1.29324e+06	574701
32	C8	1	1.23857e+06	712268
33	C9	1
34	C10	1
35	C11	1
36	C12	1
37	D1	1	1.04948e+06	429622
38	D2	1	1.36491e+06	578927
39	D3	1	1.47485e+06	679497
40	D4	1	1.47242e+06	652630
41	D5	1	1.48372e+06	606711
42	D6	1	1.33933e+06	561935
43	D7	1	1.2913e+06	552448
44	D8	1	1.22782e+06	533187
45	D9	1
46	D10	1
47	D11	1
48	D12	1
49	E1	1	1.20269e+06	422042
50	E2	1	1.33509e+06	469199
51	E3	1	1.25677e+06	577587
52	E4	1	1.42738e+06	518312
53	E5	1	1.34664e+06	518367
54	E6	1	1.34308e+06	534775
55	E7	1	1.52122e+06	629470
56	E8	1	1.68281e+06	678635
57	E9	1
58	E10	1
59	E11	1
60	E12	1
61	F1	1	1.35326e+06	513120
62	F2	1	1553810	601272
63	F3	1	1317884	518717
64	F4	1	1.24269e+06	482972
65	F5	1	1.24984e+06	495831
66	F6	1	1.41083e+06	573839
67	F7	1	1.39435e+06	571573
68	F8	1	1.43732e+06	558427
69	F9	1
70	F10	1
71	F11	1
72	F12	1
73	G1	1	2.04562e+06	898100
74	G2	1	1.29881e+06	530681
75	G3	1	1.17399e+06	595348
76	G4	1	1.31405e+06	566786
77	G5	1	1.31087e+06	569336
78	G6	1	1349464	615708
79	G7	1	1.38076e+06	638591
80	G8	1	1.40172e+06	630573
81	G9	1
82	G10	1
83	G11	1
84	G12	1
85	H1	1	1.33661e+06	542890
86	H2	1	1.13933e+06	456159
87	H3	1	1.1475e+06	545286
88	H4	1	1.26814e+06	568099
89	H5	1	1.14937e+06	585862
90	H6	1	1.22662e+06	561975
91	H7	1	1.38957e+06	648331
92	H8	1	1348660	625796
93	H9	1
94	H10	1
95	H11	1
96	H12	1
1	A1	2	1.38238e+06	620239
2	A2	2	1.35094e+06	543734
3	A3	2	1.29005e+06	589781
4	A4	2	1.25003e+06	517090
5	A5	2	1.20661e+06	508456
6	A6	2	1.21367e+06	502077
7	A7	2	1.1851e+06	526710
8	A8	2	1.1753e+06	523026
9	A9	2	1.08098e+06	410971
10	A10	2	1.12436e+06	421214
11	A11	2	1.07615e+06	338372
12	A12	2	1.65262e+06	821553
13	B1	2	1.44623e+06	643968
14	B2	2	1.33046e+06	573902
15	B3	2	1288957	583016
16	B4	2	1.2909e+06	528655
17	B5	2	1.27635e+06	568070
18	B6	2	1.25692e+06	485998
19	B7	2	1211859	495066
20	B8	2	1.16493e+06	496840
21	B9	2
22	B10	2
23	B11	2
24	B12	2
25	C1	2	1.50178e+06	687911
26	C2	2	1.49023e+06	630355
27	C3	2	1.4793e+06	662146
28	C4	2	1.47195e+06	578932
29	C5	2	1.42657e+06	617535
30	C6	2	1.36364e+06	591024
31	C7	2	1.30127e+06	583100
32	C8	2	1.2475e+06	728798
33	C9	2
34	C10	2
35	C11	2
36	C12	2
37	D1	2	1.05516e+06	432870
38	D2	2	1.37196e+06	584161
39	D3	2	1.48246e+06	687349
40	D4	2	1.48099e+06	658615
41	D5	2	1.49099e+06	610413
42	D6	2	1.34356e+06	566956
43	D7	2	1.29915e+06	561085
44	D8	2	1.23486e+06	539008
45	D9	2
46	D10	2
47	D11	2
48	D12	2
49	E1	2	1.21066e+06	426148
50	E2	2	1.34251e+06	473308
51	E3	2	1.26197e+06	582437
52	E4	2	1.43432e+06	522368
53	E5	2	1.35243e+06	523368
54	E6	2	1352005	541869
55	E7	2	1529763	636810
56	E8	2	1.69153e+06	681576
57	E9	2
58	E10	2
59	E11	2
60	E12	2
61	F1	2	1.36115e+06	516944
62	F2	2	1.56171e+06	604743
63	F3	2	1.32556e+06	524056
64	F4	2	1.24998e+06	487425
65	F5	2	1.25725e+06	500409
66	F6	2	1.41658e+06	579909
67	F7	2	1.40117e+06	578857
68	F8	2	1.44486e+06	566330
69	F9	2
70	F10	2
71	F11	2
72	F12	2
73	G1	2	2.05912e+06	906400
74	G2	2	1.30675e+06	534181
75	G3	2	1181515	607673
76	G4	2	1.32131e+06	571866
77	G5	2	1317865	574084
78	G6	2	1.35642e+06	622483
79	G7	2	1.39032e+06	645923
80	G8	2	1.40849e+06	638369
81	G9	2
82	G10	2
83	G11	2
84	G12	2
85	H1	2	1344786	546594
86	H2	2	1.14575e+06	459023
87	H3	2	1154733	553011
88	H4	2	1276495	573764
89	H5	2	1.15573e+06	590038
90	H6	2	1.23569e+06	568069
91	H7	2	1.39674e+06	654524
92	H8	2	1355547	632088
93	H9	2
94	H10	2
95	H11	2
96	H12	2
1	A1	3	1.41024e+06	634584
2	A2	3	1.37246e+06	551359
3	A3	3	1.31304e+06	603613
4	A4	3	1.2706e+06	525106
5	A5	3	1.22566e+06	516009
6	A6	3	1233484	510946
7	A7	3	1.20198e+06	535604
8	A8	3	1.18967e+06	528123
9	A9	3	1.09876e+06	417371
10	A10	3	1.14077e+06	427022
11	A11	3	1.09166e+06	342010
12	A12	3	1.67765e+06	829244
13	B1	3	1.46698e+06	652338
14	B2	3	1.35107e+06	581683
15	B3	3	1.31069e+06	596343
16	B4	3	1.30926e+06	535627
17	B5	3	1.29503e+06	578064
18	B6	3	1273177	493913
19	B7	3	1.23005e+06	505507
20	B8	3	1.17748e+06	505839
21	B9	3
22	B10	3
23	B11	3
24	B12	3
25	C1	3	1.52762e+06	701690
26	C2	3	1.51128e+06	640136
27	C3	3	1.49839e+06	674747
28	C4	3	1.49064e+06	586704
29	C5	3	1.44464e+06	623697
30	C6	3	1.37966e+06	602209
31	C7	3	1316800	596338
32	C8	3	1.26681e+06	736738
33	C9	3
34	C10	3
35	C11	3
36	C12	3
37	D1	3	1.07025e+06	440442
38	D2	3	1.39117e+06	591223
39	D3	3	1.50188e+06	701807
40	D4	3	1499841	670240
41	D5	3	1.50915e+06	621683
42	D6	3	1355484	575567
43	D7	3	1.31977e+06	572785
44	D8	3	1.24993e+06	549101
45	D9	3
46	D10	3
47	D11	3
48	D12	3
49	E1	3	1.22877e+06	432711
50	E2	3	1.361e+06	480028
51	E3	3	1277286	589846
52	E4	3	1.44839e+06	529534
53	E5	3	1.37146e+06	528825
54	E6	3	1.37276e+06	551828
55	E7	3	1.54773e+06	652917
56	E8	3	1710669	694458
57	E9	3
58	E10	3
59	E11	3
60	E12	3
61	F1	3	1.38316e+06	527346
62	F2	3	1.58267e+06	613032
63	F3	3	1343461	537683
64	F4	3	1.26746e+06	492751
65	F5	3	1277022	512239
66	F6	3	1436000	588362
67	F7	3	1.42336e+06	589733
68	F8	3	1.46669e+06	576512
69	F9	3
70	F10	3
71	F11	3
72	F12	3
73	G1	3	2.096e+06	922674
74	G2	3	1.32603e+06	542519
75	G3	3	1.20404e+06	645880
76	G4	3	1.33792e+06	582865
77	G5	3	1.33598e+06	582525
78	G6	3	1.37439e+06	634321
79	G7	3	1.41477e+06	658981
80	G8	3	1426155	648441
81	G9	3
82	G10	3
83	G11	3
84	G12	3
85	H1	3	1.36911e+06	555136
86	H2	3	1.16456e+06	463132
87	H3	3	1.17597e+06	565386
88	H4	3	1.29787e+06	585454
89	H5	3	1.17548e+06	597651
90	H6	3	1259226	581313
91	H7	3	1.41525e+06	664149
92	H8	3	1378255	642576
93	H9	3
94	H10	3
95	H11	3
96	H12	3
1	A1	4	1.43025e+06	643947
2	A2	4	1.38601e+06	555146
3	A3	4	1.32708e+06	611885
4	A4	4	1.28454e+06	531541
5	A5	4	1236677	521386
6	A6	4	1244670	518608
7	A7	4	1212562	541282
8	A8	4	1.19779e+06	532721
9	A9	4	1.10811e+06	421200
10	A10	4	1.15214e+06	430462
11	A11	4	1.10176e+06	344757
12	A12	4	1695124	835242
13	B1	4	1.48038e+06	660528
14	B2	4	1.36314e+06	586390
15	B3	4	1.32381e+06	607495
16	B4	4	1.31917e+06	540367
17	B5	4	1.3046e+06	584164
18	B6	4	1.28236e+06	498709
19	B7	4	1.23994e+06	511945
20	B8	4	1.18567e+06	510223
21	B9	4
22	B10	4
23	B11	4
24	B12	4
25	C1	4	1.54315e+06	711664
26	C2	4	1524600	647161
27	C3	4	1.50939e+06	684464
28	C4	4	1.50043e+06	590327
29	C5	4	1.45265e+06	628019
30	C6	4	1386601	608383
31	C7	4	1.32427e+06	603916
32	C8	4	1.27661e+06	701837
33	C9	4
34	C10	4
35	C11	4
36	C12	4
37	D1	4	1.07954e+06	444588
38	D2	4	1.40261e+06	596171
39	D3	4	1513539	712733
40	D4	4	1.50946e+06	676904
41	D5	4	1.52141e+06	629185
42	D6	4	1362062	579723
43	D7	4	1.33165e+06	581702
44	D8	4	1.25639e+06	554195
45	D9	4
46	D10	4
47	D11	4
48	D12	4
49	E1	4	1.23875e+06	436912
50	E2	4	1.37055e+06	484130
51	E3	4	1285776	594564
52	E4	4	1458109	532973
53	E5	4	1.38197e+06	533626
54	E6	4	1.38262e+06	558441
55	E7	4	1.55867e+06	662193
56	E8	4	1.72153e+06	703986
57	E9	4
58	E10	4
59	E11	4
60	E12	4
61	F1	4	1.397e+06	535678
62	F2	4	1.59632e+06	618393
63	F3	4	1355594	548595
64	F4	4	1.27912e+06	497800
65	F5	4	1.28929e+06	519677
66	F6	4	1.44714e+06	594901
67	F7	4	1436445	599836
68	F8	4	1.48156e+06	582581
69	F9	4
70	F10	4
71	F11	4
72	F12	4
73	G1	4	2122282	933109
74	G2	4	1.33782e+06	547791
75	G3	4	1218673	673915
76	G4	4	1.35026e+06	589748
77	G5	4	1.34711e+06	589082
78	G6	4	1.3914e+06	644970
79	G7	4	1.42871e+06	668550
80	G8	4	1437624	655024
81	G9	4
82	G10	4
83	G11	4
84	G12	4
85	H1	4	1.38705e+06	563851
86	H2	4	1.17737e+06	465953
87	H3	4	1.18979e+06	575399
88	H4	4	1.31152e+06	594492
89	H5	4	1.18871e+06	602235
90	H6	4	1.27374e+06	589868
91	H7	4	1.42703e+06	671733
92	H8	4	1.39286e+06	650460
93	H9	4
94	H10	4
95	H11	4
96	H12	4
1	A1	5	1.44342e+06	651750
2	A2	5	1393912	558793
3	A3	5	1.33515e+06	618092
4	A4	5	1.29277e+06	536609
5	A5	5	1.24227e+06	526775
6	A6	5	1.25176e+06	523048
7	A7	5	1.21807e+06	546253
8	A8	5	1.20244e+06	534859
9	A9	5	1.11292e+06	423600
10	A10	5	1.15687e+06	433485
11	A11	5	1.10808e+06	346743
12	A12	5	1.70419e+06	842696
13	B1	5	1.48851e+06	662800
14	B2	5	1.36885e+06	590126
15	B3	5	1.33227e+06	615337
16	B4	5	1.32468e+06	544046
17	B5	5	1.30996e+06	586699
18	B6	5	1.28632e+06	501742
19	B7	5	1243872	513872
20	B8	5	1.19014e+06	514350
21	B9	5
22	B10	5
23	B11	5
24	B12	5
25	C1	5	1.55303e+06	719253
26	C2	5	1.53229e+06	652111
27	C3	5	1.51569e+06	693911
28	C4	5	1.50537e+06	595041
29	C5	5	1.45683e+06	630580
30	C6	5	1.3894e+06	613452
31	C7	5	1.32837e+06	610344
32	C8	5	1.27833e+06	692500
33	C9	5
34	C10	5
35	C11	5
36	C12	5
37	D1	5	1.08294e+06	447958
38	D2	5	1.40917e+06	600539
39	D3	5	1.51834e+06	720510
40	D4	5	1.51358e+06	681816
41	D5	5	1.52539e+06	633175
42	D6	5	1363825	581736
43	D7	5	1.33545e+06	588060
44	D8	5	1.26051e+06	557334
45	D9	5
46	D10	5
47	D11	5
48	D12	5
49	E1	5	1244236	440636
50	E2	5	1.37641e+06	487253
51	E3	5	1.29051e+06	598639
52	E4	5	1.46234e+06	537867
53	E5	5	1.38802e+06	538690
54	E6	5	1.38701e+06	563621
55	E7	5	1.56165e+06	669621
56	E8	5	1.72883e+06	709794
57	E9	5
58	E10	5
59	E11	5
60	E12	5
61	F1	5	1404504	540128
62	F2	5	1603430	622733
63	F3	5	1361916	555616
64	F4	5	1.28485e+06	502731
65	F5	5	1.29645e+06	523793
66	F6	5	1.45236e+06	599896
67	F7	5	1442970	607525
68	F8	5	1.49206e+06	588138
69	F9	5
70	F10	5
71	F11	5
72	F12	5
73	G1	5	2.13931e+06	941457
74	G2	5	1.34448e+06	551278
75	G3	5	1.22586e+06	686928
76	G4	5	1.35786e+06	593839
77	G5	5	1354143	593944
78	G6	5	1.41795e+06	664370
79	G7	5	1.43673e+06	676085
80	G8	5	1.44389e+06	660475
81	G9	5
82	G10	5
83	G11	5
84	G12	5
85	H1	5	1.39698e+06	571752
86	H2	5	1.18537e+06	469939
87	H3	5	1.19792e+06	583865
88	H4	5	1.3205e+06	600805
89	H5	5	1.19644e+06	606060
90	H6	5	1.28272e+06	595412
91	H7	5	1.43436e+06	678106
92	H8	5	1.40068e+06	657869
93	H9	5
94	H10	5
95	H11	5
96	H12	5
1	A1	6	1.45425e+06	658143
2	A2	6	1.40066e+06	562562
3	A3	6	1.34159e+06	625327
4	A4	6	1298275	540726
5	A5	6	1247225	530089
6	A6	6	1.25638e+06	526236
7	A7	6	1.22244e+06	547918
8	A8	6	1206084	537327
9	A9	6	1.11777e+06	425513
10	A10	6	1.16077e+06	435057
11	A11	6	1.11287e+06	349020
12	A12	6	1.71366e+06	847042
13	B1	6	1.49589e+06	663626
14	B2	6	1373383	591210
15	B3	6	1.33854e+06	621377
16	B4	6	1.32901e+06	546777
17	B5	6	1315821	591036
18	B6	6	1.28991e+06	504885
19	B7	6	1.24482e+06	515918
20	B8	6	1.19303e+06	517253
21	B9	6
22	B10	6
23	B11	6
24	B12	6
25	C1	6	1.56118e+06	725896
26	C2	6	1.53884e+06	655379
27	C3	6	1.52208e+06	700388
28	C4	6	1.50967e+06	600125
29	C5	6	1.45945e+06	631931
30	C6	6	1.39209e+06	616747
31	C7	6	1.33158e+06	614194
32	C8	6	1.28158e+06	692872
33	C9	6
34	C10	6
35	C11	6
36	C12	6
37	D1	6	1.08666e+06	450806
38	D2	6	1.41439e+06	603661
39	D3	6	1.52226e+06	726396
40	D4	6	1.51872e+06	683607
41	D5	6	1.52587e+06	637423
42	D6	6	1.36837e+06	584863
43	D7	6	1336464	592156
44	D8	6	1.26383e+06	559447
45	D9	6
46	D10	6
47	D11	6
48	D12	6
49	E1	6	1.24807e+06	443047
50	E2	6	1.38096e+06	488058
51	E3	6	1.29561e+06	600635
52	E4	6	1.46524e+06	539088
53	E5	6	1.39446e+06	541848
54	E6	6	1.39035e+06	567327
55	E7	6	1.56135e+06	673816
56	E8	6	1.73323e+06	713599
57	E9	6
58	E10	6
59	E11	6
60	E12	6
61	F1	6	1.41129e+06	543318
62	F2	6	1608060	625674
63	F3	6	1.36701e+06	559970
64	F4	6	1.29101e+06	506918
65	F5	6	1303042	526204
66	F6	6	1.45704e+06	602642
67	F7	6	1.44934e+06	612018
68	F8	6	1.49765e+06	593143
69	F9	6
70	F10	6
71	F11	6
72	F12	6
73	G1	6	2153554	947513
74	G2	6	1.35042e+06	554580
75	G3	6	1.23258e+06	694978
76	G4	6	1364898	597269
77	G5	6	1.35948e+06	597047
78	G6	6	1.42377e+06	669174
79	G7	6	1.44322e+06	681126
80	G8	6	1.44919e+06	663035
81	G9	6
82	G10	6
83	G11	6
84	G12	6
85	H1	6	1.40641e+06	576848
86	H2	6	1.19193e+06	472973
87	H3	6	1.20413e+06	591530
88	H4	6	1.32795e+06	606285
89	H5	6	1.20219e+06	608720
90	H6	6	1289728	601092
91	H7	6	1.44038e+06	681769
92	H8	6	1.40614e+06	661834
93	H9	6
94	H10	6
95	H11	6
96	H12	6
1	A1	7	1.46246e+06	663581
2	A2	7	1407081	564982
3	A3	7	1349127	629887
4	A4	7	1.30348e+06	542989
5	A5	7	1251362	530699
6	A6	7	1.25931e+06	528524
7	A7	7	1.22627e+06	550216
8	A8	7	1.20804e+06	538276
9	A9	7	1.12134e+06	427922
10	A10	7	1.16594e+06	435282
11	A11	7	1.11628e+06	350522
12	A12	7	1.71784e+06	851557
13	B1	7	1.50227e+06	664894
14	B2	7	1.37661e+06	592761
15	B3	7	1.34452e+06	628138
16	B4	7	1.33165e+06	549773
17	B5	7	1.31924e+06	594991
18	B6	7	1.29408e+06	506848
19	B7	7	1.24702e+06	517161
20	B8	7	1.1943e+06	519322
21	B9	7
22	B10	7
23	B11	7
24	B12	7
25	C1	7	1.56693e+06	729022
26	C2	7	1543612	655953
27	C3	7	1.52686e+06	705034
28	C4	7	1512026	601138
29	C5	7	1.46166e+06	633327
30	C6	7	1.39486e+06	618100
31	C7	7	1.33466e+06	617493
32	C8	7	1.28416e+06	694082
33	C9	7
34	C10	7
35	C11	7
36	C12	7
37	D1	7	1089383	451567
38	D2	7	1.41827e+06	604327
39	D3	7	1.52612e+06	729528
40	D4	7	1.52071e+06	687613
41	D5	7	1.52841e+06	640579
42	D6	7	1.37038e+06	585797
43	D7	7	1.33945e+06	594961
44	D8	7	1.26691e+06	562498
45	D9	7
46	D10	7
47	D11	7
48	D12	7
49	E1	7	1251730	445432
50	E2	7	1.38467e+06	490590
51	E3	7	1.29944e+06	602092
52	E4	7	1.46719e+06	541185
53	E5	7	1398311	544687
54	E6	7	1.39601e+06	571515
55	E7	7	1.5619e+06	674930
56	E8	7	1738601	715245
57	E9	7
58	E10	7
59	E11	7
60	E12	7
61	F1	7	1.41656e+06	547179
62	F2	7	1.61265e+06	627410
63	F3	7	1370443	562836
64	F4	7	1.29607e+06	509580
65	F5	7	1.30893e+06	529011
66	F6	7	1.46107e+06	605989
67	F7	7	1.45706e+06	616151
68	F8	7	1.5024e+06	595872
69	F9	7
70	F10	7
71	F11	7
72	F12	7
73	G1	7	2.1635e+06	951881
74	G2	7	1.35506e+06	557029
75	G3	7	1.23632e+06	700695
76	G4	7	1.37054e+06	601594
77	G5	7	1.36366e+06	599733
78	G6	7	1425845	673050
79	G7	7	1.44863e+06	686553
80	G8	7	1.45448e+06	666381
81	G9	7
82	G10	7
83	G11	7
84	G12	7
85	H1	7	1.41323e+06	580704
86	H2	7	1.19787e+06	475692
87	H3	7	1.20993e+06	597662
88	H4	7	1334698	611033
89	H5	7	1.20846e+06	611915
90	H6	7	1.29626e+06	604270
91	H7	7	1444875	685708
92	H8	7	1.41146e+06	664689
93	H9	7
94	H10	7
95	H11	7
96	H12	7
1	A1	8	1.46968e+06	667930
2	A2	8	1.41331e+06	566195
3	A3	8	1.3534e+06	634497
4	A4	8	1.30807e+06	546177
5	A5	8	1.25576e+06	532811
6	A6	8	1.26307e+06	530776
7	A7	8	1.22895e+06	554056
8	A8	8	1.21064e+06	539800
9	A9	8	1.12444e+06	428985
10	A10	8	1.16964e+06	436807
11	A11	8	1120310	351273
12	A12	8	1.72154e+06	855772
13	B1	8	1.50693e+06	666721
14	B2	8	1.38101e+06	592888
15	B3	8	1.34863e+06	633338
16	B4	8	1335014	551930
17	B5	8	1.3226e+06	597145
18	B6	8	1.29669e+06	507682
19	B7	8	1.25091e+06	518587
20	B8	8	1.19656e+06	522168
21	B9	8
22	B10	8
23	B11	8
24	B12	8
25	C1	8	1.57288e+06	731838
26	C2	8	1.54963e+06	658345
27	C3	8	1.52884e+06	708050
28	C4	8	1.51449e+06	601447
29	C5	8	1.46475e+06	633597
30	C6	8	1.39644e+06	619257
31	C7	8	1.33662e+06	619587
32	C8	8	1.28546e+06	695255
33	C9	8
34	C10	8
35	C11	8
36	C12	8
37	D1	8	1.09235e+06	453201
38	D2	8	1.42167e+06	605150
39	D3	8	1.5295e+06	733603
40	D4	8	1523009	688596
41	D5	8	1.53078e+06	643160
42	D6	8	1.37251e+06	587504
43	D7	8	1.3432e+06	600281
44	D8	8	1269059	563444
45	D9	8
46	D10	8
47	D11	8
48	D12	8
49	E1	8	1.25485e+06	446853
50	E2	8	1.38784e+06	492416
51	E3	8	1.30116e+06	604919
52	E4	8	1.46857e+06	544831
53	E5	8	1.40209e+06	546134
54	E6	8	1.40079e+06	575262
55	E7	8	1.56589e+06	679732
56	E8	8	1.74275e+06	717449
57	E9	8
58	E10	8
59	E11	8
60	E12	8
61	F1	8	1.42056e+06	548748
62	F2	8	1.61814e+06	628885
63	F3	8	1.37427e+06	566645
64	F4	8	1.30063e+06	511217
65	F5	8	1.31263e+06	531256
66	F6	8	1464494	607455
67	F7	8	1.4629e+06	619247
68	F8	8	1.50743e+06	598923
69	F9	8
70	F10	8
71	F11	8
72	F12	8
73	G1	8	2171785	957317
74	G2	8	1.35938e+06	557942
75	G3	8	1.24162e+06	706698
76	G4	8	1.37457e+06	604576
77	G5	8	1.36815e+06	602112
78	G6	8	1.4288e+06	676381
79	G7	8	1.45382e+06	690139
80	G8	8	1.45847e+06	669737
81	G9	8
82	G10	8
83	G11	8
84	G12	8
85	H1	8	1.41877e+06	585170
86	H2	8	1.20301e+06	477354
87	H3	8	1.214e+06	601178
88	H4	8	1.34016e+06	615988
89	H5	8	1.21408e+06	614506
90	H6	8	1.30183e+06	607734
91	H7	8	1.4501e+06	689786
92	H8	8	1.41631e+06	668658
93	H9	8
94	H10	8
95	H11	8
96	H12	8
1	A1	9	1.47586e+06	671732
2	A2	9	1.41747e+06	567147
3	A3	9	1.3573e+06	640654
4	A4	9	1.31199e+06	548446
5	A5	9	1.25889e+06	534629
6	A6	9	1.2667e+06	532410
7	A7	9	1.23022e+06	554826
8	A8	9	1.21388e+06	542354
9	A9	9	1.12885e+06	429939
10	A10	9	1.17252e+06	438038
11	A11	9	1.12328e+06	351309
12	A12	9	1726332	859308
13	B1	9	1.5111e+06	668323
14	B2	9	1.38433e+06	592396
15	B3	9	1.35188e+06	639186
16	B4	9	1.33737e+06	553780
17	B5	9	1.32507e+06	597473
18	B6	9	1.29904e+06	508215
19	B7	9	1.25292e+06	518718
20	B8	9	1.19786e+06	523188
21	B9	9
22	B10	9
23	B11	9
24	B12	9
25	C1	9	1.57767e+06	736239
26	C2	9	1.5551e+06	661865
27	C3	9	1.52946e+06	712110
28	C4	9	1.51538e+06	604716
29	C5	9	1.46537e+06	634738
30	C6	9	1.39765e+06	620033
31	C7	9	1.33853e+06	620017
32	C8	9	1.28908e+06	696504
33	C9	9
34	C10	9
35	C11	9
36	C12	9
37	D1	9	1.09493e+06	454359
38	D2	9	1.42467e+06	606516
39	D3	9	1.53191e+06	739122
40	D4	9	1.5257e+06	689900
41	D5	9	1533568	643551
42	D6	9	1.37308e+06	588241
43	D7	9	1.34624e+06	602491
44	D8	9	1.27253e+06	564867
45	D9	9
46	D10	9
47	D11	9
48	D12	9
49	E1	9	1258104	448511
50	E2	9	1.39118e+06	492515
51	E3	9	1.30292e+06	607467
52	E4	9	1.47262e+06	546187
53	E5	9	1.40417e+06	548889
54	E6	9	1.40354e+06	578132
55	E7	9	1.57177e+06	684686
56	E8	9	1.74922e+06	719737
57	E9	9
58	E10	9
59	E11	9
60	E12	9
61	F1	9	1.42546e+06	550824
62	F2	9	1.62285e+06	629333
63	F3	9	1.3778e+06	570389
64	F4	9	1.30457e+06	514478
65	F5	9	1.31659e+06	532932
66	F6	9	1.4677e+06	609600
67	F7	9	1.46993e+06	623269
68	F8	9	1.51193e+06	602204
69	F9	9
70	F10	9
71	F11	9
72	F12	9
73	G1	9	2.17971e+06	960656
74	G2	9	1.36327e+06	558310
75	G3	9	1.24588e+06	711410
76	G4	9	1.37802e+06	605791
77	G5	9	1.37201e+06	603492
78	G6	9	1.43166e+06	679937
79	G7	9	1.45948e+06	692901
80	G8	9	1.46238e+06	672638
81	G9	9
82	G10	9
83	G11	9
84	G12	9
85	H1	9	1.42359e+06	588426
86	H2	9	1.20825e+06	478730
87	H3	9	1.21737e+06	604857
88	H4	9	1.34391e+06	619604
89	H5	9	1.21877e+06	616701
90	H6	9	1.30715e+06	610767
91	H7	9	1.4533e+06	692445
92	H8	9	1.4208e+06	671189
93	H9	9
94	H10	9
95	H11	9
96	H12	9
1	A1	10	1.48124e+06	674326
2	A2	10	1419476	569951
3	A3	10	1.3599e+06	644867
4	A4	10	1.31457e+06	551203
5	A5	10	1.26209e+06	536068
6	A6	10	1.26908e+06	534303
7	A7	10	1.2329e+06	556526
8	A8	10	1215521	543171
9	A9	10	1131201	429946
10	A10	10	1.17421e+06	437677
11	A11	10	1.12565e+06	351262
12	A12	10	1728221	863499
13	B1	10	1.51463e+06	670955
14	B2	10	1.38701e+06	592177
15	B3	10	1.35652e+06	643726
16	B4	10	1.33978e+06	554812
17	B5	10	1.32664e+06	598152
18	B6	10	1.30064e+06	510359
19	B7	10	1253641	520129
20	B8	10	1.19944e+06	523917
21	B9	10
22	B10	10
23	B11	10
24	B12	10
25	C1	10	1.58156e+06	738409
26	C2	10	1.55721e+06	664199
27	C3	10	1.53027e+06	715362
28	C4	10	1.51744e+06	606327
29	C5	10	1.46753e+06	635669
30	C6	10	1.398e+06	621129
31	C7	10	1.33931e+06	622630
32	C8	10	1291905	697010
33	C9	10
34	C10	10
35	C11	10
36	C12	10
37	D1	10	1.09668e+06	454551
38	D2	10	1.42703e+06	606241
39	D3	10	1.53446e+06	743558
40	D4	10	1.52832e+06	691778
41	D5	10	1.5362e+06	643954
42	D6	10	1.37514e+06	591552
43	D7	10	1.34853e+06	602934
44	D8	10	1.27494e+06	566675
45	D9	10
46	D10	10
47	D11	10
48	D12	10
49	E1	10	1.26059e+06	449156
50	E2	10	1.3935e+06	493151
51	E3	10	1.30438e+06	608665
52	E4	10	1.47493e+06	546321
53	E5	10	1.4064e+06	550564
54	E6	10	1.40667e+06	580235
55	E7	10	1.57456e+06	686698
56	E8	10	1.75282e+06	724076
57	E9	10
58	E10	10
59	E11	10
60	E12	10
61	F1	10	1.42999e+06	552493
62	F2	10	1.62581e+06	631208
63	F3	10	1.37975e+06	573046
64	F4	10	1.30735e+06	515618
65	F5	10	1320594	533487
66	F6	10	1.47051e+06	610453
67	F7	10	1.47414e+06	626732
68	F8	10	1.516e+06	605848
69	F9	10
70	F10	10
71	F11	10
72	F12	10
73	G1	10	2186590	962603
74	G2	10	1.36561e+06	560047
75	G3	10	1.24886e+06	713553
76	G4	10	1.38198e+06	608048
77	G5	10	1.37481e+06	606089
78	G6	10	1.43366e+06	683706
79	G7	10	1.46332e+06	697464
80	G8	10	1.46628e+06	675099
81	G9	10
82	G10	10
83	G11	10
84	G12	10
85	H1	10	1.42855e+06	589824
86	H2	10	1212245	479873
87	H3	10	1.22088e+06	608784
88	H4	10	1.34827e+06	621214
89	H5	10	1.22216e+06	619109
90	H6	10	1.31149e+06	613062
91	H7	10	1455791	694656
92	H8	10	1.42493e+06	673274
93	H9	10
94	H10	10
95	H11	10
96	H12	10
1	A1	11	1.48648e+06	674818
2	A2	11	1.42217e+06	571425
3	A3	11	1.36427e+06	648062
4	A4	11	1.31794e+06	552658
5	A5	11	1.26564e+06	537679
6	A6	11	1.2713e+06	536692
7	A7	11	1.23472e+06	558327
8	A8	11	1.217e+06	543520
9	A9	11	1.13345e+06	430944
10	A10	11	1.1745e+06	437960
11	A11	11	1.12685e+06	351340
12	A12	11	1732204	864943
13	B1	11	1.51908e+06	673814
14	B2	11	1.38949e+06	591696
15	B3	11	1.36012e+06	649140
16	B4	11	1.34144e+06	555945
17	B5	11	1.32892e+06	598782
18	B6	11	1.30172e+06	511435
19	B7	11	1.25467e+06	522679
20	B8	11	1.20075e+06	524114
21	B9	11
22	B10	11
23	B11	11
24	B12	11
25	C1	11	1.5852e+06	740528
26	C2	11	1.55969e+06	665926
27	C3	11	1531604	717104
28	C4	11	1.51909e+06	606738
29	C5	11	1.46922e+06	637281
30	C6	11	1.40032e+06	621593
31	C7	11	1.34265e+06	624223
32	C8	11	1.29478e+06	699769
33	C9	11
34	C10	11
35	C11	11
36	C12	11
37	D1	11	1.0988e+06	456036
38	D2	11	1.43027e+06	606146
39	D3	11	1.53459e+06	747879
40	D4	11	1.53058e+06	693070
41	D5	11	1.53799e+06	644734
42	D6	11	1.37654e+06	593886
43	D7	11	1.35043e+06	605206
44	D8	11	1.27582e+06	568899
45	D9	11
46	D10	11
47	D11	11
48	D12	11
49	E1	11	1.26192e+06	450793
50	E2	11	1.39664e+06	494030
51	E3	11	1.30654e+06	610638
52	E4	11	1476460	548367
53	E5	11	1408420	552210
54	E6	11	1.40873e+06	581008
55	E7	11	1.57827e+06	687439
56	E8	11	1.75711e+06	726520
57	E9	11
58	E10	11
59	E11	11
60	E12	11
61	F1	11	1.43331e+06	554660
62	F2	11	1.62772e+06	631901
63	F3	11	1.38336e+06	576381
64	F4	11	1.31077e+06	516542
65	F5	11	1323159	536217
66	F6	11	1.47373e+06	612894
67	F7	11	1.47765e+06	627766
68	F8	11	1520010	608430
69	F9	11
70	F10	11
71	F11	11
72	F12	11
73	G1	11	2192286	963140
74	G2	11	1.36977e+06	560560
75	G3	11	1.25075e+06	715538
76	G4	11	1.38549e+06	611020
77	G5	11	1.37763e+06	608999
78	G6	11	1.43674e+06	685555
79	G7	11	1467401	701118
80	G8	11	1.47034e+06	678222
81	G9	11
82	G10	11
83	G11	11
84	G12	11
85	H1	11	1.43266e+06	592143
86	H2	11	1.21479e+06	479657
87	H3	11	1.22447e+06	612678
88	H4	11	1.35226e+06	623466
89	H5	11	1.22579e+06	620672
90	H6	11	1.31595e+06	614029
91	H7	11	1.45814e+06	695763
92	H8	11	1.42941e+06	676171
93	H9	11
94	H10	11
95	H11	11
96	H12	11
1	A1	12	1.49077e+06	677669
2	A2	12	1.42642e+06	572806
3	A3	12	1.36784e+06	651458
4	A4	12	1.32142e+06	553919
5	A5	12	1.26647e+06	539030
6	A6	12	1.2733e+06	539073
7	A7	12	1.23607e+06	560379
8	A8	12	1.21912e+06	545296
9	A9	12	1.13507e+06	432485
10	A10	12	1176740	441043
11	A11	12	1.12959e+06	352962
12	A12	12	1.7363e+06	869754
13	B1	12	1.52108e+06	674685
14	B2	12	1.39162e+06	591599
15	B3	12	1.36346e+06	655009
16	B4	12	1.34258e+06	557469
17	B5	12	1.33048e+06	601472
18	B6	12	1.30416e+06	512990
19	B7	12	1.2559e+06	525262
20	B8	12	1201292	525941
21	B9	12
22	B10	12
23	B11	12
24	B12	12
25	C1	12	1.58934e+06	742042
26	C2	12	1561657	666110
27	C3	12	1532959	720332
28	C4	12	1.52121e+06	608505
29	C5	12	1.47013e+06	637556
30	C6	12	1.40123e+06	621486
31	C7	12	1.34353e+06	626541
32	C8	12	1.29741e+06	705601
33	C9	12
34	C10	12
35	C11	12
36	C12	12
37	D1	12	1100435	456090
38	D2	12	1431232	607930
39	D3	12	1.53549e+06	751695
40	D4	12	1.53132e+06	695500
41	D5	12	1.53912e+06	644737
42	D6	12	1.37681e+06	594202
43	D7	12	1352676	607307
44	D8	12	1278786	569676
45	D9	12
46	D10	12
47	D11	12
48	D12	12
49	E1	12	1263633	452063
50	E2	12	1.39797e+06	494500
51	E3	12	1.30781e+06	612601
52	E4	12	1.47679e+06	550110
53	E5	12	1.41354e+06	552407
54	E6	12	1.41209e+06	582009
55	E7	12	1.57952e+06	688915
56	E8	12	1.76007e+06	727019
57	E9	12
58	E10	12
59	E11	12
60	E12	12
61	F1	12	1.4359e+06	556514
62	F2	12	1.62992e+06	632588
63	F3	12	1.38628e+06	579014
64	F4	12	1.31512e+06	518350
65	F5	12	1.32569e+06	536689
66	F6	12	1.47605e+06	615017
67	F7	12	1.48281e+06	630378
68	F8	12	1.52397e+06	609253
69	F9	12
70	F10	12
71	F11	12
72	F12	12
73	G1	12	2.19775e+06	966740
74	G2	12	1.37113e+06	560485
75	G3	12	1.2542e+06	716840
76	G4	12	1.38888e+06	612990
77	G5	12	1.38016e+06	610680
78	G6	12	1.43909e+06	688627
79	G7	12	1.47105e+06	703798
80	G8	12	1.47342e+06	679232
81	G9	12
82	G10	12
83	G11	12
84	G12	12
85	H1	12	1436456	594391
86	H2	12	1.21749e+06	479874
87	H3	12	1228446	619601
88	H4	12	1.35506e+06	626193
89	H5	12	1.22817e+06	622372
90	H6	12	1.31907e+06	615926
91	H7	12	1.46078e+06	695742
92	H8	12	1.43229e+06	679407
93	H9	12
94	H10	12
95	H11	12
96	H12	12
1	A1	13	1.49489e+06	682165
2	A2	13	1.42921e+06	573351
3	A3	13	1.37e+06	654685
4	A4	13	1.32356e+06	556385
5	A5	13	1.26755e+06	540475
6	A6	13	1274735	541322
7	A7	13	1.23816e+06	563475
8	A8	13	1.22008e+06	547101
9	A9	13	1.13686e+06	433813
10	A10	13	1.17792e+06	441541
11	A11	13	1.13065e+06	353161
12	A12	13	1.73769e+06	873888
13	B1	13	1.52353e+06	676686
14	B2	13	1.39282e+06	592234
15	B3	13	1.36425e+06	656015
16	B4	13	1.34448e+06	559381
17	B5	13	1.33226e+06	603693
18	B6	13	1.30526e+06	513385
19	B7	13	1.25724e+06	525911
20	B8	13	1.20176e+06	526135
21	B9	13
22	B10	13
23	B11	13
24	B12	13
25	C1	13	1.59155e+06	744860
26	C2	13	1.56367e+06	667691
27	C3	13	1.53285e+06	723673
28	C4	13	1.52372e+06	610290
29	C5	13	1.47116e+06	637162
30	C6	13	1.40397e+06	622410
31	C7	13	1.34512e+06	627784
32	C8	13	1.29749e+06	713423
33	C9	13
34	C10	13
35	C11	13
36	C12	13
37	D1	13	1.10203e+06	456776
38	D2	13	1.43315e+06	608202
39	D3	13	1.53657e+06	754168
40	D4	13	1.53291e+06	696762
41	D5	13	1.53955e+06	646187
42	D6	13	1.37829e+06	593850
43	D7	13	1.35687e+06	608454
44	D8	13	1.28079e+06	570600
45	D9	13
46	D10	13
47	D11	13
48	D12	13
49	E1	13	1.26588e+06	452188
50	E2	13	1.3978e+06	494173
51	E3	13	1.31018e+06	615279
52	E4	13	1.47903e+06	550246
53	E5	13	1.41657e+06	553927
54	E6	13	1.41577e+06	585744
55	E7	13	1.58231e+06	691809
56	E8	13	1.76367e+06	729268
57	E9	13
58	E10	13
59	E11	13
60	E12	13
61	F1	13	1.43879e+06	558162
62	F2	13	1.63287e+06	634517
63	F3	13	1.3882e+06	581604
64	F4	13	1.31737e+06	519504
65	F5	13	1329355	536472
66	F6	13	1.47913e+06	615596
67	F7	13	1.48776e+06	633014
68	F8	13	1.52696e+06	610959
69	F9	13
70	F10	13
71	F11	13
72	F12	13
73	G1	13	2.20278e+06	969123
74	G2	13	1.37395e+06	561902
75	G3	13	1.25648e+06	719189
76	G4	13	1391117	614923
77	G5	13	1.38319e+06	611531
78	G6	13	1.43972e+06	690487
79	G7	13	1.47454e+06	705626
80	G8	13	1.47524e+06	680145
81	G9	13
82	G10	13
83	G11	13
84	G12	13
85	H1	13	1.44075e+06	596437
86	H2	13	1220493	481613
87	H3	13	1.23108e+06	622587
88	H4	13	1.35727e+06	627508
89	H5	13	1.23076e+06	623681
90	H6	13	1.32211e+06	617508
91	H7	13	1.46346e+06	697504
92	H8	13	1.43544e+06	681659
93	H9	13
94	H10	13
95	H11	13
96	H12	13
1	A1	14	1.49845e+06	683390
2	A2	14	1.43086e+06	573930
3	A3	14	1.37226e+06	658534
4	A4	14	1325452	557364
5	A5	14	1.26983e+06	541750
6	A6	14	1.27677e+06	541847
7	A7	14	1.23983e+06	564763
8	A8	14	1.22179e+06	547524
9	A9	14	1.13975e+06	434371
10	A10	14	1.17963e+06	441867
11	A11	14	1.13146e+06	352394
12	A12	14	1739969	876565
13	B1	14	1525446	679189
14	B2	14	1.39597e+06	592474
15	B3	14	1.36553e+06	658340
16	B4	14	1.345e+06	560359
17	B5	14	1.33278e+06	604670
18	B6	14	1.30761e+06	513972
19	B7	14	1.25846e+06	525623
20	B8	14	1202751	526499
21	B9	14
22	B10	14
23	B11	14
24	B12	14
25	C1	14	1.5953e+06	747784
26	C2	14	1.56544e+06	668477
27	C3	14	1.53441e+06	726584
28	C4	14	1.52439e+06	610358
29	C5	14	1.47224e+06	637558
30	C6	14	1.40217e+06	622760
31	C7	14	1.34702e+06	627510
32	C8	14	1.29864e+06	717086
33	C9	14
34	C10	14
35	C11	14
36	C12	14
37	D1	14	1.10371e+06	458552
38	D2	14	1.43485e+06	608037
39	D3	14	1.5383e+06	757369
40	D4	14	1.53397e+06	697072
41	D5	14	1.54087e+06	647377
42	D6	14	1379827	594991
43	D7	14	1.35839e+06	612140
44	D8	14	1.28196e+06	571189
45	D9	14
46	D10	14
47	D11	14
48	D12	14
49	E1	14	1.26769e+06	452179
50	E2	14	1.39956e+06	494070
51	E3	14	1311691	616879
52	E4	14	1.48248e+06	551336
53	E5	14	1419472	555632
54	E6	14	1.41807e+06	587938
55	E7	14	1.58269e+06	695215
56	E8	14	1.76563e+06	729970
57	E9	14
58	E10	14
59	E11	14
60	E12	14
61	F1	14	1.44228e+06	559769
62	F2	14	1633381	634806
63	F3	14	1.38961e+06	584340
64	F4	14	1.31961e+06	521958
65	F5	14	1.3313e+06	538136
66	F6	14	1.48079e+06	617379
67	F7	14	1.48953e+06	636726
68	F8	14	1.53034e+06	612835
69	F9	14
70	F10	14
71	F11	14
72	F12	14
73	G1	14	2206655	970718
74	G2	14	1.37654e+06	562555
75	G3	14	1.25851e+06	720488
76	G4	14	1.39352e+06	615459
77	G5	14	1.38513e+06	611416
78	G6	14	1.44177e+06	692160
79	G7	14	1.4765e+06	707876
80	G8	14	1.477e+06	682524
81	G9	14
82	G10	14
83	G11	14
84	G12	14
85	H1	14	1.44467e+06	596831
86	H2	14	1223404	481008
87	H3	14	1232748	626441
88	H4	14	1.36037e+06	630274
89	H5	14	1234055	625354
90	H6	14	1.32466e+06	618865
91	H7	14	1.46525e+06	699517
92	H8	14	1.43809e+06	682366
93	H9	14
94	H10	14
95	H11	14
96	H12	14
1	A1	15	1501789	684811
2	A2	15	1.43286e+06	574979
3	A3	15	1374538	660482
4	A4	15	1327441	559100
5	A5	15	1.27024e+06	542741
6	A6	15	1.27974e+06	543200
7	A7	15	1.24116e+06	566426
8	A8	15	1.22162e+06	547790
9	A9	15	1.14013e+06	434272
10	A10	15	1.18134e+06	441494
11	A11	15	1.13232e+06	352555
12	A12	15	1.74116e+06	877072
13	B1	15	1.52779e+06	681543
14	B2	15	1396417	591850
15	B3	15	1.36534e+06	660740
16	B4	15	1.34678e+06	561412
17	B5	15	1.33407e+06	605408
18	B6	15	1.30765e+06	514109
19	B7	15	1.2582e+06	526125
20	B8	15	1.20422e+06	528746
21	B9	15
22	B10	15
23	B11	15
24	B12	15
25	C1	15	1.59756e+06	749059
26	C2	15	1.56802e+06	668243
27	C3	15	1.53707e+06	728159
28	C4	15	1525088	610302
29	C5	15	1.47237e+06	638444
30	C6	15	1.4015e+06	623231
31	C7	15	1.34691e+06	628555
32	C8	15	1.30064e+06	718484
33	C9	15
34	C10	15
35	C11	15
36	C12	15
37	D1	15	1.10442e+06	459348
38	D2	15	1.43636e+06	607476
39	D3	15	1.53975e+06	759394
40	D4	15	1.53442e+06	697729
41	D5	15	1.54059e+06	647898
42	D6	15	1.38089e+06	597648
43	D7	15	1359101	613085
44	D8	15	1.28381e+06	572765
45	D9	15
46	D10	15
47	D11	15
48	D12	15
49	E1	15	1269179	453949
50	E2	15	1.40203e+06	495656
51	E3	15	1.31162e+06	619386
52	E4	15	1.48334e+06	552159
53	E5	15	1420590	556637
54	E6	15	1418273	588986
55	E7	15	1.58421e+06	696073
56	E8	15	1.76767e+06	729655
57	E9	15
58	E10	15
59	E11	15
60	E12	15
61	F1	15	1.44444e+06	561004
62	F2	15	1.6355e+06	634394
63	F3	15	1.39156e+06	586996
64	F4	15	1.32227e+06	523329
65	F5	15	1.33228e+06	540418
66	F6	15	1.48347e+06	618420
67	F7	15	1.49174e+06	638507
68	F8	15	1.53348e+06	615201
69	F9	15
70	F10	15
71	F11	15
72	F12	15
73	G1	15	2.20777e+06	970954
74	G2	15	1.37841e+06	563276
75	G3	15	1.26068e+06	722399
76	G4	15	1.39627e+06	617306
77	G5	15	1.38645e+06	612283
78	G6	15	1.4435e+06	694956
79	G7	15	1.47989e+06	708765
80	G8	15	1.47869e+06	683787
81	G9	15
82	G10	15
83	G11	15
84	G12	15
85	H1	15	1.44871e+06	598892
86	H2	15	1.22455e+06	480465
87	H3	15	1.23409e+06	629906
88	H4	15	1363036	632044
89	H5	15	1.23573e+06	625624
90	H6	15	1.32752e+06	620765
91	H7	15	1.46661e+06	701339
92	H8	15	1440311	683806
93	H9	15
94	H10	15
95	H11	15
96	H12	15
1	A1	16	1.50331e+06	686830
2	A2	16	1.43382e+06	575604
3	A3	16	1.37489e+06	663107
4	A4	16	1.32824e+06	559726
5	A5	16	1.27175e+06	543140
6	A6	16	1.2808e+06	544919
7	A7	16	1.24247e+06	566537
8	A8	16	1.222e+06	548396
9	A9	16	1.14107e+06	435185
10	A10	16	1.18242e+06	440488
11	A11	16	1.13229e+06	355060
12	A12	16	1.74228e+06	876762
13	B1	16	1.52899e+06	683766
14	B2	16	1.39609e+06	591171
15	B3	16	1.36507e+06	662942
16	B4	16	1.34676e+06	561864
17	B5	16	1.33382e+06	605427
18	B6	16	1.30791e+06	514363
19	B7	16	1.25803e+06	525876
20	B8	16	1204440	528733
21	B9	16
22	B10	16
23	B11	16
24	B12	16
25	C1	16	1.59782e+06	749324
26	C2	16	1.56928e+06	669196
27	C3	16	1.53762e+06	730187
28	C4	16	1.52531e+06	610955
29	C5	16	1.47434e+06	638272
30	C6	16	1.40374e+06	623400
31	C7	16	1347697	630703
32	C8	16	1301322	716756
33	C9	16
34	C10	16
35	C11	16
36	C12	16
37	D1	16	1.10488e+06	459507
38	D2	16	1.4365e+06	607343
39	D3	16	1.5407e+06	762669
40	D4	16	1.5341e+06	698328
41	D5	16	1.54042e+06	647761
42	D6	16	1.38163e+06	598216
43	D7	16	1.3602e+06	614699
44	D8	16	1.28402e+06	573891
45	D9	16
46	D10	16
47	D11	16
48	D12	16
49	E1	16	1.27072e+06	454457
50	E2	16	1402693	495676
51	E3	16	1313048	621362
52	E4	16	1483090	554283
53	E5	16	1.4204e+06	556655
54	E6	16	1.42051e+06	589045
55	E7	16	1586056	696466
56	E8	16	1.77034e+06	730424
57	E9	16
58	E10	16
59	E11	16
60	E12	16
61	F1	16	1.44486e+06	562222
62	F2	16	1.63595e+06	634120
63	F3	16	1.39172e+06	590501
64	F4	16	1.32316e+06	524271
65	F5	16	1.3349e+06	540424
66	F6	16	1484988	618517
67	F7	16	1.49389e+06	640965
68	F8	16	1.53707e+06	617389
69	F9	16
70	F10	16
71	F11	16
72	F12	16
73	G1	16	2.20917e+06	970615
74	G2	16	1.3805e+06	564038
75	G3	16	1.26211e+06	726171
76	G4	16	1397317	618907
77	G5	16	1.38668e+06	612723
78	G6	16	1.44613e+06	695970
79	G7	16	1.48234e+06	710172
80	G8	16	1.48061e+06	685104
81	G9	16
82	G10	16
83	G11	16
84	G12	16
85	H1	16	1.44997e+06	601525
86	H2	16	1.22532e+06	480859
87	H3	16	1.23467e+06	631214
88	H4	16	1.36456e+06	632670
89	H5	16	1.23679e+06	626400
90	H6	16	1.33007e+06	621813
91	H7	16	1.46725e+06	702027
92	H8	16	1.44316e+06	685477
93	H9	16
94	H10	16
95	H11	16
96	H12	16
1	A1	17	1.50656e+06	688131
2	A2	17	1.43521e+06	575146
3	A3	17	1.37639e+06	667077
4	A4	17	1330059	559625
5	A5	17	1273462	544633
6	A6	17	1281014	545932
7	A7	17	1.24281e+06	567516
8	A8	17	1.22375e+06	550428
9	A9	17	1.14276e+06	435194
10	A10	17	1.18253e+06	440262
11	A11	17	1.13421e+06	354721
12	A12	17	1.74404e+06	878002
13	B1	17	1.5306e+06	685769
14	B2	17	1.39712e+06	590580
15	B3	17	1.36739e+06	666047
16	B4	17	1.34737e+06	563498
17	B5	17	1.3338e+06	607052
18	B6	17	1.30861e+06	514419
19	B7	17	1.26046e+06	526746
20	B8	17	1205533	528469
21	B9	17
22	B10	17
23	B11	17
24	B12	17
25	C1	17	1.59932e+06	749956
26	C2	17	1.57098e+06	669808
27	C3	17	1.53838e+06	734464
28	C4	17	1.52598e+06	611621
29	C5	17	1.47495e+06	638637
30	C6	17	1.40479e+06	624047
31	C7	17	1.34938e+06	631523
32	C8	17	1.30169e+06	716037
33	C9	17
34	C10	17
35	C11	17
36	C12	17
37	D1	17	1.10659e+06	460056
38	D2	17	1.4369e+06	608124
39	D3	17	1.54076e+06	766105
40	D4	17	1.53498e+06	698821
41	D5	17	1.54044e+06	646939
42	D6	17	1.38289e+06	598341
43	D7	17	1.36003e+06	616036
44	D8	17	1.28345e+06	575603
45	D9	17
46	D10	17
47	D11	17
48	D12	17
49	E1	17	1.27221e+06	455834
50	E2	17	1.40381e+06	495251
51	E3	17	1.31485e+06	622817
52	E4	17	1.48426e+06	554283
53	E5	17	1.42205e+06	557644
54	E6	17	1.42246e+06	590814
55	E7	17	1.58783e+06	699940
56	E8	17	1.77064e+06	730994
57	E9	17
58	E10	17
59	E11	17
60	E12	17
61	F1	17	1.44617e+06	562518
62	F2	17	1636632	635153
63	F3	17	1.39342e+06	593936
64	F4	17	1.32482e+06	524228
65	F5	17	1.33685e+06	540479
66	F6	17	1.48624e+06	619363
67	F7	17	1.49385e+06	644797
68	F8	17	1.5397e+06	617526
69	F9	17
70	F10	17
71	F11	17
72	F12	17
73	G1	17	2212845	972085
74	G2	17	1.38257e+06	564159
75	G3	17	1.26332e+06	729374
76	G4	17	1.39771e+06	620534
77	G5	17	1.38942e+06	615441
78	G6	17	1.44869e+06	698938
79	G7	17	1.48506e+06	711291
80	G8	17	1.4823e+06	685674
81	G9	17
82	G10	17
83	G11	17
84	G12	17
85	H1	17	1.45266e+06	602720
86	H2	17	1228165	480515
87	H3	17	1.23662e+06	635686
88	H4	17	1.36503e+06	634687
89	H5	17	1.23833e+06	627907
90	H6	17	1.33277e+06	621715
91	H7	17	1.46705e+06	702611
92	H8	17	1445513	686026
93	H9	17
94	H10	17
95	H11	17
96	H12	17
1	A1	18	1508378	689926
2	A2	18	1.43508e+06	574627
3	A3	18	1.37741e+06	670568
4	A4	18	1.3312e+06	561540
5	A5	18	1.2738e+06	544539
6	A6	18	1281367	547203
7	A7	18	1.24256e+06	568397
8	A8	18	1.22409e+06	550768
9	A9	18	1.14418e+06	434976
10	A10	18	1.18245e+06	441986
11	A11	18	1.1358e+06	354098
12	A12	18	1.74404e+06	879028
13	B1	18	1.53056e+06	687190
14	B2	18	1.39724e+06	590101
15	B3	18	1.36771e+06	669326
16	B4	18	1.34875e+06	564076
17	B5	18	1.33362e+06	607707
18	B6	18	1309537	515280
19	B7	18	1.26205e+06	529062
20	B8	18	1.20579e+06	529975
21	B9	18
22	B10	18
23	B11	18
24	B12	18
25	C1	18	1.60001e+06	752371
26	C2	18	1.57237e+06	669838
27	C3	18	1.53909e+06	739270
28	C4	18	1.52811e+06	613001
29	C5	18	1475209	639379
30	C6	18	1.40496e+06	624312
31	C7	18	1.34917e+06	632841
32	C8	18	1.30185e+06	717171
33	C9	18
34	C10	18
35	C11	18
36	C12	18
37	D1	18	1.10766e+06	460824
38	D2	18	1.43859e+06	608064
39	D3	18	1.54148e+06	771178
40	D4	18	1.53533e+06	700210
41	D5	18	1.54298e+06	645553
42	D6	18	1.38281e+06	599460
43	D7	18	1360352	619663
44	D8	18	1.2843e+06	576026
45	D9	18
46	D10	18
47	D11	18
48	D12	18
49	E1	18	1.27279e+06	456236
50	E2	18	1.40464e+06	495582
51	E3	18	1315826	625872
52	E4	18	1.48459e+06	554225
53	E5	18	1.42348e+06	559415
54	E6	18	1.42468e+06	591818
55	E7	18	1.58943e+06	703817
56	E8	18	1.77248e+06	733428
57	E9	18
58	E10	18
59	E11	18
60	E12	18
61	F1	18	1.44794e+06	562544
62	F2	18	1.63667e+06	635049
63	F3	18	1.39562e+06	595616
64	F4	18	1.32568e+06	524663
65	F5	18	1.33754e+06	540188
66	F6	18	1.48649e+06	620738
67	F7	18	1495475	647243
68	F8	18	1.54078e+06	619291
69	F9	18
70	F10	18
71	F11	18
72	F12	18
73	G1	18	2214029	972643
74	G2	18	1382382	564612
75	G3	18	1264462	730878
76	G4	18	1.39963e+06	621678
77	G5	18	1.39045e+06	615375
78	G6	18	1.4497e+06	699360
79	G7	18	1.48646e+06	712280
80	G8	18	1483912	685350
81	G9	18
82	G10	18
83	G11	18
84	G12	18
85	H1	18	1454839	602625
86	H2	18	1.22863e+06	480213
87	H3	18	1.23771e+06	638749
88	H4	18	1.36668e+06	636124
89	H5	18	1239318	627775
90	H6	18	1.33473e+06	623008
91	H7	18	1.46896e+06	703710
92	H8	18	1.44639e+06	687586
93	H9	18
94	H10	18
95	H11	18
96	H12	18
1	A1	19	1511397	690321
2	A2	19	1.43651e+06	575299
3	A3	19	1.37904e+06	674630
4	A4	19	1.33249e+06	563373
5	A5	19	1.27475e+06	544799
6	A6	19	1.28268e+06	547652
7	A7	19	1.24313e+06	570278
8	A8	19	1.22593e+06	551090
9	A9	19	1.14542e+06	435118
10	A10	19	1.18419e+06	442856
11	A11	19	1.13615e+06	354114
12	A12	19	1745518	879376
13	B1	19	1.53221e+06	689239
14	B2	19	1.39881e+06	590081
15	B3	19	1.36869e+06	671887
16	B4	19	1350498	565891
17	B5	19	1.33524e+06	608282
18	B6	19	1.30993e+06	517599
19	B7	19	1.26215e+06	529332
20	B8	19	1205816	531197
21	B9	19
22	B10	19
23	B11	19
24	B12	19
25	C1	19	1.60254e+06	754182
26	C2	19	1.5732e+06	671841
27	C3	19	1.54018e+06	745297
28	C4	19	1.52852e+06	614091
29	C5	19	1.47463e+06	639435
30	C6	19	1.40692e+06	627231
31	C7	19	1.34895e+06	634062
32	C8	19	1.30384e+06	719320
33	C9	19
34	C10	19
35	C11	19
36	C12	19
37	D1	19	1.10888e+06	460689
38	D2	19	1.4395e+06	607634
39	D3	19	1.54252e+06	776663
40	D4	19	1536955	702596
41	D5	19	1.54354e+06	645570
42	D6	19	1382342	601955
43	D7	19	1.36117e+06	624203
44	D8	19	1.28632e+06	578507
45	D9	19
46	D10	19
47	D11	19
48	D12	19
49	E1	19	1.27429e+06	456468
50	E2	19	1.4053e+06	495732
51	E3	19	1.31705e+06	630502
52	E4	19	1.48638e+06	556072
53	E5	19	1.42396e+06	560692
54	E6	19	1.42637e+06	595112
55	E7	19	1.59013e+06	706633
56	E8	19	1.77311e+06	735755
57	E9	19
58	E10	19
59	E11	19
60	E12	19
61	F1	19	1.44992e+06	564032
62	F2	19	1639255	635134
63	F3	19	1.39616e+06	600454
64	F4	19	1.32675e+06	526649
65	F5	19	1.33878e+06	541291
66	F6	19	1.48773e+06	621922
67	F7	19	1.49795e+06	651046
68	F8	19	1.54323e+06	622240
69	F9	19
70	F10	19
71	F11	19
72	F12	19
73	G1	19	2.21576e+06	973200
74	G2	19	1.38222e+06	565360
75	G3	19	1.26625e+06	732763
76	G4	19	1401207	621893
77	G5	19	1.39031e+06	614994
78	G6	19	1450156	701012
79	G7	19	1.48769e+06	713602
80	G8	19	1.48573e+06	686201
81	G9	19
82	G10	19
83	G11	19
84	G12	19
85	H1	19	1.45795e+06	603003
86	H2	19	1.22978e+06	480347
87	H3	19	1.23894e+06	644067
88	H4	19	1.36823e+06	636551
89	H5	19	1.23993e+06	627804
90	H6	19	1.33674e+06	623977
91	H7	19	1.47101e+06	704194
92	H8	19	1447043	689295
93	H9	19
94	H10	19
95	H11	19
96	H12	19
1	A1	20	1.51261e+06	693619
2	A2	20	1.43796e+06	576500
3	A3	20	1.37978e+06	679565
4	A4	20	1.33371e+06	565681
5	A5	20	1.27594e+06	545917
6	A6	20	1.28299e+06	549581
7	A7	20	1.24466e+06	572527
8	A8	20	1.226e+06	552896
9	A9	20	1.146e+06	436743
10	A10	20	1.18557e+06	441703
11	A11	20	1.13735e+06	354357
12	A12	20	1.74661e+06	879920
13	B1	20	1534099	693980
14	B2	20	1.40002e+06	589649
15	B3	20	1.36985e+06	676194
16	B4	20	1.35155e+06	569072
17	B5	20	1.33611e+06	609327
18	B6	20	1.31003e+06	517829
19	B7	20	1.26157e+06	531030
20	B8	20	1.20579e+06	534154
21	B9	20
22	B10	20
23	B11	20
24	B12	20
25	C1	20	1.60504e+06	755788
26	C2	20	1.57397e+06	672648
27	C3	20	1.54027e+06	752036
28	C4	20	1.52902e+06	615193
29	C5	20	1.47486e+06	641012
30	C6	20	1.40685e+06	631423
31	C7	20	1350983	640569
32	C8	20	1.3039e+06	721937
33	C9	20
34	C10	20
35	C11	20
36	C12	20
37	D1	20	1109331	461902
38	D2	20	1.4401e+06	608186
39	D3	20	1.54405e+06	785918
40	D4	20	1537161	704013
41	D5	20	1.5429e+06	648730
42	D6	20	1.38338e+06	606792
43	D7	20	1.36344e+06	630546
44	D8	20	1286699	581182
45	D9	20
46	D10	20
47	D11	20
48	D12	20
49	E1	20	1.27507e+06	458458
50	E2	20	1.40529e+06	496979
51	E3	20	1.31705e+06	639125
52	E4	20	1486486	557817
53	E5	20	1.42365e+06	560793
54	E6	20	1.42742e+06	597024
55	E7	20	1590444	713111
56	E8	20	1.77394e+06	739024
57	E9	20
58	E10	20
59	E11	20
60	E12	20
61	F1	20	1.45157e+06	566566
62	F2	20	1640928	636739
63	F3	20	1.39648e+06	606009
64	F4	20	1.32802e+06	528316
65	F5	20	1.34184e+06	543185
66	F6	20	1.48874e+06	625308
67	F7	20	1.50069e+06	658686
68	F8	20	1.54694e+06	626097
69	F9	20
70	F10	20
71	F11	20
72	F12	20
73	G1	20	2.21691e+06	973963
74	G2	20	1.38407e+06	565606
75	G3	20	1.26671e+06	736093
76	G4	20	1.40151e+06	623055
77	G5	20	1.39141e+06	616279
78	G6	20	1450633	702250
79	G7	20	1.49006e+06	714686
80	G8	20	1.48811e+06	686833
81	G9	20
82	G10	20
83	G11	20
84	G12	20
85	H1	20	1.4596e+06	603358
86	H2	20	1.23135e+06	481188
87	H3	20	1240427	648339
88	H4	20	1.36923e+06	638535
89	H5	20	1.24118e+06	629521
90	H6	20	1.3378e+06	625173
91	H7	20	1.47258e+06	705535
92	H8	20	1.44946e+06	690915
93	H9	20
94	H10	20
95	H11	20
96	H12	20
1	A1	21	1.51514e+06	697725
2	A2	21	1.43889e+06	576962
3	A3	21	1.38182e+06	686460
4	A4	21	1.33535e+06	570750
5	A5	21	1.27786e+06	548320
6	A6	21	1.28571e+06	551369
7	A7	21	1.24655e+06	575145
8	A8	21	1.2271e+06	556393
9	A9	21	1.14842e+06	437280
10	A10	21	1.18636e+06	441256
11	A11	21	1.13848e+06	354006
12	A12	21	1.74867e+06	880318
13	B1	21	1.53593e+06	700250
14	B2	21	1400701	589246
15	B3	21	1.37175e+06	683532
16	B4	21	1.35145e+06	574416
17	B5	21	1.33779e+06	610951
18	B6	21	1.31144e+06	518113
19	B7	21	1.26188e+06	534998
20	B8	21	1.20664e+06	539128
21	B9	21
22	B10	21
23	B11	21
24	B12	21
25	C1	21	1606145	760562
26	C2	21	1.57452e+06	673494
27	C3	21	1.54217e+06	765157
28	C4	21	1.53104e+06	617503
29	C5	21	1.47658e+06	642900
30	C6	21	1.40721e+06	639717
31	C7	21	1.35102e+06	650586
32	C8	21	1.3051e+06	725434
33	C9	21
34	C10	21
35	C11	21
36	C12	21
[truncated: 18,972 more rows]

## Sheet: Technical Analysis Result
Block Type	96-Well Block (0.2mL)
Calibration Background is expired	No
Calibration Background performed on	11-24-2020
Calibration Normalization FAM-ROX is expired	No
Calibration Normalization FAM-ROX performed on	11-24-2020
Calibration Normalization VIC-ROX is expired	No
Calibration Normalization VIC-ROX performed on	11-24-2020
Calibration Pure Dye CY3 is expired	No
Calibration Pure Dye CY3 performed on	03-26-2020
Calibration Pure Dye CY5 is expired	No
Calibration Pure Dye CY5 performed on	03-26-2020
Calibration Pure Dye FAM is expired	No
Calibration Pure Dye FAM performed on	11-24-2020
Calibration Pure Dye NED is expired	No
Calibration Pure Dye NED performed on	09-15-2020
Calibration Pure Dye ROX is expired	No
Calibration Pure Dye ROX performed on	11-24-2020
Calibration Pure Dye SYBR is expired	No
Calibration Pure Dye SYBR performed on	11-24-2020
Calibration Pure Dye TAMRA is expired	No
Calibration Pure Dye TAMRA performed on	11-24-2020
Calibration Pure Dye VIC is expired	No
Calibration Pure Dye VIC performed on	11-24-2020
Calibration ROI is expired	No
Calibration ROI performed on	11-24-2020
Calibration Uniformity is expired	No
Calibration Uniformity performed on	11-24-2020
Chemistry	SYBR_GREEN
Date Created	2021-03-24 17:54:50 PM EDT
Experiment Barcode
Experiment Comment
Experiment File Name	P:\ABI-2\Sapieha\Roberto\rOAT\2021-03-24 inflammation rOAT Sahm and CNV 3 days.eds
Experiment Name	2021-03-24 inflammation rOAT Sahm and CNV 3 days
Experiment Run End Time	2021-03-24 20:39:31 PM EDT
Experiment Type	Comparative Cт (ΔΔCт)
Instrument Name	278870006
Instrument Serial Number	278870006
Instrument Type	QuantStudio(TM) 7 Flex System
Passive Reference	ROX
Quantification Cycle Method	Ct
Signal Smoothing On	true
Stage/ Cycle where Analysis is performed	Stage 2, Step 2
User Name
Sample Name	Target Name	Task	RQ	RQ Min	RQ Max	Ct Mean	Delta Ct Mean	Delta Ct SE	Delta Delta Ct
rOAT Sham 1	tbp	UNKNOWN				27.9138
rOAT Sham 2	tbp	UNKNOWN				35.6077
rOAT Sham 3	tbp	UNKNOWN				27.2341
rOAT Sham 4	tbp	UNKNOWN				27.5732
rOAT CNV 1	tbp	UNKNOWN				28.7305
rOAT CNV 2	tbp	UNKNOWN				30.1926
rOAT CNV 3	tbp	UNKNOWN				28.4103
rOAT CNV 4	tbp	UNKNOWN				27.5816
H2O	tbp	UNKNOWN				38.0155
H2O	IL1b	UNKNOWN	1			36.7104	-1.30509		0
H2O	IL6	UNKNOWN
H2O	TNFa	UNKNOWN
rOAT Sham 1	IL1b	UNKNOWN	0.265086	0.16864	0.41669	28.5241	0.61038	0.151654	1.91547
rOAT Sham 2	IL1b	UNKNOWN	12.3932	0.615955	249.353	30.6712	-4.93656	1.00649	-3.63147
rOAT Sham 3	IL1b	UNKNOWN	0.821764	0.620768	1.08784	26.2122	-1.02188	0.0940515	0.283203
rOAT Sham 4	IL1b	UNKNOWN	0.148844	0.0413155	0.536227	29.0162	1.44304	0.429745	2.74813
rOAT CNV 1	IL1b	UNKNOWN	0.17293	0.132091	0.226396	29.9572	1.22665	0.0903305	2.53174
rOAT CNV 2	IL1b	UNKNOWN	3.5143	2.06963	5.96739	27.0742	-3.11832	0.177533	-1.81324
rOAT CNV 3	IL1b	UNKNOWN	2.12042	2.01049	2.23636	26.0209	-2.38944	0.0178497	-1.08435
rOAT CNV 4	IL1b	UNKNOWN	0.494644	0.172494	1.41844	27.292	-0.289551	0.353234	1.01554
rOAT Sham 1	IL6	UNKNOWN				28.022	0.108201	0.146766
rOAT Sham 2	IL6	UNKNOWN				33.7259	-1.88186	1.01764
rOAT Sham 3	IL6	UNKNOWN				25.4488	-1.78524	0.293083
rOAT Sham 4	IL6	UNKNOWN				29.0369	1.46378	0.371517
rOAT CNV 1	IL6	UNKNOWN				29.3007	0.570213	0.195094
rOAT CNV 2	IL6	UNKNOWN				26.5025	-3.69006	0.138299
rOAT CNV 3	IL6	UNKNOWN				25.2515	-3.15884	0.0755049
rOAT CNV 4	IL6	UNKNOWN				26.735	-0.846571	0.33947
rOAT Sham 1	TNFa	UNKNOWN				32.9535	5.03974	0.263009
rOAT Sham 2	TNFa	UNKNOWN				34.9972	-0.610476	1.07003
rOAT Sham 3	TNFa	UNKNOWN				31.1405	3.90642	0.106257
rOAT Sham 4	TNFa	UNKNOWN				31.1853	3.61211	0.253895
rOAT CNV 1	TNFa	UNKNOWN				33.1837	4.45321	0.375377
rOAT CNV 2	TNFa	UNKNOWN				32.3964	2.20387	0.241034
rOAT CNV 3	TNFa	UNKNOWN				31.4231	3.01275	0.476945
rOAT CNV 4	TNFa	UNKNOWN				30.5112	2.92961	0.357569
Analysis Type	Singleplex
Endogenous Control	tbp
RQ Min/Max Confidence Level	95.0
Reference Sample	H2O

## Sheet: BioGroup Analysis Result
Block Type	96-Well Block (0.2mL)
Calibration Background is expired	No
Calibration Background performed on	11-24-2020
Calibration Normalization FAM-ROX is expired	No
Calibration Normalization FAM-ROX performed on	11-24-2020
Calibration Normalization VIC-ROX is expired	No
Calibration Normalization VIC-ROX performed on	11-24-2020
Calibration Pure Dye CY3 is expired	No
Calibration Pure Dye CY3 performed on	03-26-2020
Calibration Pure Dye CY5 is expired	No
Calibration Pure Dye CY5 performed on	03-26-2020
Calibration Pure Dye FAM is expired	No
Calibration Pure Dye FAM performed on	11-24-2020
Calibration Pure Dye NED is expired	No
Calibration Pure Dye NED performed on	09-15-2020
Calibration Pure Dye ROX is expired	No
Calibration Pure Dye ROX performed on	11-24-2020
Calibration Pure Dye SYBR is expired	No
Calibration Pure Dye SYBR performed on	11-24-2020
Calibration Pure Dye TAMRA is expired	No
Calibration Pure Dye TAMRA performed on	11-24-2020
Calibration Pure Dye VIC is expired	No
Calibration Pure Dye VIC performed on	11-24-2020
Calibration ROI is expired	No
Calibration ROI performed on	11-24-2020
Calibration Uniformity is expired	No
Calibration Uniformity performed on	11-24-2020
Chemistry	SYBR_GREEN
Date Created	2021-03-24 17:54:50 PM EDT
Experiment Barcode
Experiment Comment
Experiment File Name	P:\ABI-2\Sapieha\Roberto\rOAT\2021-03-24 inflammation rOAT Sahm and CNV 3 days.eds
Experiment Name	2021-03-24 inflammation rOAT Sahm and CNV 3 days
Experiment Run End Time	2021-03-24 20:39:31 PM EDT
Experiment Type	Comparative Cт (ΔΔCт)
Instrument Name	278870006
Instrument Serial Number	278870006
Instrument Type	QuantStudio(TM) 7 Flex System
Passive Reference	ROX
Quantification Cycle Method	Ct
Signal Smoothing On	true
Stage/ Cycle where Analysis is performed	Stage 2, Step 2
User Name
Biogroup Name	Target Name	Task	RQ	RQ Min	RQ Max	Ct Mean	Delta Ct Mean	Delta Ct SE	Delta Delta Ct
Analysis Type	Singleplex
Endogenous Control	tbp
RQ Min/Max Confidence Level	95.0
Reference Biogroup Name

## Sheet: Melt Curve Raw Data
Block Type	96-Well Block (0.2mL)
Calibration Background is expired	No
Calibration Background performed on	11-24-2020
Calibration Normalization FAM-ROX is expired	No
Calibration Normalization FAM-ROX performed on	11-24-2020
Calibration Normalization VIC-ROX is expired	No
Calibration Normalization VIC-ROX performed on	11-24-2020
Calibration Pure Dye CY3 is expired	No
Calibration Pure Dye CY3 performed on	03-26-2020
Calibration Pure Dye CY5 is expired	No
Calibration Pure Dye CY5 performed on	03-26-2020
Calibration Pure Dye FAM is expired	No
Calibration Pure Dye FAM performed on	11-24-2020
Calibration Pure Dye NED is expired	No
Calibration Pure Dye NED performed on	09-15-2020
Calibration Pure Dye ROX is expired	No
Calibration Pure Dye ROX performed on	11-24-2020
Calibration Pure Dye SYBR is expired	No
Calibration Pure Dye SYBR performed on	11-24-2020
Calibration Pure Dye TAMRA is expired	No
Calibration Pure Dye TAMRA performed on	11-24-2020
Calibration Pure Dye VIC is expired	No
Calibration Pure Dye VIC performed on	11-24-2020
Calibration ROI is expired	No
Calibration ROI performed on	11-24-2020
Calibration Uniformity is expired	No
Calibration Uniformity performed on	11-24-2020
Chemistry	SYBR_GREEN
Date Created	2021-03-24 17:54:50 PM EDT
Experiment Barcode
Experiment Comment
Experiment File Name	P:\ABI-2\Sapieha\Roberto\rOAT\2021-03-24 inflammation rOAT Sahm and CNV 3 days.eds
Experiment Name	2021-03-24 inflammation rOAT Sahm and CNV 3 days
Experiment Run End Time	2021-03-24 20:39:31 PM EDT
Experiment Type	Comparative Cт (ΔΔCт)
Instrument Name	278870006
Instrument Serial Number	278870006
Instrument Type	QuantStudio(TM) 7 Flex System
Passive Reference	ROX
Quantification Cycle Method	Ct
Signal Smoothing On	true
Stage/ Cycle where Analysis is performed	Stage 2, Step 2
User Name
Well	Well Position	Reading	Temperature	Fluorescence	Derivative
1	A1	1	60.1431	4.54375	0.144256
1	A1	2	60.3395	4.54717	0.142413
1	A1	3	60.536	4.51965	0.1404
1	A1	4	60.7324	4.51418	0.138632
1	A1	5	60.9289	4.503	0.137587
1	A1	6	61.1253	4.47297	0.137708
1	A1	7	61.3217	4.46357	0.139264
1	A1	8	61.5182	4.45123	0.142187
1	A1	9	61.7146	4.44202	0.145977
1	A1	10	61.911	4.41532	0.149811
1	A1	11	62.1075	4.39887	0.152846
1	A1	12	62.3039	4.37479	0.154586
1	A1	13	62.5004	4.36128	0.155103
1	A1	14	62.6968	4.33585	0.154941
1	A1	15	62.8932	4.32058	0.154797
1	A1	16	63.0897	4.31131	0.155155
1	A1	17	63.2861	4.28926	0.156114
1	A1	18	63.4826	4.27188	0.157477
1	A1	19	63.679	4.24784	0.158998
1	A1	20	63.8754	4.23054	0.160578
1	A1	21	64.0719	4.21561	0.162284
1	A1	22	64.2683	4.19392	0.164213
1	A1	23	64.4648	4.17781	0.16634
1	A1	24	64.6612	4.15435	0.16848
1	A1	25	64.8576	4.13705	0.17038
1	A1	26	65.0541	4.11343	0.171853
1	A1	27	65.2505	4.09147	0.172865
1	A1	28	65.447	4.07548	0.173523
1	A1	29	65.6434	4.05285	0.173983
1	A1	30	65.8398	4.03316	0.174377
1	A1	31	66.0363	4.01226	0.17478
1	A1	32	66.2327	3.99083	0.175241
1	A1	33	66.4291	3.97045	0.175822
1	A1	34	66.6256	3.9504	0.176588
1	A1	35	66.822	3.92791	0.177582
1	A1	36	67.0185	3.90883	0.178758
1	A1	37	67.2149	3.88953	0.179955
1	A1	38	67.4113	3.86321	0.180942
1	A1	39	67.6078	3.84604	0.181524
1	A1	40	67.8042	3.82275	0.181651
1	A1	41	68.0007	3.79806	0.18147
1	A1	42	68.1971	3.7795	0.181266
1	A1	43	68.3935	3.76175	0.181318
1	A1	44	68.59	3.73735	0.181747
1	A1	45	68.7864	3.72119	0.182464
1	A1	46	68.9828	3.69329	0.18324
1	A1	47	69.1793	3.67548	0.18385
1	A1	48	69.3757	3.65421	0.184213
1	A1	49	69.5722	3.6247	0.184423
1	A1	50	69.7686	3.61175	0.184669
1	A1	51	69.965	3.59098	0.185104
1	A1	52	70.1615	3.56777	0.185759
1	A1	53	70.3579	3.54111	0.186542
1	A1	54	70.5544	3.52593	0.187297
1	A1	55	70.7508	3.50072	0.187854
1	A1	56	70.9472	3.4772	0.188063
1	A1	57	71.1437	3.45799	0.187801
1	A1	58	71.3401	3.43144	0.186991
1	A1	59	71.5366	3.4121	0.185634
1	A1	60	71.733	3.38835	0.183856
1	A1	61	71.9294	3.36537	0.181897
1	A1	62	72.1259	3.34628	0.180062
1	A1	63	72.3223	3.32632	0.178633
1	A1	64	72.5188	3.30728	0.177796
1	A1	65	72.7152	3.28384	0.177611
1	A1	66	72.9116	3.26457	0.178026
1	A1	67	73.1081	3.2423	0.178891
1	A1	68	73.3045	3.22555	0.179991
1	A1	69	73.5009	3.20306	0.181085
1	A1	70	73.6974	3.17643	0.181969
1	A1	71	73.8938	3.15824	0.182535
1	A1	72	74.0903	3.13674	0.182771
1	A1	73	74.2867	3.11355	0.182708
1	A1	74	74.4831	3.09631	0.182364
1	A1	75	74.6796	3.0724	0.181737
1	A1	76	74.876	3.04876	0.180858
1	A1	77	75.0725	3.02928	0.179835
1	A1	78	75.2689	3.00989	0.178856
1	A1	79	75.4653	2.98852	0.178125
1	A1	80	75.6618	2.96871	0.177771
1	A1	81	75.8582	2.94668	0.177832
1	A1	82	76.0546	2.92657	0.178261
1	A1	83	76.2511	2.90472	0.178987
1	A1	84	76.4475	2.88251	0.179967
1	A1	85	76.644	2.86571	0.181217
1	A1	86	76.8404	2.84174	0.182833
1	A1	87	77.0368	2.81839	0.185054
1	A1	88	77.2333	2.7992	0.188329
1	A1	89	77.4297	2.77723	0.193452
1	A1	90	77.6262	2.75299	0.201761
1	A1	91	77.8226	2.7318	0.215401
1	A1	92	78.019	2.70743	0.237632
1	A1	93	78.2155	2.68175	0.273057
1	A1	94	78.4119	2.65981	0.327611
1	A1	95	78.6084	2.62694	0.408108
1	A1	96	78.8048	2.59232	0.521098
1	A1	97	79.0012	2.54514	0.670957
1	A1	98	79.1977	2.47345	0.857351
1	A1	99	79.3941	2.38288	1.07271
1	A1	100	79.5905	2.2542	1.30076
1	A1	101	79.787	2.05715	1.51728
1	A1	102	79.9834	1.81077	1.69357
1	A1	103	80.1799	1.52268	1.80221
1	A1	104	80.3763	1.22992	1.82345
1	A1	105	80.5727	0.952904	1.75031
1	A1	106	80.7692	0.707175	1.59072
1	A1	107	80.9656	0.51168	1.36598
1	A1	108	81.1621	0.384167	1.10604
1	A1	109	81.3585	0.323902	0.84278
1	A1	110	81.5549	0.303474	0.603383
1	A1	111	81.7514	0.299712	0.405649
1	A1	112	81.9478	0.29718	0.256459
1	A1	113	82.1443	0.293586	0.153329
1	A1	114	82.3407	0.293027	0.0878805
1	A1	115	82.5371	0.291716	0.049652
1	A1	116	82.7336	0.290787	0.0289801
1	A1	117	82.93	0.288694	0.0184822
1	A1	118	83.1264	0.286194	0.0133196
1	A1	119	83.3229	0.285677	0.0107438
1	A1	120	83.5193	0.286044	0.00939844
1	A1	121	83.7158	0.283582	0.00868373
1	A1	122	83.9122	0.28493	0.00831966
1	A1	123	84.1086	0.28386	0.00812696
1	A1	124	84.3051	0.28011	0.00797256
1	A1	125	84.5015	0.279899	0.00778752
1	A1	126	84.698	0.279855	0.0075754
1	A1	127	84.8944	0.279483	0.00737839
1	A1	128	85.0908	0.27843	0.00722498
1	A1	129	85.2873	0.277767	0.0071018
1	A1	130	85.4837	0.275895	0.00696997
1	A1	131	85.6802	0.275115	0.00680189
1	A1	132	85.8766	0.274801	0.00660449
1	A1	133	86.073	0.27425	0.00641095
1	A1	134	86.2695	0.273603	0.00625347
1	A1	135	86.4659	0.273077	0.00614473
1	A1	136	86.6624	0.271291	0.00607933
1	A1	137	86.8588	0.271403	0.00604436
1	A1	138	87.0552	0.269942	0.0060251
1	A1	139	87.2517	0.2713	0.00600126
1	A1	140	87.4481	0.268891	0.00594516
1	A1	141	87.6445	0.26685	0.00583087
1	A1	142	87.841	0.26886	0.005651
1	A1	143	88.0374	0.26655	0.00542636
1	A1	144	88.2339	0.266539	0.00520008
1	A1	145	88.4303	0.26545	0.00501826
1	A1	146	88.6267	0.26574	0.00491058
1	A1	147	88.8232	0.265456	0.00488065
1	A1	148	89.0196	0.263425	0.00491091
1	A1	149	89.2161	0.263435	0.00497635
1	A1	150	89.4125	0.262813	0.00505717
1	A1	151	89.6089	0.261609	0.00514085
1	A1	152	89.8054	0.263031	0.00521583
1	A1	153	90.0018	0.259994	0.0052674
1	A1	154	90.1982	0.259296	0.00527885
1	A1	155	90.3947	0.260716	0.00523774
1	A1	156	90.5911	0.259062	0.00513899
1	A1	157	90.7876	0.257828	0.00498557
1	A1	158	90.984	0.257835	0.00479286
1	A1	159	91.1804	0.257348	0.00459492
1	A1	160	91.3769	0.256289	0.00444125
1	A1	161	91.5733	0.257066	0.00437589
1	A1	162	91.7698	0.256309	0.00440688
1	A1	163	91.9662	0.255753	0.00449113
1	A1	164	92.1626	0.254046	0.0045519
1	A1	165	92.3591	0.253409	0.00452228
1	A1	166	92.5555	0.254333	0.00438532
1	A1	167	92.752	0.252861	0.00418323
1	A1	168	92.9484	0.252769	0.0039939
1	A1	169	93.1448	0.252456	0.00389063
1	A1	170	93.3413	0.25238	0.00390954
1	A1	171	93.5377	0.25132	0.00403316
1	A1	172	93.7341	0.251689	0.00419485
1	A1	173	93.9306	0.250065	0.00429831
1	A1	174	94.127	0.249165	0.00424808
1	A1	175	94.3235	0.249582	0.0039812
1	A1	176	94.5199	0.248333	0.00348864
1	A1	177	94.7163	0.248868	0.00281946
1	A1	178	94.9128	0.247129	0.00206655
2	A2	1	60.1431	3.28902	0.157591
2	A2	2	60.3395	3.29503	0.134393
2	A2	3	60.536	3.30157	0.110992
2	A2	4	60.7324	3.30693	0.0932205
2	A2	5	60.9289	3.30922	0.0851163
2	A2	6	61.1253	3.30686	0.0877259
2	A2	7	61.3217	3.29517	0.0994871
2	A2	8	61.5182	3.29271	0.117576
2	A2	9	61.7146	3.28504	0.139204
2	A2	10	61.911	3.27662	0.162254
2	A2	11	62.1075	3.26651	0.185291
2	A2	12	62.3039	3.25779	0.207328
2	A2	13	62.5004	3.23885	0.227721
2	A2	14	62.6968	3.22316	0.246175
2	A2	15	62.8932	3.21231	0.262771
2	A2	16	63.0897	3.19358	0.277854
2	A2	17	63.2861	3.17633	0.291827
2	A2	18	63.4826	3.15765	0.304938
2	A2	19	63.679	3.14502	0.317182
2	A2	20	63.8754	3.12348	0.328344
2	A2	21	64.0719	3.09823	0.338164
2	A2	22	64.2683	3.08254	0.346536
2	A2	23	64.4648	3.06029	0.353603
2	A2	24	64.6612	3.03545	0.359725
2	A2	25	64.8576	3.0175	0.365325
2	A2	26	65.0541	2.99552	0.370722
2	A2	27	65.2505	2.97401	0.376017
2	A2	28	65.447	2.9495	0.381043
2	A2	29	65.6434	2.92741	0.385409
2	A2	30	65.8398	2.9064	0.388587
2	A2	31	66.0363	2.88264	0.39011
2	A2	32	66.2327	2.85479	0.389799
2	A2	33	66.4291	2.8314	0.387957
2	A2	34	66.6256	2.80964	0.38533
2	A2	35	66.822	2.78746	0.382857
2	A2	36	67.0185	2.76494	0.381263
2	A2	37	67.2149	2.74461	0.380756
2	A2	38	67.4113	2.72334	0.380992
2	A2	39	67.6078	2.69888	0.381329
2	A2	40	67.8042	2.67316	0.381207
2	A2	41	68.0007	2.65357	0.380386
2	A2	42	68.1971	2.62994	0.378958
2	A2	43	68.3935	2.61051	0.377147
2	A2	44	68.59	2.58671	0.375109
2	A2	45	68.7864	2.56475	0.372882
2	A2	46	68.9828	2.54432	0.370491
2	A2	47	69.1793	2.51876	0.368089
2	A2	48	69.3757	2.49726	0.365956
2	A2	49	69.5722	2.48243	0.364375
2	A2	50	69.7686	2.4572	0.36341
2	A2	51	69.965	2.43619	0.362842
2	A2	52	70.1615	2.416	0.362261
2	A2	53	70.3579	2.39473	0.361303
2	A2	54	70.5544	2.37016	0.359866
2	A2	55	70.7508	2.3494	0.358132
2	A2	56	70.9472	2.33	0.35643
2	A2	57	71.1437	2.31016	0.355018
2	A2	58	71.3401	2.29017	0.353975
2	A2	59	71.5366	2.26441	0.353226
2	A2	60	71.733	2.24414	0.352681
2	A2	61	71.9294	2.22806	0.352327
2	A2	62	72.1259	2.20455	0.352293
2	A2	63	72.3223	2.18281	0.35283
2	A2	64	72.5188	2.16256	0.354333
2	A2	65	72.7152	2.14458	0.357323
2	A2	66	72.9116	2.12086	0.362431
2	A2	67	73.1081	2.10129	0.370353
2	A2	68	73.3045	2.08137	0.381827
2	A2	69	73.5009	2.05788	0.39768
2	A2	70	73.6974	2.03601	0.418911
2	A2	71	73.8938	2.01108	0.446699
2	A2	72	74.0903	1.98475	0.482264
2	A2	73	74.2867	1.96012	0.526476
2	A2	74	74.4831	1.92998	0.579317
2	A2	75	74.6796	1.89796	0.639368
2	A2	76	74.876	1.85945	0.703477
2	A2	77	75.0725	1.81409	0.766796
2	A2	78	75.2689	1.76583	0.823194
2	A2	79	75.4653	1.71226	0.866107
2	A2	80	75.6618	1.6493	0.889681
2	A2	81	75.8582	1.58213	0.890035
2	A2	82	76.0546	1.5231	0.866252
2	A2	83	76.2511	1.46604	0.820741
2	A2	84	76.4475	1.41667	0.758822
2	A2	85	76.644	1.37465	0.687645
2	A2	86	76.8404	1.34051	0.614799
2	A2	87	77.0368	1.31132	0.546984
2	A2	88	77.2333	1.28675	0.489052
2	A2	89	77.4297	1.26437	0.443532
2	A2	90	77.6262	1.24327	0.410646
2	A2	91	77.8226	1.22395	0.388738
2	A2	92	78.019	1.20154	0.374982
2	A2	93	78.2155	1.1797	0.366257
2	A2	94	78.4119	1.15671	0.360084
2	A2	95	78.6084	1.13561	0.355496
2	A2	96	78.8048	1.11165	0.353735
2	A2	97	79.0012	1.09124	0.358654
2	A2	98	79.1977	1.07562	0.376693
2	A2	99	79.3941	1.05798	0.416225
2	A2	100	79.5905	1.04148	0.486016
2	A2	101	79.787	1.02038	0.592474
2	A2	102	79.9834	0.99506	0.735791
2	A2	103	80.1799	0.96274	0.905968
2	A2	104	80.3763	0.917645	1.08086
2	A2	105	80.5727	0.838295	1.22865
2	A2	106	80.7692	0.709909	1.3157
2	A2	107	80.9656	0.55354	1.3176
2	A2	108	81.1621	0.424719	1.22873
2	A2	109	81.3585	0.356077	1.06515
2	A2	110	81.5549	0.32795	0.859275
2	A2	111	81.7514	0.319659	0.648677
2	A2	112	81.9478	0.316615	0.464569
2	A2	113	82.1443	0.312042	0.324634
2	A2	114	82.3407	0.308644	0.231954
2	A2	115	82.5371	0.304841	0.178641
2	A2	116	82.7336	0.300488	0.151433
2	A2	117	82.93	0.287135	0.13687
2	A2	118	83.1264	0.266763	0.12481
2	A2	119	83.3229	0.257456	0.10992
2	A2	120	83.5193	0.255773	0.0913323
2	A2	121	83.7158	0.255134	0.0710595
2	A2	122	83.9122	0.253111	0.0520022
2	A2	123	84.1086	0.253737	0.0363925
2	A2	124	84.3051	0.252664	0.0251191
2	A2	125	84.5015	0.252549	0.017869
2	A2	126	84.698	0.251116	0.0136832
2	A2	127	84.8944	0.250582	0.0115014
2	A2	128	85.0908	0.250575	0.0104727
2	A2	129	85.2873	0.250298	0.0100273
2	A2	130	85.4837	0.249037	0.00982123
2	A2	131	85.6802	0.248461	0.00965955
2	A2	132	85.8766	0.247819	0.0094481
2	A2	133	86.073	0.24751	0.00916682
2	A2	134	86.2695	0.24712	0.00884722
2	A2	135	86.4659	0.246037	0.00854733
2	A2	136	86.6624	0.245993	0.00832873
2	A2	137	86.8588	0.245749	0.00824165
2	A2	138	87.0552	0.245278	0.00831731
2	A2	139	87.2517	0.243954	0.00856089
2	A2	140	87.4481	0.244236	0.00894131
2	A2	141	87.6445	0.244504	0.00937931
2	A2	142	87.841	0.242479	0.00975065
2	A2	143	88.0374	0.242235	0.00991402
2	A2	144	88.2339	0.241766	0.00976816
2	A2	145	88.4303	0.240607	0.00930814
2	A2	146	88.6267	0.239746	0.00865145
2	A2	147	88.8232	0.240187	0.0080019
2	A2	148	89.0196	0.239252	0.00756043
2	A2	149	89.2161	0.240126	0.00742211
2	A2	150	89.4125	0.239177	0.00752917
2	A2	151	89.6089	0.237704	0.00771916
2	A2	152	89.8054	0.236306	0.00783654
2	A2	153	90.0018	0.237347	0.00782921
2	A2	154	90.1982	0.23738	0.00775524
2	A2	155	90.3947	0.237385	0.00770497
2	A2	156	90.5911	0.234156	0.00771434
2	A2	157	90.7876	0.235988	0.00774083
2	A2	158	90.984	0.235897	0.00770947
2	A2	159	91.1804	0.232875	0.00758527
2	A2	160	91.3769	0.233743	0.00741376
2	A2	161	91.5733	0.234342	0.00730325
2	A2	162	91.7698	0.233729	0.00736396
2	A2	163	91.9662	0.232434	0.00764172
2	A2	164	92.1626	0.232026	0.00808863
2	A2	165	92.3591	0.232578	0.00858249
2	A2	166	92.5555	0.231226	0.00898511
2	A2	167	92.752	0.229608	0.00919988
2	A2	168	92.9484	0.229624	0.00919719
2	A2	169	93.1448	0.230339	0.00899327
2	A2	170	93.3413	0.229403	0.00860797
2	A2	171	93.5377	0.227744	0.0080428
2	A2	172	93.7341	0.227702	0.00730499
2	A2	173	93.9306	0.226825	0.00644894
2	A2	174	94.127	0.227879	0.00557536
2	A2	175	94.3235	0.228262	0.00477072
2	A2	176	94.5199	0.227518	0.00403893
2	A2	177	94.7163	0.225337	0.00330437
2	A2	178	94.9128	0.225453	0.00249158
3	A3	1	60.1431	5.22477	0.184498
3	A3	2	60.3395	5.19411	0.183946
3	A3	3	60.536	5.17584	0.182831
3	A3	4	60.7324	5.15537	0.181563
3	A3	5	60.9289	5.14234	0.180753
3	A3	6	61.1253	5.12172	0.180877
3	A3	7	61.3217	5.09735	0.182034
3	A3	8	61.5182	5.08081	0.183902
3	A3	9	61.7146	5.05539	0.185933
3	A3	10	61.911	5.03357	0.187585
3	A3	11	62.1075	5.017	0.188536
3	A3	12	62.3039	4.98612	0.188771
3	A3	13	62.5004	4.96217	0.188522
3	A3	14	62.6968	4.95123	0.188142
3	A3	15	62.8932	4.92614	0.187941
3	A3	16	63.0897	4.89391	0.188075
3	A3	17	63.2861	4.88598	0.188541
3	A3	18	63.4826	4.86365	0.189257
3	A3	19	63.679	4.834	0.190164
3	A3	20	63.8754	4.81162	0.191288
3	A3	21	64.0719	4.79359	0.192691
3	A3	22	64.2683	4.77751	0.194422
3	A3	23	64.4648	4.74562	0.196451
3	A3	24	64.6612	4.72331	0.198702
3	A3	25	64.8576	4.70097	0.201041
3	A3	26	65.0541	4.67894	0.203277
3	A3	27	65.2505	4.65727	0.205117
3	A3	28	65.447	4.62931	0.206192
3	A3	29	65.6434	4.6057	0.206205
3	A3	30	65.8398	4.57744	0.205084
3	A3	31	66.0363	4.55756	0.203113
3	A3	32	66.2327	4.52729	0.20087
3	A3	33	66.4291	4.50962	0.199047
3	A3	34	66.6256	4.48649	0.198208
3	A3	35	66.822	4.47022	0.198597
3	A3	36	67.0185	4.43769	0.200099
3	A3	37	67.2149	4.41983	0.202335
3	A3	38	67.4113	4.39493	0.204832
3	A3	39	67.6078	4.37549	0.207199
3	A3	40	67.8042	4.33976	0.20921
3	A3	41	68.0007	4.32042	0.210789
3	A3	42	68.1971	4.29871	0.211918
3	A3	43	68.3935	4.27816	0.212547
3	A3	44	68.59	4.2447	0.212624
3	A3	45	68.7864	4.22046	0.212187
3	A3	46	68.9828	4.19492	0.21143
3	A3	47	69.1793	4.17437	0.210665
3	A3	48	69.3757	4.15187	0.210176
3	A3	49	69.5722	4.12781	0.210066
3	A3	50	69.7686	4.09525	0.210197
3	A3	51	69.965	4.08089	0.210256
3	A3	52	70.1615	4.05767	0.209917
3	A3	53	70.3579	4.024	0.209035
3	A3	54	70.5544	3.99993	0.207764
3	A3	55	70.7508	3.97654	0.206511
3	A3	56	70.9472	3.95711	0.205708
3	A3	57	71.1437	3.93628	0.205554
3	A3	58	71.3401	3.90823	0.205914
3	A3	59	71.5366	3.8852	0.206438
3	A3	60	71.733	3.85866	0.206836
3	A3	61	71.9294	3.83157	0.207071
3	A3	62	72.1259	3.8118	0.207368
3	A3	63	72.3223	3.78738	0.208023
3	A3	64	72.5188	3.76653	0.209164
3	A3	65	72.7152	3.7401	0.21064
3	A3	66	72.9116	3.71667	0.212079
3	A3	67	73.1081	3.68866	0.213053
3	A3	68	73.3045	3.66241	0.213285
3	A3	69	73.5009	3.64146	0.212726
3	A3	70	73.6974	3.61148	0.21155
3	A3	71	73.8938	3.58964	0.210053
3	A3	72	74.0903	3.56429	0.208534
3	A3	73	74.2867	3.54425	0.207194
3	A3	74	74.4831	3.51773	0.20611
3	A3	75	74.6796	3.49137	0.205271
3	A3	76	74.876	3.47383	0.204631
3	A3	77	75.0725	3.44718	0.204175
3	A3	78	75.2689	3.42241	0.203945
3	A3	79	75.4653	3.40186	0.204011
3	A3	80	75.6618	3.3769	0.204437
3	A3	81	75.8582	3.35238	0.205228
3	A3	82	76.0546	3.33026	0.206319
3	A3	83	76.2511	3.30563	0.207595
3	A3	84	76.4475	3.27897	0.208946
3	A3	85	76.644	3.25638	0.210343
3	A3	86	76.8404	3.23298	0.21191
3	A3	87	77.0368	3.20777	0.214005
3	A3	88	77.2333	3.17789	0.21727
3	A3	89	77.4297	3.15768	0.22268
3	A3	90	77.6262	3.13308	0.231625
3	A3	91	77.8226	3.10793	0.246101
3	A3	92	78.019	3.07747	0.269063
3	A3	93	78.2155	3.05117	0.304845
3	A3	94	78.4119	3.01883	0.359427
3	A3	95	78.6084	2.9849	0.440198
3	A3	96	78.8048	2.94742	0.554918
3	A3	97	79.0012	2.90018	0.709732
3	A3	98	79.1977	2.82838	0.906422
3	A3	99	79.3941	2.7313	1.13952
3	A3	100	79.5905	2.60218	1.3943
3	A3	101	79.787	2.40341	1.64684
3	A3	102	79.9834	2.15348	1.8669
3	A3	103	80.1799	1.8365	2.02326
3	A3	104	80.3763	1.51728	2.09047
3	A3	105	80.5727	1.19401	2.05482
3	A3	106	80.7692	0.901637	1.91792
3	A3	107	80.9656	0.651727	1.69671
3	A3	108	81.1621	0.465829	1.41995
3	A3	109	81.3585	0.357666	1.12205
3	A3	110	81.5549	0.310249	0.835883
3	A3	111	81.7514	0.295122	0.586563
3	A3	112	81.9478	0.290655	0.388018
3	A3	113	82.1443	0.285136	0.242878
3	A3	114	82.3407	0.284278	0.145192
3	A3	115	82.5371	0.28034	0.0844731
3	A3	116	82.7336	0.277853	0.0494496
3	A3	117	82.93	0.277699	0.0305362
3	A3	118	83.1264	0.276273	0.020808
3	A3	119	83.3229	0.273588	0.0158893
3	A3	120	83.5193	0.272415	0.0133262
3	A3	121	83.7158	0.270526	0.0118901
3	A3	122	83.9122	0.271197	0.0110249
3	A3	123	84.1086	0.269411	0.0104872
3	A3	124	84.3051	0.267627	0.0101505
3	A3	125	84.5015	0.266945	0.00992185
3	A3	126	84.698	0.265519	0.00972246
3	A3	127	84.8944	0.26516	0.0094923
3	A3	128	85.0908	0.263185	0.00919604
3	A3	129	85.2873	0.261333	0.00882309
3	A3	130	85.4837	0.262219	0.00838303
3	A3	131	85.6802	0.260541	0.00789991
3	A3	132	85.8766	0.258977	0.00740972
3	A3	133	86.073	0.258458	0.00695876
3	A3	134	86.2695	0.258393	0.00659678
3	A3	135	86.4659	0.256992	0.00636172
3	A3	136	86.6624	0.257516	0.00626248
3	A3	137	86.8588	0.255931	0.00627231
3	A3	138	87.0552	0.255068	0.00633933
3	A3	139	87.2517	0.254775	0.00640994
3	A3	140	87.4481	0.253285	0.00644803
3	A3	141	87.6445	0.253167	0.00644114
3	A3	142	87.841	0.251738	0.00639005
3	A3	143	88.0374	0.252063	0.00629562
3	A3	144	88.2339	0.251114	0.00615233
3	A3	145	88.4303	0.248716	0.00595198
3	A3	146	88.6267	0.24946	0.00569178
3	A3	147	88.8232	0.249353	0.00538017
3	A3	148	89.0196	0.247401	0.0050415
3	A3	149	89.2161	0.246748	0.0047194
3	A3	150	89.4125	0.246489	0.00447634
3	A3	151	89.6089	0.247221	0.00437891
3	A3	152	89.8054	0.246402	0.0044699
3	A3	153	90.0018	0.245269	0.0047398
3	A3	154	90.1982	0.244739	0.00511556
3	A3	155	90.3947	0.244705	0.00547841
3	A3	156	90.5911	0.243566	0.00570494
3	A3	157	90.7876	0.241474	0.00571891
3	A3	158	90.984	0.241053	0.00552894
3	A3	159	91.1804	0.241352	0.00523068
3	A3	160	91.3769	0.241548	0.00496155
3	A3	161	91.5733	0.240727	0.00483057
3	A3	162	91.7698	0.23979	0.00486424
3	A3	163	91.9662	0.239353	0.00500031
3	A3	164	92.1626	0.238182	0.00513069
3	A3	165	92.3591	0.237987	0.00516008
3	A3	166	92.5555	0.236795	0.00504596
3	A3	167	92.752	0.236531	0.00480369
3	A3	168	92.9484	0.2365	0.00448635
3	A3	169	93.1448	0.235861	0.00415732
3	A3	170	93.3413	0.235204	0.00387265
3	A3	171	93.5377	0.234469	0.00367267
3	A3	172	93.7341	0.235156	0.00357473
3	A3	173	93.9306	0.234991	0.00355981
3	A3	174	94.127	0.233561	0.00356423
3	A3	175	94.3235	0.233047	0.00349023
3	A3	176	94.5199	0.232946	0.00324428
3	A3	177	94.7163	0.232005	0.00278534
3	A3	178	94.9128	0.23103	0.00215284
4	A4	1	60.1431	5.24897	0.179772
4	A4	2	60.3395	5.22654	0.179068
4	A4	3	60.536	5.21158	0.178483
4	A4	4	60.7324	5.1962	0.178232
4	A4	5	60.9289	5.18029	0.178348
4	A4	6	61.1253	5.15622	0.178633
4	A4	7	61.3217	5.13262	0.178814
4	A4	8	61.5182	5.10998	0.17877
4	A4	9	61.7146	5.09178	0.178677
4	A4	10	61.911	5.06803	0.178928
4	A4	11	62.1075	5.05905	0.179906
4	A4	12	62.3039	5.02903	0.181798
4	A4	13	62.5004	5.01432	0.184493
4	A4	14	62.6968	4.98654	0.187657
4	A4	15	62.8932	4.97275	0.190855
4	A4	16	63.0897	4.94251	0.193667
4	A4	17	63.2861	4.92384	0.195786
4	A4	18	63.4826	4.89836	0.197067
4	A4	19	63.679	4.87909	0.197525
4	A4	20	63.8754	4.84631	0.1973
4	A4	21	64.0719	4.83904	0.19663
4	A4	22	64.2683	4.80455	0.195808
4	A4	23	64.4648	4.78379	0.195171
4	A4	24	64.6612	4.75805	0.195054
4	A4	25	64.8576	4.74783	0.195693
4	A4	26	65.0541	4.71631	0.197151
4	A4	27	65.2505	4.69583	0.199268
4	A4	28	65.447	4.67462	0.201748
4	A4	29	65.6434	4.65114	0.204242
4	A4	30	65.8398	4.62001	0.206442
4	A4	31	66.0363	4.60484	0.208133
4	A4	32	66.2327	4.57786	0.209213
4	A4	33	66.4291	4.55046	0.209716
4	A4	34	66.6256	4.52046	0.209779
4	A4	35	66.822	4.5046	0.209564
4	A4	36	67.0185	4.48242	0.209159
4	A4	37	67.2149	4.45373	0.208575
4	A4	38	67.4113	4.42668	0.20785
4	A4	39	67.6078	4.40564	0.207146
4	A4	40	67.8042	4.37793	0.206754
4	A4	41	68.0007	4.3591	0.206916
4	A4	42	68.1971	4.34355	0.207641
4	A4	43	68.3935	4.31343	0.208654
4	A4	44	68.59	4.28278	0.20953
4	A4	45	68.7864	4.26082	0.209936
4	A4	46	68.9828	4.24464	0.209772
4	A4	47	69.1793	4.21155	0.209211
4	A4	48	69.3757	4.18787	0.208585
4	A4	49	69.5722	4.16611	0.208229
4	A4	50	69.7686	4.14528	0.208346
4	A4	51	69.965	4.12344	0.208959
4	A4	52	70.1615	4.09362	0.209958
4	A4	53	70.3579	4.07052	0.211223
4	A4	54	70.5544	4.04829	0.21268
4	A4	55	70.7508	4.01995	0.214254
4	A4	56	70.9472	4.00033	0.215779
4	A4	57	71.1437	3.97678	0.216973
4	A4	58	71.3401	3.94591	0.217531
4	A4	59	71.5366	3.9156	0.217326
4	A4	60	71.733	3.89453	0.216505
4	A4	61	71.9294	3.86994	0.215427
4	A4	62	72.1259	3.8476	0.214463
4	A4	63	72.3223	3.82183	0.213798
4	A4	64	72.5188	3.79661	0.213375
4	A4	65	72.7152	3.77256	0.212964
4	A4	66	72.9116	3.74937	0.212331
4	A4	67	73.1081	3.72169	0.211384
4	A4	68	73.3045	3.69554	0.210245
4	A4	69	73.5009	3.67426	0.209184
4	A4	70	73.6974	3.65099	0.208502
4	A4	71	73.8938	3.62817	0.208368
4	A4	72	74.0903	3.60313	0.208751
4	A4	73	74.2867	3.58063	0.209444
4	A4	74	74.4831	3.55349	0.210176
4	A4	75	74.6796	3.53072	0.21073
4	A4	76	74.876	3.50721	0.211013
4	A4	77	75.0725	3.48009	0.211055
4	A4	78	75.2689	3.45977	0.210953
4	A4	79	75.4653	3.43222	0.2108
4	A4	80	75.6618	3.41142	0.210663
4	A4	81	75.8582	3.38504	0.210606
4	A4	82	76.0546	3.35842	0.210733
4	A4	83	76.2511	3.33342	0.211197
4	A4	84	76.4475	3.3143	0.212146
4	A4	85	76.644	3.28851	0.213657
4	A4	86	76.8404	3.2649	0.215722
4	A4	87	77.0368	3.23739	0.21836
4	A4	88	77.2333	3.21177	0.22184
4	A4	89	77.4297	3.18608	0.226915
4	A4	90	77.6262	3.16061	0.235032
4	A4	91	77.8226	3.13134	0.248502
4	A4	92	78.019	3.11171	0.270653
4	A4	93	78.2155	3.08037	0.306002
4	A4	94	78.4119	3.05011	0.36033
4	A4	95	78.6084	3.01781	0.44047
4	A4	96	78.8048	2.97532	0.553503
4	A4	97	79.0012	2.92694	0.705118
4	A4	98	79.1977	2.85778	0.89719
4	A4	99	79.3941	2.76038	1.12507
4	A4	100	79.5905	2.63384	1.37555
4	A4	101	79.787	2.44341	1.62665
4	A4	102	79.9834	2.20059	1.85
4	A4	103	80.1799	1.89782	2.01561
4	A4	104	80.3763	1.58066	2.09804
4	A4	105	80.5727	1.26133	2.082
4	A4	106	80.7692	0.969678	1.96604
4	A4	107	80.9656	0.708203	1.76321
4	A4	108	81.1621	0.504892	1.4986
4	A4	109	81.3585	0.371981	1.20425
4	A4	110	81.5549	0.308022	0.912796
4	A4	111	81.7514	0.286437	0.651235
4	A4	112	81.9478	0.280171	0.436745
4	A4	113	82.1443	0.278897	0.275399
4	A4	114	82.3407	0.276312	0.163857
4	A4	115	82.5371	0.274525	0.0929082
4	A4	116	82.7336	0.273898	0.0513355
4	A4	117	82.93	0.272286	0.0288523
4	A4	118	83.1264	0.272041	0.017599
4	A4	119	83.3229	0.270974	0.0123765
4	A4	120	83.5193	0.268395	0.0101445
4	A4	121	83.7158	0.269359	0.0093002
4	A4	122	83.9122	0.268637	0.00905564
4	A4	123	84.1086	0.266419	0.00902657
4	A4	124	84.3051	0.265603	0.00901928
4	A4	125	84.5015	0.263819	0.00894149
4	A4	126	84.698	0.263405	0.00876628
4	A4	127	84.8944	0.263	0.0085081
4	A4	128	85.0908	0.260913	0.00819926
4	A4	129	85.2873	0.260681	0.00787403
4	A4	130	85.4837	0.259525	0.00756254
4	A4	131	85.6802	0.258502	0.00728988
4	A4	132	85.8766	0.25844	0.00707155
4	A4	133	86.073	0.257654	0.00691037
4	A4	134	86.2695	0.25572	0.0067961
4	A4	135	86.4659	0.256315	0.00671082
4	A4	136	86.6624	0.254715	0.00663688
4	A4	137	86.8588	0.254225	0.00656089
4	A4	138	87.0552	0.253135	0.0064742
4	A4	139	87.2517	0.253082	0.00637217
4	A4	140	87.4481	0.251684	0.00625502
4	A4	141	87.6445	0.251296	0.00612896
4	A4	142	87.841	0.250084	0.00600362
4	A4	143	88.0374	0.249991	0.00588219
4	A4	144	88.2339	0.249467	0.00575136
4	A4	145	88.4303	0.249395	0.00558349
4	A4	146	88.6267	0.246796	0.00535627
4	A4	147	88.8232	0.247011	0.00507935
4	A4	148	89.0196	0.24639	0.00480481
4	A4	149	89.2161	0.246085	0.00460779
4	A4	150	89.4125	0.246168	0.00454666
4	A4	151	89.6089	0.245216	0.00463032
4	A4	152	89.8054	0.244588	0.00481547
4	A4	153	90.0018	0.242968	0.00503176
4	A4	154	90.1982	0.244092	0.00521609
4	A4	155	90.3947	0.242611	0.00533361
4	A4	156	90.5911	0.241175	0.00537932
4	A4	157	90.7876	0.241639	0.0053666
4	A4	158	90.984	0.240614	0.00531191
4	A4	159	91.1804	0.240363	0.00522431
4	A4	160	91.3769	0.239384	0.005106
4	A4	161	91.5733	0.238324	0.00496219
4	A4	162	91.7698	0.23834	0.00481223
4	A4	163	91.9662	0.237934	0.00468861
4	A4	164	92.1626	0.238263	0.00462092
4	A4	165	92.3591	0.235835	0.0046174
4	A4	166	92.5555	0.237414	0.00465944
4	A4	167	92.752	0.234766	0.00471362
4	A4	168	92.9484	0.235446	0.00474975
4	A4	169	93.1448	0.234596	0.00474811
4	A4	170	93.3413	0.234102	0.00469238
4	A4	171	93.5377	0.234039	0.00455998
4	A4	172	93.7341	0.232211	0.00432327
4	A4	173	93.9306	0.232188	0.0039646
4	A4	174	94.127	0.232204	0.00349125
4	A4	175	94.3235	0.231764	0.00293617
4	A4	176	94.5199	0.231809	0.00234547
4	A4	177	94.7163	0.231529	0.00176282
4	A4	178	94.9128	0.230529	0.00122436
5	A5	1	60.1431	5.16014	0.17441
5	A5	2	60.3395	5.15974	0.175418
5	A5	3	60.536	5.14399	0.176691
5	A5	4	60.7324	5.12004	0.177738
5	A5	5	60.9289	5.09279	0.178181
5	A5	6	61.1253	5.07378	0.17798
5	A5	7	61.3217	5.0549	0.177445
5	A5	8	61.5182	5.03278	0.17702
5	A5	9	61.7146	5.01902	0.176989
5	A5	10	61.911	4.99668	0.177358
5	A5	11	62.1075	4.97577	0.177935
5	A5	12	62.3039	4.9543	0.178554
5	A5	13	62.5004	4.93002	0.179274
5	A5	14	62.6968	4.91051	0.180329
5	A5	15	62.8932	4.89491	0.181952
5	A5	16	63.0897	4.87437	0.184154
5	A5	17	63.2861	4.85043	0.186667
5	A5	18	63.4826	4.8305	0.189079
5	A5	19	63.679	4.80579	0.191052
5	A5	20	63.8754	4.78286	0.192473
5	A5	21	64.0719	4.76079	0.193431
5	A5	22	64.2683	4.73922	0.194063
5	A5	23	64.4648	4.72082	0.194423
5	A5	24	64.6612	4.68853	0.194461
5	A5	25	64.8576	4.67824	0.194147
5	A5	26	65.0541	4.6434	0.193609
5	A5	27	65.2505	4.61968	0.193132
5	A5	28	65.447	4.60672	0.192982
5	A5	29	65.6434	4.58505	0.193161
5	A5	30	65.8398	4.56237	0.193354
5	A5	31	66.0363	4.54266	0.193161
5	A5	32	66.2327	4.50652	0.192459
5	A5	33	66.4291	4.47856	0.191596
5	A5	34	66.6256	4.47903	0.191242
5	A5	35	66.822	4.44933	0.191995
5	A5	36	67.0185	4.43061	0.194052
5	A5	37	67.2149	4.40077	0.197163
5	A5	38	67.4113	4.38202	0.200794
5	A5	39	67.6078	4.35748	0.204378
5	A5	40	67.8042	4.33469	0.207457
5	A5	41	68.0007	4.31467	0.209777
5	A5	42	68.1971	4.27894	0.211344
5	A5	43	68.3935	4.25948	0.212426
5	A5	44	68.59	4.23296	0.213407
5	A5	45	68.7864	4.21285	0.214565
5	A5	46	68.9828	4.19189	0.215875
5	A5	47	69.1793	4.16574	0.217021
5	A5	48	69.3757	4.12973	0.217586
5	A5	49	69.5722	4.11102	0.217311
5	A5	50	69.7686	4.08556	0.216196
5	A5	51	69.965	4.05976	0.214477
5	A5	52	70.1615	4.03933	0.212498
5	A5	53	70.3579	4.00858	0.210629
5	A5	54	70.5544	3.98467	0.20921
5	A5	55	70.7508	3.96783	0.208504
5	A5	56	70.9472	3.94179	0.208617
5	A5	57	71.1437	3.91386	0.209457
5	A5	58	71.3401	3.89559	0.210731
5	A5	59	71.5366	3.86758	0.212051
5	A5	60	71.733	3.84476	0.213066
5	A5	61	71.9294	3.8129	0.213597
5	A5	62	72.1259	3.79571	0.213692
5	A5	63	72.3223	3.76308	0.213572
5	A5	64	72.5188	3.74813	0.213496
5	A5	65	72.7152	3.71512	0.213618
5	A5	66	72.9116	3.6984	0.213902
5	A5	67	73.1081	3.67137	0.21417
5	A5	68	73.3045	3.64365	0.214209
5	A5	69	73.5009	3.61575	0.213922
5	A5	70	73.6974	3.59784	0.213379
5	A5	71	73.8938	3.5714	0.212773
5	A5	72	74.0903	3.54169	0.212323
5	A5	73	74.2867	3.52414	0.212159
5	A5	74	74.4831	3.50061	0.212285
5	A5	75	74.6796	3.47245	0.212606
5	A5	76	74.876	3.44617	0.212972
5	A5	77	75.0725	3.42477	0.213247
5	A5	78	75.2689	3.40415	0.213306
5	A5	79	75.4653	3.37502	0.21308
5	A5	80	75.6618	3.34905	0.212586
5	A5	81	75.8582	3.32231	0.211953
5	A5	82	76.0546	3.30328	0.211379
5	A5	83	76.2511	3.27736	0.211051
5	A5	84	76.4475	3.25056	0.21105
5	A5	85	76.644	3.23189	0.211327
5	A5	86	76.8404	3.20422	0.21179
5	A5	87	77.0368	3.17694	0.212436
5	A5	88	77.2333	3.15415	0.213502
5	A5	89	77.4297	3.13246	0.215594
5	A5	90	77.6262	3.10147	0.219818
5	A5	91	77.8226	3.08117	0.227939
5	A5	92	78.019	3.0531	0.242555
5	A5	93	78.2155	3.03335	0.267317
5	A5	94	78.4119	3.00446	0.307093
5	A5	95	78.6084	2.97497	0.367983
5	A5	96	78.8048	2.93948	0.456955
5	A5	97	79.0012	2.90168	0.580806
5	A5	98	79.1977	2.8449	0.744266
5	A5	99	79.3941	2.7701	0.947403
5	A5	100	79.5905	2.67114	1.18297
5	A5	101	79.787	2.52407	1.4348
5	A5	102	79.9834	2.32576	1.67834
5	A5	103	80.1799	2.05914	1.88396
5	A5	104	80.3763	1.75468	2.02242
5	A5	105	80.5727	1.43121	2.07118
5	A5	106	80.7692	1.12848	2.01959
5	A5	107	80.9656	0.846635	1.87162
5	A5	108	81.1621	0.606687	1.64527
5	A5	109	81.3585	0.432028	1.36895
5	A5	110	81.5549	0.329879	1.07565
5	A5	111	81.7514	0.288363	0.796396
5	A5	112	81.9478	0.275378	0.554637
5	A5	113	82.1443	0.270955	0.363134
5	A5	114	82.3407	0.269248	0.223928
5	A5	115	82.5371	0.268442	0.13093
5	A5	116	82.7336	0.265557	0.0737655
5	A5	117	82.93	0.264339	0.0413714
5	A5	118	83.1264	0.263861	0.0243748
5	A5	119	83.3229	0.262894	0.0160339
5	A5	120	83.5193	0.260512	0.0121188
5	A5	121	83.7158	0.259851	0.0102865
5	A5	122	83.9122	0.259126	0.00938507
5	A5	123	84.1086	0.258416	0.00890646
5	A5	124	84.3051	0.257133	0.00863661
5	A5	125	84.5015	0.256219	0.00846707
5	A5	126	84.698	0.255239	0.00831739
5	A5	127	84.8944	0.254532	0.00812183
5	A5	128	85.0908	0.253459	0.00784796
5	A5	129	85.2873	0.251706	0.00751671
5	A5	130	85.4837	0.250294	0.0072013
5	A5	131	85.6802	0.251829	0.00699468
5	A5	132	85.8766	0.250518	0.0069593
5	A5	133	86.073	0.249862	0.00708785
5	A5	134	86.2695	0.247984	0.0073003
5	A5	135	86.4659	0.248414	0.00747844
5	A5	136	86.6624	0.246221	0.00751575
5	A5	137	86.8588	0.245448	0.00735735
5	A5	138	87.0552	0.244179	0.00701432
5	A5	139	87.2517	0.243941	0.00655278
5	A5	140	87.4481	0.24404	0.0060672
5	A5	141	87.6445	0.241514	0.00564949
5	A5	142	87.841	0.242158	0.00536181
5	A5	143	88.0374	0.242931	0.0052191
5	A5	144	88.2339	0.240564	0.00518884
5	A5	145	88.4303	0.240938	0.00521021
5	A5	146	88.6267	0.239722	0.00522767
5	A5	147	88.8232	0.238477	0.00521802
5	A5	148	89.0196	0.238606	0.00519278
5	A5	149	89.2161	0.237489	0.00517415
5	A5	150	89.4125	0.238409	0.00516624
5	A5	151	89.6089	0.236156	0.00514681
5	A5	152	89.8054	0.234321	0.00508783
5	A5	153	90.0018	0.236007	0.00498334
5	A5	154	90.1982	0.235692	0.00485771
5	A5	155	90.3947	0.23342	0.00474553
5	A5	156	90.5911	0.234081	0.00466416
5	A5	157	90.7876	0.233359	0.00460263
5	A5	158	90.984	0.232861	0.00453744
5	A5	159	91.1804	0.231357	0.00445999
5	A5	160	91.3769	0.231527	0.00439491
5	A5	161	91.5733	0.231672	0.00438968
5	A5	162	91.7698	0.231183	0.00447976
5	A5	163	91.9662	0.229803	0.00465203
5	A5	164	92.1626	0.230648	0.00483535
5	A5	165	92.3591	0.228724	0.00493236
5	A5	166	92.5555	0.226422	0.00487555
5	A5	167	92.752	0.228333	0.00466869
5	A5	168	92.9484	0.227711	0.00438268
5	A5	169	93.1448	0.226725	0.00410804
5	A5	170	93.3413	0.227188	0.0039011
5	A5	171	93.5377	0.225342	0.00376078
5	A5	172	93.7341	0.22571	0.00364422
5	A5	173	93.9306	0.225477	0.00350059
5	A5	174	94.127	0.224437	0.00329405
5	A5	175	94.3235	0.224247	0.00300683
5	A5	176	94.5199	0.224995	0.00263251
5	A5	177	94.7163	0.223562	0.00217551
5	A5	178	94.9128	0.22239	0.00165933
6	A6	1	60.1431	5.05998	0.169908
6	A6	2	60.3395	5.03401	0.169531
6	A6	3	60.536	5.01162	0.168555
6	A6	4	60.7324	4.99433	0.16739
6	A6	5	60.9289	4.98332	0.166582
6	A6	6	61.1253	4.96588	0.166473
6	A6	7	61.3217	4.95372	0.167024
6	A6	8	61.5182	4.91915	0.167951
6	A6	9	61.7146	4.89993	0.169001
6	A6	10	61.911	4.88505	0.1701
6	A6	11	62.1075	4.87306	0.171283
6	A6	12	62.3039	4.85227	0.172514
6	A6	13	62.5004	4.8222	0.17363
6	A6	14	62.6968	4.80796	0.174417
6	A6	15	62.8932	4.78804	0.174747
6	A6	16	63.0897	4.76496	0.174635
6	A6	17	63.2861	4.7495	0.174245
6	A6	18	63.4826	4.72523	0.173837
6	A6	19	63.679	4.70506	0.173713
6	A6	20	63.8754	4.68979	0.174135
6	A6	21	64.0719	4.67137	0.175274
6	A6	22	64.2683	4.64768	0.177182
6	A6	23	64.4648	4.62909	0.179806
6	A6	24	64.6612	4.60599	0.183032
6	A6	25	64.8576	4.58893	0.186686
6	A6	26	65.0541	4.56545	0.190531
6	A6	27	65.2505	4.54515	0.194256
6	A6	28	65.447	4.51686	0.197524
6	A6	29	65.6434	4.50127	0.200021
6	A6	30	65.8398	4.47054	0.201535
6	A6	31	66.0363	4.45154	0.202016
6	A6	32	66.2327	4.42422	0.201623
6	A6	33	66.4291	4.40079	0.200724
6	A6	34	66.6256	4.37735	0.199817
6	A6	35	66.822	4.35826	0.199407
6	A6	36	67.0185	4.33304	0.199842
6	A6	37	67.2149	4.31627	0.201229
6	A6	38	67.4113	4.28445	0.203411
6	A6	39	67.6078	4.26788	0.206039
6	A6	40	67.8042	4.24485	0.208696
6	A6	41	68.0007	4.2182	0.211032
6	A6	42	68.1971	4.19314	0.212856
6	A6	43	68.3935	4.16356	0.214147
6	A6	44	68.59	4.14582	0.214967
6	A6	45	68.7864	4.12517	0.215354
6	A6	46	68.9828	4.09359	0.215288
6	A6	47	69.1793	4.06557	0.214764
6	A6	48	69.3757	4.0458	0.213863
6	A6	49	69.5722	4.02179	0.212771
6	A6	50	69.7686	3.9949	0.21169
6	A6	51	69.965	3.97576	0.210761
6	A6	52	70.1615	3.95124	0.210035
6	A6	53	70.3579	3.92095	0.209564
6	A6	54	70.5544	3.90269	0.209446
6	A6	55	70.7508	3.8773	0.209825
6	A6	56	70.9472	3.85477	0.210807
6	A6	57	71.1437	3.83233	0.212354
6	A6	58	71.3401	3.80414	0.214243
6	A6	59	71.5366	3.77948	0.216088
6	A6	60	71.733	3.75965	0.21744
6	A6	61	71.9294	3.72974	0.217929
6	A6	62	72.1259	3.69956	0.2174
6	A6	63	72.3223	3.67884	0.215979
6	A6	64	72.5188	3.65438	0.214039
6	A6	65	72.7152	3.62899	0.212061
6	A6	66	72.9116	3.6064	0.210459
6	A6	67	73.1081	3.58272	0.209454
6	A6	68	73.3045	3.55958	0.209024
6	A6	69	73.5009	3.53643	0.20897
6	A6	70	73.6974	3.51254	0.209044
6	A6	71	73.8938	3.48472	0.209086
6	A6	72	74.0903	3.46184	0.209081
6	A6	73	74.2867	3.43876	0.209108
6	A6	74	74.4831	3.41778	0.209224
6	A6	75	74.6796	3.3927	0.209378
6	A6	76	74.876	3.36819	0.209436
6	A6	77	75.0725	3.34364	0.20928
6	A6	78	75.2689	3.31897	0.208901
6	A6	79	75.4653	3.29536	0.20841
6	A6	80	75.6618	3.27597	0.207952
6	A6	81	75.8582	3.24507	0.207607
6	A6	82	76.0546	3.22775	0.207354
6	A6	83	76.2511	3.20106	0.207123
6	A6	84	76.4475	3.17531	0.206908
6	A6	85	76.644	3.15273	0.206844
6	A6	86	76.8404	3.13109	0.207202
6	A6	87	77.0368	3.10246	0.208286
6	A6	88	77.2333	3.08946	0.210336
6	A6	89	77.4297	3.0571	0.213532
6	A6	90	77.6262	3.03498	0.218193
6	A6	91	77.8226	3.008	0.225132
6	A6	92	78.019	2.98166	0.236067
6	A6	93	78.2155	2.95628	0.253939
6	A6	94	78.4119	2.92944	0.283054
6	A6	95	78.6084	2.90958	0.329008
6	A6	96	78.8048	2.87325	0.398364
6	A6	97	79.0012	2.83885	0.497963
6	A6	98	79.1977	2.79509	0.633675
6	A6	99	79.3941	2.72913	0.808453
6	A6	100	79.5905	2.64978	1.01986
6	A6	101	79.787	2.53182	1.25775
6	A6	102	79.9834	2.37814	1.50318
6	A6	103	80.1799	2.16174	1.72971
6	A6	104	80.3763	1.88715	1.90733
6	A6	105	80.5727	1.57501	2.00859
6	A6	106	80.7692	1.26333	2.01494
6	A6	107	80.9656	0.970489	1.92158
6	A6	108	81.1621	0.713456	1.73897
6	A6	109	81.3585	0.509955	1.49071
6	A6	110	81.5549	0.379591	1.20841
6	A6	111	81.7514	0.309817	0.924866
6	A6	112	81.9478	0.285448	0.667634
6	A6	113	82.1443	0.276776	0.454632
6	A6	114	82.3407	0.27246	0.292759
6	A6	115	82.5371	0.268	0.179465
6	A6	116	82.7336	0.266082	0.106192
6	A6	117	82.93	0.265052	0.0621758
6	A6	118	83.1264	0.261897	0.0373839
6	A6	119	83.3229	0.259483	0.0240677
6	A6	120	83.5193	0.258469	0.0170665
6	A6	121	83.7158	0.25813	0.0133527
6	A6	122	83.9122	0.25712	0.0113212
6	A6	123	84.1086	0.256303	0.010161
6	A6	124	84.3051	0.253872	0.00944354
6	A6	125	84.5015	0.255181	0.00892216
6	A6	126	84.698	0.251659	0.00846342
6	A6	127	84.8944	0.251265	0.00802949
6	A6	128	85.0908	0.251498	0.00765582
6	A6	129	85.2873	0.24956	0.00740799
6	A6	130	85.4837	0.24961	0.00732994
6	A6	131	85.6802	0.249501	0.00740792
6	A6	132	85.8766	0.248155	0.00756949
6	A6	133	86.073	0.246528	0.00771486
6	A6	134	86.2695	0.245225	0.00775895
6	A6	135	86.4659	0.245159	0.00765828
6	A6	136	86.6624	0.24386	0.00741397
6	A6	137	86.8588	0.24391	0.00706028
6	A6	138	87.0552	0.2414	0.00665504
6	A6	139	87.2517	0.240721	0.00627118
6	A6	140	87.4481	0.242141	0.00598141
6	A6	141	87.6445	0.240649	0.00583123
6	A6	142	87.841	0.239312	0.00581398
6	A6	143	88.0374	0.24054	0.00586944
6	A6	144	88.2339	0.238247	0.00591386
6	A6	145	88.4303	0.236664	0.00588397
6	A6	146	88.6267	0.237254	0.00576658
6	A6	147	88.8232	0.236485	0.00559447
6	A6	148	89.0196	0.235579	0.00541499
6	A6	149	89.2161	0.234673	0.00525713
6	A6	150	89.4125	0.23516	0.00511933
6	A6	151	89.6089	0.232931	0.00498526
6	A6	152	89.8054	0.232765	0.0048503
6	A6	153	90.0018	0.233676	0.00473582
6	A6	154	90.1982	0.2316	0.00467864
6	A6	155	90.3947	0.231791	0.0047035
6	A6	156	90.5911	0.232457	0.00480101
6	A6	157	90.7876	0.22956	0.0049283
6	A6	158	90.984	0.230055	0.00503415
6	A6	159	91.1804	0.228888	0.00508755
6	A6	160	91.3769	0.228877	0.00508669
6	A6	161	91.5733	0.228968	0.00504425
6	A6	162	91.7698	0.227315	0.00496433
6	A6	163	91.9662	0.226189	0.00483484
6	A6	164	92.1626	0.226715	0.0046403
6	A6	165	92.3591	0.226581	0.00438411
6	A6	166	92.5555	0.224743	0.00410191
6	A6	167	92.752	0.225003	0.0038573
6	A6	168	92.9484	0.22503	0.00372078
6	A6	169	93.1448	0.225151	0.00373643
6	A6	170	93.3413	0.224032	0.00389048
6	A6	171	93.5377	0.223968	0.00410048
6	A6	172	93.7341	0.222569	0.00423827
6	A6	173	93.9306	0.222129	0.00418051
6	A6	174	94.127	0.221058	0.00386225
6	A6	175	94.3235	0.221479	0.00330391
6	A6	176	94.5199	0.221008	0.00259863
6	A6	177	94.7163	0.221264	0.00187096
6	A6	178	94.9128	0.221242	0.0012292
7	A7	1	60.1431	5.17923	0.179186
7	A7	2	60.3395	5.15569	0.181036
7	A7	3	60.536	5.14157	0.183221
7	A7	4	60.7324	5.11797	0.185288
7	A7	5	60.9289	5.10686	0.186762
7	A7	6	61.1253	5.07268	0.187299
7	A7	7	61.3217	5.05258	0.186776
7	A7	8	61.5182	5.03255	0.185346
7	A7	9	61.7146	5.00978	0.183365
7	A7	10	61.911	4.99164	0.181272
7	A7	11	62.1075	4.97334	0.179456
7	A7	12	62.3039	4.94688	0.178192
7	A7	13	62.5004	4.93199	0.177653
7	A7	14	62.6968	4.91355	0.177906
7	A7	15	62.8932	4.88317	0.178896
7	A7	16	63.0897	4.87742	0.180436
7	A7	17	63.2861	4.8496	0.182239
7	A7	18	63.4826	4.83005	0.184022
7	A7	19	63.679	4.80622	0.185624
7	A7	20	63.8754	4.78251	0.187059
7	A7	21	64.0719	4.77036	0.188473
7	A7	22	64.2683	4.74196	0.190004
7	A7	23	64.4648	4.71857	0.191673
7	A7	24	64.6612	4.70177	0.193344
7	A7	25	64.8576	4.68167	0.194806
7	A7	26	65.0541	4.64856	0.1959
7	A7	27	65.2505	4.63023	0.196626
7	A7	28	65.447	4.60817	0.197155
7	A7	29	65.6434	4.58918	0.19771
7	A7	30	65.8398	4.56007	0.198431
7	A7	31	66.0363	4.54372	0.199279
7	A7	32	66.2327	4.51779	0.200071
7	A7	33	66.4291	4.49723	0.200617
7	A7	34	66.6256	4.46545	0.200854
7	A7	35	66.822	4.4471	0.2009
7	A7	36	67.0185	4.42485	0.201016
7	A7	37	67.2149	4.4048	0.201506
7	A7	38	67.4113	4.37702	0.202642
7	A7	39	67.6078	4.35416	0.204592
7	A7	40	67.8042	4.33251	0.207335
7	A7	41	68.0007	4.31232	0.210552
7	A7	42	68.1971	4.2887	0.213585
7	A7	43	68.3935	4.26576	0.215638
7	A7	44	68.59	4.23103	0.216125
7	A7	45	68.7864	4.20238	0.215
7	A7	46	68.9828	4.18131	0.212841
7	A7	47	69.1793	4.1627	0.210564
7	A7	48	69.3757	4.13477	0.208962
7	A7	49	69.5722	4.11845	0.208366
7	A7	50	69.7686	4.09492	0.208607
7	A7	51	69.965	4.06546	0.20928
7	A7	52	70.1615	4.04013	0.210082
7	A7	53	70.3579	4.01717	0.210979
7	A7	54	70.5544	3.99545	0.212123
7	A7	55	70.7508	3.97461	0.213616
7	A7	56	70.9472	3.94538	0.215319
7	A7	57	71.1437	3.92411	0.216843
7	A7	58	71.3401	3.89483	0.217718
7	A7	59	71.5366	3.86963	0.217629
7	A7	60	71.733	3.84267	0.216578
7	A7	61	71.9294	3.81771	0.214884
7	A7	62	72.1259	3.79545	0.213031
7	A7	63	72.3223	3.76829	0.211445
7	A7	64	72.5188	3.75153	0.210324
7	A7	65	72.7152	3.72677	0.209623
7	A7	66	72.9116	3.69783	0.209164
7	A7	67	73.1081	3.67188	0.208798
7	A7	68	73.3045	3.65383	0.208489
7	A7	69	73.5009	3.63017	0.208282
7	A7	70	73.6974	3.60319	0.208195
7	A7	71	73.8938	3.578	0.208168
7	A7	72	74.0903	3.56247	0.208075
7	A7	73	74.2867	3.53188	0.20784
7	A7	74	74.4831	3.5051	0.207532
7	A7	75	74.6796	3.48394	0.207362
7	A7	76	74.876	3.46361	0.207547
7	A7	77	75.0725	3.44243	0.208152
7	A7	78	75.2689	3.41867	0.209004
7	A7	79	75.4653	3.38966	0.209768
7	A7	80	75.6618	3.36535	0.210119
7	A7	81	75.8582	3.34499	0.209902
7	A7	82	76.0546	3.31503	0.209192
7	A7	83	76.2511	3.29346	0.208241
7	A7	84	76.4475	3.2711	0.207385
7	A7	85	76.644	3.24635	0.206955
7	A7	86	76.8404	3.22377	0.207232
7	A7	87	77.0368	3.20153	0.208455
7	A7	88	77.2333	3.17754	0.210854
7	A7	89	77.4297	3.14772	0.21474
7	A7	90	77.6262	3.13346	0.220617
7	A7	91	77.8226	3.10203	0.229396
7	A7	92	78.019	3.07466	0.242697
7	A7	93	78.2155	3.05182	0.263212
7	A7	94	78.4119	3.02092	0.295027
7	A7	95	78.6084	2.9935	0.343757
7	A7	96	78.8048	2.96265	0.416309
7	A7	97	79.0012	2.92508	0.520064
7	A7	98	79.1977	2.87464	0.661312
7	A7	99	79.3941	2.81565	0.842953
7	A7	100	79.5905	2.73012	1.06182
7	A7	101	79.787	2.60666	1.30648
7	A7	102	79.9834	2.43825	1.55664
7	A7	103	80.1799	2.21131	1.78494
7	A7	104	80.3763	1.93063	1.9614
7	A7	105	80.5727	1.61047	2.05944
7	A7	106	80.7692	1.29571	2.06182
7	A7	107	80.9656	1.00514	1.96479
7	A7	108	81.1621	0.743369	1.77916
7	A7	109	81.3585	0.537293	1.52813
7	A7	110	81.5549	0.39394	1.24252
7	A7	111	81.7514	0.319005	0.954534
7	A7	112	81.9478	0.292669	0.691705
7	A7	113	82.1443	0.283439	0.472514
7	A7	114	82.3407	0.280301	0.30473
7	A7	115	82.5371	0.275129	0.186602
7	A7	116	82.7336	0.273905	0.110039
7	A7	117	82.93	0.272945	0.0643357
7	A7	118	83.1264	0.271668	0.0391851
7	A7	119	83.3229	0.269087	0.0263601
7	A7	120	83.5193	0.266205	0.0201708
7	A7	121	83.7158	0.266118	0.0171501
7	A7	122	83.9122	0.26148	0.0154476
7	A7	123	84.1086	0.261517	0.0142308
7	A7	124	84.3051	0.259507	0.0132153
7	A7	125	84.5015	0.259374	0.0123457
7	A7	126	84.698	0.257692	0.0116154
7	A7	127	84.8944	0.256547	0.0109982
7	A7	128	85.0908	0.253919	0.010452
7	A7	129	85.2873	0.254087	0.00994584
7	A7	130	85.4837	0.253011	0.00947658
7	A7	131	85.6802	0.251457	0.00906063
7	A7	132	85.8766	0.250768	0.00871722
7	A7	133	86.073	0.250124	0.00845758
7	A7	134	86.2695	0.249235	0.00828556
7	A7	135	86.4659	0.24731	0.00819946
7	A7	136	86.6624	0.24684	0.00818541
7	A7	137	86.8588	0.24732	0.0082034
7	A7	138	87.0552	0.245623	0.00818349
7	A7	139	87.2517	0.243327	0.00804658
7	A7	140	87.4481	0.242957	0.00774492
7	A7	141	87.6445	0.242109	0.00729575
7	A7	142	87.841	0.240667	0.00678069
7	A7	143	88.0374	0.241328	0.00630738
7	A7	144	88.2339	0.240861	0.0059583
7	A7	145	88.4303	0.239676	0.00575934
7	A7	146	88.6267	0.239246	0.00568328
7	A7	147	88.8232	0.237839	0.00567715
7	A7	148	89.0196	0.237717	0.00568966
7	A7	149	89.2161	0.237105	0.00568606
7	A7	150	89.4125	0.235591	0.00565085
7	A7	151	89.6089	0.234939	0.00558675
7	A7	152	89.8054	0.235654	0.00550905
7	A7	153	90.0018	0.2337	0.00543407
7	A7	154	90.1982	0.233864	0.00536316
7	A7	155	90.3947	0.23349	0.00527651
7	A7	156	90.5911	0.232079	0.00514703
7	A7	157	90.7876	0.231025	0.00496988
7	A7	158	90.984	0.231314	0.0047845
7	A7	159	91.1804	0.231244	0.00466735
7	A7	160	91.3769	0.230331	0.0046926
7	A7	161	91.5733	0.230716	0.00488319
7	A7	162	91.7698	0.228744	0.00518571
7	A7	163	91.9662	0.229485	0.00548686
7	A7	164	92.1626	0.226382	0.00566382
7	A7	165	92.3591	0.227031	0.00564209
7	A7	166	92.5555	0.226284	0.00542723
7	A7	167	92.752	0.225863	0.00510074
7	A7	168	92.9484	0.224811	0.00478037
7	A7	169	93.1448	0.225654	0.00456753
7	A7	170	93.3413	0.224804	0.00450259
7	A7	171	93.5377	0.224484	0.00454928
7	A7	172	93.7341	0.222925	0.00461308
7	A7	173	93.9306	0.222182	0.0045843
7	A7	174	94.127	0.222299	0.0043802
7	A7	175	94.3235	0.222095	0.00396815
7	A7	176	94.5199	0.22111	0.00336565
7	A7	177	94.7163	0.220159	0.00263195
7	A7	178	94.9128	0.220654	0.0018551
8	A8	1	60.1431	5.24658	0.183617
8	A8	2	60.3395	5.22209	0.184359
8	A8	3	60.536	5.19861	0.184606
8	A8	4	60.7324	5.18335	0.184247
8	A8	5	60.9289	5.16375	0.183383
8	A8	6	61.1253	5.14161	0.182246
8	A8	7	61.3217	5.12	0.181127
8	A8	8	61.5182	5.09777	0.180344
8	A8	9	61.7146	5.07625	0.180213
8	A8	10	61.911	5.06267	0.180955
8	A8	11	62.1075	5.0379	0.182578
8	A8	12	62.3039	5.02092	0.184807
8	A8	13	62.5004	5.00015	0.187159
8	A8	14	62.6968	4.97293	0.189118
8	A8	15	62.8932	4.94723	0.190326
8	A8	16	63.0897	4.93483	0.190669
8	A8	17	63.2861	4.90651	0.190285
8	A8	18	63.4826	4.88271	0.189475
8	A8	19	63.679	4.86505	0.188606
8	A8	20	63.8754	4.8448	0.188014
8	A8	21	64.0719	4.81781	0.187903
8	A8	22	64.2683	4.80533	0.188308
8	A8	23	64.4648	4.77763	0.189114
8	A8	24	64.6612	4.7556	0.19014
8	A8	25	64.8576	4.73566	0.191256
8	A8	26	65.0541	4.71165	0.192446
8	A8	27	65.2505	4.68879	0.193792
8	A8	28	65.447	4.66735	0.195403
8	A8	29	65.6434	4.64896	0.197282
8	A8	30	65.8398	4.621	0.199275
8	A8	31	66.0363	4.60187	0.20108
8	A8	32	66.2327	4.57588	0.202378
8	A8	33	66.4291	4.55054	0.202986
8	A8	34	66.6256	4.52644	0.202955
8	A8	35	66.822	4.50125	0.202553
8	A8	36	67.0185	4.48353	0.202145
8	A8	37	67.2149	4.45533	0.202037
8	A8	38	67.4113	4.43627	0.202404
8	A8	39	67.6078	4.41273	0.203311
8	A8	40	67.8042	4.38821	0.204781
8	A8	41	68.0007	4.36364	0.206815
8	A8	42	68.1971	4.33713	0.209296
8	A8	43	68.3935	4.3262	0.211871
8	A8	44	68.59	4.29807	0.213981
8	A8	45	68.7864	4.26494	0.215072
8	A8	46	68.9828	4.23573	0.214893
8	A8	47	69.1793	4.21554	0.213651
8	A8	48	69.3757	4.19311	0.211894
8	A8	49	69.5722	4.16934	0.210222
8	A8	50	69.7686	4.1486	0.209038
8	A8	51	69.965	4.12088	0.208487
8	A8	52	70.1615	4.09443	0.208533
8	A8	53	70.3579	4.07547	0.209055
8	A8	54	70.5544	4.05259	0.209882
8	A8	55	70.7508	4.0292	0.21081
8	A8	56	70.9472	3.99851	0.211642
8	A8	57	71.1437	3.97654	0.212249
8	A8	58	71.3401	3.95195	0.212602
8	A8	59	71.5366	3.92565	0.212704
8	A8	60	71.733	3.90669	0.212525
8	A8	61	71.9294	3.87653	0.211984
8	A8	62	72.1259	3.85422	0.211038
8	A8	63	72.3223	3.8259	0.209763
8	A8	64	72.5188	3.80369	0.208395
8	A8	65	72.7152	3.78238	0.207239
8	A8	66	72.9116	3.75876	0.206537
8	A8	67	73.1081	3.73572	0.206395
8	A8	68	73.3045	3.71072	0.206788
8	A8	69	73.5009	3.68455	0.20763
8	A8	70	73.6974	3.66607	0.208838
8	A8	71	73.8938	3.63897	0.210315
8	A8	72	74.0903	3.6153	0.211912
8	A8	73	74.2867	3.59082	0.213399
8	A8	74	74.4831	3.56825	0.214464
8	A8	75	74.6796	3.53683	0.214818
8	A8	76	74.876	3.51892	0.214287
8	A8	77	75.0725	3.49144	0.212926
8	A8	78	75.2689	3.46296	0.211036
8	A8	79	75.4653	3.43939	0.20908
8	A8	80	75.6618	3.42208	0.207507
8	A8	81	75.8582	3.39948	0.206586
8	A8	82	76.0546	3.36805	0.206357
8	A8	83	76.2511	3.34774	0.206683
8	A8	84	76.4475	3.32573	0.207365
8	A8	85	76.644	3.30173	0.20824
8	A8	86	76.8404	3.27493	0.209263
8	A8	87	77.0368	3.25466	0.210574
8	A8	88	77.2333	3.22496	0.212604
8	A8	89	77.4297	3.20434	0.216157
8	A8	90	77.6262	3.17502	0.222455
8	A8	91	77.8226	3.15692	0.23319
8	A8	92	78.019	3.1327	0.250665
8	A8	93	78.2155	3.10019	0.27808
8	A8	94	78.4119	3.07596	0.319912
8	A8	95	78.6084	3.04006	0.382125
8	A8	96	78.8048	3.00443	0.471874
8	A8	97	79.0012	2.96612	0.596373
8	A8	98	79.1977	2.90841	0.760802
8	A8	99	79.3941	2.83452	0.965537
8	A8	100	79.5905	2.72793	1.20339
8	A8	101	79.787	2.58422	1.45798
8	A8	102	79.9834	2.38352	1.70432
8	A8	103	80.1799	2.11317	1.91216
8	A8	104	80.3763	1.80282	2.05162
8	A8	105	80.5727	1.48023	2.09973
8	A8	106	80.7692	1.16836	2.04575
8	A8	107	80.9656	0.883708	1.89399
8	A8	108	81.1621	0.646611	1.66314
8	A8	109	81.3585	0.471455	1.38236
8	A8	110	81.5549	0.369672	1.08527
8	A8	111	81.7514	0.327824	0.803158
8	A8	112	81.9478	0.314087	0.559467
8	A8	113	82.1443	0.309935	0.366725
8	A8	114	82.3407	0.307447	0.226699
8	A8	115	82.5371	0.306673	0.133084
8	A8	116	82.7336	0.30325	0.0753968
8	A8	117	82.93	0.301204	0.042565
8	A8	118	83.1264	0.302327	0.0252591
8	A8	119	83.3229	0.300172	0.0167783
8	A8	120	83.5193	0.299255	0.0128906
8	A8	121	83.7158	0.298318	0.0112019
8	A8	122	83.9122	0.296072	0.0104858
8	A8	123	84.1086	0.294772	0.0101707
8	A8	124	84.3051	0.295241	0.010009
8	A8	125	84.5015	0.293734	0.00988796
8	A8	126	84.698	0.292388	0.00974779
8	A8	127	84.8944	0.290232	0.00956133
8	A8	128	85.0908	0.288966	0.00933747
8	A8	129	85.2873	0.288888	0.00910865
8	A8	130	85.4837	0.289651	0.0088996
8	A8	131	85.6802	0.285811	0.00869919
8	A8	132	85.8766	0.285817	0.00846049
8	A8	133	86.073	0.284551	0.00812864
8	A8	134	86.2695	0.284137	0.00767624
8	A8	135	86.4659	0.282521	0.00712714
8	A8	136	86.6624	0.282174	0.00655779
8	A8	137	86.8588	0.28107	0.0060771
8	A8	138	87.0552	0.280417	0.00578716
8	A8	139	87.2517	0.281798	0.00573739
8	A8	140	87.4481	0.280667	0.00589752
8	A8	141	87.6445	0.279664	0.00616884
8	A8	142	87.841	0.276454	0.00643048
8	A8	143	88.0374	0.278737	0.00658804
8	A8	144	88.2339	0.275896	0.00659598
8	A8	145	88.4303	0.276431	0.006448
8	A8	146	88.6267	0.275755	0.0061585
8	A8	147	88.8232	0.273509	0.00575901
8	A8	148	89.0196	0.273143	0.00530772
8	A8	149	89.2161	0.273688	0.00489233
8	A8	150	89.4125	0.272137	0.00460909
8	A8	151	89.6089	0.272956	0.00452686
8	A8	152	89.8054	0.272293	0.00465673
8	A8	153	90.0018	0.270793	0.00494695
8	A8	154	90.1982	0.270214	0.00530296
8	A8	155	90.3947	0.270901	0.00561763
8	A8	156	90.5911	0.268267	0.00579871
8	A8	157	90.7876	0.2682	0.00579259
8	A8	158	90.984	0.267716	0.00560183
8	A8	159	91.1804	0.265937	0.00528951
8	A8	160	91.3769	0.266288	0.00496009
8	A8	161	91.5733	0.267633	0.00471705
8	A8	162	91.7698	0.265429	0.00461832
8	A8	163	91.9662	0.26473	0.00465975
8	A8	164	92.1626	0.264659	0.00479661
8	A8	165	92.3591	0.262989	0.00497946
8	A8	166	92.5555	0.264555	0.00517321
8	A8	167	92.752	0.262738	0.00534962
8	A8	168	92.9484	0.262128	0.0054723
8	A8	169	93.1448	0.260238	0.00549836
8	A8	170	93.3413	0.260247	0.00539392
8	A8	171	93.5377	0.261127	0.00514718
8	A8	172	93.7341	0.259692	0.00476411
8	A8	173	93.9306	0.257313	0.00425823
8	A8	174	94.127	0.259161	0.00364805
8	A8	175	94.3235	0.258545	0.00296393
8	A8	176	94.5199	0.25773	0.00225243
8	A8	177	94.7163	0.257984	0.00157129
8	A8	178	94.9128	0.25781	0.000975781
9	A9	1	60.1431	2.38604	0.249893
9	A9	2	60.3395	2.36958	0.251708
9	A9	3	60.536	2.35158	0.25329
9	A9	4	60.7324	2.33261	0.254334
9	A9	5	60.9289	2.31642	0.254858
9	A9	6	61.1253	2.29746	0.25511
9	A9	7	61.3217	2.28047	0.255341
9	A9	8	61.5182	2.26335	0.255632
9	A9	9	61.7146	2.24254	0.255877
9	A9	10	61.911	2.22461	0.255869
9	A9	11	62.1075	2.20599	0.255403
9	A9	12	62.3039	2.19118	0.254348
9	A9	13	62.5004	2.16846	0.252695
9	A9	14	62.6968	2.15114	0.250589
9	A9	15	62.8932	2.13173	0.248311
9	A9	16	63.0897	2.11728	0.246212
9	A9	17	63.2861	2.09773	0.244595
9	A9	18	63.4826	2.08318	0.243616
9	A9	19	63.679	2.06534	0.243248
9	A9	20	63.8754	2.04607	0.243314
9	A9	21	64.0719	2.03341	0.243548
9	A9	22	64.2683	2.00903	0.243644
9	A9	23	64.4648	1.996	0.243317
9	A9	24	64.6612	1.9796	0.242395
9	A9	25	64.8576	1.95652	0.240889
9	A9	26	65.0541	1.93965	0.239032
9	A9	27	65.2505	1.92493	0.237182
9	A9	28	65.447	1.9088	0.235624
9	A9	29	65.6434	1.89373	0.234406
9	A9	30	65.8398	1.874	0.233298
9	A9	31	66.0363	1.85891	0.23195
9	A9	32	66.2327	1.83973	0.230117
9	A9	33	66.4291	1.82327	0.22783
9	A9	34	66.6256	1.80809	0.225416
9	A9	35	66.822	1.78945	0.223348
9	A9	36	67.0185	1.7767	0.222036
9	A9	37	67.2149	1.76359	0.221644
9	A9	38	67.4113	1.7433	0.222028
9	A9	39	67.6078	1.72818	0.222793
9	A9	40	67.8042	1.71529	0.223423
9	A9	41	68.0007	1.69798	0.223449
9	A9	42	68.1971	1.67955	0.222605
9	A9	43	68.3935	1.66355	0.220935
9	A9	44	68.59	1.64899	0.218786
9	A9	45	68.7864	1.63153	0.216653
9	A9	46	68.9828	1.61817	0.214943
9	A9	47	69.1793	1.60451	0.213762
9	A9	48	69.3757	1.59136	0.212887
9	A9	49	69.5722	1.57292	0.211931
9	A9	50	69.7686	1.55409	0.210598
9	A9	51	69.965	1.54357	0.208858
9	A9	52	70.1615	1.52586	0.206908
9	A9	53	70.3579	1.51535	0.205012
9	A9	54	70.5544	1.49887	0.203323
9	A9	55	70.7508	1.48416	0.201838
9	A9	56	70.9472	1.46985	0.200463
9	A9	57	71.1437	1.45491	0.199134
9	A9	58	71.3401	1.44123	0.197876
9	A9	59	71.5366	1.42546	0.196781
9	A9	60	71.733	1.41437	0.195956
9	A9	61	71.9294	1.39873	0.195454
9	A9	62	72.1259	1.3852	0.195291
9	A9	63	72.3223	1.37115	0.195491
9	A9	64	72.5188	1.35686	0.196168
9	A9	65	72.7152	1.34456	0.197571
9	A9	66	72.9116	1.32721	0.200064
9	A9	67	73.1081	1.3168	0.204071
9	A9	68	73.3045	1.30129	0.210015
9	A9	69	73.5009	1.28877	0.218343
9	A9	70	73.6974	1.27094	0.229647
9	A9	71	73.8938	1.2544	0.244824
9	A9	72	74.0903	1.23846	0.265173
9	A9	73	74.2867	1.22105	0.292348
9	A9	74	74.4831	1.20206	0.328143
9	A9	75	74.6796	1.18104	0.374165
9	A9	76	74.876	1.15547	0.431446
9	A9	77	75.0725	1.13	0.500024
9	A9	78	75.2689	1.09135	0.578531
9	A9	79	75.4653	1.05129	0.663809
9	A9	80	75.6618	1.00062	0.75066
9	A9	81	75.8582	0.94022	0.831911
9	A9	82	76.0546	0.868925	0.898962
9	A9	83	76.2511	0.790213	0.942904
9	A9	84	76.4475	0.708897	0.956115
9	A9	85	76.644	0.623083	0.934031
9	A9	86	76.8404	0.537714	0.876568
9	A9	87	77.0368	0.466468	0.788642
9	A9	88	77.2333	0.412705	0.679474
9	A9	89	77.4297	0.37028	0.560762
9	A9	90	77.6262	0.346655	0.444291
9	A9	91	77.8226	0.329828	0.339732
9	A9	92	78.019	0.321455	0.253249
9	A9	93	78.2155	0.315329	0.187165
9	A9	94	78.4119	0.311024	0.140521
9	A9	95	78.6084	0.304021	0.110131
9	A9	96	78.8048	0.302449	0.0917219
9	A9	97	79.0012	0.297101	0.0808952
9	A9	98	79.1977	0.288463	0.0738138
9	A9	99	79.3941	0.283326	0.0676344
9	A9	100	79.5905	0.277971	0.0607038
9	A9	101	79.787	0.271627	0.0525337
9	A9	102	79.9834	0.269591	0.0435558
9	A9	103	80.1799	0.267317	0.0347111
9	A9	104	80.3763	0.26767	0.026982
9	A9	105	80.5727	0.267355	0.0210078
9	A9	106	80.7692	0.267387	0.0169041
9	A9	107	80.9656	0.266062	0.0143237
9	A9	108	81.1621	0.263688	0.0126904
9	A9	109	81.3585	0.263356	0.0114704
9	A9	110	81.5549	0.262384	0.0103497
9	A9	111	81.7514	0.261773	0.00926661
9	A9	112	81.9478	0.261802	0.00832292
9	A9	113	82.1443	0.260676	0.00765097
9	A9	114	82.3407	0.260972	0.00731055
9	A9	115	82.5371	0.261753	0.00725402
9	A9	116	82.7336	0.259387	0.00735826
9	A9	117	82.93	0.257849	0.00749045
9	A9	118	83.1264	0.259816	0.00756088
9	A9	119	83.3229	0.257871	0.00754117
9	A9	120	83.5193	0.257272	0.00744894
9	A9	121	83.7158	0.256862	0.00732702
9	A9	122	83.9122	0.257356	0.00722404
9	A9	123	84.1086	0.254534	0.00717906
9	A9	124	84.3051	0.256021	0.0072058
9	A9	125	84.5015	0.255845	0.00728375
9	A9	126	84.698	0.255013	0.00737215
9	A9	127	84.8944	0.252677	0.00744184
9	A9	128	85.0908	0.252926	0.00749143
9	A9	129	85.2873	0.252782	0.00752757
9	A9	130	85.4837	0.254093	0.0075246
9	A9	131	85.6802	0.251793	0.00741781
9	A9	132	85.8766	0.249891	0.00715457
9	A9	133	86.073	0.25019	0.00677026
9	A9	134	86.2695	0.249599	0.00641417
9	A9	135	86.4659	0.250041	0.0062875
9	A9	136	86.6624	0.251325	0.00652656
9	A9	137	86.8588	0.247389	0.0071082
9	A9	138	87.0552	0.249668	0.00783682
9	A9	139	87.2517	0.249097	0.00842092
9	A9	140	87.4481	0.245735	0.0086021
9	A9	141	87.6445	0.245593	0.00827696
9	A9	142	87.841	0.244995	0.00755126
9	A9	143	88.0374	0.244547	0.00669526
9	A9	144	88.2339	0.245448	0.00601756
9	A9	145	88.4303	0.245496	0.00572481
9	A9	146	88.6267	0.244271	0.00584226
9	A9	147	88.8232	0.244028	0.00622982
9	A9	148	89.0196	0.243137	0.00667102
9	A9	149	89.2161	0.242125	0.00697935
9	A9	150	89.4125	0.241461	0.00706899
9	A9	151	89.6089	0.241555	0.00696603
9	A9	152	89.8054	0.240444	0.00676726
9	A9	153	90.0018	0.241628	0.00657683
9	A9	154	90.1982	0.23957	0.00645743
9	A9	155	90.3947	0.239536	0.00641989
9	A9	156	90.5911	0.239067	0.00644683
9	A9	157	90.7876	0.239406	0.0065248
9	A9	158	90.984	0.236693	0.00665629
9	A9	159	91.1804	0.239279	0.00684437
9	A9	160	91.3769	0.23673	0.00706378
9	A9	161	91.5733	0.236884	0.00724925
9	A9	162	91.7698	0.236013	0.00731613
9	A9	163	91.9662	0.23491	0.00721139
9	A9	164	92.1626	0.234872	0.00695742
9	A9	165	92.3591	0.234119	0.00665273
9	A9	166	92.5555	0.235034	0.00642028
9	A9	167	92.752	0.234248	0.00633592
9	A9	168	92.9484	0.232986	0.00639068
9	A9	169	93.1448	0.232864	0.00651749
9	A9	170	93.3413	0.23175	0.00665429
9	A9	171	93.5377	0.231801	0.00678337
9	A9	172	93.7341	0.23171	0.00690227
9	A9	173	93.9306	0.231473	0.00695538
9	A9	174	94.127	0.231571	0.00680017
9	A9	175	94.3235	0.227459	0.00626711
9	A9	176	94.5199	0.227508	0.00528406
9	A9	177	94.7163	0.229961	0.00396386
9	A9	178	94.9128	0.229945	0.00257248
10	A10	1	60.1431	3.21587	0.333567
10	A10	2	60.3395	3.19937	0.329582
10	A10	3	60.536	3.17932	0.325605
10	A10	4	60.7324	3.16869	0.322867
10	A10	5	60.9289	3.14986	0.322274
10	A10	6	61.1253	3.12614	0.32398
10	A10	7	61.3217	3.10906	0.327372
10	A10	8	61.5182	3.08718	0.331469
10	A10	9	61.7146	3.06067	0.335456
10	A10	10	61.911	3.04227	0.339038
10	A10	11	62.1075	3.02084	0.342439
10	A10	12	62.3039	2.99811	0.346102
10	A10	13	62.5004	2.978	0.350308
10	A10	14	62.6968	2.95518	0.354898
10	A10	15	62.8932	2.93277	0.359286
10	A10	16	63.0897	2.91025	0.362715
10	A10	17	63.2861	2.88294	0.364641
10	A10	18	63.4826	2.85936	0.365039
10	A10	19	63.679	2.83619	0.364438
10	A10	20	63.8754	2.81291	0.36364
10	A10	21	64.0719	2.79306	0.363341
10	A10	22	64.2683	2.77201	0.363863
10	A10	23	64.4648	2.7436	0.365119
10	A10	24	64.6612	2.72103	0.366794
10	A10	25	64.8576	2.69749	0.368535
10	A10	26	65.0541	2.67574	0.370075
10	A10	27	65.2505	2.6514	0.371267
10	A10	28	65.447	2.62608	0.372117
10	A10	29	65.6434	2.60161	0.372763
10	A10	30	65.8398	2.57863	0.373409
10	A10	31	66.0363	2.55429	0.374174
10	A10	32	66.2327	2.53421	0.374975
10	A10	33	66.4291	2.50882	0.375587
10	A10	34	66.6256	2.47891	0.375828
10	A10	35	66.822	2.4557	0.375716
10	A10	36	67.0185	2.43528	0.375469
10	A10	37	67.2149	2.40996	0.375321
10	A10	38	67.4113	2.38744	0.375323
10	A10	39	67.6078	2.36158	0.375295
10	A10	40	67.8042	2.33785	0.374948
10	A10	41	68.0007	2.31471	0.37409
10	A10	42	68.1971	2.2903	0.372756
10	A10	43	68.3935	2.26619	0.371236
10	A10	44	68.59	2.24091	0.369998
10	A10	45	68.7864	2.22479	0.369584
10	A10	46	68.9828	2.19385	0.370564
10	A10	47	69.1793	2.17356	0.373567
10	A10	48	69.3757	2.15304	0.379347
10	A10	49	69.5722	2.12709	0.388817
10	A10	50	69.7686	2.10086	0.402994
10	A10	51	69.965	2.08149	0.422848
10	A10	52	70.1615	2.05623	0.449166
10	A10	53	70.3579	2.02657	0.48249
10	A10	54	70.5544	1.99622	0.52317
10	A10	55	70.7508	1.96329	0.571428
10	A10	56	70.9472	1.92764	0.627351
10	A10	57	71.1437	1.88657	0.690746
10	A10	58	71.3401	1.84447	0.760941
10	A10	59	71.5366	1.79077	0.836605
10	A10	60	71.733	1.73597	0.915691
10	A10	61	71.9294	1.67718	0.995466
10	A10	62	72.1259	1.60459	1.07263
10	A10	63	72.3223	1.53125	1.14348
10	A10	64	72.5188	1.45617	1.20415
10	A10	65	72.7152	1.36902	1.25095
10	A10	66	72.9116	1.28286	1.28075
10	A10	67	73.1081	1.18856	1.29141
10	A10	68	73.3045	1.10168	1.28202
10	A10	69	73.5009	1.01632	1.25288
10	A10	70	73.6974	0.931772	1.20537
10	A10	71	73.8938	0.852615	1.14169
10	A10	72	74.0903	0.780478	1.06469
10	A10	73	74.2867	0.712413	0.977729
10	A10	74	74.4831	0.652369	0.884642
10	A10	75	74.6796	0.601563	0.789507
10	A10	76	74.876	0.558411	0.696337
10	A10	77	75.0725	0.52104	0.608687
10	A10	78	75.2689	0.490949	0.52932
10	A10	79	75.4653	0.461808	0.460029
10	A10	80	75.6618	0.440764	0.401625
10	A10	81	75.8582	0.418512	0.354055
10	A10	82	76.0546	0.401033	0.316556
10	A10	83	76.2511	0.384487	0.287791
10	A10	84	76.4475	0.36966	0.265922
10	A10	85	76.644	0.354495	0.248703
10	A10	86	76.8404	0.339491	0.233631
10	A10	87	77.0368	0.324017	0.218234
10	A10	88	77.2333	0.309764	0.200497
10	A10	89	77.4297	0.293002	0.179301
10	A10	90	77.6262	0.281158	0.154722
10	A10	91	77.8226	0.270654	0.128002
10	A10	92	78.019	0.266666	0.101163
10	A10	93	78.2155	0.263842	0.0763725
10	A10	94	78.4119	0.262595	0.0553205
10	A10	95	78.6084	0.261342	0.0388454
10	A10	96	78.8048	0.261908	0.0269181
10	A10	97	79.0012	0.259958	0.018904
10	A10	98	79.1977	0.258474	0.0139231
10	A10	99	79.3941	0.259571	0.0111274
10	A10	100	79.5905	0.259859	0.0098225
10	A10	101	79.787	0.258089	0.00946603
10	A10	102	79.9834	0.257836	0.00962602
10	A10	103	80.1799	0.257448	0.00995673
10	A10	104	80.3763	0.255973	0.0102069
10	A10	105	80.5727	0.255785	0.0102348
10	A10	106	80.7692	0.25511	0.0100123
10	A10	107	80.9656	0.253269	0.00960506
10	A10	108	81.1621	0.253633	0.00913416
10	A10	109	81.3585	0.254244	0.00872781
10	A10	110	81.5549	0.251706	0.00848348
10	A10	111	81.7514	0.253026	0.00844607
10	A10	112	81.9478	0.250951	0.00859931
10	A10	113	82.1443	0.25159	0.00886764
10	A10	114	82.3407	0.25101	0.00913224
10	A10	115	82.5371	0.250685	0.00927486
10	A10	116	82.7336	0.247937	0.00924148
10	A10	117	82.93	0.248435	0.00908545
10	A10	118	83.1264	0.24771	0.00895009
10	A10	119	83.3229	0.248211	0.00898396
10	A10	120	83.5193	0.247639	0.00923994
10	A10	121	83.7158	0.246811	0.0096291
10	A10	122	83.9122	0.245831	0.00996401
10	A10	123	84.1086	0.245377	0.0100644
10	A10	124	84.3051	0.243731	0.00985213
10	A10	125	84.5015	0.242218	0.00937913
10	A10	126	84.698	0.244345	0.00877773
10	A10	127	84.8944	0.243565	0.00818452
10	A10	128	85.0908	0.241019	0.00768691
10	A10	129	85.2873	0.241554	0.00732091
10	A10	130	85.4837	0.242092	0.00709465
10	A10	131	85.6802	0.240722	0.007005
10	A10	132	85.8766	0.240415	0.00703974
10	A10	133	86.073	0.240116	0.00717235
10	A10	134	86.2695	0.239942	0.00737068
10	A10	135	86.4659	0.239083	0.00761643
10	A10	136	86.6624	0.238122	0.00791757
10	A10	137	86.8588	0.238073	0.00829738
10	A10	138	87.0552	0.238104	0.00875555
10	A10	139	87.2517	0.236748	0.00922703
10	A10	140	87.4481	0.237111	0.00957691
10	A10	141	87.6445	0.235656	0.00965105
10	A10	142	87.841	0.233941	0.00936365
10	A10	143	88.0374	0.233481	0.00876184
10	A10	144	88.2339	0.233506	0.008015
10	A10	145	88.4303	0.234183	0.00732754
10	A10	146	88.6267	0.232818	0.00682781
10	A10	147	88.8232	0.232934	0.00650734
10	A10	148	89.0196	0.232153	0.00625069
10	A10	149	89.2161	0.230566	0.0059333
10	A10	150	89.4125	0.231386	0.00551839
10	A10	151	89.6089	0.229916	0.0050919
10	A10	152	89.8054	0.232024	0.00481406
10	A10	153	90.0018	0.230904	0.00483322
10	A10	154	90.1982	0.229788	0.00521542
10	A10	155	90.3947	0.229442	0.00592453
10	A10	156	90.5911	0.229767	0.00683696
10	A10	157	90.7876	0.229959	0.0077679
10	A10	158	90.984	0.228458	0.00851314
10	A10	159	91.1804	0.224847	0.00891644
10	A10	160	91.3769	0.2273	0.0089421
10	A10	161	91.5733	0.226405	0.0086936
10	A10	162	91.7698	0.225928	0.00835009
10	A10	163	91.9662	0.226048	0.00806028
10	A10	164	92.1626	0.224414	0.00787234
10	A10	165	92.3591	0.223155	0.00774985
10	A10	166	92.5555	0.224839	0.00763709
10	A10	167	92.752	0.223491	0.00751596
10	A10	168	92.9484	0.222131	0.00741475
10	A10	169	93.1448	0.222534	0.00738144
10	A10	170	93.3413	0.222444	0.00744427
10	A10	171	93.5377	0.221515	0.00758213
10	A10	172	93.7341	0.22168	0.0077165
10	A10	173	93.9306	0.219106	0.00772831
10	A10	174	94.127	0.220175	0.00749399
10	A10	175	94.3235	0.219766	0.00692571
10	A10	176	94.5199	0.219025	0.006001
10	A10	177	94.7163	0.217203	0.00478178
10	A10	178	94.9128	0.218245	0.00341262
11	A11	1	60.1431	0.307369	0.0964579
11	A11	2	60.3395	0.304869	0.0986708
11	A11	3	60.536	0.304428	0.0999898
11	A11	4	60.7324	0.303135	0.0999415
11	A11	5	60.9289	0.304017	0.0982721
11	A11	6	61.1253	0.302442	0.095005
11	A11	7	61.3217	0.301824	0.0906252
11	A11	8	61.5182	0.30016	0.0862515
11	A11	9	61.7146	0.299496	0.0834239
11	A11	10	61.911	0.300622	0.0834155
11	A11	11	62.1075	0.299645	0.0864348
11	A11	12	62.3039	0.300261	0.0913093
11	A11	13	62.5004	0.297619	0.0960373
11	A11	14	62.6968	0.297884	0.098812
11	A11	15	62.8932	0.294858	0.0988853
11	A11	16	63.0897	0.296076	0.0967864
11	A11	17	63.2861	0.295909	0.0938336
11	A11	18	63.4826	0.293369	0.0914162
11	A11	19	63.679	0.293629	0.090379
11	A11	20	63.8754	0.293998	0.0907749
11	A11	21	64.0719	0.292859	0.0919925
11	A11	22	64.2683	0.291957	0.0931279
11	A11	23	64.4648	0.29042	0.0934166
11	A11	24	64.6612	0.290452	0.0924991
11	A11	25	64.8576	0.290391	0.0904448
11	A11	26	65.0541	0.28829	0.0876408
11	A11	27	65.2505	0.28895	0.0846479
11	A11	28	65.447	0.286786	0.0820489
11	A11	29	65.6434	0.28796	0.0802683
11	A11	30	65.8398	0.286578	0.0793658
11	A11	31	66.0363	0.286446	0.0790223
11	A11	32	66.2327	0.285468	0.0787573
11	A11	33	66.4291	0.285814	0.0783782
11	A11	34	66.6256	0.282588	0.0782683
11	A11	35	66.822	0.284333	0.0793121
11	A11	36	67.0185	0.283401	0.0824287
11	A11	37	67.2149	0.283492	0.0880433
11	A11	38	67.4113	0.28268	0.0957994
11	A11	39	67.6078	0.279483	0.104629
11	A11	40	67.8042	0.28331	0.113038
11	A11	41	68.0007	0.278646	0.119447
11	A11	42	68.1971	0.279325	0.122519
11	A11	43	68.3935	0.277173	0.121492
11	A11	44	68.59	0.276727	0.116411
11	A11	45	68.7864	0.275493	0.108184
11	A11	46	68.9828	0.274816	0.0983767
11	A11	47	69.1793	0.274362	0.0887949
11	A11	48	69.3757	0.273416	0.0810179
11	A11	49	69.5722	0.273616	0.0760022
11	A11	50	69.7686	0.274184	0.0739309
11	A11	51	69.965	0.271415	0.07429
11	A11	52	70.1615	0.271847	0.0761303
11	A11	53	70.3579	0.272553	0.0784016
11	A11	54	70.5544	0.271009	0.0803001
11	A11	55	70.7508	0.269166	0.0815073
11	A11	56	70.9472	0.269385	0.082188
11	A11	57	71.1437	0.269612	0.0827145
11	A11	58	71.3401	0.268488	0.0832596
11	A11	59	71.5366	0.266751	0.0835541
11	A11	60	71.733	0.269658	0.0830522
11	A11	61	71.9294	0.264658	0.0813618
11	A11	62	72.1259	0.26456	0.0786335
11	A11	63	72.3223	0.267283	0.0756195
11	A11	64	72.5188	0.2639	0.073391
11	A11	65	72.7152	0.26437	0.0729035
11	A11	66	72.9116	0.263358	0.0746177
11	A11	67	73.1081	0.264411	0.0782971
11	A11	68	73.3045	0.262683	0.0830217
11	A11	69	73.5009	0.262133	0.0874237
11	A11	70	73.6974	0.261972	0.0901403
11	A11	71	73.8938	0.259623	0.0903075
11	A11	72	74.0903	0.261301	0.0878923
11	A11	73	74.2867	0.257104	0.0836811
11	A11	74	74.4831	0.259216	0.0788953
11	A11	75	74.6796	0.258964	0.0746413
11	A11	76	74.876	0.25748	0.0715137
11	A11	77	75.0725	0.256715	0.0695517
11	A11	78	75.2689	0.257843	0.0685149
11	A11	79	75.4653	0.25522	0.0682308
11	A11	80	75.6618	0.255727	0.0687577
11	A11	81	75.8582	0.256336	0.0702825
11	A11	82	76.0546	0.253684	0.0728708
11	A11	83	76.2511	0.254637	0.0762657
11	A11	84	76.4475	0.254232	0.0799502
11	A11	85	76.644	0.253839	0.083472
11	A11	86	76.8404	0.251396	0.0868514
11	A11	87	77.0368	0.250852	0.0906399
11	A11	88	77.2333	0.252014	0.0954649
11	A11	89	77.4297	0.251114	0.101248
11	A11	90	77.6262	0.249356	0.106667
11	A11	91	77.8226	0.250262	0.109409
11	A11	92	78.019	0.246823	0.107213
11	A11	93	78.2155	0.246007	0.0991898
11	A11	94	78.4119	0.246292	0.0865805
11	A11	95	78.6084	0.243965	0.0724875
11	A11	96	78.8048	0.244228	0.0605688
11	A11	97	79.0012	0.247198	0.0534067
11	A11	98	79.1977	0.245069	0.0514469
11	A11	99	79.3941	0.244655	0.0531286
11	A11	100	79.5905	0.244133	0.0560304
11	A11	101	79.787	0.242146	0.058248
11	A11	102	79.9834	0.243639	0.0591682
11	A11	103	80.1799	0.24302	0.0593332
11	A11	104	80.3763	0.241256	0.0597226
11	A11	105	80.5727	0.242194	0.0610289
11	A11	106	80.7692	0.242027	0.0633689
11	A11	107	80.9656	0.241546	0.0664555
11	A11	108	81.1621	0.238602	0.0699156
11	A11	109	81.3585	0.240264	0.0734153
11	A11	110	81.5549	0.239996	0.0764849
11	A11	111	81.7514	0.2391	0.078315
11	A11	112	81.9478	0.237546	0.0779387
11	A11	113	82.1443	0.237978	0.0748692
11	A11	114	82.3407	0.235224	0.0697597
11	A11	115	82.5371	0.236219	0.0644045
11	A11	116	82.7336	0.234669	0.0608585
11	A11	117	82.93	0.238791	0.0601818
11	A11	118	83.1264	0.235648	0.0617678
11	A11	119	83.3229	0.233941	0.0638041
11	A11	120	83.5193	0.233917	0.0645594
11	A11	121	83.7158	0.233642	0.0635043
11	A11	122	83.9122	0.232338	0.0615135
11	A11	123	84.1086	0.234039	0.0601278
11	A11	124	84.3051	0.232211	0.0605353
11	A11	125	84.5015	0.232669	0.0629668
11	A11	126	84.698	0.231475	0.0667937
11	A11	127	84.8944	0.231919	0.0710516
11	A11	128	85.0908	0.22927	0.0749806
11	A11	129	85.2873	0.230727	0.0782206
11	A11	130	85.4837	0.229244	0.0806647
11	A11	131	85.6802	0.229141	0.0821534
11	A11	132	85.8766	0.227873	0.0822604
11	A11	133	86.073	0.226936	0.0803108
11	A11	134	86.2695	0.227168	0.0756703
11	A11	135	86.4659	0.227201	0.0682169
11	A11	136	86.6624	0.224013	0.0588157
11	A11	137	86.8588	0.224247	0.0494217
11	A11	138	87.0552	0.226065	0.0425235
11	A11	139	87.2517	0.225682	0.0400252
11	A11	140	87.4481	0.224975	0.042155
11	A11	141	87.6445	0.225853	0.0471715
11	A11	142	87.841	0.224097	0.0521779
11	A11	143	88.0374	0.223595	0.0546469
11	A11	144	88.2339	0.221066	0.0537358
11	A11	145	88.4303	0.222697	0.0506033
11	A11	146	88.6267	0.223335	0.0475877
11	A11	147	88.8232	0.222518	0.0468272
11	A11	148	89.0196	0.22157	0.0491874
11	A11	149	89.2161	0.222088	0.0540202
11	A11	150	89.4125	0.220719	0.0597391
11	A11	151	89.6089	0.220074	0.0647558
11	A11	152	89.8054	0.219019	0.0681905
11	A11	153	90.0018	0.219629	0.07002
11	A11	154	90.1982	0.21856	0.0706674
11	A11	155	90.3947	0.21922	0.0704355
11	A11	156	90.5911	0.216779	0.0692839
11	A11	157	90.7876	0.217057	0.0671761
11	A11	158	90.984	0.21623	0.0646458
11	A11	159	91.1804	0.215201	0.0629218
11	A11	160	91.3769	0.217715	0.0632754
11	A11	161	91.5733	0.216365	0.0659559
11	A11	162	91.7698	0.214379	0.0696142
11	A11	163	91.9662	0.213437	0.0718128
11	A11	164	92.1626	0.213844	0.07041
11	A11	165	92.3591	0.211704	0.0648895
11	A11	166	92.5555	0.212684	0.0567252
11	A11	167	92.752	0.213391	0.0485851
11	A11	168	92.9484	0.211905	0.0429528
11	A11	169	93.1448	0.213177	0.0410067
11	A11	170	93.3413	0.211414	0.0423096
11	A11	171	93.5377	0.211613	0.0452929
11	A11	172	93.7341	0.211147	0.0481199
11	A11	173	93.9306	0.210392	0.0493966
11	A11	174	94.127	0.209043	0.0484691
11	A11	175	94.3235	0.211292	0.0452626
11	A11	176	94.5199	0.209753	0.039989
[truncated: 10,148 more rows]

## Sheet: Results
Block Type	96-Well Block (0.2mL)
Calibration Background is expired	No
Calibration Background performed on	11-24-2020
Calibration Normalization FAM-ROX is expired	No
Calibration Normalization FAM-ROX performed on	11-24-2020
Calibration Normalization VIC-ROX is expired	No
Calibration Normalization VIC-ROX performed on	11-24-2020
Calibration Pure Dye CY3 is expired	No
Calibration Pure Dye CY3 performed on	03-26-2020
Calibration Pure Dye CY5 is expired	No
Calibration Pure Dye CY5 performed on	03-26-2020
Calibration Pure Dye FAM is expired	No
Calibration Pure Dye FAM performed on	11-24-2020
Calibration Pure Dye NED is expired	No
Calibration Pure Dye NED performed on	09-15-2020
Calibration Pure Dye ROX is expired	No
Calibration Pure Dye ROX performed on	11-24-2020
Calibration Pure Dye SYBR is expired	No
Calibration Pure Dye SYBR performed on	11-24-2020
Calibration Pure Dye TAMRA is expired	No
Calibration Pure Dye TAMRA performed on	11-24-2020
Calibration Pure Dye VIC is expired	No
Calibration Pure Dye VIC performed on	11-24-2020
Calibration ROI is expired	No
Calibration ROI performed on	11-24-2020
Calibration Uniformity is expired	No
Calibration Uniformity performed on	11-24-2020
Chemistry	SYBR_GREEN
Date Created	2021-03-24 17:54:50 PM EDT
Experiment Barcode
Experiment Comment
Experiment File Name	P:\ABI-2\Sapieha\Roberto\rOAT\2021-03-24 inflammation rOAT Sahm and CNV 3 days.eds
Experiment Name	2021-03-24 inflammation rOAT Sahm and CNV 3 days
Experiment Run End Time	2021-03-24 20:39:31 PM EDT
Experiment Type	Comparative Cт (ΔΔCт)
Instrument Name	278870006
Instrument Serial Number	278870006
Instrument Type	QuantStudio(TM) 7 Flex System
Passive Reference	ROX
Quantification Cycle Method	Ct
Signal Smoothing On	true
Stage/ Cycle where Analysis is performed	Stage 2, Step 2
User Name
Well	Well Position	Omit	Sample Name	Target Name	Task	Reporter	Quencher	Quantity	Quantity Mean	Quantity SD	RQ	RQ Min	RQ Max	CT	Ct Mean	Ct SD	Delta Ct	Delta Ct Mean	Delta Ct SE	Delta Delta Ct	Automatic Ct Threshold	Tm1	Ct Threshold	Tm2	Automatic Baseline	Tm3	Baseline Start	Baseline End	Comments	HIGHSD	NOAMP	EXPFAIL	MTP
1	A1	FALSE	rOAT Sham 1	tbp	UNKNOWN	SYBR	None							28.0596	27.9138	0.206267					TRUE	80.2781	0.400697		TRUE		1	40		N	N	N	N
2	A2	FALSE	rOAT Sham 2	tbp	UNKNOWN	SYBR	None							36.6119	35.6077	1.42018					TRUE	80.8674	0.400697	75.76	TRUE		1	40		Y	N	N	Y
3	A3	FALSE	rOAT Sham 3	tbp	UNKNOWN	SYBR	None							27.1443	27.2341	0.126958					TRUE	80.3763	0.400697		TRUE		1	40		N	N	N	N
4	A4	FALSE	rOAT Sham 4	tbp	UNKNOWN	SYBR	None							27.8096	27.5732	0.334324					TRUE	80.4745	0.400697		TRUE		1	40		N	N	N	N
5	A5	FALSE	rOAT CNV 1	tbp	UNKNOWN	SYBR	None							28.8152	28.7305	0.119789					TRUE	80.5727	0.400697		TRUE		1	40		N	N	N	N
6	A6	FALSE	rOAT CNV 2	tbp	UNKNOWN	SYBR	None							30.1061	30.1926	0.122239					TRUE	80.671	0.400697		TRUE		1	40		N	N	N	N
7	A7	FALSE	rOAT CNV 3	tbp	UNKNOWN	SYBR	None							28.4063	28.4103	0.00571983					TRUE	80.671	0.400697		TRUE		1	40		N	N	N	N
8	A8	FALSE	rOAT CNV 4	tbp	UNKNOWN	SYBR	None							27.9199	27.5816	0.4785					TRUE	80.5727	0.400697		TRUE		1	40		N	N	N	N
9	A9	FALSE	H2O	tbp	UNKNOWN	SYBR	None							38.0155	38.0155						TRUE	76.4475	0.400697		TRUE		1	40		N	N	N	N
10	A10	FALSE	H2O	IL1b	UNKNOWN	SYBR	None				1			36.7104	36.7104			-1.30509		0	TRUE	73.1081	0.436553		TRUE		1	40		N	N	N	N
11	A11	FALSE	H2O	IL6	UNKNOWN	SYBR	None							Undetermined							TRUE	68.2953	0.250273		TRUE		1	40		N	Y	Y	N
12	A12	FALSE	H2O	TNFa	UNKNOWN	SYBR	None							Undetermined							TRUE	61.1253	0.365851		TRUE		1	40		N	Y	Y	N
13	B1	FALSE	rOAT Sham 1	tbp	UNKNOWN	SYBR	None							27.7679	27.9138	0.206267					TRUE	80.3763	0.400697		TRUE		1	40		N	N	N	N
14	B2	FALSE	rOAT Sham 2	tbp	UNKNOWN	SYBR	None							34.6035	35.6077	1.42018					TRUE	80.5727	0.400697		TRUE		1	40		Y	N	N	N
15	B3	FALSE	rOAT Sham 3	tbp	UNKNOWN	SYBR	None							27.3239	27.2341	0.126958					TRUE	80.4745	0.400697		TRUE		1	40		N	N	N	N
16	B4	FALSE	rOAT Sham 4	tbp	UNKNOWN	SYBR	None							27.3368	27.5732	0.334324					TRUE	80.3763	0.400697		TRUE		1	40		N	N	N	N
17	B5	FALSE	rOAT CNV 1	tbp	UNKNOWN	SYBR	None							28.6458	28.7305	0.119789					TRUE	80.5727	0.400697		TRUE		1	40		N	N	N	N
18	B6	FALSE	rOAT CNV 2	tbp	UNKNOWN	SYBR	None							30.279	30.1926	0.122239					TRUE	80.5727	0.400697		TRUE		1	40		N	N	N	N
19	B7	FALSE	rOAT CNV 3	tbp	UNKNOWN	SYBR	None							28.4143	28.4103	0.00571983					TRUE	80.5727	0.400697		TRUE		1	40		N	N	N	N
20	B8	FALSE	rOAT CNV 4	tbp	UNKNOWN	SYBR	None							27.2432	27.5816	0.4785					TRUE	80.5727	0.400697		TRUE		1	40		N	N	N	N
25	C1	FALSE	rOAT Sham 1	IL1b	UNKNOWN	SYBR	None				0.265086	0.16864	0.41669	28.4826	28.5241	0.0587493		0.61038	0.151654	1.91547	TRUE	80.9656	0.436553		TRUE		1	40		N	N	N	N
26	C2	FALSE	rOAT Sham 2	IL1b	UNKNOWN	SYBR	None				12.3932	0.615955	249.353	30.6036	30.6712	0.0955904		-4.93656	1.00649	-3.63147	TRUE	80.9656	0.436553		TRUE		1	40		N	N	N	N
27	C3	FALSE	rOAT Sham 3	IL1b	UNKNOWN	SYBR	None				0.821764	0.620768	1.08784	26.1842	26.2122	0.0396598		-1.02188	0.0940515	0.283203	TRUE	80.9656	0.436553		TRUE		1	40		N	N	N	N
28	C4	FALSE	rOAT Sham 4	IL1b	UNKNOWN	SYBR	None				0.148844	0.0413155	0.536227	29.3751	29.0162	0.507533		1.44304	0.429745	2.74813	TRUE	80.9656	0.436553		TRUE		1	40		Y	N	N	N
29	C5	FALSE	rOAT CNV 1	IL1b	UNKNOWN	SYBR	None				0.17293	0.132091	0.226396	29.9885	29.9572	0.044383		1.22665	0.0903305	2.53174	TRUE	81.0638	0.436553		TRUE		1	40		N	N	N	N
30	C6	FALSE	rOAT CNV 2	IL1b	UNKNOWN	SYBR	None				3.5143	2.06963	5.96739	26.9192	27.0742	0.219303		-3.11832	0.177533	-1.81324	TRUE	81.1621	0.436553		TRUE		1	40		N	N	N	N
31	C7	FALSE	rOAT CNV 3	IL1b	UNKNOWN	SYBR	None				2.12042	2.01049	2.23636	26.0383	26.0209	0.0245868		-2.38944	0.0178497	-1.08435	TRUE	81.0638	0.436553		TRUE		1	40		N	N	N	N
32	C8	FALSE	rOAT CNV 4	IL1b	UNKNOWN	SYBR	None				0.494644	0.172494	1.41844	27.3935	27.292	0.143483		-0.289551	0.353234	1.01554	TRUE	81.1621	0.436553		TRUE		1	40		N	N	N	N
37	D1	FALSE	rOAT Sham 1	IL1b	UNKNOWN	SYBR	None				0.265086	0.16864	0.41669	28.5657	28.5241	0.0587493		0.61038	0.151654	1.91547	TRUE	80.9656	0.436553		TRUE		1	40		N	N	N	N
38	D2	FALSE	rOAT Sham 2	IL1b	UNKNOWN	SYBR	None				12.3932	0.615955	249.353	30.7388	30.6712	0.0955904		-4.93656	1.00649	-3.63147	TRUE	81.0638	0.436553		TRUE		1	40		N	N	N	N
39	D3	FALSE	rOAT Sham 3	IL1b	UNKNOWN	SYBR	None				0.821764	0.620768	1.08784	26.2402	26.2122	0.0396598		-1.02188	0.0940515	0.283203	TRUE	80.9656	0.436553		TRUE		1	40		N	N	N	N
40	D4	FALSE	rOAT Sham 4	IL1b	UNKNOWN	SYBR	None				0.148844	0.0413155	0.536227	28.6573	29.0162	0.507533		1.44304	0.429745	2.74813	TRUE	80.9656	0.436553		TRUE		1	40		Y	N	N	N
41	D5	FALSE	rOAT CNV 1	IL1b	UNKNOWN	SYBR	None				0.17293	0.132091	0.226396	29.9258	29.9572	0.044383		1.22665	0.0903305	2.53174	TRUE	81.0638	0.436553		TRUE		1	40		N	N	N	N
42	D6	FALSE	rOAT CNV 2	IL1b	UNKNOWN	SYBR	None				3.5143	2.06963	5.96739	27.2293	27.0742	0.219303		-3.11832	0.177533	-1.81324	TRUE	81.1621	0.436553		TRUE		1	40		N	N	N	N
43	D7	FALSE	rOAT CNV 3	IL1b	UNKNOWN	SYBR	None				2.12042	2.01049	2.23636	26.0035	26.0209	0.0245868		-2.38944	0.0178497	-1.08435	TRUE	81.1621	0.436553		TRUE		1	40		N	N	N	N
44	D8	FALSE	rOAT CNV 4	IL1b	UNKNOWN	SYBR	None				0.494644	0.172494	1.41844	27.1906	27.292	0.143483		-0.289551	0.353234	1.01554	TRUE	81.1621	0.436553		TRUE		1	40		N	N	N	N
49	E1	FALSE	rOAT Sham 1	IL6	UNKNOWN	SYBR	None							28.0056	28.022	0.02311		0.108201	0.146766		TRUE	81.5549	0.250273		TRUE		1	40		N	N	N	N
50	E2	FALSE	rOAT Sham 2	IL6	UNKNOWN	SYBR	None							33.5611	33.7259	0.233017		-1.88186	1.01764		TRUE	81.6532	0.250273		TRUE		1	40		N	N	N	N
51	E3	FALSE	rOAT Sham 3	IL6	UNKNOWN	SYBR	None							25.1698	25.4488	0.394559		-1.78524	0.293083		TRUE	81.6532	0.250273		TRUE		1	40		N	N	N	N
52	E4	FALSE	rOAT Sham 4	IL6	UNKNOWN	SYBR	None							28.7503	29.0369	0.405312		1.46378	0.371517		TRUE	81.6532	0.250273		TRUE		1	40		N	N	N	N
53	E5	FALSE	rOAT CNV 1	IL6	UNKNOWN	SYBR	None							29.125	29.3007	0.248544		0.570213	0.195094		TRUE	81.6532	0.250273		TRUE		1	40		N	N	N	N
54	E6	FALSE	rOAT CNV 2	IL6	UNKNOWN	SYBR	None							26.6105	26.5025	0.152678		-3.69006	0.138299		TRUE	81.7514	0.250273		TRUE		1	40		N	N	N	N
55	E7	FALSE	rOAT CNV 3	IL6	UNKNOWN	SYBR	None							25.3269	25.2515	0.106627		-3.15884	0.0755049		TRUE	81.7514	0.250273		TRUE		1	40		N	N	N	N
56	E8	FALSE	rOAT CNV 4	IL6	UNKNOWN	SYBR	None							26.7075	26.735	0.0389585		-0.846571	0.33947		TRUE	81.8496	0.250273		TRUE		1	40		N	N	N	N
61	F1	FALSE	rOAT Sham 1	IL6	UNKNOWN	SYBR	None							28.0383	28.022	0.02311		0.108201	0.146766		TRUE	81.5549	0.250273		TRUE		1	40		N	N	N	N
62	F2	FALSE	rOAT Sham 2	IL6	UNKNOWN	SYBR	None							33.8906	33.7259	0.233017		-1.88186	1.01764		TRUE	81.6532	0.250273		TRUE		1	40		N	N	N	N
63	F3	FALSE	rOAT Sham 3	IL6	UNKNOWN	SYBR	None							25.7278	25.4488	0.394559		-1.78524	0.293083		TRUE	81.5549	0.250273		TRUE		1	40		N	N	N	N
64	F4	FALSE	rOAT Sham 4	IL6	UNKNOWN	SYBR	None							29.3235	29.0369	0.405312		1.46378	0.371517		TRUE	81.5549	0.250273		TRUE		1	40		N	N	N	N
65	F5	FALSE	rOAT CNV 1	IL6	UNKNOWN	SYBR	None							29.4765	29.3007	0.248544		0.570213	0.195094		TRUE	81.6532	0.250273		TRUE		1	40		N	N	N	N
66	F6	FALSE	rOAT CNV 2	IL6	UNKNOWN	SYBR	None							26.3946	26.5025	0.152678		-3.69006	0.138299		TRUE	81.7514	0.250273		TRUE		1	40		N	N	N	N
67	F7	FALSE	rOAT CNV 3	IL6	UNKNOWN	SYBR	None							25.1761	25.2515	0.106627		-3.15884	0.0755049		TRUE	81.7514	0.250273		TRUE		1	40		N	N	N	N
68	F8	FALSE	rOAT CNV 4	IL6	UNKNOWN	SYBR	None							26.7626	26.735	0.0389585		-0.846571	0.33947		TRUE	81.7514	0.250273		TRUE		1	40		N	N	N	N
73	G1	FALSE	rOAT Sham 1	TNFa	UNKNOWN	SYBR	None							32.7346	32.9535	0.309518		5.03974	0.263009		TRUE	84.1086	0.365851		TRUE		1	40		N	N	N	N
74	G2	FALSE	rOAT Sham 2	TNFa	UNKNOWN	SYBR	None							35.3667	34.9972	0.522529		-0.610476	1.07003		TRUE	80.8674	0.365851	84.5015	TRUE	76.2511	1	40		Y	N	N	Y
75	G3	FALSE	rOAT Sham 3	TNFa	UNKNOWN	SYBR	None							31.0837	31.1405	0.0803919		3.90642	0.106257		TRUE	84.4033	0.365851		TRUE		1	40		N	N	N	N
76	G4	FALSE	rOAT Sham 4	TNFa	UNKNOWN	SYBR	None							31.2779	31.1853	0.130971		3.61211	0.253895		TRUE	84.2069	0.365851		TRUE		1	40		N	N	N	N
77	G5	FALSE	rOAT CNV 1	TNFa	UNKNOWN	SYBR	None							32.818	33.1837	0.517172		4.45321	0.375377		TRUE	84.4033	0.365851		TRUE		1	40		Y	N	N	N
78	G6	FALSE	rOAT CNV 2	TNFa	UNKNOWN	SYBR	None							32.6214	32.3964	0.318201		2.20387	0.241034		TRUE	84.4033	0.365851		TRUE		1	40		N	N	N	N
79	G7	FALSE	rOAT CNV 3	TNFa	UNKNOWN	SYBR	None							30.9461	31.4231	0.674478		3.01275	0.476945		TRUE	84.5015	0.365851		TRUE		1	40		Y	N	N	N
80	G8	FALSE	rOAT CNV 4	TNFa	UNKNOWN	SYBR	None							30.6268	30.5112	0.163553		2.92961	0.357569		TRUE	84.5015	0.365851		TRUE		1	40		N	N	N	N
85	H1	FALSE	rOAT Sham 1	TNFa	UNKNOWN	SYBR	None							33.1724	32.9535	0.309518		5.03974	0.263009		TRUE	84.2069	0.365851		TRUE		1	40		N	N	N	N
86	H2	FALSE	rOAT Sham 2	TNFa	UNKNOWN	SYBR	None							34.6278	34.9972	0.522529		-0.610476	1.07003		TRUE	80.9656	0.365851	83.3229	TRUE	86.8588	1	40		Y	N	N	Y
87	H3	FALSE	rOAT Sham 3	TNFa	UNKNOWN	SYBR	None							31.1974	31.1405	0.0803919		3.90642	0.106257		TRUE	84.4033	0.365851		TRUE		1	40		N	N	N	N
88	H4	FALSE	rOAT Sham 4	TNFa	UNKNOWN	SYBR	None							31.0927	31.1853	0.130971		3.61211	0.253895		TRUE	84.2069	0.365851		TRUE		1	40		N	N	N	N
89	H5	FALSE	rOAT CNV 1	TNFa	UNKNOWN	SYBR	None							33.5494	33.1837	0.517172		4.45321	0.375377		TRUE	84.698	0.365851		TRUE		1	40		Y	N	N	N
90	H6	FALSE	rOAT CNV 2	TNFa	UNKNOWN	SYBR	None							32.1714	32.3964	0.318201		2.20387	0.241034		TRUE	84.5015	0.365851		TRUE		1	40		N	N	N	N
91	H7	FALSE	rOAT CNV 3	TNFa	UNKNOWN	SYBR	None							31.9	31.4231	0.674478		3.01275	0.476945		TRUE	84.5015	0.365851		TRUE		1	40		Y	N	N	N
92	H8	FALSE	rOAT CNV 4	TNFa	UNKNOWN	SYBR	None							30.3955	30.5112	0.163553		2.92961	0.357569		TRUE	84.5015	0.365851		TRUE		1	40		N	N	N	N
Analysis Type	Singleplex
Endogenous Control	tbp
RQ Min/Max Confidence Level	95.0
Reference Sample	H2O
