# Supplementary material for: Adipocytes influence choroidal neovascularization via PRDM16
Source: EMBO Mol Med. 2026 May 19;18(6):2379–403. doi: 10.1038/s44321-026-00441-5 (PMC13269495; doi:10.1038/s44321-026-00441-5)
Supplement: Supplementary file 3 — Source data Fig. 2 [file 44321_2026_441_MOESM3_ESM.zip › Figure 2/2D/2023-05-11 B6 rOAT sham and CNV inflammation n4-5.xls]

## Sheet: Sample Setup
Block Type	96-Well Block (0.2mL)
Calibration Background is expired	No
Calibration Background performed on	01-04-2023
Calibration Normalization FAM-ROX is expired	No
Calibration Normalization FAM-ROX performed on	01-04-2023
Calibration Normalization VIC-ROX is expired	No
Calibration Normalization VIC-ROX performed on	01-04-2023
Calibration Pure Dye CY3 is expired	Yes
Calibration Pure Dye CY3 performed on	03-26-2020
Calibration Pure Dye CY5 is expired	Yes
Calibration Pure Dye CY5 performed on	03-26-2020
Calibration Pure Dye FAM is expired	No
Calibration Pure Dye FAM performed on	01-04-2023
Calibration Pure Dye NED is expired	No
Calibration Pure Dye NED performed on	01-04-2023
Calibration Pure Dye ROX is expired	No
Calibration Pure Dye ROX performed on	01-04-2023
Calibration Pure Dye SYBR is expired	No
Calibration Pure Dye SYBR performed on	01-04-2023
Calibration Pure Dye TAMRA is expired	No
Calibration Pure Dye TAMRA performed on	01-04-2023
Calibration Pure Dye VIC is expired	No
Calibration Pure Dye VIC performed on	01-04-2023
Calibration ROI is expired	No
Calibration ROI performed on	01-04-2023
Calibration Uniformity is expired	No
Calibration Uniformity performed on	01-04-2023
Chemistry	SYBR_GREEN
Date Created	2023-05-11 13:22:10 PM EDT
Experiment Barcode
Experiment Comment
Experiment File Name	D:\Applied Biosystems\7500\experiments\Roberto DM\2023-05-11 B6 rOAT browning and inflammation n4-5.eds
Experiment Name	2023-05-11 B6 rOAT sham and CNV browning and inflammation n4-5
Experiment Run End Time	2023-05-11 16:15:03 PM EDT
Experiment Type	Comparative Cт (ΔΔCт)
Instrument Name	278870006
Instrument Serial Number	278870006
Instrument Type	QuantStudio(TM) 7 Flex System
Passive Reference	ROX
Quantification Cycle Method	Ct
Signal Smoothing On	true
Stage/ Cycle where Analysis is performed	Stage 2, Step 2
User Name
Well	Well Position	Sample Name	Sample Color	Biogroup Name	Biogroup Color	Target Name	Target Color	Task	Reporter	Quencher	Quantity	Comments
1	A1	Sham 4	RGB(176,23,31)			tbp	RGB(176,23,31)	UNKNOWN	SYBR	None
2	A2	Sham 5	RGB(0,0,255)			tbp	RGB(176,23,31)	UNKNOWN	SYBR	None
3	A3	CNV 4	RGB(0,139,69)			tbp	RGB(176,23,31)	UNKNOWN	SYBR	None
4	A4	CNV 5	RGB(255,127,0)			tbp	RGB(176,23,31)	UNKNOWN	SYBR	None
5	A5
6	A6
7	A7
8	A8
9	A9
10	A10
11	A11
12	A12
13	B1	Sham 4	RGB(176,23,31)			prdm16	RGB(0,0,255)	UNKNOWN	SYBR	None
14	B2	Sham 5	RGB(0,0,255)			prdm16	RGB(0,0,255)	UNKNOWN	SYBR	None
15	B3	CNV 4	RGB(0,139,69)			prdm16	RGB(0,0,255)	UNKNOWN	SYBR	None
16	B4	CNV 5	RGB(255,127,0)			prdm16	RGB(0,0,255)	UNKNOWN	SYBR	None
17	B5
18	B6
19	B7
20	B8
21	B9
22	B10
23	B11
24	B12
25	C1	Sham 4	RGB(176,23,31)			ucp1	RGB(0,139,69)	UNKNOWN	SYBR	None
26	C2	Sham 5	RGB(0,0,255)			ucp1	RGB(0,139,69)	UNKNOWN	SYBR	None
27	C3	CNV 4	RGB(0,139,69)			ucp1	RGB(0,139,69)	UNKNOWN	SYBR	None
28	C4	CNV 5	RGB(255,127,0)			ucp1	RGB(0,139,69)	UNKNOWN	SYBR	None
29	C5	H2O	RGB(139,137,112)			tbp	RGB(176,23,31)	UNKNOWN	SYBR	None
30	C6	H2O	RGB(139,137,112)			prdm16	RGB(0,0,255)	UNKNOWN	SYBR	None
31	C7	H2O	RGB(139,137,112)			ucp1	RGB(0,139,69)	UNKNOWN	SYBR	None
32	C8	H2O	RGB(139,137,112)			pgc1a	RGB(238,238,0)	UNKNOWN	SYBR	None
33	C9	H2O	RGB(139,137,112)			IL1b	RGB(139,137,112)	UNKNOWN	SYBR	None
34	C10	H2O	RGB(139,137,112)			IL6	RGB(238,121,66)	UNKNOWN	SYBR	None
35	C11	H2O	RGB(139,137,112)			Tnf	RGB(142,56,142)	UNKNOWN	SYBR	None
36	C12
37	D1	Sham 4	RGB(176,23,31)			pgc1a	RGB(238,238,0)	UNKNOWN	SYBR	None
38	D2	Sham 5	RGB(0,0,255)			pgc1a	RGB(238,238,0)	UNKNOWN	SYBR	None
39	D3	CNV 4	RGB(0,139,69)			pgc1a	RGB(238,238,0)	UNKNOWN	SYBR	None
40	D4	CNV 5	RGB(255,127,0)			pgc1a	RGB(238,238,0)	UNKNOWN	SYBR	None
41	D5
42	D6
43	D7
44	D8
45	D9
46	D10
47	D11
48	D12
49	E1	Sham 4	RGB(176,23,31)			IL1b	RGB(139,137,112)	UNKNOWN	SYBR	None
50	E2	Sham 5	RGB(0,0,255)			IL1b	RGB(139,137,112)	UNKNOWN	SYBR	None
51	E3	CNV 4	RGB(0,139,69)			IL1b	RGB(139,137,112)	UNKNOWN	SYBR	None
52	E4	CNV 5	RGB(255,127,0)			IL1b	RGB(139,137,112)	UNKNOWN	SYBR	None
53	E5
54	E6
55	E7
56	E8
57	E9
58	E10
59	E11
60	E12
61	F1	Sham 4	RGB(176,23,31)			IL6	RGB(238,121,66)	UNKNOWN	SYBR	None
62	F2	Sham 5	RGB(0,0,255)			IL6	RGB(238,121,66)	UNKNOWN	SYBR	None
63	F3	CNV 4	RGB(0,139,69)			IL6	RGB(238,121,66)	UNKNOWN	SYBR	None
64	F4	CNV 5	RGB(255,127,0)			IL6	RGB(238,121,66)	UNKNOWN	SYBR	None
65	F5
66	F6
67	F7
68	F8
69	F9
70	F10
71	F11
72	F12
73	G1	Sham 4	RGB(176,23,31)			Tnf	RGB(142,56,142)	UNKNOWN	SYBR	None
74	G2	Sham 5	RGB(0,0,255)			Tnf	RGB(142,56,142)	UNKNOWN	SYBR	None
75	G3	CNV 4	RGB(0,139,69)			Tnf	RGB(142,56,142)	UNKNOWN	SYBR	None
76	G4	CNV 5	RGB(255,127,0)			Tnf	RGB(142,56,142)	UNKNOWN	SYBR	None
77	G5
78	G6
79	G7
80	G8
81	G9
82	G10
83	G11
84	G12
85	H1
86	H2
87	H3
88	H4
89	H5
90	H6
91	H7
92	H8
93	H9
94	H10
95	H11
96	H12

## Sheet: Amplification Data
Block Type	96-Well Block (0.2mL)
Calibration Background is expired	No
Calibration Background performed on	01-04-2023
Calibration Normalization FAM-ROX is expired	No
Calibration Normalization FAM-ROX performed on	01-04-2023
Calibration Normalization VIC-ROX is expired	No
Calibration Normalization VIC-ROX performed on	01-04-2023
Calibration Pure Dye CY3 is expired	Yes
Calibration Pure Dye CY3 performed on	03-26-2020
Calibration Pure Dye CY5 is expired	Yes
Calibration Pure Dye CY5 performed on	03-26-2020
Calibration Pure Dye FAM is expired	No
Calibration Pure Dye FAM performed on	01-04-2023
Calibration Pure Dye NED is expired	No
Calibration Pure Dye NED performed on	01-04-2023
Calibration Pure Dye ROX is expired	No
Calibration Pure Dye ROX performed on	01-04-2023
Calibration Pure Dye SYBR is expired	No
Calibration Pure Dye SYBR performed on	01-04-2023
Calibration Pure Dye TAMRA is expired	No
Calibration Pure Dye TAMRA performed on	01-04-2023
Calibration Pure Dye VIC is expired	No
Calibration Pure Dye VIC performed on	01-04-2023
Calibration ROI is expired	No
Calibration ROI performed on	01-04-2023
Calibration Uniformity is expired	No
Calibration Uniformity performed on	01-04-2023
Chemistry	SYBR_GREEN
Date Created	2023-05-11 13:22:10 PM EDT
Experiment Barcode
Experiment Comment
Experiment File Name	D:\Applied Biosystems\7500\experiments\Roberto DM\2023-05-11 B6 rOAT browning and inflammation n4-5.eds
Experiment Name	2023-05-11 B6 rOAT sham and CNV browning and inflammation n4-5
Experiment Run End Time	2023-05-11 16:15:03 PM EDT
Experiment Type	Comparative Cт (ΔΔCт)
Instrument Name	278870006
Instrument Serial Number	278870006
Instrument Type	QuantStudio(TM) 7 Flex System
Passive Reference	ROX
Quantification Cycle Method	Ct
Signal Smoothing On	true
Stage/ Cycle where Analysis is performed	Stage 2, Step 2
User Name
Well	Cycle	Target Name	Rn	Delta Rn
1	1	tbp	0.447474	0.00511133
1	2	tbp	0.446097	0.00305082
1	3	tbp	0.44533	0.00160007
1	4	tbp	0.444824	0.00041092
1	5	tbp	0.446081	0.000984699
1	6	tbp	0.446436	0.000656421
1	7	tbp	0.446357	-0.000104944
1	8	tbp	0.446174	-0.00097169
1	9	tbp	0.446964	-0.000864407
1	10	tbp	0.448495	-1.74301e-05
1	11	tbp	0.44916	-3.51975e-05
1	12	tbp	0.449698	-0.000180966
1	13	tbp	0.449954	-0.000608217
1	14	tbp	0.450933	-0.000311629
1	15	tbp	0.451844	-8.3766e-05
1	16	tbp	0.452	-0.000611928
1	17	tbp	0.451988	-0.00130671
1	18	tbp	0.453821	-0.000156916
1	19	tbp	0.454279	-0.000381631
1	20	tbp	0.454969	-0.000375318
1	21	tbp	0.455643	-0.00038483
1	22	tbp	0.456647	-6.42218e-05
1	23	tbp	0.457592	0.000197616
1	24	tbp	0.457446	-0.000631013
1	25	tbp	0.458662	-9.81821e-05
1	26	tbp	0.460228	0.000784617
1	27	tbp	0.462682	0.00255466
1	28	tbp	0.467991	0.00718066
1	29	tbp	0.477596	0.0161028
1	30	tbp	0.492581	0.0304041
1	31	tbp	0.521228	0.058368
1	32	tbp	0.579834	0.116291
1	33	tbp	0.691372	0.227146
1	34	tbp	0.893389	0.42848
1	35	tbp	1.25155	0.785961
1	36	tbp	1.8055	1.33923
1	37	tbp	2.47739	2.01043
1	38	tbp	3.01843	2.55078
1	39	tbp	3.42605	2.95772
1	40	tbp	3.73486	3.26585
2	1	tbp	0.415941	0.00713722
2	2	tbp	0.414685	0.00532555
2	3	tbp	0.412916	0.00300093
2	4	tbp	0.411731	0.00126069
2	5	tbp	0.411235	0.000209369
2	6	tbp	0.410895	-0.000685433
2	7	tbp	0.410925	-0.0012114
2	8	tbp	0.411972	-0.000719679
2	9	tbp	0.41221	-0.00103661
2	10	tbp	0.412796	-0.00100617
2	11	tbp	0.41349	-0.000867727
2	12	tbp	0.415258	0.000345241
2	13	tbp	0.415529	6.06118e-05
2	14	tbp	0.415738	-0.00028532
2	15	tbp	0.416839	0.000259598
2	16	tbp	0.417172	3.78526e-05
2	17	tbp	0.41751	-0.000180019
2	18	tbp	0.418042	-0.000202894
2	19	tbp	0.418589	-0.000211613
2	20	tbp	0.418738	-0.000618014
2	21	tbp	0.419911	9.93564e-08
2	22	tbp	0.420274	-0.000192381
2	23	tbp	0.421463	0.0004412
2	24	tbp	0.421457	-0.000120441
2	25	tbp	0.421889	-0.000243094
2	26	tbp	0.422847	0.000159012
2	27	tbp	0.425049	0.0018062
2	28	tbp	0.430795	0.0069967
2	29	tbp	0.438725	0.0143707
2	30	tbp	0.454572	0.0296625
2	31	tbp	0.484411	0.0589468
2	32	tbp	0.541835	0.115816
2	33	tbp	0.653771	0.227196
2	34	tbp	0.860995	0.433864
2	35	tbp	1.2231	0.795409
2	36	tbp	1.77696	1.34872
2	37	tbp	2.39002	1.96123
2	38	tbp	2.87371	2.44436
2	39	tbp	3.2777	2.84779
2	40	tbp	3.58404	3.15358
3	1	tbp	0.486081	0.00944897
3	2	tbp	0.48476	0.00701354
3	3	tbp	0.482426	0.00356463
3	4	tbp	0.481433	0.00145688
3	5	tbp	0.48107	-2.02864e-05
3	6	tbp	0.481136	-0.00106913
3	7	tbp	0.481315	-0.00200443
3	8	tbp	0.483461	-0.000973251
3	9	tbp	0.485118	-0.000430234
3	10	tbp	0.486127	-0.000535687
3	11	tbp	0.4871	-0.000677349
3	12	tbp	0.488886	-6.15234e-06
3	13	tbp	0.489338	-0.000669117
3	14	tbp	0.490677	-0.000444717
3	15	tbp	0.493027	0.000791353
3	16	tbp	0.493621	0.000270575
3	17	tbp	0.494418	-4.70994e-05
3	18	tbp	0.495105	-0.000474447
3	19	tbp	0.497236	0.000542129
3	20	tbp	0.498107	0.000298632
3	21	tbp	0.498463	-0.000460385
3	22	tbp	0.498539	-0.00149898
3	23	tbp	0.500691	-0.000460975
3	24	tbp	0.502135	-0.00013182
3	25	tbp	0.504088	0.000706538
3	26	tbp	0.506769	0.00227332
3	27	tbp	0.512533	0.00692238
3	28	tbp	0.522261	0.0155368
3	29	tbp	0.541038	0.0331991
3	30	tbp	0.579779	0.070825
3	31	tbp	0.652959	0.142891
3	32	tbp	0.78981	0.278628
3	33	tbp	1.03899	0.526691
3	34	tbp	1.46622	0.952803
3	35	tbp	2.0905	1.57598
3	36	tbp	2.74628	2.23064
3	37	tbp	3.23383	2.71708
3	38	tbp	3.63522	3.11735
3	39	tbp	3.96972	3.45073
3	40	tbp	4.19914	3.67904
4	1	tbp	0.474931	-0.00283227
4	2	tbp	0.475625	-0.00425257
4	3	tbp	0.477762	-0.00423052
4	4	tbp	0.481361	-0.0027462
4	5	tbp	0.483972	-0.00224964
4	6	tbp	0.486128	-0.00220772
4	7	tbp	0.490131	-0.000318979
4	8	tbp	0.492744	0.000179157
4	9	tbp	0.495347	0.000668143
4	10	tbp	0.498951	0.00215726
4	11	tbp	0.501225	0.00231753
4	12	tbp	0.502752	0.0017294
4	13	tbp	0.505773	0.00263622
4	14	tbp	0.508406	0.00315542
4	15	tbp	0.509862	0.00249636
4	16	tbp	0.5123	0.00282036
4	17	tbp	0.513619	0.00202463
4	18	tbp	0.515305	0.00159594
4	19	tbp	0.516952	0.00112935
4	20	tbp	0.518919	0.000981816
4	21	tbp	0.520046	-6.37962e-06
4	22	tbp	0.520252	-0.00191392
4	23	tbp	0.52173	-0.00255122
4	24	tbp	0.523573	-0.00282261
4	25	tbp	0.525094	-0.00341581
4	26	tbp	0.528114	-0.00250965
4	27	tbp	0.53382	0.00108104
4	28	tbp	0.540738	0.00588547
4	29	tbp	0.553064	0.016097
4	30	tbp	0.58011	0.0410285
4	31	tbp	0.630714	0.0895177
4	32	tbp	0.726586	0.183276
4	33	tbp	0.906871	0.361446
4	34	tbp	1.22532	0.677783
4	35	tbp	1.73852	1.18887
4	36	tbp	2.39338	1.84161
4	37	tbp	2.95155	2.39767
4	38	tbp	3.373	2.817
4	39	tbp	3.72982	3.17171
4	40	tbp	3.99187	3.43164
5	1
5	2
5	3
5	4
5	5
5	6
5	7
5	8
5	9
5	10
5	11
5	12
5	13
5	14
5	15
5	16
5	17
5	18
5	19
5	20
5	21
5	22
5	23
5	24
5	25
5	26
5	27
5	28
5	29
5	30
5	31
5	32
5	33
5	34
5	35
5	36
5	37
5	38
5	39
5	40
6	1
6	2
6	3
6	4
6	5
6	6
6	7
6	8
6	9
6	10
6	11
6	12
6	13
6	14
6	15
6	16
6	17
6	18
6	19
6	20
6	21
6	22
6	23
6	24
6	25
6	26
6	27
6	28
6	29
6	30
6	31
6	32
6	33
6	34
6	35
6	36
6	37
6	38
6	39
6	40
7	1
7	2
7	3
7	4
7	5
7	6
7	7
7	8
7	9
7	10
7	11
7	12
7	13
7	14
7	15
7	16
7	17
7	18
7	19
7	20
7	21
7	22
7	23
7	24
7	25
7	26
7	27
7	28
7	29
7	30
7	31
7	32
7	33
7	34
7	35
7	36
7	37
7	38
7	39
7	40
8	1
8	2
8	3
8	4
8	5
8	6
8	7
8	8
8	9
8	10
8	11
8	12
8	13
8	14
8	15
8	16
8	17
8	18
8	19
8	20
8	21
8	22
8	23
8	24
8	25
8	26
8	27
8	28
8	29
8	30
8	31
8	32
8	33
8	34
8	35
8	36
8	37
8	38
8	39
8	40
9	1
9	2
9	3
9	4
9	5
9	6
9	7
9	8
9	9
9	10
9	11
9	12
9	13
9	14
9	15
9	16
9	17
9	18
9	19
9	20
9	21
9	22
9	23
9	24
9	25
9	26
9	27
9	28
9	29
9	30
9	31
9	32
9	33
9	34
9	35
9	36
9	37
9	38
9	39
9	40
10	1
10	2
10	3
10	4
10	5
10	6
10	7
10	8
10	9
10	10
10	11
10	12
10	13
10	14
10	15
10	16
10	17
10	18
10	19
10	20
10	21
10	22
10	23
10	24
10	25
10	26
10	27
10	28
10	29
10	30
10	31
10	32
10	33
10	34
10	35
10	36
10	37
10	38
10	39
10	40
11	1
11	2
11	3
11	4
11	5
11	6
11	7
11	8
11	9
11	10
11	11
11	12
11	13
11	14
11	15
11	16
11	17
11	18
11	19
11	20
11	21
11	22
11	23
11	24
11	25
11	26
11	27
11	28
11	29
11	30
11	31
11	32
11	33
11	34
11	35
11	36
11	37
11	38
11	39
11	40
12	1
12	2
12	3
12	4
12	5
12	6
12	7
12	8
12	9
12	10
12	11
12	12
12	13
12	14
12	15
12	16
12	17
12	18
12	19
12	20
12	21
12	22
12	23
12	24
12	25
12	26
12	27
12	28
12	29
12	30
12	31
12	32
12	33
12	34
12	35
12	36
12	37
12	38
12	39
12	40
13	1	prdm16	0.622889	0.00839029
13	2	prdm16	0.620461	0.00494469
13	3	prdm16	0.618361	0.00182691
13	4	prdm16	0.617565	1.32177e-05
13	5	prdm16	0.618282	-0.000287706
13	6	prdm16	0.619833	0.000246194
13	7	prdm16	0.620671	6.63871e-05
13	8	prdm16	0.620772	-0.000850967
13	9	prdm16	0.621975	-0.0006651
13	10	prdm16	0.62286	-0.000798236
13	11	prdm16	0.6242	-0.000475814
13	12	prdm16	0.626013	0.000320227
13	13	prdm16	0.62706	0.000349453
13	14	prdm16	0.626756	-0.000972974
13	15	prdm16	0.628729	-1.70741e-05
13	16	prdm16	0.6306	0.000835949
13	17	prdm16	0.631344	0.000562145
13	18	prdm16	0.633183	0.00138394
13	19	prdm16	0.633069	0.000251885
13	20	prdm16	0.633472	-0.00036238
13	21	prdm16	0.634841	-1.11693e-05
13	22	prdm16	0.635401	-0.00046921
13	23	prdm16	0.635639	-0.00124846
13	24	prdm16	0.636988	-0.000917635
13	25	prdm16	0.637774	-0.001149
13	26	prdm16	0.639646	-0.000294606
13	27	prdm16	0.640772	-0.000185867
13	28	prdm16	0.64184	-0.00013554
13	29	prdm16	0.645979	0.00298544
13	30	prdm16	0.653342	0.00933097
13	31	prdm16	0.665943	0.0209144
13	32	prdm16	0.690069	0.0440228
13	33	prdm16	0.737846	0.0907814
13	34	prdm16	0.828012	0.17993
13	35	prdm16	0.992917	0.343818
13	36	prdm16	1.27906	0.628945
13	37	prdm16	1.71583	1.06469
13	38	prdm16	2.26391	1.61176
13	39	prdm16	2.7861	2.13293
13	40	prdm16	3.16398	2.50979
14	1	prdm16	0.556934	0.00102779
14	2	prdm16	0.556876	0.000482907
14	3	prdm16	0.555117	-0.00176268
14	4	prdm16	0.555587	-0.0017797
14	5	prdm16	0.555525	-0.00232846
14	6	prdm16	0.556168	-0.00217281
14	7	prdm16	0.558267	-0.000559645
14	8	prdm16	0.56037	0.00105602
14	9	prdm16	0.560545	0.000743954
14	10	prdm16	0.561812	0.00152474
14	11	prdm16	0.563273	0.00249882
14	12	prdm16	0.562885	0.00162367
14	13	prdm16	0.56368	0.00193268
14	14	prdm16	0.56416	0.00192537
14	15	prdm16	0.564304	0.00158249
14	16	prdm16	0.564484	0.00127578
14	17	prdm16	0.564804	0.00110915
14	18	prdm16	0.564048	-0.000133165
14	19	prdm16	0.564741	7.31495e-05
14	20	prdm16	0.564994	-0.000161015
14	21	prdm16	0.56505	-0.000591815
14	22	prdm16	0.564813	-0.00131587
14	23	prdm16	0.566242	-0.000373795
14	24	prdm16	0.565665	-0.001437
14	25	prdm16	0.565074	-0.00251451
14	26	prdm16	0.565269	-0.00280685
14	27	prdm16	0.568037	-0.000525101
14	28	prdm16	0.572166	0.00311659
14	29	prdm16	0.577731	0.00819492
14	30	prdm16	0.588488	0.0184649
14	31	prdm16	0.609205	0.0386951
14	32	prdm16	0.651878	0.0808817
14	33	prdm16	0.731082	0.159599
14	34	prdm16	0.879789	0.307819
14	35	prdm16	1.14073	0.568277
14	36	prdm16	1.55732	0.984373
14	37	prdm16	2.11056	1.53713
14	38	prdm16	2.66453	2.09061
14	39	prdm16	3.12795	2.55355
14	40	prdm16	3.46434	2.88945
15	1	prdm16	0.5424	0.00315296
15	2	prdm16	0.541346	0.00175523
15	3	prdm16	0.540654	0.000720439
15	4	prdm16	0.540304	2.70014e-05
15	5	prdm16	0.540009	-0.00061011
15	6	prdm16	0.540257	-0.000705414
15	7	prdm16	0.540505	-0.000800362
15	8	prdm16	0.541355	-0.000293302
15	9	prdm16	0.541991	-3.41843e-07
15	10	prdm16	0.543469	0.00113477
15	11	prdm16	0.544183	0.00150522
15	12	prdm16	0.542966	-5.46921e-05
15	13	prdm16	0.542661	-0.00070289
15	14	prdm16	0.543132	-0.000574856
15	15	prdm16	0.544307	0.000257526
15	16	prdm16	0.545247	0.000853874
15	17	prdm16	0.544709	-2.73182e-05
15	18	prdm16	0.545498	0.000418647
15	19	prdm16	0.546067	0.000645565
15	20	prdm16	0.545054	-0.000711153
15	21	prdm16	0.544941	-0.00116724
15	22	prdm16	0.545901	-0.000550334
15	23	prdm16	0.546322	-0.000471533
15	24	prdm16	0.547071	-6.57418e-05
15	25	prdm16	0.548652	0.00117225
15	26	prdm16	0.552812	0.00498892
15	27	prdm16	0.560117	0.0119512
15	28	prdm16	0.574627	0.0261183
15	29	prdm16	0.600861	0.0520092
15	30	prdm16	0.653985	0.104789
15	31	prdm16	0.756455	0.206917
15	32	prdm16	0.944466	0.394584
15	33	prdm16	1.26573	0.715504
15	34	prdm16	1.75137	1.2008
15	35	prdm16	2.34224	1.79133
15	36	prdm16	2.89048	2.33923
15	37	prdm16	3.33783	2.78623
15	38	prdm16	3.69838	3.14645
15	39	prdm16	3.98474	3.43246
15	40	prdm16	4.18489	3.63226
16	1	prdm16	0.556538	0.000330627
16	2	prdm16	0.557216	0.000780331
16	3	prdm16	0.556673	9.39131e-06
16	4	prdm16	0.556971	7.91155e-05
16	5	prdm16	0.556276	-0.000844829
16	6	prdm16	0.557216	-0.000133521
16	7	prdm16	0.557599	2.1438e-05
16	8	prdm16	0.558269	0.000462499
16	9	prdm16	0.558826	0.000791682
16	10	prdm16	0.559389	0.00112546
16	11	prdm16	0.559393	0.000900911
16	12	prdm16	0.559261	0.000541124
16	13	prdm16	0.559355	0.000405928
16	14	prdm16	0.559017	-0.000160032
16	15	prdm16	0.559164	-0.000241227
16	16	prdm16	0.559209	-0.00042518
16	17	prdm16	0.559841	-2.18485e-05
16	18	prdm16	0.559561	-0.00053017
16	19	prdm16	0.559213	-0.00110662
16	20	prdm16	0.558941	-0.00160713
16	21	prdm16	0.559703	-0.00107357
16	22	prdm16	0.559159	-0.00184594
16	23	prdm16	0.559233	-0.00200033
16	24	prdm16	0.561412	-5.0194e-05
16	25	prdm16	0.563087	0.0013964
16	26	prdm16	0.566225	0.00430664
16	27	prdm16	0.571705	0.00955744
16	28	prdm16	0.584222	0.0218466
16	29	prdm16	0.61048	0.0478756
16	30	prdm16	0.661875	0.0990427
16	31	prdm16	0.75726	0.194199
16	32	prdm16	0.932335	0.369045
16	33	prdm16	1.23368	0.670164
16	34	prdm16	1.69576	1.13202
16	35	prdm16	2.26589	1.70191
16	36	prdm16	2.80236	2.23815
16	37	prdm16	3.24744	2.68301
16	38	prdm16	3.60588	3.04122
16	39	prdm16	3.88766	3.32277
16	40	prdm16	4.08113	3.51601
17	1
17	2
17	3
17	4
17	5
17	6
17	7
17	8
17	9
17	10
17	11
17	12
17	13
17	14
17	15
17	16
17	17
17	18
17	19
17	20
17	21
17	22
17	23
17	24
17	25
17	26
17	27
17	28
17	29
17	30
17	31
17	32
17	33
17	34
17	35
17	36
17	37
17	38
17	39
17	40
18	1
18	2
18	3
18	4
18	5
18	6
18	7
18	8
18	9
18	10
18	11
18	12
18	13
18	14
18	15
18	16
18	17
18	18
18	19
18	20
18	21
18	22
18	23
18	24
18	25
18	26
18	27
18	28
18	29
18	30
18	31
18	32
18	33
18	34
18	35
18	36
18	37
18	38
18	39
18	40
19	1
19	2
19	3
19	4
19	5
19	6
19	7
19	8
19	9
19	10
19	11
19	12
19	13
19	14
19	15
19	16
19	17
19	18
19	19
19	20
19	21
19	22
19	23
19	24
19	25
19	26
19	27
19	28
19	29
19	30
19	31
19	32
19	33
19	34
19	35
19	36
19	37
19	38
19	39
19	40
20	1
20	2
20	3
20	4
20	5
20	6
20	7
20	8
20	9
20	10
20	11
20	12
20	13
20	14
20	15
20	16
20	17
20	18
20	19
20	20
20	21
20	22
20	23
20	24
20	25
20	26
20	27
20	28
20	29
20	30
20	31
20	32
20	33
20	34
20	35
20	36
20	37
20	38
20	39
20	40
21	1
21	2
21	3
21	4
21	5
21	6
21	7
21	8
21	9
21	10
21	11
21	12
21	13
21	14
21	15
21	16
21	17
21	18
21	19
21	20
21	21
21	22
21	23
21	24
21	25
21	26
21	27
21	28
21	29
21	30
21	31
21	32
21	33
21	34
21	35
21	36
21	37
21	38
21	39
21	40
22	1
22	2
22	3
22	4
22	5
22	6
22	7
22	8
22	9
22	10
22	11
22	12
22	13
22	14
22	15
22	16
22	17
22	18
22	19
22	20
22	21
22	22
22	23
22	24
22	25
22	26
22	27
22	28
22	29
22	30
22	31
22	32
22	33
22	34
22	35
22	36
22	37
22	38
22	39
22	40
23	1
23	2
23	3
23	4
23	5
23	6
23	7
23	8
23	9
23	10
23	11
23	12
23	13
23	14
23	15
23	16
23	17
23	18
23	19
23	20
23	21
23	22
23	23
23	24
23	25
23	26
23	27
23	28
23	29
23	30
23	31
23	32
23	33
23	34
23	35
23	36
23	37
23	38
23	39
23	40
24	1
24	2
24	3
24	4
24	5
24	6
24	7
24	8
24	9
24	10
24	11
24	12
24	13
24	14
24	15
24	16
24	17
24	18
24	19
24	20
24	21
24	22
24	23
24	24
24	25
24	26
24	27
24	28
24	29
24	30
24	31
24	32
24	33
24	34
24	35
24	36
24	37
24	38
24	39
24	40
25	1	ucp1	0.413612	0.0020274
25	2	ucp1	0.413248	0.000467005
25	3	ucp1	0.413939	-3.81193e-05
25	4	ucp1	0.415135	-3.88389e-05
25	5	ucp1	0.416338	-3.1959e-05
25	6	ucp1	0.417804	0.000237599
25	7	ucp1	0.419332	0.000568996
25	8	ucp1	0.418849	-0.00111037
25	9	ucp1	0.420612	-0.00054407
25	10	ucp1	0.423698	0.00134554
25	11	ucp1	0.424687	0.00113841
25	12	ucp1	0.425086	0.000341344
25	13	ucp1	0.425079	-0.000862049
25	14	ucp1	0.426847	-0.000291041
25	15	ucp1	0.42816	-0.000173803
25	16	ucp1	0.428226	-0.00130394
25	17	ucp1	0.429852	-0.00087503
25	18	ucp1	0.432052	0.000128558
25	19	ucp1	0.433256	0.000136183
25	20	ucp1	0.435689	0.00137259
25	21	ucp1	0.442704	0.00719167
25	22	ucp1	0.454444	0.0177349
25	23	ucp1	0.475801	0.0378959
25	24	ucp1	0.517683	0.0785815
25	25	ucp1	0.597137	0.156839
25	26	ucp1	0.749644	0.308149
25	27	ucp1	1.02286	0.58017
25	28	ucp1	1.46344	1.01955
25	29	ucp1	2.02254	1.57745
25	30	ucp1	2.54531	2.09903
25	31	ucp1	2.99017	2.54269
25	32	ucp1	3.36582	2.91715
25	33	ucp1	3.67194	3.22207
25	34	ucp1	3.91406	3.463
25	35	ucp1	4.10827	3.65601
25	36	ucp1	4.26665	3.81319
25	37	ucp1	4.40057	3.94591
25	38	ucp1	4.51292	4.05707
25	39	ucp1	4.60717	4.15013
25	40	ucp1	4.67657	4.21833
26	1	ucp1	0.452006	0.00913133
26	2	ucp1	0.452231	0.00809557
26	3	ucp1	0.449983	0.00458771
26	4	ucp1	0.448913	0.00225805
26	5	ucp1	0.449225	0.00131051
26	6	ucp1	0.449253	7.79372e-05
26	7	ucp1	0.44969	-0.000744913
26	8	ucp1	0.450297	-0.0013981
26	9	ucp1	0.451524	-0.00143107
26	10	ucp1	0.453435	-0.000779238
26	11	ucp1	0.453577	-0.00189755
26	12	ucp1	0.454913	-0.00182165
26	13	ucp1	0.455638	-0.00235703
26	14	ucp1	0.456698	-0.00255662
26	15	ucp1	0.458522	-0.00199292
26	16	ucp1	0.46078	-0.000994011
26	17	ucp1	0.462179	-0.000854961
26	18	ucp1	0.464095	-0.000199615
26	19	ucp1	0.466263	0.000708364
26	20	ucp1	0.469712	0.00289805
26	21	ucp1	0.473261	0.00518704
26	22	ucp1	0.481613	0.0122787
26	23	ucp1	0.494658	0.024064
26	24	ucp1	0.520093	0.048239
26	25	ucp1	0.569898	0.0967841
26	26	ucp1	0.663448	0.189074
26	27	ucp1	0.836605	0.360971
26	28	ucp1	1.14486	0.667965
26	29	ucp1	1.62454	1.14638
26	30	ucp1	2.19387	1.71445
26	31	ucp1	2.70495	2.22427
26	32	ucp1	3.14654	2.6646
26	33	ucp1	3.52249	3.0393
26	34	ucp1	3.82896	3.34451
26	35	ucp1	4.07022	3.5845
26	36	ucp1	4.26502	3.77805
26	37	ucp1	4.42582	3.93758
26	38	ucp1	4.55941	4.06992
26	39	ucp1	4.6729	4.18215
26	40	ucp1	4.76248	4.27046
27	1	ucp1	0.597346	0.00343269
27	2	ucp1	0.599302	0.0049926
27	3	ucp1	0.598045	0.00333959
27	4	ucp1	0.596772	0.00167036
27	5	ucp1	0.595394	-0.000103586
27	6	ucp1	0.595076	-0.000818243
27	7	ucp1	0.595465	-0.000825393
27	8	ucp1	0.596219	-0.000467584
27	9	ucp1	0.595642	-0.00144057
27	10	ucp1	0.595874	-0.00160519
27	11	ucp1	0.597169	-0.000706114
27	12	ucp1	0.597268	-0.0010033
27	13	ucp1	0.598701	3.34063e-05
27	14	ucp1	0.598985	-7.89458e-05
27	15	ucp1	0.59888	-0.00057998
27	16	ucp1	0.599821	-3.61445e-05
27	17	ucp1	0.599808	-0.000444553
27	18	ucp1	0.60029	-0.000358958
27	19	ucp1	0.600995	-5.01437e-05
27	20	ucp1	0.602434	0.000992404
27	21	ucp1	0.604321	0.00248294
27	22	ucp1	0.609515	0.00728082
27	23	ucp1	0.618451	0.015821
27	24	ucp1	0.63577	0.0327432
27	25	ucp1	0.67029	0.0668666
27	26	ucp1	0.739341	0.135522
27	27	ucp1	0.869445	0.26523
27	28	ucp1	1.10533	0.500719
27	29	ucp1	1.48967	0.884659
27	30	ucp1	1.98297	1.37756
27	31	ucp1	2.44198	1.83618
27	32	ucp1	2.83228	2.22608
27	33	ucp1	3.16337	2.55677
27	34	ucp1	3.43004	2.82305
27	35	ucp1	3.64416	3.03678
27	36	ucp1	3.81219	3.20441
27	37	ucp1	3.95032	3.34214
27	38	ucp1	4.0653	3.45672
27	39	ucp1	4.15801	3.54904
27	40	ucp1	4.22805	3.61868
28	1	ucp1	0.516088	0.000991659
28	2	ucp1	0.515371	-0.000291921
28	3	ucp1	0.515864	-0.000364156
28	4	ucp1	0.517111	0.000316236
28	5	ucp1	0.518055	0.000694672
28	6	ucp1	0.517907	-1.96841e-05
28	7	ucp1	0.518317	-0.000175544
28	8	ucp1	0.519351	0.000292835
28	9	ucp1	0.520571	0.000946703
28	10	ucp1	0.52034	0.000149616
28	11	ucp1	0.520845	8.82886e-05
28	12	ucp1	0.521194	-0.000128249
28	13	ucp1	0.522254	0.000365462
28	14	ucp1	0.522368	-8.64551e-05
28	15	ucp1	0.522444	-0.000576936
28	16	ucp1	0.52323	-0.000356572
28	17	ucp1	0.522462	-0.00169028
28	18	ucp1	0.523255	-0.00146384
28	19	ucp1	0.524972	-0.000313103
28	20	ucp1	0.52506	-0.000790888
28	21	ucp1	0.525183	-0.00123321
28	22	ucp1	0.527444	0.000461119
28	23	ucp1	0.531433	0.00388398
28	24	ucp1	0.538259	0.0101444
28	25	ucp1	0.550143	0.0214627
28	26	ucp1	0.57555	0.046303
28	27	ucp1	0.623596	0.0937832
28	28	ucp1	0.71709	0.186711
28	29	ucp1	0.892671	0.361727
28	30	ucp1	1.20695	0.675438
28	31	ucp1	1.69046	1.15838
28	32	ucp1	2.25207	1.71943
28	33	ucp1	2.75423	2.22102
28	34	ucp1	3.184	2.65022
28	35	ucp1	3.54351	3.00917
28	36	ucp1	3.831	3.29609
28	37	ucp1	4.05963	3.52415
28	38	ucp1	4.24493	3.70889
28	39	ucp1	4.39504	3.85844
28	40	ucp1	4.4989	3.96173
29	1	tbp	0.465854	0.0012914
29	2	tbp	0.46593	0.000821095
29	3	tbp	0.464875	-0.00078134
29	4	tbp	0.46489	-0.00131333
29	5	tbp	0.466668	-8.23438e-05
29	6	tbp	0.467372	7.44821e-05
29	7	tbp	0.467524	-0.000319975
29	8	tbp	0.468059	-0.000332307
29	9	tbp	0.469873	0.000935311
29	10	tbp	0.470921	0.00143635
29	11	tbp	0.471547	0.00151492
29	12	tbp	0.471842	0.00126372
29	13	tbp	0.471718	0.000592251
29	14	tbp	0.471205	-0.000467603
29	15	tbp	0.472294	7.4358e-05
29	16	tbp	0.473033	0.000266261
29	17	tbp	0.473774	0.00046034
29	18	tbp	0.473385	-0.000475357
29	19	tbp	0.47357	-0.000837032
29	20	tbp	0.474409	-0.000544606
29	21	tbp	0.474771	-0.000729583
29	22	tbp	0.475028	-0.00102006
29	23	tbp	0.475015	-0.0015801
29	24	tbp	0.47645	-0.000691865
29	25	tbp	0.477154	-0.000534294
29	26	tbp	0.478799	0.000563392
29	27	tbp	0.481311	0.00252841
29	28	tbp	0.488318	0.00898828
29	29	tbp	0.501664	0.0217874
29	30	tbp	0.527721	0.047298
29	31	tbp	0.578137	0.097167
29	32	tbp	0.675198	0.193681
29	33	tbp	0.861075	0.379011
29	34	tbp	1.19958	0.71697
29	35	tbp	1.74195	1.25879
29	36	tbp	2.42757	1.94386
29	37	tbp	3.04512	2.56087
29	38	tbp	3.49705	3.01226
29	39	tbp	3.80509	3.31974
29	40	tbp	3.99024	3.50435
30	1	prdm16	0.561756	-0.00038921
30	2	prdm16	0.561047	-0.00140425
30	3	prdm16	0.560293	-0.00246603
30	4	prdm16	0.561177	-0.00188867
30	5	prdm16	0.562219	-0.00115384
30	6	prdm16	0.564078	0.000398343
30	7	prdm16	0.56432	0.000333695
30	8	prdm16	0.564709	0.000415972
30	9	prdm16	0.565977	0.00137664
30	10	prdm16	0.564544	-0.000362597
30	11	prdm16	0.564246	-0.000967919
30	12	prdm16	0.566628	0.0011073
30	13	prdm16	0.566961	0.00113319
30	14	prdm16	0.56688	0.000746082
30	15	prdm16	0.567707	0.00126556
30	16	prdm16	0.567847	0.00109875
30	17	prdm16	0.567473	0.000417968
30	18	prdm16	0.567844	0.000482007
30	19	prdm16	0.567951	0.000282354
30	20	prdm16	0.568906	0.00093028
30	21	prdm16	0.569007	0.000724607
30	22	prdm16	0.568846	0.000257032
30	23	prdm16	0.569294	0.000397365
30	24	prdm16	0.569462	0.000259165
30	25	prdm16	0.569277	-0.000233385
30	26	prdm16	0.569808	-9.06973e-06
30	27	prdm16	0.569739	-0.000384794
30	28	prdm16	0.569436	-0.000994944
30	29	prdm16	0.56906	-0.00167727
30	30	prdm16	0.570295	-0.000749684
30	31	prdm16	0.571192	-0.000159337
30	32	prdm16	0.571033	-0.00062566
30	33	prdm16	0.570839	-0.00112626
30	34	prdm16	0.572214	-5.77011e-05
30	35	prdm16	0.57381	0.00123086
30	36	prdm16	0.575669	0.0027828
30	37	prdm16	0.578972	0.00577969
30	38	prdm16	0.587085	0.0135857
30	39	prdm16	0.600975	0.027169
30	40	prdm16	0.621528	0.0474151
31	1	ucp1	0.514636	0.00323385
31	2	ucp1	0.515226	0.00415407
31	3	ucp1	0.515224	0.00448259
31	4	ucp1	0.513896	0.00348526
31	5	ucp1	0.511633	0.00155209
31	6	ucp1	0.510842	0.00109233
31	7	ucp1	0.509748	0.000328958
31	8	ucp1	0.508886	-0.000203272
31	9	ucp1	0.508959	0.000199993
31	10	ucp1	0.508789	0.000360786
31	11	ucp1	0.507617	-0.000480912
31	12	ucp1	0.505265	-0.00250248
31	13	ucp1	0.504736	-0.00270009
31	14	ucp1	0.504589	-0.00251736
31	15	ucp1	0.504208	-0.00256799
31	16	ucp1	0.505528	-0.000917557
31	17	ucp1	0.504987	-0.00112774
31	18	ucp1	0.503941	-0.00184338
31	19	ucp1	0.502698	-0.00275547
31	20	ucp1	0.502532	-0.00259134
31	21	ucp1	0.502916	-0.00187664
31	22	ucp1	0.503875	-0.000587527
31	23	ucp1	0.504087	-4.48471e-05
31	24	ucp1	0.503892	9.07929e-05
31	25	ucp1	0.503499	2.83668e-05
31	26	ucp1	0.503629	0.000489031
31	27	ucp1	0.504536	0.00172628
31	28	ucp1	0.504961	0.0024814
31	29	ucp1	0.504826	0.00267676
31	30	ucp1	0.50554	0.00372197
31	31	ucp1	0.509587	0.00809949
31	32	ucp1	0.515791	0.0146341
31	33	ucp1	0.525523	0.024696
31	34	ucp1	0.544541	0.044045
31	35	ucp1	0.580647	0.0804816
31	36	ucp1	0.655793	0.155957
31	37	ucp1	0.801515	0.302011
31	38	ucp1	1.07035	0.571176
31	39	ucp1	1.49581	0.996967
31	40	ucp1	1.94134	1.44283
32	1	pgc1a	0.606753	-0.00399454
32	2	pgc1a	0.607085	-0.00380487
32	3	pgc1a	0.608231	-0.00280177
32	4	pgc1a	0.608818	-0.00235783
32	5	pgc1a	0.609161	-0.00215707
32	6	pgc1a	0.609336	-0.00212482
32	7	pgc1a	0.61011	-0.00149365
32	8	pgc1a	0.611046	-0.00070007
32	9	pgc1a	0.613355	0.00146597
32	10	pgc1a	0.613899	0.0018667
32	11	pgc1a	0.61408	0.00190516
32	12	pgc1a	0.614123	0.00180568
32	13	pgc1a	0.613881	0.00142095
32	14	pgc1a	0.613152	0.000549177
32	15	pgc1a	0.613284	0.000538516
32	16	pgc1a	0.615013	0.00212401
32	17	pgc1a	0.615335	0.00230331
32	18	pgc1a	0.614274	0.00109972
32	19	pgc1a	0.613735	0.000418328
32	20	pgc1a	0.612997	-0.000462202
32	21	pgc1a	0.612473	-0.00112893
32	22	pgc1a	0.613063	-0.000682424
32	23	pgc1a	0.614107	0.000219462
32	24	pgc1a	0.615742	0.00171126
32	25	pgc1a	0.616225	0.00205208
32	26	pgc1a	0.614864	0.000548327
32	27	pgc1a	0.614475	1.64242e-05
32	28	pgc1a	0.614598	-3.47507e-06
32	29	pgc1a	0.615476	0.000731638
32	30	pgc1a	0.615094	0.000207543
32	31	pgc1a	0.614077	-0.000953011
32	32	pgc1a	0.613496	-0.00167642
32	33	pgc1a	0.614626	-0.000688766
32	34	pgc1a	0.614855	-0.000602748
32	35	pgc1a	0.615073	-0.000527279
32	36	pgc1a	0.615383	-0.000360258
32	37	pgc1a	0.615218	-0.000668585
32	38	pgc1a	0.614935	-0.00109356
32	39	pgc1a	0.61567	-0.000501376
32	40	pgc1a	0.616553	0.000239041
33	1	IL1b	0.458877	0.00194364
33	2	IL1b	0.458802	0.00147207
33	3	IL1b	0.458139	0.000411557
33	4	IL1b	0.458365	0.000241592
33	5	IL1b	0.458581	6.01537e-05
33	6	IL1b	0.459737	0.0008202
33	7	IL1b	0.459619	0.000305244
33	8	IL1b	0.459288	-0.00042265
33	9	IL1b	0.458943	-0.00116399
33	10	IL1b	0.459893	-0.000611393
33	11	IL1b	0.460408	-0.000492662
33	12	IL1b	0.462017	0.000719575
33	13	IL1b	0.463688	0.00199437
33	14	IL1b	0.46274	0.000649118
33	15	IL1b	0.461973	-0.000514218
33	16	IL1b	0.463044	0.0001597
33	17	IL1b	0.464327	0.00104632
33	18	IL1b	0.463566	-0.000111238
33	19	IL1b	0.463268	-0.00080617
33	20	IL1b	0.463643	-0.000827958
33	21	IL1b	0.464243	-0.000624798
33	22	IL1b	0.464696	-0.000567997
33	23	IL1b	0.463851	-0.00181049
33	24	IL1b	0.463951	-0.00210652
33	25	IL1b	0.465641	-0.000813842
33	26	IL1b	0.465799	-0.00105194
33	27	IL1b	0.466975	-0.000272577
33	28	IL1b	0.469271	0.00162669
33	29	IL1b	0.472205	0.00416391
33	30	IL1b	0.478783	0.0103448
33	31	IL1b	0.488749	0.0199142
33	32	IL1b	0.51067	0.0414389
33	33	IL1b	0.554935	0.085307
33	34	IL1b	0.640248	0.170223
33	35	IL1b	0.805644	0.335223
33	36	IL1b	1.10289	0.632074
33	37	IL1b	1.58766	1.11645
33	38	IL1b	2.24162	1.77
33	39	IL1b	2.91112	2.43911
33	40	IL1b	3.385	2.91259
34	1	IL6	0.429022	0.00591795
34	2	IL6	0.428186	0.00432352
34	3	IL6	0.425605	0.000984875
34	4	IL6	0.424899	-0.00047956
34	5	IL6	0.42664	0.000502745
34	6	IL6	0.427823	0.000927299
34	7	IL6	0.428113	0.00045841
34	8	IL6	0.429182	0.00076915
34	9	IL6	0.43019	0.00101847
34	10	IL6	0.430497	0.000567936
34	11	IL6	0.430391	-0.00029655
34	12	IL6	0.430628	-0.000818785
34	13	IL6	0.43314	0.000935072
34	14	IL6	0.433307	0.000343397
34	15	IL6	0.433532	-0.000190044
34	16	IL6	0.434232	-0.000247631
34	17	IL6	0.434544	-0.000694764
34	18	IL6	0.436831	0.000833728
34	19	IL6	0.437259	0.000503479
34	20	IL6	0.436841	-0.000672619
34	21	IL6	0.437165	-0.00110691
34	22	IL6	0.438916	-0.00011459
34	23	IL6	0.439264	-0.000525066
34	24	IL6	0.440483	-6.39442e-05
34	25	IL6	0.440957	-0.000349072
34	26	IL6	0.44082	-0.00124396
34	27	IL6	0.441431	-0.00139214
34	28	IL6	0.441373	-0.00220847
34	29	IL6	0.442506	-0.0018338
34	30	IL6	0.442828	-0.00226955
34	31	IL6	0.444164	-0.00169214
34	32	IL6	0.44473	-0.00188521
34	33	IL6	0.446736	-0.000637186
34	34	IL6	0.44929	0.00115816
34	35	IL6	0.449942	0.00105187
34	36	IL6	0.450577	0.000928391
34	37	IL6	0.452149	0.00174255
34	38	IL6	0.453862	0.00269708
34	39	IL6	0.455223	0.00329938
34	40	IL6	0.455155	0.00247331
35	1	Tnf	0.540058	0.00165405
35	2	Tnf	0.538958	3.96537e-05
35	3	Tnf	0.53851	-0.000923618
35	4	Tnf	0.540058	0.000110284
35	5	Tnf	0.540585	0.000122681
35	6	Tnf	0.540141	-0.000836359
35	7	Tnf	0.540004	-0.00148837
35	8	Tnf	0.542217	0.000210416
35	9	Tnf	0.542801	0.000279855
35	10	Tnf	0.543016	-2.01957e-05
35	11	Tnf	0.543599	4.85277e-05
35	12	Tnf	0.545614	0.0015489
35	13	Tnf	0.545854	0.00127459
35	14	Tnf	0.545831	0.000736601
35	15	Tnf	0.547462	0.00185282
35	16	Tnf	0.54814	0.00201619
35	17	Tnf	0.548374	0.00173587
35	18	Tnf	0.547981	0.000827972
35	19	Tnf	0.547862	0.000194672
35	20	Tnf	0.549804	0.00162208
35	21	Tnf	0.550017	0.0013203
35	22	Tnf	0.549425	0.000213266
35	23	Tnf	0.549191	-0.000535131
35	24	Tnf	0.549195	-0.00104529
35	25	Tnf	0.548706	-0.00204963
35	26	Tnf	0.550007	-0.00126279
35	27	Tnf	0.55055	-0.00123436
35	28	Tnf	0.551366	-0.000932697
35	29	Tnf	0.551434	-0.00137932
35	30	Tnf	0.550856	-0.00247276
35	31	Tnf	0.55028	-0.00356293
35	32	Tnf	0.550241	-0.00411612
35	33	Tnf	0.551866	-0.00300629
35	34	Tnf	0.552967	-0.0024196
35	35	Tnf	0.554388	-0.00151331
35	36	Tnf	0.556161	-0.000255595
35	37	Tnf	0.558582	0.0016508
35	38	Tnf	0.561748	0.00430297
35	39	Tnf	0.566946	0.00898557
35	40	Tnf	0.574395	0.0159204
36	1
36	2
36	3
36	4
36	5
36	6
36	7
36	8
36	9
36	10
36	11
36	12
36	13
36	14
36	15
36	16
36	17
36	18
36	19
36	20
36	21
36	22
36	23
36	24
36	25
36	26
36	27
36	28
36	29
36	30
36	31
36	32
36	33
36	34
36	35
36	36
36	37
36	38
36	39
36	40
37	1	pgc1a	0.52997	0.00285372
37	2	pgc1a	0.530428	0.00281493
37	3	pgc1a	0.530342	0.0022317
37	4	pgc1a	0.52943	0.000823191
37	5	pgc1a	0.528646	-0.000458183
37	6	pgc1a	0.529141	-0.000460381
37	7	pgc1a	0.529716	-0.000382352
37	8	pgc1a	0.531133	0.000538309
37	9	pgc1a	0.530437	-0.000655387
37	10	pgc1a	0.53024	-0.00134888
37	11	pgc1a	0.532558	0.000472288
37	12	pgc1a	0.532649	6.63274e-05
37	13	pgc1a	0.533128	4.82146e-05
37	14	pgc1a	0.532527	-0.00105041
37	15	pgc1a	0.533	-0.00107431
37	16	pgc1a	0.533975	-0.000596031
37	17	pgc1a	0.534872	-0.000195779
37	18	pgc1a	0.534731	-0.000834197
37	19	pgc1a	0.537185	0.00112305
37	20	pgc1a	0.537032	0.000473364
37	21	pgc1a	0.53679	-0.000266025
37	22	pgc1a	0.537837	0.000284491
37	23	pgc1a	0.538044	-5.47879e-06
37	24	pgc1a	0.538386	-0.000160623
37	25	pgc1a	0.538739	-0.000304263
37	26	pgc1a	0.541272	0.00173136
37	27	pgc1a	0.546664	0.00662622
37	28	pgc1a	0.556078	0.0155429
37	29	pgc1a	0.573165	0.0321333
37	30	pgc1a	0.607205	0.0656764
37	31	pgc1a	0.673632	0.131606
37	32	pgc1a	0.79813	0.255607
37	33	pgc1a	1.02546	0.482438
37	34	pgc1a	1.41237	0.868852
37	35	pgc1a	1.98989	1.44588
37	36	pgc1a	2.67819	2.13368
37	37	pgc1a	3.25391	2.7089
37	38	pgc1a	3.69852	3.15301
37	39	pgc1a	4.06022	3.51422
37	40	pgc1a	4.31929	3.77279
38	1	pgc1a	0.552967	0.00449717
38	2	pgc1a	0.552898	0.00458447
38	3	pgc1a	0.550917	0.00275972
38	4	pgc1a	0.549202	0.00120104
38	5	pgc1a	0.548707	0.000861634
38	6	pgc1a	0.54787	0.000181289
38	7	pgc1a	0.5471	-0.000432596
38	8	pgc1a	0.547358	-1.80633e-05
38	9	pgc1a	0.546785	-0.000435611
38	10	pgc1a	0.545082	-0.00198237
38	11	pgc1a	0.545248	-0.00165981
38	12	pgc1a	0.547171	0.000419247
38	13	pgc1a	0.546993	0.000397176
38	14	pgc1a	0.545508	-0.00093125
38	15	pgc1a	0.544884	-0.00139904
38	16	pgc1a	0.545045	-0.0010822
38	17	pgc1a	0.544779	-0.00119136
38	18	pgc1a	0.545359	-0.000455912
38	19	pgc1a	0.545289	-0.000369085
38	20	pgc1a	0.54457	-0.000931591
38	21	pgc1a	0.544902	-0.000444221
38	22	pgc1a	0.544932	-0.000257437
38	23	pgc1a	0.546588	0.00155476
38	24	pgc1a	0.549093	0.00421568
38	25	pgc1a	0.552613	0.00789243
38	26	pgc1a	0.562189	0.0176245
38	27	pgc1a	0.578898	0.0344898
38	28	pgc1a	0.613676	0.0694232
38	29	pgc1a	0.681339	0.137243
38	30	pgc1a	0.807731	0.263791
38	31	pgc1a	1.03286	0.489079
38	32	pgc1a	1.40183	0.858203
38	33	pgc1a	1.92529	1.38181
38	34	pgc1a	2.48714	1.94383
38	35	pgc1a	2.93547	2.39231
38	36	pgc1a	3.30508	2.76208
38	37	pgc1a	3.61907	3.07623
38	38	pgc1a	3.86225	3.31956
38	39	pgc1a	4.05437	3.51184
38	40	pgc1a	4.18385	3.64148
39	1	pgc1a	0.633528	0.00287541
39	2	pgc1a	0.632905	0.00127909
39	3	pgc1a	0.631483	-0.00111618
39	4	pgc1a	0.631915	-0.00165786
39	5	pgc1a	0.634554	7.91698e-06
39	6	pgc1a	0.63541	-0.000109021
39	7	pgc1a	0.636476	-1.58526e-05
39	8	pgc1a	0.637933	0.000468382
39	9	pgc1a	0.64017	0.00173219
39	10	pgc1a	0.640365	0.000953517
39	11	pgc1a	0.64171	0.00132504
39	12	pgc1a	0.643323	0.00196508
39	13	pgc1a	0.643651	0.00131963
39	14	pgc1a	0.644038	0.000734078
39	15	pgc1a	0.643673	-0.000604338
39	16	pgc1a	0.643547	-0.00170368
39	17	pgc1a	0.64523	-0.000993663
39	18	pgc1a	0.645766	-0.00143044
39	19	pgc1a	0.646858	-0.00131152
39	20	pgc1a	0.647987	-0.00115553
39	21	pgc1a	0.648891	-0.00122532
39	22	pgc1a	0.650221	-0.000868104
39	23	pgc1a	0.65245	0.000387832
39	24	pgc1a	0.656334	0.00329786
39	25	pgc1a	0.66391	0.00990092
39	26	pgc1a	0.681496	0.0265142
39	27	pgc1a	0.713524	0.0575691
39	28	pgc1a	0.774644	0.117716
39	29	pgc1a	0.89032	0.232419
39	30	pgc1a	1.10324	0.444368
39	31	pgc1a	1.47029	0.810441
39	32	pgc1a	2.03087	1.37005
39	33	pgc1a	2.72781	2.06602
39	34	pgc1a	3.33939	2.67662
39	35	pgc1a	3.79777	3.13403
39	36	pgc1a	4.17312	3.5084
39	37	pgc1a	4.46719	3.8015
39	38	pgc1a	4.69164	4.02498
39	39	pgc1a	4.86034	4.19271
39	40	pgc1a	4.97498	4.30637
40	1	pgc1a	0.601315	-0.00669454
40	2	pgc1a	0.602116	-0.00613936
40	3	pgc1a	0.604383	-0.00411963
40	4	pgc1a	0.609713	0.000964913
40	5	pgc1a	0.611054	0.00205946
40	6	pgc1a	0.610728	0.00148639
40	7	pgc1a	0.610322	0.000834161
40	8	pgc1a	0.610904	0.00116982
40	9	pgc1a	0.61004	5.94139e-05
40	10	pgc1a	0.60942	-0.000806555
40	11	pgc1a	0.609636	-0.000837225
40	12	pgc1a	0.611147	0.000427314
40	13	pgc1a	0.611896	0.000930225
40	14	pgc1a	0.612008	0.000795784
40	15	pgc1a	0.611105	-0.000353665
40	16	pgc1a	0.610784	-0.000921015
40	17	pgc1a	0.610699	-0.00125197
40	18	pgc1a	0.611202	-0.000995467
40	19	pgc1a	0.611429	-0.00101565
40	20	pgc1a	0.612058	-0.00063266
40	21	pgc1a	0.612706	-0.000230719
40	22	pgc1a	0.612978	-0.000205241
40	23	pgc1a	0.613827	0.000396912
40	24	pgc1a	0.615921	0.0022454
40	25	pgc1a	0.621247	0.0073244
40	26	pgc1a	0.630778	0.0166087
40	27	pgc1a	0.648063	0.0336482
40	28	pgc1a	0.683429	0.0687676
40	29	pgc1a	0.751231	0.136323
40	30	pgc1a	0.881131	0.265977
40	31	pgc1a	1.11795	0.502552
40	32	pgc1a	1.51451	0.898868
40	33	pgc1a	2.10356	1.48767
40	34	pgc1a	2.79108	2.17494
40	35	pgc1a	3.3552	2.73882
40	36	pgc1a	3.78385	3.16722
40	37	pgc1a	4.13662	3.51974
40	38	pgc1a	4.41228	3.79515
40	39	pgc1a	4.62266	4.00529
40	40	pgc1a	4.76492	4.1473
41	1
41	2
41	3
41	4
41	5
41	6
41	7
41	8
41	9
41	10
41	11
41	12
41	13
41	14
41	15
41	16
41	17
41	18
41	19
41	20
41	21
41	22
41	23
41	24
41	25
41	26
41	27
41	28
41	29
41	30
41	31
41	32
41	33
41	34
41	35
41	36
41	37
41	38
41	39
41	40
42	1
42	2
42	3
42	4
42	5
42	6
42	7
42	8
42	9
42	10
42	11
42	12
42	13
42	14
42	15
42	16
42	17
42	18
42	19
42	20
42	21
42	22
42	23
42	24
42	25
42	26
42	27
42	28
42	29
42	30
42	31
42	32
42	33
42	34
42	35
42	36
42	37
42	38
42	39
42	40
43	1
43	2
43	3
43	4
43	5
43	6
43	7
43	8
43	9
43	10
43	11
43	12
43	13
43	14
43	15
43	16
43	17
43	18
43	19
43	20
43	21
43	22
43	23
43	24
43	25
43	26
43	27
43	28
43	29
43	30
43	31
43	32
43	33
43	34
43	35
43	36
43	37
43	38
43	39
43	40
44	1
44	2
44	3
44	4
44	5
44	6
44	7
44	8
44	9
44	10
44	11
44	12
44	13
44	14
44	15
44	16
44	17
44	18
44	19
44	20
44	21
44	22
44	23
44	24
44	25
44	26
44	27
44	28
44	29
44	30
44	31
44	32
44	33
44	34
44	35
44	36
44	37
44	38
44	39
44	40
45	1
45	2
45	3
45	4
45	5
45	6
45	7
45	8
45	9
45	10
45	11
45	12
45	13
45	14
45	15
45	16
45	17
45	18
45	19
45	20
45	21
45	22
45	23
45	24
45	25
45	26
45	27
45	28
45	29
45	30
45	31
45	32
45	33
45	34
45	35
45	36
45	37
45	38
45	39
45	40
46	1
46	2
46	3
46	4
46	5
46	6
46	7
46	8
46	9
46	10
46	11
46	12
46	13
46	14
46	15
46	16
46	17
46	18
46	19
46	20
46	21
46	22
46	23
46	24
46	25
46	26
46	27
46	28
46	29
46	30
46	31
46	32
46	33
46	34
46	35
46	36
46	37
46	38
46	39
46	40
47	1
47	2
47	3
47	4
47	5
47	6
47	7
47	8
47	9
47	10
47	11
47	12
47	13
47	14
47	15
47	16
47	17
47	18
47	19
47	20
47	21
47	22
47	23
47	24
47	25
47	26
47	27
47	28
47	29
47	30
47	31
47	32
47	33
47	34
47	35
47	36
47	37
47	38
47	39
47	40
48	1
48	2
48	3
48	4
48	5
48	6
48	7
48	8
48	9
48	10
48	11
48	12
48	13
48	14
48	15
48	16
48	17
48	18
48	19
48	20
48	21
48	22
48	23
48	24
48	25
48	26
48	27
48	28
48	29
48	30
48	31
48	32
48	33
48	34
48	35
48	36
48	37
48	38
48	39
48	40
49	1	IL1b	0.539813	0.0126796
49	2	IL1b	0.538382	0.0100504
49	3	IL1b	0.535735	0.0062046
49	4	IL1b	0.533029	0.00230056
49	5	IL1b	0.531299	-0.00062757
49	6	IL1b	0.53233	-0.000795115
49	7	IL1b	0.533952	-0.00037168
49	8	IL1b	0.534739	-0.000782232
49	9	IL1b	0.534162	-0.00255749
49	10	IL1b	0.533806	-0.00411246
49	11	IL1b	0.538089	-0.0010272
49	12	IL1b	0.540209	-0.000105406
49	13	IL1b	0.540787	-0.000726244
49	14	IL1b	0.542056	-0.00065537
49	15	IL1b	0.54299	-0.000919892
49	16	IL1b	0.544052	-0.00105602
49	17	IL1b	0.546712	0.000405902
49	18	IL1b	0.547507	2.26373e-06
49	19	IL1b	0.548868	0.000164869
49	20	IL1b	0.549951	4.99553e-05
49	21	IL1b	0.552068	0.000968526
49	22	IL1b	0.553427	0.00112982
49	23	IL1b	0.555039	0.00154271
49	24	IL1b	0.555662	0.000967465
49	25	IL1b	0.561907	0.00601431
49	26	IL1b	0.569154	0.0120635
49	27	IL1b	0.579704	0.021415
49	28	IL1b	0.601637	0.04215
49	29	IL1b	0.638712	0.0780266
49	30	IL1b	0.709751	0.147867
49	31	IL1b	0.846502	0.28342
49	32	IL1b	1.09409	0.529811
49	33	IL1b	1.51059	0.94511
49	34	IL1b	2.12473	1.55805
49	35	IL1b	2.82404	2.25616
49	36	IL1b	3.37781	2.80874
[truncated: 1,884 more rows]

## Sheet: Results
Block Type	96-Well Block (0.2mL)
Calibration Background is expired	No
Calibration Background performed on	01-04-2023
Calibration Normalization FAM-ROX is expired	No
Calibration Normalization FAM-ROX performed on	01-04-2023
Calibration Normalization VIC-ROX is expired	No
Calibration Normalization VIC-ROX performed on	01-04-2023
Calibration Pure Dye CY3 is expired	Yes
Calibration Pure Dye CY3 performed on	03-26-2020
Calibration Pure Dye CY5 is expired	Yes
Calibration Pure Dye CY5 performed on	03-26-2020
Calibration Pure Dye FAM is expired	No
Calibration Pure Dye FAM performed on	01-04-2023
Calibration Pure Dye NED is expired	No
Calibration Pure Dye NED performed on	01-04-2023
Calibration Pure Dye ROX is expired	No
Calibration Pure Dye ROX performed on	01-04-2023
Calibration Pure Dye SYBR is expired	No
Calibration Pure Dye SYBR performed on	01-04-2023
Calibration Pure Dye TAMRA is expired	No
Calibration Pure Dye TAMRA performed on	01-04-2023
Calibration Pure Dye VIC is expired	No
Calibration Pure Dye VIC performed on	01-04-2023
Calibration ROI is expired	No
Calibration ROI performed on	01-04-2023
Calibration Uniformity is expired	No
Calibration Uniformity performed on	01-04-2023
Chemistry	SYBR_GREEN
Date Created	2023-05-11 13:22:10 PM EDT
Experiment Barcode
Experiment Comment
Experiment File Name	D:\Applied Biosystems\7500\experiments\Roberto DM\2023-05-11 B6 rOAT browning and inflammation n4-5.eds
Experiment Name	2023-05-11 B6 rOAT sham and CNV browning and inflammation n4-5
Experiment Run End Time	2023-05-11 16:15:03 PM EDT
Experiment Type	Comparative Cт (ΔΔCт)
Instrument Name	278870006
Instrument Serial Number	278870006
Instrument Type	QuantStudio(TM) 7 Flex System
Passive Reference	ROX
Quantification Cycle Method	Ct
Signal Smoothing On	true
Stage/ Cycle where Analysis is performed	Stage 2, Step 2
User Name
Well	Well Position	Omit	Sample Name	Target Name	Task	Reporter	Quencher	Quantity	Quantity Mean	Quantity SD	RQ	RQ Min	RQ Max	CT	Ct Mean	Ct SD	Delta Ct	Delta Ct Mean	Delta Ct SE	Delta Delta Ct	Automatic Ct Threshold	Tm1	Ct Threshold	Tm2	Automatic Baseline	Tm3	Baseline Start	Baseline End	Comments	NOAMP	EXPFAIL	THOLDFAIL	MTP
1	A1	FALSE	Sham 4	tbp	UNKNOWN	SYBR	None							33.4406	33.4406						TRUE	80.0353	0.298679		TRUE		1	40		N	N	N	N
2	A2	FALSE	Sham 5	tbp	UNKNOWN	SYBR	None							33.4243	33.4243						TRUE	80.1328	0.298679		TRUE		1	40		N	N	N	N
3	A3	FALSE	CNV 4	tbp	UNKNOWN	SYBR	None							32.1105	32.1105						TRUE	80.0353	0.298679		TRUE		1	40		N	N	N	N
4	A4	FALSE	CNV 5	tbp	UNKNOWN	SYBR	None							32.7225	32.7225						TRUE	80.0353	0.298679		TRUE		1	40		N	N	N	N
13	B1	FALSE	Sham 4	prdm16	UNKNOWN	SYBR	None				0.276814			35.0962	35.0962			1.65564		1.85301	TRUE	82.0831	0.37528		TRUE		1	40		N	N	N	N
14	B2	FALSE	Sham 5	prdm16	UNKNOWN	SYBR	None				0.479996			34.2858	34.2858			0.861538		1.0589	TRUE	82.0831	0.37528	89.0067	TRUE		1	40		N	N	N	Y
15	B3	FALSE	CNV 4	prdm16	UNKNOWN	SYBR	None				1			31.9131	31.9131			-0.197367		0	TRUE	82.0831	0.37528		TRUE		1	40		N	N	N	N
16	B4	FALSE	CNV 5	prdm16	UNKNOWN	SYBR	None				1.45554			31.9836	31.9836			-0.73892		-0.541553	TRUE	82.0831	0.37528		TRUE		1	40		N	N	N	N
25	C1	FALSE	Sham 4	ucp1	UNKNOWN	SYBR	None				5.9015			26.1033	26.1033			-7.33729		-2.56108	TRUE	78.8651	0.338945		TRUE		1	40		N	N	N	N
26	C2	FALSE	Sham 5	ucp1	UNKNOWN	SYBR	None				3.3723			26.8943	26.8943			-6.52994		-1.75373	TRUE	78.8651	0.338945		TRUE		1	40		N	N	N	N
27	C3	FALSE	CNV 4	ucp1	UNKNOWN	SYBR	None				1			27.3343	27.3343			-4.77621		0	TRUE	78.8651	0.338945		TRUE		1	40		N	N	N	N
28	C4	FALSE	CNV 5	ucp1	UNKNOWN	SYBR	None				0.519895			28.89	28.89			-3.8325		0.943708	TRUE	78.8651	0.338945		TRUE		1	40		N	N	N	N
29	C5	FALSE	H2O	tbp	UNKNOWN	SYBR	None							32.6493	32.6493						TRUE	75.5496	0.298679		TRUE		1	40		N	N	N	N
30	C6	FALSE	H2O	prdm16	UNKNOWN	SYBR	None							Undetermined							TRUE	60.9222	0.37528		TRUE		1	40		N	N	N	N
31	C7	FALSE	H2O	ucp1	UNKNOWN	SYBR	None				0.00168937			37.0824	37.0824			4.43309		9.2093	TRUE	74.5744	0.338945		TRUE		1	40		N	N	N	N
32	C8	FALSE	H2O	pgc1a	UNKNOWN	SYBR	None							Undetermined							TRUE	61.1173	0.363116		TRUE		1	40		Y	Y	N	N
33	C9	FALSE	H2O	IL1b	UNKNOWN	SYBR	None				0.203675			34.846	34.846			2.19677		2.29566	TRUE	72.8191	0.301583		TRUE		1	40		N	N	N	N
34	C10	FALSE	H2O	IL6	UNKNOWN	SYBR	None							Undetermined							TRUE	64.0427	0.332524		TRUE		1	40		Y	Y	N	N
35	C11	FALSE	H2O	Tnf	UNKNOWN	SYBR	None							Undetermined							TRUE	60.9222	0.04		TRUE		1	40		Y	Y	Y	N
37	D1	FALSE	Sham 4	pgc1a	UNKNOWN	SYBR	None				0.345903			32.5426	32.5426			-0.897987		1.53156	TRUE	83.7409	0.363116		TRUE		1	40		N	N	N	N
38	D2	FALSE	Sham 5	pgc1a	UNKNOWN	SYBR	None				1.41331			30.4956	30.4956			-2.92863		-0.499081	TRUE	83.6434	0.363116		TRUE		1	40		N	N	N	N
39	D3	FALSE	CNV 4	pgc1a	UNKNOWN	SYBR	None				1			29.681	29.681			-2.42955		0	TRUE	83.6434	0.363116		TRUE		1	40		N	N	N	N
40	D4	FALSE	CNV 5	pgc1a	UNKNOWN	SYBR	None				0.87938			30.4784	30.4784			-2.24411		0.185442	TRUE	83.7409	0.363116		TRUE		1	40		N	N	N	N
49	E1	FALSE	Sham 4	IL1b	UNKNOWN	SYBR	None				4.72078			31.1027	31.1027			-2.33792		-2.23903	TRUE	80.7179	0.301583		TRUE		1	40		N	N	N	N
50	E2	FALSE	Sham 5	IL1b	UNKNOWN	SYBR	None				1.08822			33.2034	33.2034			-0.220867		-0.121975	TRUE	80.7179	0.301583		TRUE		1	40		N	N	N	N
51	E3	FALSE	CNV 4	IL1b	UNKNOWN	SYBR	None				1			32.0116	32.0116			-0.0988922		0	TRUE	80.7179	0.301583		TRUE		1	40		N	N	N	N
52	E4	FALSE	CNV 5	IL1b	UNKNOWN	SYBR	None				2.66407			31.21	31.21			-1.51253		-1.41363	TRUE	80.6204	0.301583		TRUE		1	40		N	N	N	N
61	F1	FALSE	Sham 4	IL6	UNKNOWN	SYBR	None				3.70745			31.1276	31.1276			-2.31305		-1.89043	TRUE	81.2055	0.332524		TRUE		1	40		N	N	N	N
62	F2	FALSE	Sham 5	IL6	UNKNOWN	SYBR	None				0.523444			33.9355	33.9355			0.511269		0.933893	TRUE	81.303	0.332524		TRUE		1	40		N	N	N	N
63	F3	FALSE	CNV 4	IL6	UNKNOWN	SYBR	None				1			31.6879	31.6879			-0.422625		0	TRUE	81.2055	0.332524		TRUE		1	40		N	N	N	N
64	F4	FALSE	CNV 5	IL6	UNKNOWN	SYBR	None				1.31421			31.9057	31.9057			-0.816816		-0.394192	TRUE	81.303	0.332524		TRUE		1	40		N	N	N	N
73	G1	FALSE	Sham 4	Tnf	UNKNOWN	SYBR	None				0.881751			39.0316	39.0316			5.59102		0.181557	TRUE	61.0197	0.04		TRUE		1	40		N	N	Y	N
74	G2	FALSE	Sham 5	Tnf	UNKNOWN	SYBR	None				2.2958			37.6347	37.6347			4.21046		-1.199	TRUE	80.4254	0.04		TRUE		1	40		N	N	Y	N
75	G3	FALSE	CNV 4	Tnf	UNKNOWN	SYBR	None				1			37.52	37.52			5.40946		0	TRUE	61.2148	0.04		TRUE		1	40		N	N	Y	N
76	G4	FALSE	CNV 5	Tnf	UNKNOWN	SYBR	None							Undetermined							TRUE	60.9222	0.04		TRUE		1	40		N	N	Y	N
Analysis Type	Singleplex
Endogenous Control	tbp
RQ Min/Max Confidence Level	95.0
Reference Sample	CNV 4

## Sheet: Melt Curve Raw Data
Block Type	96-Well Block (0.2mL)
Calibration Background is expired	No
Calibration Background performed on	01-04-2023
Calibration Normalization FAM-ROX is expired	No
Calibration Normalization FAM-ROX performed on	01-04-2023
Calibration Normalization VIC-ROX is expired	No
Calibration Normalization VIC-ROX performed on	01-04-2023
Calibration Pure Dye CY3 is expired	Yes
Calibration Pure Dye CY3 performed on	03-26-2020
Calibration Pure Dye CY5 is expired	Yes
Calibration Pure Dye CY5 performed on	03-26-2020
Calibration Pure Dye FAM is expired	No
Calibration Pure Dye FAM performed on	01-04-2023
Calibration Pure Dye NED is expired	No
Calibration Pure Dye NED performed on	01-04-2023
Calibration Pure Dye ROX is expired	No
Calibration Pure Dye ROX performed on	01-04-2023
Calibration Pure Dye SYBR is expired	No
Calibration Pure Dye SYBR performed on	01-04-2023
Calibration Pure Dye TAMRA is expired	No
Calibration Pure Dye TAMRA performed on	01-04-2023
Calibration Pure Dye VIC is expired	No
Calibration Pure Dye VIC performed on	01-04-2023
Calibration ROI is expired	No
Calibration ROI performed on	01-04-2023
Calibration Uniformity is expired	No
Calibration Uniformity performed on	01-04-2023
Chemistry	SYBR_GREEN
Date Created	2023-05-11 13:22:10 PM EDT
Experiment Barcode
Experiment Comment
Experiment File Name	D:\Applied Biosystems\7500\experiments\Roberto DM\2023-05-11 B6 rOAT browning and inflammation n4-5.eds
Experiment Name	2023-05-11 B6 rOAT sham and CNV browning and inflammation n4-5
Experiment Run End Time	2023-05-11 16:15:03 PM EDT
Experiment Type	Comparative Cт (ΔΔCт)
Instrument Name	278870006
Instrument Serial Number	278870006
Instrument Type	QuantStudio(TM) 7 Flex System
Passive Reference	ROX
Quantification Cycle Method	Ct
Signal Smoothing On	true
Stage/ Cycle where Analysis is performed	Stage 2, Step 2
User Name
Well	Well Position	Reading	Temperature	Fluorescence	Derivative
1	A1	1	60.1421	3.81335	0.0858553
1	A1	2	60.3371	3.80742	0.0772187
1	A1	3	60.5322	3.81622	0.0688125
1	A1	4	60.7272	3.8157	0.0629682
1	A1	5	60.9222	3.81398	0.0611658
1	A1	6	61.1173	3.81195	0.0634975
1	A1	7	61.3123	3.80223	0.068869
1	A1	8	61.5073	3.78609	0.0757233
1	A1	9	61.7024	3.7758	0.0827874
1	A1	10	61.8974	3.77437	0.0894526
1	A1	11	62.0924	3.75614	0.0957254
1	A1	12	62.2874	3.74586	0.101931
1	A1	13	62.4825	3.73621	0.108394
1	A1	14	62.6775	3.72432	0.115244
1	A1	15	62.8725	3.71031	0.12238
1	A1	16	63.0676	3.6905	0.129542
1	A1	17	63.2626	3.68359	0.136436
1	A1	18	63.4576	3.65897	0.14284
1	A1	19	63.6527	3.64125	0.148664
1	A1	20	63.8477	3.63019	0.153916
1	A1	21	64.0427	3.60401	0.158665
1	A1	22	64.2378	3.59435	0.163014
1	A1	23	64.4328	3.56658	0.167087
1	A1	24	64.6278	3.54763	0.171038
1	A1	25	64.8229	3.53363	0.174996
1	A1	26	65.0179	3.5079	0.178982
1	A1	27	65.2129	3.48906	0.182848
1	A1	28	65.4079	3.47076	0.186315
1	A1	29	65.603	3.44384	0.189122
1	A1	30	65.798	3.4205	0.191165
1	A1	31	65.993	3.39413	0.192566
1	A1	32	66.1881	3.3796	0.193566
1	A1	33	66.3831	3.3547	0.194367
1	A1	34	66.5781	3.33329	0.195013
1	A1	35	66.7732	3.30671	0.195424
1	A1	36	66.9682	3.28364	0.195508
1	A1	37	67.1632	3.26278	0.195271
1	A1	38	67.3583	3.23586	0.194838
1	A1	39	67.5533	3.2107	0.194374
1	A1	40	67.7483	3.19918	0.193987
1	A1	41	67.9434	3.16921	0.193695
1	A1	42	68.1384	3.14437	0.193455
1	A1	43	68.3334	3.12342	0.19322
1	A1	44	68.5285	3.10275	0.192977
1	A1	45	68.7235	3.08182	0.192736
1	A1	46	68.9185	3.05568	0.192497
1	A1	47	69.1135	3.03353	0.192235
1	A1	48	69.3086	3.01092	0.191894
1	A1	49	69.5036	2.99275	0.191383
1	A1	50	69.6986	2.96656	0.190606
1	A1	51	69.8937	2.94514	0.189524
1	A1	52	70.0887	2.92025	0.188232
1	A1	53	70.2837	2.89957	0.186968
1	A1	54	70.4788	2.87894	0.186035
1	A1	55	70.6738	2.86184	0.185662
1	A1	56	70.8688	2.83496	0.185905
1	A1	57	71.0639	2.81523	0.186622
1	A1	58	71.2589	2.79186	0.187533
1	A1	59	71.4539	2.7731	0.188298
1	A1	60	71.6489	2.74505	0.18859
1	A1	61	71.844	2.72578	0.188156
1	A1	62	72.039	2.70235	0.186878
1	A1	63	72.234	2.68363	0.18484
1	A1	64	72.4291	2.65175	0.182345
1	A1	65	72.6241	2.64037	0.179874
1	A1	66	72.8191	2.61685	0.177953
1	A1	67	73.0142	2.59825	0.176985
1	A1	68	73.2092	2.5792	0.177122
1	A1	69	73.4042	2.55833	0.178228
1	A1	70	73.5993	2.53633	0.179954
1	A1	71	73.7943	2.5162	0.181838
1	A1	72	73.9893	2.49302	0.183414
1	A1	73	74.1844	2.47266	0.184311
1	A1	74	74.3794	2.4491	0.184337
1	A1	75	74.5744	2.42705	0.18355
1	A1	76	74.7695	2.40172	0.182258
1	A1	77	74.9645	2.38224	0.180898
1	A1	78	75.1595	2.36998	0.179838
1	A1	79	75.3545	2.34375	0.179213
1	A1	80	75.5496	2.32302	0.1789
1	A1	81	75.7446	2.30242	0.17866
1	A1	82	75.9396	2.27717	0.178333
1	A1	83	76.1347	2.25908	0.177959
1	A1	84	76.3297	2.23928	0.17775
1	A1	85	76.5247	2.21908	0.177973
1	A1	86	76.7198	2.20094	0.178845
1	A1	87	76.9148	2.17888	0.18052
1	A1	88	77.1098	2.15277	0.183175
1	A1	89	77.3049	2.14107	0.187162
1	A1	90	77.4999	2.11368	0.193203
1	A1	91	77.6949	2.08982	0.202656
1	A1	92	77.89	2.07443	0.21787
1	A1	93	78.085	2.04269	0.242587
1	A1	94	78.28	2.02358	0.282231
1	A1	95	78.4751	1.99885	0.343836
1	A1	96	78.6701	1.96334	0.435189
1	A1	97	78.8651	1.93172	0.562811
1	A1	98	79.0601	1.88188	0.728664
1	A1	99	79.2552	1.80904	0.926182
1	A1	100	79.4502	1.71055	1.13723
1	A1	101	79.6452	1.5567	1.33225
1	A1	102	79.8403	1.33428	1.47537
1	A1	103	80.0353	1.0229	1.5341
1	A1	104	80.2303	0.696249	1.49035
1	A1	105	80.4254	0.449888	1.34783
1	A1	106	80.6204	0.321829	1.13177
1	A1	107	80.8154	0.27731	0.880847
1	A1	108	81.0105	0.263907	0.634833
1	A1	109	81.2055	0.262062	0.423746
1	A1	110	81.4005	0.260475	0.262507
1	A1	111	81.5956	0.257555	0.15185
1	A1	112	81.7906	0.260304	0.083259
1	A1	113	81.9856	0.257141	0.0447375
1	A1	114	82.1806	0.25494	0.0250877
1	A1	115	82.3757	0.254681	0.0159457
1	A1	116	82.5707	0.253571	0.0120219
1	A1	117	82.7657	0.252374	0.0104144
1	A1	118	82.9608	0.250743	0.00972155
1	A1	119	83.1558	0.250158	0.00933817
1	A1	120	83.3508	0.250385	0.00903536
1	A1	121	83.5459	0.247003	0.0087645
1	A1	122	83.7409	0.244997	0.00857664
1	A1	123	83.9359	0.24724	0.00856534
1	A1	124	84.131	0.245638	0.00879607
1	A1	125	84.326	0.245336	0.00924253
1	A1	126	84.521	0.242813	0.00977032
1	A1	127	84.716	0.242326	0.0101883
1	A1	128	84.9111	0.240047	0.0103398
1	A1	129	85.1061	0.23799	0.0101806
1	A1	130	85.3011	0.236536	0.00979748
1	A1	131	85.4962	0.237638	0.00935867
1	A1	132	85.6912	0.235995	0.00902895
1	A1	133	85.8862	0.235188	0.0088982
1	A1	134	86.0813	0.233979	0.00895836
1	A1	135	86.2763	0.233196	0.00913258
1	A1	136	86.4713	0.231801	0.00932902
1	A1	137	86.6664	0.230545	0.00948732
1	A1	138	86.8614	0.228029	0.00959334
1	A1	139	87.0564	0.229646	0.00966299
1	A1	140	87.2515	0.22771	0.00971283
1	A1	141	87.4465	0.225382	0.00974152
1	A1	142	87.6415	0.224851	0.00973287
1	A1	143	87.8365	0.224402	0.00967424
1	A1	144	88.0316	0.222018	0.00956793
1	A1	145	88.2266	0.22083	0.00942606
1	A1	146	88.4216	0.221519	0.0092511
1	A1	147	88.6167	0.219707	0.00902448
1	A1	148	88.8117	0.217856	0.00872125
1	A1	149	89.0067	0.216436	0.00834823
1	A1	150	89.2018	0.215248	0.00797777
1	A1	151	89.3968	0.214451	0.00774246
1	A1	152	89.5918	0.216118	0.00777723
1	A1	153	89.7869	0.213418	0.00813999
1	A1	154	89.9819	0.213879	0.00876344
1	A1	155	90.1769	0.211113	0.00947873
1	A1	156	90.372	0.208098	0.0100961
1	A1	157	90.567	0.208558	0.0104863
1	A1	158	90.762	0.208553	0.0106136
1	A1	159	90.9571	0.205262	0.0105102
1	A1	160	91.1521	0.20444	0.0102349
1	A1	161	91.3471	0.20314	0.00984878
1	A1	162	91.5421	0.202183	0.00941378
1	A1	163	91.7372	0.202633	0.00899259
1	A1	164	91.9322	0.20014	0.008639
1	A1	165	92.1272	0.199538	0.00838375
1	A1	166	92.3223	0.198385	0.00822788
1	A1	167	92.5173	0.199119	0.00814637
1	A1	168	92.7123	0.196175	0.00809924
1	A1	169	92.9074	0.196093	0.00804769
1	A1	170	93.1024	0.195235	0.00797179
1	A1	171	93.2974	0.192401	0.00787998
1	A1	172	93.4925	0.195086	0.00779501
1	A1	173	93.6875	0.192255	0.00772201
1	A1	174	93.8825	0.191496	0.00761744
1	A1	175	94.0776	0.189551	0.00738616
1	A1	176	94.2726	0.190323	0.00691318
1	A1	177	94.4676	0.188948	0.00611805
1	A1	178	94.6627	0.186519	0.00500554
1	A1	179	94.8577	0.18639	0.00368708
2	A2	1	60.1421	3.74498	0.0945472
2	A2	2	60.3371	3.74464	0.089906
2	A2	3	60.5322	3.74603	0.0852107
2	A2	4	60.7272	3.73742	0.0815503
2	A2	5	60.9222	3.73046	0.0796473
2	A2	6	61.1173	3.72218	0.0796784
2	A2	7	61.3123	3.7205	0.0813909
2	A2	8	61.5073	3.7016	0.0843987
2	A2	9	61.7024	3.69814	0.0884322
2	A2	10	61.8974	3.68839	0.0933607
2	A2	11	62.0924	3.67986	0.0990283
2	A2	12	62.2874	3.67327	0.105084
2	A2	13	62.4825	3.66185	0.110964
2	A2	14	62.6775	3.64495	0.1161
2	A2	15	62.8725	3.62991	0.120186
2	A2	16	63.0676	3.61955	0.123315
2	A2	17	63.2626	3.60668	0.125922
2	A2	18	63.4576	3.59383	0.128561
2	A2	19	63.6527	3.5852	0.131693
2	A2	20	63.8477	3.56441	0.135574
2	A2	21	64.0427	3.55415	0.140217
2	A2	22	64.2378	3.54461	0.145438
2	A2	23	64.4328	3.52294	0.1509
2	A2	24	64.6278	3.51074	0.156221
2	A2	25	64.8229	3.49255	0.161102
2	A2	26	65.0179	3.47767	0.165442
2	A2	27	65.2129	3.45331	0.16936
2	A2	28	65.4079	3.44026	0.173092
2	A2	29	65.603	3.42556	0.176816
2	A2	30	65.798	3.40656	0.180529
2	A2	31	65.993	3.38518	0.184048
2	A2	32	66.1881	3.36725	0.187147
2	A2	33	66.3831	3.34488	0.18971
2	A2	34	66.5781	3.32693	0.191819
2	A2	35	66.7732	3.30638	0.19374
2	A2	36	66.9682	3.28937	0.195859
2	A2	37	67.1632	3.26511	0.198588
2	A2	38	67.3583	3.24198	0.202231
2	A2	39	67.5533	3.22387	0.206811
2	A2	40	67.7483	3.21467	0.211978
2	A2	41	67.9434	3.18209	0.217081
2	A2	42	68.1384	3.15408	0.221426
2	A2	43	68.3334	3.13154	0.224559
2	A2	44	68.5285	3.11274	0.226398
2	A2	45	68.7235	3.08678	0.227149
2	A2	46	68.9185	3.0629	0.227122
2	A2	47	69.1135	3.03994	0.226594
2	A2	48	69.3086	3.01723	0.225798
2	A2	49	69.5036	2.99073	0.224962
2	A2	50	69.6986	2.97124	0.22433
2	A2	51	69.8937	2.94857	0.224111
2	A2	52	70.0887	2.92249	0.224399
2	A2	53	70.2837	2.90616	0.225122
2	A2	54	70.4788	2.87901	0.226063
2	A2	55	70.6738	2.85561	0.226955
2	A2	56	70.8688	2.83107	0.227589
2	A2	57	71.0639	2.80628	0.227902
2	A2	58	71.2589	2.78609	0.22799
2	A2	59	71.4539	2.75786	0.228073
2	A2	60	71.6489	2.73726	0.228432
2	A2	61	71.844	2.71386	0.229323
2	A2	62	72.039	2.68854	0.230913
2	A2	63	72.234	2.66867	0.23325
2	A2	64	72.4291	2.64576	0.236274
2	A2	65	72.6241	2.61472	0.23991
2	A2	66	72.8191	2.59423	0.244137
2	A2	67	73.0142	2.56999	0.249013
2	A2	68	73.2092	2.5394	0.254604
2	A2	69	73.4042	2.52094	0.260903
2	A2	70	73.5993	2.49017	0.267762
2	A2	71	73.7943	2.46069	0.274908
2	A2	72	73.9893	2.43001	0.281965
2	A2	73	74.1844	2.40375	0.288444
2	A2	74	74.3794	2.37343	0.293723
2	A2	75	74.5744	2.3418	0.297087
2	A2	76	74.7695	2.30483	0.297893
2	A2	77	74.9645	2.27632	0.295817
2	A2	78	75.1595	2.24125	0.291071
2	A2	79	75.3545	2.21043	0.284461
2	A2	80	75.5496	2.1867	0.277252
2	A2	81	75.7446	2.15718	0.270929
2	A2	82	75.9396	2.13027	0.266922
2	A2	83	76.1347	2.10644	0.266374
2	A2	84	76.3297	2.08193	0.269912
2	A2	85	76.5247	2.05821	0.277432
2	A2	86	76.7198	2.03217	0.287951
2	A2	87	76.9148	1.99674	0.29963
2	A2	88	77.1098	1.97153	0.310092
2	A2	89	77.3049	1.93227	0.317091
2	A2	90	77.4999	1.88872	0.319417
2	A2	91	77.6949	1.85035	0.317782
2	A2	92	77.89	1.81786	0.315355
2	A2	93	78.085	1.79028	0.317773
2	A2	94	78.28	1.76764	0.332675
2	A2	95	78.4751	1.74492	0.368924
2	A2	96	78.6701	1.71756	0.435551
2	A2	97	78.8651	1.68375	0.540112
2	A2	98	79.0601	1.6442	0.686028
2	A2	99	79.2552	1.59024	0.86895
2	A2	100	79.4502	1.51097	1.07329
2	A2	101	79.6452	1.39645	1.27123
2	A2	102	79.8403	1.22304	1.4265
2	A2	103	80.0353	0.962835	1.50356
2	A2	104	80.2303	0.662532	1.47942
2	A2	105	80.4254	0.416402	1.35287
2	A2	106	80.6204	0.298867	1.14612
2	A2	107	80.8154	0.264071	0.897601
2	A2	108	81.0105	0.255245	0.649057
2	A2	109	81.2055	0.25277	0.433313
2	A2	110	81.4005	0.252911	0.267569
2	A2	111	81.5956	0.250703	0.153685
2	A2	112	81.7906	0.250416	0.0832494
2	A2	113	81.9856	0.250044	0.0438562
2	A2	114	82.1806	0.247879	0.0238417
2	A2	115	82.3757	0.24608	0.0145467
2	A2	116	82.5707	0.247114	0.0105718
2	A2	117	82.7657	0.246932	0.00901289
2	A2	118	82.9608	0.243537	0.00849811
2	A2	119	83.1558	0.244759	0.00844005
2	A2	120	83.3508	0.243896	0.00859357
2	A2	121	83.5459	0.242094	0.00884171
2	A2	122	83.7409	0.2411	0.00910928
2	A2	123	83.9359	0.24071	0.00932951
2	A2	124	84.131	0.239487	0.00943491
2	A2	125	84.326	0.23922	0.00936679
2	A2	126	84.521	0.236459	0.0090997
2	A2	127	84.716	0.235088	0.00866376
2	A2	128	84.9111	0.235852	0.0081444
2	A2	129	85.1061	0.235888	0.00765356
2	A2	130	85.3011	0.233092	0.00728945
2	A2	131	85.4962	0.233705	0.00710629
2	A2	132	85.6912	0.23253	0.00710668
2	A2	133	85.8862	0.233113	0.00725276
2	A2	134	86.0813	0.231534	0.00748763
2	A2	135	86.2763	0.229844	0.00776
2	A2	136	86.4713	0.229253	0.00803985
2	A2	137	86.6664	0.22985	0.00831474
2	A2	138	86.8614	0.227481	0.00857028
2	A2	139	87.0564	0.227342	0.00877151
2	A2	140	87.2515	0.226757	0.00886573
2	A2	141	87.4465	0.224486	0.00880876
2	A2	142	87.6415	0.223246	0.00859669
2	A2	143	87.8365	0.224036	0.00827578
2	A2	144	88.0316	0.22176	0.00792376
2	A2	145	88.2266	0.222032	0.00761524
2	A2	146	88.4216	0.221809	0.00739643
2	A2	147	88.6167	0.219869	0.00728084
2	A2	148	88.8117	0.219057	0.00725937
2	A2	149	89.0067	0.218986	0.00730877
2	A2	150	89.2018	0.217814	0.00739462
2	A2	151	89.3968	0.217244	0.00747735
2	A2	152	89.5918	0.214972	0.00752708
2	A2	153	89.7869	0.214676	0.00753781
2	A2	154	89.9819	0.216107	0.0075243
2	A2	155	90.1769	0.213959	0.00750315
2	A2	156	90.372	0.211931	0.00747646
2	A2	157	90.567	0.212359	0.00743475
2	A2	158	90.762	0.211439	0.00737409
2	A2	159	90.9571	0.211218	0.00730724
2	A2	160	91.1521	0.209409	0.00725825
2	A2	161	91.3471	0.209799	0.00724881
2	A2	162	91.5421	0.20788	0.00728692
2	A2	163	91.7372	0.207931	0.00736303
2	A2	164	91.9322	0.208076	0.00745252
2	A2	165	92.1272	0.205741	0.00752843
2	A2	166	92.3223	0.204502	0.00758169
2	A2	167	92.5173	0.20455	0.00763674
2	A2	168	92.7123	0.205098	0.00774182
2	A2	169	92.9074	0.202496	0.00793291
2	A2	170	93.1024	0.202604	0.00819456
2	A2	171	93.2974	0.201995	0.00845025
2	A2	172	93.4925	0.199685	0.00859148
2	A2	173	93.6875	0.19874	0.00852615
2	A2	174	93.8825	0.198704	0.00820973
2	A2	175	94.0776	0.197394	0.00764094
2	A2	176	94.2726	0.197461	0.00683543
2	A2	177	94.4676	0.196658	0.00581172
2	A2	178	94.6627	0.194285	0.00460775
2	A2	179	94.8577	0.194766	0.00331161
3	A3	1	60.1421	4.30736	0.125198
3	A3	2	60.3371	4.29739	0.122604
3	A3	3	60.5322	4.28706	0.119687
3	A3	4	60.7272	4.27674	0.117164
3	A3	5	60.9222	4.26579	0.11562
3	A3	6	61.1173	4.25856	0.115297
3	A3	7	61.3123	4.23999	0.116084
3	A3	8	61.5073	4.2268	0.117705
3	A3	9	61.7024	4.21077	0.11992
3	A3	10	61.8974	4.20489	0.122616
3	A3	11	62.0924	4.19262	0.125793
3	A3	12	62.2874	4.17344	0.129485
3	A3	13	62.4825	4.15282	0.133678
3	A3	14	62.6775	4.1498	0.13824
3	A3	15	62.8725	4.13559	0.142888
3	A3	16	63.0676	4.11129	0.147258
3	A3	17	63.2626	4.09286	0.151051
3	A3	18	63.4576	4.0797	0.154174
3	A3	19	63.6527	4.05782	0.156751
3	A3	20	63.8477	4.0457	0.158998
3	A3	21	64.0427	4.02503	0.161081
3	A3	22	64.2378	4.01049	0.163057
3	A3	23	64.4328	3.98898	0.164948
3	A3	24	64.6278	3.9686	0.166845
3	A3	25	64.8229	3.95267	0.168902
3	A3	26	65.0179	3.93038	0.171206
3	A3	27	65.2129	3.92209	0.173622
3	A3	28	65.4079	3.89613	0.175795
3	A3	29	65.603	3.87493	0.17734
3	A3	30	65.798	3.85433	0.178136
3	A3	31	65.993	3.83013	0.178463
3	A3	32	66.1881	3.81414	0.178884
3	A3	33	66.3831	3.79494	0.179931
3	A3	34	66.5781	3.78336	0.181822
3	A3	35	66.7732	3.75769	0.184422
3	A3	36	66.9682	3.73212	0.187429
3	A3	37	67.1632	3.7111	0.190613
3	A3	38	67.3583	3.69254	0.193888
3	A3	39	67.5533	3.66729	0.197218
3	A3	40	67.7483	3.65568	0.200464
3	A3	41	67.9434	3.62142	0.20337
3	A3	42	68.1384	3.59948	0.205691
3	A3	43	68.3334	3.57579	0.207351
3	A3	44	68.5285	3.55837	0.20852
3	A3	45	68.7235	3.52651	0.209533
3	A3	46	68.9185	3.50642	0.210717
3	A3	47	69.1135	3.48864	0.212215
3	A3	48	69.3086	3.46091	0.213905
3	A3	49	69.5036	3.43664	0.21544
3	A3	50	69.6986	3.41408	0.216404
3	A3	51	69.8937	3.38597	0.216513
3	A3	52	70.0887	3.36214	0.215767
3	A3	53	70.2837	3.33795	0.214474
3	A3	54	70.4788	3.31168	0.213134
3	A3	55	70.6738	3.29574	0.212234
3	A3	56	70.8688	3.26716	0.212078
3	A3	57	71.0639	3.24647	0.2127
3	A3	58	71.2589	3.22107	0.213932
3	A3	59	71.4539	3.1972	0.215533
3	A3	60	71.6489	3.17053	0.217326
3	A3	61	71.844	3.14894	0.219249
3	A3	62	72.039	3.12316	0.221357
3	A3	63	72.234	3.10067	0.223759
3	A3	64	72.4291	3.07	0.22658
3	A3	65	72.6241	3.05232	0.22991
3	A3	66	72.8191	3.02169	0.233808
3	A3	67	73.0142	2.9979	0.238333
3	A3	68	73.2092	2.96986	0.243615
3	A3	69	73.4042	2.94217	0.249893
3	A3	70	73.5993	2.91396	0.257455
3	A3	71	73.7943	2.88683	0.266436
3	A3	72	73.9893	2.85641	0.276538
3	A3	73	74.1844	2.83154	0.28682
3	A3	74	74.3794	2.79476	0.295766
3	A3	75	74.5744	2.75345	0.301664
3	A3	76	74.7695	2.71619	0.30315
3	A3	77	74.9645	2.67773	0.299682
3	A3	78	75.1595	2.64355	0.291668
3	A3	79	75.3545	2.61272	0.280288
3	A3	80	75.5496	2.58305	0.26709
3	A3	81	75.7446	2.5546	0.253629
3	A3	82	75.9396	2.52664	0.241224
3	A3	83	76.1347	2.50353	0.230861
3	A3	84	76.3297	2.4805	0.223139
3	A3	85	76.5247	2.4627	0.218284
3	A3	86	76.7198	2.43633	0.216203
3	A3	87	76.9148	2.4124	0.216655
3	A3	88	77.1098	2.39036	0.219472
3	A3	89	77.3049	2.36502	0.224812
3	A3	90	77.4999	2.34192	0.233372
3	A3	91	77.6949	2.31362	0.24659
3	A3	92	77.89	2.29121	0.266885
3	A3	93	78.085	2.26559	0.297971
3	A3	94	78.28	2.23226	0.345167
3	A3	95	78.4751	2.19974	0.41545
3	A3	96	78.6701	2.16482	0.516773
3	A3	97	78.8651	2.11746	0.656135
3	A3	98	79.0601	2.06116	0.836174
3	A3	99	79.2552	1.9814	1.05077
3	A3	100	79.4502	1.87555	1.28141
3	A3	101	79.6452	1.71666	1.49674
3	A3	102	79.8403	1.48211	1.65762
3	A3	103	80.0353	1.15716	1.72744
3	A3	104	80.2303	0.808135	1.68449
3	A3	105	80.4254	0.530125	1.53077
3	A3	106	80.6204	0.382254	1.29267
3	A3	107	80.8154	0.33397	1.01248
3	A3	108	81.0105	0.318806	0.734885
3	A3	109	81.2055	0.311821	0.494434
3	A3	110	81.4005	0.311151	0.309009
3	A3	111	81.5956	0.309579	0.18039
3	A3	112	81.7906	0.307288	0.0995994
3	A3	113	81.9856	0.307121	0.0534089
3	A3	114	82.1806	0.304885	0.0292621
3	A3	115	82.3757	0.304531	0.0176711
3	A3	116	82.5707	0.304059	0.0125508
3	A3	117	82.7657	0.302656	0.0104883
3	A3	118	82.9608	0.301678	0.00977729
3	A3	119	83.1558	0.299693	0.00964378
3	A3	120	83.3508	0.300582	0.00975933
3	A3	121	83.5459	0.297985	0.00997911
3	A3	122	83.7409	0.29767	0.010219
3	A3	123	83.9359	0.295231	0.0104064
3	A3	124	84.131	0.29535	0.0104735
3	A3	125	84.326	0.294051	0.0103718
3	A3	126	84.521	0.291242	0.0100948
3	A3	127	84.716	0.290724	0.0096949
3	A3	128	84.9111	0.289735	0.00927704
3	A3	129	85.1061	0.289948	0.00896481
3	A3	130	85.3011	0.288425	0.00885334
3	A3	131	85.4962	0.287007	0.00897011
3	A3	132	85.6912	0.287483	0.00926211
3	A3	133	85.8862	0.285683	0.00961455
3	A3	134	86.0813	0.284079	0.00989186
3	A3	135	86.2763	0.282852	0.00998663
3	A3	136	86.4713	0.281534	0.00985653
3	A3	137	86.6664	0.280193	0.00953671
3	A3	138	86.8614	0.279476	0.00912022
3	A3	139	87.0564	0.278789	0.00871977
3	A3	140	87.2515	0.278381	0.0084286
3	A3	141	87.4465	0.276512	0.00829675
3	A3	142	87.6415	0.276535	0.00832599
3	A3	143	87.8365	0.275621	0.00848069
3	A3	144	88.0316	0.274225	0.00870286
3	A3	145	88.2266	0.273395	0.00892878
3	A3	146	88.4216	0.27215	0.00910501
3	A3	147	88.6167	0.2719	0.00920042
3	A3	148	88.8117	0.268934	0.00921165
3	A3	149	89.0067	0.268751	0.00915878
3	A3	150	89.2018	0.267931	0.00907367
3	A3	151	89.3968	0.266348	0.00899012
3	A3	152	89.5918	0.264397	0.00894147
3	A3	153	89.7869	0.265713	0.00895965
3	A3	154	89.9819	0.263376	0.00906547
3	A3	155	90.1769	0.262474	0.00925129
3	A3	156	90.372	0.262376	0.00946484
3	A3	157	90.567	0.259853	0.00961579
3	A3	158	90.762	0.258718	0.00960642
3	A3	159	90.9571	0.258016	0.00937633
3	A3	160	91.1521	0.256868	0.00893981
3	A3	161	91.3471	0.255383	0.00839598
3	A3	162	91.5421	0.255291	0.00790451
3	A3	163	91.7372	0.25507	0.00763109
3	A3	164	91.9322	0.25499	0.00768093
3	A3	165	92.1272	0.252973	0.00805094
3	A3	166	92.3223	0.252704	0.00862415
3	A3	167	92.5173	0.251232	0.00921628
3	A3	168	92.7123	0.249619	0.0096538
3	A3	169	92.9074	0.246754	0.00984371
3	A3	170	93.1024	0.247748	0.0097945
3	A3	171	93.2974	0.247114	0.00957956
3	A3	172	93.4925	0.245888	0.00926946
3	A3	173	93.6875	0.243389	0.00888578
3	A3	174	93.8825	0.243956	0.00839996
3	A3	175	94.0776	0.240722	0.00776558
3	A3	176	94.2726	0.243107	0.00694932
3	A3	177	94.4676	0.241706	0.00594451
3	A3	178	94.6627	0.239232	0.0047783
3	A3	179	94.8577	0.238585	0.00352291
4	A4	1	60.1421	4.17091	0.110959
4	A4	2	60.3371	4.1672	0.107631
4	A4	3	60.5322	4.15697	0.104031
4	A4	4	60.7272	4.15252	0.101005
4	A4	5	60.9222	4.14123	0.0992369
4	A4	6	61.1173	4.12941	0.0990201
4	A4	7	61.3123	4.12298	0.100256
4	A4	8	61.5073	4.10849	0.102628
4	A4	9	61.7024	4.09563	0.10579
4	A4	10	61.8974	4.08709	0.109509
4	A4	11	62.0924	4.07708	0.113645
4	A4	12	62.2874	4.05928	0.118097
4	A4	13	62.4825	4.04837	0.12273
4	A4	14	62.6775	4.0388	0.127403
4	A4	15	62.8725	4.02148	0.132027
4	A4	16	63.0676	3.99965	0.136644
4	A4	17	63.2626	3.99029	0.141381
4	A4	18	63.4576	3.97636	0.146328
4	A4	19	63.6527	3.96092	0.151388
4	A4	20	63.8477	3.94108	0.156257
4	A4	21	64.0427	3.92557	0.160551
4	A4	22	64.2378	3.90414	0.164031
4	A4	23	64.4328	3.88386	0.166742
4	A4	24	64.6278	3.86751	0.168973
4	A4	25	64.8229	3.84808	0.171061
4	A4	26	65.0179	3.83529	0.173177
4	A4	27	65.2129	3.81248	0.17527
4	A4	28	65.4079	3.79174	0.177173
4	A4	29	65.603	3.7716	0.178812
4	A4	30	65.798	3.75028	0.180324
4	A4	31	65.993	3.73314	0.182006
4	A4	32	66.1881	3.71334	0.184125
4	A4	33	66.3831	3.69231	0.18674
4	A4	34	66.5781	3.67768	0.189654
4	A4	35	66.7732	3.65166	0.192554
4	A4	36	66.9682	3.62611	0.195224
4	A4	37	67.1632	3.6055	0.197682
4	A4	38	67.3583	3.58318	0.200122
4	A4	39	67.5533	3.56465	0.202726
4	A4	40	67.7483	3.54038	0.205469
4	A4	41	67.9434	3.51887	0.208087
4	A4	42	68.1384	3.49378	0.210206
4	A4	43	68.3334	3.46511	0.211538
4	A4	44	68.5285	3.44726	0.212011
4	A4	45	68.7235	3.42276	0.211789
4	A4	46	68.9185	3.39712	0.211203
4	A4	47	69.1135	3.37588	0.210667
4	A4	48	69.3086	3.34968	0.210561
4	A4	49	69.5036	3.33189	0.211121
4	A4	50	69.6986	3.30756	0.212336
4	A4	51	69.8937	3.28614	0.21394
4	A4	52	70.0887	3.25936	0.215504
4	A4	53	70.2837	3.23564	0.216624
4	A4	54	70.4788	3.21042	0.217071
4	A4	55	70.6738	3.18582	0.216861
4	A4	56	70.8688	3.16369	0.216193
4	A4	57	71.0639	3.13765	0.215368
4	A4	58	71.2589	3.11422	0.214667
4	A4	59	71.4539	3.09028	0.214308
4	A4	60	71.6489	3.07014	0.214429
4	A4	61	71.844	3.04305	0.215104
4	A4	62	72.039	3.01889	0.216365
4	A4	63	72.234	2.99839	0.218214
4	A4	64	72.4291	2.97315	0.22063
4	A4	65	72.6241	2.94943	0.223588
4	A4	66	72.8191	2.92272	0.227117
4	A4	67	73.0142	2.90049	0.231394
4	A4	68	73.2092	2.8705	0.236778
4	A4	69	73.4042	2.84803	0.243773
4	A4	70	73.5993	2.82029	0.25282
4	A4	71	73.7943	2.79485	0.263997
4	A4	72	73.9893	2.76801	0.276753
4	A4	73	74.1844	2.73685	0.28981
4	A4	74	74.3794	2.70071	0.301346
4	A4	75	74.5744	2.65867	0.309412
4	A4	76	74.7695	2.62458	0.312421
4	A4	77	74.9645	2.58555	0.309581
4	A4	78	75.1595	2.54641	0.301095
4	A4	79	75.3545	2.51146	0.288123
4	A4	80	75.5496	2.48058	0.272488
4	A4	81	75.7446	2.45638	0.256216
4	A4	82	75.9396	2.43263	0.241089
4	A4	83	76.1347	2.40471	0.228327
4	A4	84	76.3297	2.38703	0.218512
4	A4	85	76.5247	2.36352	0.211719
4	A4	86	76.7198	2.34303	0.207753
4	A4	87	76.9148	2.31739	0.206381
4	A4	88	77.1098	2.29978	0.207509
4	A4	89	77.3049	2.27705	0.211314
4	A4	90	77.4999	2.25384	0.218402
4	A4	91	77.6949	2.23053	0.230078
4	A4	92	77.89	2.20442	0.248681
4	A4	93	78.085	2.18252	0.277968
4	A4	94	78.28	2.15531	0.323362
4	A4	95	78.4751	2.12483	0.391848
4	A4	96	78.6701	2.09518	0.491184
4	A4	97	78.8651	2.04856	0.627997
4	A4	98	79.0601	1.99466	0.804554
4	A4	99	79.2552	1.92087	1.01464
4	A4	100	79.4502	1.81441	1.24004
4	A4	101	79.6452	1.66686	1.45015
4	A4	102	79.8403	1.44201	1.60674
4	A4	103	80.0353	1.13098	1.67402
4	A4	104	80.2303	0.791049	1.63077
4	A4	105	80.4254	0.521579	1.4791
4	A4	106	80.6204	0.385505	1.24515
4	A4	107	80.8154	0.340085	0.970754
4	A4	108	81.0105	0.33028	0.699994
4	A4	109	81.2055	0.327058	0.466765
4	A4	110	81.4005	0.327724	0.28833
4	A4	111	81.5956	0.325753	0.165957
4	A4	112	81.7906	0.324062	0.0903444
4	A4	113	81.9856	0.323144	0.0481438
4	A4	114	82.1806	0.322765	0.026849
4	A4	115	82.3757	0.320722	0.017118
4	A4	116	82.5707	0.320185	0.0130418
4	A4	117	82.7657	0.318752	0.0113811
4	A4	118	82.9608	0.31593	0.0105979
4	A4	119	83.1558	0.316337	0.0100843
4	A4	120	83.3508	0.315111	0.00966919
4	A4	121	83.5459	0.314419	0.00934211
4	A4	122	83.7409	0.312566	0.00911965
4	A4	123	83.9359	0.31307	0.00899677
4	A4	124	84.131	0.310174	0.00894335
4	A4	125	84.326	0.310679	0.00891926
4	A4	126	84.521	0.309496	0.00888993
4	A4	127	84.716	0.308032	0.00883788
4	A4	128	84.9111	0.306853	0.00876695
4	A4	129	85.1061	0.305468	0.00869508
4	A4	130	85.3011	0.306763	0.00863895
4	A4	131	85.4962	0.304466	0.0086017
4	A4	132	85.6912	0.302553	0.00857293
4	A4	133	85.8862	0.303166	0.00853988
4	A4	134	86.0813	0.300665	0.0084969
4	A4	135	86.2763	0.301243	0.00844324
4	A4	136	86.4713	0.300089	0.00837694
4	A4	137	86.6664	0.298474	0.0082935
4	A4	138	86.8614	0.297574	0.00819722
4	A4	139	87.0564	0.296789	0.00811032
4	A4	140	87.2515	0.295891	0.0080674
4	A4	141	87.4465	0.296289	0.00809792
4	A4	142	87.6415	0.294424	0.00821055
4	A4	143	87.8365	0.293306	0.00839159
4	A4	144	88.0316	0.292268	0.00861212
4	A4	145	88.2266	0.291428	0.00883536
4	A4	146	88.4216	0.292114	0.00901768
4	A4	147	88.6167	0.289353	0.00911566
4	A4	148	88.8117	0.287172	0.00910036
4	A4	149	89.0067	0.286988	0.00896957
4	A4	150	89.2018	0.286917	0.00874772
4	A4	151	89.3968	0.284073	0.00847212
4	A4	152	89.5918	0.283654	0.00818052
4	A4	153	89.7869	0.283891	0.00790784
4	A4	154	89.9819	0.282174	0.0076866
4	A4	155	90.1769	0.282119	0.00754342
4	A4	156	90.372	0.280488	0.00748833
4	A4	157	90.567	0.279863	0.00750312
4	A4	158	90.762	0.280417	0.00754183
4	A4	159	90.9571	0.278555	0.00755014
4	A4	160	91.1521	0.275524	0.00750055
4	A4	161	91.3471	0.277069	0.00741965
4	A4	162	91.5421	0.275934	0.00738087
4	A4	163	91.7372	0.27619	0.00745614
4	A4	164	91.9322	0.275271	0.00766038
4	A4	165	92.1272	0.272038	0.00793054
4	A4	166	92.3223	0.272629	0.00815739
4	A4	167	92.5173	0.272218	0.00824488
4	A4	168	92.7123	0.269417	0.00815699
4	A4	169	92.9074	0.269851	0.00792964
4	A4	170	93.1024	0.268734	0.00764672
4	A4	171	93.2974	0.267648	0.00739675
4	A4	172	93.4925	0.268963	0.00722662
4	A4	173	93.6875	0.266236	0.0071142
4	A4	174	93.8825	0.265088	0.00697239
4	A4	175	94.0776	0.265454	0.0066843
4	A4	176	94.2726	0.263628	0.00615069
4	A4	177	94.4676	0.263828	0.00533075
4	A4	178	94.6627	0.26284	0.00426353
4	A4	179	94.8577	0.261036	0.00306564
13	B1	1	60.1421	3.37137	0.248998
13	B1	2	60.3371	3.3683	0.237937
13	B1	3	60.5322	3.36313	0.226493
13	B1	4	60.7272	3.34964	0.217545
13	B1	5	60.9222	3.33558	0.213361
13	B1	6	61.1173	3.32784	0.214855
13	B1	7	61.3123	3.31402	0.221515
13	B1	8	61.5073	3.28936	0.231884
13	B1	9	61.7024	3.27828	0.244189
13	B1	10	61.8974	3.26321	0.256852
13	B1	11	62.0924	3.23863	0.268688
13	B1	12	62.2874	3.21897	0.278932
13	B1	13	62.4825	3.19943	0.287176
13	B1	14	62.6775	3.17886	0.293336
13	B1	15	62.8725	3.15372	0.297606
13	B1	16	63.0676	3.13295	0.300415
13	B1	17	63.2626	3.10905	0.302318
13	B1	18	63.4576	3.09417	0.303854
13	B1	19	63.6527	3.0667	0.305436
13	B1	20	63.8477	3.0461	0.30727
13	B1	21	64.0427	3.02682	0.309362
13	B1	22	64.2378	3.00202	0.311552
13	B1	23	64.4328	2.98177	0.313559
13	B1	24	64.6278	2.9577	0.315044
13	B1	25	64.8229	2.93542	0.315706
13	B1	26	65.0179	2.91483	0.315414
13	B1	27	65.2129	2.88659	0.314286
13	B1	28	65.4079	2.86588	0.312671
13	B1	29	65.603	2.84378	0.311004
13	B1	30	65.798	2.82705	0.309596
13	B1	31	65.993	2.79994	0.308506
13	B1	32	66.1881	2.78024	0.307556
13	B1	33	66.3831	2.755	0.306461
13	B1	34	66.5781	2.73774	0.305007
13	B1	35	66.7732	2.71233	0.303171
13	B1	36	66.9682	2.68953	0.301158
13	B1	37	67.1632	2.66891	0.299321
13	B1	38	67.3583	2.64649	0.297994
13	B1	39	67.5533	2.62531	0.297321
13	B1	40	67.7483	2.61091	0.297151
13	B1	41	67.9434	2.58232	0.297137
13	B1	42	68.1384	2.56009	0.296922
13	B1	43	68.3334	2.5403	0.296307
13	B1	44	68.5285	2.51845	0.295275
13	B1	45	68.7235	2.50252	0.293918
13	B1	46	68.9185	2.47648	0.292317
13	B1	47	69.1135	2.45285	0.290511
13	B1	48	69.3086	2.43796	0.288497
13	B1	49	69.5036	2.41456	0.286271
13	B1	50	69.6986	2.39723	0.283876
13	B1	51	69.8937	2.37277	0.281468
13	B1	52	70.0887	2.34997	0.279318
13	B1	53	70.2837	2.33747	0.27771
13	B1	54	70.4788	2.31582	0.276762
13	B1	55	70.6738	2.29862	0.276308
13	B1	56	70.8688	2.27529	0.275953
13	B1	57	71.0639	2.25466	0.275272
13	B1	58	71.2589	2.23216	0.274005
13	B1	59	71.4539	2.2163	0.272121
13	B1	60	71.6489	2.19889	0.269762
13	B1	61	71.844	2.17306	0.267162
13	B1	62	72.039	2.15666	0.264595
13	B1	63	72.234	2.13905	0.262348
13	B1	64	72.4291	2.1192	0.260643
13	B1	65	72.6241	2.10467	0.25954
13	B1	66	72.8191	2.0815	0.25891
13	B1	67	73.0142	2.06827	0.258482
13	B1	68	73.2092	2.0426	0.257968
13	B1	69	73.4042	2.02841	0.25719
13	B1	70	73.5993	2.01015	0.256098
13	B1	71	73.7943	1.98957	0.254722
13	B1	72	73.9893	1.97291	0.253103
13	B1	73	74.1844	1.95412	0.251256
13	B1	74	74.3794	1.93684	0.249185
13	B1	75	74.5744	1.91772	0.246951
13	B1	76	74.7695	1.90023	0.2447
13	B1	77	74.9645	1.88303	0.242658
13	B1	78	75.1595	1.86734	0.241053
13	B1	79	75.3545	1.8506	0.240004
13	B1	80	75.5496	1.831	0.239426
13	B1	81	75.7446	1.81654	0.23904
13	B1	82	75.9396	1.80132	0.238472
13	B1	83	76.1347	1.7774	0.237441
13	B1	84	76.3297	1.7601	0.235903
13	B1	85	76.5247	1.74868	0.23406
13	B1	86	76.7198	1.73235	0.232243
13	B1	87	76.9148	1.71351	0.230737
13	B1	88	77.1098	1.69775	0.229667
13	B1	89	77.3049	1.68169	0.228981
13	B1	90	77.4999	1.66725	0.228519
13	B1	91	77.6949	1.64807	0.228095
13	B1	92	77.89	1.63202	0.227582
13	B1	93	78.085	1.61665	0.226962
13	B1	94	78.28	1.59995	0.226344
13	B1	95	78.4751	1.58517	0.225976
13	B1	96	78.6701	1.56678	0.226258
13	B1	97	78.8651	1.55174	0.227746
13	B1	98	79.0601	1.53378	0.231119
13	B1	99	79.2552	1.52203	0.237127
13	B1	100	79.4502	1.50441	0.246554
13	B1	101	79.6452	1.48659	0.260288
13	B1	102	79.8403	1.469	0.279548
13	B1	103	80.0353	1.44663	0.306187
13	B1	104	80.2303	1.42867	0.342966
13	B1	105	80.4254	1.40669	0.393664
13	B1	106	80.6204	1.37796	0.462821
13	B1	107	80.8154	1.34973	0.554876
13	B1	108	81.0105	1.31188	0.672495
13	B1	109	81.2055	1.27183	0.814106
13	B1	110	81.4005	1.21692	0.971351
13	B1	111	81.5956	1.14082	1.12775
13	B1	112	81.7906	1.04002	1.26005
13	B1	113	81.9856	0.904993	1.34294
13	B1	114	82.1806	0.754503	1.35613
13	B1	115	82.3757	0.605655	1.29127
13	B1	116	82.5707	0.495194	1.15551
13	B1	117	82.7657	0.427242	0.969907
13	B1	118	82.9608	0.39325	0.763112
13	B1	119	83.1558	0.379593	0.563222
13	B1	120	83.3508	0.371945	0.391002
13	B1	121	83.5459	0.368524	0.256793
13	B1	122	83.7409	0.365423	0.161294
13	B1	123	83.9359	0.364661	0.0987749
13	B1	124	84.131	0.363271	0.0608288
13	B1	125	84.326	0.361367	0.0392519
13	B1	126	84.521	0.359285	0.02756
13	B1	127	84.716	0.358932	0.0213454
13	B1	128	84.9111	0.357599	0.0179521
13	B1	129	85.1061	0.356623	0.0159324
13	B1	130	85.3011	0.355785	0.0145535
13	B1	131	85.4962	0.354723	0.0134698
13	B1	132	85.6912	0.353176	0.0125512
13	B1	133	85.8862	0.352597	0.0118006
13	B1	134	86.0813	0.352761	0.0112994
13	B1	135	86.2763	0.351135	0.0111465
13	B1	136	86.4713	0.351638	0.0113961
13	B1	137	86.6664	0.349762	0.0120086
13	B1	138	86.8614	0.34941	0.0128373
13	B1	139	87.0564	0.35015	0.0136599
13	B1	140	87.2515	0.345558	0.0142464
13	B1	141	87.4465	0.345539	0.014439
13	B1	142	87.6415	0.344985	0.014206
13	B1	143	87.8365	0.34342	0.0136487
13	B1	144	88.0316	0.342723	0.0129582
13	B1	145	88.2266	0.341264	0.0123492
13	B1	146	88.4216	0.342097	0.0119931
13	B1	147	88.6167	0.340362	0.0119681
13	B1	148	88.8117	0.340073	0.0122357
13	B1	149	89.0067	0.338255	0.0126543
13	B1	150	89.2018	0.337846	0.0130302
13	B1	151	89.3968	0.335442	0.0131946
13	B1	152	89.5918	0.333749	0.0130776
13	B1	153	89.7869	0.335153	0.0127321
13	B1	154	89.9819	0.33379	0.0122988
13	B1	155	90.1769	0.331655	0.0119326
13	B1	156	90.372	0.333673	0.0117404
13	B1	157	90.567	0.329483	0.0117638
13	B1	158	90.762	0.329605	0.0119886
13	B1	159	90.9571	0.331873	0.0123619
13	B1	160	91.1521	0.327917	0.0127946
13	B1	161	91.3471	0.325776	0.0131766
13	B1	162	91.5421	0.327508	0.0134079
13	B1	163	91.7372	0.324958	0.0134386
13	B1	164	91.9322	0.324239	0.0132871
13	B1	165	92.1272	0.322529	0.0130245
13	B1	166	92.3223	0.324268	0.0127386
13	B1	167	92.5173	0.320524	0.0124965
13	B1	168	92.7123	0.321003	0.0123176
13	B1	169	92.9074	0.32099	0.0121763
13	B1	170	93.1024	0.318826	0.0120264
13	B1	171	93.2974	0.317256	0.0118434
13	B1	172	93.4925	0.31802	0.0116454
13	B1	173	93.6875	0.316207	0.0114707
13	B1	174	93.8825	0.316748	0.0113096
13	B1	175	94.0776	0.315561	0.011041
13	B1	176	94.2726	0.314205	0.0104442
13	B1	177	94.4676	0.313097	0.00930877
13	B1	178	94.6627	0.309519	0.00758499
13	B1	179	94.8577	0.312998	0.00546415
14	B2	1	60.1421	3.69593	0.238609
14	B2	2	60.3371	3.69391	0.225012
14	B2	3	60.5322	3.6945	0.210733
14	B2	4	60.7272	3.6829	0.199185
14	B2	5	60.9222	3.67436	0.193037
14	B2	6	61.1173	3.66397	0.193395
14	B2	7	61.3123	3.65419	0.199772
14	B2	8	61.5073	3.63864	0.210627
14	B2	9	61.7024	3.62799	0.224102
14	B2	10	61.8974	3.61124	0.23859
14	B2	11	62.0924	3.59831	0.253018
14	B2	12	62.2874	3.57345	0.266863
14	B2	13	62.4825	3.56574	0.28001
14	B2	14	62.6775	3.54121	0.292524
14	B2	15	62.8725	3.52283	0.304418
14	B2	16	63.0676	3.50652	0.315581
14	B2	17	63.2626	3.48319	0.325784
14	B2	18	63.4576	3.46018	0.334832
14	B2	19	63.6527	3.43958	0.342626
14	B2	20	63.8477	3.4153	0.34913
14	B2	21	64.0427	3.39605	0.354276
14	B2	22	64.2378	3.37561	0.357916
14	B2	23	64.4328	3.34552	0.35993
14	B2	24	64.6278	3.32585	0.360409
14	B2	25	64.8229	3.29728	0.359735
14	B2	26	65.0179	3.28144	0.358471
14	B2	27	65.2129	3.25705	0.357117
14	B2	28	65.4079	3.23518	0.355931
14	B2	29	65.603	3.21275	0.354926
14	B2	30	65.798	3.18571	0.353988
14	B2	31	65.993	3.16862	0.353022
14	B2	32	66.1881	3.14348	0.351946
14	B2	33	66.3831	3.12214	0.350703
14	B2	34	66.5781	3.10103	0.349259
14	B2	35	66.7732	3.07669	0.347738
14	B2	36	66.9682	3.05414	0.346531
14	B2	37	67.1632	3.02923	0.346272
14	B2	38	67.3583	3.01197	0.347578
14	B2	39	67.5533	2.98586	0.350679
14	B2	40	67.7483	2.97506	0.355153
14	B2	41	67.9434	2.94373	0.360015
14	B2	42	68.1384	2.91713	0.364095
14	B2	43	68.3334	2.89673	0.366507
14	B2	44	68.5285	2.87045	0.366901
14	B2	45	68.7235	2.84841	0.36548
14	B2	46	68.9185	2.82441	0.362806
14	B2	47	69.1135	2.80425	0.359609
14	B2	48	69.3086	2.77356	0.356613
14	B2	49	69.5036	2.75938	0.354367
14	B2	50	69.6986	2.73288	0.353081
14	B2	51	69.8937	2.71877	0.352566
14	B2	52	70.0887	2.68941	0.352356
14	B2	53	70.2837	2.66423	0.351993
14	B2	54	70.4788	2.64534	0.351241
14	B2	55	70.6738	2.62343	0.350146
14	B2	56	70.8688	2.59973	0.348892
14	B2	57	71.0639	2.57812	0.347619
14	B2	58	71.2589	2.555	0.346335
14	B2	59	71.4539	2.53314	0.344935
14	B2	60	71.6489	2.51006	0.343285
14	B2	61	71.844	2.48967	0.341335
14	B2	62	72.039	2.46732	0.339175
14	B2	63	72.234	2.44408	0.33703
14	B2	64	72.4291	2.42252	0.33518
14	B2	65	72.6241	2.40534	0.333826
14	B2	66	72.8191	2.38493	0.333005
14	B2	67	73.0142	2.36027	0.33258
14	B2	68	73.2092	2.33619	0.332369
14	B2	69	73.4042	2.32304	0.332254
14	B2	70	73.5993	2.29572	0.332251
14	B2	71	73.7943	2.27572	0.332457
14	B2	72	73.9893	2.25522	0.332952
14	B2	73	74.1844	2.23559	0.333743
14	B2	74	74.3794	2.21186	0.334738
14	B2	75	74.5744	2.19212	0.335783
14	B2	76	74.7695	2.16742	0.336723
14	B2	77	74.9645	2.14931	0.337402
14	B2	78	75.1595	2.12867	0.337665
14	B2	79	75.3545	2.10355	0.337325
14	B2	80	75.5496	2.08172	0.336152
14	B2	81	75.7446	2.06284	0.333906
14	B2	82	75.9396	2.041	0.330421
14	B2	83	76.1347	2.01507	0.32571
14	B2	84	76.3297	1.99656	0.320054
14	B2	85	76.5247	1.97937	0.314019
14	B2	86	76.7198	1.95627	0.308298
14	B2	87	76.9148	1.94157	0.303487
14	B2	88	77.1098	1.91945	0.299846
14	B2	89	77.3049	1.90606	0.297215
14	B2	90	77.4999	1.8863	0.29514
14	B2	91	77.6949	1.85971	0.293164
14	B2	92	77.89	1.84631	0.291097
14	B2	93	78.085	1.82868	0.289132
14	B2	94	78.28	1.80842	0.287731
14	B2	95	78.4751	1.7939	0.2874
14	B2	96	78.6701	1.77257	0.288531
14	B2	97	78.8651	1.75732	0.291404
14	B2	98	79.0601	1.73572	0.29632
14	B2	99	79.2552	1.71806	0.303793
14	B2	100	79.4502	1.69979	0.314681
14	B2	101	79.6452	1.68015	0.33026
14	B2	102	79.8403	1.65843	0.352269
14	B2	103	80.0353	1.6402	0.383021
14	B2	104	80.2303	1.61613	0.425601
14	B2	105	80.4254	1.58674	0.484016
14	B2	106	80.6204	1.56071	0.56299
14	B2	107	80.8154	1.52688	0.66697
14	B2	108	81.0105	1.48946	0.79808
14	B2	109	81.2055	1.44513	0.953262
14	B2	110	81.4005	1.38405	1.1216
14	B2	111	81.5956	1.30676	1.28339
14	B2	112	81.7906	1.2009	1.41255
14	B2	113	81.9856	1.06418	1.48253
14	B2	114	82.1806	0.911975	1.47441
14	B2	115	82.3757	0.776166	1.38369
14	B2	116	82.5707	0.684455	1.22276
14	B2	117	82.7657	0.627585	1.01739
14	B2	118	82.9608	0.599641	0.798922
14	B2	119	83.1558	0.585927	0.595468
14	B2	120	83.3508	0.574381	0.425755
14	B2	121	83.5459	0.568745	0.297233
14	B2	122	83.7409	0.561911	0.208021
14	B2	123	83.9359	0.557275	0.150773
14	B2	124	84.131	0.551288	0.116501
14	B2	125	84.326	0.546026	0.097179
14	B2	126	84.521	0.54058	0.0868638
14	B2	127	84.716	0.537047	0.0817189
14	B2	128	84.9111	0.531462	0.0794766
14	B2	129	85.1061	0.528452	0.0788141
14	B2	130	85.3011	0.522154	0.0789087
14	B2	131	85.4962	0.516388	0.0792383
14	B2	132	85.6912	0.510577	0.0795439
14	B2	133	85.8862	0.506637	0.0798276
14	B2	134	86.0813	0.501419	0.0802924
14	B2	135	86.2763	0.496968	0.0812289
14	B2	136	86.4713	0.49192	0.0829074
14	B2	137	86.6664	0.486261	0.085535
14	B2	138	86.8614	0.481222	0.08928
14	B2	139	87.0564	0.475309	0.0943452
14	B2	140	87.2515	0.469913	0.101041
14	B2	141	87.4465	0.46423	0.109826
14	B2	142	87.6415	0.454875	0.121276
14	B2	143	87.8365	0.449479	0.135923
14	B2	144	88.0316	0.440943	0.15394
14	B2	145	88.2266	0.431565	0.174725
14	B2	146	88.4216	0.421897	0.196539
14	B2	147	88.6167	0.405705	0.216403
14	B2	148	88.8117	0.383692	0.230453
14	B2	149	89.0067	0.357997	0.234814
14	B2	150	89.2018	0.328721	0.226827
14	B2	151	89.3968	0.311694	0.20619
14	B2	152	89.5918	0.306599	0.17542
14	B2	153	89.7869	0.306921	0.139264
14	B2	154	89.9819	0.304192	0.103216
14	B2	155	90.1769	0.303038	0.0718414
14	B2	156	90.372	0.303778	0.0476843
14	B2	157	90.567	0.302313	0.0311334
14	B2	158	90.762	0.301641	0.0210473
14	B2	159	90.9571	0.302336	0.0156321
14	B2	160	91.1521	0.300339	0.0131431
14	B2	161	91.3471	0.298758	0.0122447
14	B2	162	91.5421	0.299806	0.0120815
14	B2	163	91.7372	0.298287	0.0121829
14	B2	164	91.9322	0.296674	0.0123246
14	B2	165	92.1272	0.29731	0.0124058
14	B2	166	92.3223	0.295039	0.0123771
14	B2	167	92.5173	0.295131	0.0122096
14	B2	168	92.7123	0.294665	0.0118996
14	B2	169	92.9074	0.292679	0.0114796
14	B2	170	93.1024	0.292698	0.0110311
14	B2	171	93.2974	0.291727	0.0106666
14	B2	172	93.4925	0.292546	0.0104747
14	B2	173	93.6875	0.291356	0.0104483
14	B2	174	93.8825	0.289814	0.0104465
14	B2	175	94.0776	0.289925	0.0102268
14	B2	176	94.2726	0.288232	0.00955161
14	B2	177	94.4676	0.287129	0.00830981
14	B2	178	94.6627	0.287979	0.00658659
14	B2	179	94.8577	0.286631	0.00464053
15	B3	1	60.1421	4.23708	0.25434
15	B3	2	60.3371	4.22077	0.252294
15	B3	3	60.5322	4.2093	0.24994
15	B3	4	60.7272	4.19032	0.247745
15	B3	5	60.9222	4.16898	0.246094
15	B3	6	61.1173	4.14884	0.245198
15	B3	7	61.3123	4.13319	0.245106
15	B3	8	61.5073	4.10807	0.245846
15	B3	9	61.7024	4.08802	0.247544
15	B3	10	61.8974	4.07425	0.250391
15	B3	11	62.0924	4.05053	0.254512
15	B3	12	62.2874	4.03239	0.259802
15	B3	13	62.4825	4.01201	0.265851
15	B3	14	62.6775	3.99022	0.27204
15	B3	15	62.8725	3.96478	0.277744
15	B3	16	63.0676	3.94423	0.282583
15	B3	17	63.2626	3.91581	0.286538
15	B3	18	63.4576	3.89399	0.289898
15	B3	19	63.6527	3.8754	0.293046
15	B3	20	63.8477	3.84507	0.296198
15	B3	21	64.0427	3.82867	0.299255
15	B3	22	64.2378	3.80037	0.30185
15	B3	23	64.4328	3.77435	0.303605
15	B3	24	64.6278	3.75208	0.304394
15	B3	25	64.8229	3.7206	0.304482
15	B3	26	65.0179	3.69773	0.304401
15	B3	27	65.2129	3.68228	0.304671
15	B3	28	65.4079	3.6512	0.30551
15	B3	29	65.603	3.62881	0.306748
15	B3	30	65.798	3.6028	0.307929
15	B3	31	65.993	3.57848	0.308526
15	B3	32	66.1881	3.55028	0.308128
15	B3	33	66.3831	3.5272	0.306549
15	B3	34	66.5781	3.50335	0.30388
15	B3	35	66.7732	3.47443	0.300523
15	B3	36	66.9682	3.45113	0.297185
15	B3	37	67.1632	3.42689	0.294722
15	B3	38	67.3583	3.4024	0.293855
15	B3	39	67.5533	3.38136	0.29484
15	B3	40	67.7483	3.36579	0.297305
15	B3	41	67.9434	3.3346	0.300386
15	B3	42	68.1384	3.30441	0.303119
15	B3	43	68.3334	3.28045	0.304834
15	B3	44	68.5285	3.26068	0.305336
15	B3	45	68.7235	3.23408	0.30483
15	B3	46	68.9185	3.20522	0.303705
15	B3	47	69.1135	3.18259	0.302327
15	B3	48	69.3086	3.16042	0.300916
15	B3	49	69.5036	3.13751	0.299513
15	B3	50	69.6986	3.10805	0.298054
15	B3	51	69.8937	3.08793	0.296475
15	B3	52	70.0887	3.0603	0.294841
15	B3	53	70.2837	3.03915	0.293353
15	B3	54	70.4788	3.01595	0.292251
15	B3	55	70.6738	2.99022	0.291655
15	B3	56	70.8688	2.9711	0.291434
15	B3	57	71.0639	2.94502	0.291243
15	B3	58	71.2589	2.92051	0.29068
15	B3	59	71.4539	2.89092	0.289493
15	B3	60	71.6489	2.87482	0.287716
15	B3	61	71.844	2.84819	0.285629
15	B3	62	72.039	2.82334	0.283611
15	B3	63	72.234	2.80336	0.281948
15	B3	64	72.4291	2.78344	0.280725
15	B3	65	72.6241	2.75819	0.279843
15	B3	66	72.8191	2.73291	0.279147
15	B3	67	73.0142	2.71411	0.278559
15	B3	68	73.2092	2.68674	0.278109
15	B3	69	73.4042	2.66954	0.27786
15	B3	70	73.5993	2.64579	0.277778
15	B3	71	73.7943	2.62358	0.277695
15	B3	72	73.9893	2.5995	0.277394
15	B3	73	74.1844	2.57625	0.27676
15	B3	74	74.3794	2.55093	0.27587
15	B3	75	74.5744	2.53338	0.274907
15	B3	76	74.7695	2.511	0.273995
15	B3	77	74.9645	2.49024	0.273053
15	B3	78	75.1595	2.46364	0.271812
15	B3	79	75.3545	2.44331	0.269976
15	B3	80	75.5496	2.42277	0.267423
15	B3	81	75.7446	2.39634	0.264334
15	B3	82	75.9396	2.3757	0.261139
15	B3	83	76.1347	2.35821	0.25834
15	B3	84	76.3297	2.33783	0.256284
15	B3	85	76.5247	2.32047	0.25505
15	B3	86	76.7198	2.29354	0.254485
15	B3	87	76.9148	2.27556	0.254355
15	B3	88	77.1098	2.25829	0.254513
15	B3	89	77.3049	2.23356	0.254954
15	B3	90	77.4999	2.21284	0.255794
15	B3	91	77.6949	2.19456	0.257183
15	B3	92	77.89	2.17487	0.259257
15	B3	93	78.085	2.15269	0.262171
15	B3	94	78.28	2.12973	0.266199
15	B3	95	78.4751	2.11005	0.27183
15	B3	96	78.6701	2.08617	0.279725
15	B3	97	78.8651	2.06506	0.290523
15	B3	98	79.0601	2.04515	0.304583
15	B3	99	79.2552	2.01945	0.321861
15	B3	100	79.4502	1.99341	0.342106
15	B3	101	79.6452	1.96007	0.365378
15	B3	102	79.8403	1.92944	0.392727
15	B3	103	80.0353	1.8966	0.426738
15	B3	104	80.2303	1.86554	0.47173
15	B3	105	80.4254	1.82823	0.53348
15	B3	106	80.6204	1.79177	0.618396
15	B3	107	80.8154	1.74937	0.732055
15	B3	108	81.0105	1.69008	0.877025
15	B3	109	81.2055	1.62983	1.05017
15	B3	110	81.4005	1.54657	1.24023
15	B3	111	81.5956	1.4349	1.42699
15	B3	112	81.7906	1.28517	1.58338
15	B3	113	81.9856	1.09722	1.681
15	B3	114	82.1806	0.892302	1.69764
15	B3	115	82.3757	0.700121	1.62434
15	B3	116	82.5707	0.546403	1.46869
15	B3	117	82.7657	0.43735	1.25312
15	B3	118	82.9608	0.373151	1.00853
15	B3	119	83.1558	0.339614	0.766128
15	B3	120	83.3508	0.323717	0.550301
15	B3	121	83.5459	0.312825	0.374996
15	B3	122	83.7409	0.308806	0.243761
15	B3	123	83.9359	0.305438	0.152485
15	B3	124	84.131	0.303844	0.0930707
15	B3	125	84.326	0.302353	0.0566115
15	B3	126	84.521	0.300979	0.035351
15	B3	127	84.716	0.300654	0.0234474
15	B3	128	84.9111	0.299675	0.0169344
15	B3	129	85.1061	0.298507	0.0133327
15	B3	130	85.3011	0.298405	0.0112198
15	B3	131	85.4962	0.294813	0.0098806
15	B3	132	85.6912	0.296271	0.0090332
15	B3	133	85.8862	0.296904	0.00860707
15	B3	134	86.0813	0.295364	0.00856657
15	B3	135	86.2763	0.294827	0.00881235
15	B3	136	86.4713	0.293862	0.0091734
15	B3	137	86.6664	0.292508	0.00946677
15	B3	138	86.8614	0.292473	0.00957104
15	B3	139	87.0564	0.290932	0.00946686
15	B3	140	87.2515	0.289599	0.00921968
15	B3	141	87.4465	0.289384	0.00891887
15	B3	142	87.6415	0.29067	0.00861277
15	B3	143	87.8365	0.288596	0.00828782
15	B3	144	88.0316	0.287426	0.007913
15	B3	145	88.2266	0.286229	0.0075188
15	B3	146	88.4216	0.28563	0.00723731
15	B3	147	88.6167	0.286621	0.00725133
15	B3	148	88.8117	0.28611	0.00767391
15	B3	149	89.0067	0.286125	0.00844336
15	B3	150	89.2018	0.283633	0.00932319
15	B3	151	89.3968	0.280771	0.0100155
15	B3	152	89.5918	0.282246	0.01031
15	B3	153	89.7869	0.28069	0.0101702
15	B3	154	89.9819	0.280442	0.00971719
15	B3	155	90.1769	0.279161	0.00914323
15	B3	156	90.372	0.2779	0.00862476
15	B3	157	90.567	0.279435	0.00826729
15	B3	158	90.762	0.277504	0.00809167
15	B3	159	90.9571	0.277851	0.00805201
15	B3	160	91.1521	0.274698	0.00808407
15	B3	161	91.3471	0.275837	0.00815732
15	B3	162	91.5421	0.275114	0.00829695
15	B3	163	91.7372	0.274534	0.00854971
15	B3	164	91.9322	0.274208	0.0089178
15	B3	165	92.1272	0.273488	0.00931421
15	B3	166	92.3223	0.27072	0.00958052
15	B3	167	92.5173	0.271179	0.00956125
15	B3	168	92.7123	0.270279	0.00918731
15	B3	169	92.9074	0.268845	0.00851579
15	B3	170	93.1024	0.268028	0.0077059
15	B3	171	93.2974	0.270026	0.00694717
15	B3	172	93.4925	0.268224	0.00637675
15	B3	173	93.6875	0.267254	0.00602985
15	B3	174	93.8825	0.267391	0.00583673
15	B3	175	94.0776	0.267299	0.00566047
15	B3	176	94.2726	0.265492	0.00535084
15	B3	177	94.4676	0.266751	0.00479666
15	B3	178	94.6627	0.264272	0.00396857
15	B3	179	94.8577	0.264184	0.00293848
16	B4	1	60.1421	4.17	0.245794
16	B4	2	60.3371	4.14623	0.240905
16	B4	3	60.5322	4.13197	0.234991
16	B4	4	60.7272	4.1152	0.229661
16	B4	5	60.9222	4.10541	0.226541
16	B4	6	61.1173	4.08563	0.226581
16	B4	7	61.3123	4.07206	0.229727
16	B4	8	61.5073	4.04846	0.235122
16	B4	9	61.7024	4.02836	0.241595
16	B4	10	61.8974	4.0081	0.248134
16	B4	11	62.0924	3.99076	0.254106
16	B4	12	62.2874	3.96859	0.259247
16	B4	13	62.4825	3.94378	0.263555
16	B4	14	62.6775	3.92195	0.267206
16	B4	15	62.8725	3.90661	0.270494
16	B4	16	63.0676	3.8747	0.273762
16	B4	17	63.2626	3.85506	0.27729
16	B4	18	63.4576	3.8389	0.281162
16	B4	19	63.6527	3.80854	0.285197
16	B4	20	63.8477	3.79218	0.289009
16	B4	21	64.0427	3.76297	0.292199
16	B4	22	64.2378	3.73683	0.294554
16	B4	23	64.4328	3.71317	0.296114
16	B4	24	64.6278	3.69325	0.297071
16	B4	25	64.8229	3.6643	0.297603
16	B4	26	65.0179	3.64708	0.297783
16	B4	27	65.2129	3.61658	0.29765
16	B4	28	65.4079	3.58991	0.297315
16	B4	29	65.603	3.56662	0.296978
16	B4	30	65.798	3.54993	0.296802
16	B4	31	65.993	3.5201	0.296757
16	B4	32	66.1881	3.50029	0.29658
16	B4	33	66.3831	3.46711	0.295893
16	B4	34	66.5781	3.44892	0.294416
16	B4	35	66.7732	3.42572	0.292141
16	B4	36	66.9682	3.39748	0.289461
16	B4	37	67.1632	3.37044	0.287089
16	B4	38	67.3583	3.3498	0.28581
16	B4	39	67.5533	3.32883	0.286118
16	B4	40	67.7483	3.31243	0.287941
16	B4	41	67.9434	3.28445	0.290651
16	B4	42	68.1384	3.25525	0.293414
16	B4	43	68.3334	3.22917	0.295568
16	B4	44	68.5285	3.2098	0.296836
16	B4	45	68.7235	3.18662	0.297241
16	B4	46	68.9185	3.1588	0.296919
16	B4	47	69.1135	3.1338	0.295966
16	B4	48	69.3086	3.11159	0.294435
16	B4	49	69.5036	3.08536	0.29241
16	B4	50	69.6986	3.06312	0.290043
16	B4	51	69.8937	3.03719	0.287539
16	B4	52	70.0887	3.01656	0.285116
16	B4	53	70.2837	2.9938	0.282952
16	B4	54	70.4788	2.96731	0.281185
16	B4	55	70.6738	2.94852	0.279908
16	B4	56	70.8688	2.92449	0.279165
16	B4	57	71.0639	2.89858	0.278932
16	B4	58	71.2589	2.87946	0.279077
16	B4	59	71.4539	2.8552	0.27936
16	B4	60	71.6489	2.83447	0.279472
16	B4	61	71.844	2.80535	0.279122
16	B4	62	72.039	2.78339	0.278118
16	B4	63	72.234	2.76502	0.276407
16	B4	64	72.4291	2.73939	0.274092
16	B4	65	72.6241	2.71849	0.271458
16	B4	66	72.8191	2.68946	0.268953
16	B4	67	73.0142	2.67495	0.267081
16	B4	68	73.2092	2.65256	0.266198
16	B4	69	73.4042	2.63382	0.266295
16	B4	70	73.5993	2.60968	0.266943
16	B4	71	73.7943	2.58855	0.267483
16	B4	72	73.9893	2.56405	0.267373
16	B4	73	74.1844	2.53889	0.266452
16	B4	74	74.3794	2.51731	0.264962
16	B4	75	74.5744	2.49928	0.263317
16	B4	76	74.7695	2.48469	0.261809
16	B4	77	74.9645	2.45326	0.260492
16	B4	78	75.1595	2.43291	0.25927
16	B4	79	75.3545	2.41299	0.258047
16	B4	80	75.5496	2.39327	0.256803
16	B4	81	75.7446	2.37282	0.255523
16	B4	82	75.9396	2.3515	0.254139
16	B4	83	76.1347	2.32758	0.252581
16	B4	84	76.3297	2.30818	0.250882
16	B4	85	76.5247	2.28903	0.24928
16	B4	86	76.7198	2.26637	0.248145
16	B4	87	76.9148	2.25279	0.2478
16	B4	88	77.1098	2.22914	0.248327
16	B4	89	77.3049	2.20993	0.249493
16	B4	90	77.4999	2.1898	0.250834
16	B4	91	77.6949	2.16706	0.251855
16	B4	92	77.89	2.14534	0.252255
16	B4	93	78.085	2.12573	0.252069
16	B4	94	78.28	2.10633	0.251704
16	B4	95	78.4751	2.08188	0.251873
16	B4	96	78.6701	2.06344	0.253444
16	B4	97	78.8651	2.0479	0.257282
16	B4	98	79.0601	2.02228	0.264166
16	B4	99	79.2552	2.00389	0.274811
16	B4	100	79.4502	1.9813	0.290041
16	B4	101	79.6452	1.95763	0.311022
16	B4	102	79.8403	1.93282	0.339515
16	B4	103	80.0353	1.9059	0.378077
16	B4	104	80.2303	1.87851	0.430192
16	B4	105	80.4254	1.84441	0.500234
16	B4	106	80.6204	1.80327	0.593054
16	B4	107	80.8154	1.76422	0.712922
16	B4	108	81.0105	1.70475	0.861577
16	B4	109	81.2055	1.6416	1.03563
16	B4	110	81.4005	1.56099	1.2241
16	B4	111	81.5956	1.4436	1.40753
16	B4	112	81.7906	1.29693	1.5599
16	B4	113	81.9856	1.11296	1.6539
16	B4	114	82.1806	0.909918	1.66823
16	B4	115	82.3757	0.71619	1.59437
16	B4	116	82.5707	0.56604	1.43993
16	B4	117	82.7657	0.457549	1.22697
16	B4	118	82.9608	0.395373	0.985889
16	B4	119	83.1558	0.362498	0.747335
16	B4	120	83.3508	0.346013	0.535286
16	B4	121	83.5459	0.337384	0.363389
16	B4	122	83.7409	0.333941	0.235009
16	B4	123	83.9359	0.330182	0.145943
16	B4	124	84.131	0.328497	0.0880814
16	B4	125	84.326	0.327068	0.0525968
16	B4	126	84.521	0.325576	0.0319067
16	B4	127	84.716	0.326208	0.0204016
16	B4	128	84.9111	0.325499	0.0143318
16	B4	129	85.1061	0.325258	0.0113382
16	B4	130	85.3011	0.324695	0.00997789
16	B4	131	85.4962	0.321005	0.00939555
16	B4	132	85.6912	0.323515	0.00912647
16	B4	133	85.8862	0.321065	0.00897044
16	B4	134	86.0813	0.320695	0.00887528
16	B4	135	86.2763	0.320573	0.00883346
16	B4	136	86.4713	0.319626	0.00880943
16	B4	137	86.6664	0.31896	0.0087246
16	B4	138	86.8614	0.3182	0.00849227
16	B4	139	87.0564	0.316493	0.00807725
16	B4	140	87.2515	0.31548	0.00753188
16	B4	141	87.4465	0.316723	0.0069863
16	B4	142	87.6415	0.315776	0.0065915
16	B4	143	87.8365	0.315024	0.0064565
16	B4	144	88.0316	0.315625	0.00660429
16	B4	145	88.2266	0.312962	0.00696938
16	B4	146	88.4216	0.314977	0.00742324
16	B4	147	88.6167	0.313021	0.00782261
16	B4	148	88.8117	0.312114	0.00806613
16	B4	149	89.0067	0.310106	0.0081385
16	B4	150	89.2018	0.310395	0.00811561
16	B4	151	89.3968	0.310141	0.00811696
16	B4	152	89.5918	0.310238	0.00822908
16	B4	153	89.7869	0.307757	0.00845283
16	B4	154	89.9819	0.307713	0.00870919
16	B4	155	90.1769	0.306871	0.00889046
16	B4	156	90.372	0.305387	0.00891639
16	B4	157	90.567	0.306655	0.00875914
16	B4	158	90.762	0.303843	0.00844224
16	B4	159	90.9571	0.303547	0.00803114
16	B4	160	91.1521	0.303201	0.00762394
16	B4	161	91.3471	0.303273	0.00732505
16	B4	162	91.5421	0.302902	0.00720238
16	B4	163	91.7372	0.302386	0.00724919
16	B4	164	91.9322	0.300608	0.0073816
16	B4	165	92.1272	0.300065	0.00748697
16	B4	166	92.3223	0.300771	0.0074909
16	B4	167	92.5173	0.298016	0.00740151
16	B4	168	92.7123	0.299254	0.00730636
16	B4	169	92.9074	0.2986	0.00732383
16	B4	170	93.1024	0.297013	0.0075356
16	B4	171	93.2974	0.297943	0.00792993
16	B4	172	93.4925	0.297051	0.0083837
16	B4	173	93.6875	0.294754	0.00869813
16	B4	174	93.8825	0.293964	0.00867756
16	B4	175	94.0776	0.29354	0.0082097
16	B4	176	94.2726	0.292438	0.00730425
16	B4	177	94.4676	0.293782	0.00607417
16	B4	178	94.6627	0.291974	0.00468284
16	B4	179	94.8577	0.290999	0.00329642
25	C1	1	60.1421	4.51821	0.227088
25	C1	2	60.3371	4.49408	0.22734
25	C1	3	60.5322	4.47787	0.22691
25	C1	4	60.7272	4.45281	0.225757
25	C1	5	60.9222	4.4342	0.224151
25	C1	6	61.1173	4.40528	0.222568
25	C1	7	61.3123	4.3951	0.221526
25	C1	8	61.5073	4.36285	0.221441
25	C1	9	61.7024	4.34676	0.222525
25	C1	10	61.8974	4.32372	0.224722
25	C1	11	62.0924	4.30641	0.2277
25	C1	12	62.2874	4.28239	0.23091
25	C1	13	62.4825	4.25616	0.233721
25	C1	14	62.6775	4.2315	0.235616
25	C1	15	62.8725	4.20897	0.236323
25	C1	16	63.0676	4.18693	0.235901
25	C1	17	63.2626	4.15712	0.234699
25	C1	18	63.4576	4.13888	0.233257
25	C1	19	63.6527	4.11119	0.232158
25	C1	20	63.8477	4.09609	0.231865
25	C1	21	64.0427	4.07373	0.232603
25	C1	22	64.2378	4.04334	0.234324
25	C1	23	64.4328	4.02822	0.23675
25	C1	24	64.6278	4.00159	0.239443
25	C1	25	64.8229	3.97821	0.241906
25	C1	26	65.0179	3.95517	0.243712
25	C1	27	65.2129	3.92878	0.244662
25	C1	28	65.4079	3.90049	0.244885
25	C1	29	65.603	3.87808	0.244784
25	C1	30	65.798	3.85554	0.244823
25	C1	31	65.993	3.83301	0.245276
25	C1	32	66.1881	3.81292	0.246099
25	C1	33	66.3831	3.78111	0.247019
25	C1	34	66.5781	3.7558	0.247761
25	C1	35	66.7732	3.73713	0.248271
25	C1	36	66.9682	3.7044	0.248741
25	C1	37	67.1632	3.68392	0.249483
25	C1	38	67.3583	3.65848	0.2507
25	C1	39	67.5533	3.63107	0.252328
25	C1	40	67.7483	3.6204	0.254062
25	C1	41	67.9434	3.57342	0.255537
25	C1	42	68.1384	3.55627	0.256523
25	C1	43	68.3334	3.52727	0.256986
25	C1	44	68.5285	3.51135	0.257008
25	C1	45	68.7235	3.48201	0.25668
25	C1	46	68.9185	3.44884	0.256076
25	C1	47	69.1135	3.42816	0.255294
25	C1	48	69.3086	3.40283	0.254481
25	C1	49	69.5036	3.38149	0.253766
25	C1	50	69.6986	3.35139	0.253175
25	C1	51	69.8937	3.32972	0.252596
25	C1	52	70.0887	3.30164	0.251858
25	C1	53	70.2837	3.28013	0.250863
25	C1	54	70.4788	3.24975	0.249651
25	C1	55	70.6738	3.22957	0.248401
25	C1	56	70.8688	3.20266	0.247319
25	C1	57	71.0639	3.17905	0.246556
25	C1	58	71.2589	3.15623	0.246147
25	C1	59	71.4539	3.12934	0.246054
25	C1	60	71.6489	3.10438	0.246192
25	C1	61	71.844	3.07823	0.246455
25	C1	62	72.039	3.05786	0.246664
25	C1	63	72.234	3.03716	0.246568
25	C1	64	72.4291	3.00368	0.245926
25	C1	65	72.6241	2.97848	0.24466
25	C1	66	72.8191	2.95827	0.242973
25	C1	67	73.0142	2.93396	0.241286
25	C1	68	73.2092	2.9071	0.240046
25	C1	69	73.4042	2.89064	0.239489
25	C1	70	73.5993	2.86457	0.239537
25	C1	71	73.7943	2.84039	0.239869
25	C1	72	73.9893	2.81165	0.240122
25	C1	73	74.1844	2.79385	0.240097
25	C1	74	74.3794	2.76502	0.239882
25	C1	75	74.5744	2.74273	0.239807
25	C1	76	74.7695	2.7164	0.240306
25	C1	77	74.9645	2.70249	0.241762
25	C1	78	75.1595	2.67154	0.244447
25	C1	79	75.3545	2.64999	0.248627
25	C1	80	75.5496	2.62556	0.254742
25	C1	81	75.7446	2.59367	0.26361
25	C1	82	75.9396	2.57541	0.276454
25	C1	83	76.1347	2.54904	0.294843
25	C1	84	76.3297	2.52312	0.320634
25	C1	85	76.5247	2.49159	0.356069
25	C1	86	76.7198	2.45578	0.40406
25	C1	87	76.9148	2.42149	0.468412
25	C1	88	77.1098	2.37758	0.553714
25	C1	89	77.3049	2.32746	0.664567
25	C1	90	77.4999	2.26987	0.804034
25	C1	91	77.6949	2.19551	0.971499
25	C1	92	77.89	2.11018	1.16056
25	C1	93	78.085	1.98739	1.35783
25	C1	94	78.28	1.82553	1.54363
25	C1	95	78.4751	1.62579	1.69475
25	C1	96	78.6701	1.39125	1.78902
25	C1	97	78.8651	1.15273	1.81031
25	C1	98	79.0601	0.918368	1.75239
25	C1	99	79.2552	0.718675	1.62051
25	C1	100	79.4502	0.55447	1.43025
25	C1	101	79.6452	0.431521	1.20402
25	C1	102	79.8403	0.348099	0.96639
25	C1	103	80.0353	0.297793	0.739518
25	C1	104	80.2303	0.271619	0.539807
25	C1	105	80.4254	0.258367	0.376375
25	C1	106	80.6204	0.249481	0.25136
25	C1	107	80.8154	0.245914	0.161599
25	C1	108	81.0105	0.241763	0.100886
25	C1	109	81.2055	0.241329	0.0620772
25	C1	110	81.4005	0.240884	0.0385707
25	C1	111	81.5956	0.239024	0.0250503
25	C1	112	81.7906	0.238353	0.0176385
25	C1	113	81.9856	0.236512	0.0137195
25	C1	114	82.1806	0.237051	0.0116476
25	C1	115	82.3757	0.234328	0.0104637
25	C1	116	82.5707	0.233655	0.00966961
25	C1	117	82.7657	0.233364	0.00905707
25	C1	118	82.9608	0.232194	0.00858126
25	C1	119	83.1558	0.230752	0.00826367
25	C1	120	83.3508	0.232319	0.00812538
25	C1	121	83.5459	0.229915	0.00815603
25	C1	122	83.7409	0.228924	0.0083149
25	C1	123	83.9359	0.228502	0.0085501
25	C1	124	84.131	0.227793	0.00881389
25	C1	125	84.326	0.226312	0.00906628
25	C1	126	84.521	0.226562	0.00927208
25	C1	127	84.716	0.224085	0.00940226
25	C1	128	84.9111	0.223782	0.00944721
25	C1	129	85.1061	0.222766	0.0094268
25	C1	130	85.3011	0.221281	0.00938628
25	C1	131	85.4962	0.221413	0.00937367
25	C1	132	85.6912	0.22007	0.00941186
25	C1	133	85.8862	0.219332	0.00948556
25	C1	134	86.0813	0.219093	0.00955199
25	C1	135	86.2763	0.215328	0.00956478
25	C1	136	86.4713	0.216598	0.00949259
25	C1	137	86.6664	0.215938	0.00932205
25	C1	138	86.8614	0.214139	0.00905511
25	C1	139	87.0564	0.213605	0.00871266
25	C1	140	87.2515	0.210911	0.00834444
25	C1	141	87.4465	0.21244	0.00802377
25	C1	142	87.6415	0.211454	0.00782091
25	C1	143	87.8365	0.211061	0.00776565
25	C1	144	88.0316	0.20943	0.00783092
25	C1	145	88.2266	0.208636	0.00795052
25	C1	146	88.4216	0.208786	0.00806043
25	C1	147	88.6167	0.206916	0.00813159
25	C1	148	88.8117	0.205367	0.00817387
25	C1	149	89.0067	0.20605	0.00821112
25	C1	150	89.2018	0.204483	0.00825429
25	C1	151	89.3968	0.203662	0.00829559
25	C1	152	89.5918	0.200937	0.00833003
25	C1	153	89.7869	0.202638	0.00837811
25	C1	154	89.9819	0.201435	0.00848023
25	C1	155	90.1769	0.20045	0.00866148
25	C1	156	90.372	0.199362	0.00889615
25	C1	157	90.567	0.19803	0.00910859
25	C1	158	90.762	0.197752	0.0092137
25	C1	159	90.9571	0.195629	0.00917018
25	C1	160	91.1521	0.194434	0.00900338
25	C1	161	91.3471	0.195855	0.00878338
25	C1	162	91.5421	0.194305	0.00857608
25	C1	163	91.7372	0.192685	0.00840812
25	C1	164	91.9322	0.191398	0.0082701
25	C1	165	92.1272	0.191469	0.00814409
25	C1	166	92.3223	0.190329	0.00802268
25	C1	167	92.5173	0.191622	0.00790056
25	C1	168	92.7123	0.18831	0.0077609
25	C1	169	92.9074	0.187105	0.0075816
25	C1	170	93.1024	0.187524	0.00736093
25	C1	171	93.2974	0.188492	0.00713483
25	C1	172	93.4925	0.184834	0.00695959
25	C1	173	93.6875	0.186157	0.00686891
25	C1	174	93.8825	0.185384	0.00683127
25	C1	175	94.0776	0.184687	0.0067383
25	C1	176	94.2726	0.183059	0.00643623
25	C1	177	94.4676	0.182868	0.00579537
25	C1	178	94.6627	0.180704	0.00478615
25	C1	179	94.8577	0.181058	0.00351716
26	C2	1	60.1421	4.66313	0.227579
26	C2	2	60.3371	4.64329	0.228409
26	C2	3	60.5322	4.62535	0.228811
26	C2	4	60.7272	4.60428	0.228443
26	C2	5	60.9222	4.58015	0.227176
26	C2	6	61.1173	4.55879	0.225229
26	C2	7	61.3123	4.52813	0.223159
26	C2	8	61.5073	4.51186	0.221682
26	C2	9	61.7024	4.49451	0.221385
26	C2	10	61.8974	4.47999	0.222518
26	C2	11	62.0924	4.44819	0.224939
26	C2	12	62.2874	4.42638	0.228289
26	C2	13	62.4825	4.40731	0.232166
26	C2	14	62.6775	4.38417	0.236201
26	C2	15	62.8725	4.36005	0.24006
26	C2	16	63.0676	4.3395	0.243431
26	C2	17	63.2626	4.30875	0.246057
26	C2	18	63.4576	4.27893	0.247825
26	C2	19	63.6527	4.26943	0.248786
26	C2	20	63.8477	4.23541	0.249134
26	C2	21	64.0427	4.21234	0.249172
26	C2	22	64.2378	4.18337	0.249251
26	C2	23	64.4328	4.16436	0.24967
26	C2	24	64.6278	4.14307	0.250548
26	C2	25	64.8229	4.11522	0.251775
26	C2	26	65.0179	4.09231	0.253047
26	C2	27	65.2129	4.06461	0.254063
26	C2	28	65.4079	4.03711	0.254688
26	C2	29	65.603	4.01452	0.255007
26	C2	30	65.798	3.99495	0.255256
26	C2	31	65.993	3.95996	0.25566
26	C2	32	66.1881	3.93874	0.256282
26	C2	33	66.3831	3.91916	0.256948
26	C2	34	66.5781	3.89097	0.257331
26	C2	35	66.7732	3.86445	0.2572
26	C2	36	66.9682	3.83388	0.256676
26	C2	37	67.1632	3.80712	0.256301
26	C2	38	67.3583	3.78669	0.256823
26	C2	39	67.5533	3.7602	0.258747
26	C2	40	67.7483	3.74512	0.261985
26	C2	41	67.9434	3.7112	0.265843
26	C2	42	68.1384	3.68574	0.269359
26	C2	43	68.3334	3.64816	0.271773
26	C2	44	68.5285	3.63168	0.272806
26	C2	45	68.7235	3.59912	0.272641
26	C2	46	68.9185	3.57632	0.27172
26	C2	47	69.1135	3.54686	0.270498
26	C2	48	69.3086	3.51974	0.269308
26	C2	49	69.5036	3.49208	0.268299
26	C2	50	69.6986	3.47393	0.267417
26	C2	51	69.8937	3.44124	0.266465
26	C2	52	70.0887	3.41691	0.265232
26	C2	53	70.2837	3.38667	0.263661
26	C2	54	70.4788	3.36254	0.261935
26	C2	55	70.6738	3.33776	0.260388
26	C2	56	70.8688	3.31146	0.259288
26	C2	57	71.0639	3.29108	0.258666
26	C2	58	71.2589	3.26099	0.258323
26	C2	59	71.4539	3.23612	0.258019
26	C2	60	71.6489	3.20585	0.257686
26	C2	61	71.844	3.18061	0.257468
26	C2	62	72.039	3.16034	0.25756
26	C2	63	72.234	3.13998	0.257955
26	C2	64	72.4291	3.10991	0.258367
26	C2	65	72.6241	3.07648	0.258376
26	C2	66	72.8191	3.05922	0.257698
26	C2	67	73.0142	3.02926	0.256366
26	C2	68	73.2092	3.00396	0.254696
26	C2	69	73.4042	2.98015	0.253094
26	C2	70	73.5993	2.96077	0.251837
26	C2	71	73.7943	2.92879	0.250976
26	C2	72	73.9893	2.90741	0.250381
26	C2	73	74.1844	2.88266	0.249884
26	C2	74	74.3794	2.85893	0.249428
26	C2	75	74.5744	2.82789	0.249151
26	C2	76	74.7695	2.80778	0.249363
26	C2	77	74.9645	2.78824	0.250445
26	C2	78	75.1595	2.75977	0.252762
26	C2	79	75.3545	2.73513	0.25666
26	C2	80	75.5496	2.71192	0.262553
26	C2	81	75.7446	2.6832	0.271056
26	C2	82	75.9396	2.65838	0.283073
26	C2	83	76.1347	2.63228	0.299856
26	C2	84	76.3297	2.6054	0.323065
26	C2	85	76.5247	2.57514	0.354893
26	C2	86	76.7198	2.53675	0.398236
26	C2	87	76.9148	2.50783	0.456841
26	C2	88	77.1098	2.46472	0.535235
26	C2	89	77.3049	2.41676	0.638234
26	C2	90	77.4999	2.35503	0.769795
26	C2	91	77.6949	2.28951	0.931151
26	C2	92	77.89	2.20752	1.11853
26	C2	93	78.085	2.10111	1.32125
26	C2	94	78.28	1.95269	1.52127
26	C2	95	78.4751	1.7586	1.69511
26	C2	96	78.6701	1.53488	1.81795
26	C2	97	78.8651	1.28091	1.86915
26	C2	98	79.0601	1.03546	1.83734
26	C2	99	79.2552	0.816852	1.72342
26	C2	100	79.4502	0.633762	1.54057
26	C2	101	79.6452	0.496021	1.31121
26	C2	102	79.8403	0.399798	1.062
26	C2	103	80.0353	0.344807	0.818492
26	C2	104	80.2303	0.31603	0.600619
26	C2	105	80.4254	0.300992	0.420348
26	C2	106	80.6204	0.292922	0.281498
26	C2	107	80.8154	0.286754	0.181399
26	C2	108	81.0105	0.28464	0.113466
26	C2	109	81.2055	0.281833	0.0697637
26	C2	110	81.4005	0.280921	0.0428933
26	C2	111	81.5956	0.278815	0.0269831
26	C2	112	81.7906	0.277578	0.0178977
26	C2	113	81.9856	0.27897	0.0129596
26	C2	114	82.1806	0.277499	0.0104937
26	C2	115	82.3757	0.277864	0.00941574
26	C2	116	82.5707	0.276007	0.00897902
26	C2	117	82.7657	0.274769	0.00868245
26	C2	118	82.9608	0.272992	0.00826482
26	C2	119	83.1558	0.271681	0.00769532
26	C2	120	83.3508	0.272628	0.00710585
26	C2	121	83.5459	0.27234	0.00667858
26	C2	122	83.7409	0.271829	0.00653939
26	C2	123	83.9359	0.270324	0.0067027
26	C2	124	84.131	0.269771	0.00707575
26	C2	125	84.326	0.270865	0.0075046
26	C2	126	84.521	0.268322	0.00783734
26	C2	127	84.716	0.267061	0.00798515
26	C2	128	84.9111	0.265735	0.00795947
26	C2	129	85.1061	0.265899	0.00786505
26	C2	130	85.3011	0.265282	0.00784266
26	C2	131	85.4962	0.265539	0.0079909
26	C2	132	85.6912	0.263752	0.00831472
26	C2	133	85.8862	0.263308	0.00873056
26	C2	134	86.0813	0.262445	0.00912102
26	C2	135	86.2763	0.259223	0.00939743
26	C2	136	86.4713	0.261361	0.00953212
26	C2	137	86.6664	0.257786	0.00955077
26	C2	138	86.8614	0.259756	0.00950022
26	C2	139	87.0564	0.256067	0.00941953
26	C2	140	87.2515	0.255825	0.00932585
26	C2	141	87.4465	0.256079	0.00921513
26	C2	142	87.6415	0.255076	0.00907297
26	C2	143	87.8365	0.252761	0.00889159
26	C2	144	88.0316	0.252352	0.0086881
26	C2	145	88.2266	0.251697	0.00851109
26	C2	146	88.4216	0.251877	0.0084275
26	C2	147	88.6167	0.250002	0.00849286
26	C2	148	88.8117	0.249187	0.00872138
26	C2	149	89.0067	0.249083	0.00907221
26	C2	150	89.2018	0.246603	0.00946225
26	C2	151	89.3968	0.24633	0.00980057
26	C2	152	89.5918	0.24431	0.0100252
26	C2	153	89.7869	0.243843	0.010117
26	C2	154	89.9819	0.243251	0.0100847
26	C2	155	90.1769	0.243533	0.00993705
26	C2	156	90.372	0.239255	0.00967477
26	C2	157	90.567	0.240015	0.00931519
26	C2	158	90.762	0.238534	0.00892327
26	C2	159	90.9571	0.239967	0.00861166
26	C2	160	91.1521	0.236893	0.00849813
26	C2	161	91.3471	0.237818	0.00864506
26	C2	162	91.5421	0.235991	0.00902076
26	C2	163	91.7372	0.236067	0.00950491
26	C2	164	91.9322	0.23319	0.00993384
26	C2	165	92.1272	0.233066	0.0101621
26	C2	166	92.3223	0.231309	0.0101171
26	C2	167	92.5173	0.230832	0.00982653
26	C2	168	92.7123	0.229663	0.00940576
26	C2	169	92.9074	0.228611	0.00901057
26	C2	170	93.1024	0.229868	0.00877036
26	C2	171	93.2974	0.227318	0.00873233
26	C2	172	93.4925	0.227448	0.00884179
26	C2	173	93.6875	0.225215	0.00896675
26	C2	174	93.8825	0.224848	0.00894736
26	C2	175	94.0776	0.223105	0.00864303
26	C2	176	94.2726	0.224524	0.00796297
26	C2	177	94.4676	0.221192	0.00688701
26	C2	178	94.6627	0.220364	0.00548444
26	C2	179	94.8577	0.220855	0.00391837
27	C3	1	60.1421	4.2177	0.189704
27	C3	2	60.3371	4.20229	0.189428
27	C3	3	60.5322	4.18323	0.189333
27	C3	4	60.7272	4.17164	0.189602
27	C3	5	60.9222	4.15495	0.190288
27	C3	6	61.1173	4.1316	0.191232
27	C3	7	61.3123	4.11912	0.192149
27	C3	8	61.5073	4.09317	0.192812
27	C3	9	61.7024	4.07143	0.193235
27	C3	10	61.8974	4.05807	0.193616
27	C3	11	62.0924	4.04055	0.194154
27	C3	12	62.2874	4.02481	0.194854
27	C3	13	62.4825	4.00166	0.195536
27	C3	14	62.6775	3.98136	0.196058
27	C3	15	62.8725	3.96077	0.196528
27	C3	16	63.0676	3.94144	0.197328
27	C3	17	63.2626	3.92491	0.198908
27	C3	18	63.4576	3.90949	0.201496
27	C3	19	63.6527	3.8903	0.204919
27	C3	20	63.8477	3.86388	0.208673
27	C3	21	64.0427	3.84876	0.212147
27	C3	22	64.2378	3.82261	0.214861
27	C3	23	64.4328	3.80346	0.216619
27	C3	24	64.6278	3.78578	0.21753
27	C3	25	64.8229	3.7537	0.217948
27	C3	26	65.0179	3.74124	0.218317
27	C3	27	65.2129	3.7204	0.218972
27	C3	28	65.4079	3.69501	0.219989
27	C3	29	65.603	3.6808	0.221137
27	C3	30	65.798	3.65562	0.22201
27	C3	31	65.993	3.63164	0.222272
27	C3	32	66.1881	3.60573	0.221849
27	C3	33	66.3831	3.59006	0.220979
27	C3	34	66.5781	3.56782	0.220095
27	C3	35	66.7732	3.54479	0.219644
27	C3	36	66.9682	3.5264	0.219962
27	C3	37	67.1632	3.50175	0.221194
27	C3	38	67.3583	3.48118	0.22328
27	C3	39	67.5533	3.45699	0.225926
27	C3	40	67.7483	3.44485	0.228653
27	C3	41	67.9434	3.41419	0.230926
27	C3	42	68.1384	3.38464	0.232373
27	C3	43	68.3334	3.36952	0.232929
27	C3	44	68.5285	3.3429	0.232827
27	C3	45	68.7235	3.32241	0.232414
27	C3	46	68.9185	3.30123	0.231948
27	C3	47	69.1135	3.27598	0.231472
27	C3	48	69.3086	3.25666	0.230867
27	C3	49	69.5036	3.22928	0.229968
27	C3	50	69.6986	3.2085	0.228707
27	C3	51	69.8937	3.18739	0.227169
27	C3	52	70.0887	3.16518	0.22559
27	C3	53	70.2837	3.13993	0.224291
27	C3	54	70.4788	3.12334	0.223578
27	C3	55	70.6738	3.09965	0.223633
27	C3	56	70.8688	3.07928	0.224432
27	C3	57	71.0639	3.05673	0.225724
27	C3	58	71.2589	3.03489	0.227083
27	C3	59	71.4539	3.00995	0.228052
27	C3	60	71.6489	2.98927	0.228262
27	C3	61	71.844	2.96282	0.227537
27	C3	62	72.039	2.94167	0.225916
27	C3	63	72.234	2.92381	0.223624
27	C3	64	72.4291	2.89526	0.22102
27	C3	65	72.6241	2.87611	0.218523
27	C3	66	72.8191	2.85968	0.216535
27	C3	67	73.0142	2.83411	0.215343
27	C3	68	73.2092	2.81654	0.21505
27	C3	69	73.4042	2.79523	0.215551
27	C3	70	73.5993	2.77565	0.216567
27	C3	71	73.7943	2.75145	0.217738
27	C3	72	73.9893	2.72996	0.218722
27	C3	73	74.1844	2.71072	0.219286
27	C3	74	74.3794	2.68709	0.219389
27	C3	75	74.5744	2.66473	0.219219
27	C3	76	74.7695	2.64268	0.219194
27	C3	77	74.9645	2.62154	0.21985
27	C3	78	75.1595	2.60562	0.221745
27	C3	79	75.3545	2.58486	0.225376
27	C3	80	75.5496	2.55738	0.231236
27	C3	81	75.7446	2.5372	0.239944
27	C3	82	75.9396	2.5136	0.25239
27	C3	83	76.1347	2.49255	0.269755
27	C3	84	76.3297	2.46734	0.293534
27	C3	85	76.5247	2.4419	0.325629
27	C3	86	76.7198	2.40892	0.368617
27	C3	87	76.9148	2.37644	0.426046
27	C3	88	77.1098	2.33478	0.502466
27	C3	89	77.3049	2.29177	0.602789
27	C3	90	77.4999	2.24199	0.730773
27	C3	91	77.6949	2.17951	0.886762
27	C3	92	77.89	2.10025	1.06535
27	C3	93	78.085	1.99747	1.25393
27	C3	94	78.28	1.84821	1.43316
27	C3	95	78.4751	1.66451	1.57972
27	C3	96	78.6701	1.44784	1.67103
27	C3	97	78.8651	1.22182	1.69059
27	C3	98	79.0601	1.00019	1.63216
27	C3	99	79.2552	0.820456	1.50152
27	C3	100	79.4502	0.669509	1.31509
27	C3	101	79.6452	0.565745	1.09606
27	C3	102	79.8403	0.496063	0.869225
27	C3	103	80.0353	0.456394	0.65621
27	C3	104	80.2303	0.437416	0.472159
27	C3	105	80.4254	0.425992	0.324584
27	C3	106	80.6204	0.419441	0.214117
27	C3	107	80.8154	0.417258	0.136535
27	C3	108	81.0105	0.412863	0.0851508
27	C3	109	81.2055	0.412276	0.0528684
27	C3	110	81.4005	0.410923	0.0335071
27	C3	111	81.5956	0.40991	0.0223555
27	C3	112	81.7906	0.407856	0.016165
27	C3	113	81.9856	0.408745	0.0128527
27	C3	114	82.1806	0.407565	0.0111424
27	C3	115	82.3757	0.406017	0.0102772
27	C3	116	82.5707	0.404514	0.00983018
27	C3	117	82.7657	0.404261	0.00958942
27	C3	118	82.9608	0.403298	0.00947434
27	C3	119	83.1558	0.402309	0.00946019
27	C3	120	83.3508	0.402432	0.00951838
27	C3	121	83.5459	0.400378	0.0095912
27	C3	122	83.7409	0.399418	0.00960432
27	C3	123	83.9359	0.398232	0.00950286
27	C3	124	84.131	0.398048	0.00928698
27	C3	125	84.326	0.396572	0.00902377
27	C3	126	84.521	0.394276	0.00882698
27	C3	127	84.716	0.396269	0.00880497
27	C3	128	84.9111	0.395071	0.00900217
27	C3	129	85.1061	0.393099	0.00936217
27	C3	130	85.3011	0.393743	0.00974256
27	C3	131	85.4962	0.39097	0.00997904
27	C3	132	85.6912	0.389874	0.00996732
27	C3	133	85.8862	0.388491	0.00971223
27	C3	134	86.0813	0.388205	0.00931794
27	C3	135	86.2763	0.388224	0.00892813
27	C3	136	86.4713	0.386664	0.00865524
27	C3	137	86.6664	0.386197	0.00854106
27	C3	138	86.8614	0.385682	0.00856045
27	C3	139	87.0564	0.384212	0.00865436
27	C3	140	87.2515	0.382612	0.00875927
27	C3	141	87.4465	0.383267	0.00882016
27	C3	142	87.6415	0.38368	0.00879392
27	C3	143	87.8365	0.378338	0.00865599
27	C3	144	88.0316	0.380682	0.00841553
27	C3	145	88.2266	0.379334	0.00812415
27	C3	146	88.4216	0.37822	0.00786606
27	C3	147	88.6167	0.377842	0.00772856
27	C3	148	88.8117	0.376878	0.0077701
27	C3	149	89.0067	0.376697	0.00799889
27	C3	150	89.2018	0.375127	0.00837249
27	C3	151	89.3968	0.373168	0.00881189
27	C3	152	89.5918	0.374454	0.00921983
27	C3	153	89.7869	0.37249	0.0095021
27	C3	154	89.9819	0.370547	0.00959085
27	C3	155	90.1769	0.369693	0.00946805
27	C3	156	90.372	0.369121	0.00917827
27	C3	157	90.567	0.368647	0.00881467
27	C3	158	90.762	0.368791	0.00847881
27	C3	159	90.9571	0.366214	0.00824109
27	C3	160	91.1521	0.365977	0.00812169
27	C3	161	91.3471	0.366337	0.00810384
27	C3	162	91.5421	0.364583	0.00815471
27	C3	163	91.7372	0.363148	0.00824534
27	C3	164	91.9322	0.364049	0.00835934
27	C3	165	92.1272	0.361585	0.00848961
27	C3	166	92.3223	0.361485	0.00862989
[truncated: 4,309 more rows]
