# Supplementary material for: Adipocytes influence choroidal neovascularization via PRDM16
Source: EMBO Mol Med. 2026 May 19;18(6):2379–403. doi: 10.1038/s44321-026-00441-5 (PMC13269495; doi:10.1038/s44321-026-00441-5)
Supplement: Supplementary file 3 — Source data Fig. 2 [file 44321_2026_441_MOESM3_ESM.zip › Figure 2/2B/qPCR eWAT inflammation.xlsx]

## Sheet: eWAT 3d
3 days post laser										Normalized
eWAT	Group	Sample	Ct Il1b	Ct Tbp	Delta CT	X control	Ddelta CT	RQ	Mean	RQ		Il1b
Experiment 1	Sham	n1	29.467	25.9848	3.48219	3.82093	-0.338733	1.26465	1.06153	1.19134		Sham	CNV
		n2	30.7229	26.1609	4.56203		0.741099	0.598283		0.563603		1.19134	3.8947
		n3	30.0316	26.613	3.41856		-0.402366	1.32167		1.24506		0.563603	1.04758
	CNV	n1	28.6112	26.8379	1.77326		-2.04766	4.13436		3.8947		1.24506	2.05821
		n2	29.6625	25.9948	3.66771		-0.153215	1.11204		1.04758		0.829229	0.900607
		n3	30.2258	27.5324	2.69339		-1.12754	2.18486		2.05821		1.16322	1.03828
Experiment 2	Sham	n4	30.2624	25.9726	4.2898	4.03337	0.256432	0.837156	1.00956	0.829229		1.00755	2.0777
		n5	28.9738	25.1722	3.80153		-0.231848	1.17434		1.16322
		n6	30.1639	26.1551	4.00879		-0.0245838	1.01719		1.00755		t.test	0.110055
	CNV	n4	30.0148	25.8441	4.17068		0.137304	0.909216		0.900607
		n5	29.2496	25.2841	3.96545		-0.0679245	1.04821		1.03828
		n6	29.7029	26.7383	2.96466		-1.06871	2.09756		2.0777
										Normalized
eWAT	Group	Sample	Ct Il6	Ct Tbp	Delta CT	X control	Ddelta CT	RQ	Mean	RQ		Il6
Experiment 1	Sham	n1	29.7733	25.6972	4.07613	4.7779	-0.701776	1.62651	1.06727	1.52399		Sham	CNV
		n2	30.8271	25.5611	5.26595		0.488047	0.712989		0.668052		1.52399	4.30545
		n3	31.3729	26.3813	4.99163		0.213729	0.862306		0.807957		0.668052	0.992344
	CNV	n1	28.4741	25.8962	2.57782		-2.20008	4.59506		4.30545		0.807957	0.870936
		n2	29.7419	25.0468	4.69507		-0.0828336	1.0591		0.992344		0.862821	1.41144
		n3	30.9227	26.0394	4.88334		0.105441	0.929521		0.870936		1.0943	0.791385
Experiment 2	Sham	n4	31.9195	25.9726	5.94688	5.74144	0.205437	0.867276	1.00516	0.862821		1.04288	1.37671
		n5	30.7762	25.1722	5.604		-0.137439	1.09995		1.0943
		n6	31.8286	26.1551	5.67344		-0.0679983	1.04826		1.04288		t.test	0.290679
	CNV	n4	31.081	25.8441	5.23685		-0.504594	1.41872		1.41144
		n5	31.3557	25.2841	6.07156		0.330119	0.795471		0.791385
		n6	32.0111	26.7383	5.27279		-0.468656	1.38382		1.37671
										Normalized
eWAT	Group	Sample	Ct Tnf	Ct Tbp	Delta CT	X control	Ddelta CT	RQ	Mean	RQ		Tnf
Experiment 1	Sham	n1	28.1233	25.9193	2.20396	2.88246	-0.678495	1.60047	1.07738	1.48552		Sham	CNV
		n2	28.1598	25.3027	2.8571		-0.0253614	1.01773		0.944641		1.48552	0.957473
		n3	29.7207	26.1344	3.58632		0.703856	0.613929		0.569836		0.944641	1.0113
	CNV	n1	28.5517	25.714	2.83763		-0.0448278	1.03156		0.957473		0.569836	3.21016
		n2	27.7522	24.9935	2.75873		-0.123733	1.08955		1.0113		1.41545	1.90007
		n3	27.0462	25.9539	1.09229		-1.79017	3.45856		3.21016		0.842285	1.4338
Experiment 2	Sham	n4	29.8585	25.9726	3.88592	4.44597	-0.560051	1.47432	1.04159	1.41545		0.74226	1.46179
		n5	29.807	25.1722	4.6348		0.188833	0.877315		0.842285
		n6	30.9723	26.1551	4.81719		0.371218	0.77313		0.74226		t.test	0.105362
	CNV	n4	29.3053	25.8441	3.46113		-0.984837	1.97909		1.90007
		n5	29.1515	25.2841	3.86734		-0.578629	1.49343		1.4338
		n6	30.5777	26.7383	3.83945		-0.606518	1.52258		1.46179

## Sheet: eWAT 14d
14 days post laser										Normalized
eWAT	Group	Sample	Ct Il1b	Ct Tbp	Delta CT	X control	Ddelta CT	RQ	Mean	RQ
Experiment 1	Sham	n1	30.253	26.6975	3.55549	4.03838	-0.482888	1.39754	1.14819	1.21717
		n2	29.5485	26.188	3.36055		-0.67783	1.59973		1.39327		Il1b
		n3	30.5088	25.3097	5.1991		1.16072	0.44729		0.389562		Sham	CNV
	CNV	n1	28.1181	24.9591	3.15901		-0.879368	1.83957		1.60215		1.21717	1.60215
		n2	29.0825	23.7239	5.35862		1.32024	0.400467		0.348782		1.39327	0.348782
		n3	28.7181	24.4798	4.23824		0.199861	0.870635		0.758269		0.389562	0.758269
Experiment 2	Sham	n4	30.0698	25.8268	4.243	3.25867	0.984332	0.50546	1.09355	0.462219		0.462219	1.32763
		n5	29.5157	26.6796	2.83617		-0.422496	1.34024		1.22559		1.22559	0.94263
		n6	30.0365	26.6493	3.38728		0.12861	0.914713		0.836462		0.836462	0.849052
		n7	29.0696	26.5014	2.56822		-0.690446	1.61378		1.47573		1.47573
	CNV	n4	30.8469	28.1261	2.72079		-0.537873	1.45183		1.32763
		n5	29.8219	26.607	3.21489		-0.0437822	1.03081		0.94263
		n6	29.8826	26.5169	3.36572		0.107057	0.92848		0.849052		t.test	0.909406
										Normalized
eWAT	Group	Sample	Ct Il6	Ct Tbp	Delta CT	X control	Ddelta CT	RQ	Mean	RQ		Il6
Experiment 1 and 2	Sham	n1	31.312	24.9511	6.36093	5.30792	1.05301	0.48196	1.14404	0.42128		Sham	CNV
		n2	31.791	26.6938	5.09716		-0.21076	1.1573		1.01159		0.42128	2.5535
		n3	30.28	25.8143	4.46567		-0.842255	1.79285		1.56713		1.01159	0.762178
	CNV	n1	28.0489	24.2875	3.76131		-1.54661	2.92129		2.5535		1.56713	0.640152
		n2	29.6097	24.1041	5.50559		0.197669	0.871959		0.762178		0.247715	0.443005
		n3	30.426	24.6687	5.7573		0.449381	0.732357		0.640152		1.07857	0.486072
Experiment 3	Sham	n4	31.8626	26.097	5.76558	4.03252	1.73306	0.300813	1.21435	0.247715		1.07993	0.587369
		n5	30.0282	26.385	3.64322		-0.389297	1.30975		1.07857		1.59379
		n6	30.4687	26.8273	3.6414		-0.391124	1.31141		1.07993
		n7	30.8982	27.8184	3.07988		-0.952641	1.93541		1.59379
	CNV	n4	32.2512	27.3242	4.92694		0.894422	0.537963		0.443005
		n5	31.4437	26.6506	4.79309		0.760575	0.590261		0.486072		t.test	0.816843
		n6	30.963	26.443	4.52		0.487477	0.713271		0.587369
										Normalized
eWAT	Group	Sample	Ct Tnf	Ct Tbp	Delta CT	X control	Ddelta CT	RQ	Mean	RQ		Tnf
Experiment 1	Sham	n1	24.4529	26.9146	-2.46174	-2.17999	-0.281757	1.21567	1.03738	1.17187		Sham	CNV
		n2	22.994	25.6375	-2.64349		-0.463499	1.37888		1.32919		1.17187	0.806603
		n3	25.0779	26.7193	-1.64139		0.538597	0.68844		0.66363		1.32919	1.31822
		n4	25.6366	27.6099	-1.97333		0.206659	0.866541		0.835314		0.66363	0.887354
	CNV	n1	25.1198	27.0427	-1.92287		0.257118	0.836758		0.806603		0.835314	0.209461
		n2	24.977	27.6085	-2.63153		-0.451544	1.3675		1.31822		0.757956	0.754462
		n3	24.4929	26.5534	-2.06052		0.119467	0.920528		0.887354		0.932543	0.449716
Experiment 2	Sham	n4	25.8626	26.2029	-0.340361	-0.70299	0.36263	0.777746	1.02611	0.757956		1.3095
		n5	25.0548	25.6942	-0.639418		0.0635726	0.956892		0.932543
		n6	26.0014	27.1306	-1.12919		-0.426202	1.34369		1.3095
	CNV	n4	26.0314	24.5163	1.51507		2.21806	0.21493		0.209461
		n5	24.4591	24.7928	-0.333694		0.369296	0.77416		0.754462		t.test	0.174964
		n6	25.9088	25.4961	0.412739		1.11573	0.461458		0.449716
