# Supplementary material for: Adipocytes influence choroidal neovascularization via PRDM16
Source: EMBO Mol Med. 2026 May 19;18(6):2379–403. doi: 10.1038/s44321-026-00441-5 (PMC13269495; doi:10.1038/s44321-026-00441-5)
Supplement: Supplementary file 3 — Source data Fig. 2 [file 44321_2026_441_MOESM3_ESM.zip › Figure 2/2B/3 Days/20200730 eWAT 3 days ctrl vs cnv Il1b, Il6, Tnf.xls]

## Sheet: Results
Block Type	96alum
Chemistry	SYBR_GREEN
Experiment File Name	C:\Users\betoh\AppData\Local\Temp\20200730 WAT and BgAT3 days and 7 days after laser Ilb, IL6, TNfa.eds
Experiment Run End Time	2020-07-30 10:13:28 AM EDT
Instrument Type	sds7500
Passive Reference	ROX
Well	Sample Name	Target Name	Task	Reporter	Quencher	RQ	RQ Min	RQ Max	Cт	Cт Mean	Cт SD	ΔCт	ΔCт Mean	ΔCт SE	HK Control ΔCт Mean	HK Control ΔCт SE	ΔΔCт	Automatic Ct Threshold	Ct Threshold	Automatic Baseline	Baseline Start	Baseline End	Efficiency	Tm1	Tm2	Tm3	Comments	HIGHSD	NOAMP	NOISE	EXPFAIL	MTP
A1	WAT 5803	tbp	UNKNOWN	SYBR	None	1	0.0510742	19.5794	24.983	25.9726	1.39957		-3.88592	0.997353			0	TRUE	0.474745	TRUE	3	18	1	82.859				Y	N	N	N	N
A2	WAT 5812	tbp	UNKNOWN	SYBR	None	1.68049	0.820048	3.44377	24.9869	25.1722	0.262031		-4.6348	0.240573			-0.748884	TRUE	0.474745	TRUE	3	20	1	82.6636				N	N	N	N	N
A3	WAT 6243	tbp	UNKNOWN	SYBR	None	1.90695	0.354523	10.2573	26.7191	26.1551	0.797623		-4.81719	0.564144			-0.931268	TRUE	0.474745	TRUE	3	20	1	83.0543				Y	N	N	N	N
A4	WAT 5807	tbp	UNKNOWN	SYBR	None	0.744948	0.399607	1.38873	25.7211	25.8441	0.174043		-3.46113	0.208838			0.424788	TRUE	0.474745	TRUE	3	22	1	82.859				N	N	N	N	N
A5	WAT 5811	tbp	UNKNOWN	SYBR	None	0.987206	0.280236	3.47769	25.1364	25.2841	0.208881		-3.86734	0.422229			0.0185776	TRUE	0.474745	TRUE	3	21	1	82.859				N	N	N	N	N
A6	WAT 6251	tbp	UNKNOWN	SYBR	None	0.968304	0.236598	3.96289	26.2936	26.7383	0.62892		-3.83945	0.472504			0.0464678	TRUE	0.474745	TRUE	3	18	1	83.0543				Y	N	N	N	N
A7	BgAT 6237	tbp	UNKNOWN	SYBR	None	0.462201	0.0538447	3.96752	27.478	28.1988	1.01932		-2.77251	0.720868			1.11341	TRUE	0.474745	TRUE	3	23	1	83.0543				Y	N	N	N	N
A8	BgAT 6168	tbp	UNKNOWN	SYBR	None	0.503117	0.118548	2.13522	28.6525	28.5278	0.176257		-2.89488	0.484682			0.991035	TRUE	0.474745	TRUE	3	23	1	83.0543				N	N	N	N	N
A9	BgAT 6173	tbp	UNKNOWN	SYBR	None	0.414442	0.00767679	22.3742	29.6284	28.3325	1.83276		-2.61516	1.33744			1.27076	TRUE	0.474745	TRUE	3	27	1	82.859				Y	N	Y	N	N
A10	BgAT 5951	tbp	UNKNOWN	SYBR	None	0.181838	0.038546	0.857812	27.0874	26.7458	0.48305		-1.42665	0.520145			2.45927	TRUE	0.474745	TRUE	3	24	1	83.0543				N	N	N	N	N
A11	BgAT 6167	tbp	UNKNOWN	SYBR	None	0.0990449	0.0160222	0.612267	28.4525	27.8448	0.859492		-0.550145	0.610788			3.33577	TRUE	0.474745	TRUE	3	26	1	82.859				Y	N	N	N	N
A12	BgAT 6169	tbp	UNKNOWN	SYBR	None	0.510908	0.254001	1.02766	27.7595	27.8888	0.182898		-2.91705	0.234328			0.968864	TRUE	0.474745	TRUE	3	23	1	82.859				N	N	N	N	N
B1	WAT 5803	tbp	UNKNOWN	SYBR	None	1	0.0510742	19.5794	26.9623	25.9726	1.39957		-3.88592	0.997353			0	TRUE	0.474745	TRUE	3	24	1	82.6636				Y	N	N	N	N
B2	WAT 5812	tbp	UNKNOWN	SYBR	None	1.68049	0.820048	3.44377	25.3575	25.1722	0.262031		-4.6348	0.240573			-0.748884	TRUE	0.474745	TRUE	3	20	1	82.859				N	N	N	N	N
B3	WAT 6243	tbp	UNKNOWN	SYBR	None	1.90695	0.354523	10.2573	25.5911	26.1551	0.797623		-4.81719	0.564144			-0.931268	TRUE	0.474745	TRUE	3	19	1	83.2497				Y	N	N	N	N
B4	WAT 5807	tbp	UNKNOWN	SYBR	None	0.744948	0.399607	1.38873	25.9672	25.8441	0.174043		-3.46113	0.208838			0.424788	TRUE	0.474745	TRUE	3	23	1	83.0543				N	N	N	N	N
B5	WAT 5811	tbp	UNKNOWN	SYBR	None	0.987206	0.280236	3.47769	25.4318	25.2841	0.208881		-3.86734	0.422229			0.0185776	TRUE	0.474745	TRUE	3	22	1	83.0543				N	N	N	N	N
B6	WAT 6251	tbp	UNKNOWN	SYBR	None	0.968304	0.236598	3.96289	27.183	26.7383	0.62892		-3.83945	0.472504			0.0464678	TRUE	0.474745	TRUE	3	24	1	83.0543				Y	N	N	N	N
B7	BgAT 6237	tbp	UNKNOWN	SYBR	None	0.462201	0.0538447	3.96752	28.9195	28.1988	1.01932		-2.77251	0.720868			1.11341	TRUE	0.474745	TRUE	3	26	1	83.0543				Y	N	N	N	N
B8	BgAT 6168	tbp	UNKNOWN	SYBR	None	0.503117	0.118548	2.13522	28.4032	28.5278	0.176257		-2.89488	0.484682			0.991035	TRUE	0.474745	TRUE	3	25	1	83.0543				N	N	N	N	N
B9	BgAT 6173	tbp	UNKNOWN	SYBR	None	0.414442	0.00767679	22.3742	27.0365	28.3325	1.83276		-2.61516	1.33744			1.27076	TRUE	0.474745	TRUE	3	24	1	83.0543				Y	N	N	N	N
B10	BgAT 5951	tbp	UNKNOWN	SYBR	None	0.181838	0.038546	0.857812	26.4043	26.7458	0.48305		-1.42665	0.520145			2.45927	TRUE	0.474745	TRUE	3	22	1	83.2497				N	N	N	N	N
B11	BgAT 6167	tbp	UNKNOWN	SYBR	None	0.0990449	0.0160222	0.612267	27.237	27.8448	0.859492		-0.550145	0.610788			3.33577	TRUE	0.474745	TRUE	3	24	1	83.0543				Y	N	N	N	N
B12	BgAT 6169	tbp	UNKNOWN	SYBR	None	0.510908	0.254001	1.02766	28.0182	27.8888	0.182898		-2.91705	0.234328			0.968864	TRUE	0.474745	TRUE	3	20	1	82.859				N	N	N	N	N
C1	WAT 5803	IL1b	UNKNOWN	SYBR	None	1	0.124471	8.03401	29.5748	30.2624	0.972444		0.403886	0.698667			0	TRUE	0.657261	TRUE	3	24	1	83.4451				Y	N	N	N	N
C2	WAT 5812	IL1b	UNKNOWN	SYBR	None	2.35735	1.25266	4.43624	29.12	28.9738	0.20688		-0.833278	0.212002			-1.23716	TRUE	0.657261	TRUE	3	24	1	83.6405				N	N	N	N	N
C3	WAT 6243	IL1b	UNKNOWN	SYBR	None	2.31704	2.17412	2.46936	30.1467	30.1639	0.024429		-0.808398	0.0213484			-1.21228	TRUE	0.657261	TRUE	3	26	1	83.8358				N	N	N	N	N
C4	WAT 5807	IL1b	UNKNOWN	SYBR	None	0.809072	0.120671	5.42466	29.3995	30.0148	0.870179		0.709546	0.638023			0.30566	TRUE	0.657261	TRUE	3	25	1	83.8358				Y	N	N	N	N
C5	WAT 5811	IL1b	UNKNOWN	SYBR	None	1.23609	0.255783	5.97346	29.5997	29.2496	0.495105		0.0981073	0.528229			-0.305779	TRUE	0.657261	TRUE	3	26	1	84.0312				N	N	N	N	N
C6	WAT 6251	IL1b	UNKNOWN	SYBR	None	2.42616	1.02757	5.72832	29.4632	29.7029	0.339087		-0.87479	0.288063			-1.27868	TRUE	0.657261	TRUE	3	26	1	84.0312				N	N	N	N	N
C7	BgAT 6237	IL6	UNKNOWN	SYBR	None	1.04253	0.837304	1.29807	33.0447	32.9722	0.102531		2.00086	0.0735065			-0.0600958	TRUE	0.447758	TRUE	3	30	1	84.422				N	N	N	N	N
C8	BgAT 6168	IL6	UNKNOWN	SYBR	None	3.81302	0.581874	24.9867	31.1309	31.5528	0.596575		0.130026	0.630345			-1.93093	TRUE	0.447758	TRUE	3	28	1	84.422				Y	N	N	N	N
C9	BgAT 6173	IL6	UNKNOWN	SYBR	None	1.02818	0.327161	3.23132	33.1639	32.9685	0.276394		2.02086	0.383955			-0.0400982	TRUE	0.447758	TRUE	3	30	1	84.422				N	N	N	N	N
C10	BgAT 5951	IL6	UNKNOWN	SYBR	None	1.28683	0.392575	4.21813	29.8019	29.8696	0.0957253		1.69714	0.398076			-0.363822	TRUE	0.447758	TRUE	3	26	1	84.6173				N	N	N	N	N
C11	BgAT 6167	IL6	UNKNOWN	SYBR	None	0.455535	0.171013	1.21342	31.2674	31.5902	0.456549		3.19533	0.328507			1.13437	TRUE	0.447758	TRUE	3	27	1	84.422				N	N	N	N	N
C12	BgAT 6169	IL6	UNKNOWN	SYBR	None	2.3097	0.67594	7.89232	31.2964	31.6591	0.512971		0.853251	0.412011			-1.20771	TRUE	0.447758	TRUE	3	27	1	84.0312				Y	N	N	N	N
D1	WAT 5803	IL1b	UNKNOWN	SYBR	None	1	0.124471	8.03401	30.95	30.2624	0.972444		0.403886	0.698667			0	TRUE	0.657261	TRUE	3	28	1	83.4451				Y	N	N	N	N
D2	WAT 5812	IL1b	UNKNOWN	SYBR	None	2.35735	1.25266	4.43624	28.8275	28.9738	0.20688		-0.833278	0.212002			-1.23716	TRUE	0.657261	TRUE	3	22	1	83.4451				N	N	N	N	N
D3	WAT 6243	IL1b	UNKNOWN	SYBR	None	2.31704	2.17412	2.46936	30.1812	30.1639	0.024429		-0.808398	0.0213484			-1.21228	TRUE	0.657261	TRUE	3	25	1	83.8358				N	N	N	N	N
D4	WAT 5807	IL1b	UNKNOWN	SYBR	None	0.809072	0.120671	5.42466	30.6301	30.0148	0.870179		0.709546	0.638023			0.30566	TRUE	0.657261	TRUE	3	28	1	83.8358				Y	N	N	N	N
D5	WAT 5811	IL1b	UNKNOWN	SYBR	None	1.23609	0.255783	5.97346	28.8995	29.2496	0.495105		0.0981073	0.528229			-0.305779	TRUE	0.657261	TRUE	3	25	1	84.0312				N	N	N	N	N
D6	WAT 6251	IL1b	UNKNOWN	SYBR	None	2.42616	1.02757	5.72832	29.9427	29.7029	0.339087		-0.87479	0.288063			-1.27868	TRUE	0.657261	TRUE	3	26	1	84.6173				N	N	N	N	N
D7	BgAT 6237	IL6	UNKNOWN	SYBR	None	1.04253	0.837304	1.29807	32.8997	32.9722	0.102531		2.00086	0.0735065			-0.0600958	TRUE	0.447758	TRUE	3	30	1	84.6173				N	N	N	N	N
D8	BgAT 6168	IL6	UNKNOWN	SYBR	None	3.81302	0.581874	24.9867	31.9746	31.5528	0.596575		0.130026	0.630345			-1.93093	TRUE	0.447758	TRUE	3	29	1	84.422				Y	N	N	N	N
D9	BgAT 6173	IL6	UNKNOWN	SYBR	None	1.02818	0.327161	3.23132	32.7731	32.9685	0.276394		2.02086	0.383955			-0.0400982	TRUE	0.447758	TRUE	3	30	1	84.422				N	N	N	N	N
D10	BgAT 5951	IL6	UNKNOWN	SYBR	None	1.28683	0.392575	4.21813	29.9373	29.8696	0.0957253		1.69714	0.398076			-0.363822	TRUE	0.447758	TRUE	3	27	1	84.6173				N	N	N	N	N
D11	BgAT 6167	IL6	UNKNOWN	SYBR	None	0.455535	0.171013	1.21342	31.9131	31.5902	0.456549		3.19533	0.328507			1.13437	TRUE	0.447758	TRUE	3	29	1	84.422				N	N	N	N	N
D12	BgAT 6169	IL6	UNKNOWN	SYBR	None	2.3097	0.67594	7.89232	32.0219	31.6591	0.512971		0.853251	0.412011			-1.20771	TRUE	0.447758	TRUE	3	26	1	84.2266				Y	N	N	N	N
E1	WAT 5803	IL6	UNKNOWN	SYBR	None	1	0.484302	2.06483	32.1287	31.9195	0.295945		2.06096	0.243111			0	TRUE	0.447758	TRUE	3	26	1	84.2266				N	N	N	N	N
E2	WAT 5812	IL6	UNKNOWN	SYBR	None	2.13134	0.719404	6.3144	31.1065	30.7762	0.46706		0.969199	0.364167			-1.09176	TRUE	0.447758	TRUE	3	28	1	84.0312				N	N	N	N	N
E3	WAT 6243	IL6	UNKNOWN	SYBR	None	2.3049	1.43721	3.69645	31.6707	31.8286	0.223273		0.856256	0.158376			-1.2047	TRUE	0.447758	TRUE	3	28	1	84.422				N	N	N	N	N
E4	WAT 5807	IL6	UNKNOWN	SYBR	None	1.21862	0.627464	2.36671	31.2261	31.081	0.205277		1.77571	0.22257			-0.285245	TRUE	0.447758	TRUE	3	28	1	84.422				N	N	N	N	N
E5	WAT 5811	IL6	UNKNOWN	SYBR	None	0.905472	0.201187	4.07521	31.0428	31.3557	0.442555		2.20422	0.50437			0.143258	TRUE	0.447758	TRUE	3	28	1	84.422				N	N	N	N	N
E6	WAT 6251	IL6	UNKNOWN	SYBR	None	1.54502	0.922737	2.58697	31.9449	32.0111	0.0936011		1.43333	0.172832			-0.627626	TRUE	0.447758	TRUE	3	29	1	84.6173				N	N	N	N	N
E7	BgAT 6237	TNFa	UNKNOWN	SYBR	None				30.9592	30.9713	0.017142							TRUE	0.623069	TRUE	3	28	1	87.548				N	N	N	N	N
E8	BgAT 6168	TNFa	UNKNOWN	SYBR	None				31.8911	31.4227	0.662395							TRUE	0.623069	TRUE	3	28	1	87.7434				Y	N	N	N	N
E9	BgAT 6173	TNFa	UNKNOWN	SYBR	None				30.6172	30.9476	0.467385							TRUE	0.623069	TRUE	3	27	1	87.548				N	N	N	N	N
E10	BgAT 5951	TNFa	UNKNOWN	SYBR	None				28.5648	28.1725	0.554766							TRUE	0.623069	TRUE	3	25	1	87.7434				Y	N	N	N	N
E11	BgAT 6167	TNFa	UNKNOWN	SYBR	None				28.4557	28.3949	0.0860012							TRUE	0.623069	TRUE	3	25	1	87.3526				N	N	N	N	N
E12	BgAT 6169	TNFa	UNKNOWN	SYBR	None				30.6105	30.8059	0.276346							TRUE	0.623069	TRUE	3	28	1	87.1572				N	N	N	N	N
F1	WAT 5803	IL6	UNKNOWN	SYBR	None	1	0.484302	2.06483	31.7102	31.9195	0.295945		2.06096	0.243111			0	TRUE	0.447758	TRUE	3	26	1	84.2266				N	N	N	N	N
F2	WAT 5812	IL6	UNKNOWN	SYBR	None	2.13134	0.719404	6.3144	30.446	30.7762	0.46706		0.969199	0.364167			-1.09176	TRUE	0.447758	TRUE	3	27	1	84.0312				N	N	N	N	N
F3	WAT 6243	IL6	UNKNOWN	SYBR	None	2.3049	1.43721	3.69645	31.9865	31.8286	0.223273		0.856256	0.158376			-1.2047	TRUE	0.447758	TRUE	3	29	1	84.422				N	N	N	N	N
F4	WAT 5807	IL6	UNKNOWN	SYBR	None	1.21862	0.627464	2.36671	30.9358	31.081	0.205277		1.77571	0.22257			-0.285245	TRUE	0.447758	TRUE	3	28	1	84.2266				N	N	N	N	N
F5	WAT 5811	IL6	UNKNOWN	SYBR	None	0.905472	0.201187	4.07521	31.6686	31.3557	0.442555		2.20422	0.50437			0.143258	TRUE	0.447758	TRUE	3	29	1	84.422				N	N	N	N	N
F6	WAT 6251	IL6	UNKNOWN	SYBR	None	1.54502	0.922737	2.58697	32.0772	32.0111	0.0936011		1.43333	0.172832			-0.627626	TRUE	0.447758	TRUE	3	29	1	84.422				N	N	N	N	N
F7	BgAT 6237	TNFa	UNKNOWN	SYBR	None				30.9834	30.9713	0.017142							TRUE	0.623069	TRUE	3	28	1	87.548				N	N	N	N	N
F8	BgAT 6168	TNFa	UNKNOWN	SYBR	None				30.9543	31.4227	0.662395							TRUE	0.623069	TRUE	3	28	1	87.548				Y	N	N	N	N
F9	BgAT 6173	TNFa	UNKNOWN	SYBR	None				31.2781	30.9476	0.467385							TRUE	0.623069	TRUE	3	29	1	87.3526				N	N	N	N	N
F10	BgAT 5951	TNFa	UNKNOWN	SYBR	None				27.7802	28.1725	0.554766							TRUE	0.623069	TRUE	3	22	1	87.7434				Y	N	N	N	N
F11	BgAT 6167	TNFa	UNKNOWN	SYBR	None				28.3341	28.3949	0.0860012							TRUE	0.623069	TRUE	3	25	1	87.3526				N	N	N	N	N
F12	BgAT 6169	TNFa	UNKNOWN	SYBR	None				31.0013	30.8059	0.276346							TRUE	0.623069	TRUE	3	28	1	87.1572				N	N	N	N	N
G1	WAT 5803	TNFa	UNKNOWN	SYBR	None				29.7348	29.8585	0.174992							TRUE	0.623069	TRUE	3	24	1	86.9619				N	N	N	N	N
G2	WAT 5812	TNFa	UNKNOWN	SYBR	None				29.6536	29.807	0.217004							TRUE	0.623069	TRUE	3	23	1	87.1572				N	N	N	N	N
G3	WAT 6243	TNFa	UNKNOWN	SYBR	None				30.9849	30.9723	0.0177408							TRUE	0.623069	TRUE	3	27	1	87.3526				N	N	N	N	N
G4	WAT 5807	TNFa	UNKNOWN	SYBR	None				29.474	29.3053	0.238612							TRUE	0.623069	TRUE	3	26	1	87.3526				N	N	N	N	N
G5	WAT 5811	TNFa	UNKNOWN	SYBR	None				29.547	29.1515	0.559396							TRUE	0.623069	TRUE	3	26	1	87.3526				Y	N	N	N	N
G6	WAT 6251	TNFa	UNKNOWN	SYBR	None				30.4181	30.5777	0.225788							TRUE	0.623069	TRUE	3	27	1	87.548				N	N	N	N	N
H1	WAT 5803	TNFa	UNKNOWN	SYBR	None				29.9823	29.8585	0.174992							TRUE	0.623069	TRUE	3	26	1	87.1572				N	N	N	N	N
H2	WAT 5812	TNFa	UNKNOWN	SYBR	None				29.9605	29.807	0.217004							TRUE	0.623069	TRUE	3	25	1	86.9619				N	N	N	N	N
H3	WAT 6243	TNFa	UNKNOWN	SYBR	None				30.9598	30.9723	0.0177408							TRUE	0.623069	TRUE	3	25	1	87.3526				N	N	N	N	N
H4	WAT 5807	TNFa	UNKNOWN	SYBR	None				29.1366	29.3053	0.238612							TRUE	0.623069	TRUE	3	23	1	87.1572				N	N	N	N	N
H5	WAT 5811	TNFa	UNKNOWN	SYBR	None				28.7559	29.1515	0.559396							TRUE	0.623069	TRUE	3	23	1	87.3526				Y	N	N	N	N
H6	WAT 6251	TNFa	UNKNOWN	SYBR	None				30.7374	30.5777	0.225788							TRUE	0.623069	TRUE	3	28	1	87.1572				N	N	N	N	N
H8	H2O	tbp	UNKNOWN	SYBR	None				Undetermined									TRUE	0.474745	TRUE	3	39	1	70.3549	61.7584			N	Y	N	Y	Y
H9	H2O	IL1b	UNKNOWN	SYBR	None				Undetermined									TRUE	0.657261	TRUE	3	39	1	62.5399				N	Y	N	Y	N
H10	H2O	IL6	UNKNOWN	SYBR	None				Undetermined									TRUE	0.447758	TRUE	3	38	1	61.9538	87.548	68.0104		N	N	N	Y	Y
H11	H2O	TNFa	UNKNOWN	SYBR	None				Undetermined									TRUE	0.623069	TRUE	3	39	1	90.0879				N	N	N	Y	N
Analysis Type	Singleplex
Endogenous Control	TNFa
RQ Min/Max Confidence Level	95.0
Reference Sample	WAT 5803
