# Supplementary material for: Adipocytes influence choroidal neovascularization via PRDM16
Source: EMBO Mol Med. 2026 May 19;18(6):2379–403. doi: 10.1038/s44321-026-00441-5 (PMC13269495; doi:10.1038/s44321-026-00441-5)
Supplement: Supplementary file 4 — Source data Fig. 3 [file 44321_2026_441_MOESM4_ESM.zip]

Archive with 64 entries (58 files):
- Figure 3/
- __MACOSX/._Figure 3
- Figure 3/3E/
- __MACOSX/Figure 3/._3E
- Figure 3/3B/
- __MACOSX/Figure 3/._3B
- Figure 3/.DS_Store
- __MACOSX/Figure 3/._.DS_Store
- Figure 3/Fig3C continued.tif
- __MACOSX/Figure 3/._Fig3C continued.tif
- Figure 3/3H-I/
- __MACOSX/Figure 3/._3H-I
- Figure 3/Fig3D.tif
- __MACOSX/Figure 3/._Fig3D.tif
- Figure 3/Fig3C.tif
- __MACOSX/Figure 3/._Fig3C.tif
- Figure 3/3E/Ratio iWAT weight over body weight KO.pzfx
- __MACOSX/Figure 3/3E/._Ratio iWAT weight over body weight KO.pzfx
- Figure 3/3E/Ratio AT weight over body weight KO.xlsx
- __MACOSX/Figure 3/3E/._Ratio AT weight over body weight KO.xlsx
- Figure 3/3B/2019-07-22 Adipoq-cre and adipoq-cre-prdm16 after tamo heart-kidney-lung 14 days.xls
- __MACOSX/Figure 3/3B/._2019-07-22 Adipoq-cre and adipoq-cre-prdm16 after tamo heart-kidney-lung 14 days.xls
- Figure 3/3B/2019-07-31 Prdm16 KO WAT- BAT- BgAT adipoq-cre and Adipoq-Cre-prdm16 .xls
- __MACOSX/Figure 3/3B/._2019-07-31 Prdm16 KO WAT- BAT- BgAT adipoq-cre and Adipoq-Cre-prdm16 .xls
- Figure 3/3B/qPCR Prdm16 Different tissues AQcre and AQPrdm16.xlsx
- __MACOSX/Figure 3/3B/._qPCR Prdm16 Different tissues AQcre and AQPrdm16.xlsx
- Figure 3/3B/PRDM16 expression AQcre and KO mice different tissues.pzfx
- __MACOSX/Figure 3/3B/._PRDM16 expression AQcre and KO mice different tissues.pzfx
- Figure 3/3H-I/qPCR AQcre and AQcre-prdm16 angiogenesis and inflammation choro.pzfx
- __MACOSX/Figure 3/3H-I/._qPCR AQcre and AQcre-prdm16 angiogenesis and inflammation choro.pzfx
- Figure 3/3H-I/3 days/
- __MACOSX/Figure 3/3H-I/._3 days
- Figure 3/3H-I/qPCR choro angiogenesis and inflammation.xlsx
- __MACOSX/Figure 3/3H-I/._qPCR choro angiogenesis and inflammation.xlsx
- Figure 3/3H-I/7 days/
- __MACOSX/Figure 3/3H-I/._7 days
- Figure 3/3H-I/3 days/2021-05-14 adipoq-cre and adipoq-cre-prdm16 choro 3 days il1b and il6 .xls
- __MACOSX/Figure 3/3H-I/3 days/._2021-05-14 adipoq-cre and adipoq-cre-prdm16 choro 3 days il1b and il6 .xls
- Figure 3/3H-I/3 days/20210517 adipoq-cre and adipoq-cre-prdm16 sham and CNV choro 3 days Vegrf2 and Vegfa.xls
- __MACOSX/Figure 3/3H-I/3 days/._20210517 adipoq-cre and adipoq-cre-prdm16 sham and CNV choro 3 days Vegrf2 and Vegfa.xls
- Figure 3/3H-I/3 days/2021-05-17 Adipoq-cre and Adipoq-cre-prdm16 Sham and CNV 3 days choro Tnf and plgf.xls
- __MACOSX/Figure 3/3H-I/3 days/._2021-05-17 Adipoq-cre and Adipoq-cre-prdm16 Sham and CNV 3 days choro Tnf and plgf.xls
- Figure 3/3H-I/3 days/20210517 adipoq-cre and adipoq-cre-prdm16 sham and CNV 3 days choro TNFa and PLGF.xls
- __MACOSX/Figure 3/3H-I/3 days/._20210517 adipoq-cre and adipoq-cre-prdm16 sham and CNV 3 days choro TNFa and PLGF.xls
- Figure 3/3H-I/3 days/2021-05-17 Adipoq-cre and adipoq-cre-prdm16 sham and CNV 3 days choro Il1b and Il6 .xls
- __MACOSX/Figure 3/3H-I/3 days/._2021-05-17 Adipoq-cre and adipoq-cre-prdm16 sham and CNV 3 days choro Il1b and Il6 .xls
- Figure 3/3H-I/3 days/2021-05-17 Adipoq-cre and Adipoq-cre-prdm16 Sham and CNV 3 days choro Vegfr2 and Vegfa.xls
- __MACOSX/Figure 3/3H-I/3 days/._2021-05-17 Adipoq-cre and Adipoq-cre-prdm16 Sham and CNV 3 days choro Vegfr2 and Vegfa.xls
- Figure 3/3H-I/7 days/2021-06-23 adipoq-cre and adipoq-cre-prdm16 sham and CNV 7 days Vegfr and Vegfa choro.xls
- __MACOSX/Figure 3/3H-I/7 days/._2021-06-23 adipoq-cre and adipoq-cre-prdm16 sham and CNV 7 days Vegfr and Vegfa choro.xls
- Figure 3/3H-I/7 days/2021-06-26 adipoq-cre and adipoq-cre-prdm16 sham and CNV choro 7 days TNFa.xls
- __MACOSX/Figure 3/3H-I/7 days/._2021-06-26 adipoq-cre and adipoq-cre-prdm16 sham and CNV choro 7 days TNFa.xls
- Figure 3/3H-I/7 days/2021-06-07 adipoqcre and adipoqcreprdm16 7 days sham and CNV choro Vegfa and plgf.xls
- __MACOSX/Figure 3/3H-I/7 days/._2021-06-07 adipoqcre and adipoqcreprdm16 7 days sham and CNV choro Vegfa and plgf.xls
- Figure 3/3H-I/7 days/2021-06-21 adipoq-cre and adipoq-cre-prdm16 choro Sham and CNV 7 days Il1b and Il6.xls
- __MACOSX/Figure 3/3H-I/7 days/._2021-06-21 adipoq-cre and adipoq-cre-prdm16 choro Sham and CNV 7 days Il1b and Il6.xls
- Figure 3/3H-I/7 days/20210621 adipoq-cre and adipoq-cre-prdm16 choro Sham and CNV 7 days Vegfr and Vegfa.xls
- __MACOSX/Figure 3/3H-I/7 days/._20210621 adipoq-cre and adipoq-cre-prdm16 choro Sham and CNV 7 days Vegfr and Vegfa.xls
- Figure 3/3H-I/7 days/2021-06-07 adipoqcre and adipoqcreprdm16 7 days sham and CNV choro Tnfa and Vegfr.xls
- __MACOSX/Figure 3/3H-I/7 days/._2021-06-07 adipoqcre and adipoqcreprdm16 7 days sham and CNV choro Tnfa and Vegfr.xls
- Figure 3/3H-I/7 days/2021-06-04 adipoqcre and adipoqcreprdm16 choro 7 days il6 and il1b.xls
- __MACOSX/Figure 3/3H-I/7 days/._2021-06-04 adipoqcre and adipoqcreprdm16 choro 7 days il6 and il1b.xls
- Figure 3/3H-I/7 days/2021-06-21 adipoq-cre and adipoq-cre-prdm16 Sham and CNV 7 days Plgf and TNFa choro.xls
- __MACOSX/Figure 3/3H-I/7 days/._2021-06-21 adipoq-cre and adipoq-cre-prdm16 Sham and CNV 7 days Plgf and TNFa choro.xls
