# Supplementary material for: Adipocytes influence choroidal neovascularization via PRDM16
Source: EMBO Mol Med. 2026 May 19;18(6):2379–403. doi: 10.1038/s44321-026-00441-5 (PMC13269495; doi:10.1038/s44321-026-00441-5)
Supplement: Supplementary file 4 — Source data Fig. 3 [file 44321_2026_441_MOESM4_ESM.zip › Figure 3/3E/Ratio AT weight over body weight KO.xlsx]

## Sheet: Sheet1
	iWAT weight (g)
Replicate	Adipoq-cre CNV 3	Adipoq-cre-Prdm16 CNV 3	Adipoq-cre CNV 7	Adipoq-cre-Prdm16 CNV 7	Adipoq-cre CNV 14	Adipoq-cre-Prdm16 CNV 14
n1	0.2653	0.287	0.2669	0.3874	0.1598	0.2587
n2	0.2944	0.2669	0.2432	0.3785	0.2065	0.1692
n3	0.2104	0.2981	0.1615	0.4179	0.1954	0.3426
n4	0.2416	0.2517	0.3368	0.426	0.2645	0.3116
n5	0.2263	0.2686	0.3054	0.3781	0.21	0.2811
n6	0.2009	0.2469	0.3478	0.3362	0.2199	0.2827
n7	0.1497	0.207	0.3014	0.4404	0.3052	0.3018
n8	0.1966	0.2263	0.2487		0.1986	0.3578
n9	0.2421	0.2677			0.2023	0.2629
n10					0.2344	0.3121
	Mice weight (g)
Replicate	Adipoq-cre CNV 3	Adipoq-cre-Prdm16 CNV 3	Adipoq-cre CNV 7	Adipoq-cre-Prdm16 CNV 7	Adipoq-cre CNV 14	Adipoq-cre-Prdm16 CNV 14
n1	27.5	25	27.7	27.2	23.1	26.3
n2	27.2	26.1	28.3	27.4	23.9	22.2
n3	26.1	25.5	23.4	25.8	24.6	27
n4	28.2	23.4	24.6	26.5	26.1	25.4
n5	28.7	23.6	26.4	27.6	26.7	25.2
n6	24.6	25.1	27.8	26.2	25.6	25.2
n7	22.5	23.8	29	28.1	25.5	25.8
n8	21.1	22.5	26.7	29.3	23.8	25.9
n9	23.9	24		27.9	26.8	22.9
n10				27.6	26.2	25.6
	iWAT weight (g)/mice weight (g)
Replicate	Adipoq-cre CNV 3	Adipoq-cre-Prdm16 CNV 3	Adipoq-cre CNV 7	Adipoq-cre-Prdm16 CNV 7	Adipoq-cre CNV 14	Adipoq-cre-Prdm16 CNV 14
n1	0.00964727	0.01148	0.00963538	0.0142427	0.00691775	0.0098365
n2	0.0108235	0.0102261	0.00859364	0.0138139	0.00864017	0.00762162
n3	0.0080613	0.0116902	0.00690171	0.0161977	0.00794309	0.0126889
n4	0.00856738	0.0107564	0.0136911	0.0160755	0.0101341	0.0122677
n5	0.00788502	0.0113814	0.0115682	0.0136993	0.00786517	0.0111548
n6	0.00816667	0.00983665	0.0125108	0.0128321	0.00858984	0.0112183
n7	0.00665333	0.00869748	0.0103931	0.0156726	0.0119686	0.0116977
n8	0.00931754	0.0100578	0.00931461		0.00834454	0.0138147
n9	0.0101297	0.0111542			0.00754851	0.0114804
n10					0.00894656	0.0121914
