# Supplementary material for: Adipocytes influence choroidal neovascularization via PRDM16
Source: EMBO Mol Med. 2026 May 19;18(6):2379–403. doi: 10.1038/s44321-026-00441-5 (PMC13269495; doi:10.1038/s44321-026-00441-5)
Supplement: Supplementary file 4 — Source data Fig. 3 [file 44321_2026_441_MOESM4_ESM.zip › Figure 3/3B/2019-07-22 Adipoq-cre and adipoq-cre-prdm16 after tamo heart-kidney-lung 14 days.xls]

## Sheet: Sample Setup
Barcode
Block Type	96-Well Block (0.2mL)
Calibration Background is expired	No
Calibration Background performed on	06-04-2019
Calibration Pure Dye ROX is expired	No
Calibration Pure Dye ROX performed on	02-28-2019
Calibration Pure Dye SYBR is expired	No
Calibration Pure Dye SYBR performed on	02-28-2019
Calibration ROI is expired	No
Calibration ROI performed on	02-28-2019
Calibration Uniformity is expired	No
Calibration Uniformity performed on	06-04-2019
Chemistry	SYBR_GREEN
Comment
Date Created	07-22-2019 15:51:53 PM EDT
Date Modified	07-22-2019 17:47:08 PM EDT
Experiment File Name	D:\Applied Biosystems\QuantStudio 12K Flex Software\User Files\experiments\Sapieha\Roberto\2019-07-22 Adipoq-cre and adipoq-cre-prdm16 after tamo heart-kidney-lung 14 daysl.eds
Experiment Name	2019-07-22 Adipoq-cre and adipoq-cre-prdm16 after tamo heart-kidney-lung 14 daysl
Experiment Run Start Time	07-22-2019 15:57:11 PM EDT
Experiment Run Stop Time	07-22-2019 17:46:40 PM EDT
Experiment Type	Comparative Cт (ΔΔCт)
Instrument Name	285880749
Instrument Serial Number	285880749
Instrument Type	QuantStudio 12K Flex
Passive Reference	ROX
Quantification Cycle Method	Ct
Signal Smoothing On	true
Stage/ Cycle where Analysis is performed	Stage 2, Step 2
User Name
Well	Well Position	Sample Name	Sample Color	Biogroup Name	Biogroup Color	Target Name	Target Color	Task	Reporter	Quencher	Quantity	Comments
1	A1	Heart 140	RGB(0,139,69)			Tbp	RGB(176,23,31)	UNKNOWN	SYBR	None
2	A2	Heart 153	RGB(255,127,0)			Tbp	RGB(176,23,31)	UNKNOWN	SYBR	None
3	A3	Heart 158	RGB(139,137,112)			Tbp	RGB(176,23,31)	UNKNOWN	SYBR	None
4	A4	Heart 93	RGB(176,23,31)			Tbp	RGB(176,23,31)	UNKNOWN	SYBR	None
5	A5	Heart 104	RGB(0,0,255)			Tbp	RGB(176,23,31)	UNKNOWN	SYBR	None
6	A6	Heart 179	RGB(238,121,66)			Tbp	RGB(176,23,31)	UNKNOWN	SYBR	None
7	A7	Lung 140	RGB(0,0,255)			Tbp	RGB(176,23,31)	UNKNOWN	SYBR	None
8	A8	Lung 153	RGB(238,18,137)			Tbp	RGB(176,23,31)	UNKNOWN	SYBR	None
9	A9	Lung 158	RGB(176,23,31)			Tbp	RGB(176,23,31)	UNKNOWN	SYBR	None
10	A10	Lung 93	RGB(238,44,44)			Tbp	RGB(176,23,31)	UNKNOWN	SYBR	None
11	A11	Lung 104	RGB(51,161,201)			Tbp	RGB(176,23,31)	UNKNOWN	SYBR	None
12	A12	Lung 179	RGB(0,139,69)			Tbp	RGB(176,23,31)	UNKNOWN	SYBR	None
13	B1	Heart 140	RGB(0,139,69)			Tbp	RGB(176,23,31)	UNKNOWN	SYBR	None
14	B2	Heart 153	RGB(255,127,0)			Tbp	RGB(176,23,31)	UNKNOWN	SYBR	None
15	B3	Heart 158	RGB(139,137,112)			Tbp	RGB(176,23,31)	UNKNOWN	SYBR	None
16	B4	Heart 93	RGB(176,23,31)			Tbp	RGB(176,23,31)	UNKNOWN	SYBR	None
17	B5	Heart 104	RGB(0,0,255)			Tbp	RGB(176,23,31)	UNKNOWN	SYBR	None
18	B6	Heart 179	RGB(238,121,66)			Tbp	RGB(176,23,31)	UNKNOWN	SYBR	None
19	B7	Lung 140	RGB(0,0,255)			Tbp	RGB(176,23,31)	UNKNOWN	SYBR	None
20	B8	Lung 153	RGB(238,18,137)			Tbp	RGB(176,23,31)	UNKNOWN	SYBR	None
21	B9	Lung 158	RGB(176,23,31)			Tbp	RGB(176,23,31)	UNKNOWN	SYBR	None
22	B10	Lung 93	RGB(238,44,44)			Tbp	RGB(176,23,31)	UNKNOWN	SYBR	None
23	B11	Lung 104	RGB(51,161,201)			Tbp	RGB(176,23,31)	UNKNOWN	SYBR	None
24	B12	Lung 179	RGB(0,139,69)			Tbp	RGB(176,23,31)	UNKNOWN	SYBR	None
25	C1	Heart 140	RGB(0,139,69)			Prdm16	RGB(0,0,255)	UNKNOWN	SYBR	None
26	C2	Heart 153	RGB(255,127,0)			Prdm16	RGB(0,0,255)	UNKNOWN	SYBR	None
27	C3	Heart 158	RGB(139,137,112)			Prdm16	RGB(0,0,255)	UNKNOWN	SYBR	None
28	C4	Heart 93	RGB(176,23,31)			Prdm16	RGB(0,0,255)	UNKNOWN	SYBR	None
29	C5	Heart 104	RGB(0,0,255)			Prdm16	RGB(0,0,255)	UNKNOWN	SYBR	None
30	C6	Heart 179	RGB(238,121,66)			Prdm16	RGB(0,0,255)	UNKNOWN	SYBR	None
31	C7	Lung 140	RGB(0,0,255)			Prdm16	RGB(0,0,255)	UNKNOWN	SYBR	None
32	C8	Lung 153	RGB(238,18,137)			Prdm16	RGB(0,0,255)	UNKNOWN	SYBR	None
33	C9	Lung 158	RGB(176,23,31)			Prdm16	RGB(0,0,255)	UNKNOWN	SYBR	None
34	C10	Lung 93	RGB(238,44,44)			Prdm16	RGB(0,0,255)	UNKNOWN	SYBR	None
35	C11	Lung 104	RGB(51,161,201)			Prdm16	RGB(0,0,255)	UNKNOWN	SYBR	None
36	C12	Lung 179	RGB(0,139,69)			Prdm16	RGB(0,0,255)	UNKNOWN	SYBR	None
37	D1	Heart 140	RGB(0,139,69)			Prdm16	RGB(0,0,255)	UNKNOWN	SYBR	None
38	D2	Heart 153	RGB(255,127,0)			Prdm16	RGB(0,0,255)	UNKNOWN	SYBR	None
39	D3	Heart 158	RGB(139,137,112)			Prdm16	RGB(0,0,255)	UNKNOWN	SYBR	None
40	D4	Heart 93	RGB(176,23,31)			Prdm16	RGB(0,0,255)	UNKNOWN	SYBR	None
41	D5	Heart 104	RGB(0,0,255)			Prdm16	RGB(0,0,255)	UNKNOWN	SYBR	None
42	D6	Heart 179	RGB(238,121,66)			Prdm16	RGB(0,0,255)	UNKNOWN	SYBR	None
43	D7	Lung 140	RGB(0,0,255)			Prdm16	RGB(0,0,255)	UNKNOWN	SYBR	None
44	D8	Lung 153	RGB(238,18,137)			Prdm16	RGB(0,0,255)	UNKNOWN	SYBR	None
45	D9	Lung 158	RGB(176,23,31)			Prdm16	RGB(0,0,255)	UNKNOWN	SYBR	None
46	D10	Lung 93	RGB(238,44,44)			Prdm16	RGB(0,0,255)	UNKNOWN	SYBR	None
47	D11	Lung 104	RGB(51,161,201)			Prdm16	RGB(0,0,255)	UNKNOWN	SYBR	None
48	D12	Lung 179	RGB(0,139,69)			Prdm16	RGB(0,0,255)	UNKNOWN	SYBR	None
49	E1	Kidney 140	RGB(0,245,255)			Tbp	RGB(176,23,31)	UNKNOWN	SYBR	None
50	E2	Kidney 153	RGB(238,220,130)			Tbp	RGB(176,23,31)	UNKNOWN	SYBR	None
51	E3	Kidney 158	RGB(238,238,0)			Tbp	RGB(176,23,31)	UNKNOWN	SYBR	None
52	E4	Kidney 93	RGB(142,56,142)			Tbp	RGB(176,23,31)	UNKNOWN	SYBR	None
53	E5	Kidney 104	RGB(198,113,113)			Tbp	RGB(176,23,31)	UNKNOWN	SYBR	None
54	E6	Kidney 179	RGB(142,142,56)			Tbp	RGB(176,23,31)	UNKNOWN	SYBR	None
55	E7	H2O	RGB(255,127,0)			Tbp	RGB(176,23,31)	UNKNOWN	SYBR	None
56	E8	H2O	RGB(255,127,0)			Prdm16	RGB(0,0,255)	UNKNOWN	SYBR	None
57	E9
58	E10
59	E11
60	E12
61	F1	Kidney 140	RGB(0,245,255)			Tbp	RGB(176,23,31)	UNKNOWN	SYBR	None
62	F2	Kidney 153	RGB(238,220,130)			Tbp	RGB(176,23,31)	UNKNOWN	SYBR	None
63	F3	Kidney 158	RGB(238,238,0)			Tbp	RGB(176,23,31)	UNKNOWN	SYBR	None
64	F4	Kidney 93	RGB(142,56,142)			Tbp	RGB(176,23,31)	UNKNOWN	SYBR	None
65	F5	Kidney 104	RGB(198,113,113)			Tbp	RGB(176,23,31)	UNKNOWN	SYBR	None
66	F6	Kidney 179	RGB(142,142,56)			Tbp	RGB(176,23,31)	UNKNOWN	SYBR	None
67	F7
68	F8
69	F9
70	F10
71	F11
72	F12
73	G1	Kidney 140	RGB(0,245,255)			Prdm16	RGB(0,0,255)	UNKNOWN	SYBR	None
74	G2	Kidney 153	RGB(238,220,130)			Prdm16	RGB(0,0,255)	UNKNOWN	SYBR	None
75	G3	Kidney 158	RGB(238,238,0)			Prdm16	RGB(0,0,255)	UNKNOWN	SYBR	None
76	G4	Kidney 93	RGB(142,56,142)			Prdm16	RGB(0,0,255)	UNKNOWN	SYBR	None
77	G5	Kidney 104	RGB(198,113,113)			Prdm16	RGB(0,0,255)	UNKNOWN	SYBR	None
78	G6	Kidney 179	RGB(142,142,56)			Prdm16	RGB(0,0,255)	UNKNOWN	SYBR	None
79	G7
80	G8
81	G9
82	G10
83	G11
84	G12
85	H1	Kidney 140	RGB(0,245,255)			Prdm16	RGB(0,0,255)	UNKNOWN	SYBR	None
86	H2	Kidney 153	RGB(238,220,130)			Prdm16	RGB(0,0,255)	UNKNOWN	SYBR	None
87	H3	Kidney 158	RGB(238,238,0)			Prdm16	RGB(0,0,255)	UNKNOWN	SYBR	None
88	H4	Kidney 93	RGB(142,56,142)			Prdm16	RGB(0,0,255)	UNKNOWN	SYBR	None
89	H5	Kidney 104	RGB(198,113,113)			Prdm16	RGB(0,0,255)	UNKNOWN	SYBR	None
90	H6	Kidney 179	RGB(142,142,56)			Prdm16	RGB(0,0,255)	UNKNOWN	SYBR	None
91	H7
92	H8
93	H9
94	H10
95	H11
96	H12

## Sheet: Raw Data
Barcode
Block Type	96-Well Block (0.2mL)
Calibration Background is expired	No
Calibration Background performed on	06-04-2019
Calibration Pure Dye ROX is expired	No
Calibration Pure Dye ROX performed on	02-28-2019
Calibration Pure Dye SYBR is expired	No
Calibration Pure Dye SYBR performed on	02-28-2019
Calibration ROI is expired	No
Calibration ROI performed on	02-28-2019
Calibration Uniformity is expired	No
Calibration Uniformity performed on	06-04-2019
Chemistry	SYBR_GREEN
Comment
Date Created	07-22-2019 15:51:53 PM EDT
Date Modified	07-22-2019 17:47:08 PM EDT
Experiment File Name	D:\Applied Biosystems\QuantStudio 12K Flex Software\User Files\experiments\Sapieha\Roberto\2019-07-22 Adipoq-cre and adipoq-cre-prdm16 after tamo heart-kidney-lung 14 daysl.eds
Experiment Name	2019-07-22 Adipoq-cre and adipoq-cre-prdm16 after tamo heart-kidney-lung 14 daysl
Experiment Run Start Time	07-22-2019 15:57:11 PM EDT
Experiment Run Stop Time	07-22-2019 17:46:40 PM EDT
Experiment Type	Comparative Cт (ΔΔCт)
Instrument Name	285880749
Instrument Serial Number	285880749
Instrument Type	QuantStudio 12K Flex
Passive Reference	ROX
Quantification Cycle Method	Ct
Signal Smoothing On	true
Stage/ Cycle where Analysis is performed	Stage 2, Step 2
User Name
Well	Well Position	Cycle	x1-m1	x2-m2	x3-m3	x4-m4	x5-m5
1	A1	1	3.86066e+06	190330	85502.1	678221	13462
2	A2	1	435749	38885.7	93809.7	669986	18188.8
3	A3	1	482546	47847.6	113670	671687	27171.3
4	A4	1	7570648	289844	128377	659115	27733.9
5	A5	1	5221841	197685	111526	613329	7193.08
6	A6	1	6.54921e+06	234544	134358	659977	5077.71
7	A7	1	3.07889e+06	115905	109999	596769	-626.675
8	A8	1	175496	17313	105573	603138	-915.801
9	A9	1	331898	31254.7	103396	604212	531.062
10	A10	1	2.9704e+06	122491	96156.2	616876	-142.706
11	A11	1	1.77383e+06	88397.8	91788.3	620756	4474.32
12	A12	1	7.3056e+06	385140	99881.8	638235	20990.5
13	B1	1	5.47243e+06	261010	99672.6	714324	3359.01
14	B2	1	355109	34054.6	103395	664664	2661.17
15	B3	1	452875	39539.8	115690	633750	4460.71
16	B4	1	11342683	394210	120293	637398	2036.76
17	B5	1	4227540	156536	127215	625357	3791.78
18	B6	1	4459091	152121	117485	573334	1433.42
19	B7	1	1.90116e+06	72456.9	121396	612996	96.5823
20	B8	1	222691	20332.6	110722	561771	155.591
21	B9	1	330158	29814.6	114145	600387	3851.16
22	B10	1	2.66566e+06	107214	110553	638650	-327.964
23	B11	1	2.44316e+06	112517	103868	634028	3009.25
24	B12	1	2.92679e+06	154185	94022.8	638456	1025.24
25	C1	1	5.39598e+06	261577	103925	717953	6750.88
26	C2	1	672842	60047.3	125252	707665	13403.3
27	C3	1	459684	44209.9	115541	621326	1461.88
28	C4	1	12097919	415245	137734	633234	4950.28
29	C5	1	7062812	242370	122846	581257	1822.24
30	C6	1	4.02535e+06	137910	125763	584014	1306.15
31	C7	1	3162931	115157	126027	588029	509.256
32	C8	1	309183	29991.5	122616	585342	164.816
33	C9	1	345607	31809.8	125449	620464	1098.13
34	C10	1	2676357	109433	118631	633264	-819.967
35	C11	1	2.16431e+06	101392	105096	637232	1097.37
36	C12	1	4.09292e+06	201339	106397	683229	20616.3
37	D1	1	4364692	213170	103538	726252	246.8
38	D2	1	408815	41286.7	110214	646684	2838.93
39	D3	1	467802	44849.4	121180	636007	1000.36
40	D4	1	14065474	463655	132931	626772	3139.53
41	D5	1	5719127	195828	123139	564622	1226.48
42	D6	1	8.18021e+06	259856	139482	624040	1026.41
43	D7	1	2.38772e+06	89292.3	136058	615983	3237.28
44	D8	1	349524	31982.9	128654	582787	1492.22
45	D9	1	341697	32765.8	127926	626474	3404.57
46	D10	1	2.8523e+06	113063	116732	620015	-558.87
47	D11	1	1659732	80937.2	103368	598685	3329.03
48	D12	1	5472281	251722	94604.7	655633	-2067.45
49	E1	1	1.27472e+06	82146.9	113908	719849	6367.37
50	E2	1	679678	91256.4	114648	658496	4649.86
51	E3	1	260537	24926.4	119241	624459	3021.42
52	E4	1	1.11123e+06	57290.6	132777	647062	1669.45
53	E5	1	1.00237e+06	50438.6	135716	640558	-1128.81
54	E6	1	1.33615e+06	66890.5	138803	615270	976.068
55	E7	1	204267	16364	142467	645252	1709.39
56	E8	1	288292	25363.2	130717	613786	2849.19
57	E9	1	109663	6417.99	5357.99	8223.95	1076.87
58	E10	1	164308	8579.3	6011.39	9966.75	24794.1
59	E11	1	215011	12790.6	9425.03	12290.1	4287.89
60	E12	1	167820	8577.54	6489.67	11445.1	10540.1
61	F1	1	1.15563e+06	80180.1	132221	743220	4703.31
62	F2	1	644028	87576.5	114859	674157	4443.08
63	F3	1	303272	29289.1	121081	635754	-2686.95
64	F4	1	726374	50535	136228	662826	2960.12
65	F5	1	664905	37259.3	130762	612556	-5387.24
66	F6	1	1286676	60399.9	126684	576734	200.058
67	F7	1	470393	33192.8	34473.5	29757.3	10360.6
68	F8	1	102955	5890.73	5075.06	8147.12	91207
69	F9	1	186305	10516.8	9804.16	11382.4	3277.43
70	F10	1	244095	18121.9	19026.7	15876.4	4346.94
71	F11	1	140956	7851.46	6597.36	8223.62	2785.31
72	F12	1	204384	10042.6	10420.2	14993.7	7245.17
73	G1	1	1.1482e+06	85023.6	118212	716391	4273.74
74	G2	1	640826	82093.5	115887	668308	5041.53
75	G3	1	341562	37101.6	113871	633272	2611.32
76	G4	1	620716	44233.6	120921	617412	1365.33
77	G5	1	1.19665e+06	66902.4	128875	636074	-520.582
78	G6	1	1.20418e+06	63155.8	131323	621343	1624.34
79	G7	1	394208	25674.4	27790.9	44649.1	48404.7
80	G8	1	84523.1	2721.81	406.629	4058.17	408.094
81	G9	1	194406	12041.6	18869.2	30548.1	8758.78
82	G10	1	126683	6623.02	5179.52	3625.21	3360.09
83	G11	1	166940	7386.8	6200.57	9729.81	5249.9
84	G12	1	185625	13006.8	9277.71	10977.6	1365.28
85	H1	1	1.15504e+06	86537.4	90462.9	674862	8960.92
86	H2	1	511349	69906.7	105136	657797	7237.7
87	H3	1	401640	44405.9	111809	650212	2359.47
88	H4	1	885989	61576.6	112061	609619	9526.11
89	H5	1	884777	49941.1	101458	591233	2919.05
90	H6	1	1.15799e+06	69822.6	116695	594871	932.136
91	H7	1	118487	6905.63	3900.24	2056.33	1125.54
92	H8	1	120305	8743.07	5123.52	5256.6	1653.63
93	H9	1	168420	7268.25	4721.2	4726.69	2364.97
94	H10	1	290988	15473.5	11950.2	15486	12295.4
95	H11	1	238943	10428.2	5717.42	6276.92	2868.42
96	H12	1	232502	11856.1	9722.03	11328.3	5384.25
1	A1	2	3.87168e+06	189290	86928.8	685174	17360.1
2	A2	2	467994	39353.4	95661.2	676702	20842.7
3	A3	2	509763	49728.4	116864	680576	38271.7
4	A4	2	7.64601e+06	292485	127813	668048	28532
5	A5	2	5.20137e+06	195503	112693	619981	7291.3
6	A6	2	6.62501e+06	235678	135348	670006	5172.06
7	A7	2	3025720	113450	111106	603447	652.799
8	A8	2	185565	17971.6	108762	612232	-507.418
9	A9	2	345108	32563.2	105634	612382	325.076
10	A10	2	2.96432e+06	119860	97231.9	622592	472.535
11	A11	2	1.79117e+06	88541	93300.7	625663	4353.14
12	A12	2	7.38494e+06	388000	103234	643374	20893.1
13	B1	2	5.51556e+06	260566	101346	718066	3376.24
14	B2	2	366080	34814.9	106595	668659	3516.35
15	B3	2	478440	40277.8	116392	637334	3984.97
16	B4	2	11289400	389194	122573	641552	3881.52
17	B5	2	4244773	155961	128500	628924	3574.39
18	B6	2	4474701	151967	119960	580000	830.067
19	B7	2	1.8268e+06	69821.2	123105	617942	225.003
20	B8	2	232697	21121.3	111938	566208	1065.46
21	B9	2	344393	30179.7	115374	607037	4200.95
22	B10	2	2.62992e+06	105076	111863	640858	-1298.25
23	B11	2	2443458	113914	105561	639493	4605.69
24	B12	2	2.93647e+06	153357	95576.8	641527	2248.73
25	C1	2	5417103	260463	103439	718969	7658.45
26	C2	2	684319	59696.8	126992	713223	14208
27	C3	2	466252	44449.7	116724	625555	2069.08
28	C4	2	12107292	414494	140524	636057	5675.9
29	C5	2	6926743	237299	122581	586059	1403.06
30	C6	2	4.12715e+06	140952	129222	599566	750.135
31	C7	2	3.14445e+06	114029	127277	592461	194.442
32	C8	2	319602	29840.7	124863	586632	730.093
33	C9	2	358210	32546	125636	625415	1180.74
34	C10	2	2.6597e+06	109487	118815	636898	39.7949
35	C11	2	2.18469e+06	101737	107366	644066	2811.73
36	C12	2	4.17129e+06	203795	108530	690225	24469.2
37	D1	2	4.39057e+06	212478	105160	729461	1216.26
38	D2	2	420625	41281.6	112092	652857	1898.82
39	D3	2	484732	46412	123655	641958	1755.54
40	D4	2	14326929	469027	136904	631584	6146.4
41	D5	2	5.67734e+06	194365	124481	566785	2274.07
42	D6	2	8.27916e+06	262599	141697	631223	841.221
43	D7	2	2.34669e+06	88312	136924	619232	2255.61
44	D8	2	360948	33094.9	129460	588253	2137.75
45	D9	2	355386	33072.2	129061	631878	2693.3
46	D10	2	2832427	112106	117435	623980	-574.635
47	D11	2	1.66099e+06	82011.1	104861	601768	3125.64
48	D12	2	5.48717e+06	251707	94797.3	659330	-2577.08
49	E1	2	1.29662e+06	83467.5	116069	726710	7622.47
50	E2	2	691097	90703.6	117325	668292	6602.73
51	E3	2	270593	25708.3	120874	633125	2845.82
52	E4	2	1122763	58416.3	133705	653278	3269.99
53	E5	2	1.00979e+06	50378.8	138179	645311	755.201
54	E6	2	1.36142e+06	67923.3	141512	620004	608.413
55	E7	2	209469	17065.2	145359	651386	1883.45
56	E8	2	293158	25451.9	132130	620546	1226.99
57	E9	2	111607	5933.69	4354.89	7248.08	2967.59
58	E10	2	172131	8724.46	5242.55	10697	26473.8
59	E11	2	218397	11925.6	8249.24	12778.5	3639.96
60	E12	2	172806	8961.96	6616.57	12360.5	11948.5
61	F1	2	1.16981e+06	79462.2	135601	750916	3518.32
62	F2	2	655798	87739.7	116926	679369	4607.3
63	F3	2	313044	30146.2	122270	640014	-2237.08
64	F4	2	704473	44436.5	138322	663227	3398.81
65	F5	2	687451	37998.2	133884	622667	-5450.12
66	F6	2	1309728	60281.6	129587	579877	3124.5
67	F7	2	482488	33519.5	35315.2	31052.9	11344.9
68	F8	2	104114	5596.17	5023.34	7921.41	88667
69	F9	2	187273	10801.8	10127.6	10705.8	1916.01
70	F10	2	248135	18086.3	17806	16737.8	4672.85
71	F11	2	144203	8434.6	5514.62	7403.77	1662.95
72	F12	2	211809	10117.3	10289.1	15117.9	6739.95
73	G1	2	1175478	87091.6	122699	722776	5823.09
74	G2	2	648600	81529.6	115449	671304	6271.75
75	G3	2	353171	38131.3	115529	636530	1363.59
76	G4	2	639942	45221.8	122239	622129	4286.1
77	G5	2	1.21217e+06	67456.7	131020	639735	1342.95
78	G6	2	1.22877e+06	64362.2	130925	623523	1291.69
79	G7	2	401212	26368.8	28158.9	45260.6	49161.5
80	G8	2	87632.9	3445.38	1589.7	3810.81	1109.73
81	G9	2	202320	12054.9	18474.8	30108.5	9069.75
82	G10	2	131837	6676.23	4762.48	4217.04	1811.26
83	G11	2	170456	7084.59	6744.85	10004.1	6557.27
84	G12	2	192492	12811.8	7892.21	10264.8	1679.09
85	H1	2	1.20292e+06	88363.9	94826	682581	10731.6
86	H2	2	520308	69354.4	106532	660513	11008.6
87	H3	2	416168	44326	113016	654938	3475.6
88	H4	2	903692	61151.1	112437	613490	9950.77
89	H5	2	915217	52631.1	102421	594582	1993.21
90	H6	2	1.17703e+06	70351	117765	597463	997.845
91	H7	2	122083	7345.07	3722.77	1651.67	1399.53
92	H8	2	124385	8056.76	6380.17	6202.36	1120.69
93	H9	2	173018	7461.06	5284.02	6428.02	2568.34
94	H10	2	296050	15940.2	11998.3	16113.3	12004.3
95	H11	2	236444	11041	6069.04	5396.85	2111.38
96	H12	2	240492	12848.7	9003.86	11161.6	5484.15
1	A1	3	3.92386e+06	189982	87971.4	688883	17199.8
2	A2	3	487517	40027.1	96430.4	681908	20398.2
3	A3	3	525298	51706	117460	685235	41670
4	A4	3	7813673	299557	129975	672696	29392
5	A5	3	5.27862e+06	198820	114599	625668	8920.65
6	A6	3	6.71618e+06	238885	137976	673993	6877.24
7	A7	3	3.07698e+06	115322	114464	607644	935.7
8	A8	3	192646	18100.8	108703	618519	-727.941
9	A9	3	350296	32924.5	105273	617761	2158.61
10	A10	3	3.00187e+06	122920	97720	624836	1117.05
11	A11	3	1.81213e+06	89663	93956.6	630203	4939.99
12	A12	3	7.46195e+06	390561	103637	649276	20929.1
13	B1	3	5.51731e+06	261115	102494	723822	2553.97
14	B2	3	375302	35263.4	106239	674371	3852.7
15	B3	3	493211	42140.9	117856	642425	5244.76
16	B4	3	11423716	393289	123638	646899	4300.6
17	B5	3	4319807	159114	129308	635050	4129.73
18	B6	3	4476322	151923	119991	583582	36.8693
19	B7	3	1.86564e+06	71355	123794	622671	1208.31
20	B8	3	236836	20879.1	113247	572344	1486.21
21	B9	3	349731	30558.3	115849	612181	5518.37
22	B10	3	2.65555e+06	105778	112485	644658	-1418
23	B11	3	2.47796e+06	115018	105740	644682	4583.51
24	B12	3	2.94819e+06	153118	95259.7	646774	2710.16
25	C1	3	5.47397e+06	261686	104283	723284	6717.05
26	C2	3	692465	60493.4	127673	722125	14395.8
27	C3	3	469649	44996.2	116926	628962	1261.08
28	C4	3	12287627	419834	140756	640947	5773.53
29	C5	3	7029617	239419	124230	591187	-8.92869
30	C6	3	4.1437e+06	141660	130017	600062	1771.6
31	C7	3	3.16261e+06	114590	129121	598696	-46.6335
32	C8	3	323555	30364	124706	594158	930.918
33	C9	3	359305	32781.4	127780	634028	2133.24
34	C10	3	2.6818e+06	110393	120219	640725	-163.586
35	C11	3	2190254	101914	108482	646711	2890.39
36	C12	3	4.21425e+06	204718	110037	695220	27364.3
37	D1	3	4.42681e+06	215157	105278	734794	1130
38	D2	3	427345	41756.2	113193	658110	2217.11
39	D3	3	493158	46177.2	126494	651022	1254.23
40	D4	3	14323872	469168	137415	638786	5231.62
41	D5	3	5734392	194276	124804	573475	1873.81
42	D6	3	8285843	261285	142299	633422	-98.156
43	D7	3	2.39447e+06	89368.6	137626	624394	1926.65
44	D8	3	362448	33039.4	132038	593156	2241.43
45	D9	3	362157	33954.5	130791	637745	4209.92
46	D10	3	2876671	113549	118157	629700	-501.132
47	D11	3	1687841	81918	105885	606690	3997.41
48	D12	3	5.56858e+06	252987	96334.3	665852	-1317.08
49	E1	3	1.30866e+06	83455.9	116015	733118	6259.26
50	E2	3	705488	92505.4	119899	674009	5166.15
51	E3	3	272286	25515.5	123014	637474	2852.54
52	E4	3	1.13909e+06	58528	134765	658238	2077.22
53	E5	3	1.01406e+06	50663.4	138857	649654	-731.901
54	E6	3	1.3727e+06	68029.9	140452	625720	439.534
55	E7	3	211317	17025.2	146460	657773	1884.34
56	E8	3	295949	25673.2	133198	625122	3290.53
57	E9	3	112774	6666.09	4959.52	8294.48	2442.68
58	E10	3	174456	8725.04	5085.23	10839.2	26306.9
59	E11	3	221428	11944.4	8333.48	11825.1	3843.03
60	E12	3	176875	8866.25	7883.74	12256.6	10974.2
61	F1	3	1.18826e+06	80758.1	136274	755911	4438.24
62	F2	3	663382	88337.7	119367	684168	5370.89
63	F3	3	317678	29961.5	122468	642864	-2001.35
64	F4	3	705290	45489.2	137827	668364	455.876
65	F5	3	694123	38695.5	134779	625379	-2793.01
66	F6	3	1.32334e+06	60925.1	129922	584523	1765.91
67	F7	3	488117	33933.2	35026.7	31462.2	10066.3
68	F8	3	106219	5174.92	5279.31	7742.98	88627.8
69	F9	3	188273	10304.1	9152.9	11117.6	3658.09
70	F10	3	251102	18199.2	18576.8	16245.1	4777.01
71	F11	3	145321	8771.28	7909.03	8522.84	3673.95
72	F12	3	215988	11194.6	10225.7	16378.8	7522.97
73	G1	3	1.19112e+06	87519.8	123373	727509	6557.96
74	G2	3	656383	81771.2	116469	677337	7870.79
75	G3	3	355374	37454.4	116926	643025	3125.23
76	G4	3	648699	45563.8	124276	629038	2165.06
77	G5	3	1.22141e+06	68087.9	130652	646234	950.677
78	G6	3	1.23889e+06	64697.5	132999	631325	455.62
79	G7	3	404797	26575.1	28428.2	46025.9	50920.3
80	G8	3	89134.1	2976.25	730.62	4718.22	1121.08
81	G9	3	205713	11589.1	18574.7	31311	8128.7
82	G10	3	134406	6510	5017.09	4343.65	2911.78
83	G11	3	172950	8604.84	6318.99	10311.7	3473.88
84	G12	3	192176	13172.4	8448.74	10598.8	1196.49
85	H1	3	1.23405e+06	89129.6	96769.1	687651	11681.1
86	H2	3	526610	70235.7	108515	665985	6755.12
87	H3	3	422143	45081.2	115377	660474	4510.31
88	H4	3	913291	61596.4	115310	618492	12078.8
89	H5	3	923810	51752.5	105109	600530	2144.37
90	H6	3	1.18849e+06	70299.9	120044	601058	2114.9
91	H7	3	124453	6943.07	3593.86	2730.39	-1307.33
92	H8	3	126019	8482	6005.1	5256.36	2465.47
93	H9	3	177428	8322.72	5057.79	5623.38	2918.02
94	H10	3	297103	16002.6	11490.4	15581.8	12464
95	H11	3	236088	11033.2	6328.37	5185.58	3344.24
96	H12	3	243581	13207.3	11481.3	11637.1	4592.9
1	A1	4	3.94559e+06	191695	85919.1	688931	17903.9
2	A2	4	495139	42065.3	97026.7	682182	22589.2
3	A3	4	532633	51331.3	117183	687154	44522.8
4	A4	4	7814149	299438	129730	676374	29229.6
5	A5	4	5.28691e+06	201667	114681	626554	8718.11
6	A6	4	6718273	240580	139606	675944	7386.16
7	A7	4	3.0793e+06	115882	112296	610718	1146.12
8	A8	4	195165	18864.7	108750	620496	-1121.04
9	A9	4	351350	32790.4	107006	621098	759.97
10	A10	4	3.0107e+06	124115	98116.9	624755	-118.854
11	A11	4	1.81533e+06	89620.1	94458.9	633279	5081.14
12	A12	4	7473551	394332	103427	651299	23910.4
13	B1	4	5.49108e+06	259202	102978	724268	3143.67
14	B2	4	375951	34627.1	107137	675963	3634.79
15	B3	4	501211	43103.8	118757	645856	5580.59
16	B4	4	11428014	394886	123471	648546	3963.28
17	B5	4	4.3306e+06	161503	131840	634605	4619.67
18	B6	4	4459704	152660	120601	584421	733.655
19	B7	4	1.85461e+06	71311.9	124409	626482	1977.37
20	B8	4	236446	21093.9	114160	573977	1171.34
21	B9	4	350891	31225.9	117487	614056	4513.79
22	B10	4	2.65333e+06	106319	113131	645797	202.251
23	B11	4	2.48925e+06	116604	106385	645397	4025.84
24	B12	4	2.94743e+06	154604	95131.5	648402	2659.17
25	C1	4	5.48766e+06	264860	105113	726619	7857.15
26	C2	4	696456	61075.8	129040	722779	14048
27	C3	4	468891	45214.7	117713	631001	-297.181
28	C4	4	12273218	420539	142015	641694	7560.19
29	C5	4	7.01722e+06	241501	124707	593259	1424.31
30	C6	4	4.12453e+06	141588	130383	600022	1289.94
31	C7	4	3.14055e+06	114134	130257	601508	366.429
32	C8	4	323386	31165.2	127006	595816	530.371
33	C9	4	360041	33151.2	126797	634664	729.042
34	C10	4	2.69065e+06	111429	120072	641082	-1385.89
35	C11	4	2.20802e+06	103384	108572	648630	2742.89
36	C12	4	4.21551e+06	205420	110103	697162	30380.7
37	D1	4	4441629	216579	106347	734447	2713.96
38	D2	4	427378	42683.8	113286	660431	2451.72
39	D3	4	495217	47310.2	126626	651648	1167.46
40	D4	4	14308502	469476	138164	640986	6365.09
41	D5	4	5.72082e+06	194858	125657	574624	2979.35
42	D6	4	8218855	260386	142882	632894	-264.721
43	D7	4	2.37265e+06	88918.5	139254	626379	2280.17
44	D8	4	362201	32985.7	131234	597160	2729.47
45	D9	4	362964	33421.6	131755	641787	3918.4
46	D10	4	2.85838e+06	113428	119387	631926	-262.624
47	D11	4	1.68944e+06	82367.8	105830	606439	3582.6
48	D12	4	5554007	252848	96487.5	668949	-1897.89
49	E1	4	1.31068e+06	83322.5	117441	735505	8615.82
50	E2	4	706338	92629.3	120077	677605	6873.84
51	E3	4	273620	25317.5	123003	640241	2939.22
52	E4	4	1138084	58161.9	135435	662056	1249.3
53	E5	4	1.01193e+06	51375.6	138805	651861	-818.04
54	E6	4	1.36723e+06	68331.8	140782	624742	2048.58
55	E7	4	209396	17591.8	146053	658065	718.187
56	E8	4	295354	25529.5	133970	628810	2531.66
57	E9	4	110797	6043.05	3963.59	7662.29	2829.68
58	E10	4	172886	9405.65	5591.39	10886.5	26713.8
59	E11	4	219144	12556.5	8009.27	12893.8	4023.13
60	E12	4	177305	8664.32	7522.43	12056.6	11652
61	F1	4	1.1942e+06	80451.4	135388	757865	4958.71
62	F2	4	661498	87770.9	119840	687979	6205.85
63	F3	4	318416	29691.9	122639	644673	-1987.91
64	F4	4	701008	45539	137610	667531	3966.32
65	F5	4	693150	38610.2	134045	627665	-3884.87
66	F6	4	1.32233e+06	60837.4	129906	585328	2939.13
67	F7	4	487493	35382.7	35342.4	32445	9106.74
68	F8	4	107991	5698.87	4273.77	8069.23	88840.4
69	F9	4	188630	10126.6	9674.98	12001.5	2044.84
70	F10	4	247734	17939.4	18064.6	17315.2	4305.31
71	F11	4	144357	8458.33	5446.41	9162.12	2878.73
72	F12	4	217778	9993.07	9539.77	16178.6	7351.42
73	G1	4	1.19529e+06	88370	123754	727792	5716.15
74	G2	4	658977	82855.9	119313	680039	7387.17
75	G3	4	356208	38053.2	116445	644483	2208.37
76	G4	4	647461	45401.8	125451	629477	3254.8
77	G5	4	1.21839e+06	67209.5	132794	648985	-427.969
78	G6	4	1.23471e+06	65325	132379	630664	1897.16
79	G7	4	404802	26462.7	27449.2	45805.2	49362.4
80	G8	4	88436.1	3338.56	994.172	4264.35	626.762
81	G9	4	207089	12016.9	18891.3	30899	7755.15
82	G10	4	135131	5898.18	5341.87	4556.54	866.562
83	G11	4	172302	7787.1	6861.93	9398.37	4641.63
84	G12	4	191951	13956.1	8594.36	11335.1	1192.54
85	H1	4	1.2376e+06	89470.6	95800.4	690393	14375.1
86	H2	4	526486	68996.2	107594	668788	8209.68
87	H3	4	424637	44905.4	114059	661906	5265.35
88	H4	4	910803	61923.1	114991	620881	11812.7
89	H5	4	926179	53102.8	105796	601147	2310.75
90	H6	4	1.18871e+06	71954.4	117299	603807	1357.15
91	H7	4	123958	7023.26	4043.95	2341.06	162.765
92	H8	4	126530	8072.86	5584.59	6241.36	3210.81
93	H9	4	176991	8095.24	6643.8	5402.89	2866.97
94	H10	4	299726	15731.4	11153.6	16226.5	13117.4
95	H11	4	235249	10148.2	6673.01	6088.22	2949.78
96	H12	4	241933	14483.1	10197.4	11061.7	6297.06
1	A1	5	3986736	192097	89716.5	690827	17613.6
2	A2	5	504330	43146.8	97869	685259	22142.4
3	A3	5	540040	51170	118709	691319	45671.1
4	A4	5	7896551	301913	131733	678176	29607.2
5	A5	5	5336661	200258	114858	628024	9101.23
6	A6	5	6.78291e+06	242292	139836	679589	7095.43
7	A7	5	3.11056e+06	116492	115171	613016	1155.01
8	A8	5	199332	18728	110864	622363	-863.322
9	A9	5	359945	33667.4	107657	622626	2315.87
10	A10	5	3036216	123019	98161.2	625601	70.3828
11	A11	5	1.83751e+06	90320.4	95423.8	635806	4431.44
12	A12	5	7527182	393051	104187	651443	23167.9
13	B1	5	5542328	261826	103087	727108	3844.52
14	B2	5	380671	36237.1	107428	674280	3307.31
15	B3	5	511923	43342	118117	647233	5288.36
16	B4	5	11498457	396107	125344	650108	3395.58
17	B5	5	4.36809e+06	161469	132037	636059	3638.33
18	B6	5	4488530	152210	120934	585250	2732.4
19	B7	5	1.87624e+06	71765.5	125183	628049	1589.17
20	B8	5	240969	21248.9	114386	574868	1777.54
21	B9	5	356558	30304.3	119169	615871	5305.74
22	B10	5	2.67123e+06	107035	114251	647134	-952.596
23	B11	5	2.51781e+06	117318	107355	648673	5213.87
24	B12	5	2.97163e+06	154743	96592.6	649791	1052.23
25	C1	5	5541409	265402	105586	729276	8481.85
26	C2	5	705901	62154.3	129566	722409	14462.2
27	C3	5	474452	44409.7	118619	630965	3165.78
28	C4	5	12344072	421292	142999	642634	7155.69
29	C5	5	7070982	240718	126607	594234	2260.88
30	C6	5	4146712	140585	129653	599097	1065.58
31	C7	5	3.16127e+06	114249	130596	603547	958.664
32	C8	5	326107	30151.9	126348	597981	442.237
33	C9	5	363774	32873	129252	637444	2680.77
34	C10	5	2.72018e+06	111368	121361	644983	-955.142
35	C11	5	2.23717e+06	104479	109788	649876	2336.64
36	C12	5	4.24838e+06	205748	111784	697012	32015.6
37	D1	5	4483276	217555	106064	738274	3423.78
38	D2	5	431570	41865	113359	660792	2831.33
39	D3	5	499185	47257	127628	653742	638.754
40	D4	5	14368992	469303	139347	641396	7383.34
41	D5	5	5.76964e+06	195595	126762	577152	1280.88
42	D6	5	8252279	260732	142563	635092	1300.4
43	D7	5	2.38527e+06	89318.2	138925	628230	2376.3
44	D8	5	366206	32980.9	132403	596791	1600.09
45	D9	5	370359	33757.4	132328	644252	4037.45
46	D10	5	2.88257e+06	114065	121227	632754	-1264.66
47	D11	5	1.70057e+06	82630.2	107095	609103	4587.92
48	D12	5	5.60495e+06	254483	97641.7	670790	-1841.88
49	E1	5	1.32086e+06	84035.3	116979	734522	7874.23
50	E2	5	716110	92176.9	121381	678232	7213.15
51	E3	5	278582	26183.1	122021	640061	2146.71
52	E4	5	1.14523e+06	58643.8	136575	661022	3253.84
53	E5	5	1033641	51665.8	143163	663474	649.182
54	E6	5	1.37353e+06	69412.4	141907	624975	1374.64
55	E7	5	212395	17412.2	146572	659228	1825.06
56	E8	5	295623	25566.8	135283	629592	2395.26
57	E9	5	113610	6886.66	5354.95	8164.67	2079.64
58	E10	5	176420	8646.78	6229.9	11487.6	27475.6
59	E11	5	222181	12697.5	8428.14	12676.4	2339.33
60	E12	5	178320	9300.24	7222.02	12531.1	11153.7
61	F1	5	1.20656e+06	80686.3	138201	759128	4083.53
62	F2	5	667854	87934.6	120231	689467	6358.48
63	F3	5	322646	29944.8	123615	646305	-186.756
64	F4	5	706627	44891.2	137927	666998	3105.88
65	F5	5	697648	39312.8	134044	625729	-4067.84
66	F6	5	1.3287e+06	60477.5	130367	586650	740.311
67	F7	5	493002	35407	35338.8	31138.9	10239.2
68	F8	5	108928	5316.81	5444.16	7767.4	86700.6
69	F9	5	190089	10495.7	10045.5	11826.4	2848.88
70	F10	5	251209	18506.7	19194	17935.3	4745.65
71	F11	5	146331	8402.06	6438.6	7685.74	2581.12
72	F12	5	220971	10490.4	9945.25	15749.2	6230.14
73	G1	5	1.20826e+06	87833.4	123756	729966	7405.38
74	G2	5	675535	83264.7	120450	682847	7759.41
75	G3	5	362110	37219	117637	643374	996.086
76	G4	5	657742	45420.4	125874	629857	3249.22
77	G5	5	1.22736e+06	67150	132611	648744	-1376.29
78	G6	5	1.24222e+06	63767.4	135384	631208	2817.98
79	G7	5	408659	26654.6	29275.1	45445.7	49275.1
80	G8	5	90153.4	2721.32	1812.83	5105.83	611.31
81	G9	5	211665	12005.6	18056.7	30785	8704.37
82	G10	5	134194	6259.52	5597.16	3944.76	2531.05
83	G11	5	175002	7559.28	6484.51	10243.4	5853.33
84	G12	5	195674	13566.7	8656.7	10774.7	2970.85
85	H1	5	1260901	90620.7	97072.7	690712	13476.4
86	H2	5	528390	69790.9	108456	669130	7809.12
87	H3	5	431648	45082.2	115399	662667	4965.84
88	H4	5	920859	62439.3	117750	622916	12615.9
89	H5	5	945627	53440.2	105726	605203	3838.86
90	H6	5	1.20322e+06	71481.5	120412	602698	1636.02
91	H7	5	125401	7691.78	3078.47	1825.92	1035.21
92	H8	5	127060	8146.55	5029.48	6431	2131.48
93	H9	5	180679	8722.74	5997.22	5743.18	2333.07
94	H10	5	302039	16297.1	12393.4	15314.5	12226.3
95	H11	5	234891	10661.5	5883.76	5096.79	3428.14
96	H12	5	247527	12878.1	10296.1	11888.2	4580.28
1	A1	6	3.98073e+06	194058	88541.9	692363	18948.3
2	A2	6	505728	42426	97675.7	687413	24166.5
3	A3	6	541075	51455.7	119011	692416	45765.9
4	A4	6	7.91161e+06	301115	130922	677891	29514.2
5	A5	6	5331847	200260	116345	630809	8485.41
6	A6	6	6.79021e+06	241414	138578	680478	7366.54
7	A7	6	3.11334e+06	116712	114760	615057	805.905
8	A8	6	199871	18990.5	109618	623379	-1216.4
9	A9	6	358178	33687.4	108643	624465	1365.6
10	A10	6	3.03478e+06	122647	97613	627273	872.987
11	A11	6	1.84294e+06	90795	95196.8	637056	4783.68
12	A12	6	7542693	394562	102878	654550	23749.4
13	B1	6	5534284	261173	103629	729436	3548.6
14	B2	6	379751	35490	107624	676052	3331.68
15	B3	6	516527	43272.1	118861	650362	5769.87
16	B4	6	11527981	396681	124768	650345	3248.46
17	B5	6	4.37802e+06	162329	132095	640011	5463.53
18	B6	6	4483702	152339	120176	587032	60.3497
19	B7	6	1.87945e+06	71302.6	124481	627894	1750.23
20	B8	6	243179	21542.1	115107	580334	2539.84
21	B9	6	356718	31366.9	119176	617480	3444.45
22	B10	6	2.66967e+06	106164	114043	648390	-93.7935
23	B11	6	2516418	117122	108141	651555	5387.14
24	B12	6	2.9712e+06	155466	95703.5	652322	2173.79
25	C1	6	5.55047e+06	268246	107466	733843	9363.3
26	C2	6	711194	62279	130542	725031	14462.4
27	C3	6	472693	44872	117577	632526	2336.68
28	C4	6	12398676	422902	143383	644058	5768.04
29	C5	6	7084591	242825	124974	597132	3016.44
30	C6	6	4135366	141181	130710	600033	1633.4
31	C7	6	3.15382e+06	114723	129375	605283	274.739
32	C8	6	324345	30119.6	127389	599478	1604.76
33	C9	6	363776	33101.7	129588	639361	1755.22
34	C10	6	2715725	112622	121311	645201	-60.9973
35	C11	6	2250339	104470	110962	653882	3324.17
36	C12	6	4.25946e+06	206808	111061	700706	33498.6
37	D1	6	4.47929e+06	217912	106469	741212	1979.53
38	D2	6	433306	43199.8	113779	663719	2813.32
39	D3	6	500325	46830.5	126516	656460	1925.94
40	D4	6	14384970	469587	138797	644518	6399.23
41	D5	6	5768873	196223	127033	576557	1769.24
42	D6	6	8.27871e+06	260847	142381	636552	661.223
43	D7	6	2383742	88787.1	138665	629457	1669.52
44	D8	6	364708	33087.9	132532	598954	1746.28
45	D9	6	371690	33690.2	132825	644552	3806.2
46	D10	6	2.88123e+06	113482	120516	636197	-1866.79
47	D11	6	1.70505e+06	83650.6	107666	609829	4348.45
48	D12	6	5603493	255040	97180.1	673004	-555.336
49	E1	6	1.31902e+06	84142.1	117692	736347	7717.01
50	E2	6	717611	92184.5	120915	681371	6982.39
51	E3	6	280648	25739.8	122993	640467	1087.96
52	E4	6	1.14432e+06	59234.7	136057	662172	2395.99
53	E5	6	1.03085e+06	51249.6	144431	665431	-2571.81
54	E6	6	1.37475e+06	70060.2	141702	626184	953.054
55	E7	6	212290	17074.2	146317	662019	1889.07
56	E8	6	294582	26161.2	136337	633490	2199.7
57	E9	6	114528	6379.84	5409.15	8063.81	1384.83
58	E10	6	177068	9196.1	4911.62	10291.8	27467.6
59	E11	6	222283	11319.6	8966.94	13762.1	5137.45
60	E12	6	180141	8890.65	7286.13	12907.6	10997.8
61	F1	6	1211423	81618.9	136738	761666	5295.28
62	F2	6	664016	87782.8	119423	691692	5965.7
63	F3	6	322532	29762.6	123886	647032	-1262.59
64	F4	6	702874	44982.4	138756	670632	3219.59
65	F5	6	696071	38596.5	134330	627569	-1361.9
66	F6	6	1.32781e+06	60441.7	131094	587910	2745.07
67	F7	6	494110	34881.8	36246.9	32793.7	10960.9
68	F8	6	109008	4918.44	5218.8	8423.42	85117.9
69	F9	6	189547	10392.5	10365.1	11327	2831.8
70	F10	6	248737	18178.5	17739.2	17486.8	4086.16
71	F11	6	144881	8660.99	6712.53	8087.01	2500.67
72	F12	6	219343	11162.3	9485.07	16051.6	6335.03
73	G1	6	1.20676e+06	88356.8	124110	733172	6432.75
74	G2	6	675050	83495.5	119624	684085	9036.11
75	G3	6	362482	37456.5	116686	645649	3095.53
76	G4	6	653413	45189.3	125587	632168	3750.12
77	G5	6	1226256	67925.5	133468	650771	977.425
78	G6	6	1.24229e+06	64431.1	133657	633788	1754.72
79	G7	6	410060	26713.7	29149.5	46111.6	51574.7
80	G8	6	90524.1	3350.12	-53.713	4739.39	-544.792
81	G9	6	209826	12944.6	17864.1	30713.1	9285.14
82	G10	6	134795	6372.26	5766.24	3621.58	4699.17
83	G11	6	175319	7539.07	6873.97	9878.31	5029.74
84	G12	6	194232	13414.8	9886.62	10437	2562.57
85	H1	6	1271500	91733.3	98612.1	692995	15474.8
86	H2	6	527134	68543.4	108455	671075	8787.48
87	H3	6	432130	45048.3	113864	664532	5087.13
88	H4	6	921026	62009.8	116128	623742	13758.8
89	H5	6	949044	53203.1	105896	606928	3986.29
90	H6	6	1.20235e+06	71291.8	119474	606602	2506.43
91	H7	6	124693	7990.92	3357.57	1672.84	89.7681
92	H8	6	127291	8534.69	5681.72	5978.32	1893.03
93	H9	6	182263	7672.61	6518.79	6745.02	3099.72
94	H10	6	299797	15377	13028.3	16285.4	11984.9
95	H11	6	234080	10475.4	5553.56	5633.49	3173.7
96	H12	6	247898	13602.2	10841.6	11585.1	7383.52
1	A1	7	4.00597e+06	192497	87174.6	696649	19503.6
2	A2	7	509722	41846.2	98866.5	692593	23911.1
3	A3	7	548362	52714	120213	696105	47876.1
4	A4	7	7.96303e+06	301544	131610	684641	29909.8
5	A5	7	5.36829e+06	201131	116871	633591	8887.02
6	A6	7	6.83213e+06	241593	140804	683706	8106.05
7	A7	7	3133341	117479	116787	618418	1869.38
8	A8	7	202958	19844.6	111122	626256	-1247.16
9	A9	7	361876	33221.2	108388	627894	2519.24
10	A10	7	3050602	123382	98939.1	629187	393.424
11	A11	7	1.85622e+06	90856.3	95824.7	640274	5738.56
12	A12	7	7.57238e+06	394758	104710	657573	24551.6
13	B1	7	5569105	260777	102633	732051	2990.7
14	B2	7	382574	35278.1	107403	678083	4397.92
15	B3	7	522655	43395.3	120883	654353	6423.47
16	B4	7	11532891	396345	125992	654943	4453.77
17	B5	7	4411141	162745	132885	642177	4921.09
18	B6	7	4.50212e+06	152438	119757	588405	1119.85
19	B7	7	1.89062e+06	72332.8	126424	632270	1619.72
20	B8	7	245880	21391.1	115763	579893	1664.2
21	B9	7	358502	30885.6	118935	620800	5358.1
22	B10	7	2.68396e+06	106767	114564	650040	-489.714
23	B11	7	2529666	117467	108597	654976	4491.88
24	B12	7	2.98327e+06	153858	97255.8	656103	1713.84
25	C1	7	5.5804e+06	267242	108298	737746	8033.47
26	C2	7	715796	62845.3	130909	727238	14889.4
27	C3	7	473618	44737.8	118346	635314	-219.883
28	C4	7	12403460	422327	143449	648510	8049.19
29	C5	7	7.13569e+06	243136	127109	599532	2008.76
30	C6	7	4149847	140629	130403	602775	1491.99
31	C7	7	3169399	114106	130795	607256	1990.42
32	C8	7	325608	29855	129234	601106	1849.72
33	C9	7	367200	32644.4	129958	642233	2234
34	C10	7	2.73459e+06	111961	121292	648040	725.388
35	C11	7	2.26336e+06	104556	111087	657828	3368.54
36	C12	7	4.28143e+06	205995	112376	702600	34900
37	D1	7	4.51127e+06	217122	107939	745019	1694.01
38	D2	7	435044	42078.9	115176	665946	2522.65
39	D3	7	502883	47711.7	128654	658821	1742.55
40	D4	7	14347371	468188	140508	646539	7339.7
41	D5	7	5.81005e+06	197183	127285	580389	2282.12
42	D6	7	8.27539e+06	260666	142770	639930	836.888
43	D7	7	2.3953e+06	89043.3	139533	631515	2749.32
44	D8	7	366150	32646.7	133102	601504	2053.62
45	D9	7	374947	33555.4	131884	649039	4995.38
46	D10	7	2.90387e+06	113990	120369	637679	-1305.73
47	D11	7	1.71399e+06	83254.7	108220	613276	4269.17
48	D12	7	5.64689e+06	254170	98349.6	676986	-3027.99
49	E1	7	1.3302e+06	83137.7	118619	741335	7014.61
50	E2	7	720950	92842.9	121287	685081	6505.2
51	E3	7	281027	25655.7	124198	644251	2179.89
52	E4	7	1.15165e+06	58283.4	137182	665355	2276.45
53	E5	7	1034973	51473.1	144021	665722	-2293.67
54	E6	7	1.38048e+06	69531	141688	628622	964.834
55	E7	7	212240	17678.3	148260	664114	1898.35
56	E8	7	297708	26353.6	136306	635924	3054.9
57	E9	7	114422	6229.77	4943.22	7828.91	2330.54
58	E10	7	177327	9331.49	5343.97	11503	27102.9
59	E11	7	222177	12384.8	8122.53	13622.3	3445.49
60	E12	7	181796	8975.95	6956.37	12538.5	11761.1
61	F1	7	1.21787e+06	81099.5	137241	764710	4632.05
62	F2	7	666798	87535.1	121226	691263	5704.31
63	F3	7	325419	29620.5	124525	650455	-1008.16
64	F4	7	704814	45236	138699	672248	3199.89
65	F5	7	698843	38621.9	133914	627640	-3466.44
66	F6	7	1.33594e+06	60691.6	130518	592013	1645.83
67	F7	7	497202	35109.8	36843.1	32489.1	10755.7
68	F8	7	108033	5604.56	5210.29	8080.55	83490.4
69	F9	7	189794	10398.4	9344.56	11595.5	1333.7
70	F10	7	250880	18281.4	18540.5	17492.3	4662.79
71	F11	7	145557	8161.54	5434.78	7595.65	1986.36
72	F12	7	221945	9997.95	10119.3	15452.4	8152.51
73	G1	7	1.21818e+06	88414.1	125222	733984	8207.71
74	G2	7	675288	81926.2	120250	687202	8175.04
75	G3	7	363647	37922	117964	647741	2943.68
76	G4	7	658646	45089.9	126672	635079	3970.11
77	G5	7	1.23342e+06	67494.9	134580	653804	-686.261
78	G6	7	1.24692e+06	64757.8	134952	635438	882.361
79	G7	7	412318	26864.7	28224.6	46636.2	50163.6
80	G8	7	90893.8	3006.76	842.404	5877.5	1653.53
81	G9	7	213766	12157.9	20264.7	30756.9	7428.28
82	G10	7	137451	6221.99	5843.9	4505.8	1624.79
83	G11	7	175932	7427.17	5994.93	9823.24	7081.11
84	G12	7	196031	12517.3	9395.4	11499.7	1669.4
85	H1	7	1283299	90897.3	99382.4	693720	15403.8
86	H2	7	535657	69089.5	109030	674939	10777.2
87	H3	7	434096	45482.4	115458	667008	5131.92
88	H4	7	925290	62111.7	116600	626654	14318.5
89	H5	7	960805	53181.1	108424	612704	5548.91
90	H6	7	1208892	71290.4	119730	610040	2157.12
91	H7	7	125630	7615.83	4127.34	2780.43	-58.9635
92	H8	7	128548	8068.66	5780.28	6842.51	3918.49
93	H9	7	182119	9023.41	6546.29	5734.84	2044.36
94	H10	7	303619	15927.6	12844.9	16785.2	12272.6
95	H11	7	235308	11083.5	6815	6082.11	2739.49
96	H12	7	249768	13608.3	9042.71	12830.1	6532.95
1	A1	8	4.01795e+06	194935	89202.3	697103	17385.1
2	A2	8	512533	43009.2	98087.9	692478	23927.1
3	A3	8	550711	52755.9	119481	696714	49314.8
4	A4	8	7998556	306303	131982	682770	29004.5
5	A5	8	5381457	202534	115487	635049	9594.22
6	A6	8	6848550	244093	140721	684138	7159.89
7	A7	8	3.14452e+06	117905	115085	619914	1560.83
8	A8	8	203238	19157.2	110494	627989	-877.4
9	A9	8	363472	33620.1	108566	627488	1008.66
10	A10	8	3.05631e+06	123697	97696.5	627228	33.9178
11	A11	8	1.86306e+06	91177.2	96840.4	640428	5890.98
12	A12	8	7.598e+06	396112	105295	658633	26751.2
13	B1	8	5.57712e+06	262933	104085	731134	4385.29
14	B2	8	384356	35747	108552	678625	4878.9
15	B3	8	526515	43624.7	121366	654426	5103.52
16	B4	8	11577175	398922	125767	653176	3933.6
17	B5	8	4.42498e+06	163112	133535	639884	3976.79
18	B6	8	4.51129e+06	153300	121234	587377	885.087
19	B7	8	1.89581e+06	72042.8	126121	631803	813.979
20	B8	8	246147	21705.6	115621	580610	802.63
21	B9	8	362187	30753.3	120727	623100	5410.39
22	B10	8	2692067	106680	114295	651676	-1948.53
23	B11	8	2.54109e+06	118528	109601	655317	5575.52
24	B12	8	2.98046e+06	155104	97301.9	655868	1574.93
25	C1	8	5.59785e+06	268041	108288	738605	7849.65
26	C2	8	717155	63000.9	129978	728467	13760.8
27	C3	8	475895	44645.6	118780	636322	1953.51
28	C4	8	12445981	425087	143133	649550	7730.38
29	C5	8	7.15953e+06	243761	125928	599556	1510.11
30	C6	8	4.15365e+06	141115	130395	600985	150.611
31	C7	8	3.17597e+06	115325	131325	606599	234.12
32	C8	8	326719	30430.6	127582	601472	1440.61
33	C9	8	368225	32858.3	129793	643430	2862.72
34	C10	8	2.74064e+06	111915	121569	648943	1925.75
35	C11	8	2273592	105665	112155	657852	3514.96
36	C12	8	4295637	207685	112136	702826	35262.6
37	D1	8	4.52291e+06	218958	107934	744895	1958.52
38	D2	8	439952	42744	116354	665560	3593.17
39	D3	8	503669	47705.4	128134	658886	631.869
40	D4	8	14393689	471117	140980	644909	7547.62
41	D5	8	5824868	197530	127995	580482	2503.52
42	D6	8	8306688	262273	143444	639016	986.077
43	D7	8	2399773	89037.2	139346	632864	2656.87
44	D8	8	365901	32605.9	132845	602842	1304.2
45	D9	8	376445	34219.3	134256	648823	3954.57
46	D10	8	2917666	115542	121008	640579	-1521.82
47	D11	8	1.72078e+06	83464.2	107809	614820	3996.05
48	D12	8	5659803	256714	98258.2	675400	-686.206
49	E1	8	1.33484e+06	84773.1	118747	740500	9973.09
50	E2	8	725670	91105.9	122143	684454	7436.8
51	E3	8	283472	26069.8	123024	643494	3711.43
52	E4	8	1.15356e+06	58775.4	136624	664777	2358.27
53	E5	8	1.03647e+06	51863.8	144347	668608	-31.5065
54	E6	8	1.38475e+06	70048.9	142424	627394	1118.83
55	E7	8	214108	17623.9	146781	663367	2616.95
56	E8	8	296251	25999.6	137399	637310	2732.89
57	E9	8	115180	6404.67	5148.15	8147.91	1332.82
58	E10	8	178150	9414.34	5551.53	11342.4	28037.9
59	E11	8	224483	11905.5	9858.6	13283.8	3426.49
60	E12	8	183960	9655.08	7804.31	12943.2	12034.1
61	F1	8	1.22273e+06	81619.6	136438	765139	4424.8
62	F2	8	666002	87834.2	121050	690386	4837.25
63	F3	8	326080	29765.5	126046	649725	-983.291
64	F4	8	706316	44425.9	139276	671081	3687.66
65	F5	8	699632	38718.5	136055	627680	-2826.34
66	F6	8	1.34002e+06	61386.4	131640	589922	2702.92
67	F7	8	499234	35049	35464.7	32970.7	10975.1
68	F8	8	109127	6085.69	3834.78	7850.84	81962.8
69	F9	8	191154	11132.7	9954.78	10368.6	1897.41
70	F10	8	251889	18682	18166.5	16786.3	4878.71
71	F11	8	147316	7924.46	6293.33	7667.98	1845.15
72	F12	8	222380	10789.7	9254.19	15441.4	6804.35
73	G1	8	1.22133e+06	89979.1	126345	735268	7401.07
74	G2	8	675364	82331.3	121072	686555	7868.78
75	G3	8	362562	38380.1	117816	647822	1503.01
76	G4	8	659669	45455.6	126237	635436	2102.16
77	G5	8	1.23408e+06	67918.6	133739	655029	179.821
78	G6	8	1.24585e+06	63993.2	133810	636420	3168.67
79	G7	8	416186	27457.4	28590.2	45313.6	49550.2
80	G8	8	91761.8	2912.74	604.418	4773.53	298.576
81	G9	8	213312	12222.4	19690.6	30835.1	8105.49
82	G10	8	137314	6566.38	5140.89	3662.59	2473.36
83	G11	8	177134	8840.27	6550.93	10302	5891.14
84	G12	8	197970	13188.2	10269	10725.8	1492.39
85	H1	8	1.29036e+06	91186.3	100476	696018	15421.4
86	H2	8	546706	70492.3	108937	673880	11468.5
87	H3	8	437243	45195.1	116982	668718	6392.26
88	H4	8	927770	62584.6	115673	627198	13151.5
89	H5	8	966831	53616.1	108534	611664	2363.89
90	H6	8	1.2112e+06	71180.2	120064	609426	3049.12
91	H7	8	126596	7301.54	3428.56	2898.09	-310.928
92	H8	8	127860	8404.41	5820.74	5489.1	862.701
93	H9	8	184651	8493.36	6381.65	5939.43	2995.66
94	H10	8	302090	15751.1	11762.6	16822.2	11952.8
95	H11	8	236567	10325.6	6127.02	5907.79	3253.9
96	H12	8	251264	15028.1	9936.58	11652.5	6519.96
1	A1	9	4.02895e+06	195181	88497.5	695669	19956
2	A2	9	513867	42905.4	98256.5	692587	23976.9
3	A3	9	551671	52298.1	120165	695807	48507.2
4	A4	9	8.02638e+06	305269	131389	684516	27958.8
5	A5	9	5.39655e+06	202890	118115	633595	9437.07
6	A6	9	6871115	244035	141623	684205	7728.34
7	A7	9	3156819	118976	117127	619712	256.751
8	A8	9	205250	19254.4	109632	629170	50.2192
9	A9	9	363983	33687.8	108849	629546	2810.25
10	A10	9	3.05903e+06	123899	99772.3	627418	1155.69
11	A11	9	1867418	91795.6	97409.5	642475	5209.32
12	A12	9	7627481	395661	106989	658330	26946.7
13	B1	9	5.58043e+06	263481	104566	732933	3356.64
14	B2	9	385974	35034.2	108002	679294	4310.05
15	B3	9	530549	44503.8	120941	655000	5928.59
16	B4	9	11587790	399405	125678	653364	4885.45
17	B5	9	4.43899e+06	164089	133282	641480	4805.65
18	B6	9	4630879	157469	124371	602660	1242.52
19	B7	9	1.90512e+06	72362.5	126458	632044	1510.28
20	B8	9	246798	21452.2	115344	580191	2189.37
21	B9	9	361528	31155.9	118390	623004	5416.05
22	B10	9	2.69793e+06	106997	114194	650051	-2097.8
23	B11	9	2.54847e+06	117277	108889	654962	4894.72
24	B12	9	2986346	154746	96406	653988	1500.25
25	C1	9	5.60994e+06	268685	108028	738663	10741.8
26	C2	9	722453	63164.2	130619	726340	12213.4
27	C3	9	476489	45449.3	119325	636424	2090.71
28	C4	9	12471811	425983	143715	647704	7122
29	C5	9	7180518	245471	127138	600144	1519.73
30	C6	9	4.21359e+06	143234	131273	607218	1212.91
31	C7	9	3.18108e+06	114520	131804	607418	818.214
32	C8	9	325625	30135.5	128427	602429	1658.89
33	C9	9	366913	33638.6	130544	644101	2455.23
34	C10	9	2.7494e+06	112549	122578	649327	-620.432
35	C11	9	2.27902e+06	105220	111943	657328	4306.81
36	C12	9	4.30397e+06	207147	112373	703298	34715.2
37	D1	9	4531555	218098	107376	744274	2953.75
38	D2	9	436475	42509.6	114708	666938	2649.32
39	D3	9	505618	47143.6	127626	660584	255.739
40	D4	9	14410590	471676	140768	645389	6558.37
41	D5	9	5839493	198920	128745	579422	1706.2
42	D6	9	8321735	262776	144754	640017	-1420.03
43	D7	9	2400183	90318.6	139631	632776	2821.89
44	D8	9	369180	32931.5	134069	602438	3414.19
45	D9	9	377217	34034.3	135277	651045	6970.32
46	D10	9	2.9208e+06	115576	120799	639659	-1064.55
47	D11	9	1.72302e+06	83170.5	108656	613746	4557.17
48	D12	9	5.67825e+06	256691	99427.4	679142	-789.501
49	E1	9	1339664	85098.1	119945	739939	7971.31
50	E2	9	726017	92206.1	122188	684734	7292.02
51	E3	9	284764	25732.4	123660	643246	2213.59
52	E4	9	1.15518e+06	58333.1	137130	664419	3466.99
53	E5	9	1.03564e+06	51279.3	145450	667755	73.6947
54	E6	9	1.38756e+06	69996.2	142253	628023	796.582
55	E7	9	214415	17112.1	146955	663628	2082.51
56	E8	9	299123	26077	135953	637266	1024.89
57	E9	9	117518	6579.05	5028.01	7385.95	2899.49
58	E10	9	178901	9483.94	6188.94	10691.8	28318.7
59	E11	9	224436	12305.9	8752	13762.7	3576.85
60	E12	9	183547	9408.91	7257.52	12950.5	10412.4
61	F1	9	1229179	80962.6	137029	763207	5585.08
62	F2	9	665195	87695.9	121847	690716	5416.7
63	F3	9	325028	30390.5	124679	648863	-1110.03
64	F4	9	707939	45232.6	137632	670081	2583.94
65	F5	9	699578	38705.9	135886	626500	-2386.68
66	F6	9	1.34182e+06	61113.3	132279	590283	2264.75
67	F7	9	502675	35373.8	37384.1	33141.3	10410.9
68	F8	9	108455	5433.26	5932.7	7698.58	80830.4
69	F9	9	191476	10895.8	9575.92	10845.3	3293.17
70	F10	9	252648	18205.5	17562.2	17325.3	5035.64
71	F11	9	147334	8418.36	5897.91	7796.55	2196.24
72	F12	9	223965	10395.2	10798.9	16071.6	6159.93
73	G1	9	1.22702e+06	89507.2	126574	735004	7608.68
74	G2	9	676041	82139.5	120662	686505	8214.75
75	G3	9	364718	38106.4	117081	649084	2087.85
76	G4	9	660552	44683.5	126815	635164	4706.68
77	G5	9	1.23901e+06	68131.9	134533	655618	531.707
78	G6	9	1.24956e+06	63816.5	134674	633106	329.669
79	G7	9	418190	27761.3	28255	46715.3	51528.8
80	G8	9	92817.8	3638.48	156.684	4951.06	-557.91
81	G9	9	212801	12344.1	18161.7	31139.8	7860.18
82	G10	9	138171	6465.08	5517.04	4507.43	2061.05
83	G11	9	179196	7648.71	8082.2	10477.6	5353.73
84	G12	9	196117	13126.8	8634.21	11357.7	3041.64
85	H1	9	1.29614e+06	92429.1	100302	695042	15438.9
86	H2	9	543974	69607.6	109142	673831	11286.8
87	H3	9	439632	46019.2	116309	665860	4805.01
88	H4	9	926481	62857.3	116758	625327	14148.1
89	H5	9	969554	53921.3	108079	611144	4234.9
90	H6	9	1.2135e+06	71002.7	121332	608614	860.709
91	H7	9	127088	7417.03	3242.79	2787.18	-479.499
92	H8	9	129468	8868.44	5758.09	6132.54	3793.07
93	H9	9	185423	8020.28	5712.13	6693.98	2811.29
94	H10	9	303455	16547.6	12251.3	16150.6	11880.9
95	H11	9	237498	9941.7	6438.35	6080.33	2781.45
96	H12	9	252092	14038.5	11053.6	11676.2	5235.5
1	A1	10	4.02239e+06	194409	90127	699576	19823
2	A2	10	512046	42079.6	98458.1	696067	23949.7
3	A3	10	551238	52921.4	120853	699214	47895.5
4	A4	10	8005043	305770	131339	686053	29014.2
5	A5	10	5383826	202462	116771	638449	9058.86
6	A6	10	6847275	244521	143228	685737	8499.64
7	A7	10	3.14951e+06	118189	115348	622570	881.651
8	A8	10	203804	19277.3	112485	629131	-779.526
9	A9	10	364029	33576.7	110517	631034	1670.72
10	A10	10	3047624	123933	98886.4	629809	814.529
11	A11	10	1.8645e+06	91620.7	97236.5	644684	5913.34
12	A12	10	7596895	397279	105682	663191	25217.3
13	B1	10	5.56477e+06	262011	105511	733776	3944.98
14	B2	10	383454	34235.9	107792	681949	3956.14
15	B3	10	533466	44686.9	122112	657834	6282.16
16	B4	10	11545416	399414	125539	655695	4008.75
17	B5	10	4.42371e+06	164046	133540	643092	5241.64
18	B6	10	4608560	156243	125177	602536	1280.19
19	B7	10	1.90122e+06	71970.8	127108	632867	1344.76
20	B8	10	245590	21690.9	116717	583955	1171.1
21	B9	10	361795	31036.5	118883	623843	4439.4
22	B10	10	2.68477e+06	107240	114944	652652	-571.621
23	B11	10	2.54319e+06	117943	109900	658574	5789.61
24	B12	10	2.9735e+06	154209	97603.5	658277	1687.45
25	C1	10	5599034	269884	109217	741318	7777.67
26	C2	10	721863	62530.6	132458	729136	12195.8
27	C3	10	473750	44685.1	120455	638779	1887.09
28	C4	10	12419725	425131	144842	650361	7465.7
29	C5	10	7.16444e+06	243957	127613	603304	2396.62
30	C6	10	4.18536e+06	141790	131752	607506	1289.66
31	C7	10	3.16981e+06	113916	133276	610603	442.888
32	C8	10	322460	30712	128131	604976	1116.52
33	C9	10	366232	32706.1	130878	645968	1693.78
34	C10	10	2.74093e+06	111718	121876	651818	152.274
35	C11	10	2.26959e+06	104991	111573	659600	2236.9
36	C12	10	4.29438e+06	206875	112862	707146	36166.9
37	D1	10	4.51947e+06	218062	108666	746501	2258.06
38	D2	10	435054	42246	115784	668079	2487.39
39	D3	10	502532	47320.6	128653	663656	2857.34
40	D4	10	14347731	470244	141810	649303	7866.55
41	D5	10	5.82748e+06	198275	127335	581562	1517.09
42	D6	10	8285623	261826	145055	641194	-139.739
43	D7	10	2.39067e+06	89356.9	141708	634470	3370.14
44	D8	10	365405	32138.3	133343	603338	2588.52
45	D9	10	374685	34009	135042	654847	5626.69
46	D10	10	2.9108e+06	113697	122066	643469	-723.202
47	D11	10	1.71855e+06	83809.3	107637	615254	5025.15
48	D12	10	5667494	256634	98993.1	681659	-1134.68
49	E1	10	1.33747e+06	84206.9	119819	742758	9384.21
50	E2	10	723824	92104	122234	687211	6837.99
51	E3	10	282721	25636.6	125087	646405	4474.07
52	E4	10	1.14747e+06	57711	138001	666852	3102.57
53	E5	10	1.03075e+06	51454.5	145820	669170	-309.349
54	E6	10	1.38408e+06	70067.8	143947	629306	970.359
55	E7	10	214231	17871.8	148776	664566	1630.79
56	E8	10	297884	25851.6	136475	639730	594.524
57	E9	10	114865	6361.05	4479.93	8359.78	1312.38
58	E10	10	178494	9504.45	5134.09	12210	27245.4
59	E11	10	223658	12904.7	8545.78	12227.3	4446.93
60	E12	10	181463	9138.87	7380.04	13240.2	11131.4
61	F1	10	1.22371e+06	81405.8	138208	765949	5739.51
62	F2	10	661691	85886.6	121989	693025	7026
63	F3	10	322838	29707.7	124180	651067	-1046.27
64	F4	10	704599	44441.9	139968	672412	3853.7
65	F5	10	695989	38391.6	135539	628171	-4477.1
66	F6	10	1.33607e+06	61011.3	132349	593396	1761.43
67	F7	10	501420	35922.8	36492.7	33144.4	11012.1
68	F8	10	108356	5388.23	4969.21	8219.08	79411.2
69	F9	10	189455	10216.6	10086	11132.9	2444.58
70	F10	10	254836	18288.2	18030.8	18142.8	4349.07
71	F11	10	146026	8401.93	6070.73	7029.6	2620.84
72	F12	10	222837	11298.6	10628.7	16080.9	6944.51
73	G1	10	1.22129e+06	89515.9	126405	737796	7152.03
74	G2	10	671595	81719.4	121354	689372	8728.18
75	G3	10	363514	37255.9	117463	649910	2682.37
76	G4	10	655533	45064.2	127567	637108	3083.92
77	G5	10	1233944	66999.5	134848	655510	-252.135
78	G6	10	1.24236e+06	63840.8	135594	635761	1126.81
79	G7	10	415668	26579.5	28603.3	47564.5	50959.8
80	G8	10	90407.8	3005.88	342.388	4945.21	50.6135
81	G9	10	212738	12840	17762.1	31388.9	9802.94
82	G10	10	138506	7223.71	5629.69	4417.59	2317.43
83	G11	10	178891	8005.59	6881.26	10247.3	4279
84	G12	10	196948	13287.5	9861.34	10912.8	1335.75
85	H1	10	1299764	91432.9	101179	699891	18000.3
86	H2	10	542888	69856.1	110012	676692	11059.1
87	H3	10	436080	44747.7	116449	668969	4945.93
88	H4	10	925058	62183.6	116730	628853	14781.1
89	H5	10	964724	52914.5	108652	613326	4766.03
90	H6	10	1.20913e+06	72558.2	120653	610585	2130.86
91	H7	10	126779	7478.34	3941.84	2725.28	-801.326
92	H8	10	129891	8792.94	5361.23	5639.35	3373.09
93	H9	10	183184	8275.26	6578.13	6422.48	2412.1
94	H10	10	304063	15821.1	12457.3	16677	12565.8
95	H11	10	234526	11113.9	6678.77	5252.95	3808.68
96	H12	10	252697	13318.9	11792.4	11815.9	8144.66
1	A1	11	4.0474e+06	195335	89632	700985	18125.8
2	A2	11	517977	42808.2	98507.7	698390	24413.3
3	A3	11	556202	52959.3	121746	703786	49173.3
4	A4	11	8059494	306794	131481	689903	28537.8
5	A5	11	5.41875e+06	203878	116187	639870	9748.81
6	A6	11	6.89593e+06	245225	142925	689184	7622.92
7	A7	11	3.17242e+06	118047	115683	624557	1506.51
8	A8	11	205031	19093.4	111937	635163	-2109.32
9	A9	11	366973	33487.9	110945	634055	1572.09
10	A10	11	3066344	124061	98716	633103	1117.45
11	A11	11	1.88023e+06	91208.2	97063.1	646928	5863.18
12	A12	11	7646421	396528	107342	662887	27384.5
13	B1	11	5601615	263360	106443	736165	2758.63
14	B2	11	386820	34906.2	108373	682906	4800.97
15	B3	11	538304	44291.8	123844	659804	6852.9
16	B4	11	11629281	400437	125396	655269	4538.41
17	B5	11	4451964	163973	134989	644996	6254.86
18	B6	11	4629154	156361	124064	603061	1087.64
19	B7	11	1.91223e+06	72912.9	127829	636612	2086.86
20	B8	11	248658	22902	117160	585701	2696.01
21	B9	11	366292	30742	120009	628295	5173.77
22	B10	11	2.70488e+06	107892	115808	654492	-608.122
23	B11	11	2.56181e+06	118859	109301	660346	5237.08
24	B12	11	2.99392e+06	154726	98177.9	659882	1878.02
25	C1	11	5.63376e+06	270189	108355	743474	9623.69
26	C2	11	724738	63376.7	131864	731837	15541.7
27	C3	11	477234	44516.1	119700	640751	2701.09
28	C4	11	12512060	426579	144630	653000	7688.85
29	C5	11	7.21283e+06	245249	128056	604638	2619.98
30	C6	11	4198323	141574	130583	609017	1431.67
31	C7	11	3.18728e+06	114707	131493	610456	249.476
32	C8	11	324063	30526.2	128333	605999	1061.36
33	C9	11	367035	32357.6	131142	647302	1863.98
34	C10	11	2.75784e+06	112762	121900	655058	1178.36
35	C11	11	2.28195e+06	105578	111511	663278	3384.78
36	C12	11	4314160	207586	113508	706081	35021
37	D1	11	4.54826e+06	218559	110091	746704	3545.08
38	D2	11	437356	42447.9	116014	670749	3238.16
39	D3	11	506593	47742.8	129706	664855	2160.37
40	D4	11	14455686	471533	142310	650505	6081.64
41	D5	11	5.85711e+06	198645	128664	585561	2270.93
42	D6	11	8355542	262720	144646	642338	877.995
43	D7	11	2.40592e+06	89415.6	140662	636019	2515.55
44	D8	11	368454	32971.3	132920	606258	1753.85
45	D9	11	377719	34398.9	135711	657261	4218.73
46	D10	11	2.93236e+06	114842	121490	645415	-495.037
47	D11	11	1.72928e+06	83243.3	108998	617369	4321.53
48	D12	11	5.70004e+06	257330	98750.9	683480	-1655.21
49	E1	11	1.3484e+06	84375.2	119142	746149	10097
50	E2	11	727073	92145.9	123027	690007	7567.25
51	E3	11	286331	26048.4	123721	650165	2265.17
52	E4	11	1157177	58473.5	137048	668659	3732.16
53	E5	11	1.03696e+06	51553.5	145744	670462	-338.26
54	E6	11	1390358	70491.1	143462	628601	2009.89
55	E7	11	214375	17335.8	148405	666884	917.84
56	E8	11	301169	26060.1	138150	640961	1367.02
57	E9	11	117090	6239.69	5118.07	7295.19	2451.18
58	E10	11	180744	9443.49	6690.44	11151	27287
59	E11	11	225411	12647.9	9841.49	13373	4133.78
60	E12	11	185367	9828.86	6784.33	13843.7	12599.1
61	F1	11	1.23215e+06	80593.8	137608	767467	5971.43
62	F2	11	668209	87717	121217	696723	5069.1
63	F3	11	330203	29908.2	126042	652651	-1973.55
64	F4	11	710102	45443.6	140085	675320	1882.67
65	F5	11	697414	39085.9	135707	629020	-5588.85
66	F6	11	1340374	61402.7	131968	594112	3766.73
67	F7	11	505362	35666.8	35126.6	32573.2	8689.12
68	F8	11	110588	5635.92	4750.38	8182.94	80688.8
69	F9	11	190958	10420.6	9153.43	11583.4	3239.78
70	F10	11	253769	18576.2	17507	17028.9	3419.1
71	F11	11	147565	8249.33	6621.24	8450.02	2237.89
72	F12	11	225879	10721.8	10515.4	16496	7524.9
73	G1	11	1.23047e+06	88358.8	126340	740489	6872.94
74	G2	11	675229	82454.1	120906	691266	9968
75	G3	11	367174	37886	117383	652189	1589.91
76	G4	11	659931	44922.6	128016	639323	3668.67
77	G5	11	1239285	67465.4	135056	656519	716.428
78	G6	11	1.24906e+06	63865.6	135224	638100	1638.72
79	G7	11	421147	27601.3	28583.1	47515.4	51650.2
80	G8	11	91446.4	2748.78	687.938	5260.5	-634.44
81	G9	11	215992	12923.9	18611.9	31263.7	7683.71
82	G10	11	139798	6996.15	5053.07	4282.62	1098.18
83	G11	11	179135	8530.34	6676.73	10616.6	3870.67
84	G12	11	196816	12977.7	9875.46	10847.8	2772
85	H1	11	1.31127e+06	91692.8	102342	701322	17169.3
86	H2	11	549841	69851.7	110538	676753	13154
87	H3	11	438191	44803.5	116771	671442	4647.32
88	H4	11	932030	62554.5	117874	631078	13364.9
89	H5	11	972847	53857.3	108910	615848	3946.53
90	H6	11	1.21717e+06	72788.7	120627	613022	1533.23
91	H7	11	128185	7577.21	3746.42	2312.72	-253.156
92	H8	11	130245	8360.07	6150.56	6406.94	2012.06
93	H9	11	186805	8605.58	5522.14	5548.99	2485.23
94	H10	11	306616	15598.3	12744.2	16552.9	12992.7
95	H11	11	236278	10010.5	6578.65	5830.47	4768.15
96	H12	11	253526	13826.7	11333.6	11620.3	6313.09
1	A1	12	4039609	194987	90737	699822	17596.8
2	A2	12	514965	41324.2	98810.9	698639	24664
3	A3	12	556413	51830.6	121289	702072	48945.7
4	A4	12	8051200	307089	132615	686566	29541
5	A5	12	5.40611e+06	203430	116416	639357	9689.58
6	A6	12	6.8808e+06	245593	141706	688485	7052.46
7	A7	12	3.16759e+06	118336	116138	624993	2030.98
8	A8	12	205539	18941.7	111681	631515	-1014.42
9	A9	12	365867	34023.4	108731	633152	571.86
10	A10	12	3061318	123647	98755.6	631812	1619.94
11	A11	12	1.87505e+06	92408.4	96922.2	645137	5904.12
12	A12	12	7626523	396832	105494	663116	26358.3
13	B1	12	5.57917e+06	263588	104231	735092	4264.53
14	B2	12	386829	34909.3	107512	681877	5050.27
15	B3	12	540707	45708.4	122847	659920	5671.86
16	B4	12	11619079	401548	125014	656386	5234.21
17	B5	12	4444885	164121	134569	643538	3552.65
18	B6	12	4608181	156533	124096	599626	1990.47
19	B7	12	1.90883e+06	73433	127370	636117	2029.84
20	B8	12	246521	21077.6	116917	583217	1897.83
21	B9	12	364375	31273	120197	625849	5239.97
22	B10	12	2.70219e+06	107522	116159	653163	-987.444
23	B11	12	2.55754e+06	118424	110329	658906	5803.51
24	B12	12	2983866	155081	97608.6	658611	2827.09
25	C1	12	5.62118e+06	269626	107912	743333	8884.71
26	C2	12	727297	62843.2	131439	730302	12318.1
27	C3	12	477480	44517.4	120441	639086	2748.37
28	C4	12	12502841	427052	144780	651974	6858.39
29	C5	12	7200828	245562	127358	602880	2303.2
30	C6	12	4.18176e+06	141813	132116	605574	1879.76
31	C7	12	3180022	114264	130898	611244	2167.3
32	C8	12	323208	29621.2	128638	605969	1894.97
33	C9	12	365667	32926.7	131380	646432	612.338
34	C10	12	2.75678e+06	113198	121762	653522	100.44
35	C11	12	2.2737e+06	104788	113088	661797	4172.67
36	C12	12	4.30351e+06	207335	113419	705570	35069
37	D1	12	4532809	218357	107875	747061	2752.9
38	D2	12	434281	42113.9	115779	669128	2858.38
39	D3	12	504550	47629.8	128456	664700	483.516
40	D4	12	14414969	471001	140807	649360	8791.49
41	D5	12	5.85191e+06	198677	128515	584248	2229.19
42	D6	12	8.33724e+06	262405	144029	641792	896.477
43	D7	12	2399497	88921.8	140530	636184	2666.41
44	D8	12	365275	32961.6	134005	604055	3195.04
45	D9	12	376937	34545.3	135974	654384	4725.54
46	D10	12	2.92262e+06	115005	121345	644499	-502.458
47	D11	12	1.72536e+06	82977.7	109300	615982	4336.74
48	D12	12	5.68971e+06	256646	98220	681988	-1810.98
49	E1	12	1.3507e+06	84028.5	118381	744036	9118.22
50	E2	12	725260	92228.1	122740	688400	9160.49
51	E3	12	286096	25901.1	124551	646465	2045.03
52	E4	12	1.15415e+06	58358.9	137608	666630	3224.43
53	E5	12	1.03479e+06	50853	145474	670199	-578.18
54	E6	12	1387059	70809.6	143177	629878	953.396
55	E7	12	214304	17723	148846	664663	2109.38
56	E8	12	298721	26042.9	136538	640295	3638.37
57	E9	12	115865	6659.13	4852.42	8222.48	985.62
58	E10	12	180023	8874.34	5926.79	10754.6	28337.1
59	E11	12	223593	11856.8	8496.86	12678.7	3755.73
60	E12	12	184745	9947.1	7857.07	13866.7	11035.1
61	F1	12	1.22965e+06	81375.8	137048	767850	5346.84
62	F2	12	663070	86667.7	120947	695033	4457.67
63	F3	12	323953	30241.9	124684	652566	-2714.59
64	F4	12	707597	44081.8	138431	674443	2199.54
65	F5	12	694418	38439.8	134893	628189	-4079.76
66	F6	12	1.3376e+06	61023.4	131924	594112	2683.14
67	F7	12	505476	35675.4	36912.6	33396.2	9754.8
68	F8	12	108714	5499.31	5394.31	7744.87	78962.4
69	F9	12	189839	10205	9466.9	11106.1	2448.92
70	F10	12	253809	18671.9	18159.8	16958.6	5970.68
71	F11	12	146237	8683.97	6985.19	8602.72	1553.5
72	F12	12	225605	11466.4	11060.5	15966	8061.96
73	G1	12	1.22797e+06	89413.7	125545	737711	7578.14
74	G2	12	672279	81809.4	121390	689861	8605.74
75	G3	12	365148	38008.4	118004	648350	2616.68
76	G4	12	657196	45082	126680	636750	2480.5
77	G5	12	1.23569e+06	67651.6	134765	657477	24.5112
78	G6	12	1.24239e+06	63404.5	134251	634974	2538.89
79	G7	12	419795	26976.2	28810.8	47596	51112.9
80	G8	12	91141.3	2873.58	730.006	5268.84	737.979
81	G9	12	213902	12783.3	18847.2	31807.4	10131.7
82	G10	12	138112	6593.36	5701.46	4434.88	3212.48
83	G11	12	179951	8488.49	7864.22	10426.6	5994.69
84	G12	12	196210	13783.6	9597.92	10932.6	2212.55
85	H1	12	1.30935e+06	92819	101157	699618	15248.7
86	H2	12	554994	69300.3	110289	676440	13048
87	H3	12	437960	44676.4	115396	670441	6307.12
88	H4	12	927956	61985.1	117441	631298	13457.8
89	H5	12	974076	53468.9	108597	616996	3896.74
90	H6	12	1.21312e+06	72035.4	121192	612757	801.654
91	H7	12	126962	7161.41	3806.05	1269.16	356.004
92	H8	12	129522	8721.59	6130.04	5821.81	3370.76
93	H9	12	183234	9557.47	5849.79	6792.26	3023.83
94	H10	12	305302	15279.9	12483.2	16726.4	12384.9
95	H11	12	236262	10158.2	6249.03	5313.13	2920.98
96	H12	12	254291	14236.7	9883.95	13168.9	7277.45
1	A1	13	4.04619e+06	194863	90560.2	700552	19293
2	A2	13	515796	42062.4	99551.6	698093	25004.4
3	A3	13	555101	52754.2	121330	702207	49938.2
4	A4	13	8067068	307200	131450	689206	28466.3
5	A5	13	5.4156e+06	203851	117492	641248	10487.9
6	A6	13	6.89373e+06	245665	142391	688921	8064.84
7	A7	13	3.1742e+06	119159	116822	625942	1792.77
8	A8	13	205565	19218.7	111342	634057	63.3489
9	A9	13	366727	33950.6	110322	633653	1001.14
10	A10	13	3.06205e+06	123816	98014.6	632578	949.283
11	A11	13	1.8831e+06	92632.2	97018.7	648214	4995.77
12	A12	13	7636427	397422	104938	663988	25992.1
13	B1	13	5584297	263132	106007	734120	5376.26
14	B2	13	385996	34546.1	108574	680588	4571.44
15	B3	13	544119	44989.8	122883	660015	5640.72
16	B4	13	11613760	400395	125333	657322	4634.63
17	B5	13	4.44994e+06	164808	133752	644583	5791.33
18	B6	13	4602748	155382	124161	600266	1670.15
19	B7	13	1911605	72503.2	126527	637070	315.157
20	B8	13	247997	21576.6	116131	585072	1989.37
21	B9	13	364931	30773	118973	628511	4449.73
22	B10	13	2.70471e+06	107621	115713	654500	-185.733
23	B11	13	2560566	119038	109679	659985	5580.03
24	B12	13	2982695	153932	98060.3	658085	3979.46
25	C1	13	5634398	269073	109543	743550	9035.27
26	C2	13	729388	63246.4	132997	730832	14397.1
27	C3	13	476476	44286.8	120087	642050	1798.26
28	C4	13	12497633	426427	144727	653360	6700.79
29	C5	13	7216668	245367	127227	604884	2303.48
30	C6	13	4.18018e+06	142022	130710	606190	2793.69
31	C7	13	3.18263e+06	114653	130875	610538	1380.68
32	C8	13	322783	29402.5	128744	606560	1723.97
33	C9	13	365926	32680.3	130679	649353	1735.87
34	C10	13	2.75648e+06	112399	121979	652363	113.604
35	C11	13	2279794	104819	112048	663522	4410.04
36	C12	13	4.30795e+06	206458	114353	707160	35349
37	D1	13	4.54299e+06	219091	108265	749005	3248.38
38	D2	13	436633	41618.4	115402	669562	1975.29
39	D3	13	504351	47049.3	130049	664663	-622.32
40	D4	13	14444946	471814	142442	649332	6791.74
41	D5	13	5862709	198826	127611	583523	1979.96
42	D6	13	8340623	262895	144489	642857	707.202
43	D7	13	2404742	88949.2	141366	636661	2156.64
44	D8	13	365446	32681.7	133163	605626	1176.15
45	D9	13	374925	33898.6	135378	654649	4419.4
46	D10	13	2.92848e+06	115706	122582	646211	-1223.01
47	D11	13	1.72817e+06	83984.9	109306	618057	3160.44
48	D12	13	5.7085e+06	257128	99517.9	684814	-1644.51
49	E1	13	1.35176e+06	84206	119472	745625	9039.14
50	E2	13	723872	92292.7	123971	689990	8459.21
51	E3	13	285361	26023.1	125723	647718	3524.25
52	E4	13	1153890	58239.3	137054	668087	2931.42
53	E5	13	1.03625e+06	51025.8	145254	670340	-189.635
54	E6	13	1.38983e+06	71249.9	143110	631362	420.49
55	E7	13	215304	17439	148522	665578	2543.17
56	E8	13	298894	25956	136344	642029	2876.84
57	E9	13	116818	6275.93	4238.51	8072.85	1727.59
58	E10	13	180150	9809.98	5958	10988.2	27306.9
59	E11	13	224618	11963.2	9716.28	12998.9	5267.82
60	E12	13	184605	8920.85	6856.39	13014	11271.7
61	F1	13	1229972	81103	136447	768152	5157.13
62	F2	13	661811	86605.5	119940	694880	5000.17
63	F3	13	325270	30593.4	125298	652001	-789.169
64	F4	13	707409	44763.6	138244	674838	3245.53
65	F5	13	693916	38434.1	134443	627994	-3773.47
66	F6	13	1.33555e+06	60063.4	132264	593041	2436.14
67	F7	13	506813	35760.1	37194.7	33829.7	11837.4
68	F8	13	109123	5444.08	4897.58	8503.83	77771.4
69	F9	13	191766	10056.2	9197.7	11168.4	4035.29
70	F10	13	253696	18636.3	18443.7	17117.7	3508.92
71	F11	13	148428	7445.5	7280.72	7975.49	2505.04
72	F12	13	224604	10467.6	11538.5	16340.7	6736.19
73	G1	13	1234899	89504.6	127145	739050	6402.26
74	G2	13	672206	81429.6	121534	690081	8563.29
75	G3	13	364545	37760.2	117763	650489	2738.82
76	G4	13	660611	44787.7	126662	638966	3238.23
77	G5	13	1237277	67103.3	133569	659134	197.754
78	G6	13	1.24251e+06	63803	134574	635664	591.32
79	G7	13	420893	27608.2	30247.6	47277.8	51928.9
80	G8	13	92059.9	2471.5	2092.28	5229.22	508.857
81	G9	13	215386	12788	19225.4	33178.8	7040.35
82	G10	13	139697	6729.03	6004.1	4252.23	3028.67
83	G11	13	180697	8071.23	6632.02	10134.6	4919.35
84	G12	13	195718	13517.4	8441.64	10876.6	3242.96
85	H1	13	1.31383e+06	92378.7	100545	701232	17081.5
86	H2	13	543424	68678.4	110234	677590	11178.5
87	H3	13	438147	45038.4	115956	671107	4963.53
88	H4	13	930517	62238.8	116562	628728	13911.4
89	H5	13	977477	54301.3	108429	615421	5227.38
90	H6	13	1.21325e+06	70591.4	122466	612683	2112.15
91	H7	13	126144	7365.31	4182.36	4007.93	53.0095
92	H8	13	131482	7580.38	6304.13	6101.35	2969.07
93	H9	13	185637	8429.5	5564.66	6420.24	3565.77
94	H10	13	306957	16010.8	11563	16836.7	12733.3
95	H11	13	234463	9972.45	6777.75	6111.65	3517.62
96	H12	13	254948	13582.5	10605	12683.7	5775.16
1	A1	14	4.05762e+06	196940	90141.9	699618	20125.8
2	A2	14	518626	41961.6	98893.9	699850	25062.6
3	A3	14	557859	52907.1	122389	703555	49639.9
4	A4	14	8.08675e+06	309130	132724	688763	28413.7
5	A5	14	5.42758e+06	203430	117468	641218	10678.8
6	A6	14	6.90994e+06	246192	142854	690624	8191.65
7	A7	14	3179591	120236	116092	627007	2257.1
8	A8	14	207988	19281.3	111696	634373	-599.084
9	A9	14	366717	34086.9	110722	634627	2627.19
10	A10	14	3.06639e+06	124503	99299.5	633879	1413.32
11	A11	14	1.88796e+06	91728.6	97908.4	648474	6228.54
12	A12	14	7646642	398788	105580	663856	24619.5
13	B1	14	5.59414e+06	262626	105475	735031	3560.14
14	B2	14	386703	35055.6	107950	680006	5011.11
15	B3	14	548987	44997.4	123386	662344	5466.53
16	B4	14	11619516	400496	126647	657413	4483.45
17	B5	14	4457210	165165	133818	644527	6048.99
18	B6	14	4600488	156075	122448	599835	1809.01
19	B7	14	1.91577e+06	73396.6	128421	637396	1467.7
20	B8	14	247295	21989.8	116205	583481	1585.87
21	B9	14	363987	30827.7	121026	628392	5542.16
22	B10	14	2705770	108551	114943	655490	-272.352
23	B11	14	2.56846e+06	119487	111401	660998	5773.4
24	B12	14	2995977	155790	98416	658572	1696.62
25	C1	14	5650720	273168	109467	746357	10021.1
26	C2	14	731031	63974.7	132097	730009	13526.1
27	C3	14	477672	44589.4	119503	641345	3355.57
28	C4	14	12495198	428544	145457	653519	7390.18
29	C5	14	7224337	246832	127479	605300	1322.61
30	C6	14	4182985	142832	131717	606309	-790.349
31	C7	14	3.18643e+06	115567	133554	611540	1555.64
32	C8	14	323823	29902.6	128692	608476	496.804
33	C9	14	366927	33191.8	131673	648678	1772.61
34	C10	14	2.76343e+06	113420	123287	654754	875.092
35	C11	14	2.28656e+06	104808	112421	662065	4022.18
36	C12	14	4317055	207844	114361	708462	35476.2
37	D1	14	4.54829e+06	218862	108587	747774	3995.45
38	D2	14	436072	41771.7	115561	670549	3473.02
39	D3	14	505299	47621.9	129845	664853	1484.54
40	D4	14	14415576	473121	141916	651281	8210.8
41	D5	14	5874770	198962	128576	586181	2009.56
42	D6	14	8333087	263241	144561	642104	384.69
43	D7	14	2.40717e+06	90060.6	139863	636920	2455.77
44	D8	14	366259	33350.3	134839	605795	2349.18
45	D9	14	376699	34743	135972	655845	5435.24
46	D10	14	2.93609e+06	115682	121791	645860	-361.897
47	D11	14	1.73207e+06	83841.6	109268	618955	3711.49
48	D12	14	5.71966e+06	258019	99593.4	683747	-728.722
49	E1	14	1.35204e+06	85647.5	120423	745319	10037.9
50	E2	14	716876	90665.5	123708	689196	8217.34
51	E3	14	287660	25355.5	123952	648327	1970.82
52	E4	14	1.15254e+06	58279.2	138960	668853	3854.2
53	E5	14	1.03821e+06	51258.9	146740	670066	-538.424
54	E6	14	1.39317e+06	70669.7	142917	629666	1037.95
55	E7	14	216707	17887.1	148415	666787	3039.02
56	E8	14	299358	25842.6	138819	642921	2619.09
57	E9	14	117033	5866.1	5127.95	8391.38	1753.16
58	E10	14	182415	9289.75	5972.37	11866.3	28247.1
59	E11	14	224079	11321.2	8897.92	13673	2703.87
60	E12	14	186267	9310.93	7898.12	13650.6	12903.1
61	F1	14	1.23062e+06	81530.7	135619	768743	5445.21
62	F2	14	663852	86144.8	120968	694279	6041.47
63	F3	14	327483	29607.1	126095	653179	-439.639
64	F4	14	708525	45779.9	139260	675388	2936.04
65	F5	14	693803	38693	135001	628658	-4107.57
66	F6	14	1.34013e+06	60563.8	131417	591955	1637.73
67	F7	14	511371	36279.2	35140.3	34005.6	11615.4
68	F8	14	109733	5610.57	5267.3	8269.23	79481.3
69	F9	14	192128	10454.8	11015.2	11371.8	3739.2
70	F10	14	253964	18512.2	18225.2	16661.6	4039.21
71	F11	14	148489	8499.64	6989.22	8027.94	1122.79
72	F12	14	227750	10991	9950.62	16334	7550.03
73	G1	14	1.23647e+06	89533.3	129114	738908	6117.53
74	G2	14	672921	80159.4	121817	690483	9485.24
75	G3	14	366344	37584.1	118521	650214	3523.49
76	G4	14	660141	44732.9	126456	638812	4499.05
77	G5	14	1240769	67233.6	134326	660428	1098.29
78	G6	14	1.24381e+06	63706	134787	634981	2369.53
79	G7	14	423337	27445.4	29874.9	47564	50685.1
80	G8	14	92587.5	2789.45	1096.87	5304.71	2077.26
81	G9	14	216997	12507.3	18417.2	30834.1	8015.31
82	G10	14	140023	6724.5	5498.32	4622.74	4407.42
83	G11	14	178754	7889.44	7150.38	11072.8	4196.21
84	G12	14	197308	12716.4	9377.12	11354	2375.14
85	H1	14	1.3178e+06	91527	100580	698821	20408.5
86	H2	14	543029	67977.3	110086	676411	11854.7
87	H3	14	438995	45584.1	116236	671126	6031.03
88	H4	14	931961	62193.1	117806	630340	14983.3
89	H5	14	976778	53990.6	109812	618015	4729.61
90	H6	14	1.2181e+06	72115.3	120413	612948	2348.9
91	H7	14	126917	6724.82	3807.57	1674.82	-176.795
92	H8	14	130984	8075.97	5933.59	6006.61	2339.81
93	H9	14	185576	8060.99	5683.2	6107.58	1286.26
94	H10	14	305413	15670.6	12275.2	16793.8	12086.5
95	H11	14	236513	10139	7337.79	5640.31	3918.75
96	H12	14	252968	13515.9	10817.8	11706.9	5913.25
1	A1	15	4050243	195657	91297.9	703087	17997.1
2	A2	15	517802	42960	99778.8	701979	23659.1
3	A3	15	555963	53106.9	121755	705442	50052.8
4	A4	15	8075433	308836	133174	693263	28372.8
5	A5	15	5424031	203982	117945	644056	9048.64
6	A6	15	6.89391e+06	246853	143163	692245	8537.04
7	A7	15	3.17515e+06	120101	116421	627723	859.741
8	A8	15	205647	19710.4	113265	637889	-737.833
9	A9	15	365125	32803.3	111025	639836	2546.41
10	A10	15	3057652	124415	98689.8	637287	-527.528
11	A11	15	1.88844e+06	93525.7	98980.1	652063	6428.04
12	A12	15	7.64032e+06	398709	106980	668227	24603.5
13	B1	15	5.58591e+06	263990	106630	738564	2101.14
14	B2	15	384513	34881.5	107571	685953	4288.79
15	B3	15	549621	44927.3	124081	664753	5733.96
16	B4	15	11624439	401926	126679	659308	4159.34
17	B5	15	4.44004e+06	165107	132025	646163	5009.03
18	B6	15	4593074	156539	123823	601763	-35.3779
19	B7	15	1.91353e+06	72665.5	127377	641472	772.335
20	B8	15	246500	21580.3	117445	587200	2949.62
21	B9	15	363511	31165.7	121170	630770	5043.1
22	B10	15	2.70404e+06	107892	114750	659203	-365.453
23	B11	15	2.56239e+06	119039	110360	665274	6131.02
24	B12	15	2.98085e+06	154548	98653.6	662432	2103.19
25	C1	15	5641824	272662	110765	750563	10130.9
26	C2	15	729786	63338.9	132327	733669	13772.4
27	C3	15	476047	44275.1	121037	644480	1819.43
28	C4	15	12536701	428822	147476	656102	7399.17
29	C5	15	7209810	246526	127084	606894	1955.53
30	C6	15	4.16465e+06	142215	131625	606934	1122.7
31	C7	15	3.17552e+06	115136	133187	614051	-777.654
32	C8	15	322680	29406.6	129120	607751	2095.75
33	C9	15	365677	32308	131781	651616	2403.4
34	C10	15	2.76129e+06	112941	123588	658183	653.617
35	C11	15	2278479	106025	112512	666045	3900.07
36	C12	15	4.31171e+06	208890	114088	710303	34413.9
37	D1	15	4540236	219789	108984	751600	3662.44
38	D2	15	434381	41322.3	116104	672262	3742.45
39	D3	15	501777	47023.5	130309	668352	1784.45
40	D4	15	14455823	474295	142718	653532	8023.62
41	D5	15	5870680	200088	127507	588696	2268.13
42	D6	15	8359339	264973	144834	645662	-530.607
43	D7	15	2.40248e+06	89203.8	139994	639151	-648.683
44	D8	15	362768	32576.9	134027	608497	3100.71
45	D9	15	372378	33647.3	136429	660576	5723.82
46	D10	15	2.9339e+06	115590	121828	649111	-947.382
47	D11	15	1.72925e+06	84340	109498	620675	3831.83
48	D12	15	5.69741e+06	257515	100120	687881	-880.696
49	E1	15	1.35085e+06	85656.5	120539	748049	10294.4
50	E2	15	727985	91561.4	123235	694329	7597.52
51	E3	15	285199	25482.3	125629	650501	3089.43
52	E4	15	1.15224e+06	58191.8	138180	671889	3760.79
53	E5	15	1034915	51447.8	146939	674963	-390.341
54	E6	15	1.39437e+06	71301.5	142823	631810	998.279
55	E7	15	214652	17589.1	149023	669510	1936.13
56	E8	15	299911	26185.1	138315	644298	937.044
57	E9	15	116739	6467.31	4597.4	8866.62	1502.64
58	E10	15	181217	9012.59	5889.23	12024.2	27776.5
59	E11	15	224478	11738.9	8597.68	13688.9	3972.68
60	E12	15	184467	9513.06	7726.9	13795.1	11773.3
61	F1	15	1.22692e+06	80434.5	137711	770451	5379.69
62	F2	15	659752	86403.1	121862	698753	4189.56
63	F3	15	325962	30527	126225	656497	-1865.75
64	F4	15	707693	45365.4	140089	677143	2989.47
65	F5	15	688845	38454.7	136915	628510	-4237.29
66	F6	15	1337805	60617.6	133423	596046	4509.18
67	F7	15	510810	36543.4	37039.8	33867.5	10241.9
68	F8	15	109000	5988.61	4051.68	8684.46	77621
69	F9	15	189788	10421.6	9848.62	11944.2	2888.71
70	F10	15	253229	18299.2	18347.8	17181.5	6140.71
71	F11	15	147503	8875.49	6448.06	7700.74	4804.99
72	F12	15	227284	11164	11285.6	16622.8	7063.64
73	G1	15	1.23007e+06	89310.5	127705	744223	7769.33
74	G2	15	668570	81036.4	122289	692958	8684.81
75	G3	15	364643	38159.6	118109	654726	2370.93
76	G4	15	660302	44360	126728	641424	2036.35
77	G5	15	1.2365e+06	67234.6	135239	662261	357.595
78	G6	15	1.23993e+06	63639.7	135804	635949	1378.63
79	G7	15	424047	28148	29410.1	47524.4	50180.4
80	G8	15	93340.1	3221.51	1922.42	4719.25	962.276
81	G9	15	215974	13075.1	18997.6	32164.7	8840.06
82	G10	15	141372	6775.38	5222.14	4618.72	2974.16
83	G11	15	178495	8294.05	7208.89	9795.42	3769.64
84	G12	15	198258	13778.9	8866.23	11538.6	3103.3
85	H1	15	1.31844e+06	91855.2	100439	704089	21763.9
86	H2	15	543201	67935.1	111027	679934	17788.2
87	H3	15	436159	44762.9	116724	674403	4747.7
88	H4	15	930533	61939.8	117833	632991	14558.7
89	H5	15	975836	53756.8	109554	618472	4632.62
90	H6	15	1.21484e+06	71618	120806	615284	2404.88
91	H7	15	129173	7284.21	4158.32	2346.23	302.292
92	H8	15	130118	9131.08	5480.76	5759.45	1781.81
93	H9	15	186365	8388.06	5817.99	5768.83	3830.85
94	H10	15	305617	16322.4	12186.7	17180.5	11043.5
95	H11	15	236514	10745.3	5883.74	6137.23	3114.04
96	H12	15	255831	14362.2	10845.6	13251.8	6074.56
1	A1	16	4065534	194658	91078.2	703970	21229.6
2	A2	16	519779	42594.6	99516.5	701353	26582.8
3	A3	16	560311	52748.5	122179	703448	48840.2
4	A4	16	8110702	308596	133718	692182	28503.5
5	A5	16	5438031	204051	117379	642959	9559.68
6	A6	16	6.92372e+06	245769	142631	689254	9220.48
7	A7	16	3.19332e+06	119060	116360	627081	44.2686
8	A8	16	206401	18832.2	112593	633708	-887.508
9	A9	16	368770	34346.6	110510	636712	3113.67
10	A10	16	3.07136e+06	123786	99772.6	634575	849.185
11	A11	16	1.8943e+06	92573.2	97786.6	652911	5886.96
12	A12	16	7664521	397986	105709	667113	25455.8
13	B1	16	5603085	264250	104365	737577	3786.29
14	B2	16	386074	34965.5	107657	682905	4306.39
15	B3	16	552825	45257	125038	663855	7009.48
16	B4	16	11625617	400435	125048	657115	4255.11
17	B5	16	4457720	164293	132733	642589	5112.29
18	B6	16	4.60461e+06	155485	123869	599901	1547.11
19	B7	16	1.91779e+06	73174.1	128795	638385	968.039
20	B8	16	249288	21502.5	117590	586322	2946.87
21	B9	16	365119	31112.6	121230	629024	4716.68
22	B10	16	2.71833e+06	107609	115398	657459	-386.37
23	B11	16	2.57634e+06	119205	109606	663115	5295.86
24	B12	16	2.98684e+06	153499	99356.6	659632	2384.22
25	C1	16	5.66868e+06	272005	111200	749101	10348.5
26	C2	16	735971	63849.2	131710	732138	12810.9
27	C3	16	479669	43949.4	119991	643643	2906.01
28	C4	16	12519800	428419	146278	655255	7072.85
29	C5	16	7240585	245845	128579	606031	2859.82
30	C6	16	4215674	141745	130224	610658	777.541
31	C7	16	3.18979e+06	114050	130959	613040	916.596
32	C8	16	323688	29256.4	129136	607116	-593.557
33	C9	16	367651	33300	129985	649646	2418.92
34	C10	16	2771795	112170	123881	654547	814.353
35	C11	16	2.28701e+06	105045	111916	664218	3834.28
36	C12	16	4322888	207298	112637	708344	35128.9
37	D1	16	4555174	218758	108034	747975	2209.43
38	D2	16	435255	41782.4	116304	669748	3377.71
39	D3	16	503307	46932	129682	667177	1972.29
40	D4	16	14465770	472388	141707	651118	8111.47
41	D5	16	5.8961e+06	199245	128639	587210	3197.88
42	D6	16	8360728	263334	144501	644718	-558.074
43	D7	16	2.4108e+06	89118.2	141406	636124	1580.22
44	D8	16	365154	32588.2	133902	605942	2725.57
45	D9	16	374524	34341.2	134871	658072	5444.62
46	D10	16	2.94786e+06	115758	123513	649229	-569.539
47	D11	16	1.73658e+06	83283	108204	619973	3527.28
48	D12	16	5.72974e+06	257433	99883.8	686263	-783.102
49	E1	16	1.35647e+06	84357	120977	746927	10887.3
50	E2	16	729399	90311.6	122903	691989	8022.27
51	E3	16	286816	26197.8	125923	649666	3548.04
52	E4	16	1156540	57506.2	137596	668778	4346.23
53	E5	16	1.03886e+06	51038.1	146410	672416	188.473
54	E6	16	1.39724e+06	72269.7	143301	630992	2643.76
55	E7	16	216980	17781.2	148536	665925	960.246
56	E8	16	301281	25592.6	137330	643630	2250.46
57	E9	16	115952	6393.2	4203.2	7354.92	2665.23
58	E10	16	183688	9240.97	5632.32	11417.8	27002
59	E11	16	225138	12749.1	9357.13	12628.6	3359.75
60	E12	16	187172	10085	7794.49	12701.2	12705
61	F1	16	1.23433e+06	81384	136950	770554	6650.27
62	F2	16	658139	85900.7	121628	697264	5257.25
63	F3	16	327550	29783.9	126338	655817	-2191.39
64	F4	16	710972	44624.4	138604	675154	2753.05
65	F5	16	690869	37797.2	135076	626925	-3292.45
66	F6	16	1.34101e+06	60297.8	132945	594513	2416.2
67	F7	16	514302	36677.4	36797.4	33841.6	9772.28
68	F8	16	109993	5321.48	4744.67	7892.11	76920.2
69	F9	16	192326	10627.9	9354.89	11603.3	3700.44
70	F10	16	255284	18655.8	19040.9	17919.5	6188.81
71	F11	16	148515	8320.22	6848.56	8095.05	1953.61
72	F12	16	227229	11214.5	10488.8	16494.4	7872.73
73	G1	16	1237565	89990.6	127444	741081	7141.72
74	G2	16	667374	80549.9	121893	692888	8168.31
75	G3	16	367955	36937.8	118898	653240	1988.39
76	G4	16	659873	45302.5	127102	640566	2706.28
77	G5	16	1.24249e+06	68188.1	134456	661081	164.492
78	G6	16	1.24526e+06	63142.3	132414	635784	1942.89
79	G7	16	425760	27932.4	30022.4	47990.5	50865.4
80	G8	16	93093	2704.59	1302.52	4639.87	1148.98
81	G9	16	216419	12743.5	19725.2	32101.9	9849.77
82	G10	16	142110	6815.01	5305	5128.24	3204.51
83	G11	16	180012	7983.58	8327.43	10252.7	4847.26
84	G12	16	199133	13337.1	9458.93	10513.2	3259.05
85	H1	16	1325254	91901.9	100734	701394	22439.1
86	H2	16	537916	67934	109687	679011	8387.3
87	H3	16	437026	44972.7	117079	671528	6693.26
88	H4	16	934616	61148	118713	631720	15227.1
89	H5	16	983835	53980.7	108640	618076	4524.83
90	H6	16	1.21918e+06	70644.5	121512	614716	1240.04
91	H7	16	129464	7538.11	3916.12	2993.86	1024.44
92	H8	16	131658	7943.46	6556.43	6099.86	1518.56
93	H9	16	188677	8869.33	6267.5	6285.91	2519.65
94	H10	16	308968	16834.9	12336	15829.5	12003.8
95	H11	16	237162	10529.9	5555.55	5328.17	2542.53
96	H12	16	255982	13336.5	10773.8	12512	6569.64
1	A1	17	4.08737e+06	195486	89686.4	705328	19658.4
2	A2	17	523097	42950.1	100141	704147	25814.2
3	A3	17	564269	53884	122141	709477	51598
4	A4	17	8.13705e+06	308878	132467	696070	27351.9
5	A5	17	5469024	205013	118223	646577	9850.01
6	A6	17	6.95616e+06	246419	144279	695064	7489.71
7	A7	17	3205329	119428	116881	631040	1295.75
8	A8	17	209373	18910.4	113148	638643	-620.637
9	A9	17	368410	33900.9	111441	641309	1629.28
10	A10	17	3.08364e+06	124487	100260	637668	836.272
11	A11	17	1.90653e+06	93154.9	97404.1	654098	7092.55
12	A12	17	7.68039e+06	397536	107228	667260	28324.2
13	B1	17	5.62427e+06	264053	106657	739846	4952.75
14	B2	17	390086	35285.3	109153	685414	4445.51
15	B3	17	558140	45747.9	124134	666611	6236
16	B4	17	11703394	400547	126728	659526	3808.39
17	B5	17	4475741	164172	133514	645626	5174.69
18	B6	17	4.62125e+06	155857	124386	601798	1565.54
19	B7	17	1.9257e+06	73246.4	129117	641424	2440.84
20	B8	17	248873	22141.6	116962	587490	2218.43
21	B9	17	366515	30883.9	120920	632667	5111.09
22	B10	17	2726416	107861	115810	661571	-650.023
23	B11	17	2.58829e+06	119729	110263	665936	5925.58
24	B12	17	3.00269e+06	153691	99134.5	662179	2977.2
25	C1	17	5686300	271015	110680	751012	8407.15
26	C2	17	737615	64055.5	131462	735047	13027.3
27	C3	17	481507	44214.1	119319	643876	2531.72
28	C4	17	12606650	427753	147119	658734	7577.8
29	C5	17	7267442	245817	128266	608723	613.065
30	C6	17	4233852	143383	132379	613450	1024.75
31	C7	17	3.20389e+06	114169	132906	614487	321.281
32	C8	17	324125	29635.3	129139	609813	1061.31
33	C9	17	369938	32613	132616	653622	2261.74
34	C10	17	2782215	113170	123734	659870	70.6362
35	C11	17	2.29843e+06	105161	112385	666615	3339.75
36	C12	17	4.33378e+06	206827	112910	710952	34694.1
37	D1	17	4573247	218443	109456	752555	3636.93
38	D2	17	437357	42376.3	116191	674466	3474.55
39	D3	17	508502	46325.5	131303	672799	3303.88
40	D4	17	14559519	473501	142893	655206	7794.39
41	D5	17	5.91801e+06	199443	129417	591522	2979.86
42	D6	17	8411011	264223	145482	646319	609.321
43	D7	17	2416363	89463.4	140264	641842	1559.36
44	D8	17	366249	32289.5	134542	609330	2622.05
45	D9	17	376435	33790.6	136949	662062	5035.22
46	D10	17	2.95601e+06	114570	123943	650958	-256.282
47	D11	17	1.74409e+06	83676.8	109454	624483	3774.63
48	D12	17	5751360	257822	99999.6	689914	-159.973
49	E1	17	1.36151e+06	83830.3	120075	750040	8543.42
50	E2	17	735726	90755.1	124076	693782	6722.5
51	E3	17	289631	25613.2	125506	652676	2326.23
52	E4	17	1.15994e+06	57608.2	137768	672896	2247.24
53	E5	17	1043511	51321.7	146461	676090	781.755
54	E6	17	1.40878e+06	72395	143896	634176	1048.13
55	E7	17	218127	18047.9	148868	669703	384.608
56	E8	17	302604	25486.5	138270	646979	2688.6
57	E9	17	117926	6181.61	4506.58	7666.81	1794.95
58	E10	17	186522	9788.54	6288.67	11096.7	27513.5
59	E11	17	227037	12415	9055.09	12607.6	4308.04
60	E12	17	188547	9708.79	8586.92	13808.5	11508.9
61	F1	17	1.23886e+06	81713.6	137977	772327	6404.46
62	F2	17	660932	85453.5	122332	699956	5350.54
63	F3	17	329755	29947.9	125109	657015	-847.177
64	F4	17	711149	44926.1	139975	677518	5057.66
65	F5	17	692340	37033	134430	628722	-3242.21
66	F6	17	1.3501e+06	61035.8	132789	597230	4991.14
67	F7	17	516682	37023.4	36702.7	34389.5	11655.8
68	F8	17	111086	5298.17	5509.53	8301.03	76052.9
69	F9	17	193157	10784.9	9823.37	12099.9	3208.39
70	F10	17	257410	18748.6	18886.1	17654.6	6496.5
71	F11	17	148913	8552.58	5779.34	8880.84	2375.02
72	F12	17	230078	10934.2	10733.2	16665.7	8644.64
73	G1	17	1.23976e+06	89003.7	128023	743866	6519.75
74	G2	17	669587	79809.9	122107	695384	9022.2
75	G3	17	369712	36649.7	119030	655769	3201.05
76	G4	17	662957	44704.7	127325	644189	3757.23
77	G5	17	1.24582e+06	67196.3	135140	662960	348.97
78	G6	17	1.24842e+06	62835.2	134206	638003	1228.25
79	G7	17	429294	27912.5	28665.1	48059.3	51307.7
80	G8	17	94157.1	2765.73	1135.47	5022.07	932.647
81	G9	17	218823	12644.3	18967.9	31530.1	9673.72
82	G10	17	142226	7168.84	5988.66	4534.2	3604.97
83	G11	17	181104	8158.01	7631.05	10329.8	4335.37
84	G12	17	199617	13684.9	10193.4	10796.1	2068.03
85	H1	17	1.33634e+06	92081.4	100285	706659	20235.2
86	H2	17	539918	67632.3	110827	683194	9411.77
87	H3	17	440443	44729.3	115859	675608	6615.34
88	H4	17	937855	62241.7	117533	632346	13742.9
89	H5	17	986713	52964.4	109335	621242	6513.4
90	H6	17	1225985	70746.1	122244	617216	2715.87
91	H7	17	128023	7344.08	4594.52	2891.43	1289.78
92	H8	17	132747	8557.1	5171.47	6125.03	2179.02
93	H9	17	186886	7743.36	6662.4	4584.33	2798.83
94	H10	17	310707	16783.5	12066.2	16815.8	13198.4
95	H11	17	237181	10498	6920.49	7198.65	1717.41
96	H12	17	258165	13500.3	11541.8	12902.3	7216.82
1	A1	18	4.08068e+06	196959	91400.4	705569	20893.9
2	A2	18	525874	42008.5	101030	702425	24886.1
3	A3	18	565204	53339.2	122242	706617	50374.7
4	A4	18	8129019	308959	132680	693947	28934
5	A5	18	5.46373e+06	204442	117510	642774	11221.2
6	A6	18	6.94532e+06	247422	143155	693207	8326.36
7	A7	18	3.19972e+06	119149	117927	629184	1123.03
8	A8	18	206936	19313.7	114192	637251	-94.3259
9	A9	18	368519	33162.5	111378	638675	1587.15
10	A10	18	3.0768e+06	123976	98906	635606	148.668
11	A11	18	1.90757e+06	92948.3	98524	652689	6915.24
12	A12	18	7685522	398912	106838	667179	26399.4
13	B1	18	5.61266e+06	263149	105918	736909	4689.04
14	B2	18	392003	35300.5	109476	683435	4910.04
15	B3	18	564840	45989.6	125235	664894	5559.48
16	B4	18	11687847	401929	126421	659624	3911.35
17	B5	18	4.47138e+06	164320	132718	643839	6128.11
18	B6	18	4609392	155810	123681	600420	2579.44
19	B7	18	1.92499e+06	72494.6	128165	638040	1634.89
20	B8	18	247284	20789.1	115939	587838	1964.8
21	B9	18	367416	30892.4	120681	631478	4749.57
22	B10	18	2.71744e+06	108465	115684	657975	525.117
23	B11	18	2583168	119887	110819	664904	5446.21
24	B12	18	3.00167e+06	153190	98553.3	661626	2643.7
25	C1	18	5.68883e+06	272798	111642	750702	11819.3
26	C2	18	735019	63305.6	133810	732189	13329.7
27	C3	18	480840	44733	121206	643968	1622.03
28	C4	18	12581681	428876	146435	654841	7399.98
29	C5	18	7.25565e+06	246704	127929	606414	931.3
30	C6	18	4.21897e+06	142993	131628	610077	1802.96
31	C7	18	3.19371e+06	114819	132595	613072	726.182
32	C8	18	322888	29524.1	128082	608706	1160.17
33	C9	18	368586	32348.8	132967	651141	2378.29
34	C10	18	2.78039e+06	113445	124049	656622	415.899
35	C11	18	2.29016e+06	104734	112716	665641	3155.59
36	C12	18	4325416	207420	114359	710844	33679.5
37	D1	18	4565113	218102	107750	748714	3464.78
38	D2	18	435226	41751.6	116294	672554	3725.05
39	D3	18	507750	46876.4	131892	667157	1638.84
40	D4	18	14506206	472571	141891	653037	9034.45
41	D5	18	5.90848e+06	199558	128607	588563	2319.67
42	D6	18	8389643	263026	144729	644254	-141.208
43	D7	18	2.41729e+06	88791.8	140119	637673	2910.83
44	D8	18	366065	31989.4	133959	607658	2775.8
45	D9	18	373078	33981.3	136358	659723	4801.68
46	D10	18	2954332	115773	123207	649515	-1859.31
47	D11	18	1.73979e+06	84088.1	108378	621404	2996.63
48	D12	18	5744230	258172	99855.8	690099	-1799.27
49	E1	18	1363397	85108.3	119638	746743	9654.45
50	E2	18	732076	90522.3	124006	692509	7501.31
51	E3	18	290359	25846.7	125161	648139	2077.42
52	E4	18	1162928	58259.2	136525	670344	3471.64
53	E5	18	1.04139e+06	51584.6	146362	672928	-1155.82
54	E6	18	1.41271e+06	71788	143593	630795	786.05
55	E7	18	217011	17679	148532	668017	1917.43
56	E8	18	302188	26187.5	138695	645885	3210.83
57	E9	18	119025	6618.83	4679.13	8128.27	3191.25
58	E10	18	183989	9355.25	6720.26	11528.7	26902.4
59	E11	18	226248	12594.8	8942.71	12744.9	3175.69
60	E12	18	188602	9521.78	7797.68	14281.4	11364.7
61	F1	18	1.23928e+06	80143.5	136851	770407	5381.4
62	F2	18	659668	85305.6	121989	697412	5657.32
63	F3	18	328698	29325.8	125840	652648	-1182.17
64	F4	18	711199	43866.7	140200	677358	4630.67
65	F5	18	692944	38241.3	134135	627379	-3386.53
66	F6	18	1.35134e+06	60764.3	132360	595173	1721.6
67	F7	18	517432	37221.7	37122.7	33847.9	10257.2
68	F8	18	110696	5941.65	4490.99	8391.45	75907.4
69	F9	18	193238	10353.4	10211.3	12197.7	3509.71
70	F10	18	257729	19450.3	19223.1	18263.1	4241.99
71	F11	18	151043	8203.2	6741.17	8793.42	2479.48
72	F12	18	230758	10833.4	11817.1	16589.6	6795.19
73	G1	18	1.24168e+06	89352.5	128565	739635	8936.48
74	G2	18	669239	80471.1	122135	692005	10249.6
75	G3	18	369342	37138.3	118682	652582	2262.36
76	G4	18	661224	44731.7	128220	641894	4120.38
77	G5	18	1.24389e+06	67059.7	136051	661910	988.717
78	G6	18	1245879	62767.2	134019	635821	870.793
79	G7	18	428001	27544.9	28974.3	47843.9	49811.3
80	G8	18	92128.7	3892.45	1585.87	4192.42	204.747
81	G9	18	218658	12680.8	18491.1	31896.9	8754.12
82	G10	18	143719	7222.37	5083.12	3747.03	3310.22
83	G11	18	182105	8808.8	7003.48	10777	5552.74
84	G12	18	199281	13451.1	8890.15	9914.09	2012.69
85	H1	18	1.33493e+06	90791.8	99188.3	703135	20528
86	H2	18	540609	67997.7	111190	679968	10643.5
87	H3	18	437627	45222.1	115942	672362	7166.39
88	H4	18	936187	62157.4	117394	632372	16514.3
89	H5	18	985841	53640.5	108952	618387	4529.68
90	H6	18	1.22059e+06	70825.2	122037	614535	790.626
91	H7	18	128661	7563.72	3598.21	2085.34	1802.31
92	H8	18	132322	8557.54	6515.19	7175.63	2118.8
93	H9	18	186358	8805.8	7043.14	6051.43	3488.9
94	H10	18	311656	16389.9	12949.5	17331.7	12741.4
95	H11	18	235154	10224.4	6645.2	5767.58	1162.25
96	H12	18	257607	13695	11491.9	11358.9	5490.16
1	A1	19	4.09028e+06	197574	91011.5	703232	20341.6
2	A2	19	529286	42519.8	99753.4	704535	25300.1
3	A3	19	573370	52959.4	122324	705960	52131.8
4	A4	19	8.14076e+06	309275	133747	694330	28128.5
5	A5	19	5474118	205530	117079	644544	8985.9
6	A6	19	6953980	247452	141984	692556	8222.39
7	A7	19	3.20679e+06	120679	116556	627998	1397.32
8	A8	19	207673	18524.5	112082	637915	92.1921
9	A9	19	367580	33176.6	111501	638676	2054.61
10	A10	19	3.08191e+06	124159	99833.4	636185	1111.82
11	A11	19	1.90834e+06	92934.1	97609.4	651969	6546.88
12	A12	19	7.68544e+06	398296	108215	666382	25675.1
13	B1	19	5625229	264680	104718	737033	2341.44
14	B2	19	393837	35730.7	108206	684271	3131.87
15	B3	19	571600	46301.1	123492	664682	6043.99
16	B4	19	11708886	401689	126426	658150	4575.24
17	B5	19	4479198	165715	134045	643943	5619.9
18	B6	19	4616100	156402	123523	600123	2329.82
19	B7	19	1929993	73864.7	127993	638502	1769.94
20	B8	19	248242	21542	116812	587724	1151.42
21	B9	19	367136	30941.6	121440	631590	5185.6
22	B10	19	2.72449e+06	107960	115333	657987	-601.144
23	B11	19	2.59213e+06	119871	110695	663914	5272.57
24	B12	19	3.0108e+06	154438	98441	662470	3418.18
25	C1	19	5696929	273470	111722	752002	9694.94
26	C2	19	739275	63268.2	132702	731459	12279.3
27	C3	19	482485	44704.3	121116	644369	4193.79
28	C4	19	12585572	428037	146493	655075	8090.37
29	C5	19	7.26038e+06	246054	127984	606731	2489.27
30	C6	19	4.21318e+06	142361	132190	610054	2016.62
31	C7	19	3.1966e+06	114670	132867	612840	502.759
32	C8	19	323217	29833.1	129699	608417	688.526
33	C9	19	366277	32480.4	130715	650765	2332.78
34	C10	19	2.78021e+06	113370	124158	658717	-876.119
35	C11	19	2292773	105112	113174	665384	3499.24
36	C12	19	4330906	207261	112887	709791	33428.8
37	D1	19	4568491	218724	108091	750355	3748.03
38	D2	19	437707	42128.1	116199	671131	3613.73
39	D3	19	509293	47418.2	129923	667577	1637.17
40	D4	19	14522895	474003	144000	654161	8165.17
41	D5	19	5915352	199926	129049	587691	3292.49
42	D6	19	8402482	263498	143628	643614	1313.71
43	D7	19	2.42002e+06	89463.6	140503	638822	2555.88
44	D8	19	365527	33199.3	134780	607318	4108.44
45	D9	19	372785	33731	135842	659059	4854.46
46	D10	19	2957942	115373	122820	650043	-36.3256
47	D11	19	1.74069e+06	83268	110009	620512	3991.58
48	D12	19	5.74935e+06	257345	100354	687127	-2835.5
49	E1	19	1.36451e+06	85469.3	121532	746542	10952.3
50	E2	19	733313	90126.4	123605	691370	8088.91
51	E3	19	293172	26122.7	125083	649339	1936.59
52	E4	19	1.16018e+06	57381.1	138731	668297	3361.35
53	E5	19	1.04093e+06	50778.2	146140	671962	-372.368
54	E6	19	1.42097e+06	72716.4	143210	629692	659.405
55	E7	19	216877	17098.7	149626	668397	989.516
56	E8	19	300082	25999.8	137983	645367	1527.76
57	E9	19	118765	6558.33	3995.67	8025.09	2283.01
58	E10	19	185245	9485.96	6696.25	11705.6	27777.6
59	E11	19	224025	12610.3	8911.47	13561.9	4759.35
60	E12	19	190782	9118.21	7882.68	13707.2	11995.4
61	F1	19	1.24209e+06	81394.2	137035	768589	5582.48
62	F2	19	661337	85936.3	121932	697437	5740.13
63	F3	19	332097	30838.9	125530	655500	-946.764
64	F4	19	715257	44107.4	139039	673914	2397.28
65	F5	19	692314	37856.4	134145	625425	-5755.4
66	F6	19	1.36544e+06	61314.2	132587	593886	1279.47
67	F7	19	517787	36450.4	37156.6	35712.4	9710.37
68	F8	19	111912	5539.42	4326.07	7323.83	76331.3
69	F9	19	192554	11046.1	9787.29	11680.2	2059.92
70	F10	19	257155	18582.2	17695.3	17360.7	5694.21
71	F11	19	147445	8884.94	7168.41	7666.63	3192.66
72	F12	19	230639	10930.6	10895.1	16588.8	9258.5
73	G1	19	1.24104e+06	88273	127681	740291	8146.67
74	G2	19	663369	79190	121403	692520	8059.85
75	G3	19	367272	37720.9	118507	654205	2495.18
76	G4	19	662528	45280.2	126546	639375	3536.11
77	G5	19	1244782	67398.7	136001	662873	628.918
78	G6	19	1.24534e+06	63229.9	134142	636438	2899.91
79	G7	19	430587	28540.6	30062.6	48524	51880.3
80	G8	19	93447	2761.92	1513.61	5324.59	846.879
81	G9	19	218702	12118.3	18752.2	32168.1	7797.93
82	G10	19	143041	7137.03	5551.7	4161.65	3259.94
83	G11	19	181890	8971.77	7574.38	11072.5	4634.06
84	G12	19	199813	13826	8760.66	12122.9	3718.88
85	H1	19	1.33506e+06	91928.5	101549	702158	18924.1
86	H2	19	539503	67890.6	110524	680029	8682.72
87	H3	19	439686	45000.1	117994	671954	7380.72
88	H4	19	937726	61416	117143	632930	14516.2
89	H5	19	987386	53394.7	109676	618406	2799.89
90	H6	19	1.22276e+06	70770.8	120840	614584	571.845
91	H7	19	129672	7179.73	3005.77	2626.29	-401.773
92	H8	19	133423	8572.55	5373.29	5827.05	2202.81
93	H9	19	188588	9456.84	6476.67	5712.99	3291.58
94	H10	19	311001	16377.5	12438.6	17340.1	12733.1
95	H11	19	237237	10599.5	6260.98	6020.33	2947.97
96	H12	19	258864	13860.7	12020.8	13363.9	8095.72
1	A1	20	4.09449e+06	196778	91273.3	705097	19486.3
2	A2	20	539420	43537.6	99358.9	704384	26199.7
3	A3	20	582079	53948.2	120373	706798	50737.5
4	A4	20	8160797	309484	133433	694131	27319.4
5	A5	20	5493970	206443	118343	645164	10553.1
6	A6	20	6.96969e+06	247806	141988	693508	9703.48
7	A7	20	3.21292e+06	119528	117597	629742	606.562
8	A8	20	207297	18673	113656	639843	38.8392
9	A9	20	367995	32201.5	111005	639979	1772.29
10	A10	20	3079790	124000	100166	636257	69.4873
11	A11	20	1.913e+06	93490.6	99769	653444	5910.45
12	A12	20	7.69524e+06	398056	106288	667986	27800.5
13	B1	20	5.63288e+06	264272	106046	736467	2862.28
14	B2	20	401618	35605.9	108774	684137	4363.94
15	B3	20	582888	46866.4	124567	665413	6593.15
16	B4	20	11717857	403659	125910	658178	5412.95
17	B5	20	4.50277e+06	166695	133860	643801	5666.98
18	B6	20	4.62097e+06	156731	123531	601135	2114.54
19	B7	20	1.93046e+06	72571.6	127201	641362	538.55
20	B8	20	247379	21031.4	116383	588345	2395.8
21	B9	20	368781	30666.7	121897	632437	5756.26
22	B10	20	2.72834e+06	107660	116750	657479	-807.46
23	B11	20	2594528	119040	110635	664854	6680.09
24	B12	20	3009447	153204	99157.4	663402	2470.84
25	C1	20	5697185	273317	112395	751619	10676.4
26	C2	20	741968	64322	133434	731904	13712.2
27	C3	20	485583	44593.5	121674	645596	2347.53
28	C4	20	12614634	429691	146065	655511	7059.27
29	C5	20	7.26974e+06	246374	128015	607116	546.513
30	C6	20	4.20779e+06	142236	133277	609729	2192.12
31	C7	20	3202636	115105	131735	614353	1203.36
32	C8	20	322196	29214.5	129277	608088	1209.76
33	C9	20	366563	32626.8	129979	651237	2458.21
34	C10	20	2.78621e+06	113125	122840	657633	-533.33
35	C11	20	2297461	105607	112177	667130	4364.83
36	C12	20	4338803	206784	114333	711663	35508.7
37	D1	20	4.57722e+06	218999	109232	751076	3568.41
38	D2	20	440511	41603.3	116562	671833	1817.96
39	D3	20	514182	46180.4	131026	669263	1483.61
40	D4	20	14537143	474256	142627	654457	8471.28
41	D5	20	5929184	200211	129452	588665	281.003
42	D6	20	8414861	263807	145273	644401	506.34
43	D7	20	2.41818e+06	89033.5	140193	638502	3437.55
44	D8	20	363542	32831.1	134749	608475	3191.05
45	D9	20	373488	33487.2	137092	661171	4777.71
46	D10	20	2.95732e+06	116064	121527	650781	33.0172
47	D11	20	1.74544e+06	83195.4	109715	622653	3440.82
48	D12	20	5.75601e+06	256756	99784.7	687920	-1025.41
49	E1	20	1.36993e+06	85187.6	120073	748479	9052.76
50	E2	20	737838	90645.6	123813	692403	8286.86
51	E3	20	298675	26044.4	126138	649424	3782.91
52	E4	20	1.16682e+06	57957.3	138204	671389	2846.91
53	E5	20	1.04996e+06	50911.1	146785	673852	431.252
54	E6	20	1.44384e+06	74088.8	143684	632235	1605.32
55	E7	20	218609	17492.6	149891	669816	1980.11
56	E8	20	300876	25680	138673	645579	2683
57	E9	20	119820	5894.55	4932.2	8436.64	1350.67
58	E10	20	186567	9711.28	6068.34	11709.7	27330.9
59	E11	20	227337	12086.6	8919.55	13965.4	3397.41
60	E12	20	188879	9447.77	8848.37	14032.4	11395.2
61	F1	20	1249651	81023.6	136817	771124	6392.01
62	F2	20	665406	85271.7	121801	700221	5263.25
63	F3	20	337145	30760.2	126850	656870	-1191.3
64	F4	20	717594	45131.3	139265	675186	2780.31
65	F5	20	695923	38057.6	134044	626673	-4492.6
66	F6	20	1.38644e+06	62383.1	132540	595901	3078.5
67	F7	20	519707	37021.3	37881.4	35080.5	10778.7
68	F8	20	111742	5397.34	5142.7	9483.72	77073.4
69	F9	20	194115	10564.5	9861.71	12142.8	4235.97
70	F10	20	257092	18729.5	18782.9	17644	6116.28
71	F11	20	149830	8055.23	6655.72	7621.88	1871.35
72	F12	20	232380	11535.6	10786.8	16472.3	7651.92
73	G1	20	1.24448e+06	88738.4	128103	742290	6156.75
74	G2	20	663901	79404.9	122545	694372	9881.52
75	G3	20	369439	37335.9	118794	654365	4396.99
76	G4	20	662853	45274	127046	639735	4378.66
77	G5	20	1.24616e+06	67070.2	135436	664674	951.69
78	G6	20	1.2512e+06	64092.3	135131	635955	2071.49
79	G7	20	430761	27942.1	29228.6	48335.1	49722.2
80	G8	20	92705.8	3081.79	1433.26	4399.58	1175.59
81	G9	20	219637	12654.6	18868.9	31384.4	7612.08
82	G10	20	145648	6240.97	5041.46	4140.21	1748.87
83	G11	20	182186	8257.85	6771.11	10720.7	6013.35
84	G12	20	199609	13570.4	9996.06	11184.3	1277.26
85	H1	20	1.33574e+06	91587.3	102238	706556	18914.4
86	H2	20	540256	67626.1	111242	681619	9495.97
87	H3	20	440818	44540.8	116775	674337	5543.63
88	H4	20	937525	62090.8	116527	632780	14296
89	H5	20	991610	53879.3	108154	619374	3816.23
90	H6	20	1226809	71193.7	121191	615114	3005.25
91	H7	20	130123	8360.01	3724.09	2280.78	87.0027
92	H8	20	133963	8151.62	5693.23	5981.57	3048.03
93	H9	20	190522	8192.83	5943.78	6264.37	2074.9
94	H10	20	311148	16164.6	13073	17034.2	13092.3
95	H11	20	237197	10210	6715.03	5598.84	3380.29
96	H12	20	259629	15138.3	11516.5	12111.7	7124.79
1	A1	21	4.1149e+06	198565	89057.7	707128	22407.7
2	A2	21	557563	44956.6	99665.2	705719	27123.7
3	A3	21	604566	56240.4	122981	707919	50990
4	A4	21	8196030	312507	132431	695406	27428.2
5	A5	21	5528481	208110	117889	646879	11112.3
6	A6	21	7.00066e+06	249601	143758	692504	7979.36
7	A7	21	3.2229e+06	120135	116526	632440	1589.13
8	A8	21	207215	18552.4	113629	638420	-1436.86
9	A9	21	368622	33332.1	110700	640041	2766.04
10	A10	21	3.08673e+06	124337	99846.2	636183	1147.97
11	A11	21	1.91944e+06	93000.5	99398.7	654975	6461.56
12	A12	21	7.711e+06	398475	105776	669693	26320.5
13	B1	21	5.65262e+06	265832	105489	738920	3867.18
14	B2	21	417169	36981.2	108877	685014	5059.29
15	B3	21	609056	48546.9	125588	666178	6371.81
16	B4	21	11739638	404799	126107	659819	5642.03
17	B5	21	4.53888e+06	168602	135491	645430	4839.46
18	B6	21	4626912	157612	124504	600443	1444.38
19	B7	21	1.93783e+06	73504.8	128278	640739	1974.35
20	B8	21	247819	21454.1	116553	588741	1260.41
21	B9	21	368231	31024.7	121907	632441	4418.84
22	B10	21	2732895	108422	115979	659222	-343.907
23	B11	21	2.60356e+06	119473	111206	667399	5680.78
24	B12	21	3.01306e+06	154745	99271.4	664976	2945.01
25	C1	21	5712527	274047	111816	754176	10413.9
26	C2	21	743757	63792.2	133218	732067	13182.9
27	C3	21	488291	44397.2	120760	644189	1735.22
28	C4	21	12622982	429563	147272	655436	9108.03
29	C5	21	7280893	247677	128584	607811	1297.02
30	C6	21	4.21429e+06	142137	132678	608475	1357.04
31	C7	21	3.21198e+06	115746	132897	614967	1174.67
32	C8	21	320443	28926.9	128689	608928	1176.51
33	C9	21	365364	32349.5	132057	652466	3151.88
34	C10	21	2.79174e+06	112905	123677	658622	233.73
35	C11	21	2.30006e+06	104416	112023	666222	3539.34
36	C12	21	4336732	207765	114043	710593	36204.4
37	D1	21	4.58118e+06	219710	108257	750716	2299.65
38	D2	21	442437	41431.5	116184	672927	3090.75
39	D3	21	520782	48072.7	131170	669142	2936.31
40	D4	21	14561931	474512	142541	654235	7833.84
41	D5	21	5.93943e+06	200999	129125	590030	2197.3
42	D6	21	8414656	264072	144668	644502	1121.32
43	D7	21	2.42785e+06	89965.7	141811	638540	2659.84
44	D8	21	365522	32245.8	134349	609037	3726.36
45	D9	21	371483	33874.9	136752	661151	4701.66
46	D10	21	2968108	115850	123979	652217	-1184.33
47	D11	21	1.7524e+06	84162.6	110188	621755	4700.54
48	D12	21	5.7647e+06	257072	99552.3	690676	-1660.68
49	E1	21	1.37913e+06	85715.8	120494	748923	9126.22
50	E2	21	749462	91102.5	123886	695405	9348
[truncated: 16,174 more rows]

## Sheet: Amplification Data
Barcode
Block Type	96-Well Block (0.2mL)
Calibration Background is expired	No
Calibration Background performed on	06-04-2019
Calibration Pure Dye ROX is expired	No
Calibration Pure Dye ROX performed on	02-28-2019
Calibration Pure Dye SYBR is expired	No
Calibration Pure Dye SYBR performed on	02-28-2019
Calibration ROI is expired	No
Calibration ROI performed on	02-28-2019
Calibration Uniformity is expired	No
Calibration Uniformity performed on	06-04-2019
Chemistry	SYBR_GREEN
Comment
Date Created	07-22-2019 15:51:53 PM EDT
Date Modified	07-22-2019 17:47:08 PM EDT
Experiment File Name	D:\Applied Biosystems\QuantStudio 12K Flex Software\User Files\experiments\Sapieha\Roberto\2019-07-22 Adipoq-cre and adipoq-cre-prdm16 after tamo heart-kidney-lung 14 daysl.eds
Experiment Name	2019-07-22 Adipoq-cre and adipoq-cre-prdm16 after tamo heart-kidney-lung 14 daysl
Experiment Run Start Time	07-22-2019 15:57:11 PM EDT
Experiment Run Stop Time	07-22-2019 17:46:40 PM EDT
Experiment Type	Comparative Cт (ΔΔCт)
Instrument Name	285880749
Instrument Serial Number	285880749
Instrument Type	QuantStudio 12K Flex
Passive Reference	ROX
Quantification Cycle Method	Ct
Signal Smoothing On	true
Stage/ Cycle where Analysis is performed	Stage 2, Step 2
User Name
Well	Cycle	Target Name	Rn	Delta Rn
1	1	Tbp	5.57551	-0.0433286
1	2	Tbp	5.56408	-0.0593156
1	3	Tbp	5.59227	-0.0356828
1	4	Tbp	5.62694	-0.00557685
1	5	Tbp	5.65327	0.0161887
1	6	Tbp	5.65006	0.00842184
1	7	Tbp	5.65219	0.00598458
1	8	Tbp	5.66801	0.017244
1	9	Tbp	5.67402	0.0186929
1	10	Tbp	5.65616	-0.00372952
1	11	Tbp	5.66404	-0.000408019
1	12	Tbp	5.66996	0.000950342
1	13	Tbp	5.67678	0.00321088
1	14	Tbp	5.68128	0.00315017
1	15	Tbp	5.66508	-0.0176124
1	16	Tbp	5.67188	-0.0153748
1	17	Tbp	5.685	-0.00681092
1	18	Tbp	5.69598	-0.000391413
1	19	Tbp	5.70845	0.00751488
1	20	Tbp	5.70972	0.00422837
1	21	Tbp	5.735	0.0249454
1	22	Tbp	5.77861	0.0639891
1	23	Tbp	5.8202	0.101024
1	24	Tbp	5.92937	0.205634
1	25	Tbp	6.15034	0.422041
1	26	Tbp	6.54587	0.813005
1	27	Tbp	7.20651	1.46909
1	28	Tbp	8.21284	2.47086
1	29	Tbp	9.50893	3.76239
1	30	Tbp	10.8659	5.11475
1	31	Tbp	11.9126	6.15698
1	32	Tbp	12.5959	6.83564
1	33	Tbp	13.0752	7.31042
1	34	Tbp	13.4126	7.64327
1	35	Tbp	13.6903	7.9164
1	36	Tbp	13.9147	8.13619
1	37	Tbp	14.0465	8.26344
1	38	Tbp	14.1794	8.39183
1	39	Tbp	14.2869	8.49472
1	40	Tbp	14.3208	8.52413
2	1	Tbp	0.609532	-0.0506761
2	2	Tbp	0.624766	-0.036727
2	3	Tbp	0.648712	-0.0140659
2	4	Tbp	0.66152	-0.00254255
2	5	Tbp	0.670039	0.00469188
2	6	Tbp	0.671502	0.00486959
2	7	Tbp	0.672244	0.00432764
2	8	Tbp	0.675219	0.00601723
2	9	Tbp	0.675341	0.00485455
2	10	Tbp	0.672634	0.000862623
2	11	Tbp	0.673653	0.000597535
2	12	Tbp	0.673238	-0.0011026
2	13	Tbp	0.674483	-0.00114244
2	14	Tbp	0.675706	-0.00120439
2	15	Tbp	0.67441	-0.00378476
2	16	Tbp	0.676578	-0.00290187
2	17	Tbp	0.679671	-0.00109301
2	18	Tbp	0.683665	0.00161647
2	19	Tbp	0.688676	0.00534275
2	20	Tbp	0.70285	0.0182319
2	21	Tbp	0.729968	0.0440649
2	22	Tbp	0.782592	0.095404
2	23	Tbp	0.874961	0.186489
2	24	Tbp	1.05123	0.361468
2	25	Tbp	1.37942	0.688374
2	26	Tbp	1.95159	1.25926
2	27	Tbp	2.86814	2.17453
2	28	Tbp	4.10283	3.40793
2	29	Tbp	5.43988	4.7437
2	30	Tbp	6.57753	5.88007
2	31	Tbp	7.34714	6.64839
2	32	Tbp	7.88385	7.18381
2	33	Tbp	8.29159	7.59027
2	34	Tbp	8.56376	7.86116
2	35	Tbp	8.76754	8.06365
2	36	Tbp	8.94251	8.23733
2	37	Tbp	9.07652	8.37006
2	38	Tbp	9.18686	8.47912
2	39	Tbp	9.27155	8.56253
2	40	Tbp	9.33986	8.62955
3	1	Tbp	0.672793	-0.0367536
3	2	Tbp	0.684108	-0.0270578
3	3	Tbp	0.70217	-0.0106153
3	4	Tbp	0.711661	-0.0027447
3	5	Tbp	0.716997	0.000971847
3	6	Tbp	0.71918	0.00153483
3	7	Tbp	0.72392	0.00465593
3	8	Tbp	0.727265	0.00638103
3	9	Tbp	0.728385	0.00588102
3	10	Tbp	0.726268	0.00214443
3	11	Tbp	0.727634	0.00189089
3	12	Tbp	0.728372	0.00100953
3	13	Tbp	0.72757	-0.00141278
3	14	Tbp	0.727628	-0.00297398
3	15	Tbp	0.727533	-0.00468891
3	16	Tbp	0.73203	-0.00181183
3	17	Tbp	0.734312	-0.00114949
3	18	Tbp	0.738008	0.000927517
3	19	Tbp	0.748382	0.00968167
3	20	Tbp	0.763077	0.0227568
3	21	Tbp	0.795135	0.0531948
3	22	Tbp	0.856787	0.113227
3	23	Tbp	0.964414	0.219235
3	24	Tbp	1.17284	0.426038
3	25	Tbp	1.55755	0.80913
3	26	Tbp	2.21742	1.46738
3	27	Tbp	3.21528	2.46362
3	28	Tbp	4.51454	3.76126
3	29	Tbp	5.83543	5.08053
3	30	Tbp	6.88162	6.1251
3	31	Tbp	7.56603	6.80789
3	32	Tbp	8.05341	7.29365
3	33	Tbp	8.43229	7.67092
3	34	Tbp	8.68684	7.92384
3	35	Tbp	8.8735	8.10889
3	36	Tbp	9.01827	8.25204
3	37	Tbp	9.14303	8.37518
3	38	Tbp	9.23458	8.4651
3	39	Tbp	9.30875	8.53765
3	40	Tbp	9.37365	8.60093
4	1	Tbp	11.3272	-0.124812
4	2	Tbp	11.3253	-0.134023
4	3	Tbp	11.4211	-0.0455778
4	4	Tbp	11.4226	-0.0514114
4	5	Tbp	11.4758	-0.00549093
4	6	Tbp	11.506	0.0173067
4	7	Tbp	11.5085	0.0124697
4	8	Tbp	11.5446	0.0413155
4	9	Tbp	11.54	0.0293565
4	10	Tbp	11.526	0.00807914
4	11	Tbp	11.5553	0.0299736
4	12	Tbp	11.565	0.0323436
4	13	Tbp	11.5569	0.0169189
4	14	Tbp	11.5557	0.00840454
4	15	Tbp	11.5201	-0.0344802
4	16	Tbp	11.5482	-0.0137082
4	17	Tbp	11.5537	-0.0155878
4	18	Tbp	11.559	-0.0175934
4	19	Tbp	11.5716	-0.0123186
4	20	Tbp	11.5999	0.00870238
4	21	Tbp	11.6416	0.0430538
4	22	Tbp	11.7166	0.110699
4	23	Tbp	11.7917	0.178456
4	24	Tbp	11.9665	0.345974
4	25	Tbp	12.2707	0.642809
4	26	Tbp	12.8455	1.21026
4	27	Tbp	13.7455	2.10296
4	28	Tbp	14.9908	3.34096
4	29	Tbp	16.435	4.77778
4	30	Tbp	17.7459	6.08137
4	31	Tbp	18.6641	6.99225
4	32	Tbp	19.2542	7.57505
4	33	Tbp	19.6716	7.98513
4	34	Tbp	20.0395	8.34568
4	35	Tbp	20.2705	8.56931
4	36	Tbp	20.4267	8.71819
4	37	Tbp	20.6095	8.89365
4	38	Tbp	20.7298	9.00662
4	39	Tbp	20.7953	9.06481
4	40	Tbp	20.8497	9.1119
5	1	Tbp	8.30082	-0.00600489
5	2	Tbp	8.27343	-0.0350952
5	3	Tbp	8.28957	-0.0206571
5	4	Tbp	8.30698	-0.00494761
5	5	Tbp	8.33608	0.0224491
5	6	Tbp	8.32114	0.0058023
5	7	Tbp	8.32982	0.0127875
5	8	Tbp	8.34297	0.024235
5	9	Tbp	8.34339	0.0229538
5	10	Tbp	8.3066	-0.0155369
5	11	Tbp	8.31008	-0.0137616
5	12	Tbp	8.31385	-0.0116935
5	13	Tbp	8.30972	-0.0175238
5	14	Tbp	8.31306	-0.0158925
5	15	Tbp	8.29818	-0.0324697
5	16	Tbp	8.31895	-0.0134062
5	17	Tbp	8.349	0.0149452
5	18	Tbp	8.35778	0.0220286
5	19	Tbp	8.35814	0.0206873
5	20	Tbp	8.37635	0.0371902
5	21	Tbp	8.4208	0.0799373
5	22	Tbp	8.52597	0.183411
5	23	Tbp	8.67465	0.330388
5	24	Tbp	8.98727	0.641307
5	25	Tbp	9.55295	1.20528
5	26	Tbp	10.4558	2.10638
5	27	Tbp	11.7149	3.36387
5	28	Tbp	13.149	4.79625
5	29	Tbp	14.4447	6.09025
5	30	Tbp	15.3964	7.04019
5	31	Tbp	16.0368	7.67887
5	32	Tbp	16.4842	8.12461
5	33	Tbp	16.8118	8.45053
5	34	Tbp	17.0567	8.69372
5	35	Tbp	17.2501	8.88537
5	36	Tbp	17.3385	8.97207
5	37	Tbp	17.4786	9.11054
5	38	Tbp	17.5622	9.1924
5	39	Tbp	17.6544	9.28289
5	40	Tbp	17.6967	9.32346
6	1	Tbp	9.72535	-0.03924
6	2	Tbp	9.71865	-0.0497472
6	3	Tbp	9.75744	-0.0147594
6	4	Tbp	9.75836	-0.0176401
6	5	Tbp	9.78189	0.00208417
6	6	Tbp	9.79053	0.00692251
6	7	Tbp	9.80116	0.0137483
6	8	Tbp	9.81483	0.0236135
6	9	Tbp	9.81257	0.017558
6	10	Tbp	9.79532	-0.0035007
6	11	Tbp	9.7956	-0.00702131
6	12	Tbp	9.80258	-0.0038395
6	13	Tbp	9.80774	-0.00248779
6	14	Tbp	9.79666	-0.0173657
6	15	Tbp	9.80604	-0.0117911
6	16	Tbp	9.83682	0.0151887
6	17	Tbp	9.82533	-0.000110782
6	18	Tbp	9.82864	-0.000598711
6	19	Tbp	9.84661	0.0135637
6	20	Tbp	9.86607	0.0292224
6	21	Tbp	9.91897	0.078316
6	22	Tbp	9.99835	0.1539
6	23	Tbp	10.0887	0.240405
6	24	Tbp	10.2876	0.435549
6	25	Tbp	10.6461	0.790266
6	26	Tbp	11.2798	1.42012
6	27	Tbp	12.2476	2.38411
6	28	Tbp	13.5331	3.6658
6	29	Tbp	14.9588	5.08774
6	30	Tbp	16.1892	6.31434
6	31	Tbp	17.0048	7.12611
6	32	Tbp	17.5578	7.67527
6	33	Tbp	17.9247	8.03837
6	34	Tbp	18.2222	8.33213
6	35	Tbp	18.4764	8.58253
6	36	Tbp	18.6237	8.72598
6	37	Tbp	18.7669	8.86543
6	38	Tbp	18.8934	8.98812
6	39	Tbp	18.9742	9.06509
6	40	Tbp	19.0238	9.11093
7	1	Tbp	4.94038	-0.000988663
7	2	Tbp	4.9248	-0.0189133
7	3	Tbp	4.94411	-0.00194734
7	4	Tbp	4.94397	-0.00442629
7	5	Tbp	4.95876	0.00801976
7	6	Tbp	4.95655	0.0034618
7	7	Tbp	4.95829	0.00285729
7	8	Tbp	4.96547	0.00769207
7	9	Tbp	4.96947	0.0093492
7	10	Tbp	4.95808	-0.00437787
7	11	Tbp	4.9633	-0.00150385
7	12	Tbp	4.96208	-0.00507142
7	13	Tbp	4.9621	-0.00739445
7	14	Tbp	4.95859	-0.0132408
7	15	Tbp	4.95801	-0.0161666
7	16	Tbp	4.97733	0.000806567
7	17	Tbp	4.97693	-0.00193465
7	18	Tbp	4.98318	0.00196648
7	19	Tbp	4.99499	0.0114414
7	20	Tbp	4.99636	0.0104687
7	21	Tbp	5.0103	0.0220641
7	22	Tbp	5.04107	0.050488
7	23	Tbp	5.05942	0.0664927
7	24	Tbp	5.1023	0.107031
7	25	Tbp	5.19094	0.193331
7	26	Tbp	5.37968	0.379728
7	27	Tbp	5.72117	0.718869
7	28	Tbp	6.33475	1.3301
7	29	Tbp	7.29591	2.28892
7	30	Tbp	8.64236	3.63303
7	31	Tbp	10.1389	5.12721
7	32	Tbp	11.4306	6.41663
7	33	Tbp	12.328	7.31167
7	34	Tbp	12.9092	7.89049
7	35	Tbp	13.3415	8.32048
7	36	Tbp	13.6597	8.63628
7	37	Tbp	13.8789	8.8532
7	38	Tbp	14.0432	9.01516
7	39	Tbp	14.1768	9.14638
7	40	Tbp	14.2889	9.25609
8	1	Tbp	0.24116	-0.0195969
8	2	Tbp	0.245726	-0.0154943
8	3	Tbp	0.253759	-0.00792465
8	4	Tbp	0.258136	-0.00401081
8	5	Tbp	0.262453	-0.000157256
8	6	Tbp	0.264235	0.00116188
8	7	Tbp	0.266534	0.00299746
8	8	Tbp	0.267012	0.00301161
8	9	Tbp	0.26766	0.00319644
8	10	Tbp	0.267148	0.00222118
8	11	Tbp	0.267286	0.00189594
8	12	Tbp	0.268036	0.00218299
8	13	Tbp	0.26759	0.00127398
8	14	Tbp	0.267706	0.000926721
8	15	Tbp	0.267376	0.0001329
8	16	Tbp	0.268325	0.000618762
8	17	Tbp	0.268346	0.000176698
8	18	Tbp	0.267942	-0.000690674
8	19	Tbp	0.268156	-0.000939828
8	20	Tbp	0.267487	-0.0020722
8	21	Tbp	0.268318	-0.00170498
8	22	Tbp	0.270762	0.000275821
8	23	Tbp	0.269191	-0.00175816
8	24	Tbp	0.268588	-0.0028245
8	25	Tbp	0.270711	-0.0011652
8	26	Tbp	0.27317	0.000831224
8	27	Tbp	0.275147	0.00234467
8	28	Tbp	0.281303	0.00803735
8	29	Tbp	0.292538	0.0188087
8	30	Tbp	0.31644	0.0422482
8	31	Tbp	0.363186	0.088531
8	32	Tbp	0.450246	0.175127
8	33	Tbp	0.614051	0.338469
8	34	Tbp	0.916814	0.640768
8	35	Tbp	1.46052	1.18401
8	36	Tbp	2.35393	2.07695
8	37	Tbp	3.64285	3.36541
8	38	Tbp	5.16458	4.88668
8	39	Tbp	6.55917	6.28081
8	40	Tbp	7.43927	7.16045
9	1	Tbp	0.49668	-0.0163305
9	2	Tbp	0.501675	-0.0115085
9	3	Tbp	0.50612	-0.00723631
9	4	Tbp	0.507444	-0.00608578
9	5	Tbp	0.513703	4.42908e-07
9	6	Tbp	0.51414	0.000264063
9	7	Tbp	0.516021	0.00197161
9	8	Tbp	0.518238	0.00401556
9	9	Tbp	0.517768	0.00337318
9	10	Tbp	0.516937	0.00236854
9	11	Tbp	0.517783	0.00304134
9	12	Tbp	0.517813	0.00289852
9	13	Tbp	0.517743	0.00265532
9	14	Tbp	0.515387	0.000126164
9	15	Tbp	0.513792	-0.00164178
9	16	Tbp	0.517174	0.0015672
9	17	Tbp	0.516208	0.00042749
9	18	Tbp	0.51589	-6.33658e-05
9	19	Tbp	0.515127	-0.000999647
9	20	Tbp	0.514733	-0.00156602
9	21	Tbp	0.515458	-0.00101469
9	22	Tbp	0.516097	-0.000548773
9	23	Tbp	0.51604	-0.00077868
9	24	Tbp	0.515091	-0.00190123
9	25	Tbp	0.515239	-0.00192621
9	26	Tbp	0.517421	8.2811e-05
9	27	Tbp	0.518044	0.000532457
9	28	Tbp	0.518122	0.000437793
9	29	Tbp	0.519647	0.00179009
9	30	Tbp	0.530125	0.0120947
9	31	Tbp	0.545654	0.0274501
9	32	Tbp	0.576481	0.0581045
9	33	Tbp	0.631173	0.112623
9	34	Tbp	0.732811	0.214088
9	35	Tbp	0.93039	0.411494
9	36	Tbp	1.29037	0.771302
9	37	Tbp	1.91233	1.39309
9	38	Tbp	2.90127	2.38186
9	39	Tbp	4.23696	3.71737
9	40	Tbp	5.50103	4.98127
10	1	Tbp	4.6929	-0.0491333
10	2	Tbp	4.6809	-0.0613472
10	3	Tbp	4.70478	-0.0376787
10	4	Tbp	4.727	-0.0156718
10	5	Tbp	4.74921	0.00632876
10	6	Tbp	4.74908	0.00598334
10	7	Tbp	4.7636	0.0202964
10	8	Tbp	4.77302	0.0295001
10	9	Tbp	4.7619	0.0181679
10	10	Tbp	4.74747	0.00352736
10	11	Tbp	4.7478	0.00364734
10	12	Tbp	4.74906	0.00469477
10	13	Tbp	4.74401	-0.000571609
10	14	Tbp	4.7309	-0.0138951
10	15	Tbp	4.72496	-0.0200451
10	16	Tbp	4.74005	-0.00516363
10	17	Tbp	4.74421	-0.00122323
10	18	Tbp	4.74574	9.64663e-05
10	19	Tbp	4.74681	0.000958402
10	20	Tbp	4.74711	0.00104834
10	21	Tbp	4.75867	0.0123912
10	22	Tbp	4.77738	0.0308927
10	23	Tbp	4.7852	0.0384924
10	24	Tbp	4.81498	0.0680628
10	25	Tbp	4.86866	0.12153
10	26	Tbp	4.97662	0.229281
10	27	Tbp	5.19024	0.442691
10	28	Tbp	5.562	0.814233
10	29	Tbp	6.19535	1.44737
10	30	Tbp	7.23868	2.49049
10	31	Tbp	8.61943	3.87103
10	32	Tbp	10.1014	5.35276
10	33	Tbp	11.3127	6.56386
10	34	Tbp	12.0667	7.31764
10	35	Tbp	12.5984	7.84916
10	36	Tbp	12.9858	8.23633
10	37	Tbp	13.2791	8.52938
10	38	Tbp	13.4866	8.73668
10	39	Tbp	13.6613	8.91123
10	40	Tbp	13.7915	9.04116
11	1	Tbp	2.78096	-0.013418
11	2	Tbp	2.78341	-0.0135314
11	3	Tbp	2.79113	-0.00837476
11	4	Tbp	2.79108	-0.0109966
11	5	Tbp	2.80555	0.000908468
11	6	Tbp	2.81236	0.00515645
11	7	Tbp	2.81846	0.00869061
11	8	Tbp	2.82495	0.0126127
11	9	Tbp	2.82105	0.00614709
11	10	Tbp	2.81483	-0.00263665
11	11	Tbp	2.82219	0.00215279
11	12	Tbp	2.82476	0.00215478
11	13	Tbp	2.82502	-0.00015089
11	14	Tbp	2.82619	-0.00154651
11	15	Tbp	2.81793	-0.0123733
11	16	Tbp	2.82177	-0.0110969
11	17	Tbp	2.83427	-0.00116194
11	18	Tbp	2.84107	0.00307508
11	19	Tbp	2.84479	0.00422863
11	20	Tbp	2.84634	0.00321091
11	21	Tbp	2.85469	0.00898787
11	22	Tbp	2.87472	0.0264585
11	23	Tbp	2.8876	0.0367695
11	24	Tbp	2.9271	0.0737023
11	25	Tbp	3.00936	0.153399
11	26	Tbp	3.16979	0.311265
11	27	Tbp	3.45401	0.592918
11	28	Tbp	3.96108	1.09742
11	29	Tbp	4.7957	1.92948
11	30	Tbp	6.01141	3.14262
11	31	Tbp	7.42834	4.55699
11	32	Tbp	8.70296	5.82904
11	33	Tbp	9.62704	6.75056
11	34	Tbp	10.202	7.32289
11	35	Tbp	10.6243	7.74267
11	36	Tbp	10.9454	8.06122
11	37	Tbp	11.1936	8.30683
11	38	Tbp	11.3796	8.49025
11	39	Tbp	11.5037	8.61178
11	40	Tbp	11.5908	8.69633
12	1	Tbp	11.3144	-0.0328379
12	2	Tbp	11.3249	-0.0234617
12	3	Tbp	11.3365	-0.0129144
12	4	Tbp	11.3406	-0.00991924
12	5	Tbp	11.3851	0.0334344
12	6	Tbp	11.3772	0.0244896
12	7	Tbp	11.3693	0.0154618
12	8	Tbp	11.3815	0.0266118
12	9	Tbp	11.3738	0.0177451
12	10	Tbp	11.3266	-0.0304997
12	11	Tbp	11.3457	-0.0125071
12	12	Tbp	11.3509	-0.00843334
12	13	Tbp	11.3523	-0.00811993
12	14	Tbp	11.3478	-0.0136506
12	15	Tbp	11.3106	-0.0519744
12	16	Tbp	11.3338	-0.0298304
12	17	Tbp	11.356	-0.00878126
12	18	Tbp	11.3677	0.00179464
12	19	Tbp	11.3752	0.00821442
12	20	Tbp	11.3697	0.00167759
12	21	Tbp	11.3725	0.00339195
12	22	Tbp	11.392	0.021788
12	23	Tbp	11.3822	0.0108986
12	24	Tbp	11.3935	0.0211226
12	25	Tbp	11.4002	0.0266469
12	26	Tbp	11.4185	0.0439462
12	27	Tbp	11.4309	0.0551572
12	28	Tbp	11.4537	0.0769045
12	29	Tbp	11.5506	0.172741
12	30	Tbp	11.7858	0.406854
12	31	Tbp	12.1491	0.769028
12	32	Tbp	12.7422	1.36107
12	33	Tbp	13.6874	2.30513
12	34	Tbp	14.9144	3.53101
12	35	Tbp	16.2052	4.8208
12	36	Tbp	17.2535	5.86799
12	37	Tbp	17.974	6.58733
12	38	Tbp	18.4678	7.08005
12	39	Tbp	18.8524	7.46358
12	40	Tbp	19.0922	7.70228
13	1	Tbp	7.53667	0.0568587
13	2	Tbp	7.53706	0.0583114
13	3	Tbp	7.4765	-0.00118377
13	4	Tbp	7.46242	-0.014194
13	5	Tbp	7.47796	0.00240779
13	6	Tbp	7.47004	-0.00445412
13	7	Tbp	7.48458	0.0111583
13	8	Tbp	7.49393	0.0215688
13	9	Tbp	7.47216	0.000862415
13	10	Tbp	7.4598	-0.0104384
13	11	Tbp	7.46121	-0.00796191
13	12	Tbp	7.4683	0.000190352
13	13	Tbp	7.47705	0.0100053
13	14	Tbp	7.47037	0.00438416
13	15	Tbp	7.45257	-0.0123449
13	16	Tbp	7.46912	0.00526491
13	17	Tbp	7.48407	0.0212807
13	18	Tbp	7.49193	0.0302059
13	19	Tbp	7.5063	0.0456366
13	20	Tbp	7.52064	0.0610406
13	21	Tbp	7.54314	0.0845999
13	22	Tbp	7.60745	0.149976
13	23	Tbp	7.67779	0.221377
13	24	Tbp	7.8336	0.378256
13	25	Tbp	8.12897	0.674686
13	26	Tbp	8.64743	1.19421
13	27	Tbp	9.47404	2.02189
13	28	Tbp	10.6657	3.21458
13	29	Tbp	12.0502	4.60021
13	30	Tbp	13.3042	5.85519
13	31	Tbp	14.1514	6.70348
13	32	Tbp	14.7059	7.25905
13	33	Tbp	15.1165	7.67071
13	34	Tbp	15.4545	8.00981
13	35	Tbp	15.7104	8.26675
13	36	Tbp	15.9128	8.47018
13	37	Tbp	16.0338	8.59226
13	38	Tbp	16.1334	8.69298
13	39	Tbp	16.2473	8.80792
13	40	Tbp	16.3087	8.87035
14	1	Tbp	0.481589	-0.015782
14	2	Tbp	0.48655	-0.0115377
14	3	Tbp	0.494791	-0.00401259
14	4	Tbp	0.497702	-0.00181831
14	5	Tbp	0.501994	0.00175766
14	6	Tbp	0.502047	0.00109408
14	7	Tbp	0.503672	0.0020025
14	8	Tbp	0.50529	0.00290461
14	9	Tbp	0.504326	0.00122458
14	10	Tbp	0.502943	-0.000875118
14	11	Tbp	0.505651	0.0011165
14	12	Tbp	0.506887	0.00163583
14	13	Tbp	0.506472	0.000504524
14	14	Tbp	0.504998	-0.00168512
14	15	Tbp	0.502961	-0.00443928
14	16	Tbp	0.50512	-0.00299579
14	17	Tbp	0.509302	0.000469501
14	18	Tbp	0.512665	0.00311642
14	19	Tbp	0.516493	0.00622789
14	20	Tbp	0.528041	0.0170592
14	21	Tbp	0.551103	0.0394046
14	22	Tbp	0.592172	0.0797578
14	23	Tbp	0.667996	0.154866
14	24	Tbp	0.817734	0.303887
14	25	Tbp	1.09293	0.578372
14	26	Tbp	1.58373	1.06846
14	27	Tbp	2.39621	1.88022
14	28	Tbp	3.56421	3.0475
14	29	Tbp	4.93712	4.41969
14	30	Tbp	6.2291	5.71095
14	31	Tbp	7.14007	6.62121
14	32	Tbp	7.74304	7.22347
14	33	Tbp	8.18667	7.66637
14	34	Tbp	8.49529	7.97428
14	35	Tbp	8.7259	8.20417
14	36	Tbp	8.9012	8.37876
14	37	Tbp	9.04767	8.52451
14	38	Tbp	9.16484	8.64096
14	39	Tbp	9.25323	8.72864
14	40	Tbp	9.3138	8.78849
15	1	Tbp	0.668386	-0.0334217
15	2	Tbp	0.681559	-0.0247683
15	3	Tbp	0.700126	-0.010721
15	4	Tbp	0.710882	-0.00448367
15	5	Tbp	0.722687	0.00280225
15	6	Tbp	0.727977	0.00357302
15	7	Tbp	0.73232	0.00339656
15	8	Tbp	0.73776	0.00431741
15	9	Tbp	0.742548	0.0045859
15	10	Tbp	0.744802	0.00232089
15	11	Tbp	0.748657	0.00165596
15	12	Tbp	0.752723	0.00120311
15	13	Tbp	0.757346	0.00130732
15	14	Tbp	0.760753	0.000194649
15	15	Tbp	0.761092	-0.0039857
15	16	Tbp	0.765499	-0.00409779
15	17	Tbp	0.772047	-0.00206894
15	18	Tbp	0.782042	0.0034066
15	19	Tbp	0.793513	0.0103585
15	20	Tbp	0.812058	0.0243838
15	21	Tbp	0.852	0.0598067
15	22	Tbp	0.92684	0.130128
15	23	Tbp	1.05936	0.25813
15	24	Tbp	1.31324	0.507488
15	25	Tbp	1.77124	0.960969
15	26	Tbp	2.54001	1.72522
15	27	Tbp	3.66468	2.84537
15	28	Tbp	5.05162	4.22779
15	29	Tbp	6.37751	5.54917
15	30	Tbp	7.36507	6.5322
15	31	Tbp	8.01044	7.17305
15	32	Tbp	8.47602	7.63412
15	33	Tbp	8.83321	7.98679
15	34	Tbp	9.07511	8.22416
15	35	Tbp	9.26499	8.40953
15	36	Tbp	9.41735	8.55737
15	37	Tbp	9.5226	8.6581
15	38	Tbp	9.60404	8.73502
15	39	Tbp	9.68503	8.81149
15	40	Tbp	9.74848	8.87042
16	1	Tbp	17.4228	0.0332839
16	2	Tbp	17.3869	-0.00884774
16	3	Tbp	17.4026	0.000662118
16	4	Tbp	17.3984	-0.00968162
16	5	Tbp	17.4399	0.025526
16	6	Tbp	17.463	0.0424306
16	7	Tbp	17.4271	0.00038292
16	8	Tbp	17.4592	0.0262159
16	9	Tbp	17.4287	-0.0104893
16	10	Tbp	17.3989	-0.046525
16	11	Tbp	17.4667	0.015147
16	12	Tbp	17.4585	0.000683376
16	13	Tbp	17.4337	-0.0302731
16	14	Tbp	17.4316	-0.0386389
16	15	Tbp	17.4379	-0.0385647
16	16	Tbp	17.4548	-0.0278894
16	17	Tbp	17.4804	-0.0084976
16	18	Tbp	17.5048	0.00970405
16	19	Tbp	17.5415	0.0402176
16	20	Tbp	17.5571	0.0495902
16	21	Tbp	17.5631	0.0494279
16	22	Tbp	17.6354	0.115477
16	23	Tbp	17.8052	0.279032
16	24	Tbp	18.0612	0.528908
16	25	Tbp	18.5323	0.993717
16	26	Tbp	19.3479	1.8031
16	27	Tbp	20.5031	2.95212
16	28	Tbp	21.8803	4.32309
16	29	Tbp	23.2948	5.73144
16	30	Tbp	24.3879	6.81829
16	31	Tbp	25.0955	7.51972
16	32	Tbp	25.603	8.02102
16	33	Tbp	25.9491	8.36084
16	34	Tbp	26.3002	8.70574
16	35	Tbp	26.5229	8.9222
16	36	Tbp	26.6154	9.00858
16	37	Tbp	26.7652	9.15213
16	38	Tbp	26.8942	9.27487
16	39	Tbp	26.9788	9.35329
16	40	Tbp	27.0391	9.40743
17	1	Tbp	6.6279	-0.0551138
17	2	Tbp	6.62735	-0.063129
17	3	Tbp	6.66403	-0.0339142
17	4	Tbp	6.69238	-0.0130217
17	5	Tbp	6.71989	0.0070283
17	6	Tbp	6.71731	-0.00302302
17	7	Tbp	6.74793	0.0201431
17	8	Tbp	6.77072	0.0354643
17	9	Tbp	6.76142	0.0187063
17	10	Tbp	6.74968	-0.000495552
17	11	Tbp	6.7629	0.005256
17	12	Tbp	6.76839	0.00328993
17	13	Tbp	6.76546	-0.00709898
17	14	Tbp	6.75926	-0.0207657
17	15	Tbp	6.77129	-0.0161957
17	16	Tbp	6.79629	0.0013418
17	17	Tbp	6.80566	0.00324623
17	18	Tbp	6.80991	3.89604e-05
17	19	Tbp	6.82301	0.00567178
17	20	Tbp	6.85601	0.0312121
17	21	Tbp	6.90344	0.0711776
17	22	Tbp	6.99552	0.155799
17	23	Tbp	7.12833	0.281147
17	24	Tbp	7.39238	0.537736
17	25	Tbp	7.87313	1.01102
17	26	Tbp	8.67882	1.80925
17	27	Tbp	9.86291	2.98588
17	28	Tbp	11.3547	4.47018
17	29	Tbp	12.7568	5.86486
17	30	Tbp	13.8253	6.92587
17	31	Tbp	14.5351	7.62826
17	32	Tbp	15.0166	8.1023
17	33	Tbp	15.3641	8.44234
17	34	Tbp	15.6566	8.72732
17	35	Tbp	15.9002	8.96343
17	36	Tbp	16.0326	9.0884
17	37	Tbp	16.1632	9.21151
17	38	Tbp	16.2707	9.31163
17	39	Tbp	16.3433	9.3767
17	40	Tbp	16.3877	9.41367
18	1	Tbp	7.59219	0.0953358
18	2	Tbp	7.5662	0.0673775
18	3	Tbp	7.50632	0.00551893
18	4	Tbp	7.492	-0.0107707
18	5	Tbp	7.50675	0.00200291
18	6	Tbp	7.50002	-0.006695
18	7	Tbp	7.51262	0.00393522
18	8	Tbp	7.5251	0.0144381
18	9	Tbp	7.50792	-0.00471157
18	10	Tbp	7.5067	-0.00791059
18	11	Tbp	7.52703	0.0104458
18	12	Tbp	7.5296	0.0110439
18	13	Tbp	7.52091	0.000384726
18	14	Tbp	7.51362	-0.0088849
18	15	Tbp	7.50842	-0.0160498
18	16	Tbp	7.52375	-0.00269253
18	17	Tbp	7.52655	-0.00187037
18	18	Tbp	7.53217	0.00178085
18	19	Tbp	7.5424	0.010035
18	20	Tbp	7.54536	0.0110202
18	21	Tbp	7.57249	0.036183
18	22	Tbp	7.64119	0.10291
18	23	Tbp	7.71577	0.175508
18	24	Tbp	7.85918	0.316952
18	25	Tbp	8.12876	0.584552
18	26	Tbp	8.60427	1.05809
18	27	Tbp	9.38377	1.83562
18	28	Tbp	10.5584	3.00831
18	29	Tbp	12.0335	4.48138
18	30	Tbp	13.5612	6.00709
18	31	Tbp	14.6885	7.13246
18	32	Tbp	15.3949	7.83688
18	33	Tbp	15.8945	8.33454
18	34	Tbp	16.3173	8.75537
18	35	Tbp	16.6068	9.04287
18	36	Tbp	16.763	9.19708
18	37	Tbp	16.9337	9.36586
18	38	Tbp	17.0696	9.49974
18	39	Tbp	17.1851	9.61324
18	40	Tbp	17.2696	9.69577
19	1	Tbp	2.881	-0.00496245
19	2	Tbp	2.87447	-0.0137158
19	3	Tbp	2.88279	-0.0076151
19	4	Tbp	2.87852	-0.0141065
19	5	Tbp	2.89421	-0.000646372
19	6	Tbp	2.90207	0.0049927
19	7	Tbp	2.90244	0.00313804
19	8	Tbp	2.91026	0.00873873
19	9	Tbp	2.9169	0.0131561
19	10	Tbp	2.91389	0.00792285
19	11	Tbp	2.91057	0.00237294
19	12	Tbp	2.91046	4.19203e-05
19	13	Tbp	2.91111	-0.00152902
19	14	Tbp	2.91096	-0.00391011
19	15	Tbp	2.90668	-0.0104142
19	16	Tbp	2.9135	-0.00581437
19	17	Tbp	2.92277	0.00123114
19	18	Tbp	2.92691	0.00314611
19	19	Tbp	2.92915	0.00316828
19	20	Tbp	2.92434	-0.00387318
19	21	Tbp	2.9355	0.00506418
19	22	Tbp	2.95562	0.0229642
19	23	Tbp	2.97274	0.0378622
19	24	Tbp	3.01018	0.0730797
19	25	Tbp	3.08884	0.149515
19	26	Tbp	3.24206	0.300508
19	27	Tbp	3.52545	0.581677
19	28	Tbp	4.02307	1.07707
19	29	Tbp	4.84933	1.90111
19	30	Tbp	6.09734	3.14689
19	31	Tbp	7.61761	4.66494
19	32	Tbp	9.05992	6.10502
19	33	Tbp	10.1446	7.1875
19	34	Tbp	10.8264	7.86707
19	35	Tbp	11.2812	8.31961
19	36	Tbp	11.6343	8.67056
19	37	Tbp	11.9263	8.9603
19	38	Tbp	12.1384	9.17018
19	39	Tbp	12.3056	9.33514
19	40	Tbp	12.3759	9.40323
20	1	Tbp	0.340957	-0.0147547
20	2	Tbp	0.346012	-0.00986602
20	3	Tbp	0.349877	-0.00616781
20	4	Tbp	0.350282	-0.00592854
20	5	Tbp	0.354744	-0.00163306
20	6	Tbp	0.356655	0.000112114
20	7	Tbp	0.359874	0.00316478
20	8	Tbp	0.360665	0.00378942
20	9	Tbp	0.360089	0.00304667
20	10	Tbp	0.358278	0.00106956
20	11	Tbp	0.359401	0.00202674
20	12	Tbp	0.359717	0.00217636
20	13	Tbp	0.360647	0.0029399
20	14	Tbp	0.359505	0.00163189
20	15	Tbp	0.357996	-4.34034e-05
20	16	Tbp	0.360385	0.00217846
20	17	Tbp	0.358894	0.000521673
20	18	Tbp	0.357779	-0.000760112
20	19	Tbp	0.358139	-0.000565938
20	20	Tbp	0.3575	-0.00137127
20	21	Tbp	0.357705	-0.00133243
20	22	Tbp	0.358216	-0.00098814
20	23	Tbp	0.3582	-0.00117001
20	24	Tbp	0.357559	-0.00197764
20	25	Tbp	0.358472	-0.00123055
20	26	Tbp	0.36038	0.000511353
20	27	Tbp	0.364458	0.00442289
20	28	Tbp	0.371324	0.0111223
20	29	Tbp	0.384417	0.0240496
20	30	Tbp	0.413689	0.0531552
20	31	Tbp	0.462442	0.101742
20	32	Tbp	0.557382	0.196515
20	33	Tbp	0.737648	0.376615
20	34	Tbp	1.06362	0.702421
20	35	Tbp	1.64211	1.28074
20	36	Tbp	2.5835	2.22197
20	37	Tbp	3.90871	3.54702
20	38	Tbp	5.42122	5.05935
20	39	Tbp	6.73222	6.37019
20	40	Tbp	7.54316	7.18097
21	1	Tbp	0.496056	-0.0174662
21	2	Tbp	0.502132	-0.0115807
21	3	Tbp	0.507613	-0.00629056
21	4	Tbp	0.509512	-0.00458179
21	5	Tbp	0.514152	-0.000132643
21	6	Tbp	0.514568	9.32184e-05
21	7	Tbp	0.514848	0.000182108
21	8	Tbp	0.517095	0.00223855
21	9	Tbp	0.517156	0.00210875
21	10	Tbp	0.517238	0.00200052
21	11	Tbp	0.518928	0.00350002
21	12	Tbp	0.518672	0.00305354
21	13	Tbp	0.517155	0.00134558
21	14	Tbp	0.515712	-0.000287325
21	15	Tbp	0.514702	-0.00148804
21	16	Tbp	0.516421	3.95248e-05
21	17	Tbp	0.516853	0.000281419
21	18	Tbp	0.518044	0.00128149
21	19	Tbp	0.518275	0.00132186
21	20	Tbp	0.519228	0.00208428
21	21	Tbp	0.519353	0.00201933
21	22	Tbp	0.519681	0.00215674
21	23	Tbp	0.51701	-0.000705401
21	24	Tbp	0.515844	-0.0020621
21	25	Tbp	0.515954	-0.00214273
21	26	Tbp	0.517597	-0.000690443
21	27	Tbp	0.516781	-0.00169613
21	28	Tbp	0.516721	-0.00194669
21	29	Tbp	0.516045	-0.00281422
21	30	Tbp	0.516502	-0.00254783
21	31	Tbp	0.518206	-0.00103385
21	32	Tbp	0.52033	0.000899326
21	33	Tbp	0.522706	0.00308445
21	34	Tbp	0.521205	0.00139325
21	35	Tbp	0.519762	-0.000240675
21	36	Tbp	0.51939	-0.000803086
21	37	Tbp	0.520648	0.000264453
21	38	Tbp	0.520111	-0.000463599
21	39	Tbp	0.521343	0.000578726
21	40	Tbp	0.520186	-0.000769512
22	1	Tbp	4.01557	-0.0030874
22	2	Tbp	4.0115	-0.00827155
22	3	Tbp	4.01637	-0.00450929
22	4	Tbp	4.01578	-0.00621683
22	5	Tbp	4.0244	0.00129195
22	6	Tbp	4.02322	-0.000990653
22	7	Tbp	4.03093	0.00560975
22	8	Tbp	4.0381	0.0116656
22	9	Tbp	4.03205	0.00450734
22	10	Tbp	4.02257	-0.00609035
22	11	Tbp	4.03402	0.00425417
22	12	Tbp	4.03774	0.00686774
22	13	Tbp	4.03432	0.00233208
22	14	Tbp	4.02726	-0.00584041
22	15	Tbp	4.01906	-0.0151463
22	16	Tbp	4.03189	-0.00343044
22	17	Tbp	4.03212	-0.00430685
22	18	Tbp	4.03396	-0.00358395
22	19	Tbp	4.04271	0.00405644
22	20	Tbp	4.04929	0.00953007
22	21	Tbp	4.05232	0.0114479
22	22	Tbp	4.06809	0.0261088
22	23	Tbp	4.07753	0.0344406
22	24	Tbp	4.10243	0.0582267
22	25	Tbp	4.16285	0.117537
22	26	Tbp	4.27693	0.230501
22	27	Tbp	4.49048	0.442949
22	28	Tbp	4.8771	0.828449
22	29	Tbp	5.54036	1.4906
22	30	Tbp	6.60335	2.55248
22	31	Tbp	8.00497	3.95299
22	32	Tbp	9.49075	5.43766
22	33	Tbp	10.7207	6.66649
22	34	Tbp	11.5246	7.46926
22	35	Tbp	12.076	8.01961
22	36	Tbp	12.4682	8.41068
22	37	Tbp	12.7651	8.70644
22	38	Tbp	13.0008	8.94107
22	39	Tbp	13.1593	9.09844
22	40	Tbp	13.257	9.19501
23	1	Tbp	3.74711	-0.0124512
23	2	Tbp	3.73757	-0.0241869
23	3	Tbp	3.74969	-0.014253
23	4	Tbp	3.766	-0.000124096
23	5	Tbp	3.78064	0.0123297
23	6	Tbp	3.77207	0.0015755
23	7	Tbp	3.77154	-0.0011418
23	8	Tbp	3.78267	0.00779837
23	9	Tbp	3.78606	0.00900925
23	10	Tbp	3.77487	-0.00436822
23	11	Tbp	3.78332	0.00189022
23	12	Tbp	3.78713	0.00351738
23	13	Tbp	3.78617	0.000367347
23	14	Tbp	3.78162	-0.00636588
23	15	Tbp	3.77403	-0.0161368
23	16	Tbp	3.78749	-0.00486965
23	17	Tbp	3.79058	-0.003963
23	18	Tbp	3.79538	-0.0013483
23	19	Tbp	3.80726	0.00834885
23	20	Tbp	3.80884	0.00773416
23	21	Tbp	3.81253	0.00924593
23	22	Tbp	3.83158	0.0261076
23	23	Tbp	3.84992	0.0422573
23	24	Tbp	3.88138	0.0715326
23	25	Tbp	3.9493	0.13727
23	26	Tbp	4.07729	0.263067
23	27	Tbp	4.3161	0.499698
23	28	Tbp	4.75493	0.936337
23	29	Tbp	5.47849	1.65771
23	30	Tbp	6.59862	2.77565
23	31	Tbp	7.99958	4.17443
23	32	Tbp	9.37842	5.55108
23	33	Tbp	10.4153	6.5858
23	34	Tbp	11.0874	7.25573
23	35	Tbp	11.5747	7.74078
23	36	Tbp	11.9241	8.08798
23	37	Tbp	12.1879	8.34968
23	38	Tbp	12.3808	8.5403
23	39	Tbp	12.5246	8.68198
23	40	Tbp	12.6289	8.7841
24	1	Tbp	4.48392	0.0278909
24	2	Tbp	4.48015	0.0250287
24	3	Tbp	4.46446	0.0102479
24	4	Tbp	4.45786	0.00455757
24	5	Tbp	4.47074	0.0183403
24	6	Tbp	4.46153	0.0100407
24	7	Tbp	4.45273	0.0021536
24	8	Tbp	4.45648	0.00681206
24	9	Tbp	4.44891	0.000151359
24	10	Tbp	4.42923	-0.0186124
24	11	Tbp	4.43188	-0.0150597
24	12	Tbp	4.4353	-0.010727
24	13	Tbp	4.43601	-0.00911263
24	14	Tbp	4.43077	-0.0134406
24	15	Tbp	4.42348	-0.0198176
24	16	Tbp	4.43116	-0.0112257
24	17	Tbp	4.4382	-0.00327662
24	18	Tbp	4.4422	0.00163171
24	19	Tbp	4.44633	0.00667116
24	20	Tbp	4.44249	0.00374362
24	21	Tbp	4.44548	0.00764009
24	22	Tbp	4.454	0.0170665
24	23	Tbp	4.44824	0.0122158
24	24	Tbp	4.45501	0.0198955
24	25	Tbp	4.46706	0.0328524
24	26	Tbp	4.48841	0.0551162
24	27	Tbp	4.53009	0.0977103
24	28	Tbp	4.60594	0.174469
24	29	Tbp	4.7481	0.317538
24	30	Tbp	5.0465	0.616848
24	31	Tbp	5.5614	1.13266
24	32	Tbp	6.3895	1.96166
24	33	Tbp	7.57723	3.1503
24	34	Tbp	8.94711	4.5211
24	35	Tbp	10.19	5.76492
24	36	Tbp	11.0703	6.64612
24	37	Tbp	11.651	7.22772
24	38	Tbp	12.0552	7.63284
24	39	Tbp	12.3978	7.97637
24	40	Tbp	12.6199	8.19937
25	1	Prdm16	7.40667	-0.0395506
25	2	Prdm16	7.41517	-0.0307358
25	3	Prdm16	7.43777	-0.00782085
25	4	Prdm16	7.44022	-0.00506662
25	5	Prdm16	7.46216	0.0171864
25	6	Prdm16	7.44598	0.00132018
25	7	Prdm16	7.44266	-0.00168912
25	8	Prdm16	7.45317	0.00913367
25	9	Prdm16	7.45307	0.00935161
25	10	Prdm16	7.43563	-0.00777446
25	11	Prdm16	7.43806	-0.00503215
25	12	Prdm16	7.44171	-0.00107438
25	13	Prdm16	7.44839	0.00591941
25	14	Prdm16	7.43413	-0.00802376
25	15	Prdm16	7.41324	-0.0286017
25	16	Prdm16	7.43614	-0.00538824
25	17	Prdm16	7.44721	0.00599531
25	18	Prdm16	7.45148	0.0105744
25	19	Prdm16	7.45158	0.0109902
25	20	Prdm16	7.45754	0.0172597
25	21	Prdm16	7.48092	0.0409538
25	22	Prdm16	7.5122	0.072549
25	23	Prdm16	7.52553	0.0861947
25	24	Prdm16	7.56719	0.128163
25	25	Prdm16	7.64526	0.206547
25	26	Prdm16	7.80008	0.361677
25	27	Prdm16	8.05901	0.620927
25	28	Prdm16	8.51015	1.07238
25	29	Prdm16	9.23346	1.796
25	30	Prdm16	10.2509	2.81378
25	31	Prdm16	11.3813	3.94445
25	32	Prdm16	12.4069	4.97042
25	33	Prdm16	13.1984	5.76218
25	34	Prdm16	13.7971	6.36116
25	35	Prdm16	14.1751	6.73952
25	36	Prdm16	14.4654	7.03012
25	37	Prdm16	14.7134	7.27847
25	38	Prdm16	14.9165	7.48181
25	39	Prdm16	15.0731	7.63872
25	40	Prdm16	15.17	7.73601
26	1	Prdm16	0.888983	-0.00925774
26	2	Prdm16	0.891797	-0.00902823
26	3	Prdm16	0.893633	-0.00977582
26	4	Prdm16	0.898794	-0.00719902
26	5	Prdm16	0.90913	0.000552842
26	6	Prdm16	0.914347	0.00318561
26	7	Prdm16	0.917556	0.00381102
26	8	Prdm16	0.920936	0.00460612
26	9	Prdm16	0.925908	0.00699493
26	10	Prdm16	0.924299	0.0028019
26	11	Prdm16	0.925326	0.00124399
26	12	Prdm16	0.928858	0.00219197
26	13	Prdm16	0.931526	0.00227653
26	14	Prdm16	0.932717	0.000883067
26	15	Prdm16	0.931506	-0.00291181
26	16	Prdm16	0.93677	-0.000232067
26	17	Prdm16	0.937507	-0.00207858
26	18	Prdm16	0.938228	-0.00394239
26	19	Prdm16	0.943098	-0.00165604
26	20	Prdm16	0.946586	-0.000752276
26	21	Prdm16	0.95142	0.0014976
26	22	Prdm16	0.965621	0.0131149
26	23	Prdm16	0.982438	0.0273475
26	24	Prdm16	1.01605	0.0583725
26	25	Prdm16	1.08606	0.125802
26	26	Prdm16	1.22011	0.257272
26	27	Prdm16	1.46264	0.497211
26	28	Prdm16	1.89183	0.923815
26	29	Prdm16	2.57857	1.60797
26	30	Prdm16	3.55134	2.57816
26	31	Prdm16	4.68953	3.71377
26	32	Prdm16	5.77333	4.79499
26	33	Prdm16	6.62913	5.6482
26	34	Prdm16	7.21379	6.23027
26	35	Prdm16	7.63875	6.65265
26	36	Prdm16	7.96209	6.97341
26	37	Prdm16	8.19995	7.20868
26	38	Prdm16	8.39333	7.39948
26	39	Prdm16	8.53772	7.54128
26	40	Prdm16	8.63853	7.63951
27	1	Prdm16	0.676911	-0.00191846
27	2	Prdm16	0.678773	-0.000154031
27	3	Prdm16	0.679623	0.000597598
27	4	Prdm16	0.6789	-0.000223441
27	5	Prdm16	0.682344	0.00312218
27	6	Prdm16	0.681595	0.00227414
27	7	Prdm16	0.680365	0.000945928
27	8	Prdm16	0.681108	0.00159128
27	9	Prdm16	0.678925	-0.000690726
27	10	Prdm16	0.67694	-0.00277306
27	11	Prdm16	0.679276	-0.000535366
27	12	Prdm16	0.679399	-0.000511033
27	13	Prdm16	0.677057	-0.00295129
27	14	Prdm16	0.676133	-0.00397373
27	15	Prdm16	0.674698	-0.00550687
27	16	Prdm16	0.678658	-0.00164537
27	17	Prdm16	0.681192	0.000790986
27	18	Prdm16	0.68118	0.000680435
27	19	Prdm16	0.683069	0.00247127
27	20	Prdm16	0.687033	0.00633706
27	21	Prdm16	0.694356	0.013561
27	22	Prdm16	0.712628	0.0317348
27	23	Prdm16	0.740459	0.0594682
27	24	Prdm16	0.795013	0.113924
27	25	Prdm16	0.900277	0.219089
27	26	Prdm16	1.10309	0.421805
27	27	Prdm16	1.46407	0.78269
27	28	Prdm16	2.06524	1.38376
27	29	Prdm16	2.97112	2.28953
27	30	Prdm16	4.1334	3.45172
27	31	Prdm16	5.3196	4.63782
27	32	Prdm16	6.31736	5.63548
27	33	Prdm16	7.06295	6.38098
27	34	Prdm16	7.54902	6.86695
27	35	Prdm16	7.91413	7.23196
27	36	Prdm16	8.1993	7.51704
27	37	Prdm16	8.42932	7.74695
27	38	Prdm16	8.60366	7.9212
27	39	Prdm16	8.71935	8.03679
27	40	Prdm16	8.81419	8.13153
28	1	Prdm16	18.7926	-0.0559127
28	2	Prdm16	18.7742	-0.0764095
28	3	Prdm16	18.8357	-0.0169711
28	4	Prdm16	18.8493	-0.00544347
28	5	Prdm16	18.9043	0.0474851
28	6	Prdm16	18.9251	0.0662378
28	7	Prdm16	18.8633	0.00241181
28	8	Prdm16	18.8886	0.0256391
28	9	Prdm16	18.8719	0.00695057
28	10	Prdm16	18.8244	-0.0426409
28	11	Prdm16	18.858	-0.0111185
28	12	Prdm16	18.8674	-0.00372023
28	13	Prdm16	18.8384	-0.0348218
28	14	Prdm16	18.8199	-0.0553853
28	15	Prdm16	18.8019	-0.0753976
28	16	Prdm16	18.8213	-0.0580296
28	17	Prdm16	18.8869	0.00550379
28	18	Prdm16	18.9105	0.027024
28	19	Prdm16	18.9174	0.0318531
28	20	Prdm16	18.9375	0.0499382
28	21	Prdm16	18.9301	0.040485
28	22	Prdm16	18.9192	0.0275032
28	23	Prdm16	18.9785	0.0848225
28	24	Prdm16	19.0414	0.145619
28	25	Prdm16	19.167	0.269186
28	26	Prdm16	19.3894	0.489511
28	27	Prdm16	19.7202	0.818301
28	28	Prdm16	20.2643	1.36035
28	29	Prdm16	21.159	2.253
28	30	Prdm16	22.394	3.48595
28	31	Prdm16	23.5903	4.68021
28	32	Prdm16	24.6081	5.69587
28	33	Prdm16	25.3373	6.42303
28	34	Prdm16	25.8815	6.9652
28	35	Prdm16	26.2705	7.35213
28	36	Prdm16	26.5531	7.63266
28	37	Prdm16	26.8393	7.91681
28	38	Prdm16	26.9426	8.01807
28	39	Prdm16	27.0732	8.14667
28	40	Prdm16	27.216	8.28743
29	1	Prdm16	11.6893	0.0190079
29	2	Prdm16	11.6608	-0.0154878
29	3	Prdm16	11.6722	-0.0100075
29	4	Prdm16	11.6627	-0.0254164
29	5	Prdm16	11.6951	0.00103527
29	6	Prdm16	11.6919	-0.0080937
29	7	Prdm16	11.7165	0.0105064
29	8	Prdm16	11.7494	0.0374358
29	9	Prdm16	11.7435	0.0256537
29	10	Prdm16	11.7099	-0.0139165
29	11	Prdm16	11.7411	0.0113249
29	12	Prdm16	11.7544	0.018726
29	13	Prdm16	11.745	0.00331898
29	14	Prdm16	11.7269	-0.020735
29	15	Prdm16	11.7132	-0.0403515
29	16	Prdm16	11.7513	-0.00819688
29	17	Prdm16	11.7699	0.00448277
29	18	Prdm16	11.7775	0.00617991
29	19	Prdm16	11.7812	0.00391548
29	20	Prdm16	11.7874	0.00413824
29	21	Prdm16	11.8018	0.0126494
29	22	Prdm16	11.8473	0.0521406
29	23	Prdm16	11.8689	0.0678368
29	24	Prdm16	11.9086	0.101541
29	25	Prdm16	12.0472	0.234202
29	26	Prdm16	12.2981	0.479192
29	27	Prdm16	12.6933	0.868437
29	28	Prdm16	13.3277	1.49688
29	29	Prdm16	14.3243	2.48751
29	30	Prdm16	15.5423	3.69965
29	31	Prdm16	16.7588	4.91016
29	32	Prdm16	17.7875	5.93296
29	33	Prdm16	18.504	6.64346
29	34	Prdm16	19.0391	7.17268
29	35	Prdm16	19.4331	7.56073
29	36	Prdm16	19.7242	7.84589
29	37	Prdm16	20.0055	8.12124
29	38	Prdm16	20.2051	8.31485
29	39	Prdm16	20.3108	8.41459
29	40	Prdm16	20.4124	8.5103
30	1	Prdm16	6.75636	0.0106454
30	2	Prdm16	6.75274	0.00501846
30	3	Prdm16	6.74605	-0.00368834
30	4	Prdm16	6.75119	-0.000563384
30	5	Prdm16	6.76654	0.0127716
30	6	Prdm16	6.7627	0.00692106
30	7	Prdm16	6.76757	0.00976898
30	8	Prdm16	6.77453	0.0147145
30	9	Prdm16	6.76523	0.00340846
30	10	Prdm16	6.7602	-0.00363657
30	11	Prdm16	6.76708	0.00122122
30	12	Prdm16	6.77029	0.00242071
30	13	Prdm16	6.76172	-0.00816054
30	14	Prdm16	6.74191	-0.0299837
30	15	Prdm16	6.73888	-0.0350274
30	16	Prdm16	6.76777	-0.00815552
30	17	Prdm16	6.77844	0.000496461
30	18	Prdm16	6.77629	-0.00366227
30	19	Prdm16	6.77083	-0.011136
30	20	Prdm16	6.78004	-0.00393978
30	21	Prdm16	6.80841	0.0224095
30	22	Prdm16	6.82183	0.033821
30	23	Prdm16	6.82648	0.0364486
30	24	Prdm16	6.86424	0.0721935
30	25	Prdm16	6.9091	0.115047
30	26	Prdm16	7.01033	0.214264
30	27	Prdm16	7.19126	0.393174
30	28	Prdm16	7.53221	0.732113
30	29	Prdm16	8.08751	1.2854
30	30	Prdm16	9.01703	2.21291
30	31	Prdm16	10.1975	3.3914
30	32	Prdm16	11.4534	4.64529
30	33	Prdm16	12.5613	5.75114
30	34	Prdm16	13.4523	6.6401
30	35	Prdm16	14.0514	7.23717
30	36	Prdm16	14.4575	7.64129
30	37	Prdm16	14.7867	7.96849
30	38	Prdm16	15.0549	8.23464
30	39	Prdm16	15.2658	8.44359
30	40	Prdm16	15.4033	8.579
31	1	Prdm16	5.19946	0.0904114
31	2	Prdm16	5.18201	0.0746634
31	3	Prdm16	5.13003	0.0243728
31	4	Prdm16	5.10432	0.000366367
31	5	Prdm16	5.10135	-0.000915866
31	6	Prdm16	5.09422	-0.00634897
31	7	Prdm16	5.09971	0.000845059
31	8	Prdm16	5.10857	0.011397
31	9	Prdm16	5.09527	-0.000205447
31	10	Prdm16	5.07691	-0.0168685
31	11	Prdm16	5.08503	-0.00705811
31	12	Prdm16	5.08575	-0.00463532
31	13	Prdm16	5.08739	-0.00129986
31	14	Prdm16	5.07202	-0.014976
31	15	Prdm16	5.06248	-0.0228238
31	16	Prdm16	5.07881	-0.00479751
31	17	Prdm16	5.08459	0.00268405
31	18	Prdm16	5.08827	0.00805751
31	19	Prdm16	5.09284	0.0143236
31	20	Prdm16	5.0947	0.0178832
31	21	Prdm16	5.10733	0.0322083
31	22	Prdm16	5.13093	0.0574988
31	23	Prdm16	5.1456	0.0738724
31	24	Prdm16	5.19838	0.128345
31	25	Prdm16	5.29792	0.229584
31	26	Prdm16	5.4753	0.408657
31	27	Prdm16	5.80927	0.744323
31	28	Prdm16	6.37056	1.30731
31	29	Prdm16	7.2317	2.17015
31	30	Prdm16	8.40657	3.34671
31	31	Prdm16	9.66659	4.60843
31	32	Prdm16	10.7786	5.7221
31	33	Prdm16	11.6391	6.58435
31	34	Prdm16	12.2254	7.1723
31	35	Prdm16	12.6571	7.60576
31	36	Prdm16	12.9693	7.91959
31	37	Prdm16	13.2171	8.1691
31	38	Prdm16	13.4155	8.36916
31	39	Prdm16	13.5479	8.50334
31	40	Prdm16	13.6434	8.60046
32	1	Prdm16	0.475156	-0.00671103
32	2	Prdm16	0.480629	-0.000524596
32	3	Prdm16	0.482938	0.00249725
32	4	Prdm16	0.481706	0.0019782
32	5	Prdm16	0.481242	0.00222741
32	6	Prdm16	0.479984	0.00168347
32	7	Prdm16	0.480044	0.00245608
32	8	Prdm16	0.479495	0.00262081
32	9	Prdm16	0.474966	-0.00119522
32	10	Prdm16	0.472322	-0.00312628
32	11	Prdm16	0.472397	-0.00233806
32	12	Prdm16	0.471833	-0.00218808
32	13	Prdm16	0.470754	-0.00255419
32	14	Prdm16	0.469879	-0.00271589
32	15	Prdm16	0.46992	-0.00196215
32	16	Prdm16	0.470935	-0.000233214
32	17	Prdm16	0.469732	-0.000723451
32	18	Prdm16	0.469136	-0.000606257
32	19	Prdm16	0.468425	-0.000603445
32	20	Prdm16	0.466354	-0.00196114
32	21	Prdm16	0.465434	-0.00216873
32	22	Prdm16	0.466387	-0.000501905
32	23	Prdm16	0.465618	-0.00055822
32	24	Prdm16	0.464714	-0.000749034
32	25	Prdm16	0.465191	0.000441699
32	26	Prdm16	0.467763	0.00372661
32	27	Prdm16	0.469877	0.00655373
32	28	Prdm16	0.474794	0.0121848
32	29	Prdm16	0.483631	0.021735
32	30	Prdm16	0.505641	0.0444579
32	31	Prdm16	0.546663	0.0861928
32	32	Prdm16	0.623525	0.163768
32	33	Prdm16	0.768952	0.309909
32	34	Prdm16	1.03538	0.577045
32	35	Prdm16	1.50845	1.05083
32	36	Prdm16	2.27307	1.81616
32	37	Prdm16	3.3545	2.89831
32	38	Prdm16	4.61041	4.15494
32	39	Prdm16	5.79749	5.34272
32	40	Prdm16	6.63276	6.17871
33	1	Prdm16	0.500037	-0.00453611
33	2	Prdm16	0.504954	0.000578151
33	3	Prdm16	0.503607	-0.000572991
33	4	Prdm16	0.503621	-0.000362286
33	5	Prdm16	0.505547	0.0017594
33	6	Prdm16	0.505395	0.00180441
33	7	Prdm16	0.506841	0.00344646
33	8	Prdm16	0.506597	0.00339848
33	9	Prdm16	0.504848	0.0018462
33	10	Prdm16	0.502837	3.10008e-05
33	11	Prdm16	0.501768	-0.000841311
33	12	Prdm16	0.50105	-0.00136309
33	13	Prdm16	0.499736	-0.002481
33	14	Prdm16	0.499495	-0.0025254
33	15	Prdm16	0.498936	-0.00288759
33	16	Prdm16	0.501186	-0.000441649
33	17	Prdm16	0.501417	-1.39829e-05
33	18	Prdm16	0.499411	-0.00182364
33	19	Prdm16	0.498508	-0.00253063
33	20	Prdm16	0.497437	-0.00340557
33	21	Prdm16	0.496863	-0.00378286
33	22	Prdm16	0.499993	-0.000456654
33	23	Prdm16	0.500335	8.19362e-05
33	24	Prdm16	0.499527	-0.000529754
33	25	Prdm16	0.500832	0.000971719
33	26	Prdm16	0.503806	0.00414191
33	27	Prdm16	0.506005	0.00653689
33	28	Prdm16	0.51165	0.0123786
33	29	Prdm16	0.522978	0.0239025
33	30	Prdm16	0.550765	0.0518857
33	31	Prdm16	0.602249	0.103567
33	32	Prdm16	0.698433	0.199947
33	33	Prdm16	0.878646	0.380356
33	34	Prdm16	1.20429	0.706192
33	35	Prdm16	1.76896	1.27106
33	36	Prdm16	2.64121	2.14351
33	37	Prdm16	3.7919	3.2944
33	38	Prdm16	5.04053	4.54322
33	39	Prdm16	6.13063	5.63351
33	40	Prdm16	6.85948	6.36256
34	1	Prdm16	4.08345	-0.00821452
34	2	Prdm16	4.07619	-0.0174472
34	3	Prdm16	4.08034	-0.0152705
34	4	Prdm16	4.092	-0.00559178
34	5	Prdm16	4.10311	0.00355051
34	6	Prdm16	4.10541	0.00387179
34	7	Prdm16	4.11272	0.0092051
34	8	Prdm16	4.11651	0.0110265
34	9	Prdm16	4.11351	0.00604917
34	10	Prdm16	4.10402	-0.00541506
34	11	Prdm16	4.10983	-0.0015814
34	12	Prdm16	4.11603	0.00264756
34	13	Prdm16	4.11787	0.00250725
34	14	Prdm16	4.11292	-0.00441272
34	15	Prdm16	4.11192	-0.00739354
34	16	Prdm16	4.12409	0.00280828
34	17	Prdm16	4.12646	0.00320204
34	18	Prdm16	4.12571	0.000476803
34	19	Prdm16	4.12159	-0.00561776
34	20	Prdm16	4.12912	-6.22454e-05
34	21	Prdm16	4.13761	0.00645267
34	22	Prdm16	4.15583	0.0227008
34	23	Prdm16	4.16248	0.0273699
34	24	Prdm16	4.18903	0.0519493
34	25	Prdm16	4.24804	0.108981
34	26	Prdm16	4.36551	0.224474
34	27	Prdm16	4.5766	0.433591
34	28	Prdm16	4.93782	0.792838
34	29	Prdm16	5.54208	1.39513
34	30	Prdm16	6.48757	2.33864
34	31	Prdm16	7.6864	3.53549
34	32	Prdm16	8.92422	4.77135
34	33	Prdm16	9.97931	5.82445
34	34	Prdm16	10.7354	6.57859
34	35	Prdm16	11.2605	7.10172
34	36	Prdm16	11.6681	7.50736
34	37	Prdm16	11.9826	7.81982
34	38	Prdm16	12.2058	8.04108
34	39	Prdm16	12.3587	8.19204
34	40	Prdm16	12.4851	8.31645
35	1	Prdm16	3.30585	-0.0277087
35	2	Prdm16	3.30381	-0.031074
35	3	Prdm16	3.30217	-0.0340397
35	4	Prdm16	3.31912	-0.0184119
35	5	Prdm16	3.34687	0.00801434
35	6	Prdm16	3.35211	0.011931
35	7	Prdm16	3.35393	0.0124317
35	8	Prdm16	3.3635	0.0206845
35	9	Prdm16	3.36274	0.0185961
35	10	Prdm16	3.35251	0.00704756
35	11	Prdm16	3.34587	-0.000920909
35	12	Prdm16	3.34631	-0.00179977
35	13	Prdm16	3.3502	0.00077058
35	14	Prdm16	3.35048	-0.000280414
35	15	Prdm16	3.3431	-0.00897702
35	16	Prdm16	3.35054	-0.00285686
35	17	Prdm16	3.35059	-0.00413149
35	18	Prdm16	3.35159	-0.00445578
35	19	Prdm16	3.35512	-0.00224807
35	20	Prdm16	3.35734	-0.00135381
35	21	Prdm16	3.36862	0.00860847
35	22	Prdm16	3.3917	0.0303667
35	23	Prdm16	3.40626	0.0436054
35	24	Prdm16	3.44831	0.0843296
35	25	Prdm16	3.5328	0.167497
35	26	Prdm16	3.68722	0.32059
35	27	Prdm16	3.97333	0.60538
35	28	Prdm16	4.45708	1.08781
35	29	Prdm16	5.21898	1.84838
35	30	Prdm16	6.30547	2.93355
35	31	Prdm16	7.50941	4.13618
35	32	Prdm16	8.59755	5.22299
35	33	Prdm16	9.4423	6.06642
35	34	Prdm16	10.021	6.64383
35	35	Prdm16	10.4313	7.05277
35	36	Prdm16	10.7522	7.37233
35	37	Prdm16	11.0051	7.6239
35	38	Prdm16	11.1836	7.80114
35	39	Prdm16	11.3352	7.9514
35	40	Prdm16	11.4309	8.0458
36	1	Prdm16	5.9115	-0.0505874
36	2	Prdm16	5.93003	-0.0338089
36	3	Prdm16	5.94775	-0.0178515
36	4	Prdm16	5.94849	-0.01887
36	5	Prdm16	5.97477	0.005658
36	6	Prdm16	5.9746	0.00372825
36	7	Prdm16	5.98437	0.0117458
36	8	Prdm16	5.99835	0.0239624
36	9	Prdm16	5.99355	0.0174107
36	10	Prdm16	5.97508	-0.0028201
36	11	Prdm16	5.98395	0.00428908
36	12	Prdm16	5.98722	0.00580448
36	13	Prdm16	5.98167	-0.00149922
36	14	Prdm16	5.97741	-0.00752405
36	15	Prdm16	5.97651	-0.0101776
36	16	Prdm16	5.98692	-0.00152302
36	17	Prdm16	5.98	-0.0102043
36	18	Prdm16	5.98057	-0.0113883
36	19	Prdm16	5.98928	-0.00444122
36	20	Prdm16	5.99038	-0.00509972
36	21	Prdm16	5.99545	-0.00178331
36	22	Prdm16	6.00914	0.0101515
36	23	Prdm16	6.01118	0.0104323
36	24	Prdm16	6.02565	0.0231405
36	25	Prdm16	6.05668	0.0524102
36	26	Prdm16	6.10542	0.0993954
36	27	Prdm16	6.18564	0.177858
36	28	Prdm16	6.33716	0.327627
36	29	Prdm16	6.61948	0.608188
36	30	Prdm16	7.14495	1.1319
36	31	Prdm16	7.93196	1.91715
36	32	Prdm16	8.96532	2.94875
36	33	Prdm16	10.1053	4.08697
36	34	Prdm16	11.145	5.1249
36	35	Prdm16	11.9067	5.88482
36	36	Prdm16	12.4232	6.39956
36	37	Prdm16	12.8407	6.81531
36	38	Prdm16	13.1529	7.12575
36	39	Prdm16	13.3877	7.35878
36	40	Prdm16	13.5509	7.52029
37	1	Prdm16	5.90636	-0.0210382
37	2	Prdm16	5.90944	-0.021049
37	3	Prdm16	5.91853	-0.0150402
37	4	Prdm16	5.93795	0.00129065
37	5	Prdm16	5.95183	0.012085
37	6	Prdm16	5.94022	-0.0026067
37	7	Prdm16	5.94635	0.000434249
37	8	Prdm16	5.96022	0.0112171
37	9	Prdm16	5.96079	0.0087053
37	10	Prdm16	5.95018	-0.0049893
37	11	Prdm16	5.95776	-0.000498771
37	12	Prdm16	5.9587	-0.00264295
37	13	Prdm16	5.96036	-0.00406711
37	14	Prdm16	5.96154	-0.00598002
37	15	Prdm16	5.96071	-0.0098966
37	16	Prdm16	5.97666	0.00296671
37	17	Prdm16	5.98441	0.00763368
37	18	Prdm16	5.98538	0.00552144
37	19	Prdm16	5.98074	-0.00220888
37	20	Prdm16	5.98411	-0.00192358
37	21	Prdm16	5.99883	0.00970902
37	22	Prdm16	6.03297	0.0407684
37	23	Prdm16	6.05023	0.0549426
37	24	Prdm16	6.0972	0.0988265
37	25	Prdm16	6.19996	0.198498
37	26	Prdm16	6.38784	0.383296
37	27	Prdm16	6.7073	0.699662
37	28	Prdm16	7.26228	1.25156
37	29	Prdm16	8.1068	2.093
37	30	Prdm16	9.21748	3.20058
37	31	Prdm16	10.3705	4.35053
37	32	Prdm16	11.3399	5.3168
37	33	Prdm16	12.0311	6.00491
37	34	Prdm16	12.5706	6.54138
37	35	Prdm16	12.9389	6.9066
37	36	Prdm16	13.203	7.16764
37	37	Prdm16	13.4345	7.39602
37	38	Prdm16	13.6028	7.56118
37	39	Prdm16	13.7357	7.69107
37	40	Prdm16	13.8246	7.77687
38	1	Prdm16	0.576419	-0.0124678
38	2	Prdm16	0.580747	-0.00808451
38	3	Prdm16	0.585686	-0.00308886
38	4	Prdm16	0.586074	-0.00264462
38	5	Prdm16	0.589602	0.000939293
38	6	Prdm16	0.590512	0.00190531
38	7	Prdm16	0.591162	0.00261145
38	8	Prdm16	0.592844	0.00434983
38	9	Prdm16	0.590822	0.00238396
38	10	Prdm16	0.588628	0.000246005
38	11	Prdm16	0.587052	-0.00127349
38	12	Prdm16	0.587	-0.00126961
38	13	Prdm16	0.588379	0.000165201
38	14	Prdm16	0.586376	-0.00178106
38	15	Prdm16	0.585589	-0.00251252
38	16	Prdm16	0.586463	-0.00158149
38	17	Prdm16	0.585302	-0.00268691
38	18	Prdm16	0.585848	-0.00208484
38	19	Prdm16	0.589374	0.00149764
38	20	Prdm16	0.592645	0.00482472
38	21	Prdm16	0.596941	0.00917712
38	22	Prdm16	0.611009	0.0233008
38	23	Prdm16	0.634919	0.0472675
38	24	Prdm16	0.680692	0.0930961
38	25	Prdm16	0.767547	0.180008
38	26	Prdm16	0.936372	0.348889
38	27	Prdm16	1.24487	0.657441
38	28	Prdm16	1.77011	1.18274
38	29	Prdm16	2.57531	1.988
38	30	Prdm16	3.66436	3.0771
38	31	Prdm16	4.83557	4.24837
38	32	Prdm16	5.85923	5.27208
38	33	Prdm16	6.6423	6.05521
38	34	Prdm16	7.1692	6.58216
38	35	Prdm16	7.54584	6.95886
38	36	Prdm16	7.84783	7.2609
38	37	Prdm16	8.06934	7.48248
38	38	Prdm16	8.24514	7.65833
38	39	Prdm16	8.38521	7.79846
38	40	Prdm16	8.48539	7.89869
39	1	Prdm16	0.682242	-0.0156825
39	2	Prdm16	0.688898	-0.00883059
39	3	Prdm16	0.693924	-0.00360823
39	4	Prdm16	0.696538	-0.000797184
39	5	Prdm16	0.69908	0.00194061
39	6	Prdm16	0.698969	0.0020263
39	7	Prdm16	0.699628	0.0028816
39	8	Prdm16	0.700115	0.00356547
39	9	Prdm16	0.697727	0.00137384
39	10	Prdm16	0.694798	-0.00135876
39	11	Prdm16	0.69576	-0.000200783
39	12	Prdm16	0.695577	-0.000186981
39	13	Prdm16	0.694572	-0.000995604
39	14	Prdm16	0.69163	-0.00374197
39	15	Prdm16	0.688836	-0.00633927
39	16	Prdm16	0.691241	-0.00373827
39	17	Prdm16	0.695906	0.00112342
39	18	Prdm16	0.69738	0.00279381
39	19	Prdm16	0.699652	0.00526201
39	20	Prdm16	0.705061	0.0108674
39	21	Prdm16	0.716761	0.0227637
39	22	Prdm16	0.740902	0.0471014
39	23	Prdm16	0.781605	0.0880007
39	24	Prdm16	0.867301	0.173893
39	25	Prdm16	1.03097	0.337754
39	26	Prdm16	1.32907	0.636059
39	27	Prdm16	1.84364	1.15082
39	28	Prdm16	2.64799	1.95537
39	29	Prdm16	3.7339	3.04147
39	30	Prdm16	4.96079	4.26856
39	31	Prdm16	6.05696	5.36493
39	32	Prdm16	6.8813	6.18946
39	33	Prdm16	7.476	6.78436
39	34	Prdm16	7.87304	7.18159
39	35	Prdm16	8.16383	7.47258
39	36	Prdm16	8.41426	7.72321
39	37	Prdm16	8.61382	7.92297
39	38	Prdm16	8.76135	8.07069
39	39	Prdm16	8.88368	8.19322
39	40	Prdm16	8.95985	8.26959
40	1	Prdm16	22.2152	0.177827
40	2	Prdm16	22.2745	0.24932
40	3	Prdm16	22.1161	0.103055
40	4	Prdm16	22.0303	0.029428
40	5	Prdm16	22.045	0.0563503
40	6	Prdm16	21.9614	-0.0151065
40	7	Prdm16	21.9256	-0.0387327
40	8	Prdm16	21.9649	0.0126628
40	9	Prdm16	21.9018	-0.0382766
40	10	Prdm16	21.8113	-0.116533
40	11	Prdm16	21.8502	-0.0655458
40	12	Prdm16	21.8757	-0.0278241
40	13	Prdm16	21.8673	-0.024139
40	14	Prdm16	21.8308	-0.0484023
40	15	Prdm16	21.8568	-0.0103105
40	16	Prdm16	21.8852	0.0302665
40	17	Prdm16	21.8805	0.0377282
40	18	Prdm16	21.8858	0.0552053
40	19	Prdm16	21.8786	0.060174
40	20	Prdm16	21.8929	0.0866501
40	21	Prdm16	21.9231	0.128999
40	22	Prdm16	21.9464	0.16442
40	23	Prdm16	21.9929	0.223112
40	24	Prdm16	22.0766	0.318946
40	25	Prdm16	22.2193	0.473818
40	26	Prdm16	22.4671	0.733854
40	27	Prdm16	22.8083	1.08719
40	28	Prdm16	23.3612	1.65223
40	29	Prdm16	24.2769	2.58006
40	30	Prdm16	25.4554	3.7708
40	31	Prdm16	26.6857	5.01324
40	32	Prdm16	27.6747	6.01439
40	33	Prdm16	28.3931	6.74494
40	34	Prdm16	28.9335	7.29746
40	35	Prdm16	29.3683	7.74445
40	36	Prdm16	29.6973	8.0856
40	37	Prdm16	29.9507	8.35117
40	38	Prdm16	30.0801	8.49277
40	39	Prdm16	30.2371	8.66187
40	40	Prdm16	30.3609	8.79788
41	1	Prdm16	9.84882	0.0503166
41	2	Prdm16	9.83305	0.0307034
41	3	Prdm16	9.79809	-0.00811204
41	4	Prdm16	9.78398	-0.026064
41	5	Prdm16	9.80891	-0.00497721
41	6	Prdm16	9.82089	0.0031472
41	7	Prdm16	9.83088	0.00928987
41	8	Prdm16	9.85449	0.0290596
41	9	Prdm16	9.86389	0.0346091
41	10	Prdm16	9.84082	0.00769453
41	11	Prdm16	9.8288	-0.00817074
41	12	Prdm16	9.83878	-0.0020376
41	13	Prdm16	9.85417	0.00949714
41	14	Prdm16	9.83402	-0.0144925
41	15	Prdm16	9.8179	-0.0344643
41	16	Prdm16	9.84683	-0.00937686
41	17	Prdm16	9.8516	-0.00845461
41	18	Prdm16	9.8607	-0.00320076
41	19	Prdm16	9.87805	0.0103033
41	20	Prdm16	9.88735	0.0157498
41	21	Prdm16	9.90607	0.0306243
41	22	Prdm16	9.95947	0.0801744
41	23	Prdm16	9.99652	0.113381
41	24	Prdm16	10.0674	0.180389
41	25	Prdm16	10.2056	0.314745
41	26	Prdm16	10.4767	0.582005
41	27	Prdm16	10.9704	1.07183
41	28	Prdm16	11.7552	1.85286
41	29	Prdm16	12.8255	2.91931
41	30	Prdm16	14.09	4.17995
41	31	Prdm16	15.2684	5.35444
41	32	Prdm16	16.188	6.27026
41	33	Prdm16	16.8088	6.88714
41	34	Prdm16	17.3135	7.388
41	35	Prdm16	17.6722	7.74293
41	36	Prdm16	17.9297	7.99653
41	37	Prdm16	18.1217	8.18472
41	38	Prdm16	18.2918	8.351
41	39	Prdm16	18.4141	8.46939
41	40	Prdm16	18.5169	8.5684
42	1	Prdm16	12.8854	0.143578
42	2	Prdm16	12.8788	0.133627
42	3	Prdm16	12.7892	0.0406937
42	4	Prdm16	12.7724	0.0206178
42	5	Prdm16	12.7813	0.0262195
42	6	Prdm16	12.7787	0.0202847
42	7	Prdm16	12.7483	-0.0134688
42	8	Prdm16	12.7682	0.00312884
42	9	Prdm16	12.738	-0.0304358
42	10	Prdm16	12.7223	-0.049395
42	11	Prdm16	12.7611	-0.0139709
42	12	Prdm16	12.7732	-0.00518764
42	13	Prdm16	12.7612	-0.0204561
42	14	Prdm16	12.7595	-0.0254525
42	15	Prdm16	12.7487	-0.0396232
42	16	Prdm16	12.7614	-0.0301953
42	17	Prdm16	12.7954	0.000427999
42	18	Prdm16	12.8161	0.0178658
42	19	Prdm16	12.8388	0.0372224
42	20	Prdm16	12.8418	0.0368666
42	21	Prdm16	12.8331	0.0248578
42	22	Prdm16	12.8303	0.0187485
42	23	Prdm16	12.8481	0.0332385
42	24	Prdm16	12.9079	0.0897064
42	25	Prdm16	13.0061	0.184602
42	26	Prdm16	13.1717	0.346903
42	27	Prdm16	13.4309	0.60271
42	28	Prdm16	13.8671	1.03559
42	29	Prdm16	14.6635	1.82874
42	30	Prdm16	15.8096	2.97153
42	31	Prdm16	17.1024	4.26096
42	32	Prdm16	18.2784	5.43366
42	33	Prdm16	19.2024	6.35434
42	34	Prdm16	19.9383	7.0869
42	35	Prdm16	20.4359	7.58118
42	36	Prdm16	20.8007	7.94263
42	37	Prdm16	21.1	8.23865
42	38	Prdm16	21.2911	8.42645
42	39	Prdm16	21.4629	8.59496
42	40	Prdm16	21.5718	8.7005
43	1	Prdm16	3.69513	0.0109032
43	2	Prdm16	3.68921	0.0055821
43	3	Prdm16	3.69125	0.00822342
43	4	Prdm16	3.68535	0.00291563
43	5	Prdm16	3.68712	0.0052904
43	6	Prdm16	3.684	0.00276639
43	7	Prdm16	3.68629	0.00565591
43	8	Prdm16	3.68465	0.00462105
43	9	Prdm16	3.674	-0.00543246
43	10	Prdm16	3.66483	-0.0140016
43	11	Prdm16	3.66707	-0.0111538
43	12	Prdm16	3.66751	-0.0101151
43	13	Prdm16	3.66993	-0.00709684
43	14	Prdm16	3.66873	-0.00769468
43	15	Prdm16	3.67014	-0.00569017
43	16	Prdm16	3.68039	0.00516181
43	17	Prdm16	3.68189	0.00725811
43	18	Prdm16	3.68417	0.0101479
43	19	Prdm16	3.68257	0.00914401
43	20	Prdm16	3.68452	0.0116971
43	21	Prdm16	3.69933	0.0271053
43	22	Prdm16	3.72531	0.0536805
43	23	Prdm16	3.74644	0.0754113
43	24	Prdm16	3.79653	0.126105
43	25	Prdm16	3.91093	0.241107
43	26	Prdm16	4.122	0.452772
43	27	Prdm16	4.4969	0.82828
43	28	Prdm16	5.13156	1.46354
43	29	Prdm16	6.077	2.40958
43	30	Prdm16	7.31583	3.649
43	31	Prdm16	8.58513	4.9189
43	32	Prdm16	9.64114	5.97551
43	33	Prdm16	10.452	6.78696
43	34	Prdm16	11.0099	7.34543
43	35	Prdm16	11.4137	7.74983
43	36	Prdm16	11.7115	8.04827
43	37	Prdm16	11.9674	8.30479
43	38	Prdm16	12.1642	8.50214
43	39	Prdm16	12.2937	8.63227
43	40	Prdm16	12.3423	8.68149
44	1	Prdm16	0.541606	-0.00414063
44	2	Prdm16	0.546092	0.000885985
44	3	Prdm16	0.545786	0.00112128
44	4	Prdm16	0.543339	-0.000784537
44	5	Prdm16	0.54551	0.00192817
44	6	Prdm16	0.544466	0.00142586
44	7	Prdm16	0.543579	0.00107965
44	8	Prdm16	0.542431	0.000472977
44	9	Prdm16	0.541977	0.000559681
44	10	Prdm16	0.540884	7.89936e-06
44	11	Prdm16	0.540166	-0.000168611
44	12	Prdm16	0.539688	-0.000104736
44	13	Prdm16	0.53816	-0.00109223
44	14	Prdm16	0.534907	-0.0038039
44	15	Prdm16	0.534123	-0.00404616
44	16	Prdm16	0.536926	-0.000702059
44	17	Prdm16	0.537347	0.000260118
44	18	Prdm16	0.536984	0.000438017
44	19	Prdm16	0.534648	-0.00135634
44	20	Prdm16	0.533589	-0.00187403
44	21	Prdm16	0.53577	0.000848093
44	22	Prdm16	0.535983	0.00160189
44	23	Prdm16	0.534431	0.000591155
44	24	Prdm16	0.534121	0.000822519
44	25	Prdm16	0.533953	0.00119616
44	26	Prdm16	0.532589	0.000372998
44	27	Prdm16	0.532881	0.00120613
44	28	Prdm16	0.538666	0.00753332
44	29	Prdm16	0.541743	0.0111514
44	30	Prdm16	0.554776	0.0247249
44	31	Prdm16	0.575508	0.0459983
44	32	Prdm16	0.617072	0.0881038
44	33	Prdm16	0.696208	0.167781
44	34	Prdm16	0.842808	0.314923
44	35	Prdm16	1.11669	0.589344
44	36	Prdm16	1.60034	1.07354
44	37	Prdm16	2.38029	1.85403
44	38	Prdm16	3.46233	2.93661
44	39	Prdm16	4.72748	4.2023
44	40	Prdm16	5.779	5.25436
45	1	Prdm16	0.493041	-0.0218899
45	2	Prdm16	0.499061	-0.0152973
45	3	Prdm16	0.505008	-0.00877699
45	4	Prdm16	0.505832	-0.00738111
45	5	Prdm16	0.51188	-0.000760048
45	6	Prdm16	0.514743	0.0026758
45	7	Prdm16	0.516187	0.00469211
45	8	Prdm16	0.517257	0.00633457
45	9	Prdm16	0.51433	0.00398066
45	10	Prdm16	0.511712	0.00193533
45	11	Prdm16	0.513428	0.00422396
45	12	Prdm16	0.512285	0.00365343
45	13	Prdm16	0.51035	0.00229086
45	14	Prdm16	0.506744	-0.000742359
45	15	Prdm16	0.504602	-0.00231187
45	16	Prdm16	0.506254	-8.72471e-05
45	17	Prdm16	0.504677	-0.001092
45	18	Prdm16	0.503848	-0.00134771
45	19	Prdm16	0.503399	-0.00122439
45	20	Prdm16	0.501656	-0.00239514
45	21	Prdm16	0.501765	-0.00171321
45	22	Prdm16	0.501871	-0.00103449
45	23	Prdm16	0.499375	-0.00295803
45	24	Prdm16	0.498481	-0.00327927
45	25	Prdm16	0.49973	-0.00145745
45	26	Prdm16	0.500883	0.000267505
45	27	Prdm16	0.502016	0.00197363
45	28	Prdm16	0.504003	0.00453347
45	29	Prdm16	0.509738	0.0108405
45	30	Prdm16	0.525831	0.0275065
45	31	Prdm16	0.555729	0.0579768
45	32	Prdm16	0.610822	0.113643
45	33	Prdm16	0.711763	0.215156
45	34	Prdm16	0.899403	0.403369
45	35	Prdm16	1.2446	0.749141
45	36	Prdm16	1.83414	1.33925
45	37	Prdm16	2.73505	2.24073
45	38	Prdm16	3.91702	3.42328
45	39	Prdm16	5.16249	4.66931
45	40	Prdm16	6.12323	5.63063
46	1	Prdm16	4.45054	0.0162654
46	2	Prdm16	4.441	0.00648103
46	3	Prdm16	4.4342	-0.000564843
46	4	Prdm16	4.42776	-0.00724927
46	5	Prdm16	4.44067	0.00541969
46	6	Prdm16	4.43336	-0.00214499
46	7	Prdm16	4.44663	0.0108821
46	8	Prdm16	4.45219	0.0161968
46	9	Prdm16	4.4444	0.00816242
46	10	Prdm16	4.42601	-0.0104754
46	11	Prdm16	4.42796	-0.00877604
46	12	Prdm16	4.43054	-0.0064349
46	13	Prdm16	4.43072	-0.00650894
46	14	Prdm16	4.43481	-0.0026567
46	15	Prdm16	4.42423	-0.0134858
46	16	Prdm16	4.4341	-0.00386335
46	17	Prdm16	4.44142	0.00321517
46	18	Prdm16	4.44442	0.00596067
46	19	Prdm16	4.44545	0.00674589
46	20	Prdm16	4.44453	0.00557751
46	21	Prdm16	4.45667	0.0174792
46	22	Prdm16	4.47532	0.0358784
46	23	Prdm16	4.47555	0.0358668
46	24	Prdm16	4.50646	0.066523
46	25	Prdm16	4.57124	0.131064
46	26	Prdm16	4.69428	0.253852
46	27	Prdm16	4.91771	0.477035
46	28	Prdm16	5.31277	0.871851
46	29	Prdm16	5.97134	1.53017
46	30	Prdm16	6.97926	2.53785
46	31	Prdm16	8.21299	3.77134
46	32	Prdm16	9.43178	4.98988
46	33	Prdm16	10.4387	5.9966
46	34	Prdm16	11.1534	6.71099
46	35	Prdm16	11.6618	7.21912
46	36	Prdm16	12.0448	7.60194
46	37	Prdm16	12.3287	7.88552
46	38	Prdm16	12.5582	8.11479
46	39	Prdm16	12.7319	8.28825
46	40	Prdm16	12.8385	8.39465
47	1	Prdm16	2.68788	-0.0179641
47	2	Prdm16	2.68507	-0.0216186
47	3	Prdm16	2.69801	-0.00952192
47	4	Prdm16	2.70502	-0.00335975
47	5	Prdm16	2.71007	0.000845474
47	6	Prdm16	2.71341	0.00333862
47	7	Prdm16	2.71431	0.00339345
47	8	Prdm16	2.71842	0.00665979
47	9	Prdm16	2.71831	0.0057054
47	10	Prdm16	2.71422	0.000774424
47	11	Prdm16	2.71721	0.00291995
47	12	Prdm16	2.71795	0.0028098
47	13	Prdm16	2.71491	-0.00106998
47	14	Prdm16	2.71236	-0.00446721
47	15	Prdm16	2.70914	-0.00853606
47	16	Prdm16	2.71694	-0.00157305
47	17	Prdm16	2.71819	-0.00117513
47	18	Prdm16	2.71946	-0.000745974
47	19	Prdm16	2.72224	0.00119499
47	20	Prdm16	2.7247	0.00280718
47	21	Prdm16	2.73654	0.0138016
47	22	Prdm16	2.75082	0.027231
47	23	Prdm16	2.76241	0.0379773
47	24	Prdm16	2.7931	0.0678304
47	25	Prdm16	2.87124	0.145122
47	26	Prdm16	3.01157	0.284602
47	27	Prdm16	3.26063	0.53282
47	28	Prdm16	3.6976	0.968951
47	29	Prdm16	4.40717	1.67767
47	30	Prdm16	5.42772	2.69738
47	31	Prdm16	6.62342	3.89223
47	32	Prdm16	7.76646	5.03443
47	33	Prdm16	8.67959	5.94671
47	34	Prdm16	9.29277	6.55905
47	35	Prdm16	9.73351	6.99895
47	36	Prdm16	10.0645	7.32913
47	37	Prdm16	10.3121	7.57588
47	38	Prdm16	10.512	7.77486
47	39	Prdm16	10.6657	7.92775
47	40	Prdm16	10.7559	8.01712
48	1	Prdm16	8.21642	0.010875
48	2	Prdm16	8.20959	0.00256959
48	3	Prdm16	8.212	0.00351574
48	4	Prdm16	8.19735	-0.0126117
48	5	Prdm16	8.22066	0.00923703
48	6	Prdm16	8.21454	0.00164398
48	7	Prdm16	8.23183	0.0174627
48	8	Prdm16	8.24823	0.0323916
48	9	Prdm16	8.2252	0.00789084
48	10	Prdm16	8.20227	-0.0165069
48	11	Prdm16	8.21386	-0.00638832
48	12	Prdm16	8.22068	-0.00104288
48	13	Prdm16	8.21837	-0.00482314
48	14	Prdm16	8.20733	-0.0173305
48	15	Prdm16	8.18803	-0.0381005
48	16	Prdm16	8.21482	-0.0127832
48	17	Prdm16	8.21428	-0.0147934
48	18	Prdm16	8.22778	-0.00276175
48	19	Prdm16	8.24209	0.0100729
48	20	Prdm16	8.24354	0.0100549
48	21	Prdm16	8.24183	0.00687829
48	22	Prdm16	8.25534	0.0189147
48	23	Prdm16	8.24698	0.00907957
48	24	Prdm16	8.25623	0.0168664
48	25	Prdm16	8.28695	0.0461157
48	26	Prdm16	8.33292	0.0906162
48	27	Prdm16	8.38631	0.142534
48	28	Prdm16	8.5078	0.262553
48	29	Prdm16	8.73337	0.486647
48	30	Prdm16	9.17527	0.92708
48	31	Prdm16	9.86106	1.6114
48	32	Prdm16	10.8305	2.57941
48	33	Prdm16	11.955	3.7024
48	34	Prdm16	13.0364	4.78235
48	35	Prdm16	13.9196	5.66402
48	36	Prdm16	14.5555	6.29847
48	37	Prdm16	15.0007	6.74224
48	38	Prdm16	15.3211	7.06116
48	39	Prdm16	15.5655	7.3041
48	40	Prdm16	15.7237	7.46084
49	1	Tbp	1.70284	-0.00415285
49	2	Tbp	1.70733	-0.00209112
49	3	Tbp	1.70977	-0.00207776
49	4	Tbp	1.71078	-0.00349361
49	5	Tbp	1.71856	0.0018552
49	6	Tbp	1.71768	-0.00145012
49	7	Tbp	1.72029	-0.00126999
49	8	Tbp	1.72697	0.00298197
49	9	Tbp	1.73074	0.00432189
49	10	Tbp	1.72814	-0.000704208
49	11	Tbp	1.73442	0.00314757
49	12	Tbp	1.73878	0.00507006
49	13	Tbp	1.73793	0.00179205
49	14	Tbp	1.73686	-0.00170782
49	15	Tbp	1.73391	-0.0070826
49	16	Tbp	1.73966	-0.00376405
49	17	Tbp	1.74555	-0.000298989
49	18	Tbp	1.7497	0.00142061
49	19	Tbp	1.75197	0.0012598
49	20	Tbp	1.75621	0.0030756
49	21	Tbp	1.76999	0.0144248
49	22	Tbp	1.79702	0.0390309
49	23	Tbp	1.83689	0.076469
49	24	Tbp	1.91626	0.153413
49	25	Tbp	2.06405	0.298767
49	26	Tbp	2.34285	0.575146
49	27	Tbp	2.82888	1.05874
49	28	Tbp	3.62847	1.8559
49	29	Tbp	4.76917	2.99418
49	30	Tbp	6.13052	4.3531
49	31	Tbp	7.33069	5.55084
49	32	Tbp	8.16503	6.38275
49	33	Tbp	8.74383	6.95912
49	34	Tbp	9.15575	7.36862
49	35	Tbp	9.46405	7.67449
49	36	Tbp	9.71577	7.92378
49	37	Tbp	9.90545	8.11103
49	38	Tbp	10.0634	8.26651
49	39	Tbp	10.1781	8.37886
49	40	Tbp	10.2418	8.44011
50	1	Tbp	0.973987	-0.0137087
50	2	Tbp	0.975298	-0.0127224
50	3	Tbp	0.983082	-0.00526321
50	4	Tbp	0.984437	-0.00423261
50	5	Tbp	0.992043	0.00304926
50	6	Tbp	0.992382	0.00306318
50	7	Tbp	0.992689	0.00304497
50	8	Tbp	0.997207	0.00723813
50	9	Tbp	0.996318	0.00602467
50	10	Tbp	0.992896	0.00227766
[truncated: 1,870 more rows]

## Sheet: Results
Barcode
Block Type	96-Well Block (0.2mL)
Calibration Background is expired	No
Calibration Background performed on	06-04-2019
Calibration Pure Dye ROX is expired	No
Calibration Pure Dye ROX performed on	02-28-2019
Calibration Pure Dye SYBR is expired	No
Calibration Pure Dye SYBR performed on	02-28-2019
Calibration ROI is expired	No
Calibration ROI performed on	02-28-2019
Calibration Uniformity is expired	No
Calibration Uniformity performed on	06-04-2019
Chemistry	SYBR_GREEN
Comment
Date Created	07-22-2019 15:51:53 PM EDT
Date Modified	07-22-2019 17:47:08 PM EDT
Experiment File Name	D:\Applied Biosystems\QuantStudio 12K Flex Software\User Files\experiments\Sapieha\Roberto\2019-07-22 Adipoq-cre and adipoq-cre-prdm16 after tamo heart-kidney-lung 14 daysl.eds
Experiment Name	2019-07-22 Adipoq-cre and adipoq-cre-prdm16 after tamo heart-kidney-lung 14 daysl
Experiment Run Start Time	07-22-2019 15:57:11 PM EDT
Experiment Run Stop Time	07-22-2019 17:46:40 PM EDT
Experiment Type	Comparative Cт (ΔΔCт)
Instrument Name	285880749
Instrument Serial Number	285880749
Instrument Type	QuantStudio 12K Flex
Passive Reference	ROX
Quantification Cycle Method	Ct
Signal Smoothing On	true
Stage/ Cycle where Analysis is performed	Stage 2, Step 2
User Name
Well	Well Position	Omit	Sample Name	Delta Ct SE	Target Name	Task	Reporter	Quencher	RQ	RQ Min	RQ Max	CT	EQ.Ct Mean	EQ.Ct SE	Quantity	Delta Ct Mean	Delta Delta Ct	Automatic Ct Threshold	Ct Threshold	Automatic Baseline	Baseline Start	Baseline End	Efficiency	Tm1	Comments	Tm2	Amp Score	Tm3	Cq Conf	MTP	EXPFAIL	HIGHSD	NOAMP
1	A1	FALSE	Heart 140		Tbp	UNKNOWN	SYBR	None				26.1795	25.8593	0.320213				TRUE	0.923756	TRUE	3	20		83.4755			1.68582		0.954994	N	N	N	N
2	A2	FALSE	Heart 153		Tbp	UNKNOWN	SYBR	None				25.4535	25.5991	0.145617				TRUE	0.923756	TRUE	3	18		83.4755			1.67508		0.970657	N	N	N	N
3	A3	FALSE	Heart 158		Tbp	UNKNOWN	SYBR	None				25.1826	25.054	0.128652				TRUE	0.923756	TRUE	3	18		83.5927			1.68387		0.971791	N	N	N	N
4	A4	FALSE	Heart 93		Tbp	UNKNOWN	SYBR	None				25.5391	25.1974	0.341788				TRUE	0.923756	TRUE	3	19		83.5927			1.69541		0.924991	N	N	N	N
5	A5	FALSE	Heart 104		Tbp	UNKNOWN	SYBR	None				24.5489	24.6968	0.147803				TRUE	0.923756	TRUE	3	19		83.5927			1.69638		0.977306	N	N	N	N
6	A6	FALSE	Heart 179		Tbp	UNKNOWN	SYBR	None				25.2293	25.4984	0.269024				TRUE	0.923756	TRUE	3	18		83.7099			1.68816		0.959163	N	N	N	N
7	A7	FALSE	Lung 140		Tbp	UNKNOWN	SYBR	None				27.3804	27.5625	0.18217				TRUE	0.923756	TRUE	3	20		83.7099			1.70036		0.977366	N	N	N	N
8	A8	FALSE	Lung 153		Tbp	UNKNOWN	SYBR	None				34.5777	34.5058	0.0718822				TRUE	0.923756	TRUE	3	27		83.7099			1.70265		0.984405	N	N	N	N
9	A9	FALSE	Lung 158		Tbp	UNKNOWN	SYBR	None				36.2769	36.2769					TRUE	0.923756	TRUE	3	28		83.827			1.62695		0.978193	N	N	N	N
10	A10	FALSE	Lung 93		Tbp	UNKNOWN	SYBR	None				28.1958	28.1761	0.019659				TRUE	0.923756	TRUE	3	20		83.4755			1.70401		0.972344	N	N	N	N
11	A11	FALSE	Lung 104		Tbp	UNKNOWN	SYBR	None				27.7046	27.8427	0.138112				TRUE	0.923756	TRUE	3	20		83.4755			1.69152		0.97845	N	N	N	N
12	A12	FALSE	Lung 179		Tbp	UNKNOWN	SYBR	None				31.2924	30.9708	0.321603				TRUE	0.923756	TRUE	3	24		83.4755			1.67664		0.973309	N	N	N	N
13	B1	FALSE	Heart 140		Tbp	UNKNOWN	SYBR	None				25.5391	25.8593	0.320213				TRUE	0.923756	TRUE	3	15		83.4755			1.68448		0.978696	N	N	N	N
14	B2	FALSE	Heart 153		Tbp	UNKNOWN	SYBR	None				25.7447	25.5991	0.145617				TRUE	0.923756	TRUE	3	18		83.4755			1.68755		0.985098	N	N	N	N
15	B3	FALSE	Heart 158		Tbp	UNKNOWN	SYBR	None				24.9253	25.054	0.128652				TRUE	0.923756	TRUE	3	17		83.4755			1.69124		0.965159	N	N	N	N
16	B4	FALSE	Heart 93		Tbp	UNKNOWN	SYBR	None				24.8556	25.1974	0.341788				TRUE	0.923756	TRUE	3	20		83.5927			1.7007		0.972593	N	N	N	N
17	B5	FALSE	Heart 104		Tbp	UNKNOWN	SYBR	None				24.8446	24.6968	0.147803				TRUE	0.923756	TRUE	3	18		83.5927			1.70524		0.9475	N	N	N	N
18	B6	FALSE	Heart 179		Tbp	UNKNOWN	SYBR	None				25.7674	25.4984	0.269024				TRUE	0.923756	TRUE	3	19		83.5927			1.71182		0.980143	N	N	N	N
19	B7	FALSE	Lung 140		Tbp	UNKNOWN	SYBR	None				27.7447	27.5625	0.18217				TRUE	0.923756	TRUE	3	20		83.7099			1.71143		0.982988	N	N	N	N
20	B8	FALSE	Lung 153		Tbp	UNKNOWN	SYBR	None				34.4339	34.5058	0.0718822				TRUE	0.923756	TRUE	3	26		83.7099			1.69721		0.985803	N	N	N	N
21	B9	FALSE	Lung 158		Tbp	UNKNOWN	SYBR	None				Undetermined	36.2769					TRUE	0.923756	TRUE	3	39		69.5315			0		0	N	Y	N	Y
22	B10	FALSE	Lung 93		Tbp	UNKNOWN	SYBR	None				28.1565	28.1761	0.019659				TRUE	0.923756	TRUE	3	20		83.5927			1.70666		0.985235	N	N	N	N
23	B11	FALSE	Lung 104		Tbp	UNKNOWN	SYBR	None				27.9808	27.8427	0.138112				TRUE	0.923756	TRUE	3	20		83.5927			1.69621		0.978439	N	N	N	N
24	B12	FALSE	Lung 179		Tbp	UNKNOWN	SYBR	None				30.6492	30.9708	0.321603				TRUE	0.923756	TRUE	3	23		83.4755			1.68465		0.985349	N	N	N	N
25	C1	FALSE	Heart 140	0.345503	Prdm16	UNKNOWN	SYBR	None				27.4891	27.3593	0.129753		1.50007		TRUE	0.818433	TRUE	3	19		86.0534			1.6486		0.97391	N	N	N	N
26	C2	FALSE	Heart 153	0.264995	Prdm16	UNKNOWN	SYBR	None				27.7859	27.5645	0.2214		1.96546		TRUE	0.818433	TRUE	3	20		86.0534			1.65324		0.978952	N	N	N	N
27	C3	FALSE	Heart 158	0.351316	Prdm16	UNKNOWN	SYBR	None				27.0471	26.7202	0.326912		1.6662		TRUE	0.818433	TRUE	3	20		86.0534			1.66379		0.988042	N	N	N	N
28	C4	FALSE	Heart 93	0.471874	Prdm16	UNKNOWN	SYBR	None				27.0061	26.6808	0.325339		1.48345		TRUE	0.818433	TRUE	3	21		86.1706			1.66842		0.957724	N	N	N	N
29	C5	FALSE	Heart 104	0.240731	Prdm16	UNKNOWN	SYBR	None				26.9057	26.7157	0.190015		2.01893		TRUE	0.818433	TRUE	3	20		86.1706			1.67415		0.966333	N	N	N	N
30	C6	FALSE	Heart 179	0.409488	Prdm16	UNKNOWN	SYBR	None				28.1742	27.8655	0.308718		2.36708		TRUE	0.818433	TRUE	3	22		86.1706			1.67294		0.978845	N	N	N	N
31	C7	FALSE	Lung 140	0.202975	Prdm16	UNKNOWN	SYBR	None				27.1487	27.0592	0.0895147		-0.503313		TRUE	0.818433	TRUE	3	20		86.1706			1.67158		0.975986	N	N	N	N
32	C8	FALSE	Lung 153	0.485241	Prdm16	UNKNOWN	SYBR	None				34.5615	35.0414	0.479887		0.535606		TRUE	0.818433	TRUE	3	27		86.0534			1.66921		0.989724	N	N	Y	N
33	C9	FALSE	Lung 158		Prdm16	UNKNOWN	SYBR	None				34.2142	34.6665	0.452307		-1.61039		TRUE	0.818433	TRUE	3	27		86.0534			1.66931		0.987707	N	N	Y	N
34	C10	FALSE	Lung 93	0.0697234	Prdm16	UNKNOWN	SYBR	None				28.0259	27.959	0.0668945		-0.217178		TRUE	0.818433	TRUE	3	20		86.1706			1.67304		0.978082	N	N	N	N
35	C11	FALSE	Lung 104	0.171024	Prdm16	UNKNOWN	SYBR	None				27.4995	27.6004	0.100868		-0.242272		TRUE	0.818433	TRUE	3	20		86.0534			1.66231		0.976451	N	N	N	N
36	C12	FALSE	Lung 179	0.368686	Prdm16	UNKNOWN	SYBR	None				29.428	29.6082	0.180281		-1.36258		TRUE	0.818433	TRUE	3	23		86.0534			1.64914		0.966584	N	N	N	N
37	D1	FALSE	Heart 140	0.345503	Prdm16	UNKNOWN	SYBR	None				27.2296	27.3593	0.129753		1.50007		TRUE	0.818433	TRUE	3	20		86.0534			1.65469		0.969509	N	N	N	N
38	D2	FALSE	Heart 153	0.264995	Prdm16	UNKNOWN	SYBR	None				27.3431	27.5645	0.2214		1.96546		TRUE	0.818433	TRUE	3	20		86.0534			1.65412		0.987726	N	N	N	N
39	D3	FALSE	Heart 158	0.351316	Prdm16	UNKNOWN	SYBR	None				26.3933	26.7202	0.326912		1.6662		TRUE	0.818433	TRUE	3	19		86.1706			1.66283		0.987772	N	N	N	N
40	D4	FALSE	Heart 93	0.471874	Prdm16	UNKNOWN	SYBR	None				26.3555	26.6808	0.325339		1.48345		TRUE	0.818433	TRUE	3	19		86.1706			1.6669		0.939136	N	N	N	N
41	D5	FALSE	Heart 104	0.240731	Prdm16	UNKNOWN	SYBR	None				26.5257	26.7157	0.190015		2.01893		TRUE	0.818433	TRUE	3	20		86.1706			1.67282		0.966768	N	N	N	N
42	D6	FALSE	Heart 179	0.409488	Prdm16	UNKNOWN	SYBR	None				27.5567	27.8655	0.308718		2.36708		TRUE	0.818433	TRUE	3	21		86.1706			1.67796		0.966464	N	N	N	N
43	D7	FALSE	Lung 140	0.202975	Prdm16	UNKNOWN	SYBR	None				26.9697	27.0592	0.0895147		-0.503313		TRUE	0.818433	TRUE	3	19		86.1706			1.67655		0.99036	N	N	N	N
44	D8	FALSE	Lung 153	0.485241	Prdm16	UNKNOWN	SYBR	None				35.5213	35.0414	0.479887		0.535606		TRUE	0.818433	TRUE	3	27		86.1706			1.66		0.987899	N	N	Y	N
45	D9	FALSE	Lung 158		Prdm16	UNKNOWN	SYBR	None				35.1188	34.6665	0.452307		-1.61039		TRUE	0.818433	TRUE	3	28		86.1706			1.66567		0.983574	N	N	Y	N
46	D10	FALSE	Lung 93	0.0697234	Prdm16	UNKNOWN	SYBR	None				27.8921	27.959	0.0668945		-0.217178		TRUE	0.818433	TRUE	3	20		86.1706			1.67451		0.989906	N	N	N	N
47	D11	FALSE	Lung 104	0.171024	Prdm16	UNKNOWN	SYBR	None				27.7013	27.6004	0.100868		-0.242272		TRUE	0.818433	TRUE	3	20		86.1706			1.66482		0.983389	N	N	N	N
48	D12	FALSE	Lung 179	0.368686	Prdm16	UNKNOWN	SYBR	None				29.7885	29.6082	0.180281		-1.36258		TRUE	0.818433	TRUE	3	23		86.0534			1.65367		0.979299	N	N	N	N
49	E1	FALSE	Kidney 140		Tbp	UNKNOWN	SYBR	None				26.7581	26.5194	0.238624				TRUE	0.923756	TRUE	3	19		83.4755			1.67785		0.980882	N	N	N	N
50	E2	FALSE	Kidney 153		Tbp	UNKNOWN	SYBR	None				26.0286	26.1595	0.130939				TRUE	0.923756	TRUE	3	19		83.5927			1.67414		0.982774	N	N	N	N
51	E3	FALSE	Kidney 158		Tbp	UNKNOWN	SYBR	None				26.0501	26.0779	0.027812				TRUE	0.923756	TRUE	3	19		83.4755			1.70374		0.984111	N	N	N	N
52	E4	FALSE	Kidney 93		Tbp	UNKNOWN	SYBR	None				26.8909	26.9086	0.0177031				TRUE	0.923756	TRUE	3	19		83.5927			1.70431		0.991515	N	N	N	N
53	E5	FALSE	Kidney 104		Tbp	UNKNOWN	SYBR	None				26.454	26.4171	0.0369015				TRUE	0.923756	TRUE	3	19		83.5927			1.70668		0.989568	N	N	N	N
54	E6	FALSE	Kidney 179		Tbp	UNKNOWN	SYBR	None				23.9641	23.848	0.116092				TRUE	0.923756	TRUE	3	15		83.5927			1.69332		0.985785	N	N	N	N
55	E7	FALSE	H2O		Tbp	UNKNOWN	SYBR	None				Undetermined						TRUE	0.923756	TRUE	3	39		69.6487			0		0	N	Y	N	Y
56	E8	FALSE	H2O		Prdm16	UNKNOWN	SYBR	None				Undetermined						TRUE	0.818433	TRUE	3	39		69.7659		84.0614	0		0	Y	Y	N	Y
61	F1	FALSE	Kidney 140		Tbp	UNKNOWN	SYBR	None				26.2808	26.5194	0.238624				TRUE	0.923756	TRUE	3	19		83.4755			1.6762		0.976121	N	N	N	N
62	F2	FALSE	Kidney 153		Tbp	UNKNOWN	SYBR	None				26.2904	26.1595	0.130939				TRUE	0.923756	TRUE	3	19		83.4755			1.67387		0.989122	N	N	N	N
63	F3	FALSE	Kidney 158		Tbp	UNKNOWN	SYBR	None				26.1057	26.0779	0.027812				TRUE	0.923756	TRUE	3	19		83.4755			1.69873		0.984951	N	N	N	N
64	F4	FALSE	Kidney 93		Tbp	UNKNOWN	SYBR	None				26.9263	26.9086	0.0177031				TRUE	0.923756	TRUE	3	19		83.4755			1.70222		0.993277	N	N	N	N
65	F5	FALSE	Kidney 104		Tbp	UNKNOWN	SYBR	None				26.3802	26.4171	0.0369015				TRUE	0.923756	TRUE	3	19		83.4755			1.70467		0.989803	N	N	N	N
66	F6	FALSE	Kidney 179		Tbp	UNKNOWN	SYBR	None				23.7319	23.848	0.116092				TRUE	0.923756	TRUE	3	15		83.5927			1.70552		0.990145	N	N	N	N
73	G1	FALSE	Kidney 140	0.260294	Prdm16	UNKNOWN	SYBR	None				29.117	29.013	0.10398		2.4936		TRUE	0.818433	TRUE	3	23		85.9362			1.64561		0.972236	N	N	N	N
74	G2	FALSE	Kidney 153	0.149857	Prdm16	UNKNOWN	SYBR	None				28.8306	28.9035	0.0728827		2.74402		TRUE	0.818433	TRUE	3	21		85.9362			1.6349		0.990637	N	N	N	N
75	G3	FALSE	Kidney 158	0.0654622	Prdm16	UNKNOWN	SYBR	None				28.8525	28.9117	0.0592604		2.83382		TRUE	0.818433	TRUE	3	21		85.9362			1.65859		0.988798	N	N	N	N
76	G4	FALSE	Kidney 93	0.0290632	Prdm16	UNKNOWN	SYBR	None				28.9616	28.9847	0.0230494		2.07613		TRUE	0.818433	TRUE	3	22		85.9362			1.66511		0.989863	N	N	N	N
77	G5	FALSE	Kidney 104	0.187076	Prdm16	UNKNOWN	SYBR	None				28.5848	28.4014	0.1834		1.9843		TRUE	0.818433	TRUE	3	20		86.0534			1.6667		0.990243	N	N	N	N
78	G6	FALSE	Kidney 179	0.120282	Prdm16	UNKNOWN	SYBR	None				26.5533	26.5848	0.0314703		2.73679		TRUE	0.818433	TRUE	3	19		86.0534			1.66748		0.989846	N	N	N	N
85	H1	FALSE	Kidney 140	0.260294	Prdm16	UNKNOWN	SYBR	None				28.9091	29.013	0.10398		2.4936		TRUE	0.818433	TRUE	3	22		85.9362			1.63994		0.945489	N	N	N	N
86	H2	FALSE	Kidney 153	0.149857	Prdm16	UNKNOWN	SYBR	None				28.9764	28.9035	0.0728827		2.74402		TRUE	0.818433	TRUE	3	22		85.9362			1.64131		0.99041	N	N	N	N
87	H3	FALSE	Kidney 158	0.0654622	Prdm16	UNKNOWN	SYBR	None				28.971	28.9117	0.0592604		2.83382		TRUE	0.818433	TRUE	3	21		85.9362			1.64863		0.986509	N	N	N	N
88	H4	FALSE	Kidney 93	0.0290632	Prdm16	UNKNOWN	SYBR	None				29.0077	28.9847	0.0230494		2.07613		TRUE	0.818433	TRUE	3	20		85.9362			1.65235		0.983308	N	N	N	N
89	H5	FALSE	Kidney 104	0.187076	Prdm16	UNKNOWN	SYBR	None				28.218	28.4014	0.1834		1.9843		TRUE	0.818433	TRUE	3	21		86.0534			1.67057		0.972021	N	N	N	N
90	H6	FALSE	Kidney 179	0.120282	Prdm16	UNKNOWN	SYBR	None				26.6162	26.5848	0.0314703		2.73679		TRUE	0.818433	TRUE	3	19		86.0534			1.66205		0.984515	N	N	N	N
Analysis Type	Singleplex
Endogenous Control	Tbp
RQ Min/Max Confidence Level	95.0
Reference Sample	H2O

## Sheet: Melt Curve Raw Data
Barcode
Block Type	96-Well Block (0.2mL)
Calibration Background is expired	No
Calibration Background performed on	06-04-2019
Calibration Pure Dye ROX is expired	No
Calibration Pure Dye ROX performed on	02-28-2019
Calibration Pure Dye SYBR is expired	No
Calibration Pure Dye SYBR performed on	02-28-2019
Calibration ROI is expired	No
Calibration ROI performed on	02-28-2019
Calibration Uniformity is expired	No
Calibration Uniformity performed on	06-04-2019
Chemistry	SYBR_GREEN
Comment
Date Created	07-22-2019 15:51:53 PM EDT
Date Modified	07-22-2019 17:47:08 PM EDT
Experiment File Name	D:\Applied Biosystems\QuantStudio 12K Flex Software\User Files\experiments\Sapieha\Roberto\2019-07-22 Adipoq-cre and adipoq-cre-prdm16 after tamo heart-kidney-lung 14 daysl.eds
Experiment Name	2019-07-22 Adipoq-cre and adipoq-cre-prdm16 after tamo heart-kidney-lung 14 daysl
Experiment Run Start Time	07-22-2019 15:57:11 PM EDT
Experiment Run Stop Time	07-22-2019 17:46:40 PM EDT
Experiment Type	Comparative Cт (ΔΔCт)
Instrument Name	285880749
Instrument Serial Number	285880749
Instrument Type	QuantStudio 12K Flex
Passive Reference	ROX
Quantification Cycle Method	Ct
Signal Smoothing On	true
Stage/ Cycle where Analysis is performed	Stage 2, Step 2
User Name
Well	Well Position	Reading	Temperature	Fluorescence	Derivative
1	A1	1	60.1574	13.6312	0.138219
1	A1	2	60.3918	13.5341	0.141682
1	A1	3	60.6261	13.5514	0.145634
1	A1	4	60.8605	13.5469	0.14993
1	A1	5	61.0948	13.459	0.154212
1	A1	6	61.3292	13.4331	0.158023
1	A1	7	61.5635	13.4076	0.16106
1	A1	8	61.7979	13.339	0.163343
1	A1	9	62.0322	13.3041	0.165209
1	A1	10	62.2666	13.2755	0.167134
1	A1	11	62.5009	13.2407	0.169504
1	A1	12	62.7353	13.1771	0.172477
1	A1	13	62.9696	13.1549	0.175982
1	A1	14	63.204	13.0858	0.179842
1	A1	15	63.4383	13.0855	0.183901
1	A1	16	63.6727	13.0006	0.188124
1	A1	17	63.907	12.9463	0.19255
1	A1	18	64.1414	12.9169	0.196982
1	A1	19	64.3757	12.8887	0.200446
1	A1	20	64.6101	12.8229	0.203345
1	A1	21	64.8445	12.754	0.205336
1	A1	22	65.0788	12.7093	0.206419
1	A1	23	65.3132	12.6327	0.206977
1	A1	24	65.5475	12.6067	0.207495
1	A1	25	65.7819	12.5894	0.208169
1	A1	26	66.0162	12.4896	0.208755
1	A1	27	66.2506	12.4628	0.20875
1	A1	28	66.4849	12.3779	0.207788
1	A1	29	66.7193	12.3338	0.20592
1	A1	30	66.9536	12.2932	0.203625
1	A1	31	67.188	12.2493	0.201597
1	A1	32	67.4223	12.1815	0.200519
1	A1	33	67.6567	12.1537	0.200872
1	A1	34	67.891	12.0824	0.202826
1	A1	35	68.1254	12.0561	0.206176
1	A1	36	68.3597	12.0205	0.210352
1	A1	37	68.5941	11.9413	0.214578
1	A1	38	68.8285	11.8631	0.218097
1	A1	39	69.0628	11.8365	0.220369
1	A1	40	69.2972	11.7779	0.22118
1	A1	41	69.5315	11.7133	0.220659
1	A1	42	69.7659	11.6488	0.21923
1	A1	43	70.0002	11.5833	0.217492
1	A1	44	70.2346	11.5463	0.215994
1	A1	45	70.4689	11.5146	0.215
1	A1	46	70.7033	11.4565	0.214395
1	A1	47	70.9376	11.3656	0.213829
1	A1	48	71.172	11.3274	0.212955
1	A1	49	71.4063	11.2775	0.211627
1	A1	50	71.6407	11.2503	0.209929
1	A1	51	71.875	11.1424	0.208097
1	A1	52	72.1094	11.121	0.206415
1	A1	53	72.3438	11.0764	0.205125
1	A1	54	72.5781	11.0346	0.204357
1	A1	55	72.8125	10.9371	0.204107
1	A1	56	73.0468	10.9501	0.20424
1	A1	57	73.2812	10.8593	0.204523
1	A1	58	73.5155	10.8147	0.204649
1	A1	59	73.7499	10.76	0.204267
1	A1	60	73.9842	10.7255	0.203065
1	A1	61	74.2186	10.671	0.200952
1	A1	62	74.4529	10.5918	0.198242
1	A1	63	74.6873	10.5321	0.19543
1	A1	64	74.9216	10.5268	0.193385
1	A1	65	75.156	10.4887	0.193261
1	A1	66	75.3903	10.4299	0.194944
1	A1	67	75.6247	10.3668	0.197369
1	A1	68	75.859	10.3456	0.199426
1	A1	69	76.0934	10.2489	0.200908
1	A1	70	76.3277	10.2186	0.201757
1	A1	71	76.5621	10.1699	0.202202
1	A1	72	76.7965	10.1334	0.202414
1	A1	73	77.0308	10.0913	0.202284
1	A1	74	77.2652	10.0013	0.201491
1	A1	75	77.4995	9.95862	0.199764
1	A1	76	77.7339	9.92203	0.197101
1	A1	77	77.9682	9.86982	0.193113
1	A1	78	78.2026	9.81254	0.188837
1	A1	79	78.4369	9.78993	0.185172
1	A1	80	78.6713	9.71577	0.182792
1	A1	81	78.9056	9.7	0.182148
1	A1	82	79.14	9.63583	0.183293
1	A1	83	79.3743	9.60552	0.185748
1	A1	84	79.6087	9.60155	0.18863
1	A1	85	79.843	9.4832	0.191124
1	A1	86	80.0774	9.43047	0.193049
1	A1	87	80.3117	9.39339	0.195172
1	A1	88	80.5461	9.39354	0.19862
1	A1	89	80.7805	9.31567	0.205289
1	A1	90	81.0148	9.27257	0.218438
1	A1	91	81.2492	9.20418	0.242748
1	A1	92	81.4835	9.15469	0.285293
1	A1	93	81.7179	9.1282	0.355307
1	A1	94	81.9522	9.03569	0.462195
1	A1	95	82.1866	8.9839	0.611594
1	A1	96	82.4209	8.89276	0.800454
1	A1	97	82.6553	8.73343	1.01329
1	A1	98	82.8896	8.35582	1.22218
1	A1	99	83.124	7.75876	1.39192
1	A1	100	83.3583	6.99132	1.4894
1	A1	101	83.5927	6.30498	1.49376
1	A1	102	83.827	5.75558	1.40294
1	A1	103	84.0614	5.27796	1.2341
1	A1	104	84.2957	5.02522	1.01781
1	A1	105	84.5301	4.92009	0.788801
1	A1	106	84.7645	4.86843	0.577009
1	A1	107	84.9988	4.86424	0.401832
1	A1	108	85.2332	4.84703	0.270721
1	A1	109	85.4675	4.8343	0.177376
1	A1	110	85.7019	4.83606	0.107033
1	A1	111	85.9362	4.82164	0.0669289
1	A1	112	86.1706	4.81762	0.045776
1	A1	113	86.4049	4.80515	0.0350692
1	A1	114	86.6393	4.79194	0.0293199
1	A1	115	86.8736	4.7848	0.0255653
1	A1	116	87.108	4.77498	0.0226275
1	A1	117	87.3423	4.77334	0.0203767
1	A1	118	87.5767	4.76698	0.0190955
1	A1	119	87.811	4.76736	0.0190165
1	A1	120	88.0454	4.75638	0.0200763
1	A1	121	88.2797	4.74909	0.0219024
1	A1	122	88.5141	4.73984	0.0239664
1	A1	123	88.7485	4.73062	0.0257943
1	A1	124	88.9828	4.72204	0.0271084
1	A1	125	89.2172	4.71093	0.0278489
1	A1	126	89.4515	4.70064	0.0280805
1	A1	127	89.6859	4.70302	0.027861
1	A1	128	89.9202	4.68544	0.0271873
1	A1	129	90.1546	4.67614	0.0260614
1	A1	130	90.3889	4.66078	0.0246296
1	A1	131	90.6233	4.66081	0.0232501
1	A1	132	90.8576	4.6691	0.0223923
1	A1	133	91.092	4.65463	0.0223997
1	A1	134	91.3263	4.6404	0.0232836
1	A1	135	91.5607	4.64323	0.0246951
1	A1	136	91.795	4.62087	0.0260639
1	A1	137	92.0294	4.62517	0.0268321
1	A1	138	92.2637	4.60314	0.0266365
1	A1	139	92.4981	4.59702	0.0254131
1	A1	140	92.7325	4.5935	0.0234115
1	A1	141	92.9668	4.58482	0.0211179
1	A1	142	93.2012	4.58185	0.0191146
1	A1	143	93.4355	4.57763	0.0178971
1	A1	144	93.6699	4.58247	0.0177144
1	A1	145	93.9042	4.55944	0.0185039
1	A1	146	94.1386	4.55798	0.0199206
1	A1	147	94.3729	4.56366	0.0214675
1	A1	148	94.6073	4.54034	0.0226575
1	A1	149	94.8416	4.52554	0.0231796
2	A2	1	60.1574	8.86763	0.183903
2	A2	2	60.3918	8.80989	0.185976
2	A2	3	60.6261	8.79186	0.188206
2	A2	4	60.8605	8.73593	0.190288
2	A2	5	61.0948	8.68677	0.191876
2	A2	6	61.3292	8.66251	0.192696
2	A2	7	61.5635	8.59708	0.192868
2	A2	8	61.7979	8.55927	0.19228
2	A2	9	62.0322	8.50418	0.190816
2	A2	10	62.2666	8.46246	0.188643
2	A2	11	62.5009	8.41617	0.186739
2	A2	12	62.7353	8.37921	0.185984
2	A2	13	62.9696	8.32125	0.186995
2	A2	14	63.204	8.30931	0.189802
2	A2	15	63.4383	8.27742	0.193271
2	A2	16	63.6727	8.19587	0.196475
2	A2	17	63.907	8.14775	0.199099
2	A2	18	64.1414	8.10428	0.200736
2	A2	19	64.3757	8.0556	0.201337
2	A2	20	64.6101	8.02045	0.201104
2	A2	21	64.8445	7.95483	0.20037
2	A2	22	65.0788	7.90645	0.199547
2	A2	23	65.3132	7.86028	0.199068
2	A2	24	65.5475	7.81748	0.199261
2	A2	25	65.7819	7.78355	0.200199
2	A2	26	66.0162	7.72987	0.201654
2	A2	27	66.2506	7.68504	0.203209
2	A2	28	66.4849	7.6108	0.204472
2	A2	29	66.7193	7.5781	0.205265
2	A2	30	66.9536	7.53797	0.205675
2	A2	31	67.188	7.46879	0.205972
2	A2	32	67.4223	7.42914	0.206462
2	A2	33	67.6567	7.37229	0.207349
2	A2	34	67.891	7.34581	0.208659
2	A2	35	68.1254	7.27546	0.210256
2	A2	36	68.3597	7.23535	0.211947
2	A2	37	68.5941	7.16776	0.213596
2	A2	38	68.8285	7.11507	0.215147
2	A2	39	69.0628	7.07887	0.216515
2	A2	40	69.2972	7.02398	0.217478
2	A2	41	69.5315	6.97073	0.217675
2	A2	42	69.7659	6.90076	0.21679
2	A2	43	70.0002	6.85586	0.214793
2	A2	44	70.2346	6.78895	0.212051
2	A2	45	70.4689	6.74803	0.20921
2	A2	46	70.7033	6.7056	0.206918
2	A2	47	70.9376	6.67066	0.205556
2	A2	48	71.172	6.59825	0.20514
2	A2	49	71.4063	6.55857	0.205392
2	A2	50	71.6407	6.50947	0.205894
2	A2	51	71.875	6.47051	0.20624
2	A2	52	72.1094	6.39991	0.206136
2	A2	53	72.3438	6.35332	0.205448
2	A2	54	72.5781	6.30897	0.204205
2	A2	55	72.8125	6.26175	0.202571
2	A2	56	73.0468	6.20848	0.200807
2	A2	57	73.2812	6.16222	0.199223
2	A2	58	73.5155	6.11146	0.19811
2	A2	59	73.7499	6.07345	0.197649
2	A2	60	73.9842	6.03556	0.197824
2	A2	61	74.2186	5.97299	0.198381
2	A2	62	74.4529	5.92892	0.198891
2	A2	63	74.6873	5.89189	0.198905
2	A2	64	74.9216	5.82461	0.198154
2	A2	65	75.156	5.78174	0.196672
2	A2	66	75.3903	5.72685	0.194803
2	A2	67	75.6247	5.69033	0.193036
2	A2	68	75.859	5.65125	0.191761
2	A2	69	76.0934	5.61568	0.190986
2	A2	70	76.3277	5.56216	0.190795
2	A2	71	76.5621	5.49542	0.19092
2	A2	72	76.7965	5.47708	0.191043
2	A2	73	77.0308	5.427	0.190959
2	A2	74	77.2652	5.38568	0.190578
2	A2	75	77.4995	5.32256	0.18993
2	A2	76	77.7339	5.28336	0.189153
2	A2	77	77.9682	5.24847	0.188455
2	A2	78	78.2026	5.20033	0.187996
2	A2	79	78.4369	5.15974	0.18777
2	A2	80	78.6713	5.10942	0.187597
2	A2	81	78.9056	5.07233	0.187224
2	A2	82	79.14	5.01387	0.186493
2	A2	83	79.3743	4.97491	0.185437
2	A2	84	79.6087	4.93972	0.184274
2	A2	85	79.843	4.88858	0.183335
2	A2	86	80.0774	4.85335	0.183033
2	A2	87	80.3117	4.80446	0.183941
2	A2	88	80.5461	4.75837	0.187044
2	A2	89	80.7805	4.72931	0.193598
2	A2	90	81.0148	4.68161	0.204934
2	A2	91	81.2492	4.63176	0.226702
2	A2	92	81.4835	4.58828	0.266009
2	A2	93	81.7179	4.53981	0.332193
2	A2	94	81.9522	4.48834	0.435018
2	A2	95	82.1866	4.43341	0.580973
2	A2	96	82.4209	4.34698	0.768376
2	A2	97	82.6553	4.204	0.983288
2	A2	98	82.8896	3.8822	1.19885
2	A2	99	83.124	3.26706	1.37982
2	A2	100	83.3583	2.5147	1.49158
2	A2	101	83.5927	1.80476	1.51059
2	A2	102	83.827	1.20555	1.43175
2	A2	103	84.0614	0.720502	1.26983
2	A2	104	84.2957	0.416491	1.05443
2	A2	105	84.5301	0.293583	0.820942
2	A2	106	84.7645	0.261734	0.601196
2	A2	107	84.9988	0.253481	0.416854
2	A2	108	85.2332	0.24601	0.277244
2	A2	109	85.4675	0.243499	0.17805
2	A2	110	85.7019	0.239834	0.0998224
2	A2	111	85.9362	0.236761	0.0548253
2	A2	112	86.1706	0.234846	0.0310842
2	A2	113	86.4049	0.230375	0.0195728
2	A2	114	86.6393	0.231539	0.0144217
2	A2	115	86.8736	0.228508	0.0122481
2	A2	116	87.108	0.224413	0.0112998
2	A2	117	87.3423	0.220487	0.0107756
2	A2	118	87.5767	0.2175	0.0103872
2	A2	119	87.811	0.217073	0.0100905
2	A2	120	88.0454	0.215763	0.00991139
2	A2	121	88.2797	0.212254	0.00984067
2	A2	122	88.5141	0.210183	0.00980607
2	A2	123	88.7485	0.207236	0.00971217
2	A2	124	88.9828	0.203286	0.00950839
2	A2	125	89.2172	0.203061	0.00922896
2	A2	126	89.4515	0.200687	0.00897408
2	A2	127	89.6859	0.200656	0.00884232
2	A2	128	89.9202	0.198837	0.00886053
2	A2	129	90.1546	0.195427	0.00895914
2	A2	130	90.3889	0.192235	0.00900972
2	A2	131	90.6233	0.190109	0.00890028
2	A2	132	90.8576	0.187614	0.00859921
2	A2	133	91.092	0.187422	0.00816958
2	A2	134	91.3263	0.184802	0.00773008
2	A2	135	91.5607	0.185275	0.00738917
2	A2	136	91.795	0.183299	0.00719446
2	A2	137	92.0294	0.180614	0.0071218
2	A2	138	92.2637	0.179318	0.00710402
2	A2	139	92.4981	0.176946	0.00707497
2	A2	140	92.7325	0.176601	0.00700083
2	A2	141	92.9668	0.17373	0.00688438
2	A2	142	93.2012	0.174146	0.0067482
2	A2	143	93.4355	0.171244	0.00661543
2	A2	144	93.6699	0.1702	0.00650173
2	A2	145	93.9042	0.168009	0.00641735
2	A2	146	94.1386	0.167859	0.00636944
2	A2	147	94.3729	0.167081	0.00635797
2	A2	148	94.6073	0.164546	0.0063702
2	A2	149	94.8416	0.162816	0.00638233
3	A3	1	60.1574	9.04158	0.185339
3	A3	2	60.3918	9.04316	0.18866
3	A3	3	60.6261	8.9758	0.191887
3	A3	4	60.8605	8.916	0.194486
3	A3	5	61.0948	8.87398	0.196183
3	A3	6	61.3292	8.85085	0.196895
3	A3	7	61.5635	8.78348	0.19698
3	A3	8	61.7979	8.75443	0.196553
3	A3	9	62.0322	8.67088	0.195698
3	A3	10	62.2666	8.65066	0.19462
3	A3	11	62.5009	8.61737	0.193887
3	A3	12	62.7353	8.53984	0.194015
3	A3	13	62.9696	8.50824	0.19534
3	A3	14	63.204	8.47533	0.197516
3	A3	15	63.4383	8.44135	0.200044
3	A3	16	63.6727	8.36593	0.202309
3	A3	17	63.907	8.31654	0.203621
3	A3	18	64.1414	8.2739	0.20365
3	A3	19	64.3757	8.21766	0.202603
3	A3	20	64.6101	8.16968	0.201162
3	A3	21	64.8445	8.10966	0.200197
3	A3	22	65.0788	8.09161	0.200386
3	A3	23	65.3132	8.03725	0.201901
3	A3	24	65.5475	7.99491	0.204317
3	A3	25	65.7819	7.94259	0.206827
3	A3	26	66.0162	7.88916	0.208639
3	A3	27	66.2506	7.8239	0.20935
3	A3	28	66.4849	7.76765	0.209061
3	A3	29	66.7193	7.74375	0.208233
3	A3	30	66.9536	7.67247	0.207389
3	A3	31	67.188	7.64721	0.206915
3	A3	32	67.4223	7.588	0.20705
3	A3	33	67.6567	7.51239	0.207993
3	A3	34	67.891	7.49872	0.209961
3	A3	35	68.1254	7.43678	0.213098
3	A3	36	68.3597	7.38495	0.217264
3	A3	37	68.5941	7.33716	0.221913
3	A3	38	68.8285	7.29843	0.226177
3	A3	39	69.0628	7.21198	0.229145
3	A3	40	69.2972	7.15075	0.230211
3	A3	41	69.5315	7.10273	0.229268
3	A3	42	69.7659	7.03032	0.226673
3	A3	43	70.0002	7.00702	0.223049
3	A3	44	70.2346	6.92489	0.219089
3	A3	45	70.4689	6.88796	0.215426
3	A3	46	70.7033	6.82362	0.212571
3	A3	47	70.9376	6.78715	0.210812
3	A3	48	71.172	6.73591	0.21011
3	A3	49	71.4063	6.70966	0.21008
3	A3	50	71.6407	6.62005	0.210166
3	A3	51	71.875	6.58879	0.20991
3	A3	52	72.1094	6.52161	0.209179
3	A3	53	72.3438	6.46881	0.208172
3	A3	54	72.5781	6.45376	0.207234
3	A3	55	72.8125	6.37869	0.206623
3	A3	56	73.0468	6.32849	0.206378
3	A3	57	73.2812	6.28894	0.206328
3	A3	58	73.5155	6.23991	0.206199
3	A3	59	73.7499	6.18449	0.20574
3	A3	60	73.9842	6.13518	0.204832
3	A3	61	74.2186	6.08146	0.203531
3	A3	62	74.4529	6.02768	0.20202
3	A3	63	74.6873	5.9967	0.200509
3	A3	64	74.9216	5.94188	0.199135
3	A3	65	75.156	5.9009	0.19794
3	A3	66	75.3903	5.83145	0.196939
3	A3	67	75.6247	5.80087	0.196152
3	A3	68	75.859	5.75415	0.195485
3	A3	69	76.0934	5.71683	0.194972
3	A3	70	76.3277	5.66922	0.194462
3	A3	71	76.5621	5.59997	0.193816
3	A3	72	76.7965	5.56362	0.193034
3	A3	73	77.0308	5.5271	0.192249
3	A3	74	77.2652	5.48852	0.191599
3	A3	75	77.4995	5.42561	0.191136
3	A3	76	77.7339	5.3934	0.190823
3	A3	77	77.9682	5.33016	0.190632
3	A3	78	78.2026	5.30007	0.19057
3	A3	79	78.4369	5.25181	0.19064
3	A3	80	78.6713	5.2133	0.190764
3	A3	81	78.9056	5.15693	0.190782
3	A3	82	79.14	5.11369	0.190565
3	A3	83	79.3743	5.06378	0.190123
3	A3	84	79.6087	5.02051	0.189624
3	A3	85	79.843	4.9855	0.189312
3	A3	86	80.0774	4.93838	0.189444
3	A3	87	80.3117	4.88345	0.190393
3	A3	88	80.5461	4.84967	0.193001
3	A3	89	80.7805	4.79404	0.198682
3	A3	90	81.0148	4.75417	0.210031
3	A3	91	81.2492	4.71067	0.232944
3	A3	92	81.4835	4.66428	0.275498
3	A3	93	81.7179	4.62655	0.348043
3	A3	94	81.9522	4.55918	0.461264
3	A3	95	82.1866	4.50859	0.622288
3	A3	96	82.4209	4.41358	0.829497
3	A3	97	82.6553	4.2674	1.06802
3	A3	98	82.8896	3.95575	1.30882
3	A3	99	83.124	3.33483	1.51326
3	A3	100	83.3583	2.55525	1.64286
3	A3	101	83.5927	1.82755	1.67072
3	A3	102	83.827	1.2092	1.58991
3	A3	103	84.0614	0.694088	1.41548
3	A3	104	84.2957	0.364101	1.17926
3	A3	105	84.5301	0.221793	0.920199
3	A3	106	84.7645	0.18506	0.673982
3	A3	107	84.9988	0.171221	0.465512
3	A3	108	85.2332	0.164188	0.306148
3	A3	109	85.4675	0.158548	0.195196
3	A3	110	85.7019	0.155615	0.111433
3	A3	111	85.9362	0.150453	0.0625802
3	A3	112	86.1706	0.144749	0.0363092
3	A3	113	86.4049	0.145055	0.0232018
3	A3	114	86.6393	0.1422	0.0170774
3	A3	115	86.8736	0.139027	0.0143458
3	A3	116	87.108	0.135424	0.0131132
3	A3	117	87.3423	0.131323	0.0124522
3	A3	118	87.5767	0.129456	0.0119417
3	A3	119	87.811	0.125715	0.0114251
3	A3	120	88.0454	0.120747	0.0108908
3	A3	121	88.2797	0.120082	0.0103993
3	A3	122	88.5141	0.118984	0.0100219
3	A3	123	88.7485	0.119357	0.00978854
3	A3	124	88.9828	0.113225	0.00966798
3	A3	125	89.2172	0.110318	0.00958984
3	A3	126	89.4515	0.108743	0.00949156
3	A3	127	89.6859	0.106911	0.00935185
3	A3	128	89.9202	0.106604	0.00918847
3	A3	129	90.1546	0.101692	0.00903216
3	A3	130	90.3889	0.100333	0.00890353
3	A3	131	90.6233	0.0989032	0.0088065
3	A3	132	90.8576	0.0959406	0.0087301
3	A3	133	91.092	0.0963352	0.00864899
3	A3	134	91.3263	0.0918942	0.00852576
3	A3	135	91.5607	0.089765	0.00832559
3	A3	136	91.795	0.0873265	0.00804029
3	A3	137	92.0294	0.0868807	0.0077036
3	A3	138	92.2637	0.0848755	0.00738028
3	A3	139	92.4981	0.0853146	0.00713229
3	A3	140	92.7325	0.0804411	0.00698456
3	A3	141	92.9668	0.0816198	0.00691284
3	A3	142	93.2012	0.0787945	0.00685906
3	A3	143	93.4355	0.0753447	0.00676069
3	A3	144	93.6699	0.0763656	0.0065763
3	A3	145	93.9042	0.073511	0.00629686
3	A3	146	94.1386	0.0724025	0.00594382
3	A3	147	94.3729	0.0703901	0.00555871
3	A3	148	94.6073	0.0701386	0.00518827
3	A3	149	94.8416	0.0707335	0.00486833
4	A4	1	60.1574	20.7173	0.203039
4	A4	2	60.3918	20.658	0.207361
4	A4	3	60.6261	20.6221	0.211562
4	A4	4	60.8605	20.5696	0.214661
4	A4	5	61.0948	20.5374	0.215992
4	A4	6	61.3292	20.4499	0.215628
4	A4	7	61.5635	20.3826	0.214526
4	A4	8	61.7979	20.326	0.214074
4	A4	9	62.0322	20.3381	0.215254
4	A4	10	62.2666	20.2571	0.21801
4	A4	11	62.5009	20.2463	0.221327
4	A4	12	62.7353	20.1122	0.22404
4	A4	13	62.9696	20.0747	0.225694
4	A4	14	63.204	20.0211	0.226828
4	A4	15	63.4383	19.9804	0.228468
4	A4	16	63.6727	19.9572	0.231321
4	A4	17	63.907	19.8696	0.234908
4	A4	18	64.1414	19.7801	0.237875
4	A4	19	64.3757	19.7932	0.240047
4	A4	20	64.6101	19.6826	0.240612
4	A4	21	64.8445	19.6152	0.239166
4	A4	22	65.0788	19.5872	0.235926
4	A4	23	65.3132	19.4799	0.2309
4	A4	24	65.5475	19.4552	0.225706
4	A4	25	65.7819	19.4047	0.222973
4	A4	26	66.0162	19.3413	0.223833
4	A4	27	66.2506	19.3404	0.228157
4	A4	28	66.4849	19.247	0.234403
4	A4	29	66.7193	19.2014	0.239095
4	A4	30	66.9536	19.1401	0.242687
4	A4	31	67.188	19.0296	0.244745
4	A4	32	67.4223	19.0112	0.245624
4	A4	33	67.6567	18.9082	0.246081
4	A4	34	67.891	18.9626	0.246813
4	A4	35	68.1254	18.7843	0.248239
4	A4	36	68.3597	18.754	0.250511
4	A4	37	68.5941	18.7044	0.253607
4	A4	38	68.8285	18.6443	0.257251
4	A4	39	69.0628	18.5766	0.26076
4	A4	40	69.2972	18.5412	0.263105
4	A4	41	69.5315	18.4157	0.26334
4	A4	42	69.7659	18.3659	0.261194
4	A4	43	70.0002	18.3006	0.257405
4	A4	44	70.2346	18.1686	0.253432
4	A4	45	70.4689	18.2284	0.250689
4	A4	46	70.7033	18.1314	0.24977
4	A4	47	70.9376	18.099	0.250241
4	A4	48	71.172	17.9735	0.251068
4	A4	49	71.4063	17.9047	0.25136
4	A4	50	71.6407	17.8952	0.250818
4	A4	51	71.875	17.814	0.249723
4	A4	52	72.1094	17.7103	0.248525
4	A4	53	72.3438	17.7202	0.247488
4	A4	54	72.5781	17.6358	0.246589
4	A4	55	72.8125	17.5524	0.245684
4	A4	56	73.0468	17.4975	0.2447
4	A4	57	73.2812	17.435	0.243674
4	A4	58	73.5155	17.3925	0.242615
4	A4	59	73.7499	17.3582	0.241419
4	A4	60	73.9842	17.2613	0.239968
4	A4	61	74.2186	17.1706	0.23833
4	A4	62	74.4529	17.1472	0.236884
4	A4	63	74.6873	17.1092	0.23614
4	A4	64	74.9216	17.0486	0.236453
4	A4	65	75.156	16.9779	0.237842
4	A4	66	75.3903	16.9139	0.240016
4	A4	67	75.6247	16.8512	0.242492
4	A4	68	75.859	16.8285	0.244687
4	A4	69	76.0934	16.7377	0.245981
4	A4	70	76.3277	16.6819	0.245839
4	A4	71	76.5621	16.5985	0.244032
4	A4	72	76.7965	16.5516	0.240827
4	A4	73	77.0308	16.4796	0.236917
4	A4	74	77.2652	16.4499	0.232852
4	A4	75	77.4995	16.3886	0.228854
4	A4	76	77.7339	16.3236	0.226472
4	A4	77	77.9682	16.2872	0.225588
4	A4	78	78.2026	16.23	0.225798
4	A4	79	78.4369	16.1555	0.226666
4	A4	80	78.6713	16.1085	0.227897
4	A4	81	78.9056	16.0566	0.229295
4	A4	82	79.14	16.0273	0.230656
4	A4	83	79.3743	15.9216	0.23179
4	A4	84	79.6087	15.8796	0.232633
4	A4	85	79.843	15.8497	0.233421
4	A4	86	80.0774	15.7553	0.234554
4	A4	87	80.3117	15.706	0.236597
4	A4	88	80.5461	15.6881	0.240554
4	A4	89	80.7805	15.586	0.247583
4	A4	90	81.0148	15.5743	0.259676
4	A4	91	81.2492	15.4554	0.280497
4	A4	92	81.4835	15.4254	0.316293
4	A4	93	81.7179	15.3421	0.376157
4	A4	94	81.9522	15.2941	0.470842
4	A4	95	82.1866	15.1889	0.609454
4	A4	96	82.4209	15.1193	0.794297
4	A4	97	82.6553	14.9397	1.01553
4	A4	98	82.8896	14.7647	1.24855
4	A4	99	83.124	14.1751	1.45695
4	A4	100	83.3583	13.2852	1.60124
4	A4	101	83.5927	12.4836	1.65083
4	A4	102	83.827	11.8182	1.59393
4	A4	103	84.0614	11.2658	1.44115
4	A4	104	84.2957	10.8793	1.22148
4	A4	105	84.5301	10.6699	0.972964
4	A4	106	84.7645	10.6177	0.732043
4	A4	107	84.9988	10.5935	0.52541
4	A4	108	85.2332	10.6056	0.366385
4	A4	109	85.4675	10.5867	0.255809
4	A4	110	85.7019	10.5525	0.167297
4	A4	111	85.9362	10.5286	0.11108
4	A4	112	86.1706	10.5324	0.0803816
4	A4	113	86.4049	10.4776	0.0636816
4	A4	114	86.6393	10.4839	0.0539484
4	A4	115	86.8736	10.4602	0.0477955
4	A4	116	87.108	10.4578	0.0439863
4	A4	117	87.3423	10.4492	0.0420861
4	A4	118	87.5767	10.4262	0.0416396
4	A4	119	87.811	10.4217	0.0419548
4	A4	120	88.0454	10.3646	0.042322
4	A4	121	88.2797	10.3857	0.0423048
4	A4	122	88.5141	10.3674	0.0418675
4	A4	123	88.7485	10.3572	0.0412659
4	A4	124	88.9828	10.3235	0.0408489
4	A4	125	89.2172	10.3308	0.0408863
4	A4	126	89.4515	10.2951	0.0414214
4	A4	127	89.6859	10.3119	0.0421707
4	A4	128	89.9202	10.2957	0.0425408
4	A4	129	90.1546	10.2298	0.0418576
4	A4	130	90.3889	10.2508	0.039794
4	A4	131	90.6233	10.2276	0.0367051
4	A4	132	90.8576	10.229	0.0336052
4	A4	133	91.092	10.2129	0.0317423
4	A4	134	91.3263	10.2161	0.0320536
4	A4	135	91.5607	10.2004	0.0347866
4	A4	136	91.795	10.1737	0.0394418
4	A4	137	92.0294	10.161	0.0449556
4	A4	138	92.2637	10.1669	0.049984
4	A4	139	92.4981	10.1216	0.053219
4	A4	140	92.7325	10.0888	0.0537785
4	A4	141	92.9668	10.0791	0.0515793
4	A4	142	93.2012	10.0737	0.0474604
4	A4	143	93.4355	10.0524	0.0429006
4	A4	144	93.6699	10.0643	0.0393801
4	A4	145	93.9042	10.0545	0.0377576
4	A4	146	94.1386	10.0091	0.0380039
4	A4	147	94.3729	10.0253	0.0394339
4	A4	148	94.6073	9.97854	0.0411818
4	A4	149	94.8416	9.99826	0.0426221
5	A5	1	60.1574	17.3752	0.1704
5	A5	2	60.3918	17.3151	0.175188
5	A5	3	60.6261	17.2655	0.180403
5	A5	4	60.8605	17.2971	0.185338
5	A5	5	61.0948	17.2126	0.189299
5	A5	6	61.3292	17.107	0.192012
5	A5	7	61.5635	17.0852	0.193751
5	A5	8	61.7979	17.0573	0.195123
5	A5	9	62.0322	17.0268	0.196551
5	A5	10	62.2666	16.9544	0.198031
5	A5	11	62.5009	16.8745	0.199268
5	A5	12	62.7353	16.9008	0.200164
5	A5	13	62.9696	16.7716	0.201123
5	A5	14	63.204	16.713	0.202865
5	A5	15	63.4383	16.7284	0.205815
5	A5	16	63.6727	16.7014	0.209589
5	A5	17	63.907	16.5903	0.213029
5	A5	18	64.1414	16.5395	0.214867
5	A5	19	64.3757	16.4806	0.214547
5	A5	20	64.6101	16.4148	0.212587
5	A5	21	64.8445	16.3657	0.210332
5	A5	22	65.0788	16.3663	0.20928
5	A5	23	65.3132	16.26	0.210464
5	A5	24	65.5475	16.234	0.214146
5	A5	25	65.7819	16.1852	0.219201
5	A5	26	66.0162	16.1196	0.224459
5	A5	27	66.2506	16.0969	0.229022
5	A5	28	66.4849	15.9916	0.231676
5	A5	29	66.7193	15.9422	0.231771
5	A5	30	66.9536	15.8494	0.229518
5	A5	31	67.188	15.8292	0.225948
5	A5	32	67.4223	15.7555	0.222463
5	A5	33	67.6567	15.6967	0.220172
5	A5	34	67.891	15.6757	0.219372
5	A5	35	68.1254	15.6324	0.219472
5	A5	36	68.3597	15.548	0.219436
5	A5	37	68.5941	15.4867	0.218513
5	A5	38	68.8285	15.4005	0.216764
5	A5	39	69.0628	15.3891	0.214776
5	A5	40	69.2972	15.3233	0.214158
5	A5	41	69.5315	15.2918	0.215791
5	A5	42	69.7659	15.2569	0.218913
5	A5	43	70.0002	15.164	0.222577
5	A5	44	70.2346	15.1138	0.225601
5	A5	45	70.4689	15.0682	0.226953
5	A5	46	70.7033	14.9903	0.226287
5	A5	47	70.9376	14.9129	0.224013
5	A5	48	71.172	14.8938	0.221122
5	A5	49	71.4063	14.8129	0.21879
5	A5	50	71.6407	14.7798	0.217962
5	A5	51	71.875	14.7235	0.21905
5	A5	52	72.1094	14.6994	0.221829
5	A5	53	72.3438	14.583	0.22558
5	A5	54	72.5781	14.5919	0.229331
5	A5	55	72.8125	14.4758	0.232137
5	A5	56	73.0468	14.4402	0.233262
5	A5	57	73.2812	14.3748	0.232287
5	A5	58	73.5155	14.3161	0.229209
5	A5	59	73.7499	14.2262	0.224499
5	A5	60	73.9842	14.2153	0.219127
5	A5	61	74.2186	14.1211	0.213975
5	A5	62	74.4529	14.092	0.210592
5	A5	63	74.6873	14.0327	0.210452
5	A5	64	74.9216	14.0364	0.213347
5	A5	65	75.156	13.9523	0.21773
5	A5	66	75.3903	13.8942	0.221591
5	A5	67	75.6247	13.7946	0.224349
5	A5	68	75.859	13.758	0.225649
5	A5	69	76.0934	13.708	0.225826
5	A5	70	76.3277	13.677	0.225459
5	A5	71	76.5621	13.5842	0.224964
5	A5	72	76.7965	13.552	0.224468
5	A5	73	77.0308	13.4655	0.223977
5	A5	74	77.2652	13.427	0.223503
5	A5	75	77.4995	13.361	0.223031
5	A5	76	77.7339	13.3442	0.222394
5	A5	77	77.9682	13.2629	0.221284
5	A5	78	78.2026	13.1763	0.219483
5	A5	79	78.4369	13.1453	0.217192
5	A5	80	78.6713	13.0929	0.214794
5	A5	81	78.9056	13.013	0.213519
5	A5	82	79.14	13.0284	0.214168
5	A5	83	79.3743	12.9391	0.216487
5	A5	84	79.6087	12.8947	0.218846
5	A5	85	79.843	12.8202	0.220415
5	A5	86	80.0774	12.7775	0.22037
5	A5	87	80.3117	12.6748	0.218857
5	A5	88	80.5461	12.6557	0.21721
5	A5	89	80.7805	12.6062	0.217872
5	A5	90	81.0148	12.5478	0.224325
5	A5	91	81.2492	12.5182	0.241337
5	A5	92	81.4835	12.4886	0.275592
5	A5	93	81.7179	12.355	0.336124
5	A5	94	81.9522	12.3576	0.433534
5	A5	95	82.1866	12.2565	0.577035
5	A5	96	82.4209	12.2181	0.76939
5	A5	97	82.6553	12.054	1.00145
5	A5	98	82.8896	11.8152	1.24926
5	A5	99	83.124	11.2782	1.47644
5	A5	100	83.3583	10.4601	1.64245
5	A5	101	83.5927	9.6356	1.7142
5	A5	102	83.827	8.90845	1.67626
5	A5	103	84.0614	8.32434	1.53555
5	A5	104	84.2957	7.87998	1.31857
5	A5	105	84.5301	7.63048	1.06297
5	A5	106	84.7645	7.55095	0.806918
5	A5	107	84.9988	7.51846	0.580244
5	A5	108	85.2332	7.50826	0.399778
5	A5	109	85.4675	7.49777	0.269366
5	A5	110	85.7019	7.4805	0.176336
5	A5	111	85.9362	7.46078	0.113236
5	A5	112	86.1706	7.44515	0.0778952
5	A5	113	86.4049	7.44997	0.0593407
5	A5	114	86.6393	7.43661	0.0499449
5	A5	115	86.8736	7.40279	0.0450649
5	A5	116	87.108	7.41937	0.0421746
5	A5	117	87.3423	7.40508	0.0400688
5	A5	118	87.5767	7.37074	0.0383153
5	A5	119	87.811	7.38083	0.0369121
5	A5	120	88.0454	7.36563	0.0360324
5	A5	121	88.2797	7.36457	0.0358444
5	A5	122	88.5141	7.34255	0.0363822
5	A5	123	88.7485	7.35252	0.0375238
5	A5	124	88.9828	7.31994	0.039041
5	A5	125	89.2172	7.32188	0.0406632
5	A5	126	89.4515	7.31273	0.0421151
5	A5	127	89.6859	7.28878	0.0431336
5	A5	128	89.9202	7.2908	0.0434977
5	A5	129	90.1546	7.2553	0.0430948
5	A5	130	90.3889	7.27105	0.0419834
5	A5	131	90.6233	7.24595	0.0404178
5	A5	132	90.8576	7.23849	0.0388013
5	A5	133	91.092	7.22727	0.0375576
5	A5	134	91.3263	7.23065	0.0369833
5	A5	135	91.5607	7.2247	0.0371302
5	A5	136	91.795	7.1978	0.0377996
5	A5	137	92.0294	7.19163	0.0386761
5	A5	138	92.2637	7.18071	0.0395218
5	A5	139	92.4981	7.18021	0.0402836
5	A5	140	92.7325	7.15677	0.0410606
5	A5	141	92.9668	7.15919	0.0419591
5	A5	142	93.2012	7.13922	0.0429879
5	A5	143	93.4355	7.13025	0.0440449
5	A5	144	93.6699	7.11451	0.0450076
5	A5	145	93.9042	7.10787	0.0458399
5	A5	146	94.1386	7.08414	0.0466104
5	A5	147	94.3729	7.09235	0.0474254
5	A5	148	94.6073	7.07644	0.0483313
5	A5	149	94.8416	7.04859	0.049271
6	A6	1	60.1574	18.8127	0.217141
6	A6	2	60.3918	18.7207	0.22274
6	A6	3	60.6261	18.6875	0.227906
6	A6	4	60.8605	18.6487	0.231673
6	A6	5	61.0948	18.5783	0.233337
6	A6	6	61.3292	18.4967	0.232417
6	A6	7	61.5635	18.4667	0.229006
6	A6	8	61.7979	18.3779	0.223626
6	A6	9	62.0322	18.361	0.216869
6	A6	10	62.2666	18.2778	0.210751
6	A6	11	62.5009	18.2453	0.206776
6	A6	12	62.7353	18.2092	0.206154
6	A6	13	62.9696	18.1423	0.209468
6	A6	14	63.204	18.1228	0.216339
6	A6	15	63.4383	18.0685	0.225277
6	A6	16	63.6727	18.0283	0.233185
6	A6	17	63.907	17.9142	0.238995
6	A6	18	64.1414	17.8934	0.241324
6	A6	19	64.3757	17.8267	0.239966
6	A6	20	64.6101	17.694	0.235954
6	A6	21	64.8445	17.6928	0.231056
6	A6	22	65.0788	17.6761	0.227016
6	A6	23	65.3132	17.6001	0.224937
6	A6	24	65.5475	17.5195	0.225097
6	A6	25	65.7819	17.4908	0.227147
6	A6	26	66.0162	17.461	0.23043
6	A6	27	66.2506	17.3581	0.234189
6	A6	28	66.4849	17.3141	0.237668
6	A6	29	66.7193	17.2915	0.240146
6	A6	30	66.9536	17.1986	0.241119
6	A6	31	67.188	17.1029	0.240487
6	A6	32	67.4223	17.1126	0.238728
6	A6	33	67.6567	17.017	0.236814
6	A6	34	67.891	16.923	0.235905
6	A6	35	68.1254	16.9389	0.23688
6	A6	36	68.3597	16.893	0.239969
6	A6	37	68.5941	16.7764	0.244691
6	A6	38	68.8285	16.729	0.250062
6	A6	39	69.0628	16.7153	0.254993
6	A6	40	69.2972	16.6003	0.258613
6	A6	41	69.5315	16.5338	0.260437
6	A6	42	69.7659	16.4792	0.260347
6	A6	43	70.0002	16.4374	0.258436
6	A6	44	70.2346	16.3366	0.254872
6	A6	45	70.4689	16.2874	0.249869
6	A6	46	70.7033	16.2504	0.243784
6	A6	47	70.9376	16.1398	0.237255
6	A6	48	71.172	16.1289	0.231268
6	A6	49	71.4063	16.0365	0.227001
6	A6	50	71.6407	16.0304	0.225517
6	A6	51	71.875	15.9705	0.227382
6	A6	52	72.1094	15.8926	0.232386
6	A6	53	72.3438	15.8675	0.239458
6	A6	54	72.5781	15.8218	0.246877
6	A6	55	72.8125	15.7292	0.252746
6	A6	56	73.0468	15.6623	0.255591
6	A6	57	73.2812	15.5612	0.254799
6	A6	58	73.5155	15.5631	0.250664
6	A6	59	73.7499	15.4336	0.244113
6	A6	60	73.9842	15.4295	0.236304
6	A6	61	74.2186	15.3702	0.228442
6	A6	62	74.4529	15.2785	0.221304
6	A6	63	74.6873	15.2211	0.216179
6	A6	64	74.9216	15.2259	0.214289
6	A6	65	75.156	15.1982	0.215563
6	A6	66	75.3903	15.0916	0.218989
6	A6	67	75.6247	15.029	0.222948
6	A6	68	75.859	15.0186	0.225747
6	A6	69	76.0934	14.9358	0.226583
6	A6	70	76.3277	14.8719	0.225692
6	A6	71	76.5621	14.7999	0.223667
6	A6	72	76.7965	14.7708	0.221521
6	A6	73	77.0308	14.7433	0.220163
6	A6	74	77.2652	14.6691	0.219718
6	A6	75	77.4995	14.6352	0.219751
6	A6	76	77.7339	14.5321	0.219783
6	A6	77	77.9682	14.5044	0.21974
6	A6	78	78.2026	14.4533	0.219945
6	A6	79	78.4369	14.4032	0.220676
6	A6	80	78.6713	14.3753	0.221712
6	A6	81	78.9056	14.2945	0.222257
6	A6	82	79.14	14.2315	0.221426
6	A6	83	79.3743	14.1753	0.218878
6	A6	84	79.6087	14.1135	0.215159
6	A6	85	79.843	14.0762	0.211508
6	A6	86	80.0774	14.0552	0.2093
6	A6	87	80.3117	13.9824	0.209563
6	A6	88	80.5461	13.9059	0.212892
6	A6	89	80.7805	13.9301	0.219943
6	A6	90	81.0148	13.8207	0.231593
6	A6	91	81.2492	13.769	0.251256
6	A6	92	81.4835	13.7221	0.286452
6	A6	93	81.7179	13.6477	0.347614
6	A6	94	81.9522	13.6081	0.447262
6	A6	95	82.1866	13.5788	0.596495
6	A6	96	82.4209	13.4895	0.799742
6	A6	97	82.6553	13.3037	1.04925
6	A6	98	82.8896	13.1105	1.32179
6	A6	99	83.124	12.6898	1.58019
6	A6	100	83.3583	11.9419	1.78074
6	A6	101	83.5927	11.1505	1.88471
6	A6	102	83.827	10.424	1.86998
6	A6	103	84.0614	9.82057	1.73795
6	A6	104	84.2957	9.3386	1.51293
6	A6	105	84.5301	9.06151	1.23438
6	A6	106	84.7645	8.9614	0.945607
6	A6	107	84.9988	8.90572	0.682919
6	A6	108	85.2332	8.92491	0.468911
6	A6	109	85.4675	8.88986	0.311091
6	A6	110	85.7019	8.87665	0.202438
6	A6	111	85.9362	8.85781	0.128523
6	A6	112	86.1706	8.83374	0.0861173
6	A6	113	86.4049	8.83007	0.0629748
6	A6	114	86.6393	8.82884	0.0503742
6	A6	115	86.8736	8.81959	0.0430316
6	A6	116	87.108	8.7701	0.038303
6	A6	117	87.3423	8.77159	0.0352339
6	A6	118	87.5767	8.7899	0.0336503
6	A6	119	87.811	8.777	0.033391
6	A6	120	88.0454	8.75465	0.0339048
6	A6	121	88.2797	8.72001	0.0343376
6	A6	122	88.5141	8.7409	0.0339442
6	A6	123	88.7485	8.72211	0.0325159
6	A6	124	88.9828	8.68316	0.0304992
6	A6	125	89.2172	8.71923	0.0287641
6	A6	126	89.4515	8.69804	0.0281968
6	A6	127	89.6859	8.68648	0.0293291
6	A6	128	89.9202	8.6731	0.0321538
6	A6	129	90.1546	8.67294	0.0361394
6	A6	130	90.3889	8.66487	0.0403927
6	A6	131	90.6233	8.63544	0.043943
6	A6	132	90.8576	8.60562	0.0460727
6	A6	133	91.092	8.60659	0.0465549
6	A6	134	91.3263	8.60199	0.0456652
6	A6	135	91.5607	8.57884	0.0439479
6	A6	136	91.795	8.57733	0.0418881
6	A6	137	92.0294	8.55162	0.0397535
6	A6	138	92.2637	8.55994	0.0376573
6	A6	139	92.4981	8.51298	0.0357501
6	A6	140	92.7325	8.54251	0.034297
6	A6	141	92.9668	8.52488	0.0335764
6	A6	142	93.2012	8.5118	0.033677
6	A6	143	93.4355	8.50057	0.0344198
6	A6	144	93.6699	8.47557	0.0354525
6	A6	145	93.9042	8.48458	0.0364338
6	A6	146	94.1386	8.45927	0.0371342
6	A6	147	94.3729	8.46999	0.0374096
6	A6	148	94.6073	8.43138	0.0371487
6	A6	149	94.8416	8.42326	0.0363046
7	A7	1	60.1574	13.9781	0.154339
7	A7	2	60.3918	13.9014	0.160254
7	A7	3	60.6261	13.8773	0.165433
7	A7	4	60.8605	13.798	0.169868
7	A7	5	61.0948	13.7977	0.17388
7	A7	6	61.3292	13.7635	0.177775
7	A7	7	61.5635	13.7175	0.181511
7	A7	8	61.7979	13.6398	0.184692
7	A7	9	62.0322	13.6071	0.186862
7	A7	10	62.2666	13.574	0.187862
7	A7	11	62.5009	13.5219	0.188147
7	A7	12	62.7353	13.4509	0.188865
7	A7	13	62.9696	13.4325	0.191604
7	A7	14	63.204	13.3581	0.197744
7	A7	15	63.4383	13.3463	0.207636
7	A7	16	63.6727	13.3323	0.217369
7	A7	17	63.907	13.2723	0.226538
7	A7	18	64.1414	13.1361	0.23362
7	A7	19	64.3757	13.1079	0.23713
7	A7	20	64.6101	13.0278	0.236752
7	A7	21	64.8445	12.98	0.23333
7	A7	22	65.0788	12.9216	0.228454
7	A7	23	65.3132	12.8424	0.223863
7	A7	24	65.5475	12.8011	0.220905
7	A7	25	65.7819	12.7946	0.220131
7	A7	26	66.0162	12.7079	0.221153
7	A7	27	66.2506	12.6678	0.222862
7	A7	28	66.4849	12.6004	0.223936
7	A7	29	66.7193	12.5427	0.223467
7	A7	30	66.9536	12.4706	0.221395
7	A7	31	67.188	12.4014	0.218507
7	A7	32	67.4223	12.3784	0.216011
7	A7	33	67.6567	12.3365	0.214916
7	A7	34	67.891	12.2694	0.21557
7	A7	35	68.1254	12.2482	0.217567
7	A7	36	68.3597	12.167	0.220107
7	A7	37	68.5941	12.1062	0.222483
7	A7	38	68.8285	12.0533	0.224395
7	A7	39	69.0628	11.9803	0.225924
7	A7	40	69.2972	11.9566	0.227213
7	A7	41	69.5315	11.9108	0.228202
7	A7	42	69.7659	11.8165	0.228614
7	A7	43	70.0002	11.7749	0.228222
7	A7	44	70.2346	11.6961	0.227109
7	A7	45	70.4689	11.6441	0.22569
7	A7	46	70.7033	11.6168	0.224466
7	A7	47	70.9376	11.5482	0.223709
7	A7	48	71.172	11.5043	0.22337
7	A7	49	71.4063	11.4266	0.223223
7	A7	50	71.6407	11.3751	0.223115
7	A7	51	71.875	11.3174	0.22306
7	A7	52	72.1094	11.2797	0.22314
7	A7	53	72.3438	11.2171	0.223323
7	A7	54	72.5781	11.1634	0.223415
7	A7	55	72.8125	11.1014	0.22318
7	A7	56	73.0468	11.055	0.222543
7	A7	57	73.2812	10.9588	0.221656
7	A7	58	73.5155	10.9504	0.220744
7	A7	59	73.7499	10.8965	0.219869
7	A7	60	73.9842	10.8376	0.218822
7	A7	61	74.2186	10.7629	0.217275
7	A7	62	74.4529	10.7224	0.215084
7	A7	63	74.6873	10.6421	0.212471
7	A7	64	74.9216	10.6165	0.209939
7	A7	65	75.156	10.5781	0.207311
7	A7	66	75.3903	10.5176	0.205731
7	A7	67	75.6247	10.4672	0.205114
7	A7	68	75.859	10.4085	0.205162
7	A7	69	76.0934	10.3777	0.205682
7	A7	70	76.3277	10.2968	0.206681
7	A7	71	76.5621	10.2793	0.208187
7	A7	72	76.7965	10.2185	0.209944
7	A7	73	77.0308	10.1725	0.211041
7	A7	74	77.2652	10.1123	0.21136
7	A7	75	77.4995	10.0534	0.21051
7	A7	76	77.7339	10.0022	0.208067
7	A7	77	77.9682	9.92246	0.204571
7	A7	78	78.2026	9.92094	0.201317
7	A7	79	78.4369	9.87679	0.199234
7	A7	80	78.6713	9.79828	0.198778
7	A7	81	78.9056	9.75817	0.199865
7	A7	82	79.14	9.73257	0.202024
7	A7	83	79.3743	9.66397	0.204615
7	A7	84	79.6087	9.60351	0.207014
7	A7	85	79.843	9.57848	0.208765
7	A7	86	80.0774	9.50855	0.20975
7	A7	87	80.3117	9.4417	0.210237
7	A7	88	80.5461	9.40967	0.211196
7	A7	89	80.7805	9.35736	0.213933
7	A7	90	81.0148	9.30412	0.220392
7	A7	91	81.2492	9.27041	0.233584
7	A7	92	81.4835	9.21264	0.258289
7	A7	93	81.7179	9.1307	0.301701
7	A7	94	81.9522	9.08545	0.373273
7	A7	95	82.1866	9.03854	0.482877
7	A7	96	82.4209	8.94197	0.636904
7	A7	97	82.6553	8.85721	0.8331
7	A7	98	82.8896	8.68357	1.0563
7	A7	99	83.124	8.32149	1.27788
7	A7	100	83.3583	7.63687	1.4607
7	A7	101	83.5927	6.83149	1.56881
7	A7	102	83.827	6.05604	1.57856
7	A7	103	84.0614	5.3951	1.48632
7	A7	104	84.2957	4.88686	1.3096
7	A7	105	84.5301	4.60221	1.08109
7	A7	106	84.7645	4.51126	0.838542
7	A7	107	84.9988	4.4676	0.61455
7	A7	108	85.2332	4.45038	0.429965
7	A7	109	85.4675	4.42892	0.292355
7	A7	110	85.7019	4.41942	0.194648
7	A7	111	85.9362	4.41338	0.114756
7	A7	112	86.1706	4.40042	0.068124
7	A7	113	86.4049	4.39454	0.0423982
7	A7	114	86.6393	4.38736	0.0287155
7	A7	115	86.8736	4.3844	0.021612
7	A7	116	87.108	4.37362	0.0181401
7	A7	117	87.3423	4.37025	0.0168547
7	A7	118	87.5767	4.37334	0.0169974
7	A7	119	87.811	4.35767	0.0179875
7	A7	120	88.0454	4.35838	0.0192299
7	A7	121	88.2797	4.32127	0.0201395
7	A7	122	88.5141	4.35192	0.0202955
7	A7	123	88.7485	4.31884	0.0195649
7	A7	124	88.9828	4.31515	0.0181457
7	A7	125	89.2172	4.31075	0.016484
7	A7	126	89.4515	4.31285	0.0150996
7	A7	127	89.6859	4.30794	0.0143815
7	A7	128	89.9202	4.30413	0.0144475
7	A7	129	90.1546	4.2848	0.0151573
7	A7	130	90.3889	4.28628	0.0162303
7	A7	131	90.6233	4.28554	0.0173809
7	A7	132	90.8576	4.27562	0.0183878
7	A7	133	91.092	4.257	0.0191
7	A7	134	91.3263	4.26393	0.0194284
7	A7	135	91.5607	4.24865	0.0193606
7	A7	136	91.795	4.2419	0.0189707
7	A7	137	92.0294	4.23836	0.0184134
7	A7	138	92.2637	4.2382	0.0178926
7	A7	139	92.4981	4.21502	0.0176289
7	A7	140	92.7325	4.22219	0.0177949
7	A7	141	92.9668	4.21371	0.0184304
7	A7	142	93.2012	4.22447	0.0193788
7	A7	143	93.4355	4.18038	0.0203254
7	A7	144	93.6699	4.1949	0.020966
7	A7	145	93.9042	4.17401	0.0211925
7	A7	146	94.1386	4.17635	0.0211527
7	A7	147	94.3729	4.18125	0.0211068
7	A7	148	94.6073	4.16166	0.0212219
7	A7	149	94.8416	4.14791	0.0214691
8	A8	1	60.1574	7.89462	0.136432
8	A8	2	60.3918	7.90731	0.14191
8	A8	3	60.6261	7.88087	0.14926
8	A8	4	60.8605	7.85199	0.158521
8	A8	5	61.0948	7.81878	0.169048
8	A8	6	61.3292	7.76999	0.179753
8	A8	7	61.5635	7.72503	0.18956
8	A8	8	61.7979	7.65729	0.197636
8	A8	9	62.0322	7.62045	0.201959
8	A8	10	62.2666	7.57894	0.205178
8	A8	11	62.5009	7.53334	0.207495
8	A8	12	62.7353	7.45873	0.209126
8	A8	13	62.9696	7.40618	0.210282
8	A8	14	63.204	7.37593	0.211151
8	A8	15	63.4383	7.32256	0.211852
8	A8	16	63.6727	7.25813	0.21243
8	A8	17	63.907	7.21038	0.212884
8	A8	18	64.1414	7.15638	0.213221
8	A8	19	64.3757	7.10386	0.213461
8	A8	20	64.6101	7.05039	0.2136
8	A8	21	64.8445	7.00345	0.213576
8	A8	22	65.0788	6.96928	0.213305
8	A8	23	65.3132	6.86749	0.212762
8	A8	24	65.5475	6.83405	0.212012
8	A8	25	65.7819	6.80558	0.211191
8	A8	26	66.0162	6.74534	0.210424
8	A8	27	66.2506	6.67992	0.209788
8	A8	28	66.4849	6.6285	0.209325
8	A8	29	66.7193	6.59069	0.209067
8	A8	30	66.9536	6.54277	0.209034
8	A8	31	67.188	6.48265	0.209228
8	A8	32	67.4223	6.43668	0.209656
8	A8	33	67.6567	6.37872	0.210349
8	A8	34	67.891	6.32696	0.211349
8	A8	35	68.1254	6.29328	0.212675
8	A8	36	68.3597	6.22664	0.214262
8	A8	37	68.5941	6.17434	0.215961
8	A8	38	68.8285	6.12481	0.217573
8	A8	39	69.0628	6.06061	0.218897
8	A8	40	69.2972	6.01209	0.21975
8	A8	41	69.5315	5.96835	0.220008
8	A8	42	69.7659	5.89156	0.219624
8	A8	43	70.0002	5.83477	0.218652
8	A8	44	70.2346	5.79538	0.217216
8	A8	45	70.4689	5.73794	0.21545
8	A8	46	70.7033	5.68796	0.213455
8	A8	47	70.9376	5.63194	0.211323
8	A8	48	71.172	5.56931	0.209181
8	A8	49	71.4063	5.52596	0.207209
8	A8	50	71.6407	5.4941	0.205591
8	A8	51	71.875	5.42663	0.204434
8	A8	52	72.1094	5.37967	0.203722
8	A8	53	72.3438	5.34431	0.203336
8	A8	54	72.5781	5.28136	0.203106
8	A8	55	72.8125	5.23714	0.202882
8	A8	56	73.0468	5.18898	0.202571
8	A8	57	73.2812	5.14228	0.202152
8	A8	58	73.5155	5.08641	0.201664
8	A8	59	73.7499	5.04589	0.201169
8	A8	60	73.9842	4.98907	0.200706
8	A8	61	74.2186	4.95697	0.200263
8	A8	62	74.4529	4.89471	0.199781
8	A8	63	74.6873	4.8504	0.199189
8	A8	64	74.9216	4.79755	0.198458
8	A8	65	75.156	4.75727	0.197613
8	A8	66	75.3903	4.7092	0.196407
8	A8	67	75.6247	4.66017	0.1951
8	A8	68	75.859	4.6141	0.193908
8	A8	69	76.0934	4.57064	0.192885
8	A8	70	76.3277	4.52713	0.192059
8	A8	71	76.5621	4.4796	0.191418
8	A8	72	76.7965	4.42912	0.190906
8	A8	73	77.0308	4.39618	0.190426
8	A8	74	77.2652	4.34473	0.189879
8	A8	75	77.4995	4.29557	0.189206
8	A8	76	77.7339	4.25224	0.188426
8	A8	77	77.9682	4.20494	0.187602
8	A8	78	78.2026	4.16798	0.186773
8	A8	79	78.4369	4.12826	0.185899
8	A8	80	78.6713	4.07177	0.184888
8	A8	81	78.9056	4.02615	0.183678
8	A8	82	79.14	3.98476	0.182299
8	A8	83	79.3743	3.95339	0.18086
8	A8	84	79.6087	3.89874	0.179503
8	A8	85	79.843	3.86955	0.178382
8	A8	86	80.0774	3.80728	0.177717
8	A8	87	80.3117	3.77472	0.17785
8	A8	88	80.5461	3.74188	0.179267
8	A8	89	80.7805	3.69793	0.182665
8	A8	90	81.0148	3.65344	0.189238
8	A8	91	81.2492	3.61009	0.20003
8	A8	92	81.4835	3.56551	0.214899
8	A8	93	81.7179	3.50978	0.241542
8	A8	94	81.9522	3.46516	0.287018
8	A8	95	82.1866	3.42491	0.359196
8	A8	96	82.4209	3.36691	0.463959
8	A8	97	82.6553	3.30192	0.601216
8	A8	98	82.8896	3.18271	0.761184
8	A8	99	83.124	2.92749	0.923111
8	A8	100	83.3583	2.45352	1.05835
8	A8	101	83.5927	1.78183	1.13786
8	A8	102	83.827	1.08806	1.14165
8	A8	103	84.0614	0.49217	1.06621
8	A8	104	84.2957	0.125515	0.926131
8	A8	105	84.5301	0.0067367	0.74902
8	A8	106	84.7645	-0.0103455	0.566238
8	A8	107	84.9988	-0.0138685	0.4036
8	A8	108	85.2332	-0.0178743	0.275872
8	A8	109	85.4675	-0.0195404	0.180901
8	A8	110	85.7019	-0.0180699	0.0969444
8	A8	111	85.9362	-0.0208429	0.0492007
8	A8	112	86.1706	-0.0235008	0.0246495
8	A8	113	86.4049	-0.0238169	0.013188
8	A8	114	86.6393	-0.026806	0.00826924
8	A8	115	86.8736	-0.028035	0.00624493
8	A8	116	87.108	-0.0286311	0.00534554
8	A8	117	87.3423	-0.0282758	0.00482471
8	A8	118	87.5767	-0.0323639	0.00442125
8	A8	119	87.811	-0.0344098	0.00408229
8	A8	120	88.0454	-0.0330653	0.0038335
8	A8	121	88.2797	-0.0324262	0.00371154
8	A8	122	88.5141	-0.0359586	0.00372712
8	A8	123	88.7485	-0.03691	0.00385572
8	A8	124	88.9828	-0.0374821	0.00405052
8	A8	125	89.2172	-0.0390263	0.00426014
8	A8	126	89.4515	-0.038305	0.00443842
8	A8	127	89.6859	-0.0417575	0.00454946
8	A8	128	89.9202	-0.0447894	0.00457655
8	A8	129	90.1546	-0.0431721	0.00453034
8	A8	130	90.3889	-0.0459818	0.00444075
8	A8	131	90.6233	-0.0446314	0.0043287
8	A8	132	90.8576	-0.0461105	0.00418086
8	A8	133	91.092	-0.0501182	0.00395772
8	A8	134	91.3263	-0.0498963	0.00363904
8	A8	135	91.5607	-0.0533657	0.00327094
8	A8	136	91.795	-0.0498573	0.00296618
8	A8	137	92.0294	-0.0494578	0.00284547
8	A8	138	92.2637	-0.0506846	0.00295883
8	A8	139	92.4981	-0.0532696	0.00324842
8	A8	140	92.7325	-0.055764	0.00358024
8	A8	141	92.9668	-0.0557779	0.00381902
8	A8	142	93.2012	-0.0559084	0.00389139
8	A8	143	93.4355	-0.0594661	0.00380208
8	A8	144	93.6699	-0.0578752	0.00360848
8	A8	145	93.9042	-0.0597596	0.00338249
8	A8	146	94.1386	-0.06102	0.00318336
8	A8	147	94.3729	-0.0606874	0.00304714
8	A8	148	94.6073	-0.0619948	0.00298531
8	A8	149	94.8416	-0.0619752	0.00298803
9	A9	1	60.1574	6.51284	0.177089
9	A9	2	60.3918	6.47549	0.178124
9	A9	3	60.6261	6.44085	0.179061
9	A9	4	60.8605	6.38094	0.179735
9	A9	5	61.0948	6.34332	0.18012
9	A9	6	61.3292	6.29205	0.180331
9	A9	7	61.5635	6.25786	0.180538
9	A9	8	61.7979	6.20912	0.180874
9	A9	9	62.0322	6.15008	0.181354
9	A9	10	62.2666	6.11838	0.181877
9	A9	11	62.5009	6.07987	0.182275
9	A9	12	62.7353	6.0201	0.1824
9	A9	13	62.9696	5.95711	0.182206
9	A9	14	63.204	5.92056	0.181751
9	A9	15	63.4383	5.89273	0.181155
9	A9	16	63.6727	5.82824	0.180533
9	A9	17	63.907	5.7885	0.179976
9	A9	18	64.1414	5.73989	0.179577
9	A9	19	64.3757	5.68921	0.179434
9	A9	20	64.6101	5.65019	0.179602
9	A9	21	64.8445	5.61924	0.180035
9	A9	22	65.0788	5.56802	0.180566
9	A9	23	65.3132	5.50951	0.180979
9	A9	24	65.5475	5.46138	0.181121
9	A9	25	65.7819	5.42676	0.180973
9	A9	26	66.0162	5.36671	0.180643
9	A9	27	66.2506	5.32992	0.180283
9	A9	28	66.4849	5.28378	0.180002
9	A9	29	66.7193	5.24146	0.17983
9	A9	30	66.9536	5.19392	0.179743
9	A9	31	67.188	5.14085	0.179718
9	A9	32	67.4223	5.10398	0.179775
9	A9	33	67.6567	5.05181	0.179966
9	A9	34	67.891	5.01252	0.180336
9	A9	35	68.1254	4.96977	0.180871
9	A9	36	68.3597	4.91373	0.181485
9	A9	37	68.5941	4.87409	0.182044
9	A9	38	68.8285	4.83031	0.182408
9	A9	39	69.0628	4.76417	0.182482
9	A9	40	69.2972	4.73093	0.182227
9	A9	41	69.5315	4.68781	0.181664
9	A9	42	69.7659	4.62878	0.180858
9	A9	43	70.0002	4.58708	0.179905
9	A9	44	70.2346	4.545	0.178911
9	A9	45	70.4689	4.49578	0.177972
9	A9	46	70.7033	4.46202	0.177158
9	A9	47	70.9376	4.40609	0.176496
9	A9	48	71.172	4.36626	0.175984
9	A9	49	71.4063	4.32821	0.175595
9	A9	50	71.6407	4.27768	0.175287
9	A9	51	71.875	4.23776	0.175015
9	A9	52	72.1094	4.19335	0.174734
9	A9	53	72.3438	4.14972	0.17441
9	A9	54	72.5781	4.10832	0.174018
9	A9	55	72.8125	4.05681	0.173538
9	A9	56	73.0468	4.02978	0.17296
9	A9	57	73.2812	3.98225	0.172289
9	A9	58	73.5155	3.92533	0.171558
9	A9	59	73.7499	3.89709	0.170834
9	A9	60	73.9842	3.86219	0.170094
9	A9	61	74.2186	3.80734	0.1691
9	A9	62	74.4529	3.77252	0.168355
9	A9	63	74.6873	3.73701	0.167706
9	A9	64	74.9216	3.69163	0.166909
9	A9	65	75.156	3.65139	0.165732
9	A9	66	75.3903	3.60124	0.164057
9	A9	67	75.6247	3.57656	0.16195
9	A9	68	75.859	3.52184	0.159654
9	A9	69	76.0934	3.4974	0.157515
9	A9	70	76.3277	3.45538	0.155857
9	A9	71	76.5621	3.41854	0.15487
9	A9	72	76.7965	3.38422	0.154511
9	A9	73	77.0308	3.34856	0.154503
9	A9	74	77.2652	3.31644	0.154417
9	A9	75	77.4995	3.26652	0.153863
9	A9	76	77.7339	3.2253	0.152685
9	A9	77	77.9682	3.19058	0.151049
9	A9	78	78.2026	3.16489	0.149363
9	A9	79	78.4369	3.11793	0.148071
9	A9	80	78.6713	3.09271	0.147442
9	A9	81	78.9056	3.05859	0.147462
9	A9	82	79.14	3.01836	0.147871
9	A9	83	79.3743	2.98092	0.148303
9	A9	84	79.6087	2.94724	0.148441
9	A9	85	79.843	2.90743	0.148131
9	A9	86	80.0774	2.87538	0.147422
9	A9	87	80.3117	2.83142	0.146556
9	A9	88	80.5461	2.80483	0.145928
9	A9	89	80.7805	2.76821	0.146085
9	A9	90	81.0148	2.73385	0.147857
9	A9	91	81.2492	2.70149	0.152693
9	A9	92	81.4835	2.66629	0.163241
9	A9	93	81.7179	2.62246	0.17724
9	A9	94	81.9522	2.59364	0.196305
9	A9	95	82.1866	2.55749	0.228067
9	A9	96	82.4209	2.51753	0.276327
9	A9	97	82.6553	2.46929	0.342565
9	A9	98	82.8896	2.40261	0.423641
9	A9	99	83.124	2.27443	0.510295
9	A9	100	83.3583	2.01633	0.587792
9	A9	101	83.5927	1.56749	0.639384
9	A9	102	83.827	1.01219	0.651747
9	A9	103	84.0614	0.511251	0.620086
9	A9	104	84.2957	0.231015	0.550298
9	A9	105	84.5301	0.169174	0.456925
9	A9	106	84.7645	0.160146	0.357888
9	A9	107	84.9988	0.161607	0.268645
9	A9	108	85.2332	0.161908	0.198393
9	A9	109	85.4675	0.162365	0.129104
9	A9	110	85.7019	0.157779	0.0690202
9	A9	111	85.9362	0.154093	0.0355346
9	A9	112	86.1706	0.155502	0.0187235
9	A9	113	86.4049	0.151757	0.0110277
9	A9	114	86.6393	0.150322	0.00769541
9	A9	115	86.8736	0.149547	0.00619374
9	A9	116	87.108	0.147287	0.00537629
9	A9	117	87.3423	0.146802	0.00481762
9	A9	118	87.5767	0.144455	0.00440441
9	A9	119	87.811	0.144688	0.0041239
9	A9	120	88.0454	0.145372	0.00397086
9	A9	121	88.2797	0.141196	0.00392255
9	A9	122	88.5141	0.139885	0.00394765
9	A9	123	88.7485	0.141316	0.00402102
9	A9	124	88.9828	0.139957	0.00412528
9	A9	125	89.2172	0.137995	0.00423773
9	A9	126	89.4515	0.136845	0.00432143
9	A9	127	89.6859	0.135175	0.00433394
9	A9	128	89.9202	0.134016	0.0042526
9	A9	129	90.1546	0.133542	0.00409846
9	A9	130	90.3889	0.131039	0.00393929
9	A9	131	90.6233	0.131114	0.00386351
9	A9	132	90.8576	0.132854	0.0039347
9	A9	133	91.092	0.13052	0.00415131
9	A9	134	91.3263	0.128362	0.00443947
9	A9	135	91.5607	0.125123	0.00468607
9	A9	136	91.795	0.126426	0.00479434
9	A9	137	92.0294	0.122974	0.00472824
9	A9	138	92.2637	0.123847	0.00452282
9	A9	139	92.4981	0.119712	0.00426076
9	A9	140	92.7325	0.122846	0.00403211
9	A9	141	92.9668	0.120245	0.00389728
9	A9	142	93.2012	0.119811	0.0038683
9	A9	143	93.4355	0.117123	0.00391327
9	A9	144	93.6699	0.117917	0.00397867
9	A9	145	93.9042	0.11465	0.00401555
9	A9	146	94.1386	0.11641	0.00399703
9	A9	147	94.3729	0.112388	0.00392221
9	A9	148	94.6073	0.112364	0.00380978
9	A9	149	94.8416	0.113069	0.00368647
10	A10	1	60.1574	13.1924	0.142082
10	A10	2	60.3918	13.1403	0.14673
10	A10	3	60.6261	13.0966	0.151698
10	A10	4	60.8605	13.0931	0.157249
10	A10	5	61.0948	13.0514	0.163475
10	A10	6	61.3292	13.0225	0.170152
10	A10	7	61.5635	12.9489	0.176764
10	A10	8	61.7979	12.9293	0.1827
10	A10	9	62.0322	12.8701	0.187463
10	A10	10	62.2666	12.8315	0.190882
10	A10	11	62.5009	12.7931	0.193207
10	A10	12	62.7353	12.7147	0.195112
10	A10	13	62.9696	12.6844	0.197504
10	A10	14	63.204	12.6448	0.201159
10	A10	15	63.4383	12.5996	0.206359
10	A10	16	63.6727	12.5892	0.211562
10	A10	17	63.907	12.4671	0.216501
10	A10	18	64.1414	12.4278	0.220946
10	A10	19	64.3757	12.4356	0.224341
10	A10	20	64.6101	12.311	0.226453
10	A10	21	64.8445	12.2496	0.227346
10	A10	22	65.0788	12.2375	0.227238
10	A10	23	65.3132	12.1548	0.2263
10	A10	24	65.5475	12.1047	0.224572
10	A10	25	65.7819	12.0734	0.222047
10	A10	26	66.0162	11.9747	0.218892
10	A10	27	66.2506	11.9302	0.215614
10	A10	28	66.4849	11.8817	0.212986
10	A10	29	66.7193	11.8635	0.211738
10	A10	30	66.9536	11.8053	0.212244
10	A10	31	67.188	11.7353	0.214363
10	A10	32	67.4223	11.7128	0.217528
10	A10	33	67.6567	11.6407	0.220971
10	A10	34	67.891	11.5986	0.223968
10	A10	35	68.1254	11.5224	0.226045
10	A10	36	68.3597	11.4786	0.227069
10	A10	37	68.5941	11.4206	0.227283
10	A10	38	68.8285	11.3425	0.227149
10	A10	39	69.0628	11.3089	0.227109
10	A10	40	69.2972	11.2691	0.227338
10	A10	41	69.5315	11.2032	0.227661
10	A10	42	69.7659	11.1369	0.227672
10	A10	43	70.0002	11.0874	0.226994
10	A10	44	70.2346	11.0135	0.225472
10	A10	45	70.4689	10.9822	0.223244
10	A10	46	70.7033	10.9231	0.220649
10	A10	47	70.9376	10.8595	0.218109
10	A10	48	71.172	10.8093	0.216025
10	A10	49	71.4063	10.7734	0.214722
10	A10	50	71.6407	10.714	0.214372
10	A10	51	71.875	10.6606	0.214935
10	A10	52	72.1094	10.6238	0.216168
10	A10	53	72.3438	10.5603	0.217668
10	A10	54	72.5781	10.5105	0.218981
10	A10	55	72.8125	10.4468	0.219738
10	A10	56	73.0468	10.4075	0.21976
10	A10	57	73.2812	10.3429	0.219113
10	A10	58	73.5155	10.2844	0.218068
10	A10	59	73.7499	10.2412	0.217
10	A10	60	73.9842	10.1865	0.216209
10	A10	61	74.2186	10.1462	0.215775
10	A10	62	74.4529	10.0878	0.215512
10	A10	63	74.6873	10.0293	0.215072
10	A10	64	74.9216	9.97892	0.21412
10	A10	65	75.156	9.9286	0.21252
10	A10	66	75.3903	9.86952	0.210418
10	A10	67	75.6247	9.82123	0.208181
10	A10	68	75.859	9.77799	0.205666
10	A10	69	76.0934	9.72852	0.204158
10	A10	70	76.3277	9.69687	0.203854
10	A10	71	76.5621	9.63187	0.2046
10	A10	72	76.7965	9.57942	0.205978
10	A10	73	77.0308	9.5596	0.207481
10	A10	74	77.2652	9.46736	0.208552
10	A10	75	77.4995	9.44415	0.208941
10	A10	76	77.7339	9.38824	0.208734
10	A10	77	77.9682	9.33417	0.207837
10	A10	78	78.2026	9.27734	0.206186
10	A10	79	78.4369	9.24189	0.204324
10	A10	80	78.6713	9.18944	0.202713
10	A10	81	78.9056	9.12514	0.201721
10	A10	82	79.14	9.10778	0.201416
10	A10	83	79.3743	9.05605	0.201497
10	A10	84	79.6087	9.00326	0.201458
10	A10	85	79.843	8.93655	0.201012
10	A10	86	80.0774	8.90357	0.20051
10	A10	87	80.3117	8.8244	0.201116
10	A10	88	80.5461	8.82524	0.204706
10	A10	89	80.7805	8.77825	0.212351
10	A10	90	81.0148	8.71633	0.225725
10	A10	91	81.2492	8.66769	0.24976
10	A10	92	81.4835	8.60827	0.290639
10	A10	93	81.7179	8.54773	0.356793
10	A10	94	81.9522	8.50228	0.457482
10	A10	95	82.1866	8.41435	0.599419
10	A10	96	82.4209	8.32978	0.782023
10	A10	97	82.6553	8.15155	0.993088
10	A10	98	82.8896	7.86524	1.20742
10	A10	99	83.124	7.29916	1.39044
10	A10	100	83.3583	6.51091	1.50677
10	A10	101	83.5927	5.75098	1.53089
10	A10	102	83.827	5.11538	1.45567
10	A10	103	84.0614	4.59764	1.29476
10	A10	104	84.2957	4.30441	1.0781
10	A10	105	84.5301	4.18188	0.842414
10	A10	106	84.7645	4.15318	0.620958
10	A10	107	84.9988	4.14386	0.436165
10	A10	108	85.2332	4.13185	0.297267
10	A10	109	85.4675	4.11186	0.200278
10	A10	110	85.7019	4.10149	0.119825
10	A10	111	85.9362	4.09212	0.0731785
10	A10	112	86.1706	4.09084	0.0477403
10	A10	113	86.4049	4.07854	0.0343769
10	A10	114	86.6393	4.06922	0.0274196
10	A10	115	86.8736	4.06836	0.0237949
10	A10	116	87.108	4.0602	0.022029
10	A10	117	87.3423	4.05316	0.0214624
10	A10	118	87.5767	4.05228	0.0217472
10	A10	119	87.811	4.03847	0.022566
10	A10	120	88.0454	4.03079	0.0235267
10	A10	121	88.2797	4.02378	0.0241781
10	A10	122	88.5141	4.0191	0.0241264
10	A10	123	88.7485	4.00168	0.0232016
10	A10	124	88.9828	3.99254	0.0215754
10	A10	125	89.2172	3.99443	0.019737
10	A10	126	89.4515	3.99669	0.0182784
10	A10	127	89.6859	3.98495	0.0175885
10	A10	128	89.9202	3.98436	0.0176396
10	A10	129	90.1546	3.97347	0.0180193
10	A10	130	90.3889	3.96745	0.0182138
10	A10	131	90.6233	3.95206	0.0179723
10	A10	132	90.8576	3.9438	0.0174942
10	A10	133	91.092	3.95955	0.0173045
10	A10	134	91.3263	3.95761	0.0178823
10	A10	135	91.5607	3.93825	0.0193005
10	A10	136	91.795	3.93368	0.0211371
10	A10	137	92.0294	3.91363	0.0227025
10	A10	138	92.2637	3.92642	0.0234182
10	A10	139	92.4981	3.90132	0.0230992
10	A10	140	92.7325	3.89239	0.0219958
10	A10	141	92.9668	3.89924	0.0206132
10	A10	142	93.2012	3.90007	0.0194358
10	A10	143	93.4355	3.88222	0.0187093
10	A10	144	93.6699	3.87809	0.018391
10	A10	145	93.9042	3.87039	0.0182793
10	A10	146	94.1386	3.86771	0.0181919
10	A10	147	94.3729	3.86038	0.0180778
10	A10	148	94.6073	3.85743	0.0179885
10	A10	149	94.8416	3.85353	0.0179857
11	A11	1	60.1574	11.1904	0.160724
11	A11	2	60.3918	11.1892	0.165578
11	A11	3	60.6261	11.1527	0.171111
11	A11	4	60.8605	11.1021	0.176517
11	A11	5	61.0948	11.0646	0.180965
11	A11	6	61.3292	11.0017	0.183923
11	A11	7	61.5635	10.9489	0.185359
11	A11	8	61.7979	10.9367	0.18571
11	A11	9	62.0322	10.852	0.185681
11	A11	10	62.2666	10.8328	0.186032
11	A11	11	62.5009	10.7949	0.187404
11	A11	12	62.7353	10.7178	0.190145
11	A11	13	62.9696	10.6913	0.194157
11	A11	14	63.204	10.6717	0.198764
11	A11	15	63.4383	10.6316	0.202222
11	A11	16	63.6727	10.4877	0.205083
11	A11	17	63.907	10.509	0.207066
11	A11	18	64.1414	10.4441	0.208136
11	A11	19	64.3757	10.3929	0.208359
11	A11	20	64.6101	10.3467	0.207826
11	A11	21	64.8445	10.267	0.206696
11	A11	22	65.0788	10.2402	0.205297
11	A11	23	65.3132	10.1575	0.204064
11	A11	24	65.5475	10.1495	0.203352
11	A11	25	65.7819	10.1007	0.203253
11	A11	26	66.0162	10.0401	0.203613
11	A11	27	66.2506	9.97425	0.204222
11	A11	28	66.4849	9.92002	0.204987
11	A11	29	66.7193	9.8988	0.205951
11	A11	30	66.9536	9.84833	0.207139
11	A11	31	67.188	9.76309	0.208459
11	A11	32	67.4223	9.7576	0.209734
11	A11	33	67.6567	9.67225	0.210877
11	A11	34	67.891	9.61186	0.211999
11	A11	35	68.1254	9.56825	0.213331
11	A11	36	68.3597	9.53716	0.215011
11	A11	37	68.5941	9.466	0.216891
11	A11	38	68.8285	9.42941	0.218562
11	A11	39	69.0628	9.34286	0.219577
11	A11	40	69.2972	9.29617	0.219702
11	A11	41	69.5315	9.22779	0.218989
11	A11	42	69.7659	9.19728	0.217653
11	A11	43	70.0002	9.14623	0.215899
11	A11	44	70.2346	9.081	0.213871
11	A11	45	70.4689	9.00504	0.211751
11	A11	46	70.7033	8.98119	0.209848
11	A11	47	70.9376	8.91959	0.208566
11	A11	48	71.172	8.88689	0.20821
11	A11	49	71.4063	8.80904	0.208788
11	A11	50	71.6407	8.79186	0.209927
11	A11	51	71.875	8.72446	0.210989
11	A11	52	72.1094	8.66341	0.211316
11	A11	53	72.3438	8.60044	0.21051
11	A11	54	72.5781	8.56652	0.208597
11	A11	55	72.8125	8.49122	0.206026
11	A11	56	73.0468	8.45622	0.203485
11	A11	57	73.2812	8.40973	0.201635
11	A11	58	73.5155	8.36315	0.200868
11	A11	59	73.7499	8.31648	0.201173
11	A11	60	73.9842	8.27488	0.202166
11	A11	61	74.2186	8.21269	0.203251
11	A11	62	74.4529	8.15826	0.203845
11	A11	63	74.6873	8.11244	0.203566
11	A11	64	74.9216	8.05751	0.202351
11	A11	65	75.156	8.01189	0.200466
11	A11	66	75.3903	7.93649	0.198415
11	A11	67	75.6247	7.92772	0.196195
11	A11	68	75.859	7.8649	0.19506
11	A11	69	76.0934	7.81972	0.195148
11	A11	70	76.3277	7.79281	0.196166
11	A11	71	76.5621	7.71474	0.197544
11	A11	72	76.7965	7.67341	0.198624
11	A11	73	77.0308	7.6344	0.199008
11	A11	74	77.2652	7.57891	0.198809
11	A11	75	77.4995	7.52052	0.197994
11	A11	76	77.7339	7.48414	0.196632
11	A11	77	77.9682	7.42409	0.195179
11	A11	78	78.2026	7.39791	0.193902
11	A11	79	78.4369	7.33258	0.192913
11	A11	80	78.6713	7.29295	0.192157
11	A11	81	78.9056	7.24784	0.191441
11	A11	82	79.14	7.1984	0.190567
11	A11	83	79.3743	7.15046	0.189446
11	A11	84	79.6087	7.10329	0.188209
11	A11	85	79.843	7.0572	0.187231
11	A11	86	80.0774	7.01238	0.187106
11	A11	87	80.3117	6.97465	0.188607
11	A11	88	80.5461	6.93457	0.192801
11	A11	89	80.7805	6.87172	0.200654
11	A11	90	81.0148	6.84	0.212714
11	A11	91	81.2492	6.79239	0.234525
11	A11	92	81.4835	6.7324	0.27257
11	A11	93	81.7179	6.67126	0.335567
11	A11	94	81.9522	6.637	0.432905
11	A11	95	82.1866	6.54825	0.571221
11	A11	96	82.4209	6.47114	0.749666
11	A11	97	82.6553	6.32541	0.955693
11	A11	98	82.8896	6.01465	1.16394
11	A11	99	83.124	5.41914	1.34019
11	A11	100	83.3583	4.64107	1.45006
11	A11	101	83.5927	3.89379	1.46952
11	A11	102	83.827	3.26882	1.39279
11	A11	103	84.0614	2.7726	1.23419
11	A11	104	84.2957	2.4833	1.02327
11	A11	105	84.5301	2.37331	0.795508
11	A11	106	84.7645	2.3452	0.582545
11	A11	107	84.9988	2.33766	0.405476
11	A11	108	85.2332	2.32738	0.272807
11	A11	109	85.4675	2.31637	0.177129
11	A11	110	85.7019	2.31276	0.101954
11	A11	111	85.9362	2.30601	0.0592235
11	A11	112	86.1706	2.30483	0.0368776
11	A11	113	86.4049	2.29793	0.0260219
11	A11	114	86.6393	2.28975	0.020984
11	A11	115	86.8736	2.28742	0.0185766
11	A11	116	87.108	2.28066	0.0172268
11	A11	117	87.3423	2.27424	0.0162624
11	A11	118	87.5767	2.26854	0.0154308
11	A11	119	87.811	2.27407	0.0146311
11	A11	120	88.0454	2.25525	0.0138258
11	A11	121	88.2797	2.25156	0.013061
11	A11	122	88.5141	2.25578	0.0124792
11	A11	123	88.7485	2.25411	0.0122578
11	A11	124	88.9828	2.25153	0.0124868
11	A11	125	89.2172	2.24148	0.0130908
11	A11	126	89.4515	2.23911	0.0138642
11	A11	127	89.6859	2.22853	0.0145897
11	A11	128	89.9202	2.23297	0.0151372
11	A11	129	90.1546	2.22439	0.0154775
11	A11	130	90.3889	2.21902	0.0156241
11	A11	131	90.6233	2.21282	0.0155763
11	A11	132	90.8576	2.21139	0.0153092
11	A11	133	91.092	2.20564	0.0148145
11	A11	134	91.3263	2.1987	0.0141504
11	A11	135	91.5607	2.19344	0.0134573
11	A11	136	91.795	2.19648	0.0129144
11	A11	137	92.0294	2.19119	0.0126523
11	A11	138	92.2637	2.19251	0.0126808
11	A11	139	92.4981	2.17533	0.0128951
11	A11	140	92.7325	2.17703	0.0131592
11	A11	141	92.9668	2.17482	0.0134099
11	A11	142	93.2012	2.17125	0.0136892
11	A11	143	93.4355	2.16328	0.0140923
11	A11	144	93.6699	2.16184	0.0146738
11	A11	145	93.9042	2.16211	0.0153821
11	A11	146	94.1386	2.14726	0.0160715
11	A11	147	94.3729	2.14779	0.0165837
11	A11	148	94.6073	2.13389	0.0168361
11	A11	149	94.8416	2.14125	0.0168673
12	A12	1	60.1574	20.2288	0.186475
12	A12	2	60.3918	20.1595	0.191275
12	A12	3	60.6261	20.0789	0.196632
12	A12	4	60.8605	20.0874	0.202642
12	A12	5	61.0948	20.0253	0.209027
12	A12	6	61.3292	20.0022	0.21497
12	A12	7	61.5635	19.9056	0.219335
12	A12	8	61.7979	19.8403	0.221249
12	A12	9	62.0322	19.7815	0.220634
12	A12	10	62.2666	19.7417	0.218349
12	A12	11	62.5009	19.6813	0.215872
12	A12	12	62.7353	19.6352	0.214806
12	A12	13	62.9696	19.558	0.216336
12	A12	14	63.204	19.5654	0.220858
12	A12	15	63.4383	19.457	0.226621
12	A12	16	63.6727	19.4514	0.232283
12	A12	17	63.907	19.3537	0.237295
12	A12	18	64.1414	19.3161	0.240472
12	A12	19	64.3757	19.2059	0.241204
12	A12	20	64.6101	19.1269	0.239635
12	A12	21	64.8445	19.1379	0.236517
12	A12	22	65.0788	19.0434	0.232885
12	A12	23	65.3132	18.9602	0.22966
12	A12	24	65.5475	18.9006	0.227352
12	A12	25	65.7819	18.9248	0.225956
12	A12	26	66.0162	18.8348	0.225096
12	A12	27	66.2506	18.7358	0.224437
12	A12	28	66.4849	18.6799	0.224048
12	A12	29	66.7193	18.6426	0.224417
12	A12	30	66.9536	18.6335	0.226063
12	A12	31	67.188	18.5021	0.228972
12	A12	32	67.4223	18.5189	0.232284
12	A12	33	67.6567	18.4394	0.234572
12	A12	34	67.891	18.3801	0.234574
12	A12	35	68.1254	18.2157	0.231977
12	A12	36	68.3597	18.2398	0.227794
12	A12	37	68.5941	18.1879	0.224043
12	A12	38	68.8285	18.1118	0.222549
12	A12	39	69.0628	18.0478	0.225521
12	A12	40	69.2972	18.0733	0.231666
12	A12	41	69.5315	18.0172	0.239398
12	A12	42	69.7659	17.8959	0.24602
12	A12	43	70.0002	17.808	0.249219
12	A12	44	70.2346	17.736	0.248047
12	A12	45	70.4689	17.7157	0.243228
12	A12	46	70.7033	17.5568	0.236639
12	A12	47	70.9376	17.6027	0.230392
12	A12	48	71.172	17.5327	0.225998
12	A12	49	71.4063	17.4705	0.224044
12	A12	50	71.6407	17.3968	0.224368
12	A12	51	71.875	17.3945	0.226474
12	A12	52	72.1094	17.2424	0.229786
12	A12	53	72.3438	17.2676	0.233659
12	A12	54	72.5781	17.2282	0.237309
12	A12	55	72.8125	17.1047	0.239869
12	A12	56	73.0468	17.0377	0.240653
12	A12	57	73.2812	16.964	0.239425
12	A12	58	73.5155	16.9601	0.236462
12	A12	59	73.7499	16.8555	0.232449
12	A12	60	73.9842	16.8127	0.228259
12	A12	61	74.2186	16.7171	0.224757
12	A12	62	74.4529	16.7199	0.222163
12	A12	63	74.6873	16.6423	0.221304
12	A12	64	74.9216	16.6212	0.222201
12	A12	65	75.156	16.5376	0.223879
12	A12	66	75.3903	16.4381	0.225136
12	A12	67	75.6247	16.4547	0.226073
12	A12	68	75.859	16.3375	0.226688
12	A12	69	76.0934	16.3069	0.227076
12	A12	70	76.3277	16.2684	0.227175
12	A12	71	76.5621	16.1973	0.226741
12	A12	72	76.7965	16.131	0.225577
12	A12	73	77.0308	16.0295	0.22375
12	A12	74	77.2652	16.0505	0.220819
12	A12	75	77.4995	15.9548	0.218094
12	A12	76	77.7339	15.919	0.216002
12	A12	77	77.9682	15.8757	0.214571
12	A12	78	78.2026	15.7893	0.213611
12	A12	79	78.4369	15.7224	0.212988
12	A12	80	78.6713	15.7271	0.212729
12	A12	81	78.9056	15.6591	0.212992
12	A12	82	79.14	15.5696	0.213962
12	A12	83	79.3743	15.5319	0.215797
12	A12	84	79.6087	15.4783	0.218511
12	A12	85	79.843	15.4684	0.221919
12	A12	86	80.0774	15.3556	0.225132
12	A12	87	80.3117	15.3341	0.228113
12	A12	88	80.5461	15.2276	0.231957
12	A12	89	80.7805	15.1671	0.238256
12	A12	90	81.0148	15.2106	0.249854
12	A12	91	81.2492	15.0314	0.271086
12	A12	92	81.4835	15.0681	0.308061
12	A12	93	81.7179	14.9334	0.368601
12	A12	94	81.9522	14.884	0.461086
12	A12	95	82.1866	14.7685	0.591489
12	A12	96	82.4209	14.7351	0.758925
12	A12	97	82.6553	14.5409	0.951453
12	A12	98	82.8896	14.2252	1.14478
12	A12	99	83.124	13.6561	1.30594
12	A12	100	83.3583	12.9013	1.40184
12	A12	101	83.5927	12.1506	1.40971
12	A12	102	83.827	11.5153	1.32508
12	A12	103	84.0614	11.0582	1.16358
12	A12	104	84.2957	10.8155	0.95576
12	A12	105	84.5301	10.75	0.737336
12	A12	106	84.7645	10.7403	0.539006
12	A12	107	84.9988	10.743	0.379755
12	A12	108	85.2332	10.7197	0.265357
12	A12	109	85.4675	10.6731	0.17833
12	A12	110	85.7019	10.704	0.117125
12	A12	111	85.9362	10.6399	0.0833491
12	A12	112	86.1706	10.6228	0.0649581
12	A12	113	86.4049	10.6466	0.0542082
12	A12	114	86.6393	10.5786	0.0471756
12	A12	115	86.8736	10.5881	0.0424014
12	A12	116	87.108	10.6047	0.0395148
12	A12	117	87.3423	10.5774	0.0382558
12	A12	118	87.5767	10.5611	0.0380532
12	A12	119	87.811	10.5365	0.0381197
12	A12	120	88.0454	10.5344	0.0378206
12	A12	121	88.2797	10.4974	0.0369491
12	A12	122	88.5141	10.5023	0.0357886
12	A12	123	88.7485	10.5101	0.0348526
12	A12	124	88.9828	10.4738	0.0345771
12	A12	125	89.2172	10.4758	0.0351278
12	A12	126	89.4515	10.4513	0.0364292
12	A12	127	89.6859	10.4476	0.0383369
12	A12	128	89.9202	10.4323	0.0407317
12	A12	129	90.1546	10.4065	0.0434597
12	A12	130	90.3889	10.425	0.0462006
12	A12	131	90.6233	10.3905	0.0484536
12	A12	132	90.8576	10.3508	0.0497518
12	A12	133	91.092	10.3338	0.0499541
12	A12	134	91.3263	10.3422	0.0493512
12	A12	135	91.5607	10.3544	0.0484918
12	A12	136	91.795	10.2962	0.0478625
12	A12	137	92.0294	10.276	0.0477501
12	A12	138	92.2637	10.2808	0.0482751
12	A12	139	92.4981	10.2691	0.0494604
12	A12	140	92.7325	10.274	0.0511536
12	A12	141	92.9668	10.2176	0.0529613
12	A12	142	93.2012	10.2138	0.0543745
12	A12	143	93.4355	10.1685	0.0550819
12	A12	144	93.6699	10.1961	0.0551659
12	A12	145	93.9042	10.1898	0.054996
12	A12	146	94.1386	10.1143	0.0549162
12	A12	147	94.3729	10.1455	0.0550187
12	A12	148	94.6073	10.1135	0.0551724
12	A12	149	94.8416	10.0963	0.05522
13	B1	1	60.1574	15.6653	0.158394
13	B1	2	60.3918	15.6121	0.161801
13	B1	3	60.6261	15.5871	0.165145
13	B1	4	60.8605	15.5027	0.168455
13	B1	5	61.0948	15.5202	0.17183
13	B1	6	61.3292	15.4572	0.175127
13	B1	7	61.5635	15.4122	0.177777
13	B1	8	61.7979	15.3783	0.179019
13	B1	9	62.0322	15.3254	0.178428
13	B1	10	62.2666	15.2281	0.176422
13	B1	11	62.5009	15.229	0.174281
13	B1	12	62.7353	15.1968	0.173652
13	B1	13	62.9696	15.1365	0.175787
13	B1	14	63.204	15.1291	0.180963
13	B1	15	63.4383	15.062	0.188446
13	B1	16	63.6727	15.0467	0.196905
13	B1	17	63.907	14.9345	0.204741
13	B1	18	64.1414	14.9261	0.21034
13	B1	19	64.3757	14.8522	0.214612
13	B1	20	64.6101	14.8015	0.217428
13	B1	21	64.8445	14.7528	0.218669
13	B1	22	65.0788	14.6939	0.218214
13	B1	23	65.3132	14.6404	0.21616
13	B1	24	65.5475	14.5469	0.213052
13	B1	25	65.7819	14.532	0.209895
13	B1	26	66.0162	14.4562	0.20784
13	B1	27	66.2506	14.4457	0.207695
13	B1	28	66.4849	14.3798	0.20955
13	B1	29	66.7193	14.3656	0.21278
13	B1	30	66.9536	14.2252	0.216353
13	B1	31	67.188	14.2504	0.219253
13	B1	32	67.4223	14.1534	0.22083
13	B1	33	67.6567	14.1079	0.220946
13	B1	34	67.891	14.0331	0.219967
13	B1	35	68.1254	13.9782	0.218603
13	B1	36	68.3597	13.953	0.217635
13	B1	37	68.5941	13.8769	0.217616
13	B1	38	68.8285	13.8321	0.218661
13	B1	39	69.0628	13.7951	0.220418
13	B1	40	69.2972	13.7206	0.222203
13	B1	41	69.5315	13.6517	0.223207
13	B1	42	69.7659	13.6034	0.222704
13	B1	43	70.0002	13.5848	0.220286
13	B1	44	70.2346	13.4613	0.216106
13	B1	45	70.4689	13.4316	0.21104
13	B1	46	70.7033	13.3712	0.206565
13	B1	47	70.9376	13.3248	0.20424
13	B1	48	71.172	13.3296	0.204977
13	B1	49	71.4063	13.2401	0.208506
13	B1	50	71.6407	13.218	0.213443
13	B1	51	71.875	13.1688	0.217963
13	B1	52	72.1094	13.0528	0.220712
13	B1	53	72.3438	12.9834	0.221368
13	B1	54	72.5781	12.9599	0.22056
13	B1	55	72.8125	12.9597	0.21928
13	B1	56	73.0468	12.8462	0.218264
13	B1	57	73.2812	12.7786	0.217706
13	B1	58	73.5155	12.7713	0.217324
13	B1	59	73.7499	12.6792	0.216592
13	B1	60	73.9842	12.6685	0.215002
13	B1	61	74.2186	12.5616	0.21231
13	B1	62	74.4529	12.5368	0.208769
13	B1	63	74.6873	12.4492	0.205168
13	B1	64	74.9216	12.4286	0.202343
13	B1	65	75.156	12.3897	0.201364
13	B1	66	75.3903	12.3597	0.202752
13	B1	67	75.6247	12.2902	0.205337
13	B1	68	75.859	12.2307	0.208089
13	B1	69	76.0934	12.1616	0.210302
13	B1	70	76.3277	12.1393	0.211615
13	B1	71	76.5621	12.0676	0.212142
13	B1	72	76.7965	12.018	0.212211
13	B1	73	77.0308	11.9578	0.212057
13	B1	74	77.2652	11.9411	0.211681
13	B1	75	77.4995	11.8461	0.210909
13	B1	76	77.7339	11.8121	0.209554
13	B1	77	77.9682	11.7291	0.207582
13	B1	78	78.2026	11.7287	0.205134
13	B1	79	78.4369	11.6468	0.202253
13	B1	80	78.6713	11.5981	0.199137
13	B1	81	78.9056	11.5486	0.196475
13	B1	82	79.14	11.5052	0.194427
13	B1	83	79.3743	11.4823	0.192982
13	B1	84	79.6087	11.4145	0.192045
13	B1	85	79.843	11.3437	0.191684
13	B1	86	80.0774	11.33	0.192374
13	B1	87	80.3117	11.266	0.195097
13	B1	88	80.5461	11.218	0.201328
13	B1	89	80.7805	11.2025	0.211362
13	B1	90	81.0148	11.1457	0.228226
13	B1	91	81.2492	11.0578	0.256877
13	B1	92	81.4835	11.0179	0.304496
13	B1	93	81.7179	10.9628	0.380688
13	B1	94	81.9522	10.8845	0.49534
13	B1	95	82.1866	10.8256	0.654342
13	B1	96	82.4209	10.7212	0.854238
13	B1	97	82.6553	10.5611	1.07825
13	B1	98	82.8896	10.1822	1.29647
13	B1	99	83.124	9.50964	1.47169
13	B1	100	83.3583	8.73998	1.5695
13	B1	101	83.5927	8.05811	1.56885
13	B1	102	83.827	7.50838	1.46868
13	B1	103	84.0614	7.03012	1.28782
13	B1	104	84.2957	6.74213	1.05881
13	B1	105	84.5301	6.64719	0.818177
13	B1	106	84.7645	6.62	0.597182
13	B1	107	84.9988	6.6083	0.415758
13	B1	108	85.2332	6.59023	0.281077
13	B1	109	85.4675	6.5874	0.186908
13	B1	110	85.7019	6.54159	0.117561
13	B1	111	85.9362	6.54238	0.0779385
13	B1	112	86.1706	6.54178	0.0568682
13	B1	113	86.4049	6.55182	0.0461892
13	B1	114	86.6393	6.50288	0.040658
13	B1	115	86.8736	6.49588	0.0372995
13	B1	116	87.108	6.49388	0.0347198
13	B1	117	87.3423	6.4856	0.0325243
13	B1	118	87.5767	6.47754	0.0307897
13	B1	119	87.811	6.4674	0.0296835
13	B1	120	88.0454	6.45274	0.0292659
13	B1	121	88.2797	6.44961	0.0294845
13	B1	122	88.5141	6.42961	0.030207
13	B1	123	88.7485	6.44651	0.0312329
13	B1	124	88.9828	6.42048	0.0322805
13	B1	125	89.2172	6.40258	0.0330459
13	B1	126	89.4515	6.39182	0.0333285
13	B1	127	89.6859	6.38946	0.033128
13	B1	128	89.9202	6.38505	0.0326183
13	B1	129	90.1546	6.36687	0.0320184
13	B1	130	90.3889	6.36252	0.0314887
13	B1	131	90.6233	6.34157	0.0311141
13	B1	132	90.8576	6.34633	0.0309397
13	B1	133	91.092	6.33989	0.0310013
13	B1	134	91.3263	6.32242	0.0313208
13	B1	135	91.5607	6.3099	0.031908
13	B1	136	91.795	6.30285	0.0327611
13	B1	137	92.0294	6.29752	0.0338334
13	B1	138	92.2637	6.29349	0.0349628
13	B1	139	92.4981	6.27675	0.0358475
13	B1	140	92.7325	6.25027	0.0361577
13	B1	141	92.9668	6.24816	0.0357532
13	B1	142	93.2012	6.23247	0.0348362
13	B1	143	93.4355	6.24906	0.0338792
13	B1	144	93.6699	6.21963	0.0333961
13	B1	145	93.9042	6.21215	0.0336783
13	B1	146	94.1386	6.19536	0.0346991
13	B1	147	94.3729	6.21574	0.0361636
13	B1	148	94.6073	6.17318	0.0376573
13	B1	149	94.8416	6.164	0.0388139
14	B2	1	60.1574	8.98888	0.188224
14	B2	2	60.3918	8.96539	0.191003
14	B2	3	60.6261	8.92849	0.193736
14	B2	4	60.8605	8.85342	0.19588
14	B2	5	61.0948	8.82368	0.197024
14	B2	6	61.3292	8.76275	0.197391
14	B2	7	61.5635	8.73534	0.197293
14	B2	8	61.7979	8.68339	0.196875
14	B2	9	62.0322	8.61674	0.19615
14	B2	10	62.2666	8.586	0.195204
14	B2	11	62.5009	8.53831	0.194424
14	B2	12	62.7353	8.48999	0.194202
14	B2	13	62.9696	8.42919	0.194867
14	B2	14	63.204	8.40652	0.196474
14	B2	15	63.4383	8.37318	0.198184
14	B2	16	63.6727	8.30117	0.199903
14	B2	17	63.907	8.24974	0.201229
14	B2	18	64.1414	8.19302	0.201969
14	B2	19	64.3757	8.16426	0.202185
14	B2	20	64.6101	8.10265	0.202099
14	B2	21	64.8445	8.05686	0.201932
14	B2	22	65.0788	8.01825	0.201825
14	B2	23	65.3132	7.94401	0.201823
14	B2	24	65.5475	7.90868	0.201912
14	B2	25	65.7819	7.88482	0.202062
14	B2	26	66.0162	7.8011	0.202279
14	B2	27	66.2506	7.75751	0.202628
14	B2	28	66.4849	7.70427	0.203197
14	B2	29	66.7193	7.68488	0.203995
14	B2	30	66.9536	7.6191	0.204895
14	B2	31	67.188	7.56332	0.205699
14	B2	32	67.4223	7.50813	0.206304
14	B2	33	67.6567	7.47317	0.206852
[truncated: 9,056 more rows]
