# Supplementary material for: Adipocytes influence choroidal neovascularization via PRDM16
Source: EMBO Mol Med. 2026 May 19;18(6):2379–403. doi: 10.1038/s44321-026-00441-5 (PMC13269495; doi:10.1038/s44321-026-00441-5)
Supplement: Supplementary file 4 — Source data Fig. 3 [file 44321_2026_441_MOESM4_ESM.zip › Figure 3/3B/2019-07-31 Prdm16 KO WAT- BAT- BgAT adipoq-cre and Adipoq-Cre-prdm16 .xls]

## Sheet: Sample Setup
Barcode
Block Type	96-Well Block (0.2mL)
Calibration Background is expired	No
Calibration Background performed on	06-04-2019
Calibration Pure Dye ROX is expired	No
Calibration Pure Dye ROX performed on	02-28-2019
Calibration Pure Dye SYBR is expired	No
Calibration Pure Dye SYBR performed on	02-28-2019
Calibration ROI is expired	No
Calibration ROI performed on	02-28-2019
Calibration Uniformity is expired	No
Calibration Uniformity performed on	06-04-2019
Chemistry	SYBR_GREEN
Comment
Date Created	07-31-2019 18:17:15 PM EDT
Date Modified	07-31-2019 20:14:06 PM EDT
Experiment File Name	D:\Applied Biosystems\QuantStudio 12K Flex Software\User Files\experiments\Sapieha\Roberto\2019-07-31 Prdm16 KO WAT- BAT- BgAT adipoq-cre and Adipoq-Cre-prdm16 14 days after laser n4.eds
Experiment Name	2019-07-31 Prdm16 KO WAT- BAT- BgAT adipoq-cre and Adipoq-Cre-prdm16 14 days after laser n4
Experiment Run Start Time	07-31-2019 18:25:08 PM EDT
Experiment Run Stop Time	07-31-2019 20:14:29 PM EDT
Experiment Type	Comparative Cт (ΔΔCт)
Instrument Name	285880749
Instrument Serial Number	285880749
Instrument Type	QuantStudio 12K Flex
Passive Reference	ROX
Quantification Cycle Method	Ct
Signal Smoothing On	true
Stage/ Cycle where Analysis is performed	Stage 2, Step 2
User Name
Well	Well Position	Sample Name	Sample Color	Biogroup Name	Biogroup Color	Target Name	Target Color	Task	Reporter	Quencher	Quantity	Comments
1	A1	WAT 140	RGB(0,139,69)			tbp	RGB(176,23,31)	UNKNOWN	SYBR	None
2	A2	WAT 158	RGB(255,127,0)			tbp	RGB(176,23,31)	UNKNOWN	SYBR	None
3	A3	WAT 181	RGB(142,56,142)			tbp	RGB(176,23,31)	UNKNOWN	SYBR	None
4	A4	WAT 182	RGB(198,113,113)			tbp	RGB(176,23,31)	UNKNOWN	SYBR	None
5	A5	BgAT 140	RGB(255,127,0)			tbp	RGB(176,23,31)	UNKNOWN	SYBR	None
6	A6	BgAT 158	RGB(139,137,112)			tbp	RGB(176,23,31)	UNKNOWN	SYBR	None
7	A7	BgAT 181	RGB(198,113,113)			tbp	RGB(176,23,31)	UNKNOWN	SYBR	None
8	A8	BgAT 182	RGB(0,245,255)			tbp	RGB(176,23,31)	UNKNOWN	SYBR	None
9	A9	BAT 93	RGB(0,245,255)			tbp	RGB(176,23,31)	UNKNOWN	SYBR	None
10	A10	BAT 104	RGB(238,220,130)			tbp	RGB(176,23,31)	UNKNOWN	SYBR	None
11	A11	BAT 179	RGB(238,44,44)			tbp	RGB(176,23,31)	UNKNOWN	SYBR	None
12	A12	BAT 180	RGB(51,161,201)			tbp	RGB(176,23,31)	UNKNOWN	SYBR	None
13	B1	WAT 140	RGB(0,139,69)			tbp	RGB(176,23,31)	UNKNOWN	SYBR	None
14	B2	WAT 158	RGB(255,127,0)			tbp	RGB(176,23,31)	UNKNOWN	SYBR	None
15	B3	WAT 181	RGB(142,56,142)			tbp	RGB(176,23,31)	UNKNOWN	SYBR	None
16	B4	WAT 182	RGB(198,113,113)			tbp	RGB(176,23,31)	UNKNOWN	SYBR	None
17	B5	BgAT 140	RGB(255,127,0)			tbp	RGB(176,23,31)	UNKNOWN	SYBR	None
18	B6	BgAT 158	RGB(139,137,112)			tbp	RGB(176,23,31)	UNKNOWN	SYBR	None
19	B7	BgAT 181	RGB(198,113,113)			tbp	RGB(176,23,31)	UNKNOWN	SYBR	None
20	B8	BgAT 182	RGB(0,245,255)			tbp	RGB(176,23,31)	UNKNOWN	SYBR	None
21	B9	BAT 93	RGB(0,245,255)			tbp	RGB(176,23,31)	UNKNOWN	SYBR	None
22	B10	BAT 104	RGB(238,220,130)			tbp	RGB(176,23,31)	UNKNOWN	SYBR	None
23	B11	BAT 179	RGB(238,44,44)			tbp	RGB(176,23,31)	UNKNOWN	SYBR	None
24	B12	BAT 180	RGB(51,161,201)			tbp	RGB(176,23,31)	UNKNOWN	SYBR	None
25	C1	WAT 140	RGB(0,139,69)			prdm16	RGB(0,0,255)	UNKNOWN	SYBR	None
26	C2	WAT 158	RGB(255,127,0)			prdm16	RGB(0,0,255)	UNKNOWN	SYBR	None
27	C3	WAT 181	RGB(142,56,142)			prdm16	RGB(0,0,255)	UNKNOWN	SYBR	None
28	C4	WAT 182	RGB(198,113,113)			prdm16	RGB(0,0,255)	UNKNOWN	SYBR	None
29	C5	BgAT 140	RGB(255,127,0)			prdm16	RGB(0,0,255)	UNKNOWN	SYBR	None
30	C6	BgAT 158	RGB(139,137,112)			prdm16	RGB(0,0,255)	UNKNOWN	SYBR	None
31	C7	BgAT 181	RGB(198,113,113)			prdm16	RGB(0,0,255)	UNKNOWN	SYBR	None
32	C8	BgAT 182	RGB(0,245,255)			prdm16	RGB(0,0,255)	UNKNOWN	SYBR	None
33	C9	BAT 93	RGB(0,245,255)			prdm16	RGB(0,0,255)	UNKNOWN	SYBR	None
34	C10	BAT 104	RGB(238,220,130)			prdm16	RGB(0,0,255)	UNKNOWN	SYBR	None
35	C11	BAT 179	RGB(238,44,44)			prdm16	RGB(0,0,255)	UNKNOWN	SYBR	None
36	C12	BAT 180	RGB(51,161,201)			prdm16	RGB(0,0,255)	UNKNOWN	SYBR	None
37	D1	WAT 140	RGB(0,139,69)			prdm16	RGB(0,0,255)	UNKNOWN	SYBR	None
38	D2	WAT 158	RGB(255,127,0)			prdm16	RGB(0,0,255)	UNKNOWN	SYBR	None
39	D3	WAT 181	RGB(142,56,142)			prdm16	RGB(0,0,255)	UNKNOWN	SYBR	None
40	D4	WAT 182	RGB(198,113,113)			prdm16	RGB(0,0,255)	UNKNOWN	SYBR	None
41	D5	BgAT 140	RGB(255,127,0)			prdm16	RGB(0,0,255)	UNKNOWN	SYBR	None
42	D6	BgAT 158	RGB(139,137,112)			prdm16	RGB(0,0,255)	UNKNOWN	SYBR	None
43	D7	BgAT 181	RGB(198,113,113)			prdm16	RGB(0,0,255)	UNKNOWN	SYBR	None
44	D8	BgAT 182	RGB(0,245,255)			prdm16	RGB(0,0,255)	UNKNOWN	SYBR	None
45	D9	BAT 93	RGB(0,245,255)			prdm16	RGB(0,0,255)	UNKNOWN	SYBR	None
46	D10	BAT 104	RGB(238,220,130)			prdm16	RGB(0,0,255)	UNKNOWN	SYBR	None
47	D11	BAT 179	RGB(238,44,44)			prdm16	RGB(0,0,255)	UNKNOWN	SYBR	None
48	D12	BAT 180	RGB(51,161,201)			prdm16	RGB(0,0,255)	UNKNOWN	SYBR	None
49	E1	BAT 140	RGB(238,238,0)			tbp	RGB(176,23,31)	UNKNOWN	SYBR	None
50	E2	BAT 158	RGB(142,142,56)			tbp	RGB(176,23,31)	UNKNOWN	SYBR	None
51	E3	BAT 181	RGB(238,18,137)			tbp	RGB(176,23,31)	UNKNOWN	SYBR	None
52	E4	BAT 182	RGB(176,23,31)			tbp	RGB(176,23,31)	UNKNOWN	SYBR	None
53	E5	WAT 93	RGB(176,23,31)			tbp	RGB(176,23,31)	UNKNOWN	SYBR	None
54	E6	WAT 104	RGB(0,0,255)			tbp	RGB(176,23,31)	UNKNOWN	SYBR	None
55	E7	WAT 179	RGB(139,137,112)			tbp	RGB(176,23,31)	UNKNOWN	SYBR	None
56	E8	WAT 180	RGB(238,121,66)			tbp	RGB(176,23,31)	UNKNOWN	SYBR	None
57	E9	BgAT 93	RGB(0,0,255)			tbp	RGB(176,23,31)	UNKNOWN	SYBR	None
58	E10	BgAT 104	RGB(0,139,69)			tbp	RGB(176,23,31)	UNKNOWN	SYBR	None
59	E11	BgAT 179	RGB(238,121,66)			tbp	RGB(176,23,31)	UNKNOWN	SYBR	None
60	E12	BgAT 180	RGB(142,56,142)			tbp	RGB(176,23,31)	UNKNOWN	SYBR	None
61	F1	BAT 140	RGB(238,238,0)			tbp	RGB(176,23,31)	UNKNOWN	SYBR	None
62	F2	BAT 158	RGB(142,142,56)			tbp	RGB(176,23,31)	UNKNOWN	SYBR	None
63	F3	BAT 181	RGB(238,18,137)			tbp	RGB(176,23,31)	UNKNOWN	SYBR	None
64	F4	BAT 182	RGB(176,23,31)			tbp	RGB(176,23,31)	UNKNOWN	SYBR	None
65	F5	WAT 93	RGB(176,23,31)			tbp	RGB(176,23,31)	UNKNOWN	SYBR	None
66	F6	WAT 104	RGB(0,0,255)			tbp	RGB(176,23,31)	UNKNOWN	SYBR	None
67	F7	WAT 179	RGB(139,137,112)			tbp	RGB(176,23,31)	UNKNOWN	SYBR	None
68	F8	WAT 180	RGB(238,121,66)			tbp	RGB(176,23,31)	UNKNOWN	SYBR	None
69	F9	BgAT 93	RGB(0,0,255)			tbp	RGB(176,23,31)	UNKNOWN	SYBR	None
70	F10	BgAT 104	RGB(0,139,69)			tbp	RGB(176,23,31)	UNKNOWN	SYBR	None
71	F11	BgAT 179	RGB(238,121,66)			tbp	RGB(176,23,31)	UNKNOWN	SYBR	None
72	F12	BgAT 180	RGB(142,56,142)			tbp	RGB(176,23,31)	UNKNOWN	SYBR	None
73	G1	BAT 140	RGB(238,238,0)			prdm16	RGB(0,0,255)	UNKNOWN	SYBR	None
74	G2	BAT 158	RGB(142,142,56)			prdm16	RGB(0,0,255)	UNKNOWN	SYBR	None
75	G3	BAT 181	RGB(238,18,137)			prdm16	RGB(0,0,255)	UNKNOWN	SYBR	None
76	G4	BAT 182	RGB(176,23,31)			prdm16	RGB(0,0,255)	UNKNOWN	SYBR	None
77	G5	WAT 93	RGB(176,23,31)			prdm16	RGB(0,0,255)	UNKNOWN	SYBR	None
78	G6	WAT 104	RGB(0,0,255)			prdm16	RGB(0,0,255)	UNKNOWN	SYBR	None
79	G7	WAT 179	RGB(139,137,112)			prdm16	RGB(0,0,255)	UNKNOWN	SYBR	None
80	G8	WAT 180	RGB(238,121,66)			prdm16	RGB(0,0,255)	UNKNOWN	SYBR	None
81	G9	BgAT 93	RGB(0,0,255)			prdm16	RGB(0,0,255)	UNKNOWN	SYBR	None
82	G10	BgAT 104	RGB(0,139,69)			prdm16	RGB(0,0,255)	UNKNOWN	SYBR	None
83	G11	BgAT 179	RGB(238,121,66)			prdm16	RGB(0,0,255)	UNKNOWN	SYBR	None
84	G12	BgAT 180	RGB(142,56,142)			prdm16	RGB(0,0,255)	UNKNOWN	SYBR	None
85	H1	BAT 140	RGB(238,238,0)			prdm16	RGB(0,0,255)	UNKNOWN	SYBR	None
86	H2	BAT 158	RGB(142,142,56)			prdm16	RGB(0,0,255)	UNKNOWN	SYBR	None
87	H3	BAT 181	RGB(238,18,137)			prdm16	RGB(0,0,255)	UNKNOWN	SYBR	None
88	H4	BAT 182	RGB(176,23,31)			prdm16	RGB(0,0,255)	UNKNOWN	SYBR	None
89	H5	WAT 93	RGB(176,23,31)			prdm16	RGB(0,0,255)	UNKNOWN	SYBR	None
90	H6	WAT 104	RGB(0,0,255)			prdm16	RGB(0,0,255)	UNKNOWN	SYBR	None
91	H7	WAT 179	RGB(139,137,112)			prdm16	RGB(0,0,255)	UNKNOWN	SYBR	None
92	H8	WAT 180	RGB(238,121,66)			prdm16	RGB(0,0,255)	UNKNOWN	SYBR	None
93	H9	BgAT 93	RGB(0,0,255)			prdm16	RGB(0,0,255)	UNKNOWN	SYBR	None
94	H10	BgAT 104	RGB(0,139,69)			prdm16	RGB(0,0,255)	UNKNOWN	SYBR	None
95	H11	BgAT 179	RGB(238,121,66)			prdm16	RGB(0,0,255)	UNKNOWN	SYBR	None
96	H12	BgAT 180	RGB(142,56,142)			prdm16	RGB(0,0,255)	UNKNOWN	SYBR	None

## Sheet: Raw Data
Barcode
Block Type	96-Well Block (0.2mL)
Calibration Background is expired	No
Calibration Background performed on	06-04-2019
Calibration Pure Dye ROX is expired	No
Calibration Pure Dye ROX performed on	02-28-2019
Calibration Pure Dye SYBR is expired	No
Calibration Pure Dye SYBR performed on	02-28-2019
Calibration ROI is expired	No
Calibration ROI performed on	02-28-2019
Calibration Uniformity is expired	No
Calibration Uniformity performed on	06-04-2019
Chemistry	SYBR_GREEN
Comment
Date Created	07-31-2019 18:17:15 PM EDT
Date Modified	07-31-2019 20:14:06 PM EDT
Experiment File Name	D:\Applied Biosystems\QuantStudio 12K Flex Software\User Files\experiments\Sapieha\Roberto\2019-07-31 Prdm16 KO WAT- BAT- BgAT adipoq-cre and Adipoq-Cre-prdm16 14 days after laser n4.eds
Experiment Name	2019-07-31 Prdm16 KO WAT- BAT- BgAT adipoq-cre and Adipoq-Cre-prdm16 14 days after laser n4
Experiment Run Start Time	07-31-2019 18:25:08 PM EDT
Experiment Run Stop Time	07-31-2019 20:14:29 PM EDT
Experiment Type	Comparative Cт (ΔΔCт)
Instrument Name	285880749
Instrument Serial Number	285880749
Instrument Type	QuantStudio 12K Flex
Passive Reference	ROX
Quantification Cycle Method	Ct
Signal Smoothing On	true
Stage/ Cycle where Analysis is performed	Stage 2, Step 2
User Name
Well	Well Position	Cycle	x1-m1	x2-m2	x3-m3	x4-m4	x5-m5
1	A1	1	767836	61991.6	86310	639701	17470.5
2	A2	1	618313	52777.1	95253.7	689117	5372.29
3	A3	1	570554	51790.2	107970	677435	7328.81
4	A4	1	534052	175221	478550	811854	984847
5	A5	1	480438	39689.4	118403	653414	4019.15
6	A6	1	314799	31773	117253	640145	-909.079
7	A7	1	472359	38063.4	115387	629931	-417.153
8	A8	1	341702	30402.8	109259	615082	1060.24
9	A9	1	676123	51327.5	108812	630381	5102.65
10	A10	1	525969	44149.8	102483	656868	-1226.28
11	A11	1	617916	56413.2	107924	716494	3565.17
12	A12	1	576462	59696	97135.2	650435	5537.38
13	B1	1	496929	48551.3	92146.6	686394	5239.5
14	B2	1	549351	45810.5	103184	668150	2784.95
15	B3	1	593159	50806.6	119030	652914	5170.92
16	B4	1	622395	49653.2	119092	635743	2511.86
17	B5	1	461633	38076.9	125878	634315	-138.883
18	B6	1	414937	36470.2	136767	624234	2070.96
19	B7	1	442012	34404.5	126357	640445	462.643
20	B8	1	367417	32351.9	123389	618555	1135.43
21	B9	1	536140	44363.8	116472	617155	2684.66
22	B10	1	549381	41323.6	107134	621909	-1598.07
23	B11	1	717668	55663.9	105322	675223	8579.3
24	B12	1	561538	56305.2	99560.3	669502	7489.97
25	C1	1	454003	53217.4	94987.8	698323	3032.09
26	C2	1	668669	61541.5	114300	690788	5073.49
27	C3	1	715968	63370.9	120936	650128	1068.61
28	C4	1	751030	55866.6	130614	646584	-278.877
29	C5	1	548301	46688.6	126643	616877	2737.38
30	C6	1	502181	43483.5	136500	638214	4774.21
31	C7	1	556428	46767.9	144022	668650	1396.59
32	C8	1	450979	42345	128050	602378	4730.29
33	C9	1	817935	63832.1	134351	645580	12489.5
34	C10	1	642717	53770.4	120513	656373	3025.59
35	C11	1	670504	57464.9	112484	688534	1893.42
36	C12	1	688033	70331.6	107160	704813	4260.02
37	D1	1	453332	55254.5	99970.2	701018	451.364
38	D2	1	614019	55117.9	108534	636773	4334.37
39	D3	1	762490	65706.8	122688	641630	-445.306
40	D4	1	584308	49357	130682	635340	-574.326
41	D5	1	598273	48209.5	136894	636533	-2335.35
42	D6	1	446958	41113.1	138600	631118	667.606
43	D7	1	581964	50503	151625	685505	3370.94
44	D8	1	518247	45070.2	137087	608549	3992.63
45	D9	1	595806	50417.9	125799	618874	3074.32
46	D10	1	575696	50998.6	126315	682724	-864.742
47	D11	1	632410	56104.4	108040	632946	4198.26
48	D12	1	667720	62820.1	96497.8	659702	-3170.72
49	E1	1	604690	47627.1	113799	709944	4948.24
50	E2	1	456176	42479.3	111647	654674	4156.93
51	E3	1	399400	38231.5	120590	632073	13381.7
52	E4	1	461562	34903.3	129503	642749	1311.65
53	E5	1	587173	42629.1	139690	649133	-1044.62
54	E6	1	606014	40696.2	142761	646126	2291.77
55	E7	1	582059	44595.1	153548	678969	6247.97
56	E8	1	542038	37985.5	138692	646960	2053.79
57	E9	1	428249	36510.9	135865	636374	12868.3
58	E10	1	427986	36913.5	124039	649534	3192.24
59	E11	1	449299	38085.2	112261	649905	3287.35
60	E12	1	442408	39225.4	104022	679911	4374.8
61	F1	1	563073	49121.3	126816	735888	9956.93
62	F2	1	486929	43357.8	113862	664672	2425.56
63	F3	1	528301	42374.7	120482	637805	-1670.23
64	F4	1	408549	32790.2	130503	634334	1716.42
65	F5	1	609959	42251.2	131806	631041	-6747.03
66	F6	1	792862	53220.9	143089	615999	5369.03
67	F7	1	653884	45419	148824	673885	2582.65
68	F8	1	618036	42231.2	137872	631586	6089.48
69	F9	1	436409	34158.5	135282	651170	3050.39
70	F10	1	457233	38454.8	126848	681560	1721.46
71	F11	1	450327	38168.5	117280	680943	1930.21
72	F12	1	368663	37934.8	107083	718383	2205.1
73	G1	1	633084	60618.8	103579	725051	6810.28
74	G2	1	526268	53534.3	110070	665348	1171.09
75	G3	1	619033	59196.5	117837	650763	700.17
76	G4	1	551347	46784.9	121273	610019	3151.35
77	G5	1	758051	60421.9	141454	660231	5323.02
78	G6	1	608383	47665.5	134253	634243	-139.3
79	G7	1	671741	54000.7	137752	656047	8512.98
80	G8	1	576942	45760.9	126108	633759	4290.8
81	G9	1	559336	47556.6	128353	627573	3146.01
82	G10	1	521892	49786.5	117549	651609	1496.27
83	G11	1	518627	49860.6	99483.1	608095	4440.41
84	G12	1	606392	62929.3	108250	718069	1434.88
85	H1	1	627310	62264.9	94144.4	674795	9073.17
86	H2	1	602480	66440.3	105484	673613	3460.78
87	H3	1	717336	69813.6	115173	665308	5910.9
88	H4	1	468385	46780.3	112949	615864	4130.1
89	H5	1	264397	35894	107064	641845	-2481.3
90	H6	1	642694	57215.1	126519	643747	4283.63
91	H7	1	651861	59181.3	129482	647674	1040.22
92	H8	1	590629	51467.7	114948	612825	1249.9
93	H9	1	461649	44640.2	109890	593462	3533.56
94	H10	1	471788	49224.5	105122	623241	3425.17
95	H11	1	490239	51897.9	96663.6	643548	3152.26
96	H12	1	626262	65566.3	104849	698327	5887.82
1	A1	2	790062	63839	88400	653986	19246.1
2	A2	2	578981	47910.9	97681.5	697592	5081.62
3	A3	2	603654	52943.6	111341	685445	9141.15
4	A4	2	556185	182701	493542	828264	1.03987e+06
5	A5	2	489219	39698.4	121885	660999	3561.78
6	A6	2	325783	32189.2	118230	650340	-475.197
7	A7	2	481467	38983.7	118426	638419	1075.25
8	A8	2	350701	30822.4	111324	623874	793.256
9	A9	2	690610	51986.2	111398	637807	6059.05
10	A10	2	526691	44060.8	103438	663664	-1252.87
11	A11	2	633732	57307.6	110119	725907	4042.52
12	A12	2	588541	61362.2	98533.5	659004	3432.05
13	B1	2	519420	51492.9	94307.3	697302	4660.51
14	B2	2	560007	46734.9	104996	676296	3834.56
15	B3	2	619567	53010.4	120965	659753	4225.03
16	B4	2	622252	49498.7	122138	642251	1207.22
17	B5	2	479663	38885.8	128687	643455	717.406
18	B6	2	428540	38050.2	139054	635064	1718.67
19	B7	2	446726	35123.3	128805	648500	284.352
20	B8	2	384638	32992.6	125958	629193	1863.93
21	B9	2	540020	44809.8	117977	623093	3153.34
22	B10	2	546785	40703	109315	629237	-2110.6
23	B11	2	724687	55681	107865	683776	10015.8
24	B12	2	580584	56921.9	102807	676985	6168.56
25	C1	2	478141	54635.4	96305.1	704193	2866.47
26	C2	2	628022	57833.2	116486	699576	3311.56
27	C3	2	712356	61920.2	123401	654656	3448.68
28	C4	2	778211	57609.8	131936	655562	2040.71
29	C5	2	556373	46679.6	130952	625016	1584.9
30	C6	2	510729	45004.3	139754	646211	5065.11
31	C7	2	572264	48171.9	146283	678364	1457.96
32	C8	2	460072	42450.6	130051	608503	5805.02
33	C9	2	861983	67104.8	138711	657690	15851.6
34	C10	2	638591	53305.1	123257	661831	2287.72
35	C11	2	680208	57488.1	113875	695523	2215.04
36	C12	2	712010	72351.8	108758	715024	3751.6
37	D1	2	469900	56234.6	100793	709288	1629.43
38	D2	2	572221	52516.2	110107	646919	5805.07
39	D3	2	771018	67475.3	124935	649236	2266.84
40	D4	2	604439	50737.4	132392	642789	-332.5
41	D5	2	599375	47818.6	138952	643098	-845.856
42	D6	2	458009	41722.7	142897	641308	1733.39
43	D7	2	590001	50775.9	154715	695286	2932.8
44	D8	2	530597	45668.7	137950	614180	3548.15
45	D9	2	612680	51557.3	128856	626208	2387.73
46	D10	2	571459	49886.6	129396	691643	-1916.97
47	D11	2	623942	55749.3	109960	639338	3609.49
48	D12	2	666474	61606.4	98200	666087	-2720.71
49	E1	2	618988	48700.6	115906	717572	5528.27
50	E2	2	471722	44375	113873	667616	3734.88
51	E3	2	413878	39579	123735	639642	16382.2
52	E4	2	470923	35945.5	131879	650882	2166.86
53	E5	2	606432	44072.5	143014	658830	2245.09
54	E6	2	611721	40952.3	146563	654577	3084.33
55	E7	2	590114	44480.6	155806	688325	6161.16
56	E8	2	548663	38351.7	139802	654907	3163.03
57	E9	2	440804	38221.8	138504	647638	11990.5
58	E10	2	472682	41705.6	128219	658620	4213.38
59	E11	2	460062	39022.8	114234	660352	4829.72
60	E12	2	463424	41004.7	106808	688287	5662.34
61	F1	2	561780	48643.5	128832	748910	12547.8
62	F2	2	504815	43569.5	116267	674876	4003.07
63	F3	2	538272	43249.8	121167	645478	-298.533
64	F4	2	421696	34298.9	132541	642874	1963.09
65	F5	2	631533	43275.1	135000	640317	-4885.21
66	F6	2	799442	54196.5	146576	623767	6378.91
67	F7	2	654690	45815.6	150440	680156	3501.59
68	F8	2	637699	43454.3	141573	642585	6099.11
69	F9	2	446665	34527.1	137366	660985	2203.14
70	F10	2	474841	39980.1	129762	689476	959.16
71	F11	2	463500	40193.1	117933	689146	3720.11
72	F12	2	386759	39358.3	109146	727123	2051.02
73	G1	2	645884	61720.5	104622	735143	7081.85
74	G2	2	532893	54041.2	111836	676707	2102.26
75	G3	2	627905	59196.6	120528	657880	3106.11
76	G4	2	544132	45928	123683	617728	2659.3
77	G5	2	756209	59982.9	143595	672108	5135.74
78	G6	2	617527	48024.6	136945	645322	1812.94
79	G7	2	692059	55597.6	142868	667677	8806.49
80	G8	2	583011	46573.3	129681	642269	2883.87
81	G9	2	578407	49035.4	130479	634986	4164.23
82	G10	2	541960	49572.1	121365	663894	291.579
83	G11	2	533183	50312.4	101306	617577	3232.71
84	G12	2	624378	65319.1	109403	726772	158.697
85	H1	2	660237	65937.2	95091.4	686400	8311.53
86	H2	2	602958	65284.6	106742	680924	5433.61
87	H3	2	727375	70235.5	117370	676124	6568.44
88	H4	2	487136	47582.1	114994	624789	3083.91
89	H5	2	289125	37921.9	109823	654542	-2958.12
90	H6	2	654014	58554.6	130140	656743	4578.93
91	H7	2	659590	59628.5	130222	656975	651.536
92	H8	2	595847	52360.6	117968	621622	2457.55
93	H9	2	470879	46173.2	111967	601713	4089.51
94	H10	2	483247	49592.5	105570	632443	3052.17
95	H11	2	509606	52586.9	99718.8	652422	4258.94
96	H12	2	641818	65398.5	105166	703953	5072.12
1	A1	3	797998	64185.3	88573.3	655312	19703.2
2	A2	3	595515	49571	97137.2	699935	6514.72
3	A3	3	617089	53995.7	111449	687414	8612.84
4	A4	3	568125	182761	493855	830951	1.05067e+06
5	A5	3	498669	40470.8	120940	662430	6016.04
6	A6	3	331654	33149.6	120066	650896	-304.451
7	A7	3	488389	39270	119132	640338	211.617
8	A8	3	355439	30807.4	112340	625288	1747.87
9	A9	3	702149	52990.4	111756	640850	7011.41
10	A10	3	528516	44138.5	103015	663198	-1078.32
11	A11	3	643622	58056.8	110460	726168	3822.69
12	A12	3	593959	60822.4	98945.4	660432	3966.8
13	B1	3	523720	50157.1	93518.3	695294	4477.65
14	B2	3	524690	45228.8	104535	677983	3559.9
15	B3	3	636009	54531.8	122481	661023	5785.65
16	B4	3	643082	51803.8	123817	645070	2167.94
17	B5	3	486191	38599	129534	644480	2306.86
18	B6	3	429279	37409.7	139317	635438	3008.01
19	B7	3	453118	34947.6	130281	651368	1503.81
20	B8	3	386498	33519.2	126274	631131	2045.81
21	B9	3	547867	45003.2	118209	625038	4100.39
22	B10	3	550804	41661.7	109308	632616	-1145.5
23	B11	3	734257	56189.1	107918	682529	10967.6
24	B12	3	586230	57348.9	102276	680625	6461.52
25	C1	3	488671	55065.7	97447.3	705169	3901.89
26	C2	3	632005	58723.6	115788	699005	5083.79
27	C3	3	717268	62759.4	122871	654875	2168.32
28	C4	3	792419	57717.9	133191	657046	2880.5
29	C5	3	561665	47546.7	130299	628550	1553.47
30	C6	3	509374	44556.7	139201	647193	4257.31
31	C7	3	573671	47807	146506	678886	2452.75
32	C8	3	462325	43001.5	129960	610313	5560.23
33	C9	3	886068	67696.6	138524	659704	17448.7
34	C10	3	636896	52695.1	123149	662946	1748.22
35	C11	3	682164	58040.6	114922	695490	1416.78
36	C12	3	719970	72708	110093	716079	3906.51
37	D1	3	470722	55722.4	101346	709713	1709.56
38	D2	3	580158	52728.4	112245	647250	5703.52
39	D3	3	778156	68074.9	126108	652316	272.537
40	D4	3	611630	51964.2	131700	642785	489.139
41	D5	3	603862	47818.3	139787	642512	130.971
42	D6	3	456801	41179.8	142995	639945	451.265
43	D7	3	590613	51291.9	156575	697121	2898.44
44	D8	3	530710	45774.3	139022	615879	4071.39
45	D9	3	624601	52169.4	129521	628302	2619.91
46	D10	3	581435	50589.8	130652	692566	-567.457
47	D11	3	634576	56158.1	109777	636766	4371.01
48	D12	3	683806	63065.3	99056.6	668372	-1216.63
49	E1	3	625246	48869.1	116639	722593	5773.71
50	E2	3	477033	43951.9	115201	668111	5492.62
51	E3	3	420872	38987.7	124194	640530	15481.2
52	E4	3	479657	36123.9	133829	652361	1057.67
53	E5	3	612350	44271.7	143347	661267	1551.92
54	E6	3	608437	40445.1	144992	655617	2072.15
55	E7	3	593191	43946	156808	692736	5967.39
56	E8	3	549585	38362.4	142036	656822	3470.58
57	E9	3	446350	38486.2	140977	650746	13061.2
58	E10	3	499204	44610.2	131688	662104	3841.02
59	E11	3	466214	38626	113619	661962	5218.51
60	E12	3	476849	41843.1	107579	690972	6983.09
61	F1	3	578419	49849.2	132440	753804	12261.2
62	F2	3	515681	45693.8	119205	677446	5240.52
63	F3	3	542602	43464.5	122223	645503	-1453.69
64	F4	3	422458	34143.9	132903	644182	2768.67
65	F5	3	642723	44961.6	136620	644876	-4735.05
66	F6	3	823467	55457.7	148396	629124	8053.59
67	F7	3	662026	46020.7	149488	683200	4128.76
68	F8	3	639682	44190.2	143112	646500	7607.67
69	F9	3	448156	34473.2	136815	662355	3326.97
70	F10	3	478700	40804.4	130878	693006	1577.34
71	F11	3	470411	40095.7	118428	695812	3504.38
72	F12	3	393173	39330.2	109433	730179	2948.58
73	G1	3	656289	61639.6	105421	737631	8600.51
74	G2	3	538114	53331.8	111841	678730	2828.7
75	G3	3	630769	59472	120860	661545	2945.2
76	G4	3	544969	46436.5	124335	621565	3038.14
77	G5	3	752832	59755.8	144202	672069	7484.41
78	G6	3	619155	49016.4	135553	647040	2724.08
79	G7	3	692432	55854.5	141471	671783	9846.1
80	G8	3	587343	46655.3	130048	646479	3155.86
81	G9	3	586562	48794.4	130599	638800	3311.24
82	G10	3	546577	50466.6	121761	665709	3784.52
83	G11	3	539084	50724.4	100908	618231	4994.23
84	G12	3	629713	65047.2	111231	727377	2333.81
85	H1	3	680346	65125.8	96245.7	690428	11175.4
86	H2	3	613626	66755.1	108038	682391	5140.25
87	H3	3	735906	70403.8	115831	679996	6161.95
88	H4	3	493081	47540.2	115689	627309	2583.69
89	H5	3	292564	37433.8	110598	658658	-2818.91
90	H6	3	656090	58059.1	129322	659395	4339.03
91	H7	3	665622	59275.8	130709	660892	1269.66
92	H8	3	600944	52829.7	117647	625081	211.871
93	H9	3	477244	45493.1	112204	603490	1861.91
94	H10	3	487272	50184.2	106778	633758	4800.68
95	H11	3	517487	53995.7	97916.7	656117	5720.91
96	H12	3	645600	66113.2	104820	703597	6615.19
1	A1	4	810907	64649.8	89853.5	656796	20299
2	A2	4	602133	49781.8	98321.6	703542	6369.64
3	A3	4	630552	54809.3	112277	691297	8223.05
4	A4	4	575957	182266	493555	835068	1.05828e+06
5	A5	4	505582	40373.9	121756	666624	5488.04
6	A6	4	336092	33525.1	121342	655605	-340.783
7	A7	4	491146	38926.2	119872	645036	707.548
8	A8	4	360353	31450.7	112614	627539	411.019
9	A9	4	707625	53333.2	111037	642643	6784.49
10	A10	4	536659	45061.6	103944	665401	-879.516
11	A11	4	650653	58021	110581	728282	3273.76
12	A12	4	601413	61124.7	98474.6	662431	4763.83
13	B1	4	530646	50695.6	96779.2	698696	5097.38
14	B2	4	523977	44842	103090	678068	3965.23
15	B3	4	650365	54553.6	124578	663860	7268.07
16	B4	4	652689	51906.3	123919	649055	433.32
17	B5	4	491382	39581.6	130171	646891	3409.63
18	B6	4	431290	38474.8	140115	636202	1589.11
19	B7	4	459099	35070.2	131302	652835	3212.03
20	B8	4	390188	33427.7	126661	632905	1238.82
21	B9	4	552999	44572.1	119418	627155	3271.15
22	B10	4	550833	41624.5	109778	632388	-449.651
23	B11	4	742658	56833.4	109531	684677	11512.2
24	B12	4	589826	57788.9	102425	682560	5313.52
25	C1	4	493114	55688.9	98054	707167	4583.14
26	C2	4	636356	57927.5	116110	701653	3077.7
27	C3	4	714793	62632.9	122370	657070	1972.63
28	C4	4	797447	57069.7	133799	660563	1137.98
29	C5	4	565703	47060	132654	633107	2004.41
30	C6	4	509329	44519.4	139949	650471	4018.45
31	C7	4	573206	47800	146547	681579	2514.27
32	C8	4	464496	42925.7	130478	612398	4772.93
33	C9	4	901470	68842.7	140503	663777	19582.4
34	C10	4	639521	52884.2	124102	665661	3783.62
35	C11	4	687657	57735.2	115104	696216	2608.84
36	C12	4	727129	72851.1	110241	720731	4916.29
37	D1	4	476507	57072.6	101396	711627	1117.54
38	D2	4	587398	53158.9	112417	649165	7451.4
39	D3	4	778058	67740.3	127367	656115	2662.45
40	D4	4	617456	51449.6	133784	647550	853.912
41	D5	4	605461	47724.2	140969	647474	-1216.96
42	D6	4	459373	42191.3	142257	641549	1265.48
43	D7	4	588700	50897.8	156098	698250	2362.21
44	D8	4	533426	45674.4	139926	618360	4708.98
45	D9	4	630996	53332.5	130060	632142	4573.41
46	D10	4	582794	49370.4	131365	696712	-1390.75
47	D11	4	637067	56891.6	111091	641807	4524.58
48	D12	4	691620	63257.9	99945.1	671510	-2923.56
49	E1	4	631744	48884.5	117208	724561	6092.7
50	E2	4	482432	44038.6	116604	670843	5736.08
51	E3	4	424923	38788	124858	644781	17683.7
52	E4	4	483555	36788.7	134191	655271	2482.57
53	E5	4	615698	44735.5	144659	662847	2179.2
54	E6	4	608898	40787.5	147316	656108	2433.65
55	E7	4	596477	44839.3	157620	694788	6866.93
56	E8	4	551191	38028.8	141247	659466	3156.18
57	E9	4	450850	38298.9	141717	653728	13850.7
58	E10	4	521157	46457.4	132662	665051	5197.68
59	E11	4	474442	39603.4	115412	664481	5957.67
60	E12	4	486253	42420.9	107403	695440	6418.65
61	F1	4	588509	50186	129633	755561	15822.7
62	F2	4	523537	44843.3	118758	678651	4025.89
63	F3	4	544807	43541.7	122426	648127	-1583.11
64	F4	4	422904	33405.5	134198	647693	1554.81
65	F5	4	648113	44353.9	137254	647162	-3296.39
66	F6	4	849695	57507.3	149921	633335	5924
67	F7	4	666547	46712.6	149812	686675	5248.46
68	F8	4	645188	44153.5	143713	648849	6422.97
69	F9	4	451895	34482.9	137133	664622	2423.63
70	F10	4	485327	40506.4	130120	694127	1792
71	F11	4	474828	40212.8	117864	694380	3737.4
72	F12	4	398042	39783.6	109707	734891	2313.72
73	G1	4	663938	62225.4	105856	738935	9109.99
74	G2	4	541883	54080.9	111784	679226	2009.05
75	G3	4	634776	60225	121084	662240	4949.19
76	G4	4	547850	46498.6	124172	623285	4157.55
77	G5	4	728118	58523.1	142734	674203	6637.58
78	G6	4	623478	47920.7	136113	645090	1289.66
79	G7	4	696623	55441.9	142842	668593	9375.98
80	G8	4	593524	46621.2	130805	648801	4936.29
81	G9	4	593070	49374.8	131809	639010	4335.91
82	G10	4	551158	51075.1	122189	667026	2757.35
83	G11	4	542929	50830.9	102433	621068	6639.59
84	G12	4	636140	65793.8	112289	730371	1369.87
85	H1	4	692161	65196.8	97550.4	691721	9634.78
86	H2	4	618198	68020.5	107692	687413	7707.96
87	H3	4	737315	70616.1	117640	681185	6888.42
88	H4	4	496621	48659.9	116486	630360	3960.08
89	H5	4	299653	37760.5	110670	659616	-3154.42
90	H6	4	660789	58238.2	130299	662315	3221.95
91	H7	4	671055	60685.8	131453	664758	2381.65
92	H8	4	604898	52259.2	119178	627677	1565.23
93	H9	4	477425	45591.8	113027	605494	3982.22
94	H10	4	492191	50539.1	107657	637835	5422.84
95	H11	4	523157	53933.5	99305.9	656354	5760.4
96	H12	4	647639	65242.9	105889	705932	6450.02
1	A1	5	827523	65737.9	89457.4	660596	23246.1
2	A2	5	610018	50705.4	99175.5	705352	6936.92
3	A3	5	642027	55662.2	112979	692299	10368.9
4	A4	5	583589	184246	495379	839870	1.07382e+06
5	A5	5	511294	40590.6	123928	666746	4472.58
6	A6	5	340440	33832.4	121969	658512	-930.111
7	A7	5	494576	38987.9	120497	646383	1432.91
8	A8	5	364626	31865.4	113115	632183	2707.43
9	A9	5	714077	54466.2	113594	644677	6577.96
10	A10	5	540784	45056.8	104646	667463	912.288
11	A11	5	658921	57774.5	111430	729595	4320.08
12	A12	5	607622	61344.2	98479.4	664853	4526.12
13	B1	5	533645	50814.4	94355.2	702547	7107.51
14	B2	5	542511	46169.5	105403	682270	2736.39
15	B3	5	663570	55723.8	124975	669450	6638.86
16	B4	5	664306	52538.5	124768	649028	3185.57
17	B5	5	497191	39681.1	130165	648105	3107.15
18	B6	5	431865	38540.9	139438	637856	3557.98
19	B7	5	463695	35523.7	131361	656436	2329.34
20	B8	5	394394	33515.5	127607	633871	1948.5
21	B9	5	557314	44998	120235	628980	4129.97
22	B10	5	554375	41437.4	111129	636525	-666.937
23	B11	5	746424	57381	108744	686899	11188.9
24	B12	5	596172	58047.7	102635	683138	5229.98
25	C1	5	500531	55954.8	98598.7	711345	3400.09
26	C2	5	639516	57863.6	118209	702791	5009.34
27	C3	5	721768	63250.5	123560	658421	2678.63
28	C4	5	806443	57633.7	133889	661556	2438.53
29	C5	5	568658	46933.7	134125	633632	2143.78
30	C6	5	512343	44487	141256	651545	4839.08
31	C7	5	572231	48073.8	147779	684911	3472.74
32	C8	5	466012	42699.9	131684	615329	5215.98
33	C9	5	920075	69073.4	141306	665433	22691.2
34	C10	5	645290	53479.7	124928	667846	2090.03
35	C11	5	692267	58230.8	114812	698118	1658.62
36	C12	5	736770	73148.6	111970	723060	3969.69
37	D1	5	478113	55824.4	103212	715820	244.799
38	D2	5	592217	53397.6	111963	651419	6703.79
39	D3	5	781186	68313.8	127129	658347	2153.17
40	D4	5	619509	52411	134844	646095	2225.05
41	D5	5	610779	48099.8	140591	648504	980.806
42	D6	5	461261	41587.9	143842	644374	1616.58
43	D7	5	592922	50715.3	155457	702609	3749.18
44	D8	5	538098	46535.4	141077	620369	5415.55
45	D9	5	638057	53269.9	131327	634370	2275.71
46	D10	5	588963	50201.8	131498	699779	-1396.08
47	D11	5	641079	55864.1	111234	646935	3293.24
48	D12	5	698974	64438.7	99903.7	674443	-1100.98
49	E1	5	619594	48199.8	117592	727646	5661.07
50	E2	5	485510	44332.6	117293	672525	4051.38
51	E3	5	430737	41204.9	124087	647086	17759.9
52	E4	5	488696	36580.2	135297	656758	2980.5
53	E5	5	620124	44662.8	144754	663425	1659.31
54	E6	5	609841	40323.8	147387	657410	2097.39
55	E7	5	600828	44668.5	157471	698346	6386.2
56	E8	5	553734	38551.8	141633	660422	3380.4
57	E9	5	453905	38567.2	142275	658455	14453.3
58	E10	5	533540	48061.6	133178	668624	7093.44
59	E11	5	481088	39849.8	117098	667265	4221.26
60	E12	5	493457	42252.5	107775	696576	7159.08
61	F1	5	599614	51062.7	131916	756757	12530
62	F2	5	531644	45145.5	119339	681107	4967.55
63	F3	5	550184	43950.9	123087	648280	-2943.38
64	F4	5	424763	33381.4	133651	647639	2382.83
65	F5	5	653098	44653.4	137316	645915	-4577.29
66	F6	5	867680	57922.6	151229	633635	7045.73
67	F7	5	669548	46728.3	149527	687340	3387.58
68	F8	5	654017	45118.7	144079	649603	7549.36
69	F9	5	454495	35148.7	138451	666353	1632.08
70	F10	5	489354	41487.2	131544	695796	3514.99
71	F11	5	480420	40653.7	119343	696982	2014.22
72	F12	5	403015	39710.5	110134	735217	2916.91
73	G1	5	673470	62739.3	106964	742712	8376.2
74	G2	5	545343	54549	111509	679683	1964.78
75	G3	5	638549	60252.2	121570	663903	1776.97
76	G4	5	547715	46419.2	125571	625989	3429.5
77	G5	5	730739	57608	143993	675617	8258.41
78	G6	5	674598	52765.1	146412	691862	2754.96
79	G7	5	699706	55900.8	141941	671088	8049.78
80	G8	5	598460	47619.6	131729	653008	3919.91
81	G9	5	595887	50189.3	132413	641953	4845.85
82	G10	5	556975	50404	122483	669382	3076.09
83	G11	5	547912	51354.6	101425	624780	5128.05
84	G12	5	642220	66081.1	110514	732136	3627.07
85	H1	5	701875	67435.6	98830.5	695668	11786
86	H2	5	625689	67699.8	109995	688424	5976.18
87	H3	5	747186	71410.5	118145	684896	6717.99
88	H4	5	502062	49242.3	116706	633174	5231.29
89	H5	5	304846	38573.8	112852	662545	-1471.62
90	H6	5	666802	58670.5	130640	661785	4452.01
91	H7	5	679292	60722.4	132594	665924	2144.29
92	H8	5	609623	53219.7	119880	630327	1855.46
93	H9	5	479671	45610.2	113352	609095	3103.61
94	H10	5	497648	50227	107807	638770	4224.08
95	H11	5	528931	53274.9	100248	657422	6704.96
96	H12	5	652929	65921.7	105211	709892	5599.75
1	A1	6	827498	64376.5	90478.8	663940	22982.4
2	A2	6	612693	51221.9	99743.6	709032	5770.31
3	A3	6	645074	55266.7	112278	695474	9959.86
4	A4	6	588628	183137	492822	841138	1.07164e+06
5	A5	6	514082	41672.2	121962	668376	6774.49
6	A6	6	340064	34466.3	121371	661379	283.572
7	A7	6	496579	39230.2	121794	648623	1566
8	A8	6	363890	31064.9	114705	633338	1998.32
9	A9	6	713369	53755.3	113921	646715	6660.86
10	A10	6	544989	45179.2	105219	669397	-634.892
11	A11	6	661007	57895.3	111486	728987	5227.03
12	A12	6	610107	62772.5	100801	667739	4841.29
13	B1	6	537695	51637.7	94883.4	701629	5158.07
14	B2	6	541755	45839.8	104366	681750	3367.15
15	B3	6	668506	56519.1	126176	671177	7220.4
16	B4	6	667732	53014.1	126384	653390	1348.17
17	B5	6	499802	39398.5	129941	649618	2045.42
18	B6	6	432289	37904.2	140518	639121	2926.42
19	B7	6	463510	35996.5	131944	657633	1182.47
20	B8	6	394449	33821.8	127934	635809	1651.32
21	B9	6	560137	45313.5	119908	631318	5029.85
22	B10	6	548546	41084.8	110167	637432	808.978
23	B11	6	747420	57005	109885	689572	11857.1
24	B12	6	597077	57659.6	103632	685509	6257.86
25	C1	6	500785	55211.5	99228.6	712760	3180.92
26	C2	6	637483	58821.2	117777	704441	5191.25
27	C3	6	720216	62441.4	124337	660052	1874.98
28	C4	6	806947	57619	134882	662798	569.046
29	C5	6	567284	47469.8	133076	636278	2074.45
30	C6	6	512684	44213.7	142023	653505	3872.5
31	C7	6	574894	48543	147793	685827	2391.22
32	C8	6	463804	43137.4	131595	617789	5441.64
33	C9	6	929520	69764.6	143355	668854	22416.7
34	C10	6	645512	53491.7	123610	666019	4245.93
35	C11	6	690448	58314.3	114696	699036	1459.71
36	C12	6	738958	73075.5	112582	726925	4917.17
37	D1	6	475626	55739.9	102271	718901	1110.32
38	D2	6	594131	53409.3	114199	655069	6154.02
39	D3	6	782658	67983.6	127433	659381	1771.64
40	D4	6	620495	51608.3	135751	649919	652.271
41	D5	6	609205	47889.6	140531	649134	-1432.42
42	D6	6	460122	41465.6	144033	645698	3248.78
43	D7	6	591552	50737.1	155839	703776	4263.45
44	D8	6	536267	46262.7	141069	625088	4502.19
45	D9	6	638366	53636	132362	635744	4218.19
46	D10	6	588884	50452.2	132198	701579	-1039.09
47	D11	6	640259	56478.3	112564	645882	4348.13
48	D12	6	703378	64323.8	100493	675549	-1320.13
49	E1	6	622120	48597.4	118278	729568	5093.64
50	E2	6	488566	44497.4	116623	674248	5630.72
51	E3	6	433565	40484.6	126080	646606	19197.1
52	E4	6	486634	36164.3	134489	660052	879.027
53	E5	6	620630	44826.5	145213	664603	3932.02
54	E6	6	608486	40142.3	147341	659884	2355.15
55	E7	6	597381	44586.1	157613	698743	7361.16
56	E8	6	553752	38654.3	142354	663732	3435.25
57	E9	6	453869	39555.2	143617	661038	13284.1
58	E10	6	544594	47904.6	135534	671916	5703.08
59	E11	6	482070	39401.4	117296	670976	5383.99
60	E12	6	497456	43313.4	108009	699231	6008.23
61	F1	6	603957	50338.5	133224	762061	14638.3
62	F2	6	530891	45857.5	119483	683517	5631.38
63	F3	6	548181	43768.2	122638	651575	-1346.74
64	F4	6	422835	33604.2	133856	648608	2992.19
65	F5	6	658180	44948.8	138067	654518	-4547.99
66	F6	6	865717	58361.5	151199	636119	8207.71
67	F7	6	668855	46062.3	150305	690144	5807.46
68	F8	6	656750	45427.8	145093	652256	7858.57
69	F9	6	453122	34206.7	138302	667344	3287.2
70	F10	6	490130	41233	132923	699085	1825.96
71	F11	6	483126	40278.3	118924	700115	3589
72	F12	6	402220	39975.3	110654	737419	3052.76
73	G1	6	675898	62531.8	107830	744687	10685.6
74	G2	6	543772	53835.7	113522	682618	2494.38
75	G3	6	637372	60624.9	122386	667319	2789.08
76	G4	6	548278	46653.8	126552	628957	2477.21
77	G5	6	725455	57477.8	144784	676691	6688.44
78	G6	6	665182	52092.6	145140	684013	1465.33
79	G7	6	699506	55979.4	141158	672749	9494.5
80	G8	6	601667	46953.6	132905	653812	3418.52
81	G9	6	596029	49159.8	133105	643965	6107.57
82	G10	6	556814	51112.1	123162	671484	3046.53
83	G11	6	550773	50585.4	101900	625335	4771.4
84	G12	6	644418	65775.5	111123	733129	1434.02
85	H1	6	701991	66803.3	97940.3	699246	8532.59
86	H2	6	625914	67639.9	108773	691379	6444.21
87	H3	6	747259	71345.4	120156	685997	8292.84
88	H4	6	504561	48692.8	118314	634832	4679.8
89	H5	6	307423	37917.6	111664	663944	-2582.75
90	H6	6	666523	59104.8	131935	665471	4494.93
91	H7	6	681989	60597.3	132945	667549	1394.54
92	H8	6	611210	52407.6	121894	632866	631.386
93	H9	6	483089	44987.3	112517	610131	3359.25
94	H10	6	497450	50645.2	108202	639732	5439.15
95	H11	6	530802	54095.8	99919.4	659608	7282.19
96	H12	6	653071	65706.4	106657	710974	5441.25
1	A1	7	834305	65871	91692.5	667600	22966
2	A2	7	614883	50239.9	98696.5	710375	7877.92
3	A3	7	648190	55173.2	112866	697311	9347
4	A4	7	592702	182449	492206	842466	1.07256e+06
5	A5	7	516722	41308.9	124430	671212	6725.98
6	A6	7	339520	34237.1	123625	662989	294.217
7	A7	7	497288	38536.2	121854	650770	1267.2
8	A8	7	364359	31219.5	114039	634394	1756.95
9	A9	7	718316	54676.2	112873	647722	7817.54
10	A10	7	544279	45002.4	105705	670573	-373.132
11	A11	7	665406	59011.4	113051	730630	4443.96
12	A12	7	612209	62154.2	99746.3	668822	6196.02
13	B1	7	538679	51589.7	95981.5	702499	6252.75
14	B2	7	539987	45683	105557	681425	4856.79
15	B3	7	676340	55873.1	125886	673458	5567.01
16	B4	7	673387	52944.3	126343	655300	2873.33
17	B5	7	500488	40258.4	129705	650358	3112.38
18	B6	7	432741	38050.5	140584	641349	2063.71
19	B7	7	465991	35633.9	133032	659904	2861.39
20	B8	7	395686	33751.1	126893	637217	1442.75
21	B9	7	560233	45122.4	119796	633254	5980.37
22	B10	7	551597	41721	111175	639176	-1725.8
23	B11	7	750650	57704.3	109330	689684	11973.3
24	B12	7	600085	58160.7	103192	686602	6745.34
25	C1	7	503934	54789.4	98509.7	714452	4630.99
26	C2	7	639372	58722.1	117134	704767	5776.2
27	C3	7	718749	63199.6	124300	661184	2653.75
28	C4	7	810602	57613.9	134176	665010	2983.82
29	C5	7	571514	47544.9	133777	638851	2677.03
30	C6	7	513016	44985.5	142283	655541	3474.13
31	C7	7	574278	47977.8	148318	687484	3113.26
32	C8	7	464632	42342.8	133666	620430	6248.83
33	C9	7	938292	69792.8	143519	670507	24788.3
34	C10	7	644233	53469.8	125031	669608	3818.84
35	C11	7	692719	59056.9	115421	700120	2097.84
36	C12	7	744179	73753.6	112250	729656	4068.81
37	D1	7	477684	56064.1	102519	717418	2995.76
38	D2	7	596474	53276	113644	654518	7094.95
39	D3	7	782838	68936.8	129661	662256	1306.31
40	D4	7	622396	51453	134578	651891	353.336
41	D5	7	612640	47883.6	139570	650540	844.012
42	D6	7	460152	41301.2	143817	647556	1613.82
43	D7	7	592344	50283.6	157178	706370	3340.94
44	D8	7	535396	46013.5	140965	625216	4368.75
45	D9	7	639232	53375.2	132582	639196	3309.79
46	D10	7	591640	49918.1	133287	703174	-1192.85
47	D11	7	645687	56510.4	112183	647311	5125.86
48	D12	7	707290	63567.4	100214	677846	-698.849
49	E1	7	622092	47392.5	117583	731595	7397.15
50	E2	7	488168	44677.9	117983	676428	5915.98
51	E3	7	434756	39309.8	125158	649392	17391.1
52	E4	7	487672	36400.3	135687	660197	1871.61
53	E5	7	619676	43736.5	143891	665884	2281.04
54	E6	7	608493	40632	147194	660853	2124.03
55	E7	7	599809	45124.7	159115	699977	7793.38
56	E8	7	553417	37900.3	142998	664396	3687.83
57	E9	7	455927	38710.7	143164	663365	12410.9
58	E10	7	553322	49104.3	136082	673797	7253.4
59	E11	7	483041	39810.5	116549	672928	5070.08
60	E12	7	499364	42615.9	109071	701304	7408.13
61	F1	7	610251	51343.5	132399	763636	14460
62	F2	7	533590	45421.8	120260	684913	4895.28
63	F3	7	550729	43777.6	122476	652333	-2141.5
64	F4	7	422373	33669.1	133248	649198	1630.64
65	F5	7	659994	44994.9	139017	656168	-5965.72
66	F6	7	876307	58598.3	152816	636453	7682.94
67	F7	7	669733	46683.4	151113	691417	3825.81
68	F8	7	658269	45677.4	144716	652461	8876.79
69	F9	7	456903	34347.8	138257	669017	1901.25
70	F10	7	492542	41379.4	131956	699120	2405.84
71	F11	7	485758	40808.6	118670	700708	4600.74
72	F12	7	404510	39112.8	109688	739046	2271.35
73	G1	7	678287	62327.6	109030	747933	8577.85
74	G2	7	548706	53754.5	113120	685848	2369.58
75	G3	7	637991	60225.3	121737	667730	3286.99
76	G4	7	552315	46312.8	125653	627845	2462.58
77	G5	7	724905	57919.6	142305	677575	6833.55
78	G6	7	671397	51850	145743	688262	3598.95
79	G7	7	699118	55691.6	142830	673292	9261.07
80	G8	7	602853	46999.9	132330	655259	4702.93
81	G9	7	596626	49494.8	133305	645264	3774.1
82	G10	7	557366	50839.9	123479	674608	2549.47
83	G11	7	552018	51575.4	103032	625737	4595.14
84	G12	7	647940	66103.1	111515	736218	2220.16
85	H1	7	707261	66098.5	98430.2	699952	11880.5
86	H2	7	625551	68205	109782	692162	8310.71
87	H3	7	749277	70794.8	120041	687475	8597.14
88	H4	7	504934	48694.8	119075	636591	5147.85
89	H5	7	305227	39323	112153	664874	-3229.95
90	H6	7	668961	59575.1	132338	666645	5618.57
91	H7	7	681361	60842.5	134058	669175	1600.79
92	H8	7	614464	53802.1	120316	634350	1102.74
93	H9	7	480153	45586.7	113297	612492	3325.49
94	H10	7	498226	49921.2	108520	640082	3236
95	H11	7	533098	53541.7	100117	660333	7544.96
96	H12	7	655076	66180.9	106397	712276	5983.98
1	A1	8	837054	68043.4	92074.7	667732	23434.2
2	A2	8	614783	50411.6	98719.9	711811	5310.04
3	A3	8	651536	55558.4	114708	696718	10071.1
4	A4	8	595834	183633	495162	846873	1085874
5	A5	8	517702	40862.5	122484	670161	6202.49
6	A6	8	342248	33623.1	123007	666678	-550.084
7	A7	8	496511	39168.5	121181	652346	1437.8
8	A8	8	364394	31618.2	113839	636768	934.2
9	A9	8	719599	54578.6	113159	651001	7361.35
10	A10	8	548548	45032.7	105701	672442	173.762
11	A11	8	668692	57986.5	111946	731315	3846.32
12	A12	8	613225	61262	100936	672003	4746.45
13	B1	8	535995	51128.9	96461.9	705550	6769.88
14	B2	8	542705	45114.9	104953	684097	4000.28
15	B3	8	679232	56507.2	126573	673341	7952.25
16	B4	8	676685	53611.5	125600	657675	2958.56
17	B5	8	504242	39675.7	131521	653722	3800.04
18	B6	8	432365	38121.5	140347	642993	2829.89
19	B7	8	468540	35515	132153	660874	2299.38
20	B8	8	394751	33547.5	127421	637559	2180.94
21	B9	8	563253	45191.1	120591	634764	4623.61
22	B10	8	551339	40593.1	109667	639302	-1293.56
23	B11	8	751959	57011.8	109014	690564	11509.1
24	B12	8	600986	57953.1	103092	688224	6764.35
25	C1	8	506901	55660.9	100010	715774	3468.93
26	C2	8	639124	57397.5	117679	705956	4794.06
27	C3	8	719246	62089.2	124417	662154	1172.3
28	C4	8	809645	56882.7	135022	666814	3173.5
29	C5	8	570127	46815.9	133310	642093	3066.47
30	C6	8	513316	43809.6	142422	656849	3624.96
31	C7	8	573726	47876.9	147642	688443	1877.61
32	C8	8	462045	42839.6	132551	619290	5863.62
33	C9	8	946808	70428.3	143685	671242	25242.4
34	C10	8	645674	52889.7	124176	672186	2310
35	C11	8	693006	58350.3	115084	700392	1648.84
36	C12	8	746245	73651.5	112518	730381	3637.61
37	D1	8	480544	55570.8	104523	718778	1798.26
38	D2	8	596815	53684.4	113562	657194	7042.38
39	D3	8	783102	67832.9	128608	663104	2669.86
40	D4	8	624362	51093	134066	650472	1246.88
41	D5	8	610571	47778.8	142054	651341	-254.857
42	D6	8	460834	41882.3	144613	647299	2838.71
43	D7	8	594523	50745.1	157195	704750	2781.03
44	D8	8	536375	46125.5	142106	625228	4766.76
45	D9	8	642326	53111.4	133791	640361	4642.5
46	D10	8	592543	50538.5	132891	705477	-1331.14
47	D11	8	643178	56168.9	112168	649144	4300.46
48	D12	8	710542	64783.6	101148	678466	-2216.8
49	E1	8	622919	47746.3	117472	734240	6345.7
50	E2	8	492033	44460.9	116653	676389	5148.06
51	E3	8	433409	39583.1	126816	650263	18491.3
52	E4	8	488429	36684.4	136366	662197	1743.88
53	E5	8	620653	44108.2	146560	667058	2373.4
54	E6	8	610402	40195.6	146944	660806	388.546
55	E7	8	604460	45610.7	158598	702233	7405.67
56	E8	8	556079	38545.8	142473	665378	4041.83
57	E9	8	460635	39161.8	144584	664115	14522.6
58	E10	8	557515	48443.1	135996	675926	6950.86
59	E11	8	486546	39603.1	117345	673359	5775.99
60	E12	8	504779	43167.5	109368	703550	6148.22
61	F1	8	614866	51558.1	133921	765096	13606.1
62	F2	8	532703	45804.9	119700	686409	4952.26
63	F3	8	550969	43843.2	124199	655296	-869.448
64	F4	8	424064	33805.7	133662	651717	2057.02
65	F5	8	660588	44864.6	139187	653876	-2923.94
66	F6	8	883648	59120.8	153242	639792	7609.96
67	F7	8	672954	46446.6	152287	691495	6247.88
68	F8	8	661672	44977.2	144441	653480	7577.91
69	F9	8	457946	33941.4	139504	668941	1815.42
70	F10	8	493960	40957.3	132915	700855	2120.61
71	F11	8	488289	40929.9	120531	702699	4837.69
72	F12	8	409114	39978.1	111858	739395	3748.43
73	G1	8	684208	63110.4	107313	749790	9467.37
74	G2	8	550493	53589.5	112723	685316	1637.14
75	G3	8	638635	60294.2	122036	668204	2392.43
76	G4	8	552663	46101.1	126670	629670	2181.13
77	G5	8	726279	57642.6	145400	679384	7211.26
78	G6	8	670195	51810.9	145772	686997	1571.01
79	G7	8	700446	54607.3	141895	673060	8913.97
80	G8	8	603276	46257.4	132626	657364	6347.03
81	G9	8	596692	49736.1	133153	645456	3631.97
82	G10	8	560681	50301.7	124024	675244	4689.53
83	G11	8	558076	50969.6	103532	627014	4530.01
84	G12	8	648245	65601.9	112255	738093	3560.89
85	H1	8	712149	65966.6	99151.2	702279	12148.6
86	H2	8	627987	67562	110705	694351	6839.12
87	H3	8	747666	72085.2	119907	687170	7373.57
88	H4	8	507118	48892	117514	637702	5049.82
89	H5	8	308841	38155.2	112580	667865	-2092.92
90	H6	8	675726	59170.6	132240	668739	3766.05
91	H7	8	686860	61297.1	133687	671282	3813.82
92	H8	8	614956	53149.3	121882	636397	1823.09
93	H9	8	481895	45526	113556	613615	3364.32
94	H10	8	499033	49962.3	108213	640725	5249.31
95	H11	8	534147	53545.7	100993	662309	10146.4
96	H12	8	652670	65054.8	106463	713061	5976.24
1	A1	9	843349	67282.5	91149.7	669356	24613.5
2	A2	9	616455	50586.5	99524.4	713948	6501.29
3	A3	9	654053	55854.4	114149	700660	10883.1
4	A4	9	599054	185506	498603	850909	1.09699e+06
5	A5	9	520325	40910.8	124532	672153	5542.15
6	A6	9	345086	34455.1	122773	668863	-200.771
7	A7	9	498387	39607.6	121732	655755	1527.66
8	A8	9	365957	31288.8	115426	637923	1306.55
9	A9	9	720960	53630	113976	651353	7470.01
10	A10	9	548046	45389.7	105227	674704	-438.657
11	A11	9	671306	57989.4	112508	732733	5020.51
12	A12	9	616676	62881	101382	672778	5481.71
13	B1	9	539440	51392.1	95896.2	708447	5729.96
14	B2	9	542452	45941.8	105746	686017	3615.4
15	B3	9	682154	55902.1	127178	676731	8004.4
16	B4	9	680640	53215.1	126928	657547	3095.88
17	B5	9	503377	39643.1	130597	652346	4304.93
18	B6	9	432472	37790.6	139518	643289	2451.02
19	B7	9	467586	35712.8	131243	663016	1926.89
20	B8	9	396277	33353.8	127705	639375	2111.79
21	B9	9	561722	44696.8	120654	634674	4493.16
22	B10	9	552612	41017.1	111676	640414	-944.084
23	B11	9	752386	57619.7	109665	691648	12155
24	B12	9	603859	57389.3	102920	689237	6375.44
25	C1	9	507302	55721.7	99369.8	718165	4821.57
26	C2	9	639861	58593.9	117608	706418	4222.99
27	C3	9	721559	62379.8	124130	662338	2353.42
28	C4	9	812946	57231.6	135960	667746	1156.62
29	C5	9	572450	47616.8	134523	642453	2966.62
30	C6	9	514363	44535	142362	658101	3630.44
31	C7	9	574848	47340.1	149027	689725	2903.27
32	C8	9	464991	42712.1	133259	620619	4099.72
33	C9	9	950784	70838.2	143716	673523	25625.2
34	C10	9	647973	52660.9	125527	671017	3557.93
35	C11	9	692045	58316.9	115992	700694	2119.4
36	C12	9	749116	73584.3	112958	733375	3510.05
37	D1	9	482597	56376.3	103747	721935	1702.44
38	D2	9	599700	53068.4	114492	657120	7058.57
39	D3	9	784600	67294.2	130170	664830	909.93
40	D4	9	623719	51478.8	133842	652515	1651.46
41	D5	9	612302	47978.8	141493	653024	-1160.02
42	D6	9	459115	41507.4	144738	648848	811.294
43	D7	9	592979	51110.8	157613	708500	3435.04
44	D8	9	538613	45469.3	140921	627870	4423.83
45	D9	9	642814	53840.8	133782	641561	5107.72
46	D10	9	594349	50380.4	132189	706824	-2078.92
47	D11	9	646475	55639.6	112141	650428	4295.19
48	D12	9	712114	64290.3	100864	677717	-650.361
49	E1	9	622750	47125.5	117849	735231	6980.5
50	E2	9	490386	44063.8	117168	677582	5383.87
51	E3	9	434857	40260	126074	651010	18570.2
52	E4	9	492384	36563.2	135919	662476	1917.33
53	E5	9	619108	44380.2	146016	666123	2572.08
54	E6	9	613414	40429.7	147832	661090	1900.07
55	E7	9	605774	44637.7	157912	703629	7330.47
56	E8	9	557043	37626.3	143544	667771	2885.11
57	E9	9	459255	39435.8	144224	666840	15917.2
58	E10	9	564472	48976.8	137904	676857	5855.31
59	E11	9	489489	39624.4	118504	675301	5318.92
60	E12	9	508658	43046.2	108785	704210	7537.11
61	F1	9	620430	50238.1	133052	766550	14423.3
62	F2	9	534267	46819.9	119965	686653	5078.89
63	F3	9	550645	44156.3	123235	653064	-1941.12
64	F4	9	422972	33705.9	134261	650620	712.197
65	F5	9	658506	44769.4	137670	650564	-5872.57
66	F6	9	892602	59728.5	153802	641447	7054.07
67	F7	9	676645	47610.2	151994	693279	3375.08
68	F8	9	662091	45323.5	145954	653076	8088.29
69	F9	9	460515	34427.7	138981	671626	2975.98
70	F10	9	494561	40978	133154	701678	2376.78
71	F11	9	488799	40169.1	120213	703556	4342.93
72	F12	9	407430	39370.8	110572	741421	3248.95
73	G1	9	682468	62147	108667	750542	9576.71
74	G2	9	550566	54939.7	113169	687134	1363.81
75	G3	9	639490	59790.6	122223	669999	3718.86
76	G4	9	553618	45500.7	125917	632386	3795.18
77	G5	9	727936	58334.2	143810	680966	5254.42
78	G6	9	670470	51462.6	145883	687587	3306.16
79	G7	9	703312	56064.7	142212	674664	9444.98
80	G8	9	604686	46573.3	133943	658762	5983.46
81	G9	9	597912	49224.2	132970	647180	4239.08
82	G10	9	561620	51040.1	124134	675606	4083.64
83	G11	9	559344	51256.5	103127	629049	5431.79
84	G12	9	653484	66115.5	110433	736640	2768.04
85	H1	9	715632	67933.1	98458.7	702875	10105
86	H2	9	628580	66990.5	109455	694306	6578.21
87	H3	9	749724	70834.9	121073	689416	6713.54
88	H4	9	508754	47922.1	118327	640998	4102.94
89	H5	9	310999	37782.4	112660	668802	-2849.25
90	H6	9	674176	58586.9	132297	669734	4319.8
91	H7	9	688871	61608.9	134304	670861	1823.5
92	H8	9	617699	53037.5	121217	636997	2226
93	H9	9	485199	45009.3	112434	613807	3698.45
94	H10	9	501184	50167.1	108143	644830	5074.27
95	H11	9	537363	53909.2	101396	662091	6580.88
96	H12	9	653053	66596.6	107487	714947	6643.23
1	A1	10	842700	66461.5	92998.8	672064	25047.3
2	A2	10	617064	50850.5	99308.6	713412	5453.67
3	A3	10	654960	56663.5	114567	700129	10485.7
4	A4	10	601380	185487	501738	854487	1.10742e+06
5	A5	10	520838	41109	123557	673150	7407.18
6	A6	10	344631	33539.9	123546	669429	553.672
7	A7	10	500587	39806.3	121824	656214	1573.11
8	A8	10	367202	31021.5	113478	639363	3005.65
9	A9	10	722355	54035.6	113734	652542	7705.26
10	A10	10	547625	44605.9	106318	675767	-610.041
11	A11	10	669958	58656.1	111285	732918	4303.08
12	A12	10	617252	62104.5	102207	675032	4998.24
13	B1	10	540954	50776	95916.4	709335	5104.8
14	B2	10	546782	47066.4	105864	685167	4259.67
15	B3	10	686281	56524.7	127177	678360	6939.44
16	B4	10	683693	53461.4	126935	660937	4356.15
17	B5	10	505046	39392.3	131756	653946	2681.26
18	B6	10	432080	37799.6	141219	644948	2363.57
19	B7	10	469547	35633.8	131560	664147	1639.04
20	B8	10	397764	33490.8	128002	640772	1547.79
21	B9	10	564111	44779.2	121828	636063	5333.85
22	B10	10	553148	41203.3	111904	642703	-874.881
23	B11	10	755390	56660.7	110966	693830	12373.7
24	B12	10	603143	57445.8	103743	688750	6867.2
25	C1	10	507316	55192.6	101440	719476	5094.51
26	C2	10	641706	57952.8	118280	707399	4804.38
27	C3	10	723064	61977.6	124903	664790	1824.14
28	C4	10	816981	57846.4	136107	669867	3202.62
29	C5	10	573310	47246.5	134135	644976	3194.36
30	C6	10	513765	44120.3	142936	657848	4163.17
31	C7	10	573524	47041.3	149098	691324	1837.25
32	C8	10	466534	42730.5	132651	621572	5732.13
33	C9	10	956216	71117.4	143764	676348	24450.6
34	C10	10	649098	52847.8	124954	672427	2706.77
35	C11	10	693691	58406.8	115684	704248	2350.01
36	C12	10	748806	74098.6	114490	735627	5172.72
37	D1	10	481630	56561	102856	721282	3518.56
38	D2	10	600060	54188.1	113905	658829	8202.37
39	D3	10	783545	67899.1	129801	666365	2483.15
40	D4	10	626821	51391.1	133904	654137	587.061
41	D5	10	614690	48710.5	142402	654604	1581.45
42	D6	10	459740	41865.5	144752	650643	2536.4
43	D7	10	594734	50993.8	157625	709280	4296.23
44	D8	10	539558	45720	141799	627655	3999.11
45	D9	10	643215	52839.5	134474	643568	4266.13
46	D10	10	594037	50495.8	133075	707784	131.152
47	D11	10	648186	57187.6	113177	652122	5525.97
48	D12	10	712181	63841.9	101359	680958	-1729.3
49	E1	10	624169	47733.4	118756	736530	6789.36
50	E2	10	492910	43614.5	117973	678869	5931.36
51	E3	10	434815	40359.6	126704	649349	18092.7
52	E4	10	491948	36090.3	136091	663120	2341.32
53	E5	10	621702	44115.7	145656	669194	2117.01
54	E6	10	613782	40865.6	147872	661172	1024.46
55	E7	10	607572	44827.4	158621	704381	8015.46
56	E8	10	556594	38844.3	143338	668026	2746.77
57	E9	10	460045	38678	145211	668028	15698.9
58	E10	10	571276	49969.2	138175	679132	6555.75
59	E11	10	491830	40515.5	118942	679171	6296.78
60	E12	10	513045	43217.7	110060	707091	7723.44
61	F1	10	622244	51977.3	134863	770352	15352.6
62	F2	10	534410	45490.3	120053	687165	6034.99
63	F3	10	551886	43953.8	123273	654006	-1854.01
64	F4	10	424471	33521	134015	651579	3435.7
65	F5	10	667414	45117.9	139466	658620	-4905.08
66	F6	10	899127	59633.8	154761	643095	6984.63
67	F7	10	678333	47265	151807	693811	3898.6
68	F8	10	666398	45838	144594	655636	7717.41
69	F9	10	459593	33988	140021	671351	3188.38
70	F10	10	495540	41219	132392	704858	2288.26
71	F11	10	490762	40708.4	120628	705385	4033.05
72	F12	10	408994	40243.5	111996	741521	2967.09
73	G1	10	684972	62666.9	107531	752123	10965.9
74	G2	10	549564	53852.2	113604	687255	3151.17
75	G3	10	637640	59691.3	122922	670818	2241.69
76	G4	10	554271	46828.8	127200	631547	2588.24
77	G5	10	732227	58268.2	145145	683382	5783.11
78	G6	10	672273	51867.5	146101	688430	1483.46
79	G7	10	703699	55931.1	143242	673717	10088.3
80	G8	10	606593	47378.8	132956	660846	5721.92
81	G9	10	599897	49225.2	132634	645881	4231.8
82	G10	10	560022	50425.7	124445	678354	1760.45
83	G11	10	559896	51910.7	102109	629824	5508.46
84	G12	10	651849	65453	111544	739530	2291.02
85	H1	10	719340	66057.9	100334	704978	13489
86	H2	10	628578	67692.1	110185	697721	6408.29
87	H3	10	750745	70420.8	120205	690671	8068.81
88	H4	10	508793	48845.6	119076	640720	4268.65
89	H5	10	311660	38106.3	112333	670602	-1526.61
90	H6	10	677765	59355.1	132486	672939	5170.03
91	H7	10	690545	61857	133002	673507	892.982
92	H8	10	619389	53149.9	121351	640172	2262.13
93	H9	10	483012	44853.2	114200	613932	4699.95
94	H10	10	501912	49430	109836	645448	5643.16
95	H11	10	536777	53315.8	101275	665274	7879.62
96	H12	10	650464	65070.6	107850	720316	6043.58
1	A1	11	847122	67389.8	91858.7	672689	24336.9
2	A2	11	619197	50327.9	99918.9	714802	7196.3
3	A3	11	656402	56791.9	113932	700787	10977.8
4	A4	11	603942	188679	505892	856602	1.12832e+06
5	A5	11	521312	40936	125372	672172	7582.19
6	A6	11	346008	33403.8	123781	670707	-575.733
7	A7	11	498927	39513.5	122464	657117	1252.82
8	A8	11	365307	31458.2	115329	640122	1545.9
9	A9	11	723839	54348.3	114821	654161	7673.02
10	A10	11	548560	44945.7	105592	675811	-242.17
11	A11	11	673420	58481	111890	733113	5942.14
12	A12	11	617634	61676.5	101592	675083	4072.39
13	B1	11	540981	51878.1	94959.9	708523	4053.82
14	B2	11	543198	45792.6	105538	685435	2508.35
15	B3	11	689553	57066.3	128528	678668	8692.77
16	B4	11	683907	54006.9	126158	660687	5697.86
17	B5	11	504840	39947.7	131565	652992	2220.28
18	B6	11	433870	37840.2	140869	644527	2343.89
19	B7	11	469357	35695.9	134080	664524	2002.8
20	B8	11	397974	33469.5	128625	640709	1647.52
21	B9	11	561884	44837.5	121103	637269	5562.85
22	B10	11	555353	41449.2	112054	642778	172.709
23	B11	11	757488	57243.9	110678	694645	12313.6
24	B12	11	603841	58094.7	103741	689835	6329.32
25	C1	11	508870	54943.3	100447	719604	3382.59
26	C2	11	640608	58784.2	117826	708132	4498.39
27	C3	11	722168	62175.3	124300	666035	1791.84
28	C4	11	817540	56887.3	136212	669334	3234.29
29	C5	11	573370	47255.2	135358	645114	1379.15
30	C6	11	516067	44044.8	142369	659509	4576
31	C7	11	576168	47576.9	148151	691346	3364.34
32	C8	11	465164	43230.8	132412	623853	4263.47
33	C9	11	962784	71244.7	145395	676356	26402.6
34	C10	11	648350	53532.3	125002	671562	3020.09
35	C11	11	694100	57909.8	116168	704461	1248.23
36	C12	11	751754	73587.3	113289	735876	4052.99
37	D1	11	484031	55219.1	103747	722362	2299.97
38	D2	11	599139	53793.1	113570	660441	7468.05
39	D3	11	785180	67609.6	129621	667027	2423.29
40	D4	11	624575	51667.5	134299	653194	593.095
41	D5	11	613518	48543.4	142403	654903	1587.95
42	D6	11	460239	40947.5	144045	650215	3366.86
43	D7	11	593676	51128	157805	709713	2138.15
44	D8	11	538709	46097	141607	628867	4832.42
45	D9	11	644028	53201.4	133671	644028	4749.92
46	D10	11	594860	50138.3	133702	709612	-667.681
47	D11	11	647920	56955.2	112206	651044	5924.25
48	D12	11	716537	64091.7	101431	679542	-137.045
49	E1	11	626420	47138	117910	736425	6432.25
50	E2	11	494436	44128.5	117416	678246	5781.75
51	E3	11	435265	40013.4	127095	651214	19390.2
52	E4	11	491799	36300	135728	663524	3222.26
53	E5	11	621701	43637.4	147054	668896	2730.49
54	E6	11	612636	39973.2	148010	663594	3340.45
55	E7	11	608566	44750.7	159148	705431	7571.84
56	E8	11	556162	37928	143492	669177	3812.15
57	E9	11	461560	39249.8	144950	669450	15332.9
58	E10	11	573706	49368.3	137323	679294	6943.93
59	E11	11	492400	39351.2	118534	679514	6596.93
60	E12	11	514802	42475.1	110055	708764	8423.13
61	F1	11	624037	51644.5	133409	767890	16864.8
62	F2	11	533310	44943.1	120857	688442	4603.03
63	F3	11	551260	43628.9	123654	655755	-1547.94
64	F4	11	421723	33422.1	134129	653403	1322.15
65	F5	11	666507	45108.8	139554	658217	-4215.39
66	F6	11	897794	60267.2	154168	642182	8742.23
67	F7	11	677892	47030.7	151699	694616	4337.27
68	F8	11	668136	45167.9	145903	657454	9085.23
69	F9	11	459327	34558.9	140097	673861	2928.91
70	F10	11	493357	41500.4	132265	703490	3403.41
71	F11	11	492389	40339.8	120988	706541	5643.94
72	F12	11	409767	39018.6	111508	743897	2633.3
73	G1	11	689726	62040.5	108799	753041	10204.8
74	G2	11	552627	54643.4	113247	687409	3014.91
75	G3	11	638059	60457.5	122672	672658	1644.17
76	G4	11	553350	45997.6	126488	633287	2337.41
77	G5	11	735704	58008.8	146149	684293	4580.98
78	G6	11	670865	52012.1	145339	686686	2811.24
79	G7	11	715602	56110.3	144155	686002	10269.3
80	G8	11	607015	46546.3	133265	662209	5183.76
81	G9	11	596492	49129.5	133583	648342	5496.99
82	G10	11	559246	50636	123856	679825	3364.63
83	G11	11	559790	51743.6	103946	631062	4865.09
84	G12	11	653777	65770.3	112064	739252	2491.7
85	H1	11	719890	67133.1	99755.8	705769	12808.8
86	H2	11	628517	67800.1	109405	698641	6998.91
87	H3	11	752187	70821.5	119498	689786	8015.32
88	H4	11	511785	48673.3	118612	642369	4659.72
89	H5	11	313436	37742	112040	670873	116.275
90	H6	11	674003	59417	131947	670532	5222.95
91	H7	11	689934	61403.5	133742	673599	2187
92	H8	11	619971	53329.3	122088	640397	1424.84
93	H9	11	487417	45368.9	114823	616607	3151.51
94	H10	11	500907	50130.9	109621	645676	4534.72
95	H11	11	537811	53523.6	100017	665630	7796.19
96	H12	11	648080	64988.8	106021	719226	7460.28
1	A1	12	854452	66099.4	92806.9	673522	23830.4
2	A2	12	620885	50932.3	100237	715492	6792.21
3	A3	12	660564	56153.6	114378	702287	11249.2
4	A4	12	608765	188020	508107	858646	1.12977e+06
5	A5	12	522541	41190.7	124507	673678	5270.62
6	A6	12	347520	35018.3	124774	673288	520.857
7	A7	12	500768	38682.6	123002	659046	837.382
8	A8	12	366048	30604.3	115458	640555	2216.59
9	A9	12	724775	53993.7	114556	654677	7702.71
10	A10	12	548390	45632	106161	677507	-421.508
11	A11	12	676519	57961.5	112842	734677	4458.07
12	A12	12	619609	60773.1	102699	676161	4147.98
13	B1	12	543040	51172.6	96704.9	708446	6667.82
14	B2	12	542765	46258.1	105323	685991	3268.34
15	B3	12	693225	57196	128539	680195	8279.81
16	B4	12	686915	54219.5	126617	659627	4622.29
17	B5	12	506675	39677.2	132014	655386	3307.91
18	B6	12	434421	38016.1	141906	645425	1503.09
19	B7	12	470432	34617.9	133815	665577	2816.68
20	B8	12	399086	33719.8	129991	642355	1521.46
21	B9	12	563347	45147.2	119831	638061	5492.31
22	B10	12	551717	40994.6	110936	642798	-434.479
23	B11	12	758687	57417.1	110452	694846	11892.3
24	B12	12	603167	57609.2	105402	691628	6234.9
25	C1	12	507397	55270.4	99883.6	719547	4854.53
26	C2	12	641875	57697.4	118157	708116	5106.5
27	C3	12	724522	62269	124038	666159	1428.36
28	C4	12	817309	57515.7	135510	670766	2755.77
29	C5	12	575238	47126.3	134809	646656	2944.15
30	C6	12	516147	44022.6	142944	660792	3279.6
31	C7	12	575856	47764.5	149462	692751	1427.45
32	C8	12	462764	42684.8	132932	623928	3975.91
33	C9	12	963952	70952.4	145122	678441	26006.1
34	C10	12	649879	53238.5	125777	673550	1791.06
35	C11	12	694146	57852.5	116103	703525	1071.73
36	C12	12	750748	74121.4	113622	737089	4925.51
37	D1	12	482160	55188.2	103543	721059	2271.33
38	D2	12	601178	52921.2	113782	660875	8020.63
39	D3	12	785911	68188.7	129505	668084	1017.21
40	D4	12	624846	51707.2	134696	653748	833.332
41	D5	12	613708	47894	141614	654905	680.363
42	D6	12	460382	40797.8	144604	651870	1868.46
43	D7	12	594247	50159.2	157585	709824	3164.48
44	D8	12	540488	45324.2	143479	630212	6216.8
45	D9	12	643259	52991.5	134014	645689	5029.43
46	D10	12	595152	50263.1	133771	710737	-294.755
47	D11	12	647866	55398.6	113189	653615	4904.05
48	D12	12	718247	64184.4	102115	681272	-1343.34
49	E1	12	626448	46581	119054	739099	6924.26
50	E2	12	494482	44165.7	118653	679643	6233.57
51	E3	12	434923	39978.3	126161	652634	17904.3
52	E4	12	491742	36491.4	135383	663260	2828.82
53	E5	12	622199	43758.7	145174	668430	2028.07
54	E6	12	613400	40905.9	147336	663361	1308.91
55	E7	12	609988	45454.2	159441	706485	7109.38
56	E8	12	556399	37756.9	143838	670021	2332.27
57	E9	12	461573	39032.4	144943	671685	14696.5
58	E10	12	577928	49753.6	138634	680266	6132.81
59	E11	12	494357	39967.1	119981	679792	5872.02
60	E12	12	517579	43375.6	111118	709370	8710.32
61	F1	12	627254	51777.6	133007	769965	15925.8
62	F2	12	535451	45796.2	120127	690177	4981.33
63	F3	12	552122	43750.6	123183	656101	-1998.94
64	F4	12	424096	34226.3	134203	653202	1719.16
65	F5	12	668961	45761.8	138366	657281	-4817.13
66	F6	12	911773	60909.7	155392	644805	8828.45
67	F7	12	681753	47095	151924	696419	4862.74
68	F8	12	671754	46217.4	146661	657698	8867.15
69	F9	12	459158	33760.3	138845	673402	3873.49
70	F10	12	497005	41346.4	132852	704556	2470.75
71	F11	12	495687	40609	122167	706885	5728.59
72	F12	12	410937	39519.4	111153	743797	2683.24
73	G1	12	689542	62500.7	108527	754767	10746.1
74	G2	12	550531	53669.6	113233	688567	3652.29
75	G3	12	638013	59865.4	122462	672834	1078.5
76	G4	12	554270	45833	126332	633680	2502.16
77	G5	12	738440	58465.8	145709	686677	7992.66
78	G6	12	674231	52033.7	147047	691496	2282.59
79	G7	12	716292	56238.4	144697	685876	9695.5
80	G8	12	608489	47010.2	133017	662852	3056.83
81	G9	12	596630	48989.8	132314	649496	5485.24
82	G10	12	559654	50676.6	123306	679451	3436.36
83	G11	12	563725	51523.3	103665	630704	4292.9
84	G12	12	653180	66154.5	111288	738685	3649.69
85	H1	12	720247	66077.9	97905	706798	12642.6
86	H2	12	630117	68454.2	110626	697581	7759.78
87	H3	12	754331	70505.7	120127	690145	7591.59
88	H4	12	512262	48615.3	118667	641795	3561.95
89	H5	12	312939	37243.1	113190	671572	-539.148
90	H6	12	677017	57963.1	131504	672988	3412.25
91	H7	12	692800	60783.2	134051	673916	1165.95
92	H8	12	619875	53603.3	121257	642452	2386.65
93	H9	12	489072	45840.3	114400	616219	5180.1
94	H10	12	502171	48935.2	109770	645590	5201.2
95	H11	12	539738	53744.9	100248	665301	6865.9
96	H12	12	649827	64866.9	106784	720675	6513.71
1	A1	13	854878	66513.1	91937.9	676328	22834.1
2	A2	13	620226	50578.6	99316.4	717041	6188.92
3	A3	13	660449	55504	115072	701760	10958.5
4	A4	13	607873	188674	512280	860913	1.14606e+06
5	A5	13	524960	40926.8	124700	675376	7832.21
6	A6	13	348255	34860.9	125251	673227	717.481
7	A7	13	501757	39016.7	122425	660657	1353.95
8	A8	13	368115	31036.4	116436	639709	1835.55
9	A9	13	725747	54119.3	116100	655844	7956.74
10	A10	13	548888	44791.5	105743	679587	-1172.18
11	A11	13	679718	57551.8	112845	734791	4213.9
12	A12	13	620444	61027.5	101560	675783	3525.86
13	B1	13	540453	50439.4	96427.5	712009	6296.04
14	B2	13	543490	46378.6	105448	687089	4623.3
15	B3	13	693903	57424.9	128816	681597	7224.2
16	B4	13	690814	54214.2	128781	661317	3395.44
17	B5	13	504841	39283.8	131335	655568	3127.2
18	B6	13	434196	38091.5	141152	645869	3210.07
19	B7	13	470523	35866.7	133635	666166	2410.15
20	B8	13	399003	33424.4	129438	641529	2139.74
21	B9	13	564526	44458.4	121714	638617	6271.14
22	B10	13	555172	41648.6	111406	644510	-1048.74
23	B11	13	759507	56832.1	110203	695041	13186
24	B12	13	603805	57800.1	103168	691307	7055.96
25	C1	13	506962	54496.8	100464	720685	4966.78
26	C2	13	643076	57235.6	118364	707513	4940.19
27	C3	13	723296	62781.3	124313	667964	2429.8
28	C4	13	820970	56264.8	136192	671219	2297.83
29	C5	13	574081	46907.6	134951	646789	1648.03
30	C6	13	517029	44669.1	142023	661274	3693.08
31	C7	13	576735	47717.3	149346	695401	1441.51
32	C8	13	464698	41918.7	133486	626352	4486.25
33	C9	13	968128	71131.6	146806	678954	27258.4
34	C10	13	649566	53178.6	126180	674921	3626.58
35	C11	13	694222	57187.1	115574	705295	2250.92
36	C12	13	752814	73668.3	114060	740556	5214.52
37	D1	13	483956	55551.2	104950	725400	1361.62
38	D2	13	602348	54027.5	113928	660655	8827.75
39	D3	13	787389	68291	130890	668112	1524.49
40	D4	13	626179	51436.9	134570	655306	-69.5854
41	D5	13	613759	48624.7	141594	655572	-473.935
42	D6	13	459688	41172.3	145201	651602	1268.01
43	D7	13	594384	50179.8	157583	710967	3340.05
44	D8	13	539327	45458.7	142959	631608	6630.47
45	D9	13	642732	53114	133531	645844	4279.12
46	D10	13	596534	50327.2	134335	713148	104.669
47	D11	13	648097	56082.2	114037	653075	4371.36
48	D12	13	719241	64211.3	102992	682539	-79.6027
49	E1	13	631231	48426.4	119034	738916	6657.21
50	E2	13	493925	44906.8	118515	680337	8085.64
51	E3	13	434719	40013.3	126940	652449	18159.6
52	E4	13	490255	36521.8	135604	663334	2834.36
53	E5	13	622961	44256.8	147428	669375	2998.48
54	E6	13	616269	39641.7	149017	662760	1878.88
55	E7	13	612974	45110.2	159662	707424	7097.99
56	E8	13	559461	38623.5	143333	669758	2717.34
57	E9	13	464897	39537.1	145476	671298	14890.6
58	E10	13	579092	49170.2	138237	683596	6800.05
59	E11	13	495433	39730.4	119064	682504	5661.6
60	E12	13	518953	43218.9	111440	711189	9239.67
61	F1	13	629124	51923.2	134958	771300	15940
62	F2	13	538452	46190.4	121152	691177	4290.55
63	F3	13	552579	43568.9	123067	655952	-1543.03
64	F4	13	423208	33402.9	135613	654838	1530.55
65	F5	13	665982	45723.7	138838	656333	-3370.75
66	F6	13	909857	60999.8	155531	643968	8637.3
67	F7	13	682063	47167.1	152550	696389	4692.47
68	F8	13	671974	45690.6	146507	657268	9457.7
69	F9	13	462570	33911.8	139797	674957	3649.45
70	F10	13	493066	41118.5	132268	704956	1207.19
71	F11	13	498069	40128	121910	709202	3461.65
72	F12	13	409973	39722.6	111622	743813	2954.71
73	G1	13	692300	62626.4	108713	753843	10833.4
74	G2	13	551435	53347.6	114169	689208	2943.73
75	G3	13	636018	59722.8	121990	673006	1109.36
76	G4	13	555783	46362.2	127300	635495	4253.69
77	G5	13	736975	57450	145237	685668	8686.77
78	G6	13	676073	51559.9	146915	693727	3530.24
79	G7	13	719337	57002.8	143981	685704	10783.5
80	G8	13	608859	47386.3	134364	665094	4669.62
81	G9	13	594026	48721.2	133370	651010	4507.12
82	G10	13	560860	50156.9	123672	681476	4660.51
83	G11	13	565464	51314.5	104208	632878	5387.95
84	G12	13	656475	66238.5	112717	738018	1854.66
85	H1	13	724120	67514.2	100834	707274	10632.6
86	H2	13	629956	68813.1	110133	700037	6759.17
87	H3	13	754915	70933.1	120808	691969	8855.62
88	H4	13	512693	48236.1	119471	641864	5594.23
89	H5	13	312371	37886.4	112381	673596	-2802.44
90	H6	13	677698	58452.2	132266	673766	4694.99
91	H7	13	692962	61236.1	134346	674124	3065.91
92	H8	13	622400	52929.3	121854	641912	2563.17
93	H9	13	489307	45669.9	113225	618195	4948.32
94	H10	13	502292	50284.4	108904	647737	5411.52
95	H11	13	539011	53256.1	99754.6	667280	8208.64
96	H12	13	647846	65829.5	108306	718821	7043.58
1	A1	14	858717	66300.5	91919.9	678967	25760.8
2	A2	14	622209	49901.4	100362	717789	6724.1
3	A3	14	663094	56147.4	115257	702774	9494.58
4	A4	14	611322	190473	516450	863922	1.16404e+06
5	A5	14	525996	40952.3	124697	674096	7594.19
6	A6	14	348610	34852	125969	675201	-1075.78
7	A7	14	503346	39165.7	123486	658180	794.638
8	A8	14	369181	30756.9	115734	642793	2077.63
9	A9	14	726847	54608.6	114292	655492	7868.95
10	A10	14	551785	43750.2	106328	679616	1033.86
11	A11	14	679400	57298	111901	734654	4114.46
12	A12	14	621320	62150.4	102396	678004	4994.5
13	B1	14	540908	50150	97071.5	710721	5694.92
14	B2	14	540903	45672.1	105263	687910	5437.82
15	B3	14	694312	56581.2	129000	680155	8688.12
16	B4	14	690059	53669.2	126526	662702	2600.81
17	B5	14	504671	39239.9	131471	655923	2791.91
18	B6	14	434533	38237.2	141400	645497	4034.28
19	B7	14	470156	35322.1	134202	666353	1189.94
20	B8	14	399590	33747.8	128642	643201	2937.36
21	B9	14	565310	45021.8	122172	640410	5651.25
22	B10	14	557155	40928	113037	646220	-252.547
23	B11	14	760219	56650.5	111098	696267	12252.2
24	B12	14	603156	57795	104104	692405	6695.56
25	C1	14	508912	55146.1	99889.8	720336	4461.53
26	C2	14	642309	58219.1	118523	708583	6322.13
27	C3	14	724728	62413.7	124957	666680	1628.38
28	C4	14	824210	57181.9	135395	670723	2170.56
29	C5	14	576990	47339.1	135367	648001	2969.06
30	C6	14	517628	44354	143297	659968	4647.22
31	C7	14	574574	47664.9	149409	693745	2324.19
32	C8	14	465166	42704.8	134243	625772	4307.66
33	C9	14	972986	71379	147000	678928	27103.9
34	C10	14	651084	52858.9	125310	675388	2783.33
35	C11	14	696478	57390.6	116045	706191	2807.93
36	C12	14	757761	73548	114475	740574	5145.81
37	D1	14	484630	55572.7	105417	724711	1593.24
38	D2	14	603221	53676.7	114720	660273	8386.16
39	D3	14	786933	68342.1	130886	669415	2896.38
40	D4	14	625975	51603.4	135731	653893	795.286
41	D5	14	615462	48377.4	143076	655242	1098.53
42	D6	14	459307	41226.2	145054	653051	2156.78
43	D7	14	595612	50363.3	158382	711146	1820.17
44	D8	14	541021	45581.8	143934	631288	4393.45
45	D9	14	644154	53055.2	134493	648133	5081.8
46	D10	14	595982	50580.6	133763	712929	-1500.92
47	D11	14	650728	56156.6	112511	652946	4463.11
48	D12	14	720148	64340.5	102695	682084	227.612
49	E1	14	629096	48320.6	119043	742278	6095.66
50	E2	14	495237	43993	117862	680774	6646.24
51	E3	14	436464	40147	126953	652950	18124.3
52	E4	14	493135	36439	135675	665058	2636.93
53	E5	14	624667	43918.3	146851	670328	2393.12
54	E6	14	614816	40607.2	148636	665254	2263.39
55	E7	14	613730	45171.6	159392	708260	7120.64
56	E8	14	560106	38890.1	143796	670734	3901.87
57	E9	14	464293	39073.2	146390	673677	15955.2
58	E10	14	580569	49545.5	137653	683367	7358.55
59	E11	14	496445	40627.5	118922	682618	6725.29
60	E12	14	521275	43429.8	111023	710135	8209.42
61	F1	14	632250	52288.7	135820	772762	15897.2
62	F2	14	538398	45853	121392	690294	4629.59
63	F3	14	554099	43327.7	122468	656633	-1416.09
64	F4	14	423379	32565.8	133889	655191	2366.73
65	F5	14	677238	45071.8	140323	663020	-3464.86
66	F6	14	909886	60399.7	154104	646443	9393.31
67	F7	14	684252	47530	152998	697049	5241.45
68	F8	14	673251	46396.2	145956	658471	7704.34
69	F9	14	462164	34113.1	140580	675386	2722.99
70	F10	14	497468	41190.2	131996	705550	2372.42
71	F11	14	497335	40538.5	121852	710760	4434.05
72	F12	14	411103	39611.7	111442	745581	4641.54
73	G1	14	693576	62626.9	109562	755938	11828.7
74	G2	14	548735	53097.2	114035	689250	3659.76
75	G3	14	640763	59725	122026	674294	2965.97
76	G4	14	554757	46910.8	126970	635033	2535.76
77	G5	14	739815	57251.4	146572	687308	8511
78	G6	14	676347	52184.5	146339	692378	1772.19
79	G7	14	718906	56425.9	145329	686060	9608.56
80	G8	14	608548	46918.3	133182	663868	4816.83
81	G9	14	594633	49601.6	134028	651160	4326.68
82	G10	14	560098	49759.6	124585	684249	2408.17
83	G11	14	566716	51485	104471	634935	6094.55
84	G12	14	656006	66329.4	112517	740431	2758.08
85	H1	14	726192	66913.7	99302.2	708066	12728
86	H2	14	628212	67734.7	110399	699874	8735.94
87	H3	14	753488	71260.6	120473	692056	8246.33
88	H4	14	515042	48726.1	118765	645446	5031.75
89	H5	14	310837	38139.2	113113	672789	-1981.7
90	H6	14	677134	58074.7	132161	673200	4794.14
91	H7	14	693737	60894.6	135353	676691	3231.95
92	H8	14	622695	53233.8	122574	642892	1987.26
93	H9	14	489596	45915.7	113702	619424	3628.97
94	H10	14	505308	49031.4	109186	649153	6628.81
95	H11	14	540104	53358.1	101470	668147	7506.26
96	H12	14	648396	64667	106294	721483	5935.18
1	A1	15	860348	68157.8	91781.2	675433	21129.1
2	A2	15	623799	51071.5	99563.3	717729	6197.64
3	A3	15	665766	56874	114902	704920	10509.7
4	A4	15	615342	191687	516513	867330	1.16297e+06
5	A5	15	524954	41395.4	126245	675825	7255.33
6	A6	15	348327	34882.8	125523	675993	809.704
7	A7	15	502834	39181.5	123624	660744	988.592
8	A8	15	370342	31558.3	115652	642902	2610.79
9	A9	15	725331	53932.5	114519	655905	6932.86
10	A10	15	548592	44665.5	105501	680012	287.55
11	A11	15	679852	57390.6	112833	735106	4790.21
12	A12	15	624606	62193.8	101597	679918	5543.08
13	B1	15	543084	51697.7	98224.8	709802	6621.03
14	B2	15	548140	47038.8	105409	688866	4577.16
15	B3	15	699388	57381.7	128650	680859	6736.65
16	B4	15	692162	53876.3	126971	664259	4283.64
17	B5	15	508035	39154.5	131231	655349	3020.12
18	B6	15	436012	38367.2	141991	644887	2036.24
19	B7	15	471841	35879.8	134147	667729	3018.55
20	B8	15	398612	33520.3	129132	644323	2503.11
21	B9	15	566613	45310.9	120581	640264	5543.4
22	B10	15	556084	41282.6	111522	645305	28.4581
23	B11	15	760557	57271.5	110238	697500	12875.4
24	B12	15	607403	57520.4	102758	694113	7193.5
25	C1	15	508706	55150.8	100817	722642	6174.68
26	C2	15	643973	58085.9	118083	708347	4455.24
27	C3	15	727159	62709.7	124712	666028	3149.84
28	C4	15	823588	56798.8	136109	671174	2682.49
29	C5	15	575938	47461	135729	649047	4642.27
30	C6	15	518048	44594.7	142837	661370	4035.56
31	C7	15	576967	47248.9	149066	695376	1735.22
32	C8	15	463938	42266.6	134140	626067	3459.2
33	C9	15	976193	72418.8	146203	680998	26681.4
34	C10	15	650163	53237.4	125719	675564	2215.25
35	C11	15	697294	57998.4	115748	707265	2560.96
36	C12	15	755767	73638.9	114037	740310	4542.91
37	D1	15	485543	55635.8	105357	725942	1011.8
38	D2	15	604030	52962.3	115151	661962	7848.47
39	D3	15	790084	68644.7	131185	668824	3445.11
40	D4	15	624898	51107.1	136227	655426	297.201
41	D5	15	616219	48649.7	142052	657485	-849.695
42	D6	15	459937	41306.6	144990	652152	1313.09
43	D7	15	594482	50613.6	157249	711682	4168.67
44	D8	15	539826	45563.8	143098	631726	5222.37
45	D9	15	644206	52867.7	133227	647645	5212.82
46	D10	15	597111	49790.5	133595	714159	-2470.22
47	D11	15	651429	56691.8	113343	654872	4627.72
48	D12	15	720361	64672.4	101923	684174	-762.027
49	E1	15	631498	47754.7	118127	741120	6693.2
50	E2	15	497131	44097.5	117544	680107	5241.24
51	E3	15	436127	39990	127853	653628	18532
52	E4	15	495477	36637.2	137500	666452	3062.05
53	E5	15	625362	43698	145735	670836	2639.1
54	E6	15	617734	40182.4	148264	664249	3091.96
55	E7	15	615318	45004.7	160393	708199	7462.77
56	E8	15	562148	38261.9	143578	670850	2119.3
57	E9	15	466403	39221.2	145673	675097	14710.5
58	E10	15	583958	49946.4	137749	684773	7964.81
59	E11	15	499872	40490.3	119423	683606	6212.05
60	E12	15	522086	43785.6	110956	713535	8603.61
61	F1	15	634385	50961.2	134066	774327	16363.3
62	F2	15	538609	46082.3	121584	691008	4342.07
63	F3	15	553045	43468.3	123799	656361	-1418.39
64	F4	15	424349	33503.3	135085	654820	3396.64
65	F5	15	677487	46290.2	140791	663210	-4738.15
66	F6	15	921350	61817	156846	646948	8106.95
67	F7	15	684185	47790.7	151941	697936	4598.65
68	F8	15	677831	45579.8	146235	658752	9052.34
69	F9	15	462179	35000.6	140630	676196	2610.03
70	F10	15	496795	41975	133232	706810	2815.79
71	F11	15	499386	41133.8	121853	709762	4529.84
72	F12	15	411633	38872.3	111554	745077	2835.1
73	G1	15	692905	62738.7	109684	754091	9706.09
74	G2	15	551390	53286.3	114211	690184	2739.44
75	G3	15	638254	60639.8	122277	673705	4066.21
76	G4	15	556860	45585.6	127229	637559	3779.63
77	G5	15	739901	58522	146716	689992	9132.68
78	G6	15	674951	51891.6	145934	692490	2378.23
79	G7	15	722639	56359.3	145118	686404	9928.94
80	G8	15	608078	46567.8	134694	666237	5542.12
81	G9	15	595944	49501.8	133189	650101	4308.69
82	G10	15	559952	50638.3	124893	684008	3519.98
83	G11	15	567498	52187.1	103386	633698	4698.75
84	G12	15	655341	66679.9	112123	741418	2057.08
85	H1	15	727326	66033.5	100048	709235	13026.2
86	H2	15	629083	68089.1	110965	700252	8673.45
87	H3	15	754163	70460	121022	693495	8188.96
88	H4	15	512682	48249.4	118685	646674	4683.1
89	H5	15	310979	37524.6	112962	672125	-2545.5
90	H6	15	678858	58807.1	134302	675620	5364.95
91	H7	15	695992	61322.5	134663	677516	1890.79
92	H8	15	625136	53682.1	121843	644009	1850.35
93	H9	15	491277	45649.1	114971	620178	3594.76
94	H10	15	504945	50045.2	109516	647718	5097.99
95	H11	15	540073	54170.7	101280	668341	8019.47
96	H12	15	648175	64940.5	107808	721534	7277.08
1	A1	16	865704	68330.2	91002.8	677749	23592.6
2	A2	16	626276	50593.9	102078	718910	6461.88
3	A3	16	668438	55638.8	115000	705863	10323.2
4	A4	16	619876	190749	516391	865876	1.16357e+06
5	A5	16	525001	41021.5	125827	676956	6351.25
6	A6	16	349007	34321.5	126009	675041	-39.5741
7	A7	16	506668	39684	123943	661352	381.112
8	A8	16	370407	31112.8	115112	643894	1974.32
9	A9	16	729595	53994	115067	658159	7243.14
10	A10	16	552344	44193.5	107306	680738	1144.54
11	A11	16	682530	59302.9	112970	735953	4663.89
12	A12	16	627092	61372.8	102002	679504	6276.74
13	B1	16	543341	50886.2	95951.1	712000	6790.98
14	B2	16	552553	46909.9	105901	688688	3839.96
15	B3	16	701271	57585.3	129008	681429	8209.74
16	B4	16	695266	54407.2	127950	664608	2647.47
17	B5	16	508933	39463.1	131470	654829	2497.45
18	B6	16	435768	37609.5	141294	645647	2397.07
19	B7	16	474848	35741.1	133882	666808	3122.66
20	B8	16	401494	33456.5	129786	645120	704.386
21	B9	16	569268	44656.5	122251	641191	5390.88
22	B10	16	558079	41614.4	111532	646878	-1440.89
23	B11	16	761340	57321.7	111359	698360	12468.2
24	B12	16	608348	57202.8	105015	693409	7411.28
25	C1	16	508063	53662.9	100824	722513	4496.27
26	C2	16	644745	56930.6	118741	709311	4305.48
27	C3	16	724451	62498.6	125617	668936	1197.86
28	C4	16	823765	57487.1	136373	672123	386.144
29	C5	16	575480	47411.2	136382	650053	2765.56
30	C6	16	517522	44363.4	143954	661580	2355.18
31	C7	16	574957	47544.7	150085	697190	1220.86
32	C8	16	464481	42152	133613	626388	5263.62
33	C9	16	978689	72086.1	145960	680491	27182.9
34	C10	16	650862	52547.9	125765	676612	2648.77
35	C11	16	696428	57908.8	115782	706843	3128.09
36	C12	16	757530	73873.1	113812	742976	4404.49
37	D1	16	484965	54879.7	104311	725483	2452.92
38	D2	16	604811	53537.3	115677	661663	8460.42
39	D3	16	788832	68097.9	131182	671395	1990.48
40	D4	16	624119	51517.9	135333	656007	448.313
41	D5	16	616676	47893.8	143352	656235	329.806
42	D6	16	460915	40373.1	145560	650485	2529.39
43	D7	16	597027	50251.4	158255	711730	4418.09
44	D8	16	541132	45239.5	143789	633731	3746.48
45	D9	16	643183	53159.4	133992	648490	4593.29
46	D10	16	595627	50116.1	133489	713953	-469.263
47	D11	16	649884	56088.8	112157	654620	4922.44
48	D12	16	720485	64548.5	103323	682855	-1.91641
49	E1	16	633758	47534.9	119805	741492	7308.77
50	E2	16	496354	44088.8	118583	682224	5074.49
51	E3	16	435931	40014.1	126581	654123	19202.3
52	E4	16	493858	36405.1	135731	667610	3241.09
53	E5	16	628623	43963.3	146823	670070	2194.59
54	E6	16	617754	40098.3	146864	665181	1604.46
55	E7	16	618784	45205	159964	708008	7552.42
56	E8	16	561498	38741	144307	670957	2315.75
57	E9	16	467261	39113.7	145482	675326	13545.7
58	E10	16	585257	49469.8	138606	684752	6233.02
59	E11	16	499651	40370	119924	683635	5996.27
60	E12	16	523953	43505.6	110310	713547	8640.54
61	F1	16	636172	50971.7	135480	772623	15129.6
62	F2	16	537048	45405.1	120310	692279	6007.78
63	F3	16	556611	43353.7	123521	656627	-2181.89
64	F4	16	426737	33236.1	134619	655416	2603.72
65	F5	16	679011	45657.5	140909	660410	-3885.53
66	F6	16	926959	61097.7	156000	647149	8645.05
67	F7	16	687374	47296.7	152045	697962	5325.55
68	F8	16	679802	44952.1	147250	658293	8838.69
69	F9	16	463919	34167.4	139948	675363	1849.34
70	F10	16	498292	41371.7	133031	707211	3088.99
71	F11	16	499455	40445.7	122031	712078	4401.42
72	F12	16	413821	39907.8	111764	744829	4820.23
73	G1	16	693841	62690.6	110135	755856	10087.7
74	G2	16	551646	53419.6	114194	689758	3852.74
75	G3	16	639725	59182.5	122325	675040	3301.02
76	G4	16	556060	45936	126010	637647	2660.09
77	G5	16	741085	58079.5	146123	687128	9116.04
78	G6	16	673745	52447.3	146919	691068	1460.69
79	G7	16	721125	55401	144984	686705	10462.7
80	G8	16	610305	47185.8	133974	667369	4253.4
81	G9	16	594124	49011.5	132980	651015	2936.92
82	G10	16	559786	50427.2	125493	685924	1873.06
83	G11	16	567517	52353.5	104045	634905	6189.22
84	G12	16	658169	64949.9	113351	742141	1884.97
85	H1	16	730237	67235.9	98957.3	710283	11769.8
86	H2	16	630968	67838.9	111531	700035	6485.14
87	H3	16	757328	70249.7	120353	692302	8399.92
88	H4	16	513956	47980	119532	644857	4577.63
89	H5	16	309744	37862.4	113672	671595	-740.242
90	H6	16	677222	58287.5	133212	673931	4487.46
91	H7	16	695168	60880.5	135935	678642	1818.56
92	H8	16	624604	52712	123442	645326	470.997
93	H9	16	492712	45796.7	115679	620589	5234.16
94	H10	16	506212	49505.7	109826	648377	6044.43
95	H11	16	540463	53909	100845	669081	5495.86
96	H12	16	645859	64797	108291	721127	6412.37
1	A1	17	868480	66130.6	92060.6	677475	23424.9
2	A2	17	629323	51664.6	100294	719281	6627.93
3	A3	17	671995	56673.7	116210	704064	10652.1
4	A4	17	624654	192057	516689	868248	1.1646e+06
5	A5	17	530187	40763.4	123909	675796	6757.37
6	A6	17	350472	34366.2	124692	677852	1204.45
7	A7	17	507470	39414.9	122955	663273	2199.27
8	A8	17	372891	31224.2	115325	644979	2418.99
9	A9	17	731377	54411.3	116162	657327	7584.36
10	A10	17	553620	44207.9	106838	682047	927.799
11	A11	17	689440	58601.7	112443	735799	3780.31
12	A12	17	632723	61558.4	102507	679007	3984.27
13	B1	17	546525	51353.3	96942.1	712813	5499.66
14	B2	17	554559	46293.2	105459	688767	3935.26
15	B3	17	704406	57019.7	127829	681697	8598.01
16	B4	17	699840	54133.5	128044	665090	5332.73
17	B5	17	507920	39819.4	130783	654609	1834.95
18	B6	17	438311	38738.5	141483	648132	2319.46
19	B7	17	476916	35554.4	133319	668469	2566.91
20	B8	17	401234	33538.8	128941	643429	1766.53
21	B9	17	570731	45729.3	121389	641631	5655.73
22	B10	17	560341	41982.4	109956	646609	-1065.16
23	B11	17	766858	57752.3	110594	699068	13465.9
24	B12	17	612850	57658.5	104885	694455	8429.53
25	C1	17	506141	54200.7	99850.6	723894	4934.65
26	C2	17	643177	57732.9	117715	709424	5576.84
27	C3	17	727396	62652.9	125749	668901	2723.19
28	C4	17	827553	57361.3	136430	672259	1916.36
29	C5	17	574823	47213	136096	650232	3051.58
30	C6	17	516732	44284.6	143728	661714	4171.84
31	C7	17	577807	47992.3	149620	695388	2172.84
32	C8	17	463765	41898.7	133744	625453	5666.21
33	C9	17	981918	71729.8	146535	683258	27495.4
34	C10	17	650733	52912.3	125794	677434	2093.77
35	C11	17	697180	57552.6	116549	707999	2798.92
36	C12	17	756784	73730.4	115283	743914	4273.52
37	D1	17	486848	55332.8	105674	724986	1321.67
38	D2	17	605985	53577.9	114014	662279	7814.87
39	D3	17	792536	69101.9	130997	670759	1116.45
40	D4	17	623914	51153.8	134919	657152	1566.68
41	D5	17	616192	48079.8	142584	656352	-431.486
42	D6	17	460120	41319.5	145852	652597	2180.76
43	D7	17	595701	50650.3	158290	710513	4390.09
44	D8	17	542003	45450.7	143360	633391	4123.39
45	D9	17	641913	52309.3	133232	648632	4291.22
46	D10	17	597174	50008	133745	714218	-2178.24
47	D11	17	650630	55699.5	113125	655715	5146.9
48	D12	17	722751	64174.4	102015	684871	-234.777
49	E1	17	634304	47957.9	119647	742211	6997.38
50	E2	17	498829	43740.9	117314	680952	6048.36
51	E3	17	439376	39446.7	126028	655129	18203.8
52	E4	17	498041	37744.3	137033	668214	2607.06
53	E5	17	631441	44583.7	146027	670047	2925.65
54	E6	17	620080	40606.7	148409	663792	3423.09
55	E7	17	623068	45330.6	160327	709462	7116.58
56	E8	17	562797	38650.8	143619	670805	3666.46
57	E9	17	467638	39245.6	146226	675024	15266.7
58	E10	17	588257	49735	139764	684335	8260.87
59	E11	17	502459	40934.8	120168	684831	7012.97
60	E12	17	526371	43106.8	111299	714734	8934
61	F1	17	639917	51945.2	134324	773257	16769.5
62	F2	17	540735	45173.8	121396	692185	5361.41
63	F3	17	556507	44243.6	124101	657919	-1709.53
64	F4	17	429323	33953.8	134448	654071	3022.52
65	F5	17	677108	44944.8	139749	660215	-4880.42
66	F6	17	937623	62157.7	156353	644806	9011.16
67	F7	17	692075	48198.3	152604	697656	4068.03
68	F8	17	680653	45484.4	147018	659082	7936.48
69	F9	17	464134	34183.9	139468	674800	2515.77
70	F10	17	500139	41222.7	132932	705098	2365.67
71	F11	17	501210	40356.5	121515	714501	3825.71
72	F12	17	413684	39138.6	111598	745934	3037.96
73	G1	17	695884	62064.4	108648	754167	10228.7
74	G2	17	553847	54156.6	113767	688336	2404.69
75	G3	17	641089	60020.8	123364	675591	3023.81
76	G4	17	558280	46562.3	127122	638380	2037.1
77	G5	17	745276	57785.6	146871	688082	7604.64
78	G6	17	672884	50942.1	146306	689432	707.918
79	G7	17	723545	56396	145060	686779	9798.5
80	G8	17	610170	47391.4	134136	666675	4134.1
81	G9	17	594364	48773.5	133913	649593	4186.52
82	G10	17	560066	51138.7	124586	684934	3784.31
83	G11	17	568171	51797.8	104873	633039	4479.1
84	G12	17	655690	65403.2	113171	739802	3040.21
85	H1	17	731192	67375.4	99461.1	712345	11135.4
86	H2	17	632032	67641.4	111669	698762	7321.6
87	H3	17	760014	70161.6	119192	692404	6767.21
88	H4	17	515327	48291.8	120234	645758	3547.75
89	H5	17	305687	37200.5	112868	672492	-2816.64
90	H6	17	677642	58873.6	132669	675567	4021.92
91	H7	17	696649	60503.6	135279	679115	1395
92	H8	17	625010	53699	121941	645826	2963.44
93	H9	17	491977	45061.7	114934	619722	4504.57
94	H10	17	505414	49626.9	110181	648263	6738.3
95	H11	17	539555	53283.2	100586	667775	8342.05
96	H12	17	646048	64729.3	108501	722682	3746.22
1	A1	18	875177	67906.5	92487.6	679881	24311.5
2	A2	18	631836	51131.8	102587	720111	5708.9
3	A3	18	679391	56874.2	115915	705961	10736.6
4	A4	18	628635	194518	524709	870074	1.1842e+06
5	A5	18	533418	41602.1	124671	676018	6936.45
6	A6	18	351491	35912.8	125743	676650	494.307
7	A7	18	514263	39201.3	123244	663173	2195.07
8	A8	18	373593	31229	116566	644917	2403.01
9	A9	18	734444	54694	115336	657103	7490.98
10	A10	18	558418	44552.2	106686	681433	552.483
11	A11	18	696813	59663.3	113483	736952	3986.35
12	A12	18	639268	63553.3	103807	682361	4270.99
13	B1	18	550300	51754.6	96471.6	712440	6746.46
14	B2	18	559646	47661.1	106221	690557	3841.14
15	B3	18	709611	58594.6	128492	681978	8697.95
16	B4	18	703571	55443	127348	665266	3521.68
17	B5	18	512653	40117.1	131403	657018	2314.25
18	B6	18	442250	37939.7	141874	648523	3373.64
19	B7	18	480550	35637	133371	669993	2879.82
20	B8	18	404589	34089.1	128905	644372	2485.54
21	B9	18	578505	44928.8	122705	641618	5488.7
22	B10	18	563334	41022.5	112046	646270	-880.904
23	B11	18	771580	58310.5	110940	698504	12017.9
24	B12	18	618092	57661.6	104436	693979	7159.84
25	C1	18	504914	54349.4	99028.8	723892	5118.52
26	C2	18	643890	57431.1	119188	709611	5608.57
27	C3	18	725005	62862.5	125959	666712	2196.76
28	C4	18	825223	57358	136354	671246	1126.98
29	C5	18	575833	47149.8	135711	650928	2356.41
30	C6	18	517898	44632.2	143748	662721	2860.64
31	C7	18	578352	48012.4	149411	696145	2443.26
32	C8	18	465654	42382.4	133357	626727	4448.07
33	C9	18	986554	73323.4	147033	682448	28285.5
34	C10	18	652196	53446.2	126173	677702	3088.53
35	C11	18	697340	58128.7	116026	706696	2251.43
36	C12	18	755395	74505.5	114367	745033	4942.92
37	D1	18	484551	55389.9	105713	725927	1471.23
38	D2	18	605352	53513.6	114982	661891	8045.05
39	D3	18	791225	68326.2	131875	671840	1319.83
40	D4	18	624084	51034.4	134883	657161	1648.83
41	D5	18	616900	48182.9	142167	656748	-368.427
42	D6	18	460728	40851.2	144723	653020	1633
43	D7	18	599414	50375.4	159143	712027	2858.83
44	D8	18	544630	45531.6	142894	631962	4877.39
45	D9	18	644061	52654	133959	649122	4498.83
46	D10	18	594369	50219.2	135420	715456	-777.285
47	D11	18	651944	56597.4	113337	655495	4229.54
48	D12	18	722836	64879.1	102348	684330	-716.73
49	E1	18	640888	48777.7	119834	741013	7143.99
50	E2	18	501833	44249.3	118838	681094	5336.82
51	E3	18	443926	40215.9	126665	655367	18277.2
52	E4	18	497157	36873.1	136184	667266	2243.3
53	E5	18	637706	44893.4	146919	670506	2460.26
54	E6	18	624610	40997.9	148648	666347	1302.52
55	E7	18	629139	45883.2	161925	710287	7186.34
56	E8	18	567172	37895.2	144742	672632	2553.18
57	E9	18	469399	39697.9	146655	676713	16790.7
58	E10	18	590470	50015.5	138757	685307	6518.73
59	E11	18	504857	40505.4	120049	686321	5944.51
60	E12	18	527682	43402.6	112299	713511	8837.81
61	F1	18	640200	51928.4	134608	772208	15790.3
62	F2	18	544201	46074.6	120435	691493	5521.65
63	F3	18	562186	44500.4	123394	658028	-3002.56
64	F4	18	431007	33722.2	134665	656230	2486.06
65	F5	18	689681	46135.8	140509	665750	-5039.33
66	F6	18	945647	62682.3	156221	648314	9389.69
67	F7	18	694761	47791.5	152323	698642	4511.89
68	F8	18	683776	46657.8	146654	659271	8048.74
69	F9	18	465927	34699.4	140359	676607	2070.75
70	F10	18	502854	40953	133712	706911	3424.33
71	F11	18	503725	41211.4	121973	713855	5901.29
72	F12	18	415095	39153.5	112077	747053	3975.5
73	G1	18	699888	63470.6	109243	755978	12372.1
74	G2	18	555361	53950.2	113637	690269	2216.17
75	G3	18	644769	59875.6	123334	674641	1832.15
76	G4	18	559104	46158.6	126340	636964	3955.13
77	G5	18	744733	58291.6	146741	689050	7596.52
78	G6	18	677135	51581.7	146798	697861	1974.93
79	G7	18	724015	56693	145061	685000	10111.6
80	G8	18	610368	47009.6	133640	668922	5514.12
81	G9	18	593990	48393.2	134599	649589	5547.59
82	G10	18	560797	50425.5	125336	686724	2521.05
83	G11	18	567622	51631.8	105389	636295	6366.57
84	G12	18	653867	65098.2	113645	742266	1378.29
85	H1	18	733754	68078	100119	710778	12583.9
86	H2	18	634035	68107.5	110960	700055	8288.59
87	H3	18	762888	71336.8	120094	692663	8572.93
88	H4	18	517847	48443	120201	647388	4198.43
89	H5	18	308856	37073.8	114233	673327	-3282.22
90	H6	18	675628	58058.3	132038	673164	5174.5
91	H7	18	697102	61237.8	135564	679239	2537.77
92	H8	18	626430	53223.5	122833	646559	931.631
93	H9	18	490046	45517.3	114158	620213	3869.68
94	H10	18	505526	49436.8	109542	648611	5217.2
95	H11	18	540422	53860.8	100796	669371	7679.83
96	H12	18	648010	64875.6	106950	723567	7202.82
1	A1	19	885333	68368.9	94027.2	679755	25739.3
2	A2	19	642372	51845.7	100739	720894	6508.25
3	A3	19	688995	57329	116379	706542	10422.8
4	A4	19	643877	194486	525045	873179	1.18609e+06
5	A5	19	538271	41433	124162	677373	7112.01
6	A6	19	360233	35637.8	124912	677305	-497.375
7	A7	19	521709	40165	124624	664444	2997.89
8	A8	19	378795	31631.8	116216	644949	3065.27
9	A9	19	742791	55040.4	115430	658591	8311.3
10	A10	19	568308	44262.3	107041	681848	274.439
11	A11	19	712070	60670.9	112889	736560	5157.15
12	A12	19	654769	64028.6	102895	682516	5083.7
13	B1	19	561255	52027.8	97711.6	713243	6958.14
14	B2	19	557125	47627.2	105013	689037	3028.76
15	B3	19	723099	58545.7	128427	682312	8139.53
16	B4	19	713218	55337.7	128944	666253	2705.77
17	B5	19	519232	40103.1	131582	658111	3291.19
18	B6	19	444736	38293.9	142837	648418	2647.25
19	B7	19	489674	36269.1	135705	668913	2480.59
20	B8	19	407695	33740.6	128257	645219	2088.27
21	B9	19	590822	46540.1	122224	640881	6437.41
22	B10	19	569737	41532.8	112271	648859	-855.898
23	B11	19	776042	58333.4	111631	698402	12245.2
24	B12	19	630864	59397.6	103263	695300	7432.01
25	C1	19	506102	54771.2	99816.3	723290	5320.99
26	C2	19	646346	57558.5	117368	708648	4893.75
27	C3	19	729208	61710.3	125217	668424	2466.87
28	C4	19	826320	56888.1	137490	672751	4135.98
29	C5	19	579280	46833.4	136186	650882	4237.8
30	C6	19	521588	44457	144028	662885	4289.94
31	C7	19	579306	47343.3	150337	696463	2151.72
32	C8	19	468292	42672.5	134475	627340	4595.99
33	C9	19	988174	72611.8	147259	682113	27303.8
34	C10	19	652595	52681.8	125641	677383	3265.47
35	C11	19	696644	58017.3	116333	707254	3226.06
36	C12	19	762508	74106	113987	745194	5199.94
37	D1	19	487386	54754.7	104505	726518	1639.81
38	D2	19	608721	53453.9	114362	662921	7472.43
39	D3	19	790110	68936.5	130851	672074	2436.51
40	D4	19	625241	51309.6	136084	656839	1001.81
41	D5	19	621743	48397.2	142853	656929	1289.71
42	D6	19	461436	41215.8	144907	653606	1774.9
43	D7	19	601535	50559.8	159529	713551	2877.3
44	D8	19	546968	45642.9	143927	634004	6243.04
45	D9	19	644327	52094.6	134722	649723	3841.92
46	D10	19	596426	50207.7	134844	718121	-442.753
47	D11	19	652852	55857	112662	656503	5717.97
48	D12	19	724498	64236.2	102206	685262	-496.387
49	E1	19	645560	48865	119438	743310	7086.16
50	E2	19	506919	44709.5	118808	681061	8359.28
51	E3	19	457136	40924.6	126763	654424	18599.3
52	E4	19	506371	36840.5	136748	667481	1887.9
53	E5	19	649948	45879.9	145924	670662	2893.71
54	E6	19	630066	40408.4	149776	665602	1867.38
55	E7	19	642953	46334.2	160569	710226	6706.47
56	E8	19	572744	38927.7	143697	673900	2244.32
57	E9	19	473379	39449.7	146031	675630	15268.6
58	E10	19	596089	50399.7	139377	685822	6960.15
59	E11	19	509472	40418.5	120280	688882	6774.72
60	E12	19	532762	43664.3	111570	714820	9687.83
61	F1	19	645399	52302.5	133943	774091	17094.6
62	F2	19	546350	45775.4	120440	693031	4621.91
63	F3	19	570318	44273.4	124321	658094	-1563.57
64	F4	19	436844	33560.4	134449	656357	3478.49
65	F5	19	696168	47783.2	140308	664522	-2372.12
66	F6	19	958264	62826.1	157837	648123	8092.99
67	F7	19	700560	48552.9	151597	698711	4033.85
68	F8	19	691672	46526.5	147381	661142	7752.01
69	F9	19	466862	34562.6	139982	677333	3660.06
70	F10	19	506210	41319.5	134316	707129	1650.36
71	F11	19	508342	40937.5	122332	714401	4151.75
72	F12	19	416800	40196.5	112584	745707	3457.95
73	G1	19	703329	63469.6	109669	757248	13330.3
74	G2	19	558666	53664.2	113445	691319	2320.99
75	G3	19	650203	59662.9	122664	675900	1810.28
76	G4	19	562824	46892.8	127156	638827	4357.35
77	G5	19	745264	58425.3	146216	690761	7895.06
78	G6	19	676836	51230.5	147165	695065	2788.59
79	G7	19	725818	56928	145649	686557	10877.4
80	G8	19	610153	46947.8	134303	669973	5094.28
81	G9	19	593681	48345.8	132592	651178	4321.35
82	G10	19	560950	50117.4	125565	686960	3641.61
83	G11	19	569150	51625.3	103174	636711	4047.15
84	G12	19	652741	65341.5	112125	743052	3579.21
85	H1	19	740389	66157.3	101606	711738	12935.4
86	H2	19	634203	68835.4	111296	700664	8170.22
87	H3	19	771412	71214	120064	693250	9452.67
88	H4	19	524579	47781.9	120790	647048	4851.15
89	H5	19	313915	37080.4	114229	674418	-1616.33
90	H6	19	678154	58792.3	133470	675266	5440.75
91	H7	19	697846	60806.5	134749	678616	1069.08
92	H8	19	627051	52782	122540	646751	921.061
93	H9	19	492002	45560.5	114333	621659	5098.4
94	H10	19	508471	49068.6	109505	648604	6045.87
95	H11	19	541994	52357.9	102050	669062	8500.92
96	H12	19	642475	63573.2	107433	724404	4023.27
1	A1	20	900851	69203	93153.2	680213	26210.3
2	A2	20	653225	52595.4	100862	720196	6817.71
3	A3	20	713280	58785.3	115696	707437	10878.8
4	A4	20	662959	197268	527212	877514	1.19484e+06
5	A5	20	548927	42112.7	125304	676764	5989.23
6	A6	20	366860	36056.5	125153	677548	1298.27
7	A7	20	541623	40725.1	124847	664332	1851.2
8	A8	20	388395	32198.4	116531	646373	2098.84
9	A9	20	760116	56389	116637	658962	7419.91
10	A10	20	587009	46647.3	107186	683967	-204.517
11	A11	20	745729	61686.5	114082	736610	5387.44
12	A12	20	679413	66758.1	101862	682774	5676.09
13	B1	20	582224	53454.3	97363.2	711655	5459.98
14	B2	20	570803	48067.8	105564	689883	3437.53
15	B3	20	740590	59948.3	129897	684323	8738.79
16	B4	20	735052	56266.1	127500	666398	3618.87
17	B5	20	530998	40461.3	132455	655224	3415.34
18	B6	20	456308	38585	141193	646526	3031.29
19	B7	20	505282	37292.6	133907	667862	1421.77
20	B8	20	420272	34324.9	129748	646329	1769.85
21	B9	20	615160	47618.7	122202	642808	5370.82
22	B10	20	581975	42595.9	112692	647204	-477.901
23	B11	20	788816	59319.8	110421	699300	11226.1
24	B12	20	659877	61363.4	105238	694236	6732.18
25	C1	20	506805	53342.3	100202	722989	4311.19
26	C2	20	648958	57435.6	118669	709958	4951.89
27	C3	20	730974	62630.5	126191	669756	3567.76
28	C4	20	827917	56917.9	136423	673311	2307.94
29	C5	20	583023	47291.1	136861	651562	1559.13
30	C6	20	524396	44893.2	142157	661128	3611.93
31	C7	20	584014	46955.6	149430	697385	1903.91
32	C8	20	470589	42227.9	133729	627813	5363.01
33	C9	20	990574	71967.3	148116	684016	29574.9
34	C10	20	654561	53468.4	125785	677236	2758.91
35	C11	20	699125	57947.8	116396	706957	2632.39
36	C12	20	761622	74614.5	114947	745095	3860.13
37	D1	20	486944	54923.5	105808	726189	977.211
38	D2	20	607888	52702.2	114891	662874	8627.25
39	D3	20	791673	68318.9	130160	671916	2565.18
40	D4	20	625357	51187.8	135598	656312	871.913
41	D5	20	625268	48056.7	142158	657473	-734.59
42	D6	20	464256	41639.3	146269	653779	2643.16
43	D7	20	605497	50471.3	158218	712852	2073.39
44	D8	20	552082	46454.4	142694	634441	4801.01
45	D9	20	642556	52402.5	135647	650712	5213.41
46	D10	20	596820	49827.1	134828	714904	-556.828
47	D11	20	652091	55910.2	113822	657563	6267.06
48	D12	20	728188	64868	103184	685281	-325.941
49	E1	20	651519	48686.5	119270	743701	7189.67
50	E2	20	513435	45564.7	118966	682144	5576.19
51	E3	20	478667	42276	126678	654967	18945.7
52	E4	20	521083	38336.8	135765	668955	2071.51
53	E5	20	672113	46973.8	145981	669995	2398.8
54	E6	20	644766	41872.2	148572	665194	2017.15
55	E7	20	665692	47128.6	161101	711394	8021.22
56	E8	20	586226	39222.4	144168	672895	3297.53
57	E9	20	479023	40426.8	146385	677472	14658
58	E10	20	603147	50245.6	138884	686238	6957.22
59	E11	20	516281	41240.3	119496	687809	4722
60	E12	20	540663	44773.2	112382	715402	9438.73
61	F1	20	655184	52529	134362	772640	16522.1
62	F2	20	547481	46527.8	121763	693466	4331.34
63	F3	20	584797	45252.4	123954	657178	-1598.21
64	F4	20	450136	34257.7	134953	656898	2902.24
65	F5	20	714764	47411	141271	664928	-4080.23
66	F6	20	961640	63093.9	158034	647884	8336.03
67	F7	20	716156	48965.3	152444	700146	4126.47
68	F8	20	703433	47396	145905	659647	10408.2
69	F9	20	473067	35340	140493	676463	2059.25
70	F10	20	514860	41499	133774	706850	4335.62
71	F11	20	514612	41858	122977	718762	5584.18
72	F12	20	423739	40535.2	112523	747800	3065.78
73	G1	20	712411	62336.5	107912	757250	10988.3
74	G2	20	566111	54212.6	114660	690569	2230.94
75	G3	20	661340	61217	122969	675658	2122.76
76	G4	20	567190	46042.8	126849	638687	2840.91
77	G5	20	748324	58396.6	147149	690456	7150.72
78	G6	20	679067	51259.1	146739	694950	2071.76
79	G7	20	728640	56104.6	144443	686449	9563.87
80	G8	20	611675	47401.2	135137	669329	5745.79
81	G9	20	598816	48796.1	134556	652449	6186.56
82	G10	20	563454	50026.6	124998	688974	2971.14
83	G11	20	568828	51387	103468	637058	6121.43
84	G12	20	653858	65929.2	112554	743829	2330.09
85	H1	20	747847	66876.5	99000.1	713447	12368.3
86	H2	20	641701	69371.3	111644	701051	8726.36
87	H3	20	784732	71934.8	120420	694023	8525.87
88	H4	20	526854	48687.5	120214	647857	3304.04
89	H5	20	313906	37925.2	112974	673032	-1852.26
90	H6	20	677609	58809.1	131265	675468	5156.85
91	H7	20	701331	61197.8	134843	678312	1626.23
92	H8	20	629132	53080.7	122894	645656	1859.98
93	H9	20	491452	45416.6	114656	622492	4372.01
94	H10	20	509757	49327.2	110334	649307	5933.23
95	H11	20	541029	53317.5	101581	670983	8290.02
96	H12	20	644749	63923.8	106505	726152	5691.62
1	A1	21	934124	72021	91258.8	679678	26085
2	A2	21	683211	55269.9	100810	720628	6121.31
3	A3	21	749929	62317.2	115682	707362	11938.5
4	A4	21	700534	199732	526901	875229	1.18804e+06
5	A5	21	569786	43764.1	124720	677228	6364.49
6	A6	21	382861	37135.2	125718	680230	-504.412
7	A7	21	574005	43969.6	124239	666523	1736.16
8	A8	21	406053	33157.2	117031	647627	2107.88
9	A9	21	790391	57597.9	116819	660743	8958.42
10	A10	21	619461	48312.8	106386	684820	1141.35
11	A11	21	801052	66140.3	113260	738697	4849.89
12	A12	21	731348	70536.4	102751	682939	4470.86
13	B1	21	619817	56847.5	95839.7	713359	5550.33
14	B2	21	594427	50553.2	106578	691015	5294.9
15	B3	21	780161	61939.6	128168	684289	7854.83
16	B4	21	768635	58712.6	127898	667512	4096.01
17	B5	21	552386	41477.5	132126	658420	3080.45
18	B6	21	473174	39945	141562	648937	3461.07
19	B7	21	535704	38973.6	133543	669798	2196.1
20	B8	21	436224	35573.1	128724	645016	2400.16
21	B9	21	661464	51039.1	122523	643349	4685.06
22	B10	21	606793	44311.1	112648	649546	-2374.86
23	B11	21	815825	60422.7	110959	700215	11923.9
24	B12	21	708716	65213.6	105165	695304	6523.64
25	C1	21	504437	53864.1	100190	724660	4888.82
26	C2	21	648426	57997.1	118556	709235	4191.7
27	C3	21	733783	62255.8	124582	668999	2887.08
28	C4	21	830626	57297.4	136676	672258	2472.13
29	C5	21	591393	47241.1	134515	653760	3609.29
30	C6	21	527527	44769.8	143793	661871	2811.09
31	C7	21	590273	47865.7	150510	698319	2360.8
32	C8	21	480204	43537.9	133902	628382	5349.11
33	C9	21	994535	72439.2	148319	683909	28600.8
34	C10	21	653021	52335.3	126192	678176	2711.24
35	C11	21	699682	57657.6	116038	707844	2493.73
36	C12	21	762837	74147.1	115450	747885	4318.14
37	D1	21	487628	54833.3	104544	725860	1716.1
38	D2	21	612021	53931.5	114564	664195	8029.91
39	D3	21	796553	68065.2	131636	674394	1908.43
40	D4	21	626179	51044	134591	656441	-319.931
41	D5	21	633080	48530.3	142591	658248	98.1156
42	D6	21	466784	40677.1	145075	652896	3214.59
43	D7	21	613280	51297.6	158661	714331	5022.54
44	D8	21	558007	45900.8	144554	635406	5597.93
45	D9	21	644365	53265.5	133873	651203	5578.77
46	D10	21	597473	49789.6	134007	715944	-1181.93
47	D11	21	654116	55717.2	113469	658318	4634.03
48	D12	21	727267	64743.4	102489	685055	-203.353
49	E1	21	663670	50285.8	119627	745195	6412.76
50	E2	21	530722	46441	118682	683727	6710.54
[truncated: 16,174 more rows]

## Sheet: Amplification Data
Barcode
Block Type	96-Well Block (0.2mL)
Calibration Background is expired	No
Calibration Background performed on	06-04-2019
Calibration Pure Dye ROX is expired	No
Calibration Pure Dye ROX performed on	02-28-2019
Calibration Pure Dye SYBR is expired	No
Calibration Pure Dye SYBR performed on	02-28-2019
Calibration ROI is expired	No
Calibration ROI performed on	02-28-2019
Calibration Uniformity is expired	No
Calibration Uniformity performed on	06-04-2019
Chemistry	SYBR_GREEN
Comment
Date Created	07-31-2019 18:17:15 PM EDT
Date Modified	07-31-2019 20:14:06 PM EDT
Experiment File Name	D:\Applied Biosystems\QuantStudio 12K Flex Software\User Files\experiments\Sapieha\Roberto\2019-07-31 Prdm16 KO WAT- BAT- BgAT adipoq-cre and Adipoq-Cre-prdm16 14 days after laser n4.eds
Experiment Name	2019-07-31 Prdm16 KO WAT- BAT- BgAT adipoq-cre and Adipoq-Cre-prdm16 14 days after laser n4
Experiment Run Start Time	07-31-2019 18:25:08 PM EDT
Experiment Run Stop Time	07-31-2019 20:14:29 PM EDT
Experiment Type	Comparative Cт (ΔΔCт)
Instrument Name	285880749
Instrument Serial Number	285880749
Instrument Type	QuantStudio 12K Flex
Passive Reference	ROX
Quantification Cycle Method	Ct
Signal Smoothing On	true
Stage/ Cycle where Analysis is performed	Stage 2, Step 2
User Name
Well	Cycle	Target Name	Rn	Delta Rn
1	1	tbp	1.13555	-0.0204097
1	2	tbp	1.13875	-0.0206849
1	3	tbp	1.14916	-0.0137546
1	4	tbp	1.16485	-0.00154429
1	5	tbp	1.17856	0.00869309
1	6	tbp	1.17769	0.0043482
1	7	tbp	1.17955	0.00272211
1	8	tbp	1.18387	0.00356497
1	9	tbp	1.18771	0.00393099
1	10	tbp	1.18546	-0.00179661
1	11	tbp	1.18966	-0.00107606
1	12	tbp	1.19583	0.0016174
1	13	tbp	1.1953	-0.00239693
1	14	tbp	1.19903	-0.0021432
1	15	tbp	1.20344	-0.00121523
1	16	tbp	1.20726	-0.000867565
1	17	tbp	1.21152	-8.22862e-05
1	18	tbp	1.2183	0.00321533
1	19	tbp	1.23275	0.0141875
1	20	tbp	1.25813	0.0360871
1	21	tbp	1.30852	0.0829976
1	22	tbp	1.39835	0.16935
1	23	tbp	1.57279	0.340315
1	24	tbp	1.8829	0.646941
1	25	tbp	2.42615	1.18672
1	26	tbp	3.29754	2.05463
1	27	tbp	4.48078	3.23439
1	28	tbp	5.78721	4.53734
1	29	tbp	6.87958	5.62623
1	30	tbp	7.61351	6.35668
1	31	tbp	8.11259	6.85229
1	32	tbp	8.51552	7.25174
1	33	tbp	8.7966	7.52934
1	34	tbp	9.00051	7.72977
1	35	tbp	9.15985	7.88563
1	36	tbp	9.29307	8.01538
1	37	tbp	9.39858	8.11741
1	38	tbp	9.46238	8.17773
1	39	tbp	9.52922	8.24109
1	40	tbp	9.58061	8.289
2	1	tbp	0.77231	-0.0173754
2	2	tbp	0.7704	-0.0204286
2	3	tbp	0.783613	-0.00835817
2	4	tbp	0.791822	-0.00129145
2	5	tbp	0.798484	0.00422769
2	6	tbp	0.799735	0.00433563
2	7	tbp	0.800271	0.00372921
2	8	tbp	0.79923	0.00154594
2	9	tbp	0.798987	0.000160304
2	10	tbp	0.800162	0.000192543
2	11	tbp	0.801458	0.00034572
2	12	tbp	0.80224	-1.5015e-05
2	13	tbp	0.800962	-0.00243503
2	14	tbp	0.80204	-0.0025003
2	15	tbp	0.804252	-0.00143047
2	16	tbp	0.806471	-0.000354075
2	17	tbp	0.809815	0.00184747
2	18	tbp	0.814221	0.00511064
2	19	tbp	0.826411	0.0161575
2	20	tbp	0.846047	0.0346515
2	21	tbp	0.887978	0.0754392
2	22	tbp	0.965326	0.151645
2	23	tbp	1.10957	0.294741
2	24	tbp	1.37695	0.560979
2	25	tbp	1.8585	1.04139
2	26	tbp	2.66138	1.84313
2	27	tbp	3.82003	3.00064
2	28	tbp	5.19467	4.37414
2	29	tbp	6.46411	5.64243
2	30	tbp	7.35121	6.52839
2	31	tbp	7.9345	7.11054
2	32	tbp	8.37903	7.55392
2	33	tbp	8.71037	7.88412
2	34	tbp	8.95219	8.1248
2	35	tbp	9.12628	8.29775
2	36	tbp	9.26322	8.43354
2	37	tbp	9.37708	8.54626
2	38	tbp	9.46723	8.63526
2	39	tbp	9.5541	8.721
2	40	tbp	9.62597	8.79172
3	1	tbp	0.799935	-0.0434526
3	2	tbp	0.813806	-0.0325104
3	3	tbp	0.833707	-0.015538
3	4	tbp	0.848566	-0.00360707
3	5	tbp	0.861051	0.00594889
3	6	tbp	0.864011	0.00598044
3	7	tbp	0.86623	0.00527164
3	8	tbp	0.869876	0.00598882
3	9	tbp	0.870081	0.00326592
3	10	tbp	0.871387	0.00164279
3	11	tbp	0.873188	0.000515504
3	12	tbp	0.875984	0.0003835
3	13	tbp	0.877266	-0.00126366
3	14	tbp	0.879134	-0.00232382
3	15	tbp	0.880837	-0.00354939
3	16	tbp	0.884439	-0.00287626
3	17	tbp	0.890404	0.000160676
3	18	tbp	0.898785	0.00561267
3	19	tbp	0.914005	0.0179043
3	20	tbp	0.946683	0.0476538
3	21	tbp	1.00473	0.102777
3	22	tbp	1.12022	0.215338
3	23	tbp	1.33767	0.429851
3	24	tbp	1.73013	0.819388
3	25	tbp	2.39935	1.48568
3	26	tbp	3.43365	2.51705
3	27	tbp	4.76766	3.84814
3	28	tbp	6.12097	5.19851
3	29	tbp	7.16585	6.24046
3	30	tbp	7.84312	6.91481
3	31	tbp	8.33797	7.40672
3	32	tbp	8.70462	7.77045
3	33	tbp	8.97473	8.03763
3	34	tbp	9.18345	8.24343
3	35	tbp	9.32687	8.38391
3	36	tbp	9.44324	8.49735
3	37	tbp	9.5547	8.60589
3	38	tbp	9.63872	8.68698
3	39	tbp	9.71033	8.75566
3	40	tbp	9.75879	8.80119
4	1	tbp	0.586076	-0.0188143
4	2	tbp	0.591156	-0.0156535
4	3	tbp	0.601975	-0.00675516
4	4	tbp	0.608594	-0.0020563
4	5	tbp	0.613702	0.00113195
4	6	tbp	0.618347	0.00385682
4	7	tbp	0.621535	0.00512496
4	8	tbp	0.622206	0.00387521
4	9	tbp	0.622428	0.00217772
4	10	tbp	0.622453	0.000282282
4	11	tbp	0.623772	-0.000318842
4	12	tbp	0.625869	-0.000141769
4	13	tbp	0.624706	-0.00322537
4	14	tbp	0.625504	-0.00434732
4	15	tbp	0.628187	-0.00358427
4	16	tbp	0.632926	-0.000765816
4	17	tbp	0.636629	0.00101701
4	18	tbp	0.641261	0.00372889
4	19	tbp	0.654188	0.0147363
4	20	tbp	0.675643	0.0342706
4	21	tbp	0.719267	0.0759748
4	22	tbp	0.80218	0.156968
4	23	tbp	0.960291	0.313159
4	24	tbp	1.2486	0.599543
4	25	tbp	1.74969	1.09872
4	26	tbp	2.52613	1.87324
4	27	tbp	3.54557	2.89076
4	28	tbp	4.61322	3.95649
4	29	tbp	5.45859	4.79994
4	30	tbp	5.99916	5.33858
4	31	tbp	6.3701	5.70761
4	32	tbp	6.64813	5.98372
4	33	tbp	6.84729	6.18095
4	34	tbp	6.99858	6.33033
4	35	tbp	7.10779	6.43762
4	36	tbp	7.19804	6.52595
4	37	tbp	7.27316	6.59915
4	38	tbp	7.332	6.65607
4	39	tbp	7.37666	6.6988
4	40	tbp	7.4067	6.72692
5	1	tbp	0.676476	-0.0174925
5	2	tbp	0.678806	-0.0168783
5	3	tbp	0.688964	-0.00843459
5	4	tbp	0.6961	-0.00301393
5	5	tbp	0.702865	0.00203575
5	6	tbp	0.70615	0.00360595
5	7	tbp	0.707691	0.00343278
5	8	tbp	0.709484	0.00351006
5	9	tbp	0.710758	0.0030689
5	10	tbp	0.711209	0.00180573
5	11	tbp	0.712139	0.00102042
5	12	tbp	0.712901	6.71384e-05
5	13	tbp	0.714784	0.00023514
5	14	tbp	0.715855	-0.000408376
5	15	tbp	0.71396	-0.00401877
5	16	tbp	0.714531	-0.00516219
5	17	tbp	0.720752	-0.000656582
5	18	tbp	0.726036	0.00291258
5	19	tbp	0.733182	0.00834379
5	20	tbp	0.74991	0.0233572
5	21	tbp	0.782745	0.0544771
5	22	tbp	0.84831	0.118327
5	23	tbp	0.976115	0.244417
5	24	tbp	1.21171	0.478295
5	25	tbp	1.64075	0.905621
5	26	tbp	2.37746	1.64061
5	27	tbp	3.5019	2.76335
5	28	tbp	4.94539	4.20512
5	29	tbp	6.40595	5.66396
5	30	tbp	7.52556	6.78186
5	31	tbp	8.25278	7.50736
5	32	tbp	8.75034	8.00321
5	33	tbp	9.12562	8.37678
5	34	tbp	9.41524	8.66468
5	35	tbp	9.61933	8.86705
5	36	tbp	9.77627	9.02227
5	37	tbp	9.89192	9.13621
5	38	tbp	9.99479	9.23737
5	39	tbp	10.08	9.32085
5	40	tbp	10.1396	9.37878
6	1	tbp	0.440847	-0.0138942
6	2	tbp	0.444465	-0.010671
6	3	tbp	0.452109	-0.00342146
6	4	tbp	0.456259	0.000334319
6	5	tbp	0.459185	0.00286528
6	6	tbp	0.457727	0.00101283
6	7	tbp	0.456042	-0.00106623
6	8	tbp	0.456973	-0.000529671
6	9	tbp	0.45875	0.000852503
6	10	tbp	0.458528	0.000235567
6	11	tbp	0.459079	0.000392747
6	12	tbp	0.459672	0.000590756
6	13	tbp	0.460281	0.000805156
6	14	tbp	0.459638	-0.000232111
6	15	tbp	0.459137	-0.00112734
6	16	tbp	0.460069	-0.000589735
6	17	tbp	0.460931	-0.000122611
6	18	tbp	0.464524	0.00307548
6	19	tbp	0.474693	0.0128506
6	20	tbp	0.486612	0.0243746
6	21	tbp	0.510297	0.0476658
6	22	tbp	0.560638	0.0976114
6	23	tbp	0.657385	0.193964
6	24	tbp	0.839074	0.375259
6	25	tbp	1.1764	0.712188
6	26	tbp	1.7811	1.31649
6	27	tbp	2.76008	2.29508
6	28	tbp	4.11924	3.65385
6	29	tbp	5.66906	5.20327
6	30	tbp	7.01602	6.54983
6	31	tbp	7.9171	7.45052
6	32	tbp	8.52715	8.06018
6	33	tbp	8.96659	8.49922
6	34	tbp	9.30259	8.83483
6	35	tbp	9.53735	9.06919
6	36	tbp	9.72011	9.25156
6	37	tbp	9.87418	9.40523
6	38	tbp	9.99208	9.52275
6	39	tbp	10.0936	9.62382
6	40	tbp	10.1709	9.7008
7	1	tbp	0.690874	-0.00843938
7	2	tbp	0.692795	-0.0066221
7	3	tbp	0.69888	-0.000639174
7	4	tbp	0.699992	0.000369746
7	5	tbp	0.702259	0.00253434
7	6	tbp	0.702793	0.0029651
7	7	tbp	0.701241	0.00131016
7	8	tbp	0.699094	-0.000938905
7	9	tbp	0.698168	-0.00196799
7	10	tbp	0.698439	-0.00180003
7	11	tbp	0.697389	-0.00295273
7	12	tbp	0.697619	-0.0028256
7	13	tbp	0.699257	-0.00129049
7	14	tbp	0.701117	0.000466706
7	15	tbp	0.700047	-0.000705606
7	16	tbp	0.702679	0.00182365
7	17	tbp	0.704609	0.00365082
7	18	tbp	0.712854	0.0117929
7	19	tbp	0.72585	0.0246868
7	20	tbp	0.754928	0.0536615
7	21	tbp	0.80764	0.10627
7	22	tbp	0.91626	0.214788
7	23	tbp	1.11914	0.417569
7	24	tbp	1.488	0.786325
7	25	tbp	2.13337	1.43159
7	26	tbp	3.15837	2.45649
7	27	tbp	4.53563	3.83364
7	28	tbp	6.04641	5.34432
7	29	tbp	7.29087	6.58868
7	30	tbp	8.09309	7.39079
7	31	tbp	8.65304	7.95064
7	32	tbp	9.07235	8.36985
7	33	tbp	9.37813	8.67553
7	34	tbp	9.59502	8.89231
7	35	tbp	9.76445	9.06165
7	36	tbp	9.89326	9.19035
7	37	tbp	10.008	9.30497
7	38	tbp	10.0928	9.3897
7	39	tbp	10.1469	9.4437
7	40	tbp	10.2031	9.49979
8	1	tbp	0.500915	-0.0109856
8	2	tbp	0.503492	-0.00877042
8	3	tbp	0.509627	-0.00299746
8	4	tbp	0.514872	0.00188525
8	5	tbp	0.516922	0.00357332
8	6	tbp	0.515935	0.00222436
8	7	tbp	0.515197	0.00112366
8	8	tbp	0.514057	-0.000377591
8	9	tbp	0.514354	-0.000443202
8	10	tbp	0.513456	-0.00170258
8	11	tbp	0.512262	-0.00325926
8	12	tbp	0.513119	-0.00276423
8	13	tbp	0.515619	-0.000626494
8	14	tbp	0.515859	-0.000747956
8	15	tbp	0.516753	-0.000216329
8	16	tbp	0.517009	-0.000322531
8	17	tbp	0.51896	0.00126642
8	18	tbp	0.52144	0.00338461
8	19	tbp	0.529198	0.0107805
8	20	tbp	0.543803	0.0250237
8	21	tbp	0.571657	0.0525161
8	22	tbp	0.626587	0.107084
8	23	tbp	0.734521	0.214656
8	24	tbp	0.934886	0.414659
8	25	tbp	1.30294	0.782349
8	26	tbp	1.9502	1.42925
8	27	tbp	2.97253	2.45122
8	28	tbp	4.37044	3.84876
8	29	tbp	5.89235	5.37031
8	30	tbp	7.13879	6.61639
8	31	tbp	7.95788	7.43512
8	32	tbp	8.54639	8.02327
8	33	tbp	8.97666	8.45317
8	34	tbp	9.30775	8.78391
8	35	tbp	9.53806	9.01385
8	36	tbp	9.69614	9.17157
8	37	tbp	9.84071	9.31578
8	38	tbp	9.96317	9.43787
8	39	tbp	10.065	9.53935
8	40	tbp	10.153	9.62698
9	1	tbp	1.01457	-0.0207426
9	2	tbp	1.01873	-0.0172323
9	3	tbp	1.02985	-0.00676346
9	4	tbp	1.0367	-0.000563917
9	5	tbp	1.04092	0.00300575
9	6	tbp	1.03995	0.00138863
9	7	tbp	1.04273	0.00351455
9	8	tbp	1.04157	0.00169906
9	9	tbp	1.04185	0.00133566
9	10	tbp	1.04211	0.000944122
9	11	tbp	1.04186	3.84359e-05
9	12	tbp	1.04203	-0.000443222
9	13	tbp	1.04191	-0.00121301
9	14	tbp	1.04247	-0.00130163
9	15	tbp	1.04183	-0.00259284
9	16	tbp	1.04395	-0.00112758
9	17	tbp	1.04781	0.00207946
9	18	tbp	1.05355	0.00717286
9	19	tbp	1.06534	0.0183034
9	20	tbp	1.09116	0.0434722
9	21	tbp	1.13852	0.090187
9	22	tbp	1.22948	0.180492
9	23	tbp	1.40335	0.353711
9	24	tbp	1.72258	0.672289
9	25	tbp	2.28192	1.23098
9	26	tbp	3.18341	2.13182
9	27	tbp	4.43091	3.37867
9	28	tbp	5.83267	4.77977
9	29	tbp	7.03623	5.98268
9	30	tbp	7.84633	6.79213
9	31	tbp	8.39465	7.3398
9	32	tbp	8.8024	7.7469
9	33	tbp	9.107	8.05085
9	34	tbp	9.33623	8.27943
9	35	tbp	9.50922	8.45177
9	36	tbp	9.63267	8.57457
9	37	tbp	9.74569	8.68693
9	38	tbp	9.82764	8.76823
9	39	tbp	9.90173	8.84167
9	40	tbp	9.9741	8.91339
10	1	tbp	0.735785	-0.00949813
10	2	tbp	0.73365	-0.0118949
10	3	tbp	0.736187	-0.00961856
10	4	tbp	0.743668	-0.00239941
10	5	tbp	0.748217	0.00188773
10	6	tbp	0.750787	0.00419641
10	7	tbp	0.750605	0.00375231
10	8	tbp	0.752405	0.0052912
10	9	tbp	0.750522	0.00314616
10	10	tbp	0.748832	0.00119472
10	11	tbp	0.749076	0.00117721
10	12	tbp	0.74753	-0.000630046
10	13	tbp	0.746039	-0.00238324
10	14	tbp	0.74574	-0.00294387
10	15	tbp	0.745708	-0.00323711
10	16	tbp	0.748495	-0.000711406
10	17	tbp	0.750746	0.00127791
10	18	tbp	0.758266	0.00853581
10	19	tbp	0.772879	0.022888
10	20	tbp	0.799352	0.0490988
10	21	tbp	0.850566	0.100052
10	22	tbp	0.954642	0.203866
10	23	tbp	1.15158	0.400537
10	24	tbp	1.51413	0.762832
10	25	tbp	2.14106	1.3895
10	26	tbp	3.13372	2.38189
10	27	tbp	4.47715	3.72506
10	28	tbp	5.92893	5.17658
10	29	tbp	7.10921	6.3566
10	30	tbp	7.89717	7.1443
10	31	tbp	8.43205	7.67892
10	32	tbp	8.83752	8.08412
10	33	tbp	9.1328	8.37915
10	34	tbp	9.36078	8.60687
10	35	tbp	9.5134	8.75922
10	36	tbp	9.6442	8.88976
10	37	tbp	9.75527	9.00057
10	38	tbp	9.84929	9.09433
10	39	tbp	9.92101	9.16578
10	40	tbp	9.9842	9.22872
11	1	tbp	0.80589	-0.0196905
11	2	tbp	0.810248	-0.0181421
11	3	tbp	0.821944	-0.00925585
11	4	tbp	0.830413	-0.0035967
11	5	tbp	0.838603	0.00178357
11	6	tbp	0.843129	0.00349952
11	7	tbp	0.846907	0.00446749
11	8	tbp	0.850163	0.00491386
11	9	tbp	0.851341	0.00328187
11	10	tbp	0.851376	0.000506793
11	11	tbp	0.854413	0.000734296
11	12	tbp	0.857218	0.000729698
11	13	tbp	0.860289	0.000990877
11	14	tbp	0.860838	-0.00127
11	15	tbp	0.861235	-0.00368292
11	16	tbp	0.864625	-0.0031025
11	17	tbp	0.872804	0.00226597
11	18	tbp	0.883518	0.0101707
11	19	tbp	0.90651	0.0303526
11	20	tbp	0.952468	0.0735014
11	21	tbp	1.03432	0.152546
11	22	tbp	1.19162	0.307036
11	23	tbp	1.48136	0.593964
11	24	tbp	1.99787	1.10766
11	25	tbp	2.84164	1.94863
11	26	tbp	4.05699	3.16116
11	27	tbp	5.47563	4.57699
11	28	tbp	6.74658	5.84514
11	29	tbp	7.62521	6.72095
11	30	tbp	8.21482	7.30775
11	31	tbp	8.64188	7.732
11	32	tbp	8.95991	8.04723
11	33	tbp	9.20145	8.28595
11	34	tbp	9.39472	8.47641
11	35	tbp	9.53014	8.60902
11	36	tbp	9.6426	8.71868
11	37	tbp	9.73283	8.80609
11	38	tbp	9.79721	8.86767
11	39	tbp	9.85718	8.92482
11	40	tbp	9.9126	8.97743
12	1	tbp	0.83797	-0.0144327
12	2	tbp	0.840663	-0.0128275
12	3	tbp	0.847261	-0.00731779
12	4	tbp	0.854959	-0.000708148
12	5	tbp	0.860328	0.00357226
12	6	tbp	0.861416	0.00357205
12	7	tbp	0.861988	0.00305536
12	8	tbp	0.860948	0.000927793
12	9	tbp	0.862867	0.00175787
12	10	tbp	0.862069	-0.000128236
12	11	tbp	0.862217	-0.0010683
12	12	tbp	0.863427	-0.000946741
12	13	tbp	0.86461	-0.000852126
12	14	tbp	0.864213	-0.00233709
12	15	tbp	0.866155	-0.00148353
12	16	tbp	0.870683	0.00195663
12	17	tbp	0.878102	0.00828756
12	18	tbp	0.886665	0.015762
12	19	tbp	0.908367	0.0363762
12	20	tbp	0.948411	0.0753321
12	21	tbp	1.02748	0.153313
12	22	tbp	1.17654	0.301281
12	23	tbp	1.4586	0.582252
12	24	tbp	1.95892	1.08149
12	25	tbp	2.7786	1.90008
12	26	tbp	3.94972	3.07011
12	27	tbp	5.32564	4.44495
12	28	tbp	6.55265	5.67086
12	29	tbp	7.4025	6.51963
12	30	tbp	7.99493	7.11096
12	31	tbp	8.44244	7.55739
12	32	tbp	8.74942	7.86329
12	33	tbp	8.98915	8.10192
12	34	tbp	9.17446	8.28615
12	35	tbp	9.3215	8.43209
12	36	tbp	9.44779	8.5573
12	37	tbp	9.53374	8.64216
12	38	tbp	9.60237	8.7097
12	39	tbp	9.67553	8.78178
12	40	tbp	9.72466	8.82982
13	1	tbp	0.670351	-0.0216288
13	2	tbp	0.678384	-0.0140502
13	3	tbp	0.687412	-0.00547639
13	4	tbp	0.692603	-0.000739522
13	5	tbp	0.695107	0.00131102
13	6	tbp	0.699045	0.004795
13	7	tbp	0.697639	0.00293459
13	8	tbp	0.694745	-0.000412965
13	9	tbp	0.695513	-9.94781e-05
13	10	tbp	0.696872	0.000805167
13	11	tbp	0.697633	0.00111246
13	12	tbp	0.697012	3.78687e-05
13	13	tbp	0.69457	-0.00285853
13	14	tbp	0.69557	-0.00231235
13	15	tbp	0.698113	-0.00022342
13	16	tbp	0.698081	-0.00070959
13	17	tbp	0.701081	0.00183615
13	18	tbp	0.708009	0.00830984
13	19	tbp	0.724114	0.0239614
13	20	tbp	0.755185	0.0545781
13	21	tbp	0.81272	0.111659
13	22	tbp	0.92944	0.227925
13	23	tbp	1.14435	0.442386
13	24	tbp	1.53595	0.833531
13	25	tbp	2.21255	1.50967
13	26	tbp	3.24367	2.54034
13	27	tbp	4.56911	3.86532
13	28	tbp	5.91525	5.21101
13	29	tbp	6.95188	6.24719
13	30	tbp	7.62959	6.92445
13	31	tbp	8.11712	7.41152
13	32	tbp	8.47025	7.7642
13	33	tbp	8.73014	8.02363
13	34	tbp	8.9315	8.22454
13	35	tbp	9.08003	8.37261
13	36	tbp	9.19483	8.48696
13	37	tbp	9.30379	8.59547
13	38	tbp	9.38569	8.67691
13	39	tbp	9.45061	8.74138
13	40	tbp	9.49164	8.78195
14	1	tbp	0.736937	0.0201757
14	2	tbp	0.721186	0.00299114
14	3	tbp	0.711695	-0.00793372
14	4	tbp	0.714883	-0.00618026
14	5	tbp	0.729218	0.00672105
14	6	tbp	0.73134	0.0074092
14	7	tbp	0.730802	0.00543796
14	8	tbp	0.730946	0.00414819
14	9	tbp	0.730028	0.00179578
14	10	tbp	0.731136	0.00147011
14	11	tbp	0.730647	-0.000451891
14	12	tbp	0.729132	-0.00340064
14	13	tbp	0.726449	-0.00751818
14	14	tbp	0.726409	-0.00899148
14	15	tbp	0.733543	-0.003291
14	16	tbp	0.739893	0.00162502
14	17	tbp	0.743472	0.00377002
14	18	tbp	0.746526	0.00538985
14	19	tbp	0.749987	0.00741767
14	20	tbp	0.76778	0.0237767
14	21	tbp	0.805757	0.06032
14	22	tbp	0.882893	0.136022
14	23	tbp	1.00858	0.260279
14	24	tbp	1.23988	0.490144
14	25	tbp	1.65442	0.903249
14	26	tbp	2.35564	1.60304
14	27	tbp	3.41722	2.66318
14	28	tbp	4.74481	3.98933
14	29	tbp	6.02205	5.26514
14	30	tbp	6.94127	6.18293
14	31	tbp	7.5398	6.78003
14	32	tbp	7.99417	7.23297
14	33	tbp	8.33566	7.57302
14	34	tbp	8.59243	7.82836
14	35	tbp	8.76561	8.0001
14	36	tbp	8.90838	8.14143
14	37	tbp	9.01597	8.24759
14	38	tbp	9.11	8.34019
14	39	tbp	9.18715	8.41591
14	40	tbp	9.2505	8.47782
15	1	tbp	0.858814	-0.04393
15	2	tbp	0.870513	-0.0363425
15	3	tbp	0.893523	-0.0174444
15	4	tbp	0.910605	-0.0044745
15	5	tbp	0.92192	0.00272864
15	6	tbp	0.928308	0.00500415
15	7	tbp	0.935266	0.00785032
15	8	tbp	0.939403	0.00787581
15	9	tbp	0.940197	0.0045576
15	10	tbp	0.943235	0.0034844
15	11	tbp	0.947155	0.0032921
15	12	tbp	0.94992	0.00194514
15	13	tbp	0.950657	-0.00143005
15	14	tbp	0.95276	-0.00343827
15	15	tbp	0.95765	-0.00266021
15	16	tbp	0.960663	-0.00375939
15	17	tbp	0.965003	-0.00353136
15	18	tbp	0.973659	0.00101246
15	19	tbp	0.991236	0.0144783
15	20	tbp	1.0187	0.0378277
15	21	tbp	1.07825	0.0932719
15	22	tbp	1.19054	0.201445
15	23	tbp	1.40003	0.406823
15	24	tbp	1.78402	0.786707
15	25	tbp	2.439	1.43757
15	26	tbp	3.46293	2.45739
15	27	tbp	4.80225	3.79259
15	28	tbp	6.19354	5.17978
15	29	tbp	7.27436	6.25648
15	30	tbp	7.99055	6.96857
15	31	tbp	8.50705	7.48095
15	32	tbp	8.87633	7.84612
15	33	tbp	9.15837	8.12405
15	34	tbp	9.38184	8.3434
15	35	tbp	9.53494	8.4924
15	36	tbp	9.64927	8.60261
15	37	tbp	9.7595	8.70873
15	38	tbp	9.84354	8.78866
15	39	tbp	9.90508	8.84608
15	40	tbp	9.96777	8.90466
16	1	tbp	0.910595	-0.0255449
16	2	tbp	0.909127	-0.030211
16	3	tbp	0.927554	-0.0149814
16	4	tbp	0.940827	-0.00490637
16	5	tbp	0.953768	0.00483686
16	6	tbp	0.956492	0.00436248
16	7	tbp	0.960226	0.00489918
16	8	tbp	0.963145	0.00462018
16	9	tbp	0.967234	0.00551123
16	10	tbp	0.968051	0.00313009
16	11	tbp	0.969819	0.00170031
16	12	tbp	0.974227	0.00291042
16	13	tbp	0.976585	0.00207084
16	14	tbp	0.975209	-0.00250273
16	15	tbp	0.975849	-0.00506082
16	16	tbp	0.979619	-0.00448842
16	17	tbp	0.985204	-0.00210184
16	18	tbp	0.991952	0.00144829
16	19	tbp	1.00659	0.012891
16	20	tbp	1.03843	0.0415264
16	21	tbp	1.09416	0.0940617
16	22	tbp	1.20615	0.20286
16	23	tbp	1.41305	0.406556
16	24	tbp	1.79112	0.781434
16	25	tbp	2.44412	1.43123
16	26	tbp	3.46941	2.45333
16	27	tbp	4.82668	3.8074
16	28	tbp	6.25845	5.23597
16	29	tbp	7.41571	6.39003
16	30	tbp	8.16565	7.13677
16	31	tbp	8.6992	7.66713
16	32	tbp	9.09264	8.05737
16	33	tbp	9.38488	8.34641
16	34	tbp	9.60958	8.56791
16	35	tbp	9.76971	8.72484
16	36	tbp	9.89779	8.84973
16	37	tbp	10.0087	8.95747
16	38	tbp	10.0925	9.03799
16	39	tbp	10.1665	9.10884
16	40	tbp	10.2339	9.17302
17	1	tbp	0.673824	-0.0220974
17	2	tbp	0.680241	-0.0167662
17	3	tbp	0.689764	-0.00832903
17	4	tbp	0.695922	-0.00325739
17	5	tbp	0.702149	0.00188375
17	6	tbp	0.704928	0.00357658
17	7	tbp	0.705917	0.00347973
17	8	tbp	0.707555	0.00403215
17	9	tbp	0.707728	0.00311871
17	10	tbp	0.708342	0.00264646
17	11	tbp	0.70851	0.00172903
17	12	tbp	0.707264	-0.000603178
17	13	tbp	0.705981	-0.00297216
17	14	tbp	0.706256	-0.00378278
17	15	tbp	0.710271	-0.000854107
17	16	tbp	0.712242	3.06071e-05
17	17	tbp	0.712599	-0.000698355
17	18	tbp	0.717125	0.00274173
17	19	tbp	0.728244	0.0127752
17	20	tbp	0.747239	0.0306839
17	21	tbp	0.78009	0.062449
17	22	tbp	0.848643	0.129916
17	23	tbp	0.980684	0.260871
17	24	tbp	1.22964	0.508742
17	25	tbp	1.67683	0.954846
17	26	tbp	2.44527	1.7222
17	27	tbp	3.61217	2.88801
17	28	tbp	5.1023	4.37706
17	29	tbp	6.59364	5.86731
17	30	tbp	7.7186	6.99118
17	31	tbp	8.44172	7.71321
17	32	tbp	8.97748	8.24789
17	33	tbp	9.38651	8.65583
17	34	tbp	9.68432	8.95256
17	35	tbp	9.88533	9.15249
17	36	tbp	10.0351	9.3012
17	37	tbp	10.1675	9.43248
17	38	tbp	10.2697	9.53359
17	39	tbp	10.3541	9.61696
17	40	tbp	10.4269	9.68865
18	1	tbp	0.604409	-0.00544212
18	2	tbp	0.60784	-0.00190901
18	3	tbp	0.61031	0.00066287
18	4	tbp	0.611865	0.00231975
18	5	tbp	0.611627	0.00218319
18	6	tbp	0.610694	0.00135236
18	7	tbp	0.609141	-9.87801e-05
18	8	tbp	0.607392	-0.00174656
18	9	tbp	0.606571	-0.00246569
18	10	tbp	0.605442	-0.0034928
18	11	tbp	0.60715	-0.00168297
18	12	tbp	0.607455	-0.00127642
18	13	tbp	0.607104	-0.00152551
18	14	tbp	0.608038	-0.000489587
18	15	tbp	0.609883	0.00145704
18	16	tbp	0.609832	0.00150734
18	17	tbp	0.611519	0.00329577
18	18	tbp	0.61627	0.00814919
18	19	tbp	0.623683	0.0156634
18	20	tbp	0.640701	0.0327831
18	21	tbp	0.668287	0.0604711
18	22	tbp	0.725683	0.117968
18	23	tbp	0.835886	0.228274
18	24	tbp	1.04333	0.435818
18	25	tbp	1.42141	0.814006
18	26	tbp	2.08689	1.47958
18	27	tbp	3.13611	2.5289
18	28	tbp	4.5652	3.95809
18	29	tbp	6.1061	5.4991
18	30	tbp	7.35639	6.74949
18	31	tbp	8.19716	7.59036
18	32	tbp	8.78473	8.17804
18	33	tbp	9.21411	8.60752
18	34	tbp	9.53336	8.92687
18	35	tbp	9.76075	9.15436
18	36	tbp	9.92925	9.32296
18	37	tbp	10.0789	9.47269
18	38	tbp	10.1876	9.58156
18	39	tbp	10.2785	9.67255
18	40	tbp	10.3296	9.72375
19	1	tbp	0.626491	-0.00961456
19	2	tbp	0.626445	-0.0103295
19	3	tbp	0.631836	-0.00560806
19	4	tbp	0.638411	0.000296942
19	5	tbp	0.641522	0.00273838
19	6	tbp	0.641213	0.00175958
19	7	tbp	0.64213	0.00200685
19	8	tbp	0.643352	0.00255989
19	9	tbp	0.642086	0.000624437
19	10	tbp	0.642596	0.000464249
19	11	tbp	0.642311	-0.00049041
19	12	tbp	0.642393	-0.00107767
19	13	tbp	0.6421	-0.00204025
19	14	tbp	0.64171	-0.00309993
19	15	tbp	0.64336	-0.00211947
19	16	tbp	0.647263	0.00111447
19	17	tbp	0.649689	0.00287099
19	18	tbp	0.654975	0.00748662
19	19	tbp	0.669481	0.0213231
19	20	tbp	0.695055	0.0462281
19	21	tbp	0.742231	0.0927338
19	22	tbp	0.835203	0.185037
19	23	tbp	1.0118	0.360964
19	24	tbp	1.33988	0.688377
19	25	tbp	1.91893	1.26676
19	26	tbp	2.86411	2.21127
19	27	tbp	4.20167	3.54816
19	28	tbp	5.75874	5.10455
19	29	tbp	7.14179	6.48693
19	30	tbp	8.07054	7.41502
19	31	tbp	8.68623	8.03004
19	32	tbp	9.14507	8.48821
19	33	tbp	9.47673	8.81919
19	34	tbp	9.73249	9.07429
19	35	tbp	9.92357	9.2647
19	36	tbp	10.0556	9.39601
19	37	tbp	10.1811	9.52087
19	38	tbp	10.2778	9.61694
19	39	tbp	10.343	9.68145
19	40	tbp	10.4126	9.75037
20	1	tbp	0.537976	-0.0128751
20	2	tbp	0.543809	-0.0075444
20	3	tbp	0.547998	-0.00385828
20	4	tbp	0.551801	-0.000558037
20	5	tbp	0.555885	0.00302419
20	6	tbp	0.555655	0.00229093
20	7	tbp	0.555267	0.00140114
20	8	tbp	0.554497	0.000128157
20	9	tbp	0.554835	-3.57648e-05
20	10	tbp	0.55563	0.000255932
20	11	tbp	0.556045	0.000168543
20	12	tbp	0.556355	-2.381e-05
20	13	tbp	0.556515	-0.000366486
20	14	tbp	0.555496	-0.00188755
20	15	tbp	0.554694	-0.00319266
20	16	tbp	0.557458	-0.000930729
20	17	tbp	0.559138	0.000246454
20	18	tbp	0.562732	0.00333796
20	19	tbp	0.56921	0.00931362
20	20	tbp	0.586568	0.0261687
20	21	tbp	0.615759	0.0548573
20	22	tbp	0.674628	0.113224
20	23	tbp	0.788563	0.226656
20	24	tbp	1.00514	0.442728
20	25	tbp	1.39773	0.834819
20	26	tbp	2.07996	1.51654
20	27	tbp	3.14971	2.58579
20	28	tbp	4.57434	4.00993
20	29	tbp	6.0967	5.53178
20	30	tbp	7.3163	6.75087
20	31	tbp	8.12545	7.55952
20	32	tbp	8.71635	8.14992
20	33	tbp	9.1505	8.58357
20	34	tbp	9.45984	8.8924
20	35	tbp	9.68071	9.11278
20	36	tbp	9.86229	9.29385
20	37	tbp	10.0051	9.43617
20	38	tbp	10.1056	9.53617
20	39	tbp	10.2066	9.63669
20	40	tbp	10.291	9.72059
21	1	tbp	0.803373	-0.0124993
21	2	tbp	0.803285	-0.0128581
21	3	tbp	0.810297	-0.00611679
21	4	tbp	0.81594	-0.000745225
21	5	tbp	0.819794	0.00283724
21	6	tbp	0.820943	0.00371539
21	7	tbp	0.81967	0.00217156
21	8	tbp	0.81985	0.00208035
21	9	tbp	0.819297	0.00125631
21	10	tbp	0.818146	-0.000165748
21	11	tbp	0.816626	-0.00195712
21	12	tbp	0.817295	-0.00155867
21	13	tbp	0.817822	-0.00130303
21	14	tbp	0.817544	-0.001852
21	15	tbp	0.819412	-0.000255801
21	16	tbp	0.821832	0.00189353
21	17	tbp	0.825487	0.00527746
21	18	tbp	0.837082	0.0166011
21	19	tbp	0.858214	0.0374622
21	20	tbp	0.896507	0.075484
21	21	tbp	0.972105	0.150811
21	22	tbp	1.11857	0.297007
21	23	tbp	1.39457	0.572735
21	24	tbp	1.89315	1.07104
21	25	tbp	2.72335	1.90097
21	26	tbp	3.93527	3.11263
21	27	tbp	5.38442	4.5615
21	28	tbp	6.70461	5.88142
21	29	tbp	7.65322	6.82976
21	30	tbp	8.31244	7.48871
21	31	tbp	8.79068	7.96668
21	32	tbp	9.15336	8.32908
21	33	tbp	9.43647	8.61192
21	34	tbp	9.66034	8.83552
21	35	tbp	9.80822	8.98313
21	36	tbp	9.93661	9.11125
21	37	tbp	10.0602	9.23457
21	38	tbp	10.1598	9.33393
21	39	tbp	10.2243	9.39809
21	40	tbp	10.2646	9.43812
22	1	tbp	0.80921	0.00827952
22	2	tbp	0.80608	0.00543955
22	3	tbp	0.805791	0.00544218
22	4	tbp	0.804762	0.00470405
22	5	tbp	0.798475	-0.00129259
22	6	tbp	0.796518	-0.00295835
22	7	tbp	0.797753	-0.00143282
22	8	tbp	0.797926	-0.000968366
22	9	tbp	0.797698	-0.000906248
22	10	tbp	0.795962	-0.00235135
22	11	tbp	0.794257	-0.00376469
22	12	tbp	0.794255	-0.00347583
22	13	tbp	0.796288	-0.00115267
22	14	tbp	0.796904	-0.000245715
22	15	tbp	0.797222	0.000363932
22	16	tbp	0.798618	0.00204992
22	17	tbp	0.802265	0.00598855
22	18	tbp	0.807304	0.0113185
22	19	tbp	0.816406	0.0207113
22	20	tbp	0.837054	0.0416502
22	21	tbp	0.878335	0.083222
22	22	tbp	0.958704	0.163881
22	23	tbp	1.10211	0.307582
22	24	tbp	1.37569	0.581446
22	25	tbp	1.86749	1.07354
22	26	tbp	2.68887	1.89521
22	27	tbp	3.89259	3.09923
22	28	tbp	5.35728	4.5642
22	29	tbp	6.73864	5.94585
22	30	tbp	7.73149	6.939
22	31	tbp	8.37392	7.58171
22	32	tbp	8.84553	8.05361
22	33	tbp	9.21044	8.41881
22	34	tbp	9.48758	8.69625
22	35	tbp	9.6723	8.88126
22	36	tbp	9.82296	9.03221
22	37	tbp	9.95154	9.16108
22	38	tbp	10.0577	9.2675
22	39	tbp	10.1324	9.34249
22	40	tbp	10.1945	9.4049
23	1	tbp	0.997043	-0.0162614
23	2	tbp	0.997296	-0.016919
23	3	tbp	1.00813	-0.006996
23	4	tbp	1.01669	0.000655026
23	5	tbp	1.01907	0.00212935
23	6	tbp	1.01825	0.000395984
23	7	tbp	1.02094	0.00216964
23	8	tbp	1.02184	0.00216362
23	9	tbp	1.0213	0.000712544
23	10	tbp	1.02186	0.000360101
23	11	tbp	1.02343	0.0010232
23	12	tbp	1.02484	0.00152191
23	13	tbp	1.02547	0.00123993
23	14	tbp	1.02472	-0.000414044
23	15	tbp	1.02367	-0.00237438
23	16	tbp	1.02437	-0.00258687
23	17	tbp	1.03016	0.00228849
23	18	tbp	1.03741	0.00863251
23	19	tbp	1.04574	0.0160499
23	20	tbp	1.06421	0.0336092
23	21	tbp	1.10313	0.0716143
23	22	tbp	1.17719	0.144771
23	23	tbp	1.31586	0.282531
23	24	tbp	1.57705	0.542809
23	25	tbp	2.04694	1.01179
23	26	tbp	2.8224	1.78634
23	27	tbp	3.96363	2.92666
23	28	tbp	5.34822	4.31034
23	29	tbp	6.65095	5.61216
23	30	tbp	7.5816	6.5419
23	31	tbp	8.18291	7.14229
23	32	tbp	8.63435	7.59282
23	33	tbp	8.9749	7.93246
23	34	tbp	9.22381	8.18047
23	35	tbp	9.41211	8.36786
23	36	tbp	9.55487	8.50971
23	37	tbp	9.67581	8.62973
23	38	tbp	9.76972	8.72273
23	39	tbp	9.84486	8.79696
23	40	tbp	9.90047	8.85166
24	1	tbp	0.785462	-0.0172997
24	2	tbp	0.791938	-0.0115531
24	3	tbp	0.797958	-0.00626387
24	4	tbp	0.801884	-0.00306808
24	5	tbp	0.807717	0.00203469
24	6	tbp	0.80841	0.00199788
24	7	tbp	0.810037	0.00289424
24	8	tbp	0.810507	0.00263408
24	9	tbp	0.812179	0.00357532
24	10	tbp	0.812262	0.00292804
24	11	tbp	0.811413	0.00134919
24	12	tbp	0.809354	-0.00143957
24	13	tbp	0.809437	-0.00208685
24	14	tbp	0.80877	-0.00348497
24	15	tbp	0.811398	-0.00158654
24	16	tbp	0.814231	0.000516449
24	17	tbp	0.819354	0.00490844
24	18	tbp	0.828467	0.0132916
24	19	tbp	0.848273	0.0323676
24	20	tbp	0.890771	0.0741351
24	21	tbp	0.965735	0.148369
24	22	tbp	1.10828	0.290186
24	23	tbp	1.3768	0.557978
24	24	tbp	1.85988	1.04032
24	25	tbp	2.65041	1.83013
24	26	tbp	3.79899	2.97797
24	27	tbp	5.16511	4.34336
24	28	tbp	6.41579	5.59331
24	29	tbp	7.28714	6.46393
24	30	tbp	7.86793	7.04399
24	31	tbp	8.30359	7.47892
24	32	tbp	8.61777	7.79237
24	33	tbp	8.84626	8.02014
24	34	tbp	9.02697	8.20011
24	35	tbp	9.17538	8.34779
24	36	tbp	9.28513	8.45681
24	37	tbp	9.37847	8.54942
24	38	tbp	9.45238	8.6226
24	39	tbp	9.5114	8.68089
24	40	tbp	9.5648	8.73356
25	1	prdm16	0.603839	-0.0366966
25	2	prdm16	0.614405	-0.0260262
25	3	prdm16	0.629045	-0.0112829
25	4	prdm16	0.635243	-0.00498075
25	5	prdm16	0.639944	-0.000175458
25	6	prdm16	0.640645	0.00062994
25	7	prdm16	0.642736	0.00282442
25	8	prdm16	0.644772	0.00496479
25	9	prdm16	0.64384	0.0041366
25	10	prdm16	0.642792	0.00319296
25	11	prdm16	0.643254	0.00375851
25	12	prdm16	0.64239	0.00299863
25	13	prdm16	0.64149	0.00220293
25	14	prdm16	0.642856	0.00367268
25	15	prdm16	0.641256	0.00217716
25	16	prdm16	0.638781	-0.000193534
25	17	prdm16	0.636322	-0.00254927
25	18	prdm16	0.635445	-0.00332202
25	19	prdm16	0.636541	-0.0021218
25	20	prdm16	0.635761	-0.00279794
25	21	prdm16	0.634801	-0.00365372
25	22	prdm16	0.63887	0.000518744
25	23	prdm16	0.643685	0.00543835
25	24	prdm16	0.655932	0.0177889
25	25	prdm16	0.685045	0.0470061
25	26	prdm16	0.739106	0.101171
25	27	prdm16	0.843981	0.20615
25	28	prdm16	1.03882	0.401094
25	29	prdm16	1.39019	0.752563
25	30	prdm16	1.97452	1.337
25	31	prdm16	2.84518	2.20776
25	32	prdm16	3.93446	3.29715
25	33	prdm16	5.04331	4.4061
25	34	prdm16	5.9661	5.32899
25	35	prdm16	6.64461	6.00761
25	36	prdm16	7.12598	6.48909
25	37	prdm16	7.47974	6.84295
25	38	prdm16	7.74252	7.10583
25	39	prdm16	7.95325	7.31667
25	40	prdm16	8.11294	7.47646
26	1	prdm16	0.83933	0.000711989
26	2	prdm16	0.836209	-0.00280141
26	3	prdm16	0.839104	-0.00029868
26	4	prdm16	0.841979	0.00218456
26	5	prdm16	0.842285	0.00209783
26	6	prdm16	0.841098	0.000519553
26	7	prdm16	0.841889	0.000917706
26	8	prdm16	0.841002	-0.00036094
26	9	prdm16	0.841111	-0.000644366
26	10	prdm16	0.841183	-0.000964748
26	11	prdm16	0.840563	-0.00197654
26	12	prdm16	0.841778	-0.00115347
26	13	prdm16	0.843006	-0.000317401
26	14	prdm16	0.842468	-0.00124801
26	15	prdm16	0.843634	-0.000473817
26	16	prdm16	0.84278	-0.00172016
26	17	prdm16	0.842228	-0.0026643
26	18	prdm16	0.843636	-0.00164805
26	19	prdm16	0.846966	0.0012898
26	20	prdm16	0.849025	0.00295646
26	21	prdm16	0.849965	0.00350458
26	22	prdm16	0.853521	0.0066685
26	23	prdm16	0.86122	0.013976
26	24	prdm16	0.876259	0.0286221
26	25	prdm16	0.905095	0.0570662
26	26	prdm16	0.958408	0.109987
26	27	prdm16	1.06366	0.214843
26	28	prdm16	1.25783	0.408628
26	29	prdm16	1.60821	0.758618
26	30	prdm16	2.19635	1.34637
26	31	prdm16	3.06551	2.21513
26	32	prdm16	4.15588	3.3051
26	33	prdm16	5.2687	4.41754
26	34	prdm16	6.20625	5.35469
26	35	prdm16	6.89308	6.04113
26	36	prdm16	7.37372	6.52138
26	37	prdm16	7.73662	6.88388
26	38	prdm16	8.00699	7.15386
26	39	prdm16	8.23055	7.37703
26	40	prdm16	8.39556	7.54165
27	1	prdm16	1.02334	0.00328222
27	2	prdm16	1.02107	0.00109669
27	3	prdm16	1.02166	0.00177183
27	4	prdm16	1.02088	0.0010732
27	5	prdm16	1.02357	0.00384655
27	6	prdm16	1.02095	0.00131591
27	7	prdm16	1.01853	-0.00101624
27	8	prdm16	1.01808	-0.00138681
27	9	prdm16	1.01964	0.000254764
27	10	prdm16	1.01798	-0.00131803
27	11	prdm16	1.0163	-0.0029118
27	12	prdm16	1.01688	-0.00224774
27	13	prdm16	1.0162	-0.00283717
27	14	prdm16	1.01811	-0.000848704
27	15	prdm16	1.01832	-0.000549669
27	16	prdm16	1.01572	-0.00306171
27	17	prdm16	1.0177	-0.00100016
27	18	prdm16	1.01906	0.000449479
27	19	prdm16	1.02158	0.00305462
27	20	prdm16	1.02386	0.00541168
27	21	prdm16	1.0301	0.0117428
27	22	prdm16	1.04225	0.0239708
27	23	prdm16	1.06416	0.0459703
27	24	prdm16	1.10035	0.082246
27	25	prdm16	1.17187	0.153846
27	26	prdm16	1.31272	0.294787
27	27	prdm16	1.56998	0.552133
27	28	prdm16	2.01619	0.998421
27	29	prdm16	2.73132	1.71364
27	30	prdm16	3.72335	2.70575
27	31	prdm16	4.86624	3.84873
27	32	prdm16	5.92791	4.91048
27	33	prdm16	6.75091	5.73357
27	34	prdm16	7.35188	6.33463
27	35	prdm16	7.7894	6.77223
27	36	prdm16	8.12433	7.10725
27	37	prdm16	8.38492	7.36792
27	38	prdm16	8.56972	7.5528
27	39	prdm16	8.73247	7.71564
27	40	prdm16	8.86001	7.84326
28	1	prdm16	1.10725	-0.0301416
28	2	prdm16	1.117	-0.0217234
28	3	prdm16	1.13371	-0.00635488
28	4	prdm16	1.13944	-0.00196128
28	5	prdm16	1.14716	0.0044292
28	6	prdm16	1.14822	0.00414884
28	7	prdm16	1.14812	0.0027118
28	8	prdm16	1.14577	-0.000972103
28	9	prdm16	1.14744	-0.000634002
28	10	prdm16	1.14972	0.000305391
28	11	prdm16	1.15075	1.43078e-06
28	12	prdm16	1.14996	-0.00213001
28	13	prdm16	1.15339	-3.60728e-05
28	14	prdm16	1.15773	0.00296671
28	15	prdm16	1.1572	0.00110743
28	16	prdm16	1.15665	-0.000783921
28	17	prdm16	1.15914	0.000368261
28	18	prdm16	1.15927	-0.000833703
28	19	prdm16	1.15866	-0.00277965
28	20	prdm16	1.16077	-0.00201073
28	21	prdm16	1.16467	0.000558375
28	22	prdm16	1.16735	0.00189891
28	23	prdm16	1.17731	0.0105201
28	24	prdm16	1.20039	0.0322697
28	25	prdm16	1.24522	0.0757651
28	26	prdm16	1.32675	0.155961
28	27	prdm16	1.46996	0.29783
28	28	prdm16	1.73229	0.558826
28	29	prdm16	2.19559	1.02078
28	30	prdm16	2.93546	1.75932
28	31	prdm16	3.97002	2.79255
28	32	prdm16	5.16553	3.98672
28	33	prdm16	6.28399	5.10384
28	34	prdm16	7.15376	5.97228
28	35	prdm16	7.7744	6.59158
28	36	prdm16	8.2263	7.04215
28	37	prdm16	8.56291	7.37742
28	38	prdm16	8.81856	7.63174
28	39	prdm16	9.02936	7.8412
28	40	prdm16	9.18625	7.99675
29	1	prdm16	0.823023	-0.00521762
29	2	prdm16	0.82354	-0.00408199
29	3	prdm16	0.826058	-0.000945606
29	4	prdm16	0.826778	0.00039334
29	5	prdm16	0.827489	0.00172329
29	6	prdm16	0.825363	0.00021611
29	7	prdm16	0.824778	0.000249952
29	8	prdm16	0.822225	-0.00168524
29	9	prdm16	0.823072	-0.000219222
29	10	prdm16	0.822156	-0.000516244
29	11	prdm16	0.821638	-0.000415525
29	12	prdm16	0.821417	-1.84519e-05
29	13	prdm16	0.821009	0.000192595
29	14	prdm16	0.821833	0.00163567
29	15	prdm16	0.820257	0.000678228
29	16	prdm16	0.818213	-0.000747349
29	17	prdm16	0.817203	-0.00113902
29	18	prdm16	0.81832	0.000597485
29	19	prdm16	0.822676	0.00557184
29	20	prdm16	0.828354	0.0118684
29	21	prdm16	0.839157	0.0232905
29	22	prdm16	0.860925	0.0456765
29	23	prdm16	0.905632	0.0910024
29	24	prdm16	0.994121	0.180111
29	25	prdm16	1.15961	0.346213
29	26	prdm16	1.46514	0.652369
29	27	prdm16	1.98906	1.17691
29	28	prdm16	2.81243	2.00089
29	29	prdm16	3.91569	3.10477
29	30	prdm16	5.11973	4.30943
29	31	prdm16	6.20277	5.39309
29	32	prdm16	7.03073	6.22166
29	33	prdm16	7.6256	6.81716
29	34	prdm16	8.05409	7.24626
29	35	prdm16	8.36565	7.55845
29	36	prdm16	8.59523	7.78865
29	37	prdm16	8.79353	7.98756
29	38	prdm16	8.94937	8.14402
29	39	prdm16	9.0773	8.27257
29	40	prdm16	9.17241	8.3683
30	1	prdm16	0.721023	0.0050674
30	2	prdm16	0.721478	0.00542034
30	3	prdm16	0.720078	0.00391725
30	4	prdm16	0.717668	0.00140529
30	5	prdm16	0.718788	0.002423
30	6	prdm16	0.717737	0.00126943
30	7	prdm16	0.716011	-0.000558979
30	8	prdm16	0.714906	-0.00176655
30	9	prdm16	0.714576	-0.00219831
30	10	prdm16	0.714547	-0.00233007
30	11	prdm16	0.715319	-0.00166039
30	12	prdm16	0.714882	-0.00219902
30	13	prdm16	0.715933	-0.00125111
30	14	prdm16	0.717093	-0.000192987
30	15	prdm16	0.716414	-0.000974145
30	16	prdm16	0.715059	-0.00243158
30	17	prdm16	0.714366	-0.00322728
30	18	prdm16	0.715752	-0.00194314
30	19	prdm16	0.721166	0.00336891
30	20	prdm16	0.72625	0.00834967
30	21	prdm16	0.731543	0.0135405
30	22	prdm16	0.745585	0.0274808
30	23	prdm16	0.777851	0.0596446
30	24	prdm16	0.838738	0.120429
30	25	prdm16	0.952025	0.233613
30	26	prdm16	1.16896	0.45045
30	27	prdm16	1.5543	0.835681
30	28	prdm16	2.2009	1.48218
30	29	prdm16	3.16006	2.44123
30	30	prdm16	4.34344	3.62452
30	31	prdm16	5.55369	4.83467
30	32	prdm16	6.57379	5.85467
30	33	prdm16	7.32625	6.60702
30	34	prdm16	7.8732	7.15387
30	35	prdm16	8.26783	7.54839
30	36	prdm16	8.57084	7.8513
30	37	prdm16	8.81634	8.0967
30	38	prdm16	9.00823	8.28849
30	39	prdm16	9.16626	8.44642
30	40	prdm16	9.28484	8.5649
31	1	prdm16	0.771116	-0.00204314
31	2	prdm16	0.775013	0.00257726
31	3	prdm16	0.776871	0.00515828
31	4	prdm16	0.773163	0.00217283
31	5	prdm16	0.769761	-0.000505418
31	6	prdm16	0.770199	0.000656064
31	7	prdm16	0.768473	-0.000347474
31	8	prdm16	0.766646	-0.00145073
31	9	prdm16	0.764984	-0.00238996
31	10	prdm16	0.763752	-0.00289877
31	11	prdm16	0.765597	-0.000330623
31	12	prdm16	0.764261	-0.000943513
31	13	prdm16	0.761924	-0.00255687
31	14	prdm16	0.761292	-0.00246594
31	15	prdm16	0.76055	-0.00248416
31	16	prdm16	0.760224	-0.0020871
31	17	prdm16	0.763265	0.00167678
31	18	prdm16	0.764168	0.00330311
31	19	prdm16	0.765635	0.00549349
31	20	prdm16	0.770888	0.0114698
31	21	prdm16	0.780426	0.0217307
31	22	prdm16	0.801357	0.0433851
31	23	prdm16	0.842689	0.0854406
31	24	prdm16	0.922161	0.165635
31	25	prdm16	1.07187	0.316065
31	26	prdm16	1.35494	0.599862
31	27	prdm16	1.84781	1.09345
31	28	prdm16	2.62941	1.87578
31	29	prdm16	3.7165	2.96359
31	30	prdm16	4.96047	4.20829
31	31	prdm16	6.12519	5.37373
31	32	prdm16	7.03677	6.28603
31	33	prdm16	7.68887	6.93885
31	34	prdm16	8.16234	7.41305
31	35	prdm16	8.50924	7.76067
31	36	prdm16	8.76537	8.01752
31	37	prdm16	8.97694	8.22981
31	38	prdm16	9.15812	8.41172
31	39	prdm16	9.30511	8.55944
31	40	prdm16	9.40722	8.66226
32	1	prdm16	0.689103	-0.00309452
32	2	prdm16	0.691629	0.000329529
32	3	prdm16	0.693985	0.00358352
32	4	prdm16	0.694146	0.00464299
32	5	prdm16	0.690883	0.00227812
32	6	prdm16	0.687152	-0.000554475
32	7	prdm16	0.683475	-0.00333283
32	8	prdm16	0.683163	-0.00274626
32	9	prdm16	0.685148	0.000136337
32	10	prdm16	0.684472	0.000359257
32	11	prdm16	0.680067	-0.00314735
32	12	prdm16	0.67851	-0.0038061
32	13	prdm16	0.678469	-0.00294863
32	14	prdm16	0.678364	-0.00215553
32	15	prdm16	0.677797	-0.00182491
32	16	prdm16	0.677943	-0.000780276
32	17	prdm16	0.678274	0.000449246
32	18	prdm16	0.679899	0.00297219
32	19	prdm16	0.682903	0.00687468
32	20	prdm16	0.687943	0.0128134
32	21	prdm16	0.702302	0.0280708
32	22	prdm16	0.728888	0.0555548
32	23	prdm16	0.778335	0.1059
32	24	prdm16	0.875486	0.203949
32	25	prdm16	1.06396	0.393325
32	26	prdm16	1.40601	0.736268
32	27	prdm16	1.98317	1.31433
32	28	prdm16	2.87484	2.2069
32	29	prdm16	4.04091	3.37387
32	30	prdm16	5.2805	4.61435
32	31	prdm16	6.34964	5.68439
32	32	prdm16	7.15573	6.49138
32	33	prdm16	7.72949	7.06603
32	34	prdm16	8.14544	7.48289
32	35	prdm16	8.44449	7.78284
32	36	prdm16	8.69698	8.03622
32	37	prdm16	8.91481	8.25495
32	38	prdm16	9.0788	8.41984
32	39	prdm16	9.19561	8.53755
32	40	prdm16	9.27952	8.62236
33	1	prdm16	1.22002	-0.0676325
33	2	prdm16	1.23651	-0.0560416
33	3	prdm16	1.26744	-0.0300087
33	4	prdm16	1.28649	-0.0158498
33	5	prdm16	1.30614	-0.00110413
33	6	prdm16	1.31617	0.00403154
33	7	prdm16	1.32548	0.00844217
33	8	prdm16	1.33464	0.0127087
33	9	prdm16	1.33766	0.010828
33	10	prdm16	1.34087	0.00914744
33	11	prdm16	1.34697	0.0103525
33	12	prdm16	1.34759	0.00607568
33	13	prdm16	1.35147	0.00505203
33	14	prdm16	1.35709	0.00577886
33	15	prdm16	1.35951	0.00329729
33	16	prdm16	1.36256	0.00145266
33	17	prdm16	1.36395	-0.00204815
33	18	prdm16	1.36985	-0.00105334
33	19	prdm16	1.37307	-0.00273025
33	20	prdm16	1.37406	-0.00663136
33	21	prdm16	1.37801	-0.00758312
33	22	prdm16	1.38033	-0.010158
33	23	prdm16	1.38713	-0.00825187
33	24	prdm16	1.40203	0.00174837
33	25	prdm16	1.42074	0.0155663
33	26	prdm16	1.46108	0.0510089
33	27	prdm16	1.53571	0.12074
33	28	prdm16	1.67545	0.255583
33	29	prdm16	1.92954	0.504775
33	30	prdm16	2.38035	0.950687
33	31	prdm16	3.10284	1.66828
33	32	prdm16	4.10741	2.66795
33	33	prdm16	5.27066	3.82631
33	34	prdm16	6.36589	4.91665
33	35	prdm16	7.20958	5.75544
33	36	prdm16	7.81541	6.35637
33	37	prdm16	8.26911	6.80518
33	38	prdm16	8.60444	7.1356
33	39	prdm16	8.86022	7.38649
33	40	prdm16	9.04363	7.56501
34	1	prdm16	0.894443	0.00420106
34	2	prdm16	0.890755	0.000461476
34	3	prdm16	0.88803	-0.00231621
34	4	prdm16	0.888991	-0.00140639
34	5	prdm16	0.893856	0.00340628
34	6	prdm16	0.893714	0.00321269
34	7	prdm16	0.88987	-0.000683533
34	8	prdm16	0.889181	-0.00142453
34	9	prdm16	0.891794	0.00113634
34	10	prdm16	0.892423	0.00171356
34	11	prdm16	0.892324	0.00156301
34	12	prdm16	0.891478	0.000665137
34	13	prdm16	0.889901	-0.000963966
34	14	prdm16	0.890009	-0.000908105
34	15	prdm16	0.889463	-0.00150563
34	16	prdm16	0.888755	-0.00226558
34	17	prdm16	0.888098	-0.0029748
34	18	prdm16	0.889229	-0.00189589
34	19	prdm16	0.890437	-0.000739667
34	20	prdm16	0.891249	2.12575e-05
34	21	prdm16	0.89092	-0.000359963
34	22	prdm16	0.893156	0.00182349
34	23	prdm16	0.895286	0.00390251
34	24	prdm16	0.902267	0.0108313
34	25	prdm16	0.912265	0.0207768
34	26	prdm16	0.935641	0.044101
34	27	prdm16	0.98	0.0884082
34	28	prdm16	1.05936	0.167715
34	29	prdm16	1.20845	0.316758
34	30	prdm16	1.48906	0.597311
34	31	prdm16	1.97747	1.08568
34	32	prdm16	2.75158	1.85973
34	33	prdm16	3.81267	2.92077
34	34	prdm16	5.02098	4.12903
34	35	prdm16	6.12133	5.22932
34	36	prdm16	6.97281	6.08075
34	37	prdm16	7.58041	6.6883
34	38	prdm16	8.01971	7.12755
34	39	prdm16	8.34944	7.45723
34	40	prdm16	8.59009	7.69782
35	1	prdm16	0.911352	-0.0100049
35	2	prdm16	0.91289	-0.00848814
35	3	prdm16	0.916507	-0.00489242
35	4	prdm16	0.921823	0.000402268
35	5	prdm16	0.924035	0.00259305
35	6	prdm16	0.923347	0.00188442
35	7	prdm16	0.924058	0.0025737
35	8	prdm16	0.923735	0.00222943
35	9	prdm16	0.922337	0.000810021
35	10	prdm16	0.920553	-0.000995154
35	11	prdm16	0.920765	-0.000804407
35	12	prdm16	0.921024	-0.000566454
35	13	prdm16	0.919913	-0.00169911
35	14	prdm16	0.920709	-0.00092394
35	15	prdm16	0.920613	-0.00104183
35	16	prdm16	0.920354	-0.00132154
35	17	prdm16	0.920704	-0.000993167
35	18	prdm16	0.921129	-0.000588857
35	19	prdm16	0.920827	-0.000912618
35	20	prdm16	0.923068	0.00130773
35	21	prdm16	0.924721	0.00293888
35	22	prdm16	0.930501	0.00869783
35	23	prdm16	0.936199	0.0143748
35	24	prdm16	0.947859	0.0260134
35	25	prdm16	0.969127	0.0472594
35	26	prdm16	1.009	0.0871112
35	27	prdm16	1.08488	0.162971
35	28	prdm16	1.22832	0.306393
35	29	prdm16	1.49208	0.570132
35	30	prdm16	1.94961	1.02763
35	31	prdm16	2.67666	1.75466
35	32	prdm16	3.68154	2.75952
35	33	prdm16	4.84514	3.9231
35	34	prdm16	5.92214	5.00008
35	35	prdm16	6.74805	5.82597
35	36	prdm16	7.34822	6.42612
35	37	prdm16	7.78554	6.86342
35	38	prdm16	8.11435	7.19221
35	39	prdm16	8.37006	7.44789
35	40	prdm16	8.55437	7.63219
36	1	prdm16	0.924172	-0.0256217
36	2	prdm16	0.931352	-0.0189147
36	3	prdm16	0.941409	-0.00932962
36	4	prdm16	0.946888	-0.0043231
36	5	prdm16	0.953614	0.0019307
36	6	prdm16	0.954175	0.00201871
36	7	prdm16	0.956368	0.00373952
36	8	prdm16	0.958065	0.00496364
36	9	prdm16	0.957561	0.00398717
36	10	prdm16	0.9557	0.00165421
36	11	prdm16	0.957056	0.00253752
36	12	prdm16	0.955364	0.000373237
36	13	prdm16	0.954393	-0.00107042
36	14	prdm16	0.957415	0.00147878
36	15	prdm16	0.957423	0.00101454
36	16	prdm16	0.955969	-0.000911437
36	17	prdm16	0.953376	-0.00397724
36	18	prdm16	0.952628	-0.00519791
36	19	prdm16	0.958169	-0.000129406
36	20	prdm16	0.95859	-0.000180759
36	21	prdm16	0.957886	-0.00135721
36	22	prdm16	0.962495	0.00277908
36	23	prdm16	0.969747	0.00955908
36	24	prdm16	0.982501	0.0218401
36	25	prdm16	1.00371	0.0425786
36	26	prdm16	1.0505	0.0888944
36	27	prdm16	1.13727	0.175188
36	28	prdm16	1.3058	0.343245
36	29	prdm16	1.61122	0.648192
36	30	prdm16	2.12499	1.16149
36	31	prdm16	2.91338	1.94941
36	32	prdm16	3.94457	2.98013
36	33	prdm16	5.04155	4.07663
36	34	prdm16	6.00276	5.03737
36	35	prdm16	6.71176	5.7459
36	36	prdm16	7.23082	6.26449
36	37	prdm16	7.61468	6.64788
36	38	prdm16	7.91009	6.94281
36	39	prdm16	8.1331	7.16536
36	40	prdm16	8.29201	7.32379
37	1	prdm16	0.590436	-0.00975172
37	2	prdm16	0.595792	-0.00469029
37	3	prdm16	0.599865	-0.000911911
37	4	prdm16	0.603471	0.00239982
37	5	prdm16	0.600879	-0.000485657
37	6	prdm16	0.598973	-0.00268652
37	7	prdm16	0.601262	-0.000691809
37	8	prdm16	0.603467	0.00121922
37	9	prdm16	0.603718	0.00117521
37	10	prdm16	0.6036	0.000763261
37	11	prdm16	0.604232	0.00110031
37	12	prdm16	0.603873	0.000447615
37	13	prdm16	0.603016	-0.000704204
37	14	prdm16	0.603782	-0.000232572
37	15	prdm16	0.604058	-0.00025089
37	16	prdm16	0.603943	-0.000659917
37	17	prdm16	0.604068	-0.000829571
37	18	prdm16	0.603588	-0.0016035
37	19	prdm16	0.605475	-1.14767e-05
37	20	prdm16	0.60599	0.000209577
37	21	prdm16	0.607828	0.00175302
37	22	prdm16	0.613612	0.00724259
37	23	prdm16	0.622379	0.0157157
37	24	prdm16	0.636419	0.0294614
37	25	prdm16	0.66624	0.0589879
37	26	prdm16	0.723395	0.115848
37	27	prdm16	0.833356	0.225515
37	28	prdm16	1.04266	0.434522
37	29	prdm16	1.41592	0.807495
37	30	prdm16	2.03487	1.42615
37	31	prdm16	2.93942	2.3304
37	32	prdm16	4.04873	3.43941
37	33	prdm16	5.1581	4.54849
37	34	prdm16	6.06868	5.45878
37	35	prdm16	6.7247	6.1145
37	36	prdm16	7.19495	6.58446
37	37	prdm16	7.54197	6.93119
37	38	prdm16	7.81099	7.19991
37	39	prdm16	8.02007	7.4087
37	40	prdm16	8.16007	7.5484
38	1	prdm16	0.82824	-0.00882666
38	2	prdm16	0.82454	-0.0133951
38	3	prdm16	0.831443	-0.007361
38	4	prdm16	0.839702	2.93433e-05
38	5	prdm16	0.843614	0.00307272
38	6	prdm16	0.843508	0.00209844
38	7	prdm16	0.845474	0.00319561
38	8	prdm16	0.844835	0.00168716
38	9	prdm16	0.846811	0.00279493
38	10	prdm16	0.845573	0.000687931
38	11	prdm16	0.843621	-0.00213194
38	12	prdm16	0.845051	-0.00157092
38	13	prdm16	0.847154	-0.000336546
38	14	prdm16	0.848435	7.52252e-05
38	15	prdm16	0.848164	-0.00106433
38	16	prdm16	0.849199	-0.000897239
38	17	prdm16	0.850128	-0.000837374
38	18	prdm16	0.850525	-0.001309
38	19	prdm16	0.852583	-0.000119272
38	20	prdm16	0.853163	-0.000408272
38	21	prdm16	0.856834	0.00239454
38	22	prdm16	0.861924	0.00661505
38	23	prdm16	0.869831	0.0136543
38	24	prdm16	0.887527	0.0304813
38	25	prdm16	0.919451	0.061537
38	26	prdm16	0.979086	0.120303
38	27	prdm16	1.0916	0.23195
38	28	prdm16	1.30542	0.444896
38	29	prdm16	1.68251	0.821122
38	30	prdm16	2.30252	1.44026
38	31	prdm16	3.21387	2.35075
38	32	prdm16	4.33164	3.46764
38	33	prdm16	5.44182	4.57696
38	34	prdm16	6.35303	5.4873
38	35	prdm16	7.00244	6.13584
38	36	prdm16	7.47532	6.60785
38	37	prdm16	7.82348	6.95515
38	38	prdm16	8.09621	7.22701
38	39	prdm16	8.30402	7.43394
38	40	prdm16	8.44999	7.57904
39	1	prdm16	1.12147	0.00145307
39	2	prdm16	1.12152	0.00217833
39	3	prdm16	1.12367	0.00500347
39	4	prdm16	1.11989	0.00190437
39	5	prdm16	1.11936	0.00204491
39	6	prdm16	1.11887	0.00223051
39	7	prdm16	1.11537	-0.000588318
39	8	prdm16	1.11356	-0.00172773
39	9	prdm16	1.11158	-0.00302485
39	10	prdm16	1.10929	-0.00464361
39	11	prdm16	1.1095	-0.00375717
39	12	prdm16	1.10959	-0.00299007
39	13	prdm16	1.11027	-0.00163348
39	14	prdm16	1.10938	-0.00184806
39	15	prdm16	1.11102	0.000475078
39	16	prdm16	1.10926	-0.000609139
39	17	prdm16	1.11154	0.00234545
39	18	prdm16	1.10992	0.00139559
39	19	prdm16	1.109	0.00115203
39	20	prdm16	1.11144	0.00427102
39	21	prdm16	1.11698	0.0104899
39	22	prdm16	1.12676	0.0209441
39	23	prdm16	1.14521	0.0400709
39	24	prdm16	1.18409	0.0796326
39	25	prdm16	1.25505	0.151266
39	26	prdm16	1.40035	0.297245
39	27	prdm16	1.6622	0.559769
39	28	prdm16	2.11582	1.01406
39	29	prdm16	2.83885	1.73777
39	30	prdm16	3.84356	2.74315
39	31	prdm16	4.98687	3.88714
39	32	prdm16	6.0533	4.95425
39	33	prdm16	6.8867	5.78833
39	34	prdm16	7.48659	6.3889
39	35	prdm16	7.91232	6.81529
39	36	prdm16	8.24023	7.14388
39	37	prdm16	8.50014	7.40447
39	38	prdm16	8.68977	7.59478
39	39	prdm16	8.84802	7.7537
39	40	prdm16	8.95559	7.86195
40	1	prdm16	0.864297	-0.0253743
40	2	prdm16	0.871921	-0.0175343
40	3	prdm16	0.883287	-0.00595166
40	4	prdm16	0.887749	-0.00127324
40	5	prdm16	0.890154	0.00134768
40	6	prdm16	0.888258	-0.000332
40	7	prdm16	0.889225	0.000850898
40	8	prdm16	0.891355	0.00319746
40	9	prdm16	0.889549	0.00160761
40	10	prdm16	0.889345	0.00161981
40	11	prdm16	0.889079	0.00156972
40	12	prdm16	0.888834	0.00154145
40	13	prdm16	0.889264	0.00218702
40	14	prdm16	0.88881	0.00194983
40	15	prdm16	0.886291	-0.000352711
40	16	prdm16	0.884223	-0.0022047
40	17	prdm16	0.882703	-0.00350881
40	18	prdm16	0.882885	-0.00310989
40	19	prdm16	0.884441	-0.00133786
40	20	prdm16	0.885632	6.86116e-05
40	21	prdm16	0.887477	0.0021308
40	22	prdm16	0.893257	0.00812641
40	23	prdm16	0.904081	0.0191665
40	24	prdm16	0.918756	0.0340577
40	25	prdm16	0.95351	0.0690285
40	26	prdm16	1.02233	0.138068
40	27	prdm16	1.15523	0.271177
40	28	prdm16	1.40125	0.517419
40	29	prdm16	1.83699	0.953369
40	30	prdm16	2.5437	1.6603
40	31	prdm16	3.55039	2.66721
40	32	prdm16	4.75119	3.86822
40	33	prdm16	5.91382	5.03107
40	34	prdm16	6.83846	5.95592
40	35	prdm16	7.49529	6.61297
40	36	prdm16	7.96652	7.08442
40	37	prdm16	8.33085	7.44896
40	38	prdm16	8.60169	7.72002
40	39	prdm16	8.80727	7.92581
40	40	prdm16	8.96189	8.08066
41	1	prdm16	0.869817	-0.000251438
41	2	prdm16	0.867657	-0.00249626
41	3	prdm16	0.870514	0.000275659
41	4	prdm16	0.869382	-0.000942296
41	5	prdm16	0.871641	0.00123173
41	6	prdm16	0.871628	0.00113375
41	7	prdm16	0.871592	0.0010127
41	8	prdm16	0.870401	-0.00026367
41	9	prdm16	0.870359	-0.000391039
41	10	prdm16	0.870398	-0.000438001
41	11	prdm16	0.869756	-0.00116499
41	12	prdm16	0.869683	-0.00132312
41	13	prdm16	0.86968	-0.0014115
41	14	prdm16	0.87121	3.31411e-05
41	15	prdm16	0.871173	-8.94589e-05
41	16	prdm16	0.871844	0.000496998
41	17	prdm16	0.871686	0.000253162
41	18	prdm16	0.873105	0.00158694
41	19	prdm16	0.878596	0.00699255
41	20	prdm16	0.884579	0.0128907
41	21	prdm16	0.896606	0.0248323
41	22	prdm16	0.922331	0.0504717
41	23	prdm16	0.968777	0.096833
41	24	prdm16	1.05743	0.185396
41	25	prdm16	1.22519	0.35307
41	26	prdm16	1.53629	0.664088
41	27	prdm16	2.07104	1.19875
41	28	prdm16	2.90947	2.0371
41	29	prdm16	4.0388	3.16635
41	30	prdm16	5.28522	4.41268
41	31	prdm16	6.40196	5.52934
41	32	prdm16	7.24897	6.37626
41	33	prdm16	7.85471	6.98192
41	34	prdm16	8.29326	7.42037
41	35	prdm16	8.60685	7.73388
41	36	prdm16	8.86932	7.99626
41	37	prdm16	9.07957	8.20643
41	38	prdm16	9.23849	8.36526
41	39	prdm16	9.36052	8.48721
41	40	prdm16	9.45042	8.57703
42	1	prdm16	0.641621	-0.00255141
42	2	prdm16	0.643425	-0.00026402
42	3	prdm16	0.644563	0.00135604
42	4	prdm16	0.645878	0.00315383
42	5	prdm16	0.644874	0.00263265
42	6	prdm16	0.642962	0.00120381
42	7	prdm16	0.641207	-6.81516e-05
42	8	prdm16	0.639937	-0.000856064
42	9	prdm16	0.638206	-0.00210365
42	10	prdm16	0.637446	-0.00238134
42	11	prdm16	0.637785	-0.00155945
42	12	prdm16	0.636594	-0.00226756
42	13	prdm16	0.635635	-0.00274403
42	14	prdm16	0.634839	-0.00305672
42	15	prdm16	0.63652	-0.00089277
42	16	prdm16	0.637458	0.000527968
42	17	prdm16	0.635984	-0.000463851
42	18	prdm16	0.636003	3.84384e-05
42	19	prdm16	0.637128	0.00164598
42	20	prdm16	0.640834	0.00583487
42	21	prdm16	0.64659	0.0120736
42	22	prdm16	0.660093	0.0260597
42	23	prdm16	0.687898	0.0543474
42	24	prdm16	0.74136	0.108292
42	25	prdm16	0.844226	0.211641
42	26	prdm16	1.04147	0.409364
42	27	prdm16	1.39639	0.764772
42	28	prdm16	1.99563	1.3645
42	29	prdm16	2.91308	2.28243
42	30	prdm16	4.10007	3.4699
42	31	prdm16	5.36702	4.73733
42	32	prdm16	6.47176	5.84255
42	33	prdm16	7.29602	6.6673
42	34	prdm16	7.88182	7.25358
42	35	prdm16	8.30595	7.6782
42	36	prdm16	8.62129	7.99401
42	37	prdm16	8.87891	8.25212
42	38	prdm16	9.07864	8.45234
42	39	prdm16	9.23414	8.60832
42	40	prdm16	9.34132	8.71598
43	1	prdm16	0.781962	0.0066808
43	2	prdm16	0.781531	0.00647007
43	3	prdm16	0.778574	0.00373222
43	4	prdm16	0.776771	0.00214891
43	5	prdm16	0.77584	0.00143774
43	6	prdm16	0.774369	0.0001869
43	7	prdm16	0.773737	-0.000225416
43	8	prdm16	0.77411	0.000367261
43	9	prdm16	0.771455	-0.00206804
43	10	prdm16	0.770932	-0.00237217
43	11	prdm16	0.770436	-0.00264811
43	12	prdm16	0.770494	-0.00236991
43	13	prdm16	0.769925	-0.00271994
43	14	prdm16	0.769849	-0.00257561
43	15	prdm16	0.76971	-0.00249571
43	16	prdm16	0.771431	-0.000555012
43	17	prdm16	0.772485	0.000719126
43	18	prdm16	0.774916	0.00336942
43	19	prdm16	0.777395	0.00606834
43	20	prdm16	0.783489	0.0123823
43	21	prdm16	0.796289	0.0254014
43	22	prdm16	0.826394	0.055726
43	23	prdm16	0.881815	0.111367
43	24	prdm16	0.988154	0.217926
43	25	prdm16	1.19016	0.420147
43	26	prdm16	1.55652	0.786734
43	27	prdm16	2.16663	1.39706
43	28	prdm16	3.09267	2.32332
43	29	prdm16	4.27412	3.50499
43	30	prdm16	5.49943	4.73052
43	31	prdm16	6.54863	5.77994
43	32	prdm16	7.34122	6.57275
43	33	prdm16	7.90528	7.13702
43	34	prdm16	8.31314	7.5451
43	35	prdm16	8.61527	7.84746
43	36	prdm16	8.85954	8.09195
43	37	prdm16	9.06059	8.29322
43	38	prdm16	9.21306	8.44591
43	39	prdm16	9.33828	8.57134
43	40	prdm16	9.4365	8.66979
44	1	prdm16	0.78962	-0.00270794
44	2	prdm16	0.793607	0.00148633
44	3	prdm16	0.794222	0.00230919
44	4	prdm16	0.794753	0.00304687
44	5	prdm16	0.795071	0.00357206
44	6	prdm16	0.790386	-0.000905787
44	7	prdm16	0.788781	-0.00230386
44	8	prdm16	0.789558	-0.00131936
44	9	prdm16	0.790073	-0.000597828
44	10	prdm16	0.790461	-2.24394e-06
44	11	prdm16	0.789023	-0.0012333
44	12	prdm16	0.787962	-0.00208647
44	13	prdm16	0.786543	-0.00329917
44	14	prdm16	0.787194	-0.00244014
44	15	prdm16	0.786524	-0.00290385
44	16	prdm16	0.786317	-0.00290312
44	17	prdm16	0.78898	-3.33786e-05
44	18	prdm16	0.792939	0.00413312
44	19	prdm16	0.795566	0.00696727
44	20	prdm16	0.80227	0.0138782
44	21	prdm16	0.813592	0.0254071
44	22	prdm16	0.839765	0.0517874
44	23	prdm16	0.891347	0.103577
44	24	prdm16	0.988579	0.201016
44	25	prdm16	1.16837	0.381015
44	26	prdm16	1.50342	0.716273
44	27	prdm16	2.0768	1.28986
44	28	prdm16	2.9652	2.17847
44	29	prdm16	4.14186	3.35534
44	30	prdm16	5.40827	4.62195
44	31	prdm16	6.50584	5.71973
44	32	prdm16	7.34798	6.56207
44	33	prdm16	7.9379	7.1522
44	34	prdm16	8.3514	7.56591
44	35	prdm16	8.65356	7.86827
44	36	prdm16	8.90714	8.12206
44	37	prdm16	9.11627	8.3314
44	38	prdm16	9.29125	8.50659
44	39	prdm16	9.41894	8.63449
44	40	prdm16	9.48743	8.70318
45	1	prdm16	0.906779	-0.0307417
45	2	prdm16	0.912917	-0.0239463
45	3	prdm16	0.926466	-0.00973989
45	4	prdm16	0.933013	-0.00253516
45	5	prdm16	0.938323	0.00343182
45	6	prdm16	0.937688	0.00345443
45	7	prdm16	0.935195	0.00161911
45	8	prdm16	0.936226	0.00330725
45	9	prdm16	0.935581	0.00332014
45	10	prdm16	0.933779	0.00217516
45	11	prdm16	0.933196	0.00224992
45	12	prdm16	0.930669	0.000380384
45	13	prdm16	0.929193	-0.000438624
45	14	prdm16	0.928209	-0.000765118
45	15	prdm16	0.92789	-0.000426186
45	16	prdm16	0.925548	-0.00211137
45	17	prdm16	0.924491	-0.00251106
45	18	prdm16	0.925552	-0.0007921
45	19	prdm16	0.924068	-0.00161874
45	20	prdm16	0.922404	-0.00262532
45	21	prdm16	0.924596	0.000224398
45	22	prdm16	0.927115	0.00340093
45	23	prdm16	0.93074	0.0076833
45	24	prdm16	0.939776	0.0173764
45	25	prdm16	0.960871	0.0391288
45	26	prdm16	1.00285	0.0817629
45	27	prdm16	1.08089	0.160465
45	28	prdm16	1.2341	0.31433
45	29	prdm16	1.51646	0.597344
45	30	prdm16	2.0047	1.08625
45	31	prdm16	2.78458	1.86678
45	32	prdm16	3.85697	2.93983
45	33	prdm16	5.06755	4.15107
45	34	prdm16	6.16508	5.24925
45	35	prdm16	7.01013	6.09497
45	36	prdm16	7.62476	6.71025
45	37	prdm16	8.07383	7.15998
45	38	prdm16	8.39451	7.48132
45	39	prdm16	8.65071	7.73817
45	40	prdm16	8.82111	7.90923
46	1	prdm16	0.769693	-0.00767944
46	2	prdm16	0.767084	-0.0099669
46	3	prdm16	0.773637	-0.00309152
46	4	prdm16	0.774557	-0.00184997
46	5	prdm16	0.777139	0.00105401
46	6	prdm16	0.776775	0.00101245
46	7	prdm16	0.77741	0.00196933
46	8	prdm16	0.777013	0.00189403
46	9	prdm16	0.777218	0.00242128
46	10	prdm16	0.776111	0.00163621
46	11	prdm16	0.774979	0.000825572
46	12	prdm16	0.774061	0.000229808
46	13	prdm16	0.77324	-0.000269158
46	14	prdm16	0.772635	-0.000553129
46	15	prdm16	0.771757	-0.0011092
46	16	prdm16	0.770949	-0.00159493
46	17	prdm16	0.769557	-0.00266461
46	18	prdm16	0.768204	-0.00369591
46	19	prdm16	0.769755	-0.00182285
46	20	prdm16	0.771168	-8.85441e-05
46	21	prdm16	0.771551	0.000617159
46	22	prdm16	0.772383	0.00177067
46	23	prdm16	0.7736	0.00330929
46	24	prdm16	0.781812	0.0118435
46	25	prdm16	0.795871	0.0262244
46	26	prdm16	0.826045	0.0567198
46	27	prdm16	0.882466	0.113464
46	28	prdm16	0.992219	0.223538
46	29	prdm16	1.19538	0.427025
46	30	prdm16	1.5594	0.791367
46	31	prdm16	2.17329	1.40557
46	32	prdm16	3.1039	2.33651
46	33	prdm16	4.27844	3.51137
46	34	prdm16	5.49099	4.72424
46	35	prdm16	6.50224	5.73581
46	36	prdm16	7.23893	6.47282
46	37	prdm16	7.76998	7.00419
46	38	prdm16	8.15902	7.39356
46	39	prdm16	8.4577	7.69256
46	40	prdm16	8.67499	7.91017
47	1	prdm16	0.922329	-0.00824042
47	2	prdm16	0.921356	-0.00926999
47	3	prdm16	0.931164	0.000480956
47	4	prdm16	0.931133	0.000393677
47	5	prdm16	0.929545	-0.00125137
47	6	prdm16	0.929739	-0.00111418
47	7	prdm16	0.93117	0.000260704
47	8	prdm16	0.929883	-0.00108292
47	9	prdm16	0.931513	0.000490444
47	10	prdm16	0.932733	0.00165331
47	11	prdm16	0.932486	0.00134991
47	12	prdm16	0.929921	-0.00127224
47	13	prdm16	0.930692	-0.000557657
47	14	prdm16	0.933274	0.00196748
47	15	prdm16	0.931735	0.00037202
47	16	prdm16	0.930783	-0.000636747
47	17	prdm16	0.93065	-0.000826845
47	18	prdm16	0.932067	0.000533852
47	19	prdm16	0.931786	0.000195756
47	20	prdm16	0.930294	-0.00135279
47	21	prdm16	0.9321	0.000396647
47	22	prdm16	0.937039	0.00527902
47	23	prdm16	0.943723	0.0119061
47	24	prdm16	0.956728	0.0248546
47	25	prdm16	0.97831	0.0463801
47	26	prdm16	1.02715	0.0951589
47	27	prdm16	1.12062	0.188575
47	28	prdm16	1.29599	0.363894
47	29	prdm16	1.60994	0.677787
47	30	prdm16	2.14489	1.21268
47	31	prdm16	2.97062	2.03835
47	32	prdm16	4.04299	3.11067
47	33	prdm16	5.19338	4.261
47	34	prdm16	6.18908	5.25664
47	35	prdm16	6.91586	5.98336
47	36	prdm16	7.44137	6.50881
47	37	prdm16	7.83499	6.90238
47	38	prdm16	8.12133	7.18866
47	39	prdm16	8.35472	7.422
47	40	prdm16	8.53042	7.59764
48	1	prdm16	0.945876	-0.0223312
48	2	prdm16	0.944175	-0.0257516
48	3	prdm16	0.958723	-0.0129238
48	4	prdm16	0.967978	-0.00538939
48	5	prdm16	0.974219	-0.000868181
48	6	prdm16	0.97879	0.00198261
48	7	prdm16	0.981711	0.00318325
48	8	prdm16	0.985358	0.00511035
48	9	prdm16	0.987486	0.00551818
48	10	prdm16	0.986701	0.00301338
48	11	prdm16	0.990931	0.00552287
48	12	prdm16	0.991889	0.00476085
48	13	prdm16	0.991792	0.00294412
48	14	prdm16	0.992757	0.00218877
48	15	prdm16	0.992021	-0.00026704
48	16	prdm16	0.992536	-0.00147205
48	17	prdm16	0.993119	-0.00260988
48	18	prdm16	0.993987	-0.00346167
48	19	prdm16	0.995639	-0.00353013
48	20	prdm16	0.999147	-0.00174155
48	21	prdm16	1.00032	-0.00228811
48	22	prdm16	1.00466	0.000327424
48	23	prdm16	1.01143	0.00538448
48	24	prdm16	1.02652	0.0187471
48	25	prdm16	1.04961	0.0401218
48	26	prdm16	1.09307	0.0818593
48	27	prdm16	1.17849	0.165556
48	28	prdm16	1.3406	0.325952
48	29	prdm16	1.63596	0.619592
48	30	prdm16	2.13562	1.11753
48	31	prdm16	2.90151	1.8817
48	32	prdm16	3.9126	2.89107
48	33	prdm16	4.99543	3.97217
48	34	prdm16	5.94378	4.91881
48	35	prdm16	6.64695	5.62026
48	36	prdm16	7.15292	6.12451
48	37	prdm16	7.53029	6.50016
48	38	prdm16	7.81407	6.78222
48	39	prdm16	8.03387	7.0003
48	40	prdm16	8.18295	7.14766
49	1	tbp	0.790574	0.00331092
49	2	tbp	0.794363	0.00735413
49	3	tbp	0.796249	0.00949381
49	4	tbp	0.789498	0.00299635
49	5	tbp	0.785429	-0.000818481
49	6	tbp	0.785174	-0.000820403
49	7	tbp	0.783442	-0.00229837
49	8	tbp	0.781572	-0.00391463
49	9	tbp	0.780365	-0.00486778
49	10	tbp	0.780926	-0.0040527
49	11	tbp	0.78258	-0.00214489
49	12	tbp	0.781732	-0.00273886
49	13	tbp	0.783579	-0.000638705
49	14	tbp	0.782457	-0.0015068
49	15	tbp	0.784893	0.00118314
49	16	tbp	0.787236	0.00377945
49	17	tbp	0.789551	0.00634887
49	18	tbp	0.796724	0.0137756
49	19	tbp	0.801996	0.0193014
49	20	tbp	0.809989	0.0275484
49	21	tbp	0.827165	0.0449776
49	22	tbp	0.865089	0.0831558
49	23	tbp	0.931646	0.149966
49	24	tbp	1.05359	0.272167
49	25	tbp	1.28834	0.507168
49	26	tbp	1.71557	0.934654
49	27	tbp	2.43017	1.6495
49	28	tbp	3.50263	2.72222
49	29	tbp	4.83639	4.05623
49	30	tbp	6.1337	5.3538
49	31	tbp	7.09469	6.31504
49	32	tbp	7.71323	6.93384
49	33	tbp	8.16655	7.38741
49	34	tbp	8.50669	7.72781
49	35	tbp	8.74577	7.96714
49	36	tbp	8.92821	8.14983
49	37	tbp	9.07419	8.29607
49	38	tbp	9.18354	8.40567
49	39	tbp	9.27934	8.50172
49	40	tbp	9.3632	8.58583
50	1	tbp	0.641227	-0.0130756
50	2	tbp	0.644976	-0.0103734
50	3	tbp	0.652177	-0.00421925
50	4	tbp	0.657137	-0.000305808
50	5	tbp	0.660237	0.0017479
50	6	tbp	0.662034	0.002498
50	7	tbp	0.661207	0.000624665
50	8	tbp	0.663221	0.00159173
50	9	tbp	0.662793	0.000117559
50	10	tbp	0.66441	0.000687712
[truncated: 1,870 more rows]

## Sheet: Melt Curve Raw Data
Barcode
Block Type	96-Well Block (0.2mL)
Calibration Background is expired	No
Calibration Background performed on	06-04-2019
Calibration Pure Dye ROX is expired	No
Calibration Pure Dye ROX performed on	02-28-2019
Calibration Pure Dye SYBR is expired	No
Calibration Pure Dye SYBR performed on	02-28-2019
Calibration ROI is expired	No
Calibration ROI performed on	02-28-2019
Calibration Uniformity is expired	No
Calibration Uniformity performed on	06-04-2019
Chemistry	SYBR_GREEN
Comment
Date Created	07-31-2019 18:17:15 PM EDT
Date Modified	07-31-2019 20:14:06 PM EDT
Experiment File Name	D:\Applied Biosystems\QuantStudio 12K Flex Software\User Files\experiments\Sapieha\Roberto\2019-07-31 Prdm16 KO WAT- BAT- BgAT adipoq-cre and Adipoq-Cre-prdm16 14 days after laser n4.eds
Experiment Name	2019-07-31 Prdm16 KO WAT- BAT- BgAT adipoq-cre and Adipoq-Cre-prdm16 14 days after laser n4
Experiment Run Start Time	07-31-2019 18:25:08 PM EDT
Experiment Run Stop Time	07-31-2019 20:14:29 PM EDT
Experiment Type	Comparative Cт (ΔΔCт)
Instrument Name	285880749
Instrument Serial Number	285880749
Instrument Type	QuantStudio 12K Flex
Passive Reference	ROX
Quantification Cycle Method	Ct
Signal Smoothing On	true
Stage/ Cycle where Analysis is performed	Stage 2, Step 2
User Name
Well	Well Position	Reading	Temperature	Fluorescence	Derivative
1	A1	1	60.1554	8.90335	0.155853
1	A1	2	60.3899	8.89633	0.160358
1	A1	3	60.6245	8.85421	0.164061
1	A1	4	60.859	8.80184	0.166281
1	A1	5	61.0936	8.73155	0.167057
1	A1	6	61.3281	8.72335	0.167178
1	A1	7	61.5627	8.66318	0.167733
1	A1	8	61.7972	8.65995	0.169452
1	A1	9	62.0318	8.61799	0.172332
1	A1	10	62.2663	8.56458	0.175798
1	A1	11	62.5009	8.49713	0.179196
1	A1	12	62.7354	8.47115	0.182213
1	A1	13	62.97	8.43081	0.184903
1	A1	14	63.2045	8.37588	0.187394
1	A1	15	63.4391	8.35791	0.189333
1	A1	16	63.6736	8.29213	0.190641
1	A1	17	63.9082	8.23741	0.191454
1	A1	18	64.1427	8.18185	0.191948
1	A1	19	64.3773	8.1455	0.192546
1	A1	20	64.6118	8.1202	0.193649
1	A1	21	64.8464	8.06247	0.195351
1	A1	22	65.0809	8.01107	0.197345
1	A1	23	65.3155	7.96326	0.199089
1	A1	24	65.55	7.92376	0.2001
1	A1	25	65.7846	7.83696	0.200182
1	A1	26	66.0191	7.80418	0.19945
1	A1	27	66.2537	7.77453	0.1982
1	A1	28	66.4882	7.72637	0.196785
1	A1	29	66.7228	7.64652	0.195576
1	A1	30	66.9573	7.61235	0.194982
1	A1	31	67.1919	7.57381	0.195424
1	A1	32	67.4264	7.54025	0.197204
1	A1	33	67.661	7.48331	0.200335
1	A1	34	67.8955	7.42662	0.204444
1	A1	35	68.1301	7.3817	0.208809
1	A1	36	68.3646	7.34023	0.212528
1	A1	37	68.5992	7.26831	0.214789
1	A1	38	68.8337	7.21175	0.215174
1	A1	39	69.0683	7.12991	0.213833
1	A1	40	69.3028	7.09448	0.211433
1	A1	41	69.5374	7.06703	0.20885
1	A1	42	69.7719	6.99432	0.206792
1	A1	43	70.0064	6.96922	0.205575
1	A1	44	70.241	6.8926	0.205154
1	A1	45	70.4755	6.84914	0.205298
1	A1	46	70.7101	6.80572	0.205728
1	A1	47	70.9446	6.75644	0.206162
1	A1	48	71.1792	6.70946	0.206301
1	A1	49	71.4137	6.63947	0.205849
1	A1	50	71.6483	6.59643	0.204624
1	A1	51	71.8828	6.54611	0.202645
1	A1	52	72.1174	6.48975	0.200152
1	A1	53	72.3519	6.45127	0.197533
1	A1	54	72.5865	6.40632	0.195207
1	A1	55	72.821	6.35097	0.193511
1	A1	56	73.0556	6.3153	0.192624
1	A1	57	73.2901	6.26871	0.192514
1	A1	58	73.5247	6.22169	0.192935
1	A1	59	73.7592	6.18682	0.193498
1	A1	60	73.9938	6.11728	0.193822
1	A1	61	74.2283	6.07564	0.19368
1	A1	62	74.4629	6.02407	0.193079
1	A1	63	74.6974	5.9858	0.192186
1	A1	64	74.932	5.94308	0.191201
1	A1	65	75.1665	5.89135	0.190262
1	A1	66	75.4011	5.85315	0.189445
1	A1	67	75.6356	5.78687	0.18883
1	A1	68	75.8702	5.75548	0.188505
1	A1	69	76.1047	5.72071	0.188495
1	A1	70	76.3393	5.67759	0.188672
1	A1	71	76.5738	5.62089	0.18876
1	A1	72	76.8084	5.56691	0.188471
1	A1	73	77.0429	5.52434	0.187431
1	A1	74	77.2775	5.49521	0.185795
1	A1	75	77.512	5.4345	0.183906
1	A1	76	77.7466	5.39448	0.182159
1	A1	77	77.9811	5.35617	0.180843
1	A1	78	78.2157	5.31198	0.180055
1	A1	79	78.4502	5.27568	0.179686
1	A1	80	78.6848	5.22192	0.179509
1	A1	81	78.9193	5.184	0.179331
1	A1	82	79.1539	5.13307	0.17912
1	A1	83	79.3884	5.09018	0.179039
1	A1	84	79.623	5.0595	0.179355
1	A1	85	79.8575	5.01833	0.1803
1	A1	86	80.092	4.95602	0.182029
1	A1	87	80.3266	4.93448	0.184747
1	A1	88	80.5611	4.87713	0.188924
1	A1	89	80.7957	4.83596	0.194757
1	A1	90	81.0302	4.78744	0.205847
1	A1	91	81.2648	4.73912	0.227073
1	A1	92	81.4993	4.70637	0.265854
1	A1	93	81.7339	4.64495	0.331661
1	A1	94	81.9684	4.60305	0.434012
1	A1	95	82.203	4.55232	0.578701
1	A1	96	82.4375	4.44416	0.763064
1	A1	97	82.6721	4.28222	0.972265
1	A1	98	82.9066	3.93785	1.1791
1	A1	99	83.1412	3.27173	1.3489
1	A1	100	83.3757	2.49867	1.44865
1	A1	101	83.6103	1.82633	1.45711
1	A1	102	83.8448	1.24115	1.37152
1	A1	103	84.0794	0.79358	1.20827
1	A1	104	84.3139	0.535296	0.997337
1	A1	105	84.5485	0.445257	0.773082
1	A1	106	84.783	0.416303	0.565311
1	A1	107	85.0176	0.402181	0.393384
1	A1	108	85.2521	0.396461	0.264728
1	A1	109	85.4867	0.386147	0.173526
1	A1	110	85.7212	0.38091	0.101943
1	A1	111	85.9558	0.377538	0.0609184
1	A1	112	86.1903	0.372641	0.0392145
1	A1	113	86.4249	0.368429	0.0285142
1	A1	114	86.6594	0.361447	0.0234684
1	A1	115	86.894	0.357123	0.021024
1	A1	116	87.1285	0.353202	0.0196353
1	A1	117	87.3631	0.346869	0.0186361
1	A1	118	87.5976	0.342604	0.0178178
1	A1	119	87.8322	0.339649	0.0171618
1	A1	120	88.0667	0.333855	0.0166737
1	A1	121	88.3013	0.334495	0.0163009
1	A1	122	88.5358	0.324302	0.0159308
1	A1	123	88.7704	0.321952	0.0154467
1	A1	124	89.0049	0.319353	0.0147975
1	A1	125	89.2395	0.316627	0.0140315
1	A1	126	89.474	0.31295	0.0132699
1	A1	127	89.7085	0.313321	0.0126406
1	A1	128	89.9431	0.307895	0.0122122
1	A1	129	90.1777	0.306878	0.0119658
1	A1	130	90.4122	0.303626	0.0118153
1	A1	131	90.6467	0.300426	0.011661
1	A1	132	90.8813	0.294584	0.0114449
1	A1	133	91.1158	0.29636	0.011174
1	A1	134	91.3504	0.293326	0.0108996
1	A1	135	91.5849	0.291225	0.0106649
1	A1	136	91.8195	0.289062	0.0104624
1	A1	137	92.054	0.282313	0.0102317
1	A1	138	92.2886	0.286302	0.00990008
1	A1	139	92.5231	0.279185	0.00943685
1	A1	140	92.7577	0.275102	0.008881
1	A1	141	92.9922	0.28158	0.00832431
1	A1	142	93.2268	0.275283	0.00785978
1	A1	143	93.4613	0.275572	0.00753145
1	A1	144	93.6959	0.270822	0.00731863
1	A1	145	93.9304	0.270717	0.00715859
1	A1	146	94.165	0.27079	0.00698526
1	A1	147	94.3995	0.2668	0.00675635
1	A1	148	94.6341	0.266607	0.00645873
1	A1	149	94.8686	0.264599	0.0061015
2	A2	1	60.1554	9.13096	0.165057
2	A2	2	60.3899	9.07246	0.167926
2	A2	3	60.6245	9.03999	0.17082
2	A2	4	60.859	9.0097	0.173721
2	A2	5	61.0936	8.97159	0.17659
2	A2	6	61.3281	8.92482	0.179338
2	A2	7	61.5627	8.86822	0.18184
2	A2	8	61.7972	8.83941	0.184037
2	A2	9	62.0318	8.78542	0.186018
2	A2	10	62.2663	8.73296	0.187993
2	A2	11	62.5009	8.69905	0.190173
2	A2	12	62.7354	8.6544	0.192596
2	A2	13	62.97	8.60765	0.195043
2	A2	14	63.2045	8.55348	0.196705
2	A2	15	63.4391	8.5042	0.197882
2	A2	16	63.6736	8.45757	0.198501
2	A2	17	63.9082	8.40701	0.198722
2	A2	18	64.1427	8.34603	0.198868
2	A2	19	64.3773	8.31716	0.199257
2	A2	20	64.6118	8.27197	0.20004
2	A2	21	64.8464	8.21473	0.201126
2	A2	22	65.0809	8.15815	0.20225
2	A2	23	65.3155	8.12394	0.203129
2	A2	24	65.55	8.05953	0.203616
2	A2	25	65.7846	8.01077	0.203757
2	A2	26	66.0191	7.94854	0.203725
2	A2	27	66.2537	7.92619	0.203659
2	A2	28	66.4882	7.86317	0.20355
2	A2	29	66.7228	7.81665	0.203269
2	A2	30	66.9573	7.76601	0.202752
2	A2	31	67.1919	7.6891	0.20219
2	A2	32	67.4264	7.66208	0.202038
2	A2	33	67.661	7.61596	0.202801
2	A2	34	67.8955	7.57558	0.204712
2	A2	35	68.1301	7.5279	0.207552
2	A2	36	68.3646	7.46029	0.210743
2	A2	37	68.5992	7.41321	0.213638
2	A2	38	68.8337	7.33707	0.215799
2	A2	39	69.0683	7.30246	0.217093
2	A2	40	69.3028	7.25604	0.217622
2	A2	41	69.5374	7.17653	0.217559
2	A2	42	69.7719	7.12982	0.217044
2	A2	43	70.0064	7.08955	0.216145
2	A2	44	70.241	7.01868	0.214877
2	A2	45	70.4755	6.97492	0.213233
2	A2	46	70.7101	6.92704	0.211238
2	A2	47	70.9446	6.85146	0.209009
2	A2	48	71.1792	6.8281	0.206769
2	A2	49	71.4137	6.75508	0.204814
2	A2	50	71.6483	6.72709	0.203394
2	A2	51	71.8828	6.66516	0.202599
2	A2	52	72.1174	6.63104	0.202311
2	A2	53	72.3519	6.5693	0.202248
2	A2	54	72.5865	6.52693	0.202104
2	A2	55	72.821	6.46597	0.201682
2	A2	56	73.0556	6.41713	0.200957
2	A2	57	73.2901	6.3855	0.200049
2	A2	58	73.5247	6.32445	0.199138
2	A2	59	73.7592	6.27085	0.19837
2	A2	60	73.9938	6.2366	0.197803
2	A2	61	74.2283	6.17982	0.19737
2	A2	62	74.4629	6.1363	0.196892
2	A2	63	74.6974	6.09289	0.196149
2	A2	64	74.932	6.03168	0.195015
2	A2	65	75.1665	5.98978	0.193183
2	A2	66	75.4011	5.93167	0.191435
2	A2	67	75.6356	5.90363	0.190423
2	A2	68	75.8702	5.86153	0.190624
2	A2	69	76.1047	5.8141	0.192063
2	A2	70	76.3393	5.77035	0.194227
2	A2	71	76.5738	5.71705	0.195965
2	A2	72	76.8084	5.6666	0.19677
2	A2	73	77.0429	5.61165	0.196403
2	A2	74	77.2775	5.55957	0.194775
2	A2	75	77.512	5.52924	0.191529
2	A2	76	77.7466	5.4709	0.187762
2	A2	77	77.9811	5.42302	0.184249
2	A2	78	78.2157	5.39024	0.181674
2	A2	79	78.4502	5.35003	0.180456
2	A2	80	78.6848	5.30294	0.180614
2	A2	81	78.9193	5.27369	0.181763
2	A2	82	79.1539	5.21462	0.18327
2	A2	83	79.3884	5.16288	0.184533
2	A2	84	79.623	5.12249	0.185236
2	A2	85	79.8575	5.07794	0.185468
2	A2	86	80.092	5.03474	0.185671
2	A2	87	80.3266	4.9863	0.186583
2	A2	88	80.5611	4.95381	0.189354
2	A2	89	80.7957	4.89569	0.195764
2	A2	90	81.0302	4.8608	0.206722
2	A2	91	81.2648	4.80784	0.228423
2	A2	92	81.4993	4.76417	0.26833
2	A2	93	81.7339	4.72862	0.336089
2	A2	94	81.9684	4.66028	0.441552
2	A2	95	82.203	4.60627	0.590961
2	A2	96	82.4375	4.52121	0.782018
2	A2	97	82.6721	4.34924	0.9999
2	A2	98	82.9066	3.98792	1.21687
2	A2	99	83.1412	3.31851	1.39714
2	A2	100	83.3757	2.51084	1.5062
2	A2	101	83.6103	1.81082	1.52124
2	A2	102	83.8448	1.20367	1.43829
2	A2	103	84.0794	0.721026	1.27316
2	A2	104	84.3139	0.433829	1.05604
2	A2	105	84.5485	0.320313	0.822351
2	A2	106	84.783	0.290366	0.603465
2	A2	107	85.0176	0.27638	0.42045
2	A2	108	85.2521	0.269969	0.282116
2	A2	109	85.4867	0.265877	0.184527
2	A2	110	85.7212	0.257277	0.106742
2	A2	111	85.9558	0.256265	0.0617353
2	A2	112	86.1903	0.245879	0.0376306
2	A2	113	86.4249	0.247299	0.0255322
2	A2	114	86.6594	0.243447	0.0197144
2	A2	115	86.894	0.235382	0.0169403
2	A2	116	87.1285	0.235691	0.0155765
2	A2	117	87.3631	0.23219	0.0148697
2	A2	118	87.5976	0.227826	0.0144818
2	A2	119	87.8322	0.222569	0.0142419
2	A2	120	88.0667	0.218662	0.0140363
2	A2	121	88.3013	0.217054	0.0137758
2	A2	122	88.5358	0.21128	0.0133997
2	A2	123	88.7704	0.209305	0.0128925
2	A2	124	89.0049	0.205566	0.0122929
2	A2	125	89.2395	0.204025	0.0116823
2	A2	126	89.474	0.202356	0.0111501
2	A2	127	89.7085	0.20002	0.0107499
2	A2	128	89.9431	0.197167	0.0104728
2	A2	129	90.1777	0.194083	0.0102544
2	A2	130	90.4122	0.191046	0.0100124
2	A2	131	90.6467	0.190393	0.00969191
2	A2	132	90.8813	0.185395	0.0092932
2	A2	133	91.1158	0.186518	0.00886625
2	A2	134	91.3504	0.183054	0.0084791
2	A2	135	91.5849	0.182649	0.00817874
2	A2	136	91.8195	0.180729	0.0079657
2	A2	137	92.054	0.177065	0.00779653
2	A2	138	92.2886	0.176341	0.00761037
2	A2	139	92.5231	0.173911	0.00736222
2	A2	140	92.7577	0.17246	0.00704403
2	A2	141	92.9922	0.17161	0.0066835
2	A2	142	93.2268	0.169245	0.00632617
2	A2	143	93.4613	0.169607	0.00601287
2	A2	144	93.6959	0.165859	0.00576234
2	A2	145	93.9304	0.167154	0.00556521
2	A2	146	94.165	0.166043	0.00538966
2	A2	147	94.3995	0.161101	0.00519791
2	A2	148	94.6341	0.162125	0.00496587
2	A2	149	94.8686	0.162479	0.00469466
3	A3	1	60.1554	9.44629	0.191506
3	A3	2	60.3899	9.39326	0.193687
3	A3	3	60.6245	9.34855	0.195037
3	A3	4	60.859	9.30406	0.195238
3	A3	5	61.0936	9.2535	0.194486
3	A3	6	61.3281	9.21079	0.19348
3	A3	7	61.5627	9.15357	0.193158
3	A3	8	61.7972	9.13041	0.194293
3	A3	9	62.0318	9.06879	0.197078
3	A3	10	62.2663	9.05327	0.200974
3	A3	11	62.5009	8.9796	0.204212
3	A3	12	62.7354	8.9389	0.206409
3	A3	13	62.97	8.86702	0.206922
3	A3	14	63.2045	8.8162	0.205758
3	A3	15	63.4391	8.77007	0.203593
3	A3	16	63.6736	8.73015	0.201499
3	A3	17	63.9082	8.68024	0.200409
3	A3	18	64.1427	8.62667	0.201288
3	A3	19	64.3773	8.61131	0.203797
3	A3	20	64.6118	8.53507	0.207395
3	A3	21	64.8464	8.51818	0.211056
3	A3	22	65.0809	8.42429	0.213797
3	A3	23	65.3155	8.3743	0.21507
3	A3	24	65.55	8.32	0.21492
3	A3	25	65.7846	8.28144	0.213847
3	A3	26	66.0191	8.22976	0.212493
3	A3	27	66.2537	8.16112	0.211339
3	A3	28	66.4882	8.13645	0.210585
3	A3	29	66.7228	8.07029	0.210206
3	A3	30	66.9573	8.0289	0.210136
3	A3	31	67.1919	7.96854	0.210442
3	A3	32	67.4264	7.90321	0.21138
3	A3	33	67.661	7.88563	0.213288
3	A3	34	67.8955	7.82869	0.216385
3	A3	35	68.1301	7.76392	0.220588
3	A3	36	68.3646	7.72061	0.22545
3	A3	37	68.5992	7.65712	0.230234
3	A3	38	68.8337	7.60987	0.234116
3	A3	39	69.0683	7.53469	0.236434
3	A3	40	69.3028	7.46746	0.236933
3	A3	41	69.5374	7.41373	0.235857
3	A3	42	69.7719	7.34586	0.233847
3	A3	43	70.0064	7.31314	0.231624
3	A3	44	70.241	7.24555	0.229642
3	A3	45	70.4755	7.19699	0.2279
3	A3	46	70.7101	7.15259	0.226041
3	A3	47	70.9446	7.07082	0.223695
3	A3	48	71.1792	7.01319	0.220803
3	A3	49	71.4137	6.9716	0.217742
3	A3	50	71.6483	6.92538	0.215121
3	A3	51	71.8828	6.87296	0.213419
3	A3	52	72.1174	6.83169	0.212707
3	A3	53	72.3519	6.78689	0.21264
3	A3	54	72.5865	6.70777	0.212702
3	A3	55	72.821	6.66743	0.212526
3	A3	56	73.0556	6.6177	0.212056
3	A3	57	73.2901	6.56965	0.211472
3	A3	58	73.5247	6.5138	0.210968
3	A3	59	73.7592	6.47546	0.210555
3	A3	60	73.9938	6.42045	0.210022
3	A3	61	74.2283	6.35664	0.209091
3	A3	62	74.4629	6.31736	0.207624
3	A3	63	74.6974	6.25372	0.205743
3	A3	64	74.932	6.20987	0.203787
3	A3	65	75.1665	6.17517	0.202122
3	A3	66	75.4011	6.12878	0.200943
3	A3	67	75.6356	6.06638	0.200137
3	A3	68	75.8702	6.02844	0.19973
3	A3	69	76.1047	5.97552	0.199525
3	A3	70	76.3393	5.93084	0.199435
3	A3	71	76.5738	5.8886	0.199495
3	A3	72	76.8084	5.83233	0.199775
3	A3	73	77.0429	5.78378	0.200273
3	A3	74	77.2775	5.75198	0.200843
3	A3	75	77.512	5.69999	0.201187
3	A3	76	77.7466	5.63462	0.201101
3	A3	77	77.9811	5.5888	0.200374
3	A3	78	78.2157	5.54895	0.19904
3	A3	79	78.4502	5.50779	0.197313
3	A3	80	78.6848	5.44569	0.19546
3	A3	81	78.9193	5.40063	0.193727
3	A3	82	79.1539	5.36774	0.192274
3	A3	83	79.3884	5.31709	0.191169
3	A3	84	79.623	5.26886	0.190412
3	A3	85	79.8575	5.2235	0.19002
3	A3	86	80.092	5.18265	0.190155
3	A3	87	80.3266	5.12861	0.191324
3	A3	88	80.5611	5.09942	0.194649
3	A3	89	80.7957	5.03739	0.2021
3	A3	90	81.0302	5.0075	0.215316
3	A3	91	81.2648	4.95743	0.24081
3	A3	92	81.4993	4.91001	0.286706
3	A3	93	81.7339	4.86162	0.36351
3	A3	94	81.9684	4.79743	0.482123
3	A3	95	82.203	4.7326	0.649715
3	A3	96	82.4375	4.65031	0.864251
3	A3	97	82.6721	4.47551	1.10988
3	A3	98	82.9066	4.10552	1.35623
3	A3	99	83.1412	3.43269	1.56352
3	A3	100	83.3757	2.59993	1.69276
3	A3	101	83.6103	1.87743	1.7174
3	A3	102	83.8448	1.24457	1.63152
3	A3	103	84.0794	0.730998	1.45127
3	A3	104	84.3139	0.409492	1.2094
3	A3	105	84.5485	0.269913	0.945301
3	A3	106	84.783	0.231612	0.694738
3	A3	107	85.0176	0.217146	0.482583
3	A3	108	85.2521	0.208512	0.320148
3	A3	109	85.4867	0.202465	0.206868
3	A3	110	85.7212	0.196901	0.120856
3	A3	111	85.9558	0.190918	0.0696478
3	A3	112	86.1903	0.186039	0.041807
3	A3	113	86.4249	0.181084	0.0276447
3	A3	114	86.6594	0.178421	0.0207977
3	A3	115	86.894	0.17581	0.0175815
3	A3	116	87.1285	0.172136	0.0160614
3	A3	117	87.3631	0.168046	0.0152826
3	A3	118	87.5976	0.161401	0.0147901
3	A3	119	87.8322	0.157563	0.0143816
3	A3	120	88.0667	0.155105	0.0139855
3	A3	121	88.3013	0.152468	0.0135896
3	A3	122	88.5358	0.146439	0.0131999
3	A3	123	88.7704	0.144163	0.0128248
3	A3	124	89.0049	0.142102	0.0124756
3	A3	125	89.2395	0.13929	0.0121639
3	A3	126	89.474	0.136099	0.0118897
3	A3	127	89.7085	0.133126	0.0116301
3	A3	128	89.9431	0.129724	0.0113459
3	A3	129	90.1777	0.125836	0.0110028
3	A3	130	90.4122	0.12549	0.0105937
3	A3	131	90.6467	0.122339	0.0101438
3	A3	132	90.8813	0.118517	0.00969639
3	A3	133	91.1158	0.117849	0.00928955
3	A3	134	91.3504	0.116764	0.00893596
3	A3	135	91.5849	0.111716	0.00861789
3	A3	136	91.8195	0.11229	0.00830075
3	A3	137	92.054	0.107908	0.00796002
3	A3	138	92.2886	0.105365	0.00760388
3	A3	139	92.5231	0.105377	0.00727135
3	A3	140	92.7577	0.106761	0.00700358
3	A3	141	92.9922	0.10094	0.00680931
3	A3	142	93.2268	0.0988816	0.00665379
3	A3	143	93.4613	0.0985624	0.00648072
3	A3	144	93.6959	0.0961415	0.00624798
3	A3	145	93.9304	0.0954128	0.00594838
3	A3	146	94.165	0.0931953	0.005604
3	A3	147	94.3995	0.0924966	0.00524566
3	A3	148	94.6341	0.0906288	0.00489619
3	A3	149	94.8686	0.0904251	0.00456558
4	A4	1	60.1554	7.43056	0.180993
4	A4	2	60.3899	7.38721	0.182098
4	A4	3	60.6245	7.33748	0.182931
4	A4	4	60.859	7.30698	0.183052
4	A4	5	61.0936	7.24815	0.182252
4	A4	6	61.3281	7.21234	0.180604
4	A4	7	61.5627	7.16794	0.178405
4	A4	8	61.7972	7.1147	0.176071
4	A4	9	62.0318	7.0828	0.174019
4	A4	10	62.2663	7.04526	0.172561
4	A4	11	62.5009	7.00027	0.171854
4	A4	12	62.7354	6.96269	0.171877
4	A4	13	62.97	6.91334	0.172459
4	A4	14	63.2045	6.8838	0.1733
4	A4	15	63.4391	6.83726	0.174051
4	A4	16	63.6736	6.80178	0.17442
4	A4	17	63.9082	6.74106	0.174306
4	A4	18	64.1427	6.69801	0.173839
4	A4	19	64.3773	6.67056	0.173301
4	A4	20	64.6118	6.63213	0.172946
4	A4	21	64.8464	6.58467	0.172868
4	A4	22	65.0809	6.54021	0.172971
4	A4	23	65.3155	6.50021	0.173052
4	A4	24	65.55	6.4584	0.172895
4	A4	25	65.7846	6.41679	0.172348
4	A4	26	66.0191	6.37772	0.171372
4	A4	27	66.2537	6.33258	0.170067
4	A4	28	66.4882	6.28081	0.168652
4	A4	29	66.7228	6.24983	0.167328
4	A4	30	66.9573	6.22719	0.166028
4	A4	31	67.1919	6.16887	0.164138
4	A4	32	67.4264	6.13253	0.160363
4	A4	33	67.661	6.09962	0.152887
4	A4	34	67.8955	6.04849	0.13908
4	A4	35	68.1301	6.00942	0.117282
4	A4	36	68.3646	5.96563	0.089531
4	A4	37	68.5992	5.90901	0.059515
4	A4	38	68.8337	5.91472	0.0326806
4	A4	39	69.0683	5.99723	0.0144255
4	A4	40	69.3028	6.02197	0.00804026
4	A4	41	69.5374	6.00884	0.0135079
4	A4	42	69.7719	6.00707	0.0278086
4	A4	43	70.0064	5.99148	0.0464136
4	A4	44	70.241	5.95313	0.0650815
4	A4	45	70.4755	5.93971	0.0810642
4	A4	46	70.7101	5.90677	0.0933654
4	A4	47	70.9446	5.89409	0.102289
4	A4	48	71.1792	5.8511	0.108725
4	A4	49	71.4137	5.83673	0.113569
4	A4	50	71.6483	5.81285	0.117448
4	A4	51	71.8828	5.77126	0.120715
4	A4	52	72.1174	5.74431	0.123583
4	A4	53	72.3519	5.71698	0.126222
4	A4	54	72.5865	5.68882	0.128778
4	A4	55	72.821	5.65644	0.131316
4	A4	56	73.0556	5.63087	0.133784
4	A4	57	73.2901	5.59753	0.136062
4	A4	58	73.5247	5.54777	0.138062
4	A4	59	73.7592	5.52558	0.139777
4	A4	60	73.9938	5.50358	0.141245
4	A4	61	74.2283	5.45439	0.142474
4	A4	62	74.4629	5.43259	0.143424
4	A4	63	74.6974	5.38174	0.144049
4	A4	64	74.932	5.35407	0.144397
4	A4	65	75.1665	5.32886	0.144623
4	A4	66	75.4011	5.28379	0.144949
4	A4	67	75.6356	5.2551	0.145557
4	A4	68	75.8702	5.22441	0.146509
4	A4	69	76.1047	5.18315	0.147633
4	A4	70	76.3393	5.1519	0.148877
4	A4	71	76.5738	5.11973	0.150036
4	A4	72	76.8084	5.08088	0.150906
4	A4	73	77.0429	5.03488	0.151342
4	A4	74	77.2775	5.0059	0.151277
4	A4	75	77.512	4.97826	0.15072
4	A4	76	77.7466	4.93107	0.149769
4	A4	77	77.9811	4.89919	0.148628
4	A4	78	78.2157	4.85165	0.147605
4	A4	79	78.4502	4.83625	0.147037
4	A4	80	78.6848	4.79952	0.147147
4	A4	81	78.9193	4.76936	0.147945
4	A4	82	79.1539	4.72665	0.149232
4	A4	83	79.3884	4.68392	0.150729
4	A4	84	79.623	4.6571	0.152221
4	A4	85	79.8575	4.61924	0.153634
4	A4	86	80.092	4.58162	0.155039
4	A4	87	80.3266	4.54593	0.156706
4	A4	88	80.5611	4.51026	0.159333
4	A4	89	80.7957	4.4585	0.164487
4	A4	90	81.0302	4.43288	0.175234
4	A4	91	81.2648	4.40368	0.196853
4	A4	92	81.4993	4.35626	0.237314
4	A4	93	81.7339	4.31977	0.30695
4	A4	94	81.9684	4.27941	0.416604
4	A4	95	82.203	4.22465	0.573798
4	A4	96	82.4375	4.15729	0.777541
4	A4	97	82.6721	4.01151	1.01379
4	A4	98	82.9066	3.72038	1.25438
4	A4	99	83.1412	3.14038	1.46142
4	A4	100	83.3757	2.40782	1.59677
4	A4	101	83.6103	1.76107	1.63321
4	A4	102	83.8448	1.18984	1.56277
4	A4	103	84.0794	0.719577	1.39888
4	A4	104	84.3139	0.414451	1.17163
4	A4	105	84.5485	0.275195	0.918632
4	A4	106	84.783	0.23526	0.675031
4	A4	107	85.0176	0.222286	0.466116
4	A4	108	85.2521	0.214358	0.304275
4	A4	109	85.4867	0.209182	0.190177
4	A4	110	85.7212	0.205456	0.112703
4	A4	111	85.9558	0.204108	0.0634787
4	A4	112	86.1903	0.195961	0.0366895
4	A4	113	86.4249	0.19544	0.0231581
4	A4	114	86.6594	0.193002	0.0166896
4	A4	115	86.894	0.187751	0.0136198
4	A4	116	87.1285	0.1843	0.012037
4	A4	117	87.3631	0.182052	0.0110752
4	A4	118	87.5976	0.179723	0.0104124
4	A4	119	87.8322	0.175881	0.00995813
4	A4	120	88.0667	0.174743	0.0096789
4	A4	121	88.3013	0.171516	0.00952202
4	A4	122	88.5358	0.167018	0.00940877
4	A4	123	88.7704	0.164777	0.00926532
4	A4	124	89.0049	0.164826	0.00905228
4	A4	125	89.2395	0.159525	0.00876884
4	A4	126	89.474	0.159678	0.00843078
4	A4	127	89.7085	0.156111	0.00804479
4	A4	128	89.9431	0.154633	0.00760008
4	A4	129	90.1777	0.151729	0.0070831
4	A4	130	90.4122	0.149628	0.00650255
4	A4	131	90.6467	0.149895	0.00590558
4	A4	132	90.8813	0.146224	0.00537083
4	A4	133	91.1158	0.147371	0.00497846
4	A4	134	91.3504	0.146273	0.00477272
4	A4	135	91.5849	0.14379	0.004738
4	A4	136	91.8195	0.142266	0.00480388
4	A4	137	92.054	0.140798	0.00487646
4	A4	138	92.2886	0.137363	0.00487575
4	A4	139	92.5231	0.138248	0.00475772
4	A4	140	92.7577	0.137096	0.00451463
4	A4	141	92.9922	0.134165	0.00416592
4	A4	142	93.2268	0.132078	0.00375324
4	A4	143	93.4613	0.132074	0.00333847
4	A4	144	93.6959	0.13324	0.00299051
4	A4	145	93.9304	0.1318	0.00275835
4	A4	146	94.165	0.129988	0.00264487
4	A4	147	94.3995	0.128391	0.00260557
4	A4	148	94.6341	0.128367	0.00257489
4	A4	149	94.8686	0.127019	0.00250162
5	A5	1	60.1554	9.74623	0.199762
5	A5	2	60.3899	9.71832	0.20125
5	A5	3	60.6245	9.67583	0.202617
5	A5	4	60.859	9.6081	0.203856
5	A5	5	61.0936	9.55699	0.205169
5	A5	6	61.3281	9.53311	0.206738
5	A5	7	61.5627	9.49633	0.208451
5	A5	8	61.7972	9.43282	0.209721
5	A5	9	62.0318	9.36409	0.210232
5	A5	10	62.2663	9.31462	0.210013
5	A5	11	62.5009	9.27242	0.209272
5	A5	12	62.7354	9.2321	0.208172
5	A5	13	62.97	9.17748	0.207255
5	A5	14	63.2045	9.13048	0.206669
5	A5	15	63.4391	9.08057	0.20636
5	A5	16	63.6736	9.03109	0.206296
5	A5	17	63.9082	8.97455	0.206623
5	A5	18	64.1427	8.9372	0.207627
5	A5	19	64.3773	8.89374	0.209478
5	A5	20	64.6118	8.83059	0.21175
5	A5	21	64.8464	8.79915	0.214565
5	A5	22	65.0809	8.74021	0.217529
5	A5	23	65.3155	8.67939	0.220194
5	A5	24	65.55	8.62467	0.222189
5	A5	25	65.7846	8.58059	0.223302
5	A5	26	66.0191	8.51534	0.223506
5	A5	27	66.2537	8.4643	0.222925
5	A5	28	66.4882	8.40401	0.221806
5	A5	29	66.7228	8.35945	0.220488
5	A5	30	66.9573	8.30845	0.219368
5	A5	31	67.1919	8.24916	0.218849
5	A5	32	67.4264	8.18988	0.219257
5	A5	33	67.661	8.16836	0.22074
5	A5	34	67.8955	8.10247	0.223208
5	A5	35	68.1301	8.04063	0.226356
5	A5	36	68.3646	7.99543	0.229767
5	A5	37	68.5992	7.92524	0.233036
5	A5	38	68.8337	7.88076	0.235822
5	A5	39	69.0683	7.80808	0.237857
5	A5	40	69.3028	7.76793	0.238923
5	A5	41	69.5374	7.68717	0.238884
5	A5	42	69.7719	7.62949	0.237739
5	A5	43	70.0064	7.58384	0.235699
5	A5	44	70.241	7.51753	0.233185
5	A5	45	70.4755	7.45992	0.230735
5	A5	46	70.7101	7.41258	0.22886
5	A5	47	70.9446	7.36249	0.227857
5	A5	48	71.1792	7.31386	0.227709
5	A5	49	71.4137	7.24952	0.228072
5	A5	50	71.6483	7.1995	0.228419
5	A5	51	71.8828	7.13447	0.228235
5	A5	52	72.1174	7.08719	0.227209
5	A5	53	72.3519	7.02593	0.22535
5	A5	54	72.5865	6.96542	0.222989
5	A5	55	72.821	6.92475	0.220663
5	A5	56	73.0556	6.87576	0.218928
5	A5	57	73.2901	6.81537	0.218131
5	A5	58	73.5247	6.77841	0.218254
5	A5	59	73.7592	6.73012	0.218885
5	A5	60	73.9938	6.66972	0.219385
5	A5	61	74.2283	6.60506	0.219155
5	A5	62	74.4629	6.54891	0.217899
5	A5	63	74.6974	6.50799	0.215727
5	A5	64	74.932	6.45413	0.213095
5	A5	65	75.1665	6.40985	0.210627
5	A5	66	75.4011	6.34929	0.20881
5	A5	67	75.6356	6.30894	0.207944
5	A5	68	75.8702	6.27407	0.208346
5	A5	69	76.1047	6.2279	0.209372
5	A5	70	76.3393	6.16301	0.210055
5	A5	71	76.5738	6.10788	0.209984
5	A5	72	76.8084	6.05555	0.208904
5	A5	73	77.0429	6.00654	0.206781
5	A5	74	77.2775	5.96372	0.204606
5	A5	75	77.512	5.9304	0.2031
5	A5	76	77.7466	5.87438	0.20259
5	A5	77	77.9811	5.83265	0.202935
5	A5	78	78.2157	5.76281	0.203702
5	A5	79	78.4502	5.73973	0.204418
5	A5	80	78.6848	5.67357	0.204747
5	A5	81	78.9193	5.63885	0.204572
5	A5	82	79.1539	5.57795	0.204013
5	A5	83	79.3884	5.52552	0.20341
5	A5	84	79.623	5.47989	0.203196
5	A5	85	79.8575	5.45402	0.203703
5	A5	86	80.092	5.39881	0.205025
5	A5	87	80.3266	5.34255	0.207131
5	A5	88	80.5611	5.29629	0.210099
5	A5	89	80.7957	5.2327	0.214653
5	A5	90	81.0302	5.19533	0.224002
5	A5	91	81.2648	5.15378	0.243225
5	A5	92	81.4993	5.09808	0.280166
5	A5	93	81.7339	5.05909	0.345229
5	A5	94	81.9684	4.99476	0.4498
5	A5	95	82.203	4.93774	0.602737
5	A5	96	82.4375	4.84467	0.805202
5	A5	97	82.6721	4.71015	1.04558
5	A5	98	82.9066	4.41055	1.29741
5	A5	99	83.1412	3.78093	1.52263
5	A5	100	83.3757	2.92972	1.68061
5	A5	101	83.6103	2.13727	1.73975
5	A5	102	83.8448	1.43429	1.68727
5	A5	103	84.0794	0.854734	1.53281
5	A5	104	84.3139	0.448677	1.30496
5	A5	105	84.5485	0.247002	1.04229
5	A5	106	84.783	0.184034	0.782809
5	A5	107	85.0176	0.16639	0.555423
5	A5	108	85.2521	0.159276	0.375806
5	A5	109	85.4867	0.153999	0.24681
5	A5	110	85.7212	0.144974	0.149234
5	A5	111	85.9558	0.141398	0.0842239
5	A5	112	86.1903	0.137389	0.0480782
5	A5	113	86.4249	0.135635	0.0293727
5	A5	114	86.6594	0.132942	0.0202165
5	A5	115	86.894	0.127206	0.0158475
5	A5	116	87.1285	0.123325	0.0137129
5	A5	117	87.3631	0.123792	0.0125825
5	A5	118	87.5976	0.119952	0.0119055
5	A5	119	87.8322	0.116249	0.0114287
5	A5	120	88.0667	0.111836	0.0110134
5	A5	121	88.3013	0.109827	0.0105785
5	A5	122	88.5358	0.107304	0.0100993
5	A5	123	88.7704	0.106621	0.0096076
5	A5	124	89.0049	0.10334	0.00916949
5	A5	125	89.2395	0.102529	0.00884862
5	A5	126	89.474	0.100701	0.0086766
5	A5	127	89.7085	0.0965384	0.00864208
5	A5	128	89.9431	0.0970151	0.00869575
5	A5	129	90.1777	0.0942022	0.00876282
5	A5	130	90.4122	0.0910193	0.0087595
5	A5	131	90.6467	0.089477	0.00861482
5	A5	132	90.8813	0.0845638	0.00829396
5	A5	133	91.1158	0.0856144	0.0078111
5	A5	134	91.3504	0.0858298	0.00722374
5	A5	135	91.5849	0.0795178	0.00661124
5	A5	136	91.8195	0.0810358	0.00605063
5	A5	137	92.054	0.0796692	0.00559872
5	A5	138	92.2886	0.0807744	0.00528331
5	A5	139	92.5231	0.0763562	0.00510311
5	A5	140	92.7577	0.0754406	0.00503615
5	A5	141	92.9922	0.0751274	0.00505273
5	A5	142	93.2268	0.0748169	0.00512353
5	A5	143	93.4613	0.0731464	0.00521934
5	A5	144	93.6959	0.0696957	0.00530875
5	A5	145	93.9304	0.0694064	0.0053611
5	A5	146	94.165	0.0692778	0.00535533
5	A5	147	94.3995	0.0671215	0.00528657
5	A5	148	94.6341	0.0643496	0.00516616
5	A5	149	94.8686	0.0654049	0.0050163
6	A6	1	60.1554	9.74679	0.169789
6	A6	2	60.3899	9.69593	0.174334
6	A6	3	60.6245	9.68346	0.179424
6	A6	4	60.859	9.63034	0.18466
6	A6	5	61.0936	9.58769	0.189478
6	A6	6	61.3281	9.54511	0.193333
6	A6	7	61.5627	9.48049	0.195932
6	A6	8	61.7972	9.44547	0.197386
6	A6	9	62.0318	9.37502	0.198205
6	A6	10	62.2663	9.34697	0.199076
6	A6	11	62.5009	9.30859	0.200569
6	A6	12	62.7354	9.24872	0.202927
6	A6	13	62.97	9.20371	0.206004
6	A6	14	63.2045	9.15204	0.209359
6	A6	15	63.4391	9.10189	0.212112
6	A6	16	63.6736	9.05246	0.214095
6	A6	17	63.9082	9.00338	0.215022
6	A6	18	64.1427	8.93544	0.214982
6	A6	19	64.3773	8.87116	0.214449
6	A6	20	64.6118	8.84111	0.214095
6	A6	21	64.8464	8.80091	0.214459
6	A6	22	65.0809	8.74034	0.215655
6	A6	23	65.3155	8.69078	0.217342
6	A6	24	65.55	8.63266	0.218915
6	A6	25	65.7846	8.56855	0.219814
6	A6	26	66.0191	8.53947	0.219768
6	A6	27	66.2537	8.45766	0.218899
6	A6	28	66.4882	8.41971	0.217662
6	A6	29	66.7228	8.34744	0.216663
6	A6	30	66.9573	8.33091	0.216432
6	A6	31	67.1919	8.26642	0.217236
6	A6	32	67.4264	8.21082	0.219033
6	A6	33	67.661	8.16206	0.221581
6	A6	34	67.8955	8.09459	0.224581
6	A6	35	68.1301	8.06012	0.227772
6	A6	36	68.3646	7.99257	0.230935
6	A6	37	68.5992	7.93602	0.23387
6	A6	38	68.8337	7.88099	0.236391
6	A6	39	69.0683	7.81225	0.238348
6	A6	40	69.3028	7.76373	0.239634
6	A6	41	69.5374	7.69784	0.240171
6	A6	42	69.7719	7.64641	0.239899
6	A6	43	70.0064	7.58839	0.238805
6	A6	44	70.241	7.51054	0.236957
6	A6	45	70.4755	7.46368	0.234496
6	A6	46	70.7101	7.42007	0.23159
6	A6	47	70.9446	7.36438	0.228388
6	A6	48	71.1792	7.29342	0.225071
6	A6	49	71.4137	7.23427	0.221942
6	A6	50	71.6483	7.20574	0.219455
6	A6	51	71.8828	7.13833	0.218076
6	A6	52	72.1174	7.09202	0.218014
6	A6	53	72.3519	7.06558	0.219025
6	A6	54	72.5865	6.98881	0.220441
6	A6	55	72.821	6.94142	0.221464
6	A6	56	73.0556	6.87381	0.221561
6	A6	57	73.2901	6.81343	0.220678
6	A6	58	73.5247	6.77916	0.219183
6	A6	59	73.7592	6.72869	0.217569
6	A6	60	73.9938	6.67233	0.216167
6	A6	61	74.2283	6.61607	0.215029
6	A6	62	74.4629	6.57039	0.214025
6	A6	63	74.6974	6.5113	0.212995
6	A6	64	74.932	6.46188	0.211865
6	A6	65	75.1665	6.42494	0.210666
6	A6	66	75.4011	6.35712	0.209523
6	A6	67	75.6356	6.31383	0.208544
6	A6	68	75.8702	6.26489	0.208038
6	A6	69	76.1047	6.21294	0.20815
6	A6	70	76.3393	6.17544	0.208763
6	A6	71	76.5738	6.12235	0.209454
6	A6	72	76.8084	6.06827	0.209643
6	A6	73	77.0429	6.01208	0.20892
6	A6	74	77.2775	5.95145	0.207134
6	A6	75	77.512	5.91585	0.204746
6	A6	76	77.7466	5.86138	0.202501
6	A6	77	77.9811	5.81872	0.201088
6	A6	78	78.2157	5.78349	0.20079
6	A6	79	78.4502	5.7313	0.201387
6	A6	80	78.6848	5.67519	0.202311
6	A6	81	78.9193	5.61378	0.202984
6	A6	82	79.1539	5.58211	0.203094
6	A6	83	79.3884	5.52774	0.202692
6	A6	84	79.623	5.47885	0.202081
6	A6	85	79.8575	5.41473	0.20163
6	A6	86	80.092	5.40244	0.201607
6	A6	87	80.3266	5.33621	0.202207
6	A6	88	80.5611	5.28359	0.203842
6	A6	89	80.7957	5.23618	0.207755
6	A6	90	81.0302	5.18952	0.216157
6	A6	91	81.2648	5.13547	0.2342
6	A6	92	81.4993	5.09798	0.270226
6	A6	93	81.7339	5.06057	0.335523
6	A6	94	81.9684	4.99519	0.443077
6	A6	95	82.203	4.95138	0.604091
6	A6	96	82.4375	4.85582	0.822511
6	A6	97	82.6721	4.73253	1.08909
6	A6	98	82.9066	4.48933	1.37792
6	A6	99	83.1412	3.95311	1.64844
6	A6	100	83.3757	3.11919	1.85401
6	A6	101	83.6103	2.29502	1.95472
6	A6	102	83.8448	1.55543	1.92944
6	A6	103	84.0794	0.931622	1.78222
6	A6	104	84.3139	0.464251	1.54044
6	A6	105	84.5485	0.200298	1.24611
6	A6	106	84.783	0.113183	0.943926
6	A6	107	85.0176	0.0882779	0.670555
6	A6	108	85.2521	0.0807006	0.448371
6	A6	109	85.4867	0.0740507	0.284513
6	A6	110	85.7212	0.0672036	0.170435
6	A6	111	85.9558	0.0638043	0.09508
6	A6	112	86.1903	0.0629752	0.0523403
6	A6	113	86.4249	0.0600628	0.0298912
6	A6	114	86.6594	0.0560794	0.0188089
6	A6	115	86.894	0.0532108	0.0134939
6	A6	116	87.1285	0.0490392	0.0108644
6	A6	117	87.3631	0.0499926	0.00944033
6	A6	118	87.5976	0.0456039	0.00860706
6	A6	119	87.8322	0.0465056	0.00812829
6	A6	120	88.0667	0.0427282	0.007881
6	A6	121	88.3013	0.0410509	0.0077593
6	A6	122	88.5358	0.0355753	0.00767787
6	A6	123	88.7704	0.0368368	0.00760037
6	A6	124	89.0049	0.0370248	0.00753799
6	A6	125	89.2395	0.0339517	0.00751144
6	A6	126	89.474	0.0312015	0.0075112
6	A6	127	89.7085	0.0276539	0.00749204
6	A6	128	89.9431	0.0277147	0.00740208
6	A6	129	90.1777	0.0255024	0.00721662
6	A6	130	90.4122	0.0248129	0.00694998
6	A6	131	90.6467	0.0214107	0.00664479
6	A6	132	90.8813	0.0199634	0.00635429
6	A6	133	91.1158	0.0202845	0.00612766
6	A6	134	91.3504	0.0186643	0.0059958
6	A6	135	91.5849	0.0161546	0.00595577
6	A6	136	91.8195	0.0160566	0.00596225
6	A6	137	92.054	0.0137283	0.00593887
6	A6	138	92.2886	0.0110658	0.00581153
6	A6	139	92.5231	0.00892647	0.0055472
6	A6	140	92.7577	0.00937539	0.00517379
6	A6	141	92.9922	0.00850246	0.00476451
6	A6	142	93.2268	0.00758545	0.00439459
6	A6	143	93.4613	0.00650319	0.00409767
6	A6	144	93.6959	0.00528951	0.00385088
6	A6	145	93.9304	0.00518199	0.0035976
6	A6	146	94.165	0.000803438	0.00329104
6	A6	147	94.3995	0.00227694	0.00292683
6	A6	148	94.6341	0.00427715	0.0025426
6	A6	149	94.8686	0.00183155	0.00218809
7	A7	1	60.1554	9.79588	0.190285
7	A7	2	60.3899	9.71971	0.192667
7	A7	3	60.6245	9.68829	0.194006
7	A7	4	60.859	9.63426	0.194329
7	A7	5	61.0936	9.58394	0.194249
7	A7	6	61.3281	9.5533	0.194638
7	A7	7	61.5627	9.49814	0.196114
7	A7	8	61.7972	9.47608	0.198684
7	A7	9	62.0318	9.41579	0.201734
7	A7	10	62.2663	9.36429	0.204428
7	A7	11	62.5009	9.29773	0.20619
7	A7	12	62.7354	9.25828	0.206997
7	A7	13	62.97	9.20568	0.207314
7	A7	14	63.2045	9.16192	0.207707
7	A7	15	63.4391	9.11272	0.208556
7	A7	16	63.6736	9.07293	0.209883
7	A7	17	63.9082	9.01167	0.211459
7	A7	18	64.1427	8.94912	0.213007
7	A7	19	64.3773	8.91559	0.214366
7	A7	20	64.6118	8.85896	0.215558
7	A7	21	64.8464	8.80361	0.216743
7	A7	22	65.0809	8.7493	0.218128
7	A7	23	65.3155	8.70246	0.21985
7	A7	24	65.55	8.64491	0.221849
7	A7	25	65.7846	8.60289	0.223795
7	A7	26	66.0191	8.54326	0.225138
7	A7	27	66.2537	8.48598	0.225298
7	A7	28	66.4882	8.407	0.223931
7	A7	29	66.7228	8.37874	0.221152
7	A7	30	66.9573	8.32097	0.217611
7	A7	31	67.1919	8.24149	0.214355
7	A7	32	67.4264	8.22328	0.212498
7	A7	33	67.661	8.16517	0.212789
7	A7	34	67.8955	8.13883	0.215264
7	A7	35	68.1301	8.08189	0.219191
7	A7	36	68.3646	8.0034	0.223372
7	A7	37	68.5992	7.97054	0.226672
7	A7	38	68.8337	7.88648	0.228492
7	A7	39	69.0683	7.82408	0.228919
7	A7	40	69.3028	7.80527	0.228521
7	A7	41	69.5374	7.72683	0.227947
7	A7	42	69.7719	7.68026	0.227576
7	A7	43	70.0064	7.63147	0.227418
7	A7	44	70.241	7.5669	0.227227
7	A7	45	70.4755	7.51402	0.226727
7	A7	46	70.7101	7.46121	0.225791
7	A7	47	70.9446	7.39684	0.224478
7	A7	48	71.1792	7.35348	0.222936
7	A7	49	71.4137	7.30618	0.221306
7	A7	50	71.6483	7.24451	0.219663
7	A7	51	71.8828	7.18918	0.218071
7	A7	52	72.1174	7.13827	0.216638
7	A7	53	72.3519	7.09296	0.21552
7	A7	54	72.5865	7.03931	0.214841
7	A7	55	72.821	6.99453	0.214592
7	A7	56	73.0556	6.94565	0.214632
7	A7	57	73.2901	6.88784	0.214784
7	A7	58	73.5247	6.81836	0.21494
7	A7	59	73.7592	6.78915	0.215068
7	A7	60	73.9938	6.75057	0.215135
7	A7	61	74.2283	6.66619	0.215022
7	A7	62	74.4629	6.63324	0.21453
7	A7	63	74.6974	6.58042	0.213505
7	A7	64	74.932	6.511	0.211973
7	A7	65	75.1665	6.48093	0.210182
7	A7	66	75.4011	6.42186	0.208519
7	A7	67	75.6356	6.37855	0.207352
7	A7	68	75.8702	6.32405	0.206813
7	A7	69	76.1047	6.28996	0.206921
7	A7	70	76.3393	6.22786	0.2073
7	A7	71	76.5738	6.18354	0.207453
7	A7	72	76.8084	6.13267	0.207042
7	A7	73	77.0429	6.06924	0.205965
7	A7	74	77.2775	6.022	0.204455
7	A7	75	77.512	5.99432	0.202859
7	A7	76	77.7466	5.9378	0.20144
7	A7	77	77.9811	5.89067	0.200261
7	A7	78	78.2157	5.82987	0.199263
7	A7	79	78.4502	5.7923	0.198407
7	A7	80	78.6848	5.74682	0.197743
7	A7	81	78.9193	5.69513	0.197355
7	A7	82	79.1539	5.66004	0.197247
7	A7	83	79.3884	5.59936	0.197292
7	A7	84	79.623	5.55497	0.197307
7	A7	85	79.8575	5.51125	0.197201
7	A7	86	80.092	5.46422	0.197119
7	A7	87	80.3266	5.39678	0.197546
7	A7	88	80.5611	5.38382	0.199391
7	A7	89	80.7957	5.32113	0.204204
7	A7	90	81.0302	5.2795	0.21405
7	A7	91	81.2648	5.23589	0.233231
7	A7	92	81.4993	5.16815	0.269403
7	A7	93	81.7339	5.13544	0.33328
7	A7	94	81.9684	5.08231	0.437848
7	A7	95	82.203	5.01778	0.594944
7	A7	96	82.4375	4.94937	0.809558
7	A7	97	82.6721	4.82444	1.07351
7	A7	98	82.9066	4.59724	1.36163
7	A7	99	83.1412	4.07477	1.63355
7	A7	100	83.3757	3.2494	1.84231
7	A7	101	83.6103	2.42248	1.94729
7	A7	102	83.8448	1.69117	1.9266
7	A7	103	84.0794	1.07053	1.78364
7	A7	104	84.3139	0.603435	1.54535
7	A7	105	84.5485	0.337395	1.2535
7	A7	106	84.783	0.245087	0.952705
7	A7	107	85.0176	0.216212	0.679723
7	A7	108	85.2521	0.203449	0.457138
7	A7	109	85.4867	0.19841	0.292388
7	A7	110	85.7212	0.189832	0.178314
7	A7	111	85.9558	0.18841	0.102146
7	A7	112	86.1903	0.180142	0.0585919
7	A7	113	86.4249	0.179352	0.0354252
7	A7	114	86.6594	0.17256	0.0237767
7	A7	115	86.894	0.169008	0.0180799
7	A7	116	87.1285	0.168921	0.0152506
7	A7	117	87.3631	0.167091	0.0137514
7	A7	118	87.5976	0.160085	0.0128732
7	A7	119	87.8322	0.156316	0.0123022
7	A7	120	88.0667	0.156128	0.0119008
7	A7	121	88.3013	0.152108	0.0116046
7	A7	122	88.5358	0.149872	0.0113728
7	A7	123	88.7704	0.146585	0.0111702
7	A7	124	89.0049	0.143377	0.0109698
7	A7	125	89.2395	0.142359	0.010762
7	A7	126	89.474	0.138986	0.0105527
7	A7	127	89.7085	0.138139	0.0103447
7	A7	128	89.9431	0.13409	0.0101202
7	A7	129	90.1777	0.133252	0.00984135
7	A7	130	90.4122	0.128256	0.00947598
7	A7	131	90.6467	0.128389	0.00903098
7	A7	132	90.8813	0.124074	0.0085648
7	A7	133	91.1158	0.125752	0.00816143
7	A7	134	91.3504	0.125175	0.00787808
7	A7	135	91.5849	0.120465	0.00770301
7	A7	136	91.8195	0.119049	0.00755651
7	A7	137	92.054	0.115653	0.00733849
7	A7	138	92.2886	0.116714	0.00699027
7	A7	139	92.5231	0.113481	0.00653136
7	A7	140	92.7577	0.111494	0.00604999
7	A7	141	92.9922	0.113522	0.00565624
7	A7	142	93.2268	0.112038	0.0054258
7	A7	143	93.4613	0.109338	0.00536364
7	A7	144	93.6959	0.109488	0.00540532
7	A7	145	93.9304	0.106154	0.00545378
7	A7	146	94.165	0.10523	0.00542872
7	A7	147	94.3995	0.10365	0.0053001
7	A7	148	94.6341	0.105019	0.00508916
7	A7	149	94.8686	0.101856	0.00484318
8	A8	1	60.1554	9.67274	0.181184
8	A8	2	60.3899	9.64863	0.184338
8	A8	3	60.6245	9.58863	0.187053
8	A8	4	60.859	9.53443	0.189063
8	A8	5	61.0936	9.50651	0.190405
8	A8	6	61.3281	9.4623	0.191385
8	A8	7	61.5627	9.40693	0.192413
8	A8	8	61.7972	9.36808	0.193867
8	A8	9	62.0318	9.29483	0.195963
8	A8	10	62.2663	9.29649	0.198651
8	A8	11	62.5009	9.22615	0.201601
8	A8	12	62.7354	9.16104	0.204288
8	A8	13	62.97	9.1357	0.206214
8	A8	14	63.2045	9.06579	0.207109
8	A8	15	63.4391	9.01444	0.207176
8	A8	16	63.6736	8.9608	0.206874
8	A8	17	63.9082	8.93298	0.206576
8	A8	18	64.1427	8.87756	0.20669
8	A8	19	64.3773	8.80579	0.207262
8	A8	20	64.6118	8.7826	0.208175
8	A8	21	64.8464	8.73405	0.209341
8	A8	22	65.0809	8.6553	0.210687
8	A8	23	65.3155	8.62553	0.212226
8	A8	24	65.55	8.56701	0.214002
8	A8	25	65.7846	8.51286	0.215948
8	A8	26	66.0191	8.47626	0.217806
8	A8	27	66.2537	8.41716	0.219191
8	A8	28	66.4882	8.34791	0.219794
8	A8	29	66.7228	8.2873	0.21959
8	A8	30	66.9573	8.24422	0.218882
8	A8	31	67.1919	8.1942	0.21815
8	A8	32	67.4264	8.14329	0.217822
8	A8	33	67.661	8.09728	0.218165
8	A8	34	67.8955	8.02987	0.219311
8	A8	35	68.1301	7.97064	0.22132
8	A8	36	68.3646	7.92447	0.224153
8	A8	37	68.5992	7.9015	0.227548
8	A8	38	68.8337	7.81591	0.230968
8	A8	39	69.0683	7.75088	0.233725
8	A8	40	69.3028	7.69333	0.235251
8	A8	41	69.5374	7.6335	0.235296
8	A8	42	69.7719	7.58331	0.233974
8	A8	43	70.0064	7.5079	0.23162
8	A8	44	70.241	7.48103	0.228634
8	A8	45	70.4755	7.39743	0.225383
8	A8	46	70.7101	7.3506	0.222174
8	A8	47	70.9446	7.30715	0.219256
8	A8	48	71.1792	7.25621	0.216817
8	A8	49	71.4137	7.19332	0.214979
8	A8	50	71.6483	7.15096	0.213819
8	A8	51	71.8828	7.09037	0.213367
8	A8	52	72.1174	7.05665	0.213602
8	A8	53	72.3519	6.99504	0.214383
8	A8	54	72.5865	6.94546	0.215416
8	A8	55	72.821	6.89524	0.216291
8	A8	56	73.0556	6.83801	0.216582
8	A8	57	73.2901	6.79203	0.216018
8	A8	58	73.5247	6.72028	0.21464
8	A8	59	73.7592	6.66942	0.212843
8	A8	60	73.9938	6.63848	0.211249
8	A8	61	74.2283	6.57618	0.210432
8	A8	62	74.4629	6.52723	0.210597
8	A8	63	74.6974	6.48825	0.21142
8	A8	64	74.932	6.45471	0.212139
8	A8	65	75.1665	6.35825	0.211927
8	A8	66	75.4011	6.30493	0.210356
8	A8	67	75.6356	6.27512	0.207682
8	A8	68	75.8702	6.21172	0.204361
8	A8	69	76.1047	6.17331	0.201861
8	A8	70	76.3393	6.13382	0.201192
8	A8	71	76.5738	6.09597	0.20241
8	A8	72	76.8084	6.04808	0.204774
8	A8	73	77.0429	5.97161	0.207112
8	A8	74	77.2775	5.93312	0.208295
8	A8	75	77.512	5.87366	0.20829
8	A8	76	77.7466	5.82364	0.207221
8	A8	77	77.9811	5.78541	0.205245
8	A8	78	78.2157	5.72324	0.202966
8	A8	79	78.4502	5.68693	0.200763
8	A8	80	78.6848	5.64114	0.198727
8	A8	81	78.9193	5.57565	0.19686
8	A8	82	79.1539	5.53975	0.195249
8	A8	83	79.3884	5.49071	0.19412
8	A8	84	79.623	5.44865	0.193765
8	A8	85	79.8575	5.40805	0.194392
8	A8	86	80.092	5.35202	0.196049
8	A8	87	80.3266	5.31453	0.198735
8	A8	88	80.5611	5.2621	0.202769
8	A8	89	80.7957	5.20406	0.209044
8	A8	90	81.0302	5.17029	0.219589
8	A8	91	81.2648	5.10277	0.240288
8	A8	92	81.4993	5.07021	0.279546
8	A8	93	81.7339	5.0061	0.348758
8	A8	94	81.9684	4.97225	0.460421
8	A8	95	82.203	4.91465	0.624066
8	A8	96	82.4375	4.82069	0.840571
8	A8	97	82.6721	4.67226	1.09686
8	A8	98	82.9066	4.35986	1.36398
8	A8	99	83.1412	3.72782	1.60107
8	A8	100	83.3757	2.85546	1.76503
8	A8	101	83.6103	2.06229	1.82298
8	A8	102	83.8448	1.3585	1.76228
8	A8	103	84.0794	0.775925	1.5942
8	A8	104	84.3139	0.377911	1.34986
8	A8	105	84.5485	0.188233	1.07056
8	A8	106	84.783	0.132277	0.796503
8	A8	107	85.0176	0.117151	0.55786
8	A8	108	85.2521	0.111201	0.370554
8	A8	109	85.4867	0.10351	0.236952
8	A8	110	85.7212	0.09992	0.139048
8	A8	111	85.9558	0.0947392	0.0771635
8	A8	112	86.1903	0.0933416	0.0431496
8	A8	113	86.4249	0.0893974	0.0258187
8	A8	114	86.6594	0.0863921	0.0175078
8	A8	115	86.894	0.0836008	0.0136185
8	A8	116	87.1285	0.0815156	0.0116957
8	A8	117	87.3631	0.0761291	0.0105697
8	A8	118	87.5976	0.076196	0.00975649
8	A8	119	87.8322	0.0716581	0.00909844
8	A8	120	88.0667	0.0703699	0.00856727
8	A8	121	88.3013	0.069446	0.00816166
8	A8	122	88.5358	0.0659795	0.00786489
8	A8	123	88.7704	0.0643639	0.00764477
8	A8	124	89.0049	0.0627098	0.00747575
8	A8	125	89.2395	0.0594207	0.00735821
8	A8	126	89.474	0.0596799	0.0073144
8	A8	127	89.7085	0.0583263	0.00736003
8	A8	128	89.9431	0.0559655	0.00747117
8	A8	129	90.1777	0.0522916	0.00757475
8	A8	130	90.4122	0.0512411	0.00757512
8	A8	131	90.6467	0.0485373	0.00740351
8	A8	132	90.8813	0.0451147	0.00705777
8	A8	133	91.1158	0.0454043	0.00660489
8	A8	134	91.3504	0.0457725	0.00614408
8	A8	135	91.5849	0.0435604	0.00575647
8	A8	136	91.8195	0.0397668	0.00547552
8	A8	137	92.054	0.0407374	0.00529289
8	A8	138	92.2886	0.0378672	0.00518529
8	A8	139	92.5231	0.0384865	0.00513516
8	A8	140	92.7577	0.0360089	0.00513114
8	A8	141	92.9922	0.0349198	0.00515784
8	A8	142	93.2268	0.0334997	0.00519207
8	A8	143	93.4613	0.0303627	0.00521116
8	A8	144	93.6959	0.0315672	0.00520386
8	A8	145	93.9304	0.0282885	0.00517172
8	A8	146	94.165	0.0297284	0.00512126
8	A8	147	94.3995	0.0240416	0.00505663
8	A8	148	94.6341	0.0257	0.00498027
8	A8	149	94.8686	0.0244617	0.00489822
9	A9	1	60.1554	9.47869	0.193599
9	A9	2	60.3899	9.41707	0.196165
9	A9	3	60.6245	9.3769	0.197323
9	A9	4	60.859	9.31323	0.196733
9	A9	5	61.0936	9.25625	0.194851
9	A9	6	61.3281	9.24881	0.192765
9	A9	7	61.5627	9.18052	0.191656
9	A9	8	61.7972	9.12719	0.19222
9	A9	9	62.0318	9.13461	0.19435
9	A9	10	62.2663	9.05119	0.197249
9	A9	11	62.5009	9.00687	0.19988
9	A9	12	62.7354	8.95393	0.201441
9	A9	13	62.97	8.89842	0.201837
9	A9	14	63.2045	8.85588	0.201688
9	A9	15	63.4391	8.79999	0.201518
9	A9	16	63.6736	8.78538	0.201721
9	A9	17	63.9082	8.72192	0.20244
9	A9	18	64.1427	8.6567	0.203647
9	A9	19	64.3773	8.61362	0.205264
9	A9	20	64.6118	8.57494	0.207186
9	A9	21	64.8464	8.53332	0.209193
9	A9	22	65.0809	8.46992	0.210935
9	A9	23	65.3155	8.43216	0.212056
9	A9	24	65.55	8.34051	0.21243
9	A9	25	65.7846	8.31398	0.212283
9	A9	26	66.0191	8.26004	0.212085
9	A9	27	66.2537	8.2258	0.212276
9	A9	28	66.4882	8.15664	0.213031
9	A9	29	66.7228	8.12344	0.214199
9	A9	30	66.9573	8.05015	0.21543
9	A9	31	67.1919	8.00741	0.21637
9	A9	32	67.4264	7.95144	0.216827
9	A9	33	67.661	7.90848	0.216838
9	A9	34	67.8955	7.83425	0.216662
9	A9	35	68.1301	7.79008	0.216667
9	A9	36	68.3646	7.73577	0.217136
9	A9	37	68.5992	7.72021	0.218101
9	A9	38	68.8337	7.6241	0.219297
9	A9	39	69.0683	7.5901	0.220324
9	A9	40	69.3028	7.52461	0.220888
9	A9	41	69.5374	7.45568	0.220948
9	A9	42	69.7719	7.43265	0.22066
9	A9	43	70.0064	7.37174	0.220204
9	A9	44	70.241	7.32544	0.219643
9	A9	45	70.4755	7.24443	0.218952
9	A9	46	70.7101	7.21339	0.218115
9	A9	47	70.9446	7.14783	0.217193
9	A9	48	71.1792	7.12415	0.216292
9	A9	49	71.4137	7.03737	0.215469
9	A9	50	71.6483	7.00663	0.214688
9	A9	51	71.8828	6.95122	0.213852
9	A9	52	72.1174	6.89637	0.21288
9	A9	53	72.3519	6.84952	0.211791
9	A9	54	72.5865	6.78858	0.210717
9	A9	55	72.821	6.7505	0.209856
9	A9	56	73.0556	6.70467	0.209379
9	A9	57	73.2901	6.6452	0.209325
9	A9	58	73.5247	6.60209	0.209561
9	A9	59	73.7592	6.55252	0.209794
9	A9	60	73.9938	6.49818	0.209681
9	A9	61	74.2283	6.4465	0.208964
9	A9	62	74.4629	6.39246	0.207586
9	A9	63	74.6974	6.33779	0.20574
9	A9	64	74.932	6.30047	0.203769
9	A9	65	75.1665	6.24903	0.20203
9	A9	66	75.4011	6.21091	0.200615
9	A9	67	75.6356	6.15975	0.199571
9	A9	68	75.8702	6.09963	0.198956
9	A9	69	76.1047	6.06724	0.198563
9	A9	70	76.3393	6.0205	0.198216
9	A9	71	76.5738	5.97128	0.197819
9	A9	72	76.8084	5.91359	0.197368
9	A9	73	77.0429	5.87707	0.196934
9	A9	74	77.2775	5.83386	0.196616
9	A9	75	77.512	5.78473	0.196482
9	A9	76	77.7466	5.73086	0.196505
9	A9	77	77.9811	5.6957	0.196574
9	A9	78	78.2157	5.64447	0.196546
9	A9	79	78.4502	5.5937	0.196332
9	A9	80	78.6848	5.54517	0.195948
9	A9	81	78.9193	5.50313	0.195506
9	A9	82	79.1539	5.45498	0.195121
9	A9	83	79.3884	5.4136	0.194849
9	A9	84	79.623	5.37306	0.194692
9	A9	85	79.8575	5.3085	0.194704
9	A9	86	80.092	5.2578	0.195123
9	A9	87	80.3266	5.23566	0.196479
9	A9	88	80.5611	5.193	0.199764
9	A9	89	80.7957	5.12997	0.205725
9	A9	90	81.0302	5.0835	0.217383
9	A9	91	81.2648	5.04014	0.240301
9	A9	92	81.4993	4.99023	0.282752
9	A9	93	81.7339	4.9477	0.355647
9	A9	94	81.9684	4.89286	0.470366
9	A9	95	82.203	4.83561	0.634482
9	A9	96	82.4375	4.74761	0.846204
9	A9	97	82.6721	4.57306	1.08979
9	A9	98	82.9066	4.21468	1.33482
9	A9	99	83.1412	3.52781	1.54136
9	A9	100	83.3757	2.6808	1.67018
9	A9	101	83.6103	1.9245	1.69453
9	A9	102	83.8448	1.27928	1.60855
9	A9	103	84.0794	0.76484	1.42874
9	A9	104	84.3139	0.449372	1.18827
9	A9	105	84.5485	0.321831	0.926829
9	A9	106	84.783	0.284428	0.680076
9	A9	107	85.0176	0.269734	0.472386
9	A9	108	85.2521	0.260811	0.314421
9	A9	109	85.4867	0.255252	0.205069
9	A9	110	85.7212	0.252497	0.119302
9	A9	111	85.9558	0.245984	0.0689105
9	A9	112	86.1903	0.239121	0.0418997
9	A9	113	86.4249	0.234103	0.028401
9	A9	114	86.6594	0.232531	0.0219727
9	A9	115	86.894	0.228093	0.0189222
9	A9	116	87.1285	0.222631	0.0173684
9	A9	117	87.3631	0.218094	0.0164575
9	A9	118	87.5976	0.213692	0.0158508
9	A9	119	87.8322	0.21082	0.0154332
9	A9	120	88.0667	0.20637	0.0151596
9	A9	121	88.3013	0.200251	0.01498
9	A9	122	88.5358	0.20004	0.0148189
9	A9	123	88.7704	0.194965	0.0145907
9	A9	124	89.0049	0.188772	0.0142296
9	A9	125	89.2395	0.187631	0.0137155
9	A9	126	89.474	0.184728	0.0130787
9	A9	127	89.7085	0.181105	0.0123866
9	A9	128	89.9431	0.178038	0.0117147
9	A9	129	90.1777	0.177041	0.0111193
9	A9	130	90.4122	0.173714	0.0106176
9	A9	131	90.6467	0.170498	0.010185
9	A9	132	90.8813	0.170163	0.00976926
9	A9	133	91.1158	0.164515	0.00931802
9	A9	134	91.3504	0.163137	0.00880796
9	A9	135	91.5849	0.162448	0.00826055
9	A9	136	91.8195	0.160353	0.00773548
9	A9	137	92.054	0.158324	0.00730501
9	A9	138	92.2886	0.156879	0.0070229
9	A9	139	92.5231	0.155432	0.00690037
9	A9	140	92.7577	0.153836	0.00689659
9	A9	141	92.9922	0.152351	0.00692694
9	A9	142	93.2268	0.14917	0.00688973
9	A9	143	93.4613	0.145226	0.00670445
9	A9	144	93.6959	0.146597	0.0063445
9	A9	145	93.9304	0.143466	0.00584537
9	A9	146	94.165	0.144588	0.00528404
9	A9	147	94.3995	0.140465	0.0047438
9	A9	148	94.6341	0.140224	0.00428472
9	A9	149	94.8686	0.142582	0.00393
10	A10	1	60.1554	9.31272	0.173826
10	A10	2	60.3899	9.27415	0.177522
10	A10	3	60.6245	9.23621	0.180991
10	A10	4	60.859	9.188	0.183799
10	A10	5	61.0936	9.14291	0.185759
10	A10	6	61.3281	9.1098	0.187023
10	A10	7	61.5627	9.05036	0.188011
10	A10	8	61.7972	9	0.189234
10	A10	9	62.0318	8.97638	0.191022
10	A10	10	62.2663	8.92717	0.193345
10	A10	11	62.5009	8.88175	0.195808
10	A10	12	62.7354	8.83455	0.197904
10	A10	13	62.97	8.77646	0.199205
10	A10	14	63.2045	8.71346	0.19995
10	A10	15	63.4391	8.69143	0.200697
10	A10	16	63.6736	8.63757	0.201832
10	A10	17	63.9082	8.60228	0.203489
10	A10	18	64.1427	8.53987	0.205492
10	A10	19	64.3773	8.49778	0.20749
10	A10	20	64.6118	8.42706	0.20918
10	A10	21	64.8464	8.39636	0.21043
10	A10	22	65.0809	8.33518	0.211286
10	A10	23	65.3155	8.28955	0.211889
10	A10	24	65.55	8.23313	0.212397
10	A10	25	65.7846	8.17953	0.212934
10	A10	26	66.0191	8.1299	0.213532
10	A10	27	66.2537	8.08591	0.214089
10	A10	28	66.4882	8.03073	0.21438
10	A10	29	66.7228	7.97179	0.214161
10	A10	30	66.9573	7.92506	0.213382
10	A10	31	67.1919	7.85885	0.212328
10	A10	32	67.4264	7.80407	0.21161
10	A10	33	67.661	7.77718	0.211903
10	A10	34	67.8955	7.722	0.213585
10	A10	35	68.1301	7.67971	0.21648
10	A10	36	68.3646	7.62347	0.219884
10	A10	37	68.5992	7.55806	0.222869
10	A10	38	68.8337	7.49054	0.224681
10	A10	39	69.0683	7.44162	0.225005
10	A10	40	69.3028	7.38773	0.223991
10	A10	41	69.5374	7.32985	0.222082
10	A10	42	69.7719	7.27245	0.219777
10	A10	43	70.0064	7.22826	0.21747
10	A10	44	70.241	7.18494	0.215393
10	A10	45	70.4755	7.11126	0.213665
10	A10	46	70.7101	7.07419	0.212347
10	A10	47	70.9446	7.02259	0.211476
10	A10	48	71.1792	6.9758	0.21103
10	A10	49	71.4137	6.92246	0.210896
10	A10	50	71.6483	6.86943	0.210866
10	A10	51	71.8828	6.82079	0.210701
10	A10	52	72.1174	6.77151	0.21022
10	A10	53	72.3519	6.7128	0.20939
10	A10	54	72.5865	6.66566	0.208343
10	A10	55	72.821	6.61361	0.207325
10	A10	56	73.0556	6.58048	0.206576
10	A10	57	73.2901	6.51582	0.206228
10	A10	58	73.5247	6.47571	0.206248
10	A10	59	73.7592	6.42508	0.206474
10	A10	60	73.9938	6.37182	0.206687
10	A10	61	74.2283	6.32251	0.206681
10	A10	62	74.4629	6.26907	0.206302
10	A10	63	74.6974	6.22471	0.205448
10	A10	64	74.932	6.1764	0.204078
10	A10	65	75.1665	6.12125	0.202253
10	A10	66	75.4011	6.07252	0.200181
10	A10	67	75.6356	6.02302	0.198086
10	A10	68	75.8702	5.98404	0.196239
10	A10	69	76.1047	5.95014	0.195453
10	A10	70	76.3393	5.88897	0.195815
10	A10	71	76.5738	5.85214	0.197033
10	A10	72	76.8084	5.80669	0.198529
10	A10	73	77.0429	5.75163	0.199436
10	A10	74	77.2775	5.70589	0.199614
10	A10	75	77.512	5.6491	0.198954
10	A10	76	77.7466	5.61158	0.197318
10	A10	77	77.9811	5.54708	0.195253
10	A10	78	78.2157	5.52561	0.193436
10	A10	79	78.4502	5.47422	0.192338
10	A10	80	78.6848	5.42836	0.192154
10	A10	81	78.9193	5.37871	0.192793
10	A10	82	79.1539	5.33784	0.193948
10	A10	83	79.3884	5.29256	0.195216
10	A10	84	79.623	5.241	0.196201
10	A10	85	79.8575	5.19671	0.196657
10	A10	86	80.092	5.14362	0.196687
10	A10	87	80.3266	5.09547	0.196985
10	A10	88	80.5611	5.05139	0.199029
10	A10	89	80.7957	5.00829	0.204367
10	A10	90	81.0302	4.97415	0.21706
10	A10	91	81.2648	4.92759	0.24286
10	A10	92	81.4993	4.8691	0.290003
10	A10	93	81.7339	4.82764	0.36875
10	A10	94	81.9684	4.77209	0.489206
10	A10	95	82.203	4.69705	0.657099
10	A10	96	82.4375	4.60544	0.86847
10	A10	97	82.6721	4.41077	1.10564
10	A10	98	82.9066	3.9982	1.33733
10	A10	99	83.1412	3.26638	1.52459
10	A10	100	83.3757	2.41995	1.6312
10	A10	101	83.6103	1.70509	1.63475
10	A10	102	83.8448	1.08676	1.53361
10	A10	103	84.0794	0.606247	1.34706
10	A10	104	84.3139	0.323477	1.10876
10	A10	105	84.5485	0.217358	0.856733
10	A10	106	84.783	0.18774	0.623671
10	A10	107	85.0176	0.177346	0.430792
10	A10	108	85.2521	0.167293	0.286279
10	A10	109	85.4867	0.165265	0.184521
10	A10	110	85.7212	0.160867	0.105591
10	A10	111	85.9558	0.155567	0.0603263
10	A10	112	86.1903	0.152472	0.036315
10	A10	113	86.4249	0.146432	0.0243303
10	A10	114	86.6594	0.143497	0.0184682
10	A10	115	86.894	0.140653	0.015435
10	A10	116	87.1285	0.136071	0.0136356
10	A10	117	87.3631	0.135262	0.012416
10	A10	118	87.5976	0.132015	0.0115592
10	A10	119	87.8322	0.12961	0.0110008
10	A10	120	88.0667	0.126589	0.0106977
10	A10	121	88.3013	0.123795	0.010589
10	A10	122	88.5358	0.121838	0.010603
10	A10	123	88.7704	0.118995	0.0106746
10	A10	124	89.0049	0.116448	0.0107532
10	A10	125	89.2395	0.114919	0.010796
10	A10	126	89.474	0.110291	0.010757
10	A10	127	89.7085	0.109226	0.0105815
10	A10	128	89.9431	0.106476	0.010217
10	A10	129	90.1777	0.102914	0.00963728
10	A10	130	90.4122	0.10098	0.00886825
10	A10	131	90.6467	0.0994122	0.00799903
10	A10	132	90.8813	0.0991195	0.00716364
10	A10	133	91.1158	0.0986037	0.00649694
10	A10	134	91.3504	0.0982898	0.00608711
10	A10	135	91.5849	0.0944806	0.0059506
10	A10	136	91.8195	0.0940814	0.00603813
10	A10	137	92.054	0.0934083	0.00625788
10	A10	138	92.2886	0.091373	0.00649755
10	A10	139	92.5231	0.0908183	0.00664239
10	A10	140	92.7577	0.0857682	0.00660004
10	A10	141	92.9922	0.0843748	0.00633535
10	A10	142	93.2268	0.0844868	0.00589572
10	A10	143	93.4613	0.0836717	0.00540026
10	A10	144	93.6959	0.0840283	0.00498793
10	A10	145	93.9304	0.0820484	0.00475222
10	A10	146	94.165	0.0818649	0.00470343
10	A10	147	94.3995	0.0794752	0.00477861
10	A10	148	94.6341	0.0775387	0.00488685
10	A10	149	94.8686	0.0784129	0.00495671
11	A11	1	60.1554	9.43763	0.18696
11	A11	2	60.3899	9.38161	0.190448
11	A11	3	60.6245	9.33273	0.193499
11	A11	4	60.859	9.29486	0.19568
11	A11	5	61.0936	9.25588	0.1968
11	A11	6	61.3281	9.19211	0.196931
11	A11	7	61.5627	9.16001	0.196403
11	A11	8	61.7972	9.098	0.195782
11	A11	9	62.0318	9.05692	0.195768
11	A11	10	62.2663	9.01113	0.196965
11	A11	11	62.5009	8.97651	0.199419
11	A11	12	62.7354	8.93149	0.20273
11	A11	13	62.97	8.87926	0.206177
11	A11	14	63.2045	8.83848	0.20887
11	A11	15	63.4391	8.75471	0.210288
11	A11	16	63.6736	8.70241	0.210517
11	A11	17	63.9082	8.67254	0.210129
11	A11	18	64.1427	8.62751	0.20979
11	A11	19	64.3773	8.57719	0.209895
11	A11	20	64.6118	8.51309	0.210427
11	A11	21	64.8464	8.47572	0.211089
11	A11	22	65.0809	8.41424	0.211543
11	A11	23	65.3155	8.37517	0.211603
11	A11	24	65.55	8.31093	0.211309
11	A11	25	65.7846	8.25763	0.210876
11	A11	26	66.0191	8.21904	0.210554
11	A11	27	66.2537	8.17284	0.210508
11	A11	28	66.4882	8.11548	0.210756
11	A11	29	66.7228	8.06396	0.211236
11	A11	30	66.9573	8.01636	0.211928
11	A11	31	67.1919	7.95827	0.212945
11	A11	32	67.4264	7.91459	0.21449
11	A11	33	67.661	7.86247	0.21669
11	A11	34	67.8955	7.81331	0.219424
11	A11	35	68.1301	7.76815	0.222237
11	A11	36	68.3646	7.69806	0.22445
11	A11	37	68.5992	7.64903	0.225406
11	A11	38	68.8337	7.57948	0.224761
11	A11	39	69.0683	7.53442	0.222653
11	A11	40	69.3028	7.47192	0.219685
11	A11	41	69.5374	7.42482	0.216727
11	A11	42	69.7719	7.38354	0.214603
11	A11	43	70.0064	7.32934	0.213796
11	A11	44	70.241	7.28648	0.214284
11	A11	45	70.4755	7.23803	0.215566
11	A11	46	70.7101	7.18207	0.216865
11	A11	47	70.9446	7.11451	0.217431
11	A11	48	71.1792	7.07827	0.216805
11	A11	49	71.4137	7.01031	0.214968
11	A11	50	71.6483	6.96695	0.212325
11	A11	51	71.8828	6.91132	0.209519
11	A11	52	72.1174	6.86237	0.207181
11	A11	53	72.3519	6.83636	0.20567
11	A11	54	72.5865	6.77783	0.20497
11	A11	55	72.821	6.72427	0.204771
11	A11	56	73.0556	6.67813	0.204704
11	A11	57	73.2901	6.62512	0.204556
11	A11	58	73.5247	6.57607	0.204347
11	A11	59	73.7592	6.53384	0.20421
11	A11	60	73.9938	6.48672	0.204187
11	A11	61	74.2283	6.43842	0.2041
11	A11	62	74.4629	6.38604	0.203573
11	A11	63	74.6974	6.33135	0.202238
11	A11	64	74.932	6.28999	0.199984
11	A11	65	75.1665	6.23243	0.197044
11	A11	66	75.4011	6.18886	0.193963
11	A11	67	75.6356	6.13848	0.191835
11	A11	68	75.8702	6.12809	0.191227
11	A11	69	76.1047	6.06665	0.192114
11	A11	70	76.3393	6.02502	0.193898
11	A11	71	76.5738	5.96919	0.195747
11	A11	72	76.8084	5.91729	0.197023
11	A11	73	77.0429	5.86531	0.197506
11	A11	74	77.2775	5.83683	0.197324
11	A11	75	77.512	5.78906	0.1967
11	A11	76	77.7466	5.73657	0.195761
11	A11	77	77.9811	5.6803	0.194553
11	A11	78	78.2157	5.63924	0.193158
11	A11	79	78.4502	5.59948	0.191783
11	A11	80	78.6848	5.55509	0.190712
11	A11	81	78.9193	5.5059	0.190177
11	A11	82	79.1539	5.46162	0.190246
11	A11	83	79.3884	5.4258	0.190802
11	A11	84	79.623	5.36936	0.191609
11	A11	85	79.8575	5.32823	0.192456
11	A11	86	80.092	5.28116	0.193341
11	A11	87	80.3266	5.22868	0.194756
11	A11	88	80.5611	5.1979	0.198083
11	A11	89	80.7957	5.13414	0.205532
11	A11	90	81.0302	5.09789	0.22215
11	A11	91	81.2648	5.06249	0.255438
11	A11	92	81.4993	5.00825	0.315742
11	A11	93	81.7339	4.96947	0.41506
11	A11	94	81.9684	4.91219	0.563894
11	A11	95	82.203	4.83967	0.766205
11	A11	96	82.4375	4.7114	1.01387
11	A11	97	82.6721	4.48881	1.2833
11	A11	98	82.9066	4.01537	1.53712
11	A11	99	83.1412	3.27141	1.73192
11	A11	100	83.3757	2.46682	1.83003
11	A11	101	83.6103	1.80235	1.81096
11	A11	102	83.8448	1.21918	1.67756
11	A11	103	84.0794	0.773426	1.45466
11	A11	104	84.3139	0.525411	1.18109
11	A11	105	84.5485	0.435113	0.898591
11	A11	106	84.783	0.409607	0.641759
11	A11	107	85.0176	0.398289	0.432003
11	A11	108	85.2521	0.39229	0.27653
11	A11	109	85.4867	0.38349	0.168582
11	A11	110	85.7212	0.381703	0.0965772
11	A11	111	85.9558	0.380198	0.0554864
11	A11	112	86.1903	0.373865	0.0337618
11	A11	113	86.4249	0.369411	0.0229746
11	A11	114	86.6594	0.365952	0.017809
11	A11	115	86.894	0.362498	0.0153246
11	A11	116	87.1285	0.361742	0.0140755
11	A11	117	87.3631	0.359058	0.0134008
11	A11	118	87.5976	0.356596	0.012983
11	A11	119	87.8322	0.347777	0.0126445
11	A11	120	88.0667	0.347607	0.0122899
11	A11	121	88.3013	0.343966	0.0119001
11	A11	122	88.5358	0.342513	0.0115116
11	A11	123	88.7704	0.34129	0.0111724
11	A11	124	89.0049	0.338057	0.0109035
11	A11	125	89.2395	0.333659	0.0106891
11	A11	126	89.474	0.33095	0.0104946
11	A11	127	89.7085	0.332595	0.0102869
11	A11	128	89.9431	0.329225	0.0100392
11	A11	129	90.1777	0.323656	0.00972632
11	A11	130	90.4122	0.323637	0.00933017
11	A11	131	90.6467	0.322015	0.00885667
11	A11	132	90.8813	0.31848	0.00834852
11	A11	133	91.1158	0.319158	0.00787449
11	A11	134	91.3504	0.318236	0.00749812
11	A11	135	91.5849	0.314606	0.0072473
11	A11	136	91.8195	0.313923	0.00710461
11	A11	137	92.054	0.312926	0.00702265
11	A11	138	92.2886	0.309997	0.00695223
11	A11	139	92.5231	0.309739	0.00686562
11	A11	140	92.7577	0.30596	0.00676461
11	A11	141	92.9922	0.307923	0.00667118
11	A11	142	93.2268	0.304523	0.00660741
11	A11	143	93.4613	0.303538	0.00657794
11	A11	144	93.6959	0.301975	0.00656478
11	A11	145	93.9304	0.300374	0.00653814
11	A11	146	94.165	0.298579	0.006476
11	A11	147	94.3995	0.296509	0.00637653
11	A11	148	94.6341	0.297971	0.00625774
11	A11	149	94.8686	0.294687	0.00614387
12	A12	1	60.1554	9.86432	0.21555
12	A12	2	60.3899	9.7923	0.217488
12	A12	3	60.6245	9.73036	0.218505
12	A12	4	60.859	9.6812	0.21824
12	A12	5	61.0936	9.63772	0.216775
12	A12	6	61.3281	9.58696	0.214503
12	A12	7	61.5627	9.53806	0.211922
12	A12	8	61.7972	9.47984	0.209333
12	A12	9	62.0318	9.4254	0.20732
12	A12	10	62.2663	9.38943	0.206447
12	A12	11	62.5009	9.34249	0.206948
12	A12	12	62.7354	9.29155	0.208699
12	A12	13	62.97	9.24545	0.211164
12	A12	14	63.2045	9.20333	0.213396
12	A12	15	63.4391	9.13226	0.215126
12	A12	16	63.6736	9.07393	0.216176
12	A12	17	63.9082	9.03447	0.216782
12	A12	18	64.1427	8.98576	0.217451
12	A12	19	64.3773	8.92514	0.218686
12	A12	20	64.6118	8.88054	0.220723
12	A12	21	64.8464	8.83737	0.223418
12	A12	22	65.0809	8.76981	0.226305
12	A12	23	65.3155	8.72072	0.228772
12	A12	24	65.55	8.6598	0.230298
12	A12	25	65.7846	8.59515	0.230618
12	A12	26	66.0191	8.54555	0.229767
12	A12	27	66.2537	8.48795	0.228012
12	A12	28	66.4882	8.4295	0.22573
12	A12	29	66.7228	8.38771	0.223349
12	A12	30	66.9573	8.3303	0.221364
12	A12	31	67.1919	8.25814	0.220355
12	A12	32	67.4264	8.22218	0.220906
12	A12	33	67.661	8.18959	0.223415
12	A12	34	67.8955	8.12246	0.227869
12	A12	35	68.1301	8.07169	0.233725
12	A12	36	68.3646	8.01264	0.240012
12	A12	37	68.5992	7.95297	0.245572
12	A12	38	68.8337	7.87797	0.249382
12	A12	39	69.0683	7.82788	0.250841
12	A12	40	69.3028	7.7429	0.249937
12	A12	41	69.5374	7.68809	0.247243
12	A12	42	69.7719	7.63135	0.2437
12	A12	43	70.0064	7.57039	0.24025
12	A12	44	70.241	7.53893	0.237513
12	A12	45	70.4755	7.47722	0.235619
12	A12	46	70.7101	7.39858	0.234302
12	A12	47	70.9446	7.34339	0.233116
12	A12	48	71.1792	7.32224	0.231649
12	A12	49	71.4137	7.23378	0.229646
12	A12	50	71.6483	7.17875	0.227076
12	A12	51	71.8828	7.13363	0.224152
12	A12	52	72.1174	7.08362	0.221323
12	A12	53	72.3519	7.01737	0.219147
12	A12	54	72.5865	6.97963	0.218061
12	A12	55	72.821	6.93777	0.218123
12	A12	56	73.0556	6.89009	0.218908
12	A12	57	73.2901	6.82209	0.219625
12	A12	58	73.5247	6.77623	0.219467
12	A12	59	73.7592	6.69452	0.218005
12	A12	60	73.9938	6.67507	0.21539
12	A12	61	74.2283	6.59998	0.2123
12	A12	62	74.4629	6.55419	0.209432
12	A12	63	74.6974	6.52972	0.207599
12	A12	64	74.932	6.47622	0.2072
12	A12	65	75.1665	6.41288	0.207887
12	A12	66	75.4011	6.38221	0.208956
12	A12	67	75.6356	6.30955	0.209727
12	A12	68	75.8702	6.26955	0.20982
12	A12	69	76.1047	6.21082	0.209258
12	A12	70	76.3393	6.16909	0.20835
12	A12	71	76.5738	6.12338	0.207467
12	A12	72	76.8084	6.07243	0.206852
12	A12	73	77.0429	6.01589	0.206526
12	A12	74	77.2775	5.98142	0.206325
12	A12	75	77.512	5.92462	0.206024
12	A12	76	77.7466	5.87092	0.205455
12	A12	77	77.9811	5.81597	0.204606
12	A12	78	78.2157	5.78663	0.203619
12	A12	79	78.4502	5.72818	0.202738
12	A12	80	78.6848	5.67218	0.202178
12	A12	81	78.9193	5.6331	0.201984
12	A12	82	79.1539	5.58782	0.201947
12	A12	83	79.3884	5.5571	0.201662
12	A12	84	79.623	5.46987	0.200785
12	A12	85	79.8575	5.4277	0.199379
12	A12	86	80.092	5.39486	0.198165
12	A12	87	80.3266	5.33559	0.198547
12	A12	88	80.5611	5.30919	0.202554
12	A12	89	80.7957	5.2703	0.212816
12	A12	90	81.0302	5.22559	0.23187
12	A12	91	81.2648	5.1472	0.26727
12	A12	92	81.4993	5.09517	0.328876
12	A12	93	81.7339	5.0738	0.428996
12	A12	94	81.9684	4.99549	0.579106
12	A12	95	82.203	4.92669	0.7842
12	A12	96	82.4375	4.82223	1.03651
12	A12	97	82.6721	4.57981	1.31177
12	A12	98	82.9066	4.07592	1.57098
12	A12	99	83.1412	3.29205	1.76888
12	A12	100	83.3757	2.44493	1.86655
12	A12	101	83.6103	1.75472	1.84331
12	A12	102	83.8448	1.15376	1.703
12	A12	103	84.0794	0.696518	1.47214
12	A12	104	84.3139	0.452889	1.19125
12	A12	105	84.5485	0.367342	0.90324
12	A12	106	84.783	0.340893	0.643124
12	A12	107	85.0176	0.331587	0.432075
12	A12	108	85.2521	0.323908	0.276704
12	A12	109	85.4867	0.320986	0.167283
12	A12	110	85.7212	0.315874	0.0947114
12	A12	111	85.9558	0.313102	0.0537976
12	A12	112	86.1903	0.308894	0.0325841
12	A12	113	86.4249	0.302848	0.0224085
12	A12	114	86.6594	0.303121	0.0178039
12	A12	115	86.894	0.297527	0.0157062
12	A12	116	87.1285	0.292291	0.0145814
12	A12	117	87.3631	0.288277	0.0137594
12	A12	118	87.5976	0.287415	0.0130146
12	A12	119	87.8322	0.281332	0.0123239
12	A12	120	88.0667	0.280102	0.0117277
12	A12	121	88.3013	0.27543	0.0112529
12	A12	122	88.5358	0.277114	0.0108829
12	A12	123	88.7704	0.269074	0.0105641
12	A12	124	89.0049	0.267927	0.0102348
12	A12	125	89.2395	0.268156	0.00985573
12	A12	126	89.474	0.262126	0.00942768
12	A12	127	89.7085	0.262289	0.00898847
12	A12	128	89.9431	0.25869	0.00859188
12	A12	129	90.1777	0.258643	0.00827514
12	A12	130	90.4122	0.256827	0.00803137
12	A12	131	90.6467	0.254763	0.00780839
12	A12	132	90.8813	0.24948	0.00754467
12	A12	133	91.1158	0.249416	0.00722563
12	A12	134	91.3504	0.245204	0.00691366
12	A12	135	91.5849	0.248905	0.00671637
12	A12	136	91.8195	0.250675	0.00670657
12	A12	137	92.054	0.240211	0.00685523
12	A12	138	92.2886	0.241015	0.00703621
12	A12	139	92.5231	0.238032	0.00710061
12	A12	140	92.7577	0.237686	0.00696196
12	A12	141	92.9922	0.233514	0.00662959
12	A12	142	93.2268	0.236607	0.00617862
12	A12	143	93.4613	0.231869	0.00569604
12	A12	144	93.6959	0.230429	0.00524762
12	A12	145	93.9304	0.229875	0.00487642
12	A12	146	94.165	0.227489	0.00460997
12	A12	147	94.3995	0.232687	0.00445476
12	A12	148	94.6341	0.224894	0.00438374
12	A12	149	94.8686	0.224637	0.00433829
13	B1	1	60.1554	8.88256	0.172257
13	B1	2	60.3899	8.82066	0.173616
13	B1	3	60.6245	8.81649	0.174756
13	B1	4	60.859	8.76009	0.175721
13	B1	5	61.0936	8.69933	0.17681
13	B1	6	61.3281	8.68449	0.178421
13	B1	7	61.5627	8.63327	0.180776
13	B1	8	61.7972	8.59826	0.183684
13	B1	9	62.0318	8.5533	0.186541
13	B1	10	62.2663	8.50347	0.188583
13	B1	11	62.5009	8.44339	0.189255
13	B1	12	62.7354	8.40059	0.188891
13	B1	13	62.97	8.36241	0.187863
13	B1	14	63.2045	8.29981	0.186843
13	B1	15	63.4391	8.2802	0.186555
13	B1	16	63.6736	8.24097	0.18729
13	B1	17	63.9082	8.18461	0.188928
13	B1	18	64.1427	8.12412	0.191066
13	B1	19	64.3773	8.0886	0.193674
13	B1	20	64.6118	8.06412	0.196484
13	B1	21	64.8464	8.00389	0.199126
13	B1	22	65.0809	7.93402	0.201145
13	B1	23	65.3155	7.89342	0.202139
13	B1	24	65.55	7.86458	0.201942
13	B1	25	65.7846	7.77734	0.200736
13	B1	26	66.0191	7.73961	0.19903
13	B1	27	66.2537	7.69695	0.19747
13	B1	28	66.4882	7.6546	0.196571
13	B1	29	66.7228	7.60831	0.19652
13	B1	30	66.9573	7.58238	0.197167
13	B1	31	67.1919	7.48809	0.198223
13	B1	32	67.4264	7.45346	0.19949
13	B1	33	67.661	7.42671	0.200958
13	B1	34	67.8955	7.36347	0.202733
13	B1	35	68.1301	7.31835	0.204856
13	B1	36	68.3646	7.2541	0.207162
13	B1	37	68.5992	7.22303	0.209252
13	B1	38	68.8337	7.16295	0.210616
13	B1	39	69.0683	7.11986	0.21087
13	B1	40	69.3028	7.02349	0.209982
13	B1	41	69.5374	6.9946	0.208339
13	B1	42	69.7719	6.95471	0.20657
13	B1	43	70.0064	6.91293	0.205205
13	B1	44	70.241	6.8635	0.204428
13	B1	45	70.4755	6.79604	0.20408
13	B1	46	70.7101	6.75356	0.203879
13	B1	47	70.9446	6.70489	0.203642
13	B1	48	71.1792	6.65476	0.203369
13	B1	49	71.4137	6.61015	0.203153
13	B1	50	71.6483	6.56449	0.203043
13	B1	51	71.8828	6.49144	0.202957
13	B1	52	72.1174	6.47176	0.202665
13	B1	53	72.3519	6.41683	0.201875
13	B1	54	72.5865	6.35914	0.200367
13	B1	55	72.821	6.2909	0.198121
13	B1	56	73.0556	6.27042	0.195382
13	B1	57	73.2901	6.22627	0.192603
13	B1	58	73.5247	6.15836	0.190302
13	B1	59	73.7592	6.13451	0.188913
13	B1	60	73.9938	6.08546	0.188666
13	B1	61	74.2283	6.04354	0.189524
13	B1	62	74.4629	5.9998	0.191177
13	B1	63	74.6974	5.94666	0.193092
13	B1	64	74.932	5.90602	0.194631
13	B1	65	75.1665	5.85496	0.195224
13	B1	66	75.4011	5.80086	0.194541
13	B1	67	75.6356	5.74208	0.192614
13	B1	68	75.8702	5.7119	0.18984
13	B1	69	76.1047	5.66549	0.18656
13	B1	70	76.3393	5.61491	0.183544
13	B1	71	76.5738	5.58438	0.18163
13	B1	72	76.8084	5.53808	0.181033
13	B1	73	77.0429	5.50395	0.181586
13	B1	74	77.2775	5.45173	0.182836
13	B1	75	77.512	5.40291	0.184215
13	B1	76	77.7466	5.36893	0.185209
13	B1	77	77.9811	5.3154	0.185484
13	B1	78	78.2157	5.26399	0.184946
13	B1	79	78.4502	5.22956	0.183738
13	B1	80	78.6848	5.18505	0.182188
13	B1	81	78.9193	5.1277	0.180728
13	B1	82	79.1539	5.09995	0.179767
13	B1	83	79.3884	5.06201	0.179589
13	B1	84	79.623	5.00773	0.180268
13	B1	85	79.8575	4.97485	0.181708
13	B1	86	80.092	4.92076	0.183792
13	B1	87	80.3266	4.88703	0.186667
13	B1	88	80.5611	4.83058	0.190735
13	B1	89	80.7957	4.79024	0.19768
13	B1	90	81.0302	4.74616	0.211316
13	B1	91	81.2648	4.70376	0.23764
13	B1	92	81.4993	4.65021	0.285447
13	B1	93	81.7339	4.60925	0.3656
13	B1	94	81.9684	4.55557	0.488471
13	B1	95	82.203	4.49733	0.659431
13	B1	96	82.4375	4.39318	0.873527
13	B1	97	82.6721	4.21349	1.11179
13	B1	98	82.9066	3.78941	1.34199
13	B1	99	83.1412	3.08199	1.52505
13	B1	100	83.3757	2.30834	1.62562
13	B1	101	83.6103	1.65073	1.62285
13	B1	102	83.8448	1.07852	1.5166
13	B1	103	84.0794	0.632617	1.32707
13	B1	104	84.3139	0.372369	1.088
13	B1	105	84.5485	0.273113	0.836824
13	B1	106	84.783	0.245089	0.605422
13	B1	107	85.0176	0.233692	0.414255
13	B1	108	85.2521	0.225976	0.271026
13	B1	109	85.4867	0.220242	0.170205
13	B1	110	85.7212	0.215627	0.0973363
13	B1	111	85.9558	0.212606	0.0552266
13	B1	112	86.1903	0.210271	0.0326679
13	B1	113	86.4249	0.205864	0.021336
13	B1	114	86.6594	0.20453	0.0158673
13	B1	115	86.894	0.199274	0.0131983
13	B1	116	87.1285	0.199516	0.0117666
13	B1	117	87.3631	0.193366	0.0108705
13	B1	118	87.5976	0.193358	0.0102475
13	B1	119	87.8322	0.189756	0.00981985
13	B1	120	88.0667	0.189442	0.0095524
13	B1	121	88.3013	0.185853	0.00938983
13	B1	122	88.5358	0.182094	0.00925711
13	B1	123	88.7704	0.179404	0.00909518
13	B1	124	89.0049	0.179692	0.00889003
13	B1	125	89.2395	0.177389	0.00866738
13	B1	126	89.474	0.176457	0.00845978
13	B1	127	89.7085	0.172519	0.00827824
13	B1	128	89.9431	0.169946	0.00811402
13	B1	129	90.1777	0.169623	0.00796118
13	B1	130	90.4122	0.167301	0.00783092
13	B1	131	90.6467	0.167816	0.00774001
13	B1	132	90.8813	0.163675	0.0076862
13	B1	133	91.1158	0.161693	0.00763629
13	B1	134	91.3504	0.160298	0.00754002
13	B1	135	91.5849	0.158082	0.00735776
13	B1	136	91.8195	0.157627	0.00708188
13	B1	137	92.054	0.154773	0.00673991
13	B1	138	92.2886	0.152556	0.00638145
13	B1	139	92.5231	0.154266	0.00605674
13	B1	140	92.7577	0.15159	0.00579609
13	B1	141	92.9922	0.15076	0.00560023
13	B1	142	93.2268	0.147473	0.00544776
13	B1	143	93.4613	0.147877	0.00531577
13	B1	144	93.6959	0.147229	0.00519763
13	B1	145	93.9304	0.143917	0.00510272
13	B1	146	94.165	0.145434	0.00503816
13	B1	147	94.3995	0.144033	0.00498919
13	B1	148	94.6341	0.141785	0.00491753
13	B1	149	94.8686	0.138575	0.00478201
14	B2	1	60.1554	8.93724	0.168458
14	B2	2	60.3899	8.89345	0.172279
14	B2	3	60.6245	8.84141	0.175425
14	B2	4	60.859	8.80662	0.177394
14	B2	5	61.0936	8.75294	0.178092
14	B2	6	61.3281	8.73241	0.177869
14	B2	7	61.5627	8.65534	0.177389
14	B2	8	61.7972	8.63182	0.177382
14	B2	9	62.0318	8.59593	0.178391
14	B2	10	62.2663	8.54748	0.180555
14	B2	11	62.5009	8.50749	0.183571
14	B2	12	62.7354	8.46986	0.18683
14	B2	13	62.97	8.41463	0.189709
14	B2	14	63.2045	8.35286	0.191745
14	B2	15	63.4391	8.31178	0.192822
14	B2	16	63.6736	8.28149	0.193449
14	B2	17	63.9082	8.22018	0.193847
14	B2	18	64.1427	8.17854	0.194174
14	B2	19	64.3773	8.12638	0.194517
14	B2	20	64.6118	8.07246	0.194935
14	B2	21	64.8464	8.04679	0.195503
14	B2	22	65.0809	7.98286	0.19631
14	B2	23	65.3155	7.93361	0.197441
14	B2	24	65.55	7.88904	0.1989
14	B2	25	65.7846	7.8471	0.200533
14	B2	26	66.0191	7.78826	0.20199
14	B2	27	66.2537	7.75413	0.202803
14	B2	28	66.4882	7.69062	0.202624
14	B2	29	66.7228	7.61856	0.201484
14	B2	30	66.9573	7.57874	0.199899
14	B2	31	67.1919	7.54045	0.198702
14	B2	32	67.4264	7.49564	0.198672
14	B2	33	67.661	7.45542	0.200179
[truncated: 12,334 more rows]

## Sheet: Results
Barcode
Block Type	96-Well Block (0.2mL)
Calibration Background is expired	No
Calibration Background performed on	06-04-2019
Calibration Pure Dye ROX is expired	No
Calibration Pure Dye ROX performed on	02-28-2019
Calibration Pure Dye SYBR is expired	No
Calibration Pure Dye SYBR performed on	02-28-2019
Calibration ROI is expired	No
Calibration ROI performed on	02-28-2019
Calibration Uniformity is expired	No
Calibration Uniformity performed on	06-04-2019
Chemistry	SYBR_GREEN
Comment
Date Created	07-31-2019 18:17:15 PM EDT
Date Modified	07-31-2019 20:14:06 PM EDT
Experiment File Name	D:\Applied Biosystems\QuantStudio 12K Flex Software\User Files\experiments\Sapieha\Roberto\2019-07-31 Prdm16 KO WAT- BAT- BgAT adipoq-cre and Adipoq-Cre-prdm16 14 days after laser n4.eds
Experiment Name	2019-07-31 Prdm16 KO WAT- BAT- BgAT adipoq-cre and Adipoq-Cre-prdm16 14 days after laser n4
Experiment Run Start Time	07-31-2019 18:25:08 PM EDT
Experiment Run Stop Time	07-31-2019 20:14:29 PM EDT
Experiment Type	Comparative Cт (ΔΔCт)
Instrument Name	285880749
Instrument Serial Number	285880749
Instrument Type	QuantStudio 12K Flex
Passive Reference	ROX
Quantification Cycle Method	Ct
Signal Smoothing On	true
Stage/ Cycle where Analysis is performed	Stage 2, Step 2
User Name
Well	Well Position	Omit	Sample Name	Delta Ct SE	Target Name	Task	Reporter	Quencher	RQ	RQ Min	RQ Max	CT	EQ.Ct Mean	EQ.Ct SE	Quantity	Delta Ct Mean	Delta Delta Ct	Automatic Ct Threshold	Ct Threshold	Automatic Baseline	Baseline Start	Baseline End	Efficiency	Tm1	Comments	Tm2	Amp Score	Tm3	Cq Conf	HIGHSD
1	A1	FALSE	WAT 140		tbp	UNKNOWN	SYBR	None				24.2927	24.0962	0.196521				TRUE	0.786818	TRUE	3	17		83.493			1.66702		0.969882	N
2	A2	FALSE	WAT 158		tbp	UNKNOWN	SYBR	None				24.5289	24.6481	0.119269				TRUE	0.786818	TRUE	3	17		83.493			1.68506		0.98262	N
3	A3	FALSE	WAT 181		tbp	UNKNOWN	SYBR	None				23.9327	23.9545	0.0217934				TRUE	0.786818	TRUE	3	17		83.493			1.68858		0.968318	N
4	A4	FALSE	WAT 182		tbp	UNKNOWN	SYBR	None				24.4071	24.197	0.210069				TRUE	0.786818	TRUE	3	18		83.6103			1.63411		0.973048	N
5	A5	FALSE	BgAT 140		tbp	UNKNOWN	SYBR	None				24.7718	24.7288	0.0430136				TRUE	0.786818	TRUE	3	18		83.6103			1.70531		0.983595	N
6	A6	FALSE	BgAT 158		tbp	UNKNOWN	SYBR	None				25.1403	25.0408	0.0994234				TRUE	0.786818	TRUE	3	17		83.7276			1.70568		0.986849	N
7	A7	FALSE	BgAT 181		tbp	UNKNOWN	SYBR	None				23.9801	24.0925	0.112446				TRUE	0.786818	TRUE	3	17		83.7276			1.69612		0.99246	N
8	A8	FALSE	BgAT 182		tbp	UNKNOWN	SYBR	None				24.9902	24.9468	0.0434628				TRUE	0.786818	TRUE	3	18		83.6103			1.69833		0.991116	N
9	A9	FALSE	BAT 93		tbp	UNKNOWN	SYBR	None				24.2379	23.8652	0.372724				TRUE	0.786818	TRUE	3	17		83.493			1.68381		0.98265	Y
10	A10	FALSE	BAT 104		tbp	UNKNOWN	SYBR	None				24.0324	24.2568	0.224474				TRUE	0.786818	TRUE	3	17		83.493			1.69758		0.987332	N
11	A11	FALSE	BAT 179		tbp	UNKNOWN	SYBR	None				23.4335	24.0082	0.574677				TRUE	0.786818	TRUE	3	16		83.493			1.68936		0.975243	Y
12	A12	FALSE	BAT 180		tbp	UNKNOWN	SYBR	None				23.4668	23.5009	0.0340624				TRUE	0.786818	TRUE	3	16		83.493			1.68199		0.983517	N
13	B1	FALSE	WAT 140		tbp	UNKNOWN	SYBR	None				23.8997	24.0962	0.196521				TRUE	0.786818	TRUE	3	17		83.493			1.68734		0.986106	N
14	B2	FALSE	WAT 158		tbp	UNKNOWN	SYBR	None				24.7674	24.6481	0.119269				TRUE	0.786818	TRUE	3	18		83.493			1.68018		0.987069	N
15	B3	FALSE	WAT 181		tbp	UNKNOWN	SYBR	None				23.9762	23.9545	0.0217934				TRUE	0.786818	TRUE	3	17		83.493			1.6917		0.963865	N
16	B4	FALSE	WAT 182		tbp	UNKNOWN	SYBR	None				23.987	24.197	0.210069				TRUE	0.786818	TRUE	3	17		83.6103			1.69773		0.975152	N
17	B5	FALSE	BgAT 140		tbp	UNKNOWN	SYBR	None				24.6858	24.7288	0.0430136				TRUE	0.786818	TRUE	3	17		83.6103			1.71053		0.984535	N
18	B6	FALSE	BgAT 158		tbp	UNKNOWN	SYBR	None				24.9414	25.0408	0.0994234				TRUE	0.786818	TRUE	3	17		83.6103			1.71037		0.994006	N
19	B7	FALSE	BgAT 181		tbp	UNKNOWN	SYBR	None				24.2049	24.0925	0.112446				TRUE	0.786818	TRUE	3	17		83.6103			1.70775		0.98731	N
20	B8	FALSE	BgAT 182		tbp	UNKNOWN	SYBR	None				24.9033	24.9468	0.0434628				TRUE	0.786818	TRUE	3	18		83.6103			1.709		0.989938	N
21	B9	FALSE	BAT 93		tbp	UNKNOWN	SYBR	None				23.4924	23.8652	0.372724				TRUE	0.786818	TRUE	3	16		83.493			1.6959		0.988718	Y
22	B10	FALSE	BAT 104		tbp	UNKNOWN	SYBR	None				24.4813	24.2568	0.224474				TRUE	0.786818	TRUE	3	17		83.493			1.70081		0.991939	N
23	B11	FALSE	BAT 179		tbp	UNKNOWN	SYBR	None				24.5829	24.0082	0.574677				TRUE	0.786818	TRUE	3	16		83.493			1.68825		0.984744	Y
24	B12	FALSE	BAT 180		tbp	UNKNOWN	SYBR	None				23.5349	23.5009	0.0340624				TRUE	0.786818	TRUE	3	16		83.493			1.68259		0.9843	N
25	C1	FALSE	WAT 140	0.205473	prdm16	UNKNOWN	SYBR	None	1.71569	0.929617	3.16646	28.9794	28.9194	0.0599909		4.82325	-0.77879	TRUE	0.746017	TRUE	3	22		86.073			1.65006		0.984607	N
26	C2	FALSE	WAT 158	0.135816	prdm16	UNKNOWN	SYBR	None	2.55346	1.703	3.82861	28.9627	28.8977	0.0649681		4.24959	-1.35245	TRUE	0.746017	TRUE	3	21		86.073			1.65105		0.992043	N
27	C3	FALSE	WAT 181	0.0249564	prdm16	UNKNOWN	SYBR	None	4.24208	3.93781	4.56986	27.4839	27.4717	0.0121603		3.51727	-2.08477	TRUE	0.746017	TRUE	3	20		86.073			1.65158		0.99121	N
28	C4	FALSE	WAT 182	0.219014	prdm16	UNKNOWN	SYBR	None	2.43311	1.26616	4.67556	28.4543	28.5163	0.0619535		4.31924	-1.2828	TRUE	0.746017	TRUE	3	22		86.1903			1.66205		0.978455	N
29	C5	FALSE	BgAT 140	0.0453014	prdm16	UNKNOWN	SYBR	None	17.7066	15.4689	20.268	26.1988	26.1846	0.0142145		1.45582	-4.14621	TRUE	0.746017	TRUE	3	18		86.1903			1.66205		0.99066	N
30	C6	FALSE	BgAT 158	0.124845	prdm16	UNKNOWN	SYBR	None	13.5684	9.3503	19.6893	26.8052	26.8807	0.0755062		1.83986	-3.76218	TRUE	0.746017	TRUE	3	20		86.1903			1.66987		0.994086	N
31	C7	FALSE	BgAT 181	0.24214	prdm16	UNKNOWN	SYBR	None	11.8711	5.76586	24.441	26.3396	26.1252	0.214448		2.03265	-3.56938	TRUE	0.746017	TRUE	3	19		86.1903			1.67157		0.991586	N
32	C8	FALSE	BgAT 182	0.0485214	prdm16	UNKNOWN	SYBR	None	23.0693	19.9613	26.6612	25.9993	26.0209	0.0215712		1.07414	-4.5279	TRUE	0.746017	TRUE	3	19		86.1903			1.66955		0.994499	N
33	C9	FALSE	BAT 93	0.391783	prdm16	UNKNOWN	SYBR	None	1	0.310851	3.21698	29.5879	29.4672	0.120711		5.60204	0	TRUE	0.746017	TRUE	3	22		86.073			1.65623		0.950668	N
34	C10	FALSE	BAT 104	0.316782	prdm16	UNKNOWN	SYBR	None	0.833814	0.324164	2.14473	30.3446	30.1211	0.223522		5.86424	0.262203	TRUE	0.746017	TRUE	3	23		86.073			1.6622		0.991032	N
35	C11	FALSE	BAT 179	0.594127	prdm16	UNKNOWN	SYBR	None	1.25659	0.213631	7.39136	29.4315	29.2807	0.150778		5.27252	-0.329517	TRUE	0.746017	TRUE	3	21		86.073			1.65436		0.988651	N
36	C12	FALSE	BAT 180	0.0497488	prdm16	UNKNOWN	SYBR	None	0.907082	0.782007	1.05216	29.2073	29.2436	0.0362587		5.74273	0.140695	TRUE	0.746017	TRUE	3	22		86.073			1.64378		0.981412	N
37	D1	FALSE	WAT 140	0.205473	prdm16	UNKNOWN	SYBR	None	1.71569	0.929617	3.16646	28.8594	28.9194	0.0599909		4.82325	-0.77879	TRUE	0.746017	TRUE	3	21		86.073			1.65234		0.989818	N
38	D2	FALSE	WAT 158	0.135816	prdm16	UNKNOWN	SYBR	None	2.55346	1.703	3.82861	28.8328	28.8977	0.0649681		4.24959	-1.35245	TRUE	0.746017	TRUE	3	21		86.1903			1.65324		0.985912	N
39	D3	FALSE	WAT 181	0.0249564	prdm16	UNKNOWN	SYBR	None	4.24208	3.93781	4.56986	27.4596	27.4717	0.0121603		3.51727	-2.08477	TRUE	0.746017	TRUE	3	20		86.1903			1.6531		0.99195	N
40	D4	FALSE	WAT 182	0.219014	prdm16	UNKNOWN	SYBR	None	2.43311	1.26616	4.67556	28.5782	28.5163	0.0619535		4.31924	-1.2828	TRUE	0.746017	TRUE	3	21		86.1903			1.66595		0.987976	N
41	D5	FALSE	BgAT 140	0.0453014	prdm16	UNKNOWN	SYBR	None	17.7066	15.4689	20.268	26.1704	26.1846	0.0142145		1.45582	-4.14621	TRUE	0.746017	TRUE	3	18		86.1903			1.6682		0.990429	N
42	D6	FALSE	BgAT 158	0.124845	prdm16	UNKNOWN	SYBR	None	13.5684	9.3503	19.6893	26.9562	26.8807	0.0755062		1.83986	-3.76218	TRUE	0.746017	TRUE	3	20		86.1903			1.67494		0.994631	N
43	D7	FALSE	BgAT 181	0.24214	prdm16	UNKNOWN	SYBR	None	11.8711	5.76586	24.441	25.9107	26.1252	0.214448		2.03265	-3.56938	TRUE	0.746017	TRUE	3	19		86.3076			1.67032		0.994289	N
44	D8	FALSE	BgAT 182	0.0485214	prdm16	UNKNOWN	SYBR	None	23.0693	19.9613	26.6612	26.0425	26.0209	0.0215712		1.07414	-4.5279	TRUE	0.746017	TRUE	3	19		86.1903			1.67036		0.990338	N
45	D9	FALSE	BAT 93	0.391783	prdm16	UNKNOWN	SYBR	None	1	0.310851	3.21698	29.3465	29.4672	0.120711		5.60204	0	TRUE	0.746017	TRUE	3	22		86.1903			1.66243		0.987078	N
46	D10	FALSE	BAT 104	0.316782	prdm16	UNKNOWN	SYBR	None	0.833814	0.324164	2.14473	29.8976	30.1211	0.223522		5.86424	0.262203	TRUE	0.746017	TRUE	3	23		86.1903			1.66768		0.993728	N
47	D11	FALSE	BAT 179	0.594127	prdm16	UNKNOWN	SYBR	None	1.25659	0.213631	7.39136	29.1299	29.2807	0.150778		5.27252	-0.329517	TRUE	0.746017	TRUE	3	21		86.1903			1.6529		0.988045	N
48	D12	FALSE	BAT 180	0.0497488	prdm16	UNKNOWN	SYBR	None	0.907082	0.782007	1.05216	29.2798	29.2436	0.0362587		5.74273	0.140695	TRUE	0.746017	TRUE	3	22		86.073			1.63984		0.975846	N
49	E1	FALSE	BAT 140		tbp	UNKNOWN	SYBR	None				25.7106	25.8379	0.127268				TRUE	0.786818	TRUE	3	17		83.493			1.68389		0.991623	N
50	E2	FALSE	BAT 158		tbp	UNKNOWN	SYBR	None				25.1281	25.2647	0.136561				TRUE	0.786818	TRUE	3	18		83.493			1.68714		0.983234	N
51	E3	FALSE	BAT 181		tbp	UNKNOWN	SYBR	None				23.7011	23.965	0.263928				TRUE	0.786818	TRUE	3	16		83.6103			1.70335		0.985878	N
52	E4	FALSE	BAT 182		tbp	UNKNOWN	SYBR	None				24.4802	24.5161	0.0359659				TRUE	0.786818	TRUE	3	17		83.6103			1.70634		0.987919	N
53	E5	FALSE	WAT 93		tbp	UNKNOWN	SYBR	None				23.6604	23.9444	0.28401				TRUE	0.786818	TRUE	3	16		83.6103			1.70688		0.987866	N
54	E6	FALSE	WAT 104		tbp	UNKNOWN	SYBR	None				24.616	24.8386	0.222638				TRUE	0.786818	TRUE	3	17		83.6103			1.71159		0.992299	N
55	E7	FALSE	WAT 179		tbp	UNKNOWN	SYBR	None				23.7983	24.277	0.478787				TRUE	0.786818	TRUE	3	16		83.6103			1.70447		0.991848	Y
56	E8	FALSE	WAT 180		tbp	UNKNOWN	SYBR	None				24.707	24.7398	0.0327673				TRUE	0.786818	TRUE	3	17		83.6103			1.71398		0.993016	N
57	E9	FALSE	BgAT 93		tbp	UNKNOWN	SYBR	None				26.0299	26.0386	0.00865459				TRUE	0.786818	TRUE	3	18		83.6103			1.69672		0.987441	N
58	E10	FALSE	BgAT 104		tbp	UNKNOWN	SYBR	None				25.4942	25.4218	0.0723972				TRUE	0.786818	TRUE	3	19		83.6103			1.70576		0.949038	N
59	E11	FALSE	BgAT 179		tbp	UNKNOWN	SYBR	None				25.4537	25.5826	0.128926				TRUE	0.786818	TRUE	3	18		83.6103			1.69757		0.98368	N
60	E12	FALSE	BgAT 180		tbp	UNKNOWN	SYBR	None				25.8652	25.9228	0.0576162				TRUE	0.786818	TRUE	3	19		83.493			1.68599		0.973418	N
61	F1	FALSE	BAT 140		tbp	UNKNOWN	SYBR	None				25.9652	25.8379	0.127268				TRUE	0.786818	TRUE	3	19		83.493			1.6762		0.974153	N
62	F2	FALSE	BAT 158		tbp	UNKNOWN	SYBR	None				25.4012	25.2647	0.136561				TRUE	0.786818	TRUE	3	19		83.493			1.68533		0.982276	N
63	F3	FALSE	BAT 181		tbp	UNKNOWN	SYBR	None				24.2289	23.965	0.263928				TRUE	0.786818	TRUE	3	17		83.493			1.68974		0.988223	N
64	F4	FALSE	BAT 182		tbp	UNKNOWN	SYBR	None				24.5521	24.5161	0.0359659				TRUE	0.786818	TRUE	3	17		83.493			1.70612		0.993055	N
65	F5	FALSE	WAT 93		tbp	UNKNOWN	SYBR	None				24.2284	23.9444	0.28401				TRUE	0.786818	TRUE	3	17		83.493			1.69577		0.979134	N
66	F6	FALSE	WAT 104		tbp	UNKNOWN	SYBR	None				25.0613	24.8386	0.222638				TRUE	0.786818	TRUE	3	19		83.6103			1.69418		0.949695	N
67	F7	FALSE	WAT 179		tbp	UNKNOWN	SYBR	None				24.7558	24.277	0.478787				TRUE	0.786818	TRUE	3	18		83.6103			1.70121		0.989605	Y
68	F8	FALSE	WAT 180		tbp	UNKNOWN	SYBR	None				24.7726	24.7398	0.0327673				TRUE	0.786818	TRUE	3	18		83.6103			1.70155		0.98277	N
69	F9	FALSE	BgAT 93		tbp	UNKNOWN	SYBR	None				26.0473	26.0386	0.00865459				TRUE	0.786818	TRUE	3	19		83.493			1.70139		0.988067	N
70	F10	FALSE	BgAT 104		tbp	UNKNOWN	SYBR	None				25.3494	25.4218	0.0723972				TRUE	0.786818	TRUE	3	18		83.493			1.70095		0.985775	N
71	F11	FALSE	BgAT 179		tbp	UNKNOWN	SYBR	None				25.7115	25.5826	0.128926				TRUE	0.786818	TRUE	3	19		83.493			1.69723		0.984299	N
72	F12	FALSE	BgAT 180		tbp	UNKNOWN	SYBR	None				25.9804	25.9228	0.0576162				TRUE	0.786818	TRUE	3	19		83.493			1.68834		0.986299	N
73	G1	FALSE	BAT 140	0.337991	prdm16	UNKNOWN	SYBR	None	56.6971	20.6912	155.359	25.9278	25.6147	0.313115		-0.223166	-5.8252	TRUE	0.746017	TRUE	3	18		85.9558			1.64364		0.980065	N
74	G2	FALSE	BAT 158	0.201273	prdm16	UNKNOWN	SYBR	None	38.589	21.1724	70.3327	25.4487	25.5966	0.147857		0.331919	-5.27012	TRUE	0.746017	TRUE	3	18		86.073			1.64229		0.988537	N
75	G3	FALSE	BAT 181	0.271579	prdm16	UNKNOWN	SYBR	None	30.5086	13.5727	68.5771	24.6999	24.6359	0.0640068		0.670892	-4.93115	TRUE	0.746017	TRUE	3	17		86.073			1.6485		0.992455	N
76	G4	FALSE	BAT 182	0.149773	prdm16	UNKNOWN	SYBR	None	20.4099	13.0572	31.903	25.9123	25.767	0.145391		1.25084	-4.3512	TRUE	0.746017	TRUE	3	18		86.073			1.6601		0.993707	N
77	G5	FALSE	WAT 93	0.309515	prdm16	UNKNOWN	SYBR	None	2.23054	0.886173	5.6144	28.266	28.3891	0.123036		4.44464	-1.1574	TRUE	0.746017	TRUE	3	21		86.073			1.65423		0.986275	N
78	G6	FALSE	WAT 104	0.223607	prdm16	UNKNOWN	SYBR	None	3.26537	1.67614	6.36142	28.7542	28.7334	0.020793		3.89479	-1.70724	TRUE	0.746017	TRUE	3	21		86.073			1.66078		0.989006	N
79	G7	FALSE	WAT 179	0.485226	prdm16	UNKNOWN	SYBR	None	3.33597	0.784773	14.1808	28.2198	28.141	0.0787849		3.86393	-1.73811	TRUE	0.746017	TRUE	3	21		86.073			1.65277		0.984506	N
80	G8	FALSE	WAT 180	0.118052	prdm16	UNKNOWN	SYBR	None	2.06786	1.45418	2.94053	29.4071	29.2937	0.113413		4.5539	-1.04814	TRUE	0.746017	TRUE	3	22		86.073			1.66056		0.991242	N
81	G9	FALSE	BgAT 93	0.331961	prdm16	UNKNOWN	SYBR	None	2.95152	1.09668	7.94349	29.7473	30.0792	0.331848		4.04058	-1.56146	TRUE	0.746017	TRUE	3	22		86.073			1.66451		0.988771	N
82	G10	FALSE	BgAT 104	0.0829041	prdm16	UNKNOWN	SYBR	None	2.05558	1.60529	2.63217	30.0247	29.9843	0.0403948		4.56249	-1.03955	TRUE	0.746017	TRUE	3	22		86.073			1.65832		0.987732	N
83	G11	FALSE	BgAT 179	0.165747	prdm16	UNKNOWN	SYBR	None	3.26812	1.99351	5.35771	29.5803	29.4762	0.104164		3.89357	-1.70846	TRUE	0.746017	TRUE	3	22		86.073			1.64911		0.983071	N
84	G12	FALSE	BgAT 180	0.167888	prdm16	UNKNOWN	SYBR	None	4.10544	2.48832	6.77349	29.3296	29.4873	0.157692		3.5645	-2.03754	TRUE	0.746017	TRUE	3	22		85.9558			1.63669		0.983708	N
85	H1	FALSE	BAT 140	0.337991	prdm16	UNKNOWN	SYBR	None	56.6971	20.6912	155.359	25.3016	25.6147	0.313115		-0.223166	-5.8252	TRUE	0.746017	TRUE	3	18		85.9558			1.63759		0.964129	N
86	H2	FALSE	BAT 158	0.201273	prdm16	UNKNOWN	SYBR	None	38.589	21.1724	70.3327	25.7444	25.5966	0.147857		0.331919	-5.27012	TRUE	0.746017	TRUE	3	19		85.9558			1.63905		0.989398	N
87	H3	FALSE	BAT 181	0.271579	prdm16	UNKNOWN	SYBR	None	30.5086	13.5727	68.5771	24.5719	24.6359	0.0640068		0.670892	-4.93115	TRUE	0.746017	TRUE	3	17		86.073			1.63742		0.987425	N
88	H4	FALSE	BAT 182	0.149773	prdm16	UNKNOWN	SYBR	None	20.4099	13.0572	31.903	25.6216	25.767	0.145391		1.25084	-4.3512	TRUE	0.746017	TRUE	3	18		86.073			1.65355		0.984724	N
89	H5	FALSE	WAT 93	0.309515	prdm16	UNKNOWN	SYBR	None	2.23054	0.886173	5.6144	28.5121	28.3891	0.123036		4.44464	-1.1574	TRUE	0.746017	TRUE	3	21		86.073			1.66861		0.984425	N
90	H6	FALSE	WAT 104	0.223607	prdm16	UNKNOWN	SYBR	None	3.26537	1.67614	6.36142	28.7126	28.7334	0.020793		3.89479	-1.70724	TRUE	0.746017	TRUE	3	21		86.1903			1.65579		0.991704	N
91	H7	FALSE	WAT 179	0.485226	prdm16	UNKNOWN	SYBR	None	3.33597	0.784773	14.1808	28.0622	28.141	0.0787849		3.86393	-1.73811	TRUE	0.746017	TRUE	3	21		86.1903			1.65354		0.984286	N
92	H8	FALSE	WAT 180	0.118052	prdm16	UNKNOWN	SYBR	None	2.06786	1.45418	2.94053	29.1803	29.2937	0.113413		4.5539	-1.04814	TRUE	0.746017	TRUE	3	22		86.073			1.65062		0.98833	N
93	H9	FALSE	BgAT 93	0.331961	prdm16	UNKNOWN	SYBR	None	2.95152	1.09668	7.94349	30.411	30.0792	0.331848		4.04058	-1.56146	TRUE	0.746017	TRUE	3	23		86.073			1.6563		0.989916	N
94	H10	FALSE	BgAT 104	0.0829041	prdm16	UNKNOWN	SYBR	None	2.05558	1.60529	2.63217	29.9439	29.9843	0.0403948		4.56249	-1.03955	TRUE	0.746017	TRUE	3	23		86.073			1.65246		0.988749	N
95	H11	FALSE	BgAT 179	0.165747	prdm16	UNKNOWN	SYBR	None	3.26812	1.99351	5.35771	29.372	29.4762	0.104164		3.89357	-1.70846	TRUE	0.746017	TRUE	3	22		85.9558			1.63995		0.980962	N
96	H12	FALSE	BgAT 180	0.167888	prdm16	UNKNOWN	SYBR	None	4.10544	2.48832	6.77349	29.645	29.4873	0.157692		3.5645	-2.03754	TRUE	0.746017	TRUE	3	22		85.9558			1.64109		0.991168	N
Analysis Type	Singleplex
Endogenous Control	tbp
RQ Min/Max Confidence Level	95.0
Reference Sample	BAT 93
