# Supplementary material for: Adipocytes influence choroidal neovascularization via PRDM16
Source: EMBO Mol Med. 2026 May 19;18(6):2379–403. doi: 10.1038/s44321-026-00441-5 (PMC13269495; doi:10.1038/s44321-026-00441-5)
Supplement: Supplementary file 4 — Source data Fig. 3 [file 44321_2026_441_MOESM4_ESM.zip › Figure 3/3B/qPCR Prdm16 Different tissues AQcre and AQPrdm16.xlsx]

## Sheet: Prdm16 exp
										Normalized
eWAT	Group	Sample	Ct Prdm16	Ct Tbp	Delta CT	X control	Ddelta CT	RQ	Mean	RQ		Prdm16
Experiment 1,2,3	Aqcre	n1	28.9194	24.0962	4.82325	4.22733	0.595912	0.661626	1.05512	0.627062		Sham	CNV
		n2	28.8977	24.6481	4.24959		0.0222521	0.984694		0.933252		0.627062	0.815232
		n3	27.4717	23.9545	3.51727		-0.710067	1.63588		1.55042		0.933252	1.19344
		n4	28.5163	24.197	4.31924		0.0919027	0.938284		0.889267		1.55042	1.21925
	AQPrdm16	n1	28.3891	23.9444	4.44464		0.217309	0.860168		0.815232		0.889267	0.755775
		n2	28.7334	24.8386	3.89479		-0.33254	1.25923		1.19344
		n3	28.141	24.277	3.86393		-0.363404	1.28646		1.21925
		n4	29.2937	24.7398	4.5539		0.326562	0.797435		0.755775
												t.test	0.986475
										Normalized
iBAT	Group	Sample	Ct Prdm16	Ct Tbp	Delta CT	X control	Ddelta CT	RQ	Mean	RQ		Prdm16
Experiment 1,2,3	Aqcre	n1	25.6147	25.8379	-0.223167	0.50762	-0.730787	1.65954	1.06987	1.55117		Sham	CNV
		n2	25.5966	25.2647	0.331921		-0.175699	1.12951		1.05575		1.55117	0.0273589
		n3	24.6359	23.965	0.670891		0.163271	0.892998		0.834683		1.05575	0.0228122
		n4	25.767	24.5161	1.25084		0.743216	0.597406		0.558394		0.834683	0.034379
	AQPrdm16	n1	29.4672	23.8652	5.60204		5.09442	0.0292703		0.0273589		0.558394	0.0248167
		n2	30.1211	24.2568	5.86424		5.35662	0.024406		0.0228122
		n3	29.2807	24.0082	5.27252		4.7649	0.0367809		0.034379
		n4	29.2436	23.5009	5.74273		5.23511	0.0265506		0.0248167
												t.test	0.00357328
										Normalized
iWAT	Group	Sample	Ct Prdm16	Ct Tbp	Delta CT	X control	Ddelta CT	RQ	Mean	RQ		Prdm16
Experiment 1,2,3	Aqcre	n1	26.1846	24.7288	1.45582	1.60062	-0.144796	1.10557	1.0336	1.06964		Sham	CNV
		n2	26.8807	25.0408	1.83986		0.239243	0.84719		0.819651		1.06964	0.178298
		n3	26.1252	24.0925	2.03266		0.432037	0.741214		0.71712		0.819651	0.124175
		n4	26.0209	24.9468	1.07413		-0.526484	1.44041		1.39359		0.71712	0.197424
	AQPrdm16	n1	30.0792	26.0386	4.04058		2.43996	0.184289		0.178298		1.39359	0.248005
		n2	29.9843	25.4218	4.56249		2.96187	0.128347		0.124175
		n3	29.4762	25.5826	3.89357		2.29296	0.204057		0.197424
		n4	29.4873	25.9228	3.5645		1.96388	0.256338		0.248005
												t.test	0.00179357
										Normalized
Heart	Group	Sample	Ct Prdm16	Ct Tbp	Delta CT	X control	Ddelta CT	RQ	Mean	RQ		Prdm16
Experiment 1,2,3	Aqcre	n1	27.3593	25.8593	1.50007	1.71057	-0.210505	1.15709	1.0088	1.147		Sham	CNV
		n2	27.5645	25.5991	1.96545		0.254881	0.838056		0.830749		1.147	1.16029
		n3	26.7202	25.054	1.6662		-0.0443764	1.03124		1.02225		0.830749	0.800521
	AQPrdm16	n1	26.6808	25.1974	1.48345		-0.227125	1.1705		1.16029		1.02225	0.628879
		n2	26.7157	24.6968	2.01893		0.308355	0.807562		0.800521
		n3	27.8655	25.4984	2.36708		0.656511	0.634411		0.628879
												t.test	0.493252
										Normalized
Lung	Group	Sample	Ct Prdm16	Ct Tbp	Delta CT	X control	Ddelta CT	RQ	Mean	RQ		Prdm16
Experiment 1,2,3	Aqcre	n1	27.0592	27.5625	-0.503315	-0.526031	0.0227165	0.984377	1.19463	0.824002		Sham	CNV
		n2	35.0414	34.5058	0.535606		1.06164	0.479088		0.401034		0.824002	0.67576
		n3	34.6665	36.2769	-1.61039		-1.08435	2.12043		1.77496		0.401034	0.687616
	AQPrdm16	n1	27.959	28.1761	-0.217178		0.308853	0.807283		0.67576		1.77496	1.49484
		n2	27.6004	27.8427	-0.242271		0.28376	0.821447		0.687616
		n3	29.6082	30.9708	-1.36259		-0.836554	1.78578		1.49484
												t.test	0.927564
