# Supplementary material for: Adipocytes influence choroidal neovascularization via PRDM16
Source: EMBO Mol Med. 2026 May 19;18(6):2379–403. doi: 10.1038/s44321-026-00441-5 (PMC13269495; doi:10.1038/s44321-026-00441-5)
Supplement: Supplementary file 4 — Source data Fig. 3 [file 44321_2026_441_MOESM4_ESM.zip › Figure 3/3H-I/qPCR choro angiogenesis and inflammation.xlsx]

## Sheet: 3 days
3 days post laser										Normalized
Choro	Group	Sample	Ct Il1b	Ct Bact	Delta CT	X control	Ddelta CT	RQ	Mean	RQ		Il1b
Experiment 1	Sham	n1	29.9045	18.7143	11.1902	9.88417	1.306	0.404439	1.18722	0.34066		Sham	CNV
		n2	28.1684	18.8094	9.35902		-0.525143	1.43908		1.21214		0.34066	2.79234
		n3	29.8945	20.7912	9.10331		-0.780862	1.71816		1.4472		1.21214	1.01916
	CNV	n1	26.5035	18.3484	8.1551		-1.72907	3.31514		2.79234		1.4472	1.98344
		n2	28.533	18.9238	9.6092		-0.274968	1.20997		1.01916		0.809385	1.1754
		n3	27.8267	19.1782	8.64857		-1.2356	2.35479		1.98344		1.19062	3.96794
Experiment 2	Sham	n4	29.603	20.4621	9.14088	8.86248	0.278405	0.824502	1.01868	0.809385			3.46293
		n5	29.0136	20.4295	8.58407		-0.278405	1.21285		1.19062
	CNV	n4	27.1799	18.5773	8.60263		-0.259849	1.19735		1.1754		t.test	0.0372857
		n5	27.6381	20.7907	6.84739		-2.01509	4.04205		3.96794
		n6	27.5662	20.5224	7.04379		-1.81869	3.52761		3.46293
										Normalized
Choro	Group	Sample	Ct Il6	Ct Bact	Delta CT	X control	Ddelta CT	RQ	Mean	RQ
Experiment 1	Sham	n1	31.3359	18.7143	12.6216	12.5434	0.0782223	0.947224	1.00177	0.945554		Il6
		n2	31.3931	18.8094	12.5837		0.0403118	0.972445		0.97073		Sham	CNV
		n3	33.216	20.7912	12.4249		-0.118534	1.08563		1.08372		0.945554	5.04273
	CNV	n1	28.555	18.3484	10.2066		-2.33675	5.05164		5.04273		0.97073	1.26984
		n2	31.12	18.9238	12.1962		-0.347198	1.27209		1.26984		1.08372	1.70052
		n3	30.953	19.1782	11.7749		-0.768524	1.70353		1.70052		0.640406	1.19239
Experiment 2	Sham	n4	31.3002	20.4621	10.838	10.295	0.543058	0.686314	1.07169	0.640406		1.35959	3.21494
		n5	30.1814	20.4295	9.75191		-0.543058	1.45706		1.35959			5.31334
	CNV	n4	28.5185	18.5773	9.94123		-0.353743	1.27787		1.19239
		n5	29.301	20.7907	8.51029		-1.78468	3.44541		3.21494		t.test	0.0471596
		n6	28.3078	20.5224	7.78547		-2.5095	5.69423		5.31334
										Normalized
Choro	Group	Sample	Ct Tnf	Ct Bact	Delta CT	X control	Ddelta CT	RQ	Mean	RQ		Tnf
Experiment 1	Sham	n1	31.3206	21.4108	9.90987	10.6001	-0.690229	1.61354	1.09846	1.46892		Sham	CNV
		n2	31.6091	21.1936	10.4155		-0.184614	1.13651		1.03465		1.46892	1.51791
		n3	34.515	23.0401	11.4749		0.874842	0.545313		0.496437		1.03465	1.26399
	CNV	n1	30.6891	20.8266	9.86255		-0.737558	1.66735		1.51791		0.496437	1.03456
		n2	31.2688	21.1421	10.1266		-0.473466	1.38844		1.26399		0.328882	0.372546
		n3	31.4615	21.0459	10.4156		-0.184493	1.13642		1.03456		1.67112	0.115559
Experiment 2	Sham	n4	29.7626	20.4355	9.32708	8.1545	1.17258	0.443626	1.34889	0.328882			0.909955
		n5	28.0109	21.029	6.98191		-1.17258	2.25415		1.67112
	CNV	n4	28.531	19.3838	9.14723		0.992737	0.502524		0.372546
		n5	31.8524	21.0163	10.836		2.68153	0.155876		0.115559
		n6	27.9682	20.1094	7.85886		-0.295639	1.22743		0.909955
												t.test	0.707107
										Normalized
Choro	Group	Sample	Ct Plgf	Ct Bact	Delta CT	X control	Ddelta CT	RQ	Mean	RQ
Experiment 1	Sham	n1	28.122	21.4108	6.71123	6.50782	0.203405	0.868498	1.07688	0.806493		Plgf
		n2	26.9576	21.1936	5.76405		-0.743778	1.67456		1.555		Sham	CNV
		n3	30.0883	23.0401	7.0482		0.540373	0.687593		0.638504		0.806493	1.32969
	CNV	n1	26.8164	20.8266	5.98988		-0.517948	1.43192		1.32969		1.555	0.625694
		n2	28.2196	21.1421	7.07743		0.569611	0.673799		0.625694		0.638504	2.12645
		n3	26.3584	21.0459	5.31252		-1.19531	2.28994		2.12645		0.48983	0.73978
Experiment 2	Sham	n4	26.4797	20.4355	6.0442	5.23202	0.81218	0.569521	1.16269	0.48983		1.51017	0.768864
		n5	25.4488	21.029	4.41984		-0.81218	1.75586		1.51017			1.82538
	CNV	n4	24.8332	19.3838	5.44938		0.217363	0.860136		0.73978
		n5	26.4101	21.0163	5.39375		0.161732	0.893951		0.768864		t.test	0.515463
		n6	24.2557	20.1094	4.14635		-1.08567	2.12236		1.82538
										Normalized
Choro	Group	Sample	Ct Vegf	Ct Bact	Delta CT	X control	Ddelta CT	RQ	Mean	RQ		Vegf
Experiment 1	Sham	n1	27.3772	19.9842	7.39295	7.29993	0.0930163	0.93756	1.00139	0.936257		Sham	CNV
		n2	27.0599	19.8534	7.20655		-0.0933793	1.06687		1.06538		0.936257	1.22071
		n3	28.9315	21.6312	7.30029		0.000363032	0.999748		0.998359		1.06538	1.03968
	CNV	n1	26.2557	19.2455	7.0102		-0.289731	1.22241		1.22071		0.998359	1.79181
		n2	27.1329	19.8911	7.24178		-0.0581506	1.04113		1.03968		0.78031	0.398836
		n3	26.1738	19.7173	6.45651		-0.843423	1.7943		1.79181		1.21969	0.724612
Experiment 2	Sham	n4	26.6426	20.4746	6.16805	5.84586	0.322197	0.799851	1.02504	0.78031			1.37691
		n5	25.7012	20.1776	5.52366		-0.322197	1.25023		1.21969
	CNV	n4	26.8009	19.6646	7.13631		1.29045	0.408823		0.398836
		n5	27.4232	21.1483	6.27489		0.429037	0.742757		0.724612
		n6	25.8404	20.4917	5.34874		-0.497118	1.41139		1.37691
												t.test	0.699508
										Normalized		Flt1
Choro	Group	Sample	Ct Flt1	Ct Bact	Delta CT	X control	Ddelta CT	RQ	Mean	RQ		Sham	CNV
Experiment 1	Sham	n1	27.7282	19.9842	7.74399	7.27276	0.471228	0.72135	1.03833	0.69472		0.69472	1.19224
		n2	26.6289	19.8534	6.77551		-0.497253	1.41152		1.35941		1.35941	0.622048
		n3	28.93	21.6312	7.29879		0.0260245	0.982123		0.945866		0.945866	1.47352
	CNV	n1	26.2103	19.2455	6.96481		-0.307948	1.23795		1.19224		0.694709	0.509493
		n2	27.7945	19.8911	7.9034		0.630635	0.645892		0.622048		1.30529	0.562673
		n3	26.3766	19.7173	6.65923		-0.613534	1.53		1.47352			2.04551
Experiment 2	Sham	n4	26.7355	20.4746	6.26097	5.80602	0.454946	0.729538	1.05013	0.694709
		n5	25.5287	20.1776	5.35108		-0.454946	1.37073		1.30529
	CNV	n4	26.3729	19.6646	6.70832		0.902293	0.535036		0.509493
		n5	27.7134	21.1483	6.56508		0.759057	0.590882		0.562673
		n6	25.1947	20.4917	4.70299		-1.10303	2.14806		2.04551		t.test	0.830676

## Sheet: 7 days
7 days post laser										Normalized
Choro	Group	Sample	Ct Il1b	Ct Bact	Delta CT	X control	Ddelta CT	RQ	Mean	RQ		Il1b
Experiment 1	Sham	n1	30.3807	18.9732	11.4075	10.7381	0.669366	0.628783	1.10168	0.570749		Sham	CNV
		n2	29.4847	18.5796	10.9051		0.16703	0.890675		0.808469		0.570749	1.41691
		n3	29.3511	19.4494	9.90172		-0.836396	1.78558		1.62078		0.808469	1.17344
	CNV	n1	28.7825	18.6869	10.0957		-0.642459	1.56099		1.41691		1.62078	1.01202
		n2	29.5054	19.1377	10.3677		-0.370444	1.29275		1.17344		1.18468	1.08056
		n3	28.9305	18.3494	10.5812		-0.156943	1.11492		1.01202		1.19465	0.620672
Experiment 2	Sham	n4	28.956	18.4433	10.5127	10.8196	-0.306833	1.23699	1.04416	1.18468		0.620671	0.495729
		n5	30.5987	20.098	10.5006		-0.318928	1.2474		1.19465
		n6	30.5233	19.078	11.4453		0.625761	0.648078		0.620671		t.test	0.881056
	CNV	n4	29.8599	19.2144	10.6454		-0.174114	1.12827		1.08056
		n5	30.7261	19.2808	11.4453		0.625759	0.648079		0.620672
		n6	30.6869	18.9173	11.7696		0.950039	0.517619		0.495729
										Normalized
Choro	Group	Sample	Ct Il6	Ct Bact	Delta CT	X control	Ddelta CT	RQ	Mean	RQ		Il6
Experiment 1	Sham	n1	33.1967	18.9732	14.2235	13.8205	0.402946	0.756312	1.30083	0.581406		Sham	CNV
		n2	30.996	18.5796	12.4164		-1.40414	2.6466		2.03454		0.581406	1.86111
		n3	34.2711	19.4494	14.8217		1.00119	0.499587		0.384052		2.03454	0.683032
	CNV	n1	31.2318	18.6869	12.5449		-1.27559	2.42099		1.86111		0.384052	0.898457
		n2	33.1288	19.1377	13.9911		0.17054	0.88851		0.683032		0.18482	1.00481
		n3	31.9449	18.3494	13.5956		-0.224957	1.16874		0.898457		2.13588	1.38335
Experiment 2	Sham	n4	33.875	18.4433	15.4317	13.6288	1.80285	0.286607	1.55074	0.18482		0.679296	0.222234
		n5	31.9991	20.098	11.901		-1.72779	3.31219		2.13588
		n6	32.6317	19.078	13.5537		-0.0750656	1.05341		0.679296		t.test	0.983629
	CNV	n4	32.2034	19.2144	12.9889		-0.639874	1.55819		1.00481
		n5	31.8085	19.2808	12.5277		-1.10112	2.14521		1.38335
		n6	34.083	18.9173	15.1657		1.53689	0.344627		0.222234
										Normalized
Choro	Group	Sample	Ct Vegfa	Ct Bact	Delta CT	X control	Ddelta CT	RQ	Mean	RQ		Vegfa
Experiment 1	Sham	n1	25.577	19.6194	5.9576	5.97449	-0.0168839	1.01177	1.01314	0.99865		Sham	CNV
		n2	24.9348	19.2383	5.69651		-0.277981	1.2125		1.19677		0.99865	0.716018
		n3	25.8708	19.6014	6.26935		0.294865	0.815149		0.804577		1.19677	0.702716
	CNV	n1	26.375	19.9374	6.43759		0.4631	0.725426		0.716018		0.804577	0.694864
		n2	27.1334	20.6688	6.46464		0.490154	0.711949		0.702716		0.551608	0.821718
		n3	25.8379	19.357	6.48085		0.506365	0.703994		0.694864		1.6152	0.918095
Experiment 2	Sham	n4	24.215	17.2	7.015	6.3	0.715	0.609205	1.10442	0.551608		0.833189	0.750912
		n5	24.685	19.22	5.465		-0.835	1.78386		1.6152		0.895264	1.08666
		n6	24.58	18.16	6.42		0.12	0.920188		0.833189		0.815451	0.494981
	CNV	n4	24.405	17.965	6.44		0.14	0.907519		0.821718		1.28928	0.445841
		n5	25.095	18.815	6.28		-0.02	1.01396		0.918095
		n6	24.51	17.94	6.57		0.27	0.82932		0.750912		t.test	0.0511788
Experiment 3	Sham	n7	25.1812	17.9462	7.23504	7.10455	0.130491	0.913521	1.02039	0.895264
		n8	25.386	18.0162	7.36976		0.265205	0.832081		0.815451
		n9	24.9504	18.2415	6.70886		-0.395695	1.31558		1.28928
	CNV	n7	25.294	18.3385	6.95552		-0.14903	1.10882		1.08666
		n8	25.8562	17.7662	8.08998		0.985429	0.505075		0.494981
		n9	25.2632	17.0224	8.24083		1.13628	0.454932		0.445841
										Normalized
Choro	Group	Sample	Ct Plgf	Ct Bact	Delta CT	X control	Ddelta CT	RQ	Mean	RQ		Pgf
Experiment 1	Sham	n1	25.5242	19.6194	5.90479	5.807	0.097791	0.934463	1.02001	0.916134		Sham	CNV
		n2	25.3331	19.2383	6.09483		0.287832	0.819132		0.803066		0.916134	1.40319
		n3	25.0228	19.6014	5.42138		-0.385623	1.30642		1.2808		0.803066	0.675758
	CNV	n1	25.2271	19.9374	5.28971		-0.517287	1.43126		1.40319		1.2808	0.762312
		n2	27.0126	20.6688	6.34384		0.536844	0.689277		0.675758		0.923486	1.32948
		n3	25.527	19.357	6.16997		0.362968	0.777563		0.762312		1.25169	0.865448
Experiment 2	Sham	n4	25.1947	18.3039	6.89076	6.79885	0.0919043	0.938283	1.01602	0.923486		0.824825	1.03691
		n5	25.2198	18.7677	6.45204		-0.346811	1.27175		1.25169
		n6	25.7231	18.6694	7.05376		0.254906	0.838042		0.824825		t.test	0.93691
	CNV	n4	24.6453	18.2803	6.36505		-0.433801	1.35079		1.32948
		n5	25.3868	18.4024	6.9844		0.185548	0.879315		0.865448
		n6	24.9632	18.2396	6.72363		-0.0752214	1.05352		1.03691
										Normalized
Choro	Group	Sample	Ct Flt1	Ct Bact	Delta CT	X control	Ddelta CT	RQ	Mean	RQ		Flt1
Experiment 1	Sham	n1	25.3122	19.2657	6.04649	6.2128	-0.166304	1.12218	1.01906	1.10119		Sham	CNV
		n2	25.5916	19.6169	5.97464		-0.238159	1.17949		1.15742		1.10119	2.07194
		n3	25.5122	18.8949	6.61726		0.404463	0.755518		0.741386		1.15742	1.22869
	CNV	n1	25.4307	20.2961	5.13457		-1.07822	2.11143		2.07194		0.741386	0.854664
		n2	26.2121	20.3236	5.88844		-0.324356	1.25211		1.22869		0.692644	1.95909
		n3	25.2653	18.8531	6.41213		0.199329	0.870955		0.854664		1.65885	1.2313
Experiment 2	Sham	n4	23.725	17.2	6.525	6.13667	0.388333	0.764012	1.10304	0.692644		0.648503	1.03899
		n5	24.485	19.22	5.265		-0.871667	1.82978		1.65885		1.09573	0.941947
		n6	24.78	18.16	6.62		0.483333	0.715323		0.648503		0.960636	0.502368
	CNV	n4	22.99	17.965	5.025		-1.11167	2.16095		1.95909		0.943639	0.449091
		n5	24.51	18.815	5.695		-0.441667	1.35817		1.2313
		n6	23.88	17.94	5.94		-0.196667	1.14605		1.03899		t.test	0.518948
Experiment 3	Sham	n7	24.2193	17.9462	6.27305	6.40818	-0.135135	1.0982	1.00225	1.09573
		n8	24.4791	18.0162	6.46287		0.05469	0.962801		0.960636
		n9	24.7302	18.2415	6.48863		0.080445	0.945766		0.943639
	CNV	n7	24.8297	18.3385	6.49122		0.0830332	0.944071		0.941947
		n8	25.1644	17.7662	7.39812		0.989936	0.5035		0.502368
		n9	24.5823	17.0224	7.55985		1.15167	0.450104		0.449091
										Normalized
Choro	Group	Sample	Ct Tnf	Ct Bact	Delta CT	X control	Ddelta CT	RQ	Mean	RQ		Tnf
Experiment 1	Sham	n1	30.7375	19.2657	11.4719	11.2076	0.26425	0.832632	1.00816	0.825894		Sham	CNV
		n2	30.6852	19.6169	11.0682		-0.139395	1.10144		1.09253		0.825894	0.833571
		n3	29.9777	18.8949	11.0828		-0.124855	1.0904		1.08158		1.09253	1.12893
	CNV	n1	31.7546	20.2961	11.4585		0.250902	0.840371		0.833571		1.08158	0.863954
		n2	31.3445	20.3236	11.0209		-0.186674	1.13814		1.12893		0.692526	0.493369
		n3	30.26	18.8531	11.4069		0.199253	0.871001		0.863954		0.752376	0.628479
Experiment 2	Sham	n4	30.0638	18.3039	11.7598	11.3309	0.428883	0.742837	1.07265	0.692526		1.5551	0.437546
		n5	30.408	18.7677	11.6402		0.309298	0.807034		0.752376		1.33339	1.23223
		n6	29.2621	18.6694	10.5928		-0.738181	1.66807		1.5551		0.934561	0.943018
	CNV	n4	30.5293	18.2803	12.249		0.918086	0.529211		0.493369		0.732053	0.786958
		n5	30.3022	18.4024	11.8998		0.568888	0.674136		0.628479
		n6	30.6619	18.2396	12.4223		1.09132	0.469332		0.437546		t.test	0.185951
Experiment 3	Sham	n7	28.9778	18.5221	10.4557	10.915	-0.45927	1.37485	1.03109	1.33339
		n8	29.6633	18.6948	10.9684		0.0534649	0.963619		0.934561
		n9	29.7239	18.4031	11.3208		0.405806	0.754815		0.732053
	CNV	n7	29.2059	18.6364	10.5695		-0.345449	1.27055		1.23223
		n8	29.1576	18.2021	10.9554		0.0404682	0.972339		0.943018
		n9	28.9136	17.6972	11.2164		0.301466	0.811427		0.786958
