# Supplementary material for: Adipocytes influence choroidal neovascularization via PRDM16
Source: EMBO Mol Med. 2026 May 19;18(6):2379–403. doi: 10.1038/s44321-026-00441-5 (PMC13269495; doi:10.1038/s44321-026-00441-5)
Supplement: Supplementary file 4 — Source data Fig. 3 [file 44321_2026_441_MOESM4_ESM.zip › Figure 3/3H-I/3 days/2021-05-14 adipoq-cre and adipoq-cre-prdm16 choro 3 days il1b and il6 .xls]

## Sheet: Sample Setup
Block Type	96-Well Block (0.2mL)
Calibration Background is expired	No
Calibration Background performed on	11-24-2020
Calibration Normalization FAM-ROX is expired	No
Calibration Normalization FAM-ROX performed on	11-24-2020
Calibration Normalization VIC-ROX is expired	No
Calibration Normalization VIC-ROX performed on	11-24-2020
Calibration Pure Dye CY3 is expired	Yes
Calibration Pure Dye CY3 performed on	03-26-2020
Calibration Pure Dye CY5 is expired	Yes
Calibration Pure Dye CY5 performed on	03-26-2020
Calibration Pure Dye FAM is expired	No
Calibration Pure Dye FAM performed on	11-24-2020
Calibration Pure Dye NED is expired	No
Calibration Pure Dye NED performed on	09-15-2020
Calibration Pure Dye ROX is expired	No
Calibration Pure Dye ROX performed on	11-24-2020
Calibration Pure Dye SYBR is expired	No
Calibration Pure Dye SYBR performed on	11-24-2020
Calibration Pure Dye TAMRA is expired	No
Calibration Pure Dye TAMRA performed on	11-24-2020
Calibration Pure Dye VIC is expired	No
Calibration Pure Dye VIC performed on	11-24-2020
Calibration ROI is expired	No
Calibration ROI performed on	11-24-2020
Calibration Uniformity is expired	No
Calibration Uniformity performed on	11-24-2020
Chemistry	SYBR_GREEN
Date Created	2021-05-14 17:55:07 PM EDT
Experiment Barcode
Experiment Comment
Experiment File Name	P:\ABI-2\Sapieha\Roberto\CNV B6\Choroid\2021-05-14 adipoq-cre and adipoq-cre-prdm16 choro IL1b and IL6 n4-6.eds
Experiment Name	2021-05-14 adipoq-cre and adipoq-cre-prdm16 choro IL1b and IL6 n4-6
Experiment Run End Time	2021-05-14 20:43:52 PM EDT
Experiment Type	Comparative Cт (ΔΔCт)
Instrument Name	278870006
Instrument Serial Number	278870006
Instrument Type	QuantStudio(TM) 7 Flex System
Passive Reference	ROX
Quantification Cycle Method	Ct
Signal Smoothing On	true
Stage/ Cycle where Analysis is performed	Stage 2, Step 2
User Name
Well	Well Position	Sample Name	Sample Color	Biogroup Name	Biogroup Color	Target Name	Target Color	Task	Reporter	Quencher	Quantity	Comments
1	A1	Adipoq-cre Sham 364	RGB(176,23,31)			BACT	RGB(176,23,31)	UNKNOWN	SYBR	None
2	A2	Adipoq-cre Sham 365	RGB(0,0,255)			BACT	RGB(176,23,31)	UNKNOWN	SYBR	None
3	A3	Adipoq-cre Sham 366	RGB(0,139,69)			BACT	RGB(176,23,31)	UNKNOWN	SYBR	None
4	A4	Adipoq-cre CNV 288	RGB(255,127,0)			BACT	RGB(176,23,31)	UNKNOWN	SYBR	None
5	A5	Adipoq-cre CNV 289	RGB(139,137,112)			BACT	RGB(176,23,31)	UNKNOWN	SYBR	None
6	A6	Adipoq-cre CNV 290	RGB(238,121,66)			BACT	RGB(176,23,31)	UNKNOWN	SYBR	None
7	A7	Adipoq-cre-prdm16 Sham 463	RGB(142,56,142)			BACT	RGB(176,23,31)	UNKNOWN	SYBR	None
8	A8	Adipoq-cre-prdm16 Sham 464	RGB(198,113,113)			BACT	RGB(176,23,31)	UNKNOWN	SYBR	None
9	A9	Adipoq-cre-prdm16 Sham 515	RGB(0,245,255)			BACT	RGB(176,23,31)	UNKNOWN	SYBR	None
10	A10	Adipoq-cre-prdm16 CNV 281	RGB(238,220,130)			BACT	RGB(176,23,31)	UNKNOWN	SYBR	None
11	A11	Adipoq-cre-prdm16 CNV 285	RGB(238,238,0)			BACT	RGB(176,23,31)	UNKNOWN	SYBR	None
12	A12	Adipoq-cre-prdm16 CNV 286	RGB(142,142,56)			BACT	RGB(176,23,31)	UNKNOWN	SYBR	None
13	B1	Adipoq-cre Sham 364	RGB(176,23,31)			BACT	RGB(176,23,31)	UNKNOWN	SYBR	None
14	B2	Adipoq-cre Sham 365	RGB(0,0,255)			BACT	RGB(176,23,31)	UNKNOWN	SYBR	None
15	B3	Adipoq-cre Sham 366	RGB(0,139,69)			BACT	RGB(176,23,31)	UNKNOWN	SYBR	None
16	B4	Adipoq-cre CNV 288	RGB(255,127,0)			BACT	RGB(176,23,31)	UNKNOWN	SYBR	None
17	B5	Adipoq-cre CNV 289	RGB(139,137,112)			BACT	RGB(176,23,31)	UNKNOWN	SYBR	None
18	B6	Adipoq-cre CNV 290	RGB(238,121,66)			BACT	RGB(176,23,31)	UNKNOWN	SYBR	None
19	B7	Adipoq-cre-prdm16 Sham 463	RGB(142,56,142)			BACT	RGB(176,23,31)	UNKNOWN	SYBR	None
20	B8	Adipoq-cre-prdm16 Sham 464	RGB(198,113,113)			BACT	RGB(176,23,31)	UNKNOWN	SYBR	None
21	B9	Adipoq-cre-prdm16 Sham 515	RGB(0,245,255)			BACT	RGB(176,23,31)	UNKNOWN	SYBR	None
22	B10	Adipoq-cre-prdm16 CNV 281	RGB(238,220,130)			BACT	RGB(176,23,31)	UNKNOWN	SYBR	None
23	B11	Adipoq-cre-prdm16 CNV 285	RGB(238,238,0)			BACT	RGB(176,23,31)	UNKNOWN	SYBR	None
24	B12	Adipoq-cre-prdm16 CNV 286	RGB(142,142,56)			BACT	RGB(176,23,31)	UNKNOWN	SYBR	None
25	C1	Adipoq-cre Sham 364	RGB(176,23,31)			IL1b	RGB(0,0,255)	UNKNOWN	SYBR	None
26	C2	Adipoq-cre Sham 365	RGB(0,0,255)			IL1b	RGB(0,0,255)	UNKNOWN	SYBR	None
27	C3	Adipoq-cre Sham 366	RGB(0,139,69)			IL1b	RGB(0,0,255)	UNKNOWN	SYBR	None
28	C4	Adipoq-cre CNV 288	RGB(255,127,0)			IL1b	RGB(0,0,255)	UNKNOWN	SYBR	None
29	C5	Adipoq-cre CNV 289	RGB(139,137,112)			IL1b	RGB(0,0,255)	UNKNOWN	SYBR	None
30	C6	Adipoq-cre CNV 290	RGB(238,121,66)			IL1b	RGB(0,0,255)	UNKNOWN	SYBR	None
31	C7	Adipoq-cre-prdm16 Sham 463	RGB(142,56,142)			IL1b	RGB(0,0,255)	UNKNOWN	SYBR	None
32	C8	Adipoq-cre-prdm16 Sham 464	RGB(198,113,113)			IL1b	RGB(0,0,255)	UNKNOWN	SYBR	None
33	C9	Adipoq-cre-prdm16 Sham 515	RGB(0,245,255)			IL1b	RGB(0,0,255)	UNKNOWN	SYBR	None
34	C10	Adipoq-cre-prdm16 CNV 281	RGB(238,220,130)			IL1b	RGB(0,0,255)	UNKNOWN	SYBR	None
35	C11	Adipoq-cre-prdm16 CNV 285	RGB(238,238,0)			IL1b	RGB(0,0,255)	UNKNOWN	SYBR	None
36	C12	Adipoq-cre-prdm16 CNV 286	RGB(142,142,56)			IL1b	RGB(0,0,255)	UNKNOWN	SYBR	None
37	D1	Adipoq-cre Sham 364	RGB(176,23,31)			IL1b	RGB(0,0,255)	UNKNOWN	SYBR	None
38	D2	Adipoq-cre Sham 365	RGB(0,0,255)			IL1b	RGB(0,0,255)	UNKNOWN	SYBR	None
39	D3	Adipoq-cre Sham 366	RGB(0,139,69)			IL1b	RGB(0,0,255)	UNKNOWN	SYBR	None
40	D4	Adipoq-cre CNV 288	RGB(255,127,0)			IL1b	RGB(0,0,255)	UNKNOWN	SYBR	None
41	D5	Adipoq-cre CNV 289	RGB(139,137,112)			IL1b	RGB(0,0,255)	UNKNOWN	SYBR	None
42	D6	Adipoq-cre CNV 290	RGB(238,121,66)			IL1b	RGB(0,0,255)	UNKNOWN	SYBR	None
43	D7	Adipoq-cre-prdm16 Sham 463	RGB(142,56,142)			IL1b	RGB(0,0,255)	UNKNOWN	SYBR	None
44	D8	Adipoq-cre-prdm16 Sham 464	RGB(198,113,113)			IL1b	RGB(0,0,255)	UNKNOWN	SYBR	None
45	D9	Adipoq-cre-prdm16 Sham 515	RGB(0,245,255)			IL1b	RGB(0,0,255)	UNKNOWN	SYBR	None
46	D10	Adipoq-cre-prdm16 CNV 281	RGB(238,220,130)			IL1b	RGB(0,0,255)	UNKNOWN	SYBR	None
47	D11	Adipoq-cre-prdm16 CNV 285	RGB(238,238,0)			IL1b	RGB(0,0,255)	UNKNOWN	SYBR	None
48	D12	Adipoq-cre-prdm16 CNV 286	RGB(142,142,56)			IL1b	RGB(0,0,255)	UNKNOWN	SYBR	None
49	E1	Adipoq-cre Sham 364	RGB(176,23,31)			IL6	RGB(0,139,69)	UNKNOWN	SYBR	None
50	E2	Adipoq-cre Sham 365	RGB(0,0,255)			IL6	RGB(0,139,69)	UNKNOWN	SYBR	None
51	E3	Adipoq-cre Sham 366	RGB(0,139,69)			IL6	RGB(0,139,69)	UNKNOWN	SYBR	None
52	E4	Adipoq-cre CNV 288	RGB(255,127,0)			IL6	RGB(0,139,69)	UNKNOWN	SYBR	None
53	E5	Adipoq-cre CNV 289	RGB(139,137,112)			IL6	RGB(0,139,69)	UNKNOWN	SYBR	None
54	E6	Adipoq-cre CNV 290	RGB(238,121,66)			IL6	RGB(0,139,69)	UNKNOWN	SYBR	None
55	E7	Adipoq-cre-prdm16 Sham 463	RGB(142,56,142)			IL6	RGB(0,139,69)	UNKNOWN	SYBR	None
56	E8	Adipoq-cre-prdm16 Sham 464	RGB(198,113,113)			IL6	RGB(0,139,69)	UNKNOWN	SYBR	None
57	E9	Adipoq-cre-prdm16 Sham 515	RGB(0,245,255)			IL6	RGB(0,139,69)	UNKNOWN	SYBR	None
58	E10	Adipoq-cre-prdm16 CNV 281	RGB(238,220,130)			IL6	RGB(0,139,69)	UNKNOWN	SYBR	None
59	E11	Adipoq-cre-prdm16 CNV 285	RGB(238,238,0)			IL6	RGB(0,139,69)	UNKNOWN	SYBR	None
60	E12	Adipoq-cre-prdm16 CNV 286	RGB(142,142,56)			IL6	RGB(0,139,69)	UNKNOWN	SYBR	None
61	F1	Adipoq-cre Sham 364	RGB(176,23,31)			IL6	RGB(0,139,69)	UNKNOWN	SYBR	None
62	F2	Adipoq-cre Sham 365	RGB(0,0,255)			IL6	RGB(0,139,69)	UNKNOWN	SYBR	None
63	F3	Adipoq-cre Sham 366	RGB(0,139,69)			IL6	RGB(0,139,69)	UNKNOWN	SYBR	None
64	F4	Adipoq-cre CNV 288	RGB(255,127,0)			IL6	RGB(0,139,69)	UNKNOWN	SYBR	None
65	F5	Adipoq-cre CNV 289	RGB(139,137,112)			IL6	RGB(0,139,69)	UNKNOWN	SYBR	None
66	F6	Adipoq-cre CNV 290	RGB(238,121,66)			IL6	RGB(0,139,69)	UNKNOWN	SYBR	None
67	F7	Adipoq-cre-prdm16 Sham 463	RGB(142,56,142)			IL6	RGB(0,139,69)	UNKNOWN	SYBR	None
68	F8	Adipoq-cre-prdm16 Sham 464	RGB(198,113,113)			IL6	RGB(0,139,69)	UNKNOWN	SYBR	None
69	F9	Adipoq-cre-prdm16 Sham 515	RGB(0,245,255)			IL6	RGB(0,139,69)	UNKNOWN	SYBR	None
70	F10	Adipoq-cre-prdm16 CNV 281	RGB(238,220,130)			IL6	RGB(0,139,69)	UNKNOWN	SYBR	None
71	F11	Adipoq-cre-prdm16 CNV 285	RGB(238,238,0)			IL6	RGB(0,139,69)	UNKNOWN	SYBR	None
72	F12	Adipoq-cre-prdm16 CNV 286	RGB(142,142,56)			IL6	RGB(0,139,69)	UNKNOWN	SYBR	None
73	G1	H2O	RGB(238,44,44)			BACT	RGB(176,23,31)	UNKNOWN	SYBR	None
74	G2	H2O	RGB(238,44,44)			IL1b	RGB(0,0,255)	UNKNOWN	SYBR	None
75	G3	H2O	RGB(238,44,44)			IL6	RGB(0,139,69)	UNKNOWN	SYBR	None
76	G4
77	G5
78	G6
79	G7
80	G8
81	G9
82	G10
83	G11
84	G12
85	H1
86	H2
87	H3
88	H4
89	H5
90	H6
91	H7
92	H8
93	H9
94	H10
95	H11
96	H12

## Sheet: Amplification Data
Block Type	96-Well Block (0.2mL)
Calibration Background is expired	No
Calibration Background performed on	11-24-2020
Calibration Normalization FAM-ROX is expired	No
Calibration Normalization FAM-ROX performed on	11-24-2020
Calibration Normalization VIC-ROX is expired	No
Calibration Normalization VIC-ROX performed on	11-24-2020
Calibration Pure Dye CY3 is expired	Yes
Calibration Pure Dye CY3 performed on	03-26-2020
Calibration Pure Dye CY5 is expired	Yes
Calibration Pure Dye CY5 performed on	03-26-2020
Calibration Pure Dye FAM is expired	No
Calibration Pure Dye FAM performed on	11-24-2020
Calibration Pure Dye NED is expired	No
Calibration Pure Dye NED performed on	09-15-2020
Calibration Pure Dye ROX is expired	No
Calibration Pure Dye ROX performed on	11-24-2020
Calibration Pure Dye SYBR is expired	No
Calibration Pure Dye SYBR performed on	11-24-2020
Calibration Pure Dye TAMRA is expired	No
Calibration Pure Dye TAMRA performed on	11-24-2020
Calibration Pure Dye VIC is expired	No
Calibration Pure Dye VIC performed on	11-24-2020
Calibration ROI is expired	No
Calibration ROI performed on	11-24-2020
Calibration Uniformity is expired	No
Calibration Uniformity performed on	11-24-2020
Chemistry	SYBR_GREEN
Date Created	2021-05-14 17:55:07 PM EDT
Experiment Barcode
Experiment Comment
Experiment File Name	P:\ABI-2\Sapieha\Roberto\CNV B6\Choroid\2021-05-14 adipoq-cre and adipoq-cre-prdm16 choro IL1b and IL6 n4-6.eds
Experiment Name	2021-05-14 adipoq-cre and adipoq-cre-prdm16 choro IL1b and IL6 n4-6
Experiment Run End Time	2021-05-14 20:43:52 PM EDT
Experiment Type	Comparative Cт (ΔΔCт)
Instrument Name	278870006
Instrument Serial Number	278870006
Instrument Type	QuantStudio(TM) 7 Flex System
Passive Reference	ROX
Quantification Cycle Method	Ct
Signal Smoothing On	true
Stage/ Cycle where Analysis is performed	Stage 2, Step 2
User Name
Well	Cycle	Target Name	Rn	Delta Rn
1	1	BACT	0.515884	-0.00127849
1	2	BACT	0.517604	-0.000616276
1	3	BACT	0.519021	-0.00025828
1	4	BACT	0.520048	-0.000290099
1	5	BACT	0.521643	0.000246353
1	6	BACT	0.524382	0.00192733
1	7	BACT	0.524712	0.0011988
1	8	BACT	0.524049	-0.000523052
1	9	BACT	0.523639	-0.00199182
1	10	BACT	0.524517	-0.00217211
1	11	BACT	0.527618	-0.000130048
1	12	BACT	0.528704	-0.000102262
1	13	BACT	0.53196	0.00209519
1	14	BACT	0.536341	0.00541786
1	15	BACT	0.550298	0.018316
1	16	BACT	0.57558	0.0425389
1	17	BACT	0.621186	0.0870869
1	18	BACT	0.712639	0.177481
1	19	BACT	0.883287	0.347071
1	20	BACT	1.18593	0.648652
1	21	BACT	1.6703	1.13197
1	22	BACT	2.33739	1.798
1	23	BACT	3.04888	2.50843
1	24	BACT	3.60049	3.05898
1	25	BACT	3.98284	3.44027
1	26	BACT	4.26606	3.72243
1	27	BACT	4.47252	3.92784
1	28	BACT	4.62743	4.08169
1	29	BACT	4.74061	4.1938
1	30	BACT	4.82763	4.27977
1	31	BACT	4.89222	4.3433
1	32	BACT	4.94976	4.39978
1	33	BACT	5.00126	4.45023
1	34	BACT	5.01799	4.46589
1	35	BACT	5.05198	4.49883
1	36	BACT	5.08141	4.5272
1	37	BACT	5.10845	4.55318
1	38	BACT	5.11422	4.55789
1	39	BACT	5.11926	4.56187
1	40	BACT	5.11909	4.56065
2	1	BACT	0.503025	-0.00452428
2	2	BACT	0.506087	-0.00167289
2	3	BACT	0.508307	0.000336298
2	4	BACT	0.508713	0.000531593
2	5	BACT	0.508789	0.00039656
2	6	BACT	0.509051	0.00044803
2	7	BACT	0.508925	0.0001104
2	8	BACT	0.508617	-0.00040807
2	9	BACT	0.507898	-0.00133799
2	10	BACT	0.507494	-0.00195284
2	11	BACT	0.508655	-0.00100295
2	12	BACT	0.510007	0.00013833
2	13	BACT	0.51282	0.00274064
2	14	BACT	0.517318	0.00702833
2	15	BACT	0.529932	0.0194311
2	16	BACT	0.548172	0.0374604
2	17	BACT	0.585441	0.0745185
2	18	BACT	0.659026	0.147893
2	19	BACT	0.797173	0.285829
2	20	BACT	1.04959	0.538036
2	21	BACT	1.46995	0.95818
2	22	BACT	2.08532	1.57334
2	23	BACT	2.81695	2.30476
2	24	BACT	3.44016	2.92776
2	25	BACT	3.87508	3.36247
2	26	BACT	4.19012	3.6773
2	27	BACT	4.41454	3.90151
2	28	BACT	4.57914	4.0659
2	29	BACT	4.69969	4.18623
2	30	BACT	4.8	4.28634
2	31	BACT	4.86607	4.35219
2	32	BACT	4.93216	4.41808
2	33	BACT	4.9862	4.4719
2	34	BACT	5.00508	4.49058
2	35	BACT	5.04727	4.53255
2	36	BACT	5.07428	4.55935
2	37	BACT	5.09631	4.58117
2	38	BACT	5.10426	4.5889
2	39	BACT	5.12277	4.60721
2	40	BACT	5.12578	4.61
3	1	BACT	0.486556	-0.000400853
3	2	BACT	0.48926	0.00133322
3	3	BACT	0.489392	0.000495893
3	4	BACT	0.489577	-0.000288805
3	5	BACT	0.491978	0.00114337
3	6	BACT	0.493154	0.00134951
3	7	BACT	0.493064	0.000290007
3	8	BACT	0.49268	-0.00106332
3	9	BACT	0.492461	-0.00225142
3	10	BACT	0.493176	-0.00250635
3	11	BACT	0.495954	-0.000697505
3	12	BACT	0.498164	0.000543073
3	13	BACT	0.501576	0.00298555
3	14	BACT	0.505945	0.00638489
3	15	BACT	0.517333	0.0168035
3	16	BACT	0.536921	0.035422
3	17	BACT	0.575094	0.0726257
3	18	BACT	0.649064	0.145626
3	19	BACT	0.78735	0.282943
3	20	BACT	1.03906	0.533684
3	21	BACT	1.46226	0.955915
3	22	BACT	2.08787	1.58055
3	23	BACT	2.83249	2.3242
3	24	BACT	3.47573	2.96647
3	25	BACT	3.92156	3.41134
3	26	BACT	4.23961	3.72842
3	27	BACT	4.47371	3.96155
3	28	BACT	4.63781	4.12468
3	29	BACT	4.76677	4.25267
3	30	BACT	4.8708	4.35573
3	31	BACT	4.94149	4.42545
3	32	BACT	5.00597	4.48896
3	33	BACT	5.05606	4.53808
3	34	BACT	5.07737	4.55842
3	35	BACT	5.10987	4.58995
3	36	BACT	5.14149	4.6206
3	37	BACT	5.16891	4.64706
3	38	BACT	5.17529	4.65246
3	39	BACT	5.1844	4.6606
3	40	BACT	5.1849	4.66013
4	1	BACT	0.55309	0.00155625
4	2	BACT	0.553434	0.000774017
4	3	BACT	0.55438	0.000593435
4	4	BACT	0.555728	0.000815303
4	5	BACT	0.557011	0.000972619
4	6	BACT	0.557595	0.000430415
4	7	BACT	0.557743	-0.000547857
4	8	BACT	0.558416	-0.00100047
4	9	BACT	0.558444	-0.00209861
4	10	BACT	0.559223	-0.00244627
4	11	BACT	0.562648	-0.000147414
4	12	BACT	0.564173	0.000251658
4	13	BACT	0.568225	0.00317719
4	14	BACT	0.574218	0.00804447
4	15	BACT	0.588689	0.0213892
4	16	BACT	0.61569	0.0472635
4	17	BACT	0.666717	0.0971652
4	18	BACT	0.765796	0.195118
4	19	BACT	0.947033	0.375228
4	20	BACT	1.27045	0.697515
4	21	BACT	1.78714	1.21309
4	22	BACT	2.48569	1.91051
4	23	BACT	3.2213	2.64499
4	24	BACT	3.78706	3.20962
4	25	BACT	4.16999	3.59143
4	26	BACT	4.44288	3.86319
4	27	BACT	4.63391	4.0531
4	28	BACT	4.78189	4.19995
4	29	BACT	4.89188	4.30881
4	30	BACT	4.98607	4.40188
4	31	BACT	5.0438	4.45848
4	32	BACT	5.09737	4.51093
4	33	BACT	5.14053	4.55296
4	34	BACT	5.15613	4.56743
4	35	BACT	5.19435	4.60453
4	36	BACT	5.22217	4.63122
4	37	BACT	5.24567	4.65359
4	38	BACT	5.25007	4.65687
4	39	BACT	5.25346	4.65913
4	40	BACT	5.25265	4.65719
5	1	BACT	0.510313	0.00328864
5	2	BACT	0.510163	0.00240212
5	3	BACT	0.510046	0.00154898
5	4	BACT	0.509242	7.65107e-06
5	5	BACT	0.509743	-0.000227863
5	6	BACT	0.510635	-7.27285e-05
5	7	BACT	0.511268	-0.000176159
5	8	BACT	0.511534	-0.000646456
5	9	BACT	0.511503	-0.00141436
5	10	BACT	0.512169	-0.00148519
5	11	BACT	0.51467	0.000279394
5	12	BACT	0.515744	0.00061674
5	13	BACT	0.517434	0.00156998
5	14	BACT	0.520809	0.00420836
5	15	BACT	0.531622	0.0142848
5	16	BACT	0.549786	0.0317125
5	17	BACT	0.587312	0.0685024
5	18	BACT	0.661514	0.141967
5	19	BACT	0.799495	0.279212
5	20	BACT	1.05239	0.531369
5	21	BACT	1.47678	0.955021
5	22	BACT	2.10515	1.58265
5	23	BACT	2.86224	2.33901
5	24	BACT	3.52767	3.0037
5	25	BACT	3.9854	3.4607
5	26	BACT	4.30909	3.78366
5	27	BACT	4.53079	4.00462
5	28	BACT	4.69259	4.16568
5	29	BACT	4.81367	4.28602
5	30	BACT	4.92494	4.39656
5	31	BACT	4.98924	4.46012
5	32	BACT	5.0488	4.51894
5	33	BACT	5.10167	4.57107
5	34	BACT	5.12388	4.59254
5	35	BACT	5.16412	4.63205
5	36	BACT	5.18883	4.65602
5	37	BACT	5.21335	4.67981
5	38	BACT	5.2213	4.68702
5	39	BACT	5.23886	4.70384
5	40	BACT	5.24101	4.70525
6	1	BACT	0.47536	-0.000173165
6	2	BACT	0.477184	0.00179947
6	3	BACT	0.477475	0.00223801
6	4	BACT	0.476288	0.00119897
6	5	BACT	0.476561	0.0016204
6	6	BACT	0.473832	-0.000961
6	7	BACT	0.472654	-0.00199041
6	8	BACT	0.471322	-0.00317488
6	9	BACT	0.471427	-0.00292154
6	10	BACT	0.473395	-0.000805733
6	11	BACT	0.475132	0.00107881
6	12	BACT	0.475587	0.00168209
6	13	BACT	0.474466	0.000708886
6	14	BACT	0.474935	0.00132641
6	15	BACT	0.480707	0.00724634
6	16	BACT	0.48606	0.0127472
6	17	BACT	0.495677	0.0225118
6	18	BACT	0.516665	0.0436479
6	19	BACT	0.556239	0.0833696
6	20	BACT	0.632877	0.160156
6	21	BACT	0.775902	0.303329
6	22	BACT	1.03328	0.560856
6	23	BACT	1.46735	0.99507
6	24	BACT	2.10234	1.63021
6	25	BACT	2.84051	2.36853
6	26	BACT	3.47595	3.00412
6	27	BACT	3.91434	3.44266
6	28	BACT	4.2198	3.74826
6	29	BACT	4.43674	3.96535
6	30	BACT	4.59764	4.1264
6	31	BACT	4.70383	4.23273
6	32	BACT	4.79564	4.3247
6	33	BACT	4.87331	4.40251
6	34	BACT	4.9079	4.43725
6	35	BACT	4.9636	4.4931
6	36	BACT	5.00732	4.53696
6	37	BACT	5.04538	4.57517
6	38	BACT	5.05762	4.58756
6	39	BACT	5.08127	4.61136
6	40	BACT	5.08527	4.61551
7	1	BACT	0.452083	-0.000648283
7	2	BACT	0.452823	-0.000329336
7	3	BACT	0.452929	-0.000644673
7	4	BACT	0.454936	0.000942123
7	5	BACT	0.455837	0.00142144
7	6	BACT	0.455237	0.000400559
7	7	BACT	0.455045	-0.000212175
7	8	BACT	0.455222	-0.000456791
7	9	BACT	0.454257	-0.00184257
7	10	BACT	0.454576	-0.00194544
7	11	BACT	0.4574	0.000458116
7	12	BACT	0.458003	0.00064009
7	13	BACT	0.458023	0.000238833
7	14	BACT	0.459206	0.00100049
7	15	BACT	0.467353	0.0087266
7	16	BACT	0.475567	0.0165191
7	17	BACT	0.493278	0.0338094
7	18	BACT	0.528299	0.0684095
7	19	BACT	0.594777	0.134466
7	20	BACT	0.723065	0.262333
7	21	BACT	0.956082	0.494929
7	22	BACT	1.3516	0.890028
7	23	BACT	1.95325	1.49126
7	24	BACT	2.70248	2.24007
7	25	BACT	3.37903	2.9162
7	26	BACT	3.85671	3.39345
7	27	BACT	4.19285	3.72917
7	28	BACT	4.43397	3.96987
7	29	BACT	4.61183	4.14731
7	30	BACT	4.74406	4.27912
7	31	BACT	4.83114	4.36577
7	32	BACT	4.91613	4.45034
7	33	BACT	4.97419	4.50799
7	34	BACT	5.00466	4.53804
7	35	BACT	5.04782	4.58077
7	36	BACT	5.08029	4.61282
7	37	BACT	5.11892	4.65102
7	38	BACT	5.12895	4.66064
7	39	BACT	5.14161	4.67288
7	40	BACT	5.14265	4.67349
8	1	BACT	0.505058	0.00529784
8	2	BACT	0.505322	0.00576506
8	3	BACT	0.501939	0.00258567
8	4	BACT	0.499115	-3.56696e-05
8	5	BACT	0.499362	0.000415101
8	6	BACT	0.499424	0.000680621
8	7	BACT	0.498191	-0.000349844
8	8	BACT	0.495184	-0.00315373
8	9	BACT	0.494823	-0.00331065
8	10	BACT	0.496438	-0.00149243
8	11	BACT	0.497894	0.000166315
8	12	BACT	0.499158	0.00163412
8	13	BACT	0.500181	0.0028605
8	14	BACT	0.503184	0.00606607
8	15	BACT	0.512576	0.0156619
8	16	BACT	0.52696	0.0302492
8	17	BACT	0.554538	0.0580299
8	18	BACT	0.609503	0.113199
8	19	BACT	0.713943	0.217842
8	20	BACT	0.908305	0.412407
8	21	BACT	1.24879	0.753094
8	22	BACT	1.78802	1.29253
8	23	BACT	2.51397	2.01868
8	24	BACT	3.25564	2.76055
8	25	BACT	3.8078	3.31292
8	26	BACT	4.20081	3.70613
8	27	BACT	4.48212	3.98765
8	28	BACT	4.68589	4.19162
8	29	BACT	4.82749	4.33342
8	30	BACT	4.94783	4.45397
8	31	BACT	5.0269	4.53324
8	32	BACT	5.10482	4.61136
8	33	BACT	5.17264	4.67939
8	34	BACT	5.19505	4.70199
8	35	BACT	5.23337	4.74052
8	36	BACT	5.26621	4.77356
8	37	BACT	5.29757	4.80513
8	38	BACT	5.30624	4.814
8	39	BACT	5.32105	4.82901
8	40	BACT	5.3227	4.83086
9	1	BACT	0.462347	0.00160357
9	2	BACT	0.465097	0.00337143
9	3	BACT	0.464852	0.00214365
9	4	BACT	0.4632	-0.000490136
9	5	BACT	0.463882	-0.000790255
9	6	BACT	0.466103	0.000448618
9	7	BACT	0.466583	-5.37699e-05
9	8	BACT	0.467051	-0.000567929
9	9	BACT	0.467159	-0.00144311
9	10	BACT	0.468058	-0.00152609
9	11	BACT	0.470094	-0.000472532
9	12	BACT	0.472163	0.000614469
9	13	BACT	0.474668	0.00213709
9	14	BACT	0.478332	0.00481938
9	15	BACT	0.490469	0.0159736
9	16	BACT	0.509826	0.0343485
9	17	BACT	0.546997	0.0705372
9	18	BACT	0.621074	0.143632
9	19	BACT	0.760347	0.281923
9	20	BACT	1.01522	0.53581
9	21	BACT	1.44221	0.961817
9	22	BACT	2.07162	1.59025
9	23	BACT	2.82853	2.34618
9	24	BACT	3.48904	3.0057
9	25	BACT	3.94529	3.46097
9	26	BACT	4.27718	3.79188
9	27	BACT	4.51587	4.02959
9	28	BACT	4.68875	4.20149
9	29	BACT	4.81615	4.3279
9	30	BACT	4.92187	4.43264
9	31	BACT	4.98868	4.49847
9	32	BACT	5.05434	4.56315
9	33	BACT	5.10948	4.61731
9	34	BACT	5.12854	4.63538
9	35	BACT	5.16938	4.67524
9	36	BACT	5.19203	4.69691
9	37	BACT	5.2198	4.7237
9	38	BACT	5.2275	4.73041
9	39	BACT	5.23843	4.74036
9	40	BACT	5.23933	4.74028
10	1	BACT	0.498552	0.00384906
10	2	BACT	0.500153	0.00456343
10	3	BACT	0.498247	0.00177114
10	4	BACT	0.498419	0.00105631
10	5	BACT	0.498661	0.000411486
10	6	BACT	0.499235	9.89275e-05
10	7	BACT	0.499283	-0.000738838
10	8	BACT	0.499293	-0.00161555
10	9	BACT	0.499098	-0.0026968
10	10	BACT	0.499668	-0.00301398
10	11	BACT	0.50348	-8.82203e-05
10	12	BACT	0.505769	0.00131381
10	13	BACT	0.508843	0.00350172
10	14	BACT	0.514034	0.00780584
10	15	BACT	0.526075	0.0189603
10	16	BACT	0.550132	0.0421317
10	17	BACT	0.596832	0.0879444
10	18	BACT	0.691083	0.181309
10	19	BACT	0.867353	0.356693
10	20	BACT	1.18059	0.669048
10	21	BACT	1.68322	1.17079
10	22	BACT	2.378	1.86468
10	23	BACT	3.13396	2.61976
10	24	BACT	3.71459	3.1995
10	25	BACT	4.10911	3.59313
10	26	BACT	4.39641	3.87955
10	27	BACT	4.60014	4.08239
10	28	BACT	4.75191	4.23328
10	29	BACT	4.86505	4.34552
10	30	BACT	4.9644	4.44399
10	31	BACT	5.02392	4.50262
10	32	BACT	5.0763	4.55412
10	33	BACT	5.12879	4.60572
10	34	BACT	5.14658	4.62262
10	35	BACT	5.18298	4.65814
10	36	BACT	5.20721	4.68147
10	37	BACT	5.23639	4.70977
10	38	BACT	5.24483	4.71732
10	39	BACT	5.25844	4.73005
10	40	BACT	5.25987	4.73059
11	1	BACT	0.442922	0.00229671
11	2	BACT	0.443299	0.00200843
11	3	BACT	0.443182	0.00122546
11	4	BACT	0.442971	0.000349469
11	5	BACT	0.444461	0.00117311
11	6	BACT	0.444194	0.000240527
11	7	BACT	0.443865	-0.000753834
11	8	BACT	0.443672	-0.00161265
11	9	BACT	0.443872	-0.00207844
11	10	BACT	0.44538	-0.00123588
11	11	BACT	0.446614	-0.000667764
11	12	BACT	0.448973	0.00102601
11	13	BACT	0.449396	0.00078285
11	14	BACT	0.45083	0.00155115
11	15	BACT	0.459102	0.00915723
11	16	BACT	0.471032	0.0204218
11	17	BACT	0.493436	0.0421598
11	18	BACT	0.536997	0.0850558
11	19	BACT	0.619132	0.166525
11	20	BACT	0.776365	0.323092
11	21	BACT	1.0572	0.603267
11	22	BACT	1.52061	1.06601
11	23	BACT	2.18151	1.72624
11	24	BACT	2.91683	2.46089
11	25	BACT	3.5106	3.054
11	26	BACT	3.92488	3.46762
11	27	BACT	4.21033	3.7524
11	28	BACT	4.41741	3.95881
11	29	BACT	4.57329	4.11402
11	30	BACT	4.69277	4.23285
11	31	BACT	4.76704	4.30645
11	32	BACT	4.83916	4.3779
11	33	BACT	4.90321	4.44128
11	34	BACT	4.92741	4.46482
11	35	BACT	4.96725	4.50399
11	36	BACT	5.00194	4.53802
11	37	BACT	5.03595	4.57136
11	38	BACT	5.04583	4.58058
11	39	BACT	5.0631	4.59718
11	40	BACT	5.06539	4.5988
12	1	BACT	0.58213	-0.00184758
12	2	BACT	0.584935	0.000610987
12	3	BACT	0.585539	0.000868597
12	4	BACT	0.585837	0.000819899
12	5	BACT	0.586725	0.001362
12	6	BACT	0.585364	-0.000345732
12	7	BACT	0.584813	-0.00124314
12	8	BACT	0.584629	-0.00177315
12	9	BACT	0.584637	-0.00211152
12	10	BACT	0.586161	-0.000934392
12	11	BACT	0.588398	0.000956207
12	12	BACT	0.588909	0.00112048
12	13	BACT	0.589415	0.00128075
12	14	BACT	0.591143	0.00266245
12	15	BACT	0.601764	0.0129369
12	16	BACT	0.61655	0.0273761
12	17	BACT	0.640744	0.0512237
12	18	BACT	0.688576	0.0987096
12	19	BACT	0.778419	0.188206
12	20	BACT	0.948459	0.3579
12	21	BACT	1.25527	0.664364
12	22	BACT	1.7552	1.16395
12	23	BACT	2.46433	1.87273
12	24	BACT	3.24844	2.65649
12	25	BACT	3.87166	3.27937
12	26	BACT	4.31373	3.72109
12	27	BACT	4.62127	4.02829
12	28	BACT	4.83777	4.24443
12	29	BACT	4.99494	4.40126
12	30	BACT	5.1243	4.53028
12	31	BACT	5.20776	4.61339
12	32	BACT	5.28148	4.68677
12	33	BACT	5.3557	4.76063
12	34	BACT	5.3799	4.78449
12	35	BACT	5.4224	4.82664
12	36	BACT	5.45534	4.85924
12	37	BACT	5.49333	4.89688
12	38	BACT	5.50285	4.90605
12	39	BACT	5.51106	4.91392
12	40	BACT	5.51183	4.91434
13	1	BACT	0.486294	0.000517503
13	2	BACT	0.486946	0.00054086
13	3	BACT	0.488194	0.00115964
13	4	BACT	0.488949	0.00128605
13	5	BACT	0.488931	0.000639032
13	6	BACT	0.488968	4.69407e-05
13	7	BACT	0.48893	-0.000619508
13	8	BACT	0.489023	-0.00115545
13	9	BACT	0.488702	-0.00210529
13	10	BACT	0.48945	-0.00198666
13	11	BACT	0.491299	-0.000766617
13	12	BACT	0.492303	-0.000391713
13	13	BACT	0.494405	0.0010823
13	14	BACT	0.496763	0.00281127
13	15	BACT	0.506476	0.0118955
13	16	BACT	0.522526	0.0273166
13	17	BACT	0.55251	0.0566712
13	18	BACT	0.613903	0.117436
13	19	BACT	0.727111	0.230014
13	20	BACT	0.937445	0.43972
13	21	BACT	1.2958	0.797448
13	22	BACT	1.85509	1.3561
13	23	BACT	2.57207	2.07246
13	24	BACT	3.26073	2.76049
13	25	BACT	3.75332	3.25245
13	26	BACT	4.10766	3.60617
13	27	BACT	4.36219	3.86007
13	28	BACT	4.54603	4.04328
13	29	BACT	4.67775	4.17437
13	30	BACT	4.78891	4.28489
13	31	BACT	4.85851	4.35387
13	32	BACT	4.92869	4.42342
13	33	BACT	4.99018	4.48428
13	34	BACT	5.01659	4.51006
13	35	BACT	5.04728	4.54012
13	36	BACT	5.08089	4.5731
13	37	BACT	5.10964	4.60122
13	38	BACT	5.11789	4.60885
13	39	BACT	5.13298	4.62331
13	40	BACT	5.13522	4.62492
14	1	BACT	0.508813	0.000965043
14	2	BACT	0.509653	0.00204423
14	3	BACT	0.509069	0.0017009
14	4	BACT	0.508035	0.000906355
14	5	BACT	0.507889	0.0010007
14	6	BACT	0.506314	-0.000335175
14	7	BACT	0.505547	-0.000861437
14	8	BACT	0.504222	-0.00194661
14	9	BACT	0.50318	-0.00274866
14	10	BACT	0.503443	-0.00224603
14	11	BACT	0.505573	0.000124195
14	12	BACT	0.50677	0.00156054
14	13	BACT	0.507815	0.00284524
14	14	BACT	0.510593	0.00586343
14	15	BACT	0.520417	0.0159275
14	16	BACT	0.534566	0.0303163
14	17	BACT	0.562548	0.0585376
14	18	BACT	0.620664	0.116894
14	19	BACT	0.728938	0.225408
14	20	BACT	0.930693	0.427403
14	21	BACT	1.28311	0.780059
14	22	BACT	1.83305	1.33024
14	23	BACT	2.55086	2.04829
14	24	BACT	3.25401	2.75167
14	25	BACT	3.75944	3.25735
14	26	BACT	4.12339	3.62154
14	27	BACT	4.38167	3.88006
14	28	BACT	4.559	4.05763
14	29	BACT	4.69774	4.1966
14	30	BACT	4.81475	4.31386
14	31	BACT	4.88884	4.38819
14	32	BACT	4.95491	4.45449
14	33	BACT	5.01921	4.51904
14	34	BACT	5.04435	4.54441
14	35	BACT	5.0827	4.58301
14	36	BACT	5.11335	4.6139
14	37	BACT	5.14031	4.64109
14	38	BACT	5.14547	4.6465
14	39	BACT	5.15008	4.65135
14	40	BACT	5.14929	4.65079
15	1	BACT	0.503547	-0.00329405
15	2	BACT	0.505975	-0.00173935
15	3	BACT	0.509055	0.000468079
15	4	BACT	0.509827	0.000368334
15	5	BACT	0.511228	0.000896881
15	6	BACT	0.512178	0.000974221
15	7	BACT	0.512306	0.000229315
15	8	BACT	0.512005	-0.000943791
15	9	BACT	0.51188	-0.00194136
15	10	BACT	0.512795	-0.00189949
15	11	BACT	0.514749	-0.000817212
15	12	BACT	0.515671	-0.000767827
15	13	BACT	0.517963	0.000651691
15	14	BACT	0.520965	0.00278116
15	15	BACT	0.530645	0.0115883
15	16	BACT	0.546085	0.0261553
15	17	BACT	0.575702	0.0548998
15	18	BACT	0.634712	0.113038
15	19	BACT	0.747541	0.224994
15	20	BACT	0.954968	0.431549
15	21	BACT	1.31259	0.788296
15	22	BACT	1.86858	1.34341
15	23	BACT	2.58446	2.05842
15	24	BACT	3.27751	2.7506
15	25	BACT	3.7717	3.24392
15	26	BACT	4.12328	3.59463
15	27	BACT	4.37341	3.84388
15	28	BACT	4.54918	4.01878
15	29	BACT	4.6856	4.15433
15	30	BACT	4.79662	4.26447
15	31	BACT	4.86398	4.33097
15	32	BACT	4.92799	4.3941
15	33	BACT	4.98616	4.45139
15	34	BACT	5.00771	4.47207
15	35	BACT	5.04734	4.51084
15	36	BACT	5.08194	4.54456
15	37	BACT	5.11214	4.57389
15	38	BACT	5.11817	4.57904
15	39	BACT	5.12352	4.58353
15	40	BACT	5.12296	4.58209
16	1	BACT	0.502797	-0.0014096
16	2	BACT	0.501423	-0.00278335
16	3	BACT	0.505282	0.00107626
16	4	BACT	0.50542	0.00121414
16	5	BACT	0.505571	0.00136515
16	6	BACT	0.503969	-0.000237065
16	7	BACT	0.50318	-0.00102609
16	8	BACT	0.502121	-0.00208435
16	9	BACT	0.501946	-0.00225915
16	10	BACT	0.502377	-0.00182824
16	11	BACT	0.503938	-0.000267233
16	12	BACT	0.504888	0.00068247
16	13	BACT	0.507569	0.00336411
16	14	BACT	0.510123	0.00591771
16	15	BACT	0.520455	0.01625
16	16	BACT	0.539717	0.0355121
16	17	BACT	0.576096	0.0718914
16	18	BACT	0.648603	0.144398
16	19	BACT	0.782981	0.278776
16	20	BACT	1.03004	0.52584
16	21	BACT	1.44678	0.942571
16	22	BACT	2.06375	1.55955
16	23	BACT	2.80388	2.29967
16	24	BACT	3.45676	2.95255
16	25	BACT	3.91029	3.40609
16	26	BACT	4.2306	3.7264
16	27	BACT	4.45618	3.95198
16	28	BACT	4.61983	4.11562
16	29	BACT	4.74442	4.24022
16	30	BACT	4.83363	4.32942
16	31	BACT	4.89805	4.39385
16	32	BACT	4.96307	4.45886
16	33	BACT	5.01206	4.50785
16	34	BACT	5.02899	4.52478
16	35	BACT	5.06969	4.56549
16	36	BACT	5.1005	4.5963
16	37	BACT	5.1152	4.611
16	38	BACT	5.12196	4.61776
16	39	BACT	5.14568	4.64148
16	40	BACT	5.1497	4.6455
17	1	BACT	0.525376	0.00134517
17	2	BACT	0.529132	0.00444915
17	3	BACT	0.52859	0.00325552
17	4	BACT	0.526265	0.00027857
17	5	BACT	0.525695	-0.000943197
17	6	BACT	0.526701	-0.000589674
17	7	BACT	0.526891	-0.00105095
17	8	BACT	0.527051	-0.00154327
17	9	BACT	0.527453	-0.00179307
17	10	BACT	0.529116	-0.000782582
17	11	BACT	0.530348	-0.00020274
17	12	BACT	0.531761	0.000558539
17	13	BACT	0.534667	0.00281285
17	14	BACT	0.539437	0.00693011
17	15	BACT	0.552611	0.0194521
17	16	BACT	0.57537	0.0415591
17	17	BACT	0.618233	0.0837707
17	18	BACT	0.706021	0.170907
17	19	BACT	0.866472	0.330706
17	20	BACT	1.15651	0.620092
17	21	BACT	1.62882	1.09175
17	22	BACT	2.28736	1.74963
17	23	BACT	3.01174	2.47336
17	24	BACT	3.5911	3.05207
17	25	BACT	3.98642	3.44674
17	26	BACT	4.27167	3.73133
17	27	BACT	4.47622	3.93523
17	28	BACT	4.62698	4.08535
17	29	BACT	4.73554	4.19325
17	30	BACT	4.83233	4.28939
17	31	BACT	4.8922	4.34861
17	32	BACT	4.95179	4.40755
17	33	BACT	5.00718	4.46229
17	34	BACT	5.02447	4.47892
17	35	BACT	5.05713	4.51093
17	36	BACT	5.07577	4.52892
17	37	BACT	5.1051	4.5576
17	38	BACT	5.11303	4.56487
17	39	BACT	5.12379	4.57498
17	40	BACT	5.12433	4.57487
18	1	BACT	0.449881	0.0018711
18	2	BACT	0.450977	0.00233839
18	3	BACT	0.449991	0.00072428
18	4	BACT	0.44904	-0.000855524
18	5	BACT	0.451	0.000476718
18	6	BACT	0.452724	0.00157155
18	7	BACT	0.452707	0.000926232
18	8	BACT	0.451832	-0.000577158
18	9	BACT	0.451419	-0.00161802
18	10	BACT	0.451743	-0.00192282
18	11	BACT	0.45454	0.000245708
18	12	BACT	0.455093	0.000170803
18	13	BACT	0.454282	-0.00126878
18	14	BACT	0.454983	-0.001197
18	15	BACT	0.460132	0.003324
18	16	BACT	0.466385	0.00894891
18	17	BACT	0.476134	0.0180694
18	18	BACT	0.49911	0.0404171
18	19	BACT	0.541035	0.0817131
18	20	BACT	0.621657	0.161707
18	21	BACT	0.77328	0.312701
18	22	BACT	1.04644	0.585233
18	23	BACT	1.50251	1.04068
18	24	BACT	2.15864	1.69617
18	25	BACT	2.90371	2.44061
18	26	BACT	3.52264	3.05892
18	27	BACT	3.94787	3.48352
18	28	BACT	4.24577	3.78079
18	29	BACT	4.45871	3.99311
18	30	BACT	4.62259	4.15635
18	31	BACT	4.73121	4.26435
18	32	BACT	4.82534	4.35785
18	33	BACT	4.89999	4.43187
18	34	BACT	4.93544	4.46669
18	35	BACT	4.9881	4.51873
18	36	BACT	5.02616	4.55616
18	37	BACT	5.06344	4.59281
18	38	BACT	5.07584	4.60458
18	39	BACT	5.10082	4.62893
18	40	BACT	5.10475	4.63223
19	1	BACT	0.439941	0.00310165
19	2	BACT	0.439727	0.00320343
19	3	BACT	0.438774	0.00256689
19	4	BACT	0.437269	0.00137856
19	5	BACT	0.435528	-4.55927e-05
19	6	BACT	0.43356	-0.00169774
19	7	BACT	0.433103	-0.00183836
19	8	BACT	0.433061	-0.00156382
19	9	BACT	0.43319	-0.00111794
19	10	BACT	0.433739	-0.000253421
19	11	BACT	0.433652	-2.37261e-05
19	12	BACT	0.433545	0.000185405
19	13	BACT	0.433569	0.000525965
19	14	BACT	0.43461	0.00188377
19	15	BACT	0.439902	0.00749213
19	16	BACT	0.446666	0.0145719
19	17	BACT	0.460727	0.0289494
19	18	BACT	0.491566	0.0601055
19	19	BACT	0.547661	0.116517
19	20	BACT	0.659288	0.22846
19	21	BACT	0.864102	0.43359
19	22	BACT	1.21753	0.787331
19	23	BACT	1.77591	1.34603
19	24	BACT	2.50002	2.07046
19	25	BACT	3.20262	2.77337
19	26	BACT	3.7204	3.29147
19	27	BACT	4.08206	3.65345
19	28	BACT	4.3379	3.90961
19	29	BACT	4.52196	4.09398
19	30	BACT	4.66456	4.23689
19	31	BACT	4.75978	4.33244
19	32	BACT	4.84324	4.41621
19	33	BACT	4.91213	4.48542
19	34	BACT	4.94491	4.51851
19	35	BACT	4.99575	4.56967
19	36	BACT	5.02846	4.60269
19	37	BACT	5.06138	4.63593
19	38	BACT	5.07177	4.64664
19	39	BACT	5.09102	4.6662
19	40	BACT	5.09381	4.66931
20	1	BACT	0.466529	-0.00300433
20	2	BACT	0.469823	-0.000496208
20	3	BACT	0.471055	-5.04337e-05
20	4	BACT	0.471964	7.25513e-05
20	5	BACT	0.472459	-0.000218835
20	6	BACT	0.474731	0.00126698
20	7	BACT	0.474851	0.000600651
20	8	BACT	0.47383	-0.00120636
20	9	BACT	0.474409	-0.00141439
20	10	BACT	0.476506	-0.000103457
20	11	BACT	0.477937	0.000541426
20	12	BACT	0.478228	4.6192e-05
20	13	BACT	0.479433	0.00046568
20	14	BACT	0.4824	0.00264607
20	15	BACT	0.492297	0.0117568
20	16	BACT	0.507219	0.0258926
20	17	BACT	0.535968	0.0538558
20	18	BACT	0.593011	0.110112
20	19	BACT	0.702393	0.218708
20	20	BACT	0.903563	0.419092
20	21	BACT	1.25223	0.766973
20	22	BACT	1.79737	1.31132
20	23	BACT	2.51157	2.02474
20	24	BACT	3.21737	2.72976
20	25	BACT	3.73347	3.24506
20	26	BACT	4.10197	3.61278
20	27	BACT	4.36788	3.87791
20	28	BACT	4.56399	4.07323
20	29	BACT	4.7089	4.21735
20	30	BACT	4.82421	4.33187
20	31	BACT	4.89704	4.40392
20	32	BACT	4.96795	4.47405
20	33	BACT	5.02452	4.52982
20	34	BACT	5.04386	4.54838
20	35	BACT	5.08793	4.59167
20	36	BACT	5.12068	4.62363
20	37	BACT	5.15086	4.65302
20	38	BACT	5.15958	4.66096
20	39	BACT	5.17599	4.67658
20	40	BACT	5.17788	4.67769
21	1	BACT	0.462792	-0.000772278
21	2	BACT	0.463792	-0.000594192
21	3	BACT	0.465884	0.000676567
21	4	BACT	0.465843	-0.000186521
21	5	BACT	0.467077	0.000225454
21	6	BACT	0.467952	0.000277983
21	7	BACT	0.468978	0.000482623
21	8	BACT	0.468858	-0.000459173
21	9	BACT	0.468687	-0.00145208
21	10	BACT	0.469567	-0.00139383
21	11	BACT	0.471988	0.000204488
21	12	BACT	0.472749	0.000144453
21	13	BACT	0.474907	0.00148003
21	14	BACT	0.479619	0.00537024
21	15	BACT	0.489023	0.0139521
21	16	BACT	0.50538	0.0294876
21	17	BACT	0.538086	0.061371
21	18	BACT	0.604154	0.126617
21	19	BACT	0.725649	0.247291
21	20	BACT	0.952275	0.473095
21	21	BACT	1.33909	0.859086
21	22	BACT	1.93027	1.44945
21	23	BACT	2.67426	2.19261
21	24	BACT	3.37206	2.88959
21	25	BACT	3.86464	3.38135
21	26	BACT	4.21341	3.7293
21	27	BACT	4.46501	3.98008
21	28	BACT	4.64908	4.16332
21	29	BACT	4.78609	4.29951
21	30	BACT	4.89666	4.40926
21	31	BACT	4.96823	4.48001
21	32	BACT	5.03194	4.5429
21	33	BACT	5.08984	4.59997
21	34	BACT	5.11147	4.62078
21	35	BACT	5.14745	4.65594
21	36	BACT	5.17279	4.68046
21	37	BACT	5.19724	4.70409
21	38	BACT	5.20413	4.71016
21	39	BACT	5.21741	4.72261
21	40	BACT	5.21864	4.72302
22	1	BACT	0.499236	0.000548399
22	2	BACT	0.500297	0.000833217
22	3	BACT	0.501326	0.00108594
22	4	BACT	0.501103	8.57097e-05
22	5	BACT	0.50262	0.000826831
22	6	BACT	0.502806	0.000236265
22	7	BACT	0.502642	-0.000704478
22	8	BACT	0.502722	-0.0014012
22	9	BACT	0.502818	-0.00208153
22	10	BACT	0.504052	-0.00162419
22	11	BACT	0.507409	0.000955619
22	12	BACT	0.509851	0.00262103
22	13	BACT	0.513941	0.00593427
22	14	BACT	0.522794	0.0140109
22	15	BACT	0.541305	0.0317459
22	16	BACT	0.573744	0.063408
22	17	BACT	0.637622	0.126509
22	18	BACT	0.761874	0.249985
22	19	BACT	0.986001	0.473335
22	20	BACT	1.37404	0.860598
22	21	BACT	1.96377	1.44955
22	22	BACT	2.69399	2.179
22	23	BACT	3.36037	2.8446
22	24	BACT	3.83452	3.31798
22	25	BACT	4.16163	3.6443
22	26	BACT	4.40585	3.88775
22	27	BACT	4.57945	4.06057
22	28	BACT	4.70998	4.19033
22	29	BACT	4.80911	4.28868
22	30	BACT	4.89472	4.37351
22	31	BACT	4.94362	4.42163
22	32	BACT	5.00143	4.47867
22	33	BACT	5.04844	4.5249
22	34	BACT	5.06332	4.53901
22	35	BACT	5.09755	4.57246
22	36	BACT	5.1222	4.59633
22	37	BACT	5.14097	4.61433
22	38	BACT	5.14452	4.6171
22	39	BACT	5.14942	4.62122
22	40	BACT	5.14854	4.61956
23	1	BACT	0.604266	0.00529584
23	2	BACT	0.602982	0.00259064
23	3	BACT	0.602107	0.000294455
23	4	BACT	0.603792	0.00055769
23	5	BACT	0.605925	0.00127028
23	6	BACT	0.606672	0.000595582
23	7	BACT	0.606968	-0.000529912
23	8	BACT	0.608093	-0.000825291
23	9	BACT	0.608379	-0.00196044
23	10	BACT	0.609562	-0.00219961
23	11	BACT	0.61293	-0.000252725
23	12	BACT	0.61456	-4.31343e-05
23	13	BACT	0.619118	0.0030931
23	14	BACT	0.627352	0.00990653
23	15	BACT	0.647335	0.0284681
23	16	BACT	0.680269	0.0599809
23	17	BACT	0.74587	0.12416
23	18	BACT	0.871596	0.248465
23	19	BACT	1.09815	0.473601
23	20	BACT	1.49148	0.865505
23	21	BACT	2.08807	1.46068
23	22	BACT	2.83129	2.20248
23	23	BACT	3.51445	2.88421
23	24	BACT	4.00378	3.37212
23	25	BACT	4.34176	3.70869
23	26	BACT	4.59621	3.96171
23	27	BACT	4.77723	4.14131
23	28	BACT	4.9132	4.27586
23	29	BACT	5.01877	4.38001
23	30	BACT	5.1058	4.46561
23	31	BACT	5.16107	4.51946
23	32	BACT	5.22075	4.57773
23	33	BACT	5.26662	4.62217
23	34	BACT	5.28301	4.63714
23	35	BACT	5.32238	4.67509
23	36	BACT	5.34966	4.70095
23	37	BACT	5.37322	4.72309
23	38	BACT	5.37915	4.72759
23	39	BACT	5.38769	4.73472
23	40	BACT	5.38832	4.73392
24	1	BACT	0.605276	-0.0031337
24	2	BACT	0.607168	-0.0011345
24	3	BACT	0.61118	0.00298406
24	4	BACT	0.609372	0.00128413
24	5	BACT	0.608111	0.000129706
24	6	BACT	0.607209	-0.000664647
24	7	BACT	0.606647	-0.00111937
24	8	BACT	0.605336	-0.00232345
24	9	BACT	0.604392	-0.0031603
24	10	BACT	0.604664	-0.00278122
24	11	BACT	0.607287	-5.09685e-05
24	12	BACT	0.608868	0.00163739
24	13	BACT	0.611188	0.00406467
24	14	BACT	0.615381	0.00836455
24	15	BACT	0.627131	0.0202221
24	16	BACT	0.647141	0.0403393
24	17	BACT	0.686181	0.079487
24	18	BACT	0.764247	0.15766
24	19	BACT	0.913654	0.307174
24	20	BACT	1.18257	0.576195
24	21	BACT	1.63083	1.02456
24	22	BACT	2.293	1.68685
24	23	BACT	3.07653	2.47048
24	24	BACT	3.74996	3.14401
24	25	BACT	4.21606	3.61022
24	26	BACT	4.55244	3.94671
24	27	BACT	4.78946	4.18384
24	28	BACT	4.96769	4.36217
24	29	BACT	5.09662	4.49121
24	30	BACT	5.20621	4.60091
24	31	BACT	5.27695	4.67176
24	32	BACT	5.33895	4.73387
24	33	BACT	5.39446	4.78948
24	34	BACT	5.41609	4.81122
24	35	BACT	5.46635	4.86158
24	36	BACT	5.50189	4.89724
24	37	BACT	5.52255	4.918
24	38	BACT	5.52941	4.92497
24	39	BACT	5.54508	4.94075
24	40	BACT	5.5479	4.94368
25	1	IL1b	0.513681	0.000645353
25	2	IL1b	0.514448	0.00102152
25	3	IL1b	0.514295	0.000477871
25	4	IL1b	0.5148	0.000591779
25	5	IL1b	0.516148	0.00154862
25	6	IL1b	0.516671	0.00168029
25	7	IL1b	0.516329	0.000947867
25	8	IL1b	0.515184	-0.000588558
25	9	IL1b	0.515207	-0.000956136
25	10	IL1b	0.516082	-0.000472501
25	11	IL1b	0.517402	0.000456501
25	12	IL1b	0.517102	-0.000235029
25	13	IL1b	0.51515	-0.00257773
25	14	IL1b	0.51558	-0.00253862
25	15	IL1b	0.519102	0.00059289
25	16	IL1b	0.51802	-0.000880474
25	17	IL1b	0.517597	-0.00169431
25	18	IL1b	0.518766	-0.000916289
25	19	IL1b	0.520333	0.000259416
25	20	IL1b	0.520787	0.000321945
25	21	IL1b	0.520743	-0.00011251
25	22	IL1b	0.521232	-1.4338e-05
25	23	IL1b	0.521832	0.000194639
25	24	IL1b	0.525943	0.00391469
25	25	IL1b	0.531191	0.00877116
25	26	IL1b	0.544798	0.0219876
25	27	IL1b	0.569079	0.0458769
25	28	IL1b	0.61452	0.0909274
25	29	IL1b	0.700936	0.176953
25	30	IL1b	0.864991	0.340616
25	31	IL1b	1.15634	0.631573
25	32	IL1b	1.63957	1.11442
25	33	IL1b	2.32041	1.79486
25	34	IL1b	3.03099	2.50506
25	35	IL1b	3.55457	3.02824
25	36	IL1b	3.93192	3.4052
25	37	IL1b	4.25291	3.7258
25	38	IL1b	4.46455	3.93704
25	39	IL1b	4.64326	4.11537
25	40	IL1b	4.72523	4.19694
26	1	IL1b	0.440223	-0.0020692
26	2	IL1b	0.442888	0.000236188
26	3	IL1b	0.443618	0.000607164
26	4	IL1b	0.443434	6.33276e-05
26	5	IL1b	0.444437	0.000706488
26	6	IL1b	0.445505	0.00141474
26	7	IL1b	0.445627	0.00117703
26	8	IL1b	0.445741	0.000932201
26	9	IL1b	0.445265	9.57359e-05
26	10	IL1b	0.444842	-0.000686817
26	11	IL1b	0.445788	-0.000100042
26	12	IL1b	0.445751	-0.000497042
26	13	IL1b	0.445067	-0.00154004
26	14	IL1b	0.445193	-0.00177408
26	15	IL1b	0.446762	-0.000565061
26	16	IL1b	0.446595	-0.00109173
26	17	IL1b	0.446348	-0.00169812
26	18	IL1b	0.446808	-0.00159733
26	19	IL1b	0.447976	-0.000789337
26	20	IL1b	0.448828	-0.000296767
26	21	IL1b	0.449826	0.000341625
26	22	IL1b	0.450075	0.000230697
26	23	IL1b	0.451437	0.00123312
26	24	IL1b	0.454398	0.00383424
26	25	IL1b	0.461272	0.0103491
26	26	IL1b	0.475709	0.0244267
26	27	IL1b	0.500934	0.0492921
26	28	IL1b	0.551039	0.0990375
26	29	IL1b	0.644214	0.191853
26	30	IL1b	0.818165	0.365444
26	31	IL1b	1.1236	0.67052
26	32	IL1b	1.63054	1.1771
26	33	IL1b	2.33868	1.88488
26	34	IL1b	3.05784	2.60368
26	35	IL1b	3.57661	3.12209
26	36	IL1b	3.95231	3.49744
26	37	IL1b	4.25975	3.80451
26	38	IL1b	4.45646	4.00086
26	39	IL1b	4.629	4.17304
26	40	IL1b	4.70317	4.24686
27	1	IL1b	0.51108	0.00896473
27	2	IL1b	0.510773	0.00895764
27	3	IL1b	0.5064	0.00488456
27	4	IL1b	0.504471	0.00325587
27	5	IL1b	0.503136	0.00222137
27	6	IL1b	0.499663	-0.000951798
27	7	IL1b	0.498753	-0.00156122
27	8	IL1b	0.498226	-0.00178772
27	9	IL1b	0.497492	-0.00222193
27	10	IL1b	0.497654	-0.00175961
27	11	IL1b	0.498839	-0.000274673
27	12	IL1b	0.498452	-0.000361216
27	13	IL1b	0.49578	-0.00273366
27	14	IL1b	0.495475	-0.00273815
27	15	IL1b	0.496839	-0.0010736
27	16	IL1b	0.497277	-0.000335632
27	17	IL1b	0.497041	-0.000271852
27	18	IL1b	0.496202	-0.000810347
27	19	IL1b	0.496756	4.40887e-05
27	20	IL1b	0.496844	0.000431522
27	21	IL1b	0.496275	0.000163454
27	22	IL1b	0.496023	0.000210813
27	23	IL1b	0.497464	0.00195208
27	24	IL1b	0.498929	0.00371766
27	25	IL1b	0.501879	0.00696734
27	26	IL1b	0.510797	0.0161861
27	27	IL1b	0.525102	0.0307908
27	28	IL1b	0.551385	0.0573748
27	29	IL1b	0.601342	0.107632
27	30	IL1b	0.69663	0.20322
27	31	IL1b	0.872063	0.378953
27	32	IL1b	1.18524	0.692429
27	33	IL1b	1.69475	1.20224
27	34	IL1b	2.37743	1.88522
27	35	IL1b	3.05194	2.56003
27	36	IL1b	3.50677	3.01516
27	37	IL1b	3.85192	3.36061
27	38	IL1b	4.09868	3.60767
27	39	IL1b	4.31383	3.82312
27	40	IL1b	4.41747	3.92706
28	1	IL1b	0.441908	0.00196498
28	2	IL1b	0.442402	0.00236861
28	3	IL1b	0.442757	0.00263326
28	4	IL1b	0.44182	0.00160536
28	5	IL1b	0.442971	0.0026669
28	6	IL1b	0.442365	0.00197022
28	7	IL1b	0.441315	0.000829551
28	8	IL1b	0.438441	-0.00213464
28	9	IL1b	0.437881	-0.00278443
28	10	IL1b	0.43894	-0.00181615
28	11	IL1b	0.440358	-0.00048856
28	12	IL1b	0.440681	-0.000255971
28	13	IL1b	0.439116	-0.00191106
28	14	IL1b	0.438577	-0.00254047
28	15	IL1b	0.439068	-0.00213909
28	16	IL1b	0.439899	-0.00139899
28	17	IL1b	0.440142	-0.00124565
28	18	IL1b	0.440412	-0.00106614
28	19	IL1b	0.441233	-0.00033588
28	20	IL1b	0.442359	0.000699851
28	21	IL1b	0.443927	0.00217734
28	22	IL1b	0.443766	0.00192636
28	23	IL1b	0.445538	0.00360818
28	24	IL1b	0.450044	0.0080237
28	25	IL1b	0.457422	0.0153113
28	26	IL1b	0.473456	0.0312555
28	27	IL1b	0.50081	0.0585195
28	28	IL1b	0.555441	0.113059
28	29	IL1b	0.65828	0.215808
28	30	IL1b	0.848053	0.405492
28	31	IL1b	1.17824	0.73559
28	32	IL1b	1.7153	1.27256
28	33	IL1b	2.44789	2.00505
28	34	IL1b	3.18189	2.73897
28	35	IL1b	3.70586	3.26285
28	36	IL1b	4.06348	3.62038
28	37	IL1b	4.34827	3.90508
28	38	IL1b	4.52303	4.07975
28	39	IL1b	4.67088	4.22751
28	40	IL1b	4.7297	4.28624
29	1	IL1b	0.467898	0.00117005
29	2	IL1b	0.466914	0.000360912
29	3	IL1b	0.467972	0.00159374
29	4	IL1b	0.468531	0.00232717
29	5	IL1b	0.468135	0.00210588
29	6	IL1b	0.466779	0.00092364
29	7	IL1b	0.466197	0.000516265
29	8	IL1b	0.465102	-0.000403711
29	9	IL1b	0.463891	-0.00144021
29	10	IL1b	0.463637	-0.00152018
29	11	IL1b	0.46427	-0.000711978
29	12	IL1b	0.463843	-0.000965097
29	13	IL1b	0.461551	-0.00308238
29	14	IL1b	0.461354	-0.00310507
29	15	IL1b	0.46337	-0.000914425
29	16	IL1b	0.463092	-0.00101776
29	17	IL1b	0.462867	-0.00106753
29	18	IL1b	0.463031	-0.000729196
29	19	IL1b	0.463491	-9.5338e-05
29	20	IL1b	0.464056	0.000644199
29	21	IL1b	0.465186	0.00194909
29	22	IL1b	0.468055	0.00499291
29	23	IL1b	0.474517	0.0116293
29	24	IL1b	0.487415	0.024702
29	25	IL1b	0.51041	0.0478718
29	26	IL1b	0.557413	0.0950491
29	27	IL1b	0.644101	0.181911
29	28	IL1b	0.805699	0.343684
29	29	IL1b	1.09226	0.630422
29	30	IL1b	1.56951	1.10785
29	31	IL1b	2.24572	1.78423
29	32	IL1b	3.00775	2.54644
29	33	IL1b	3.59105	3.12991
29	34	IL1b	3.96404	3.50307
29	35	IL1b	4.255	3.7942
29	36	IL1b	4.47045	4.00983
29	37	IL1b	4.64445	4.18401
29	38	IL1b	4.73723	4.27697
29	39	IL1b	4.82662	4.36652
29	40	IL1b	4.85064	4.39072
30	1	IL1b	0.434572	0.000580622
30	2	IL1b	0.435714	0.00161089
30	3	IL1b	0.434208	-5.78931e-06
30	4	IL1b	0.433989	-0.000336412
30	5	IL1b	0.435465	0.00102815
30	6	IL1b	0.435638	0.00108925
30	7	IL1b	0.435614	0.000954191
30	8	IL1b	0.435919	0.0011474
30	9	IL1b	0.435211	0.000328053
30	10	IL1b	0.435062	6.7823e-05
30	11	IL1b	0.436635	0.00152978
30	12	IL1b	0.435785	0.000568213
30	13	IL1b	0.433807	-0.00152116
30	14	IL1b	0.433491	-0.00194915
30	15	IL1b	0.43421	-0.00134142
30	16	IL1b	0.434005	-0.0016575
30	17	IL1b	0.433888	-0.0018862
30	18	IL1b	0.434256	-0.00162986
30	19	IL1b	0.434514	-0.00148284
30	20	IL1b	0.434598	-0.00151091
30	21	IL1b	0.435237	-0.000983197
30	22	IL1b	0.436072	-0.000259116
30	23	IL1b	0.438461	0.00201799
30	24	IL1b	0.442387	0.0058327
30	25	IL1b	0.447709	0.0110437
30	26	IL1b	0.463695	0.0269182
30	27	IL1b	0.493137	0.0562481
30	28	IL1b	0.548609	0.111609
30	29	IL1b	0.650546	0.213434
30	30	IL1b	0.840588	0.403365
30	31	IL1b	1.17393	0.7366
30	32	IL1b	1.71015	1.27271
30	33	IL1b	2.43542	1.99786
30	34	IL1b	3.17046	2.73279
30	35	IL1b	3.70292	3.26514
30	36	IL1b	4.06872	3.63083
30	37	IL1b	4.35084	3.91283
30	38	IL1b	4.52677	4.08865
30	39	IL1b	4.68469	4.24647
30	40	IL1b	4.74776	4.30943
31	1	IL1b	0.521093	-0.0114786
31	2	IL1b	0.525739	-0.00798468
31	3	IL1b	0.530669	-0.00420711
31	4	IL1b	0.53464	-0.00138877
31	5	IL1b	0.537674	0.000493308
31	6	IL1b	0.539615	0.0012817
31	7	IL1b	0.540944	0.00145878
31	8	IL1b	0.540632	-5.40479e-06
31	9	IL1b	0.540587	-0.00120274
31	10	IL1b	0.542727	-0.000215094
31	11	IL1b	0.546247	0.00215306
31	12	IL1b	0.547035	0.00178881
31	13	IL1b	0.546956	0.000557023
31	14	IL1b	0.546939	-0.000611407
31	15	IL1b	0.549061	0.000357585
31	16	IL1b	0.551051	0.00119628
31	17	IL1b	0.551573	0.000565367
31	18	IL1b	0.55351	0.00135066
31	19	IL1b	0.555126	0.00181408
31	20	IL1b	0.555622	0.00115825
31	21	IL1b	0.556133	0.000516311
31	22	IL1b	0.555174	-0.00159411
31	23	IL1b	0.554315	-0.00360535
31	24	IL1b	0.556655	-0.00241809
31	25	IL1b	0.558582	-0.00164287
31	26	IL1b	0.563577	0.00219972
31	27	IL1b	0.57129	0.00876088
31	28	IL1b	0.587255	0.0235729
31	29	IL1b	0.616837	0.0520035
31	30	IL1b	0.672519	0.106533
31	31	IL1b	0.777303	0.210165
31	32	IL1b	0.971224	0.402934
31	33	IL1b	1.31456	0.745117
31	34	IL1b	1.85064	1.28005
31	35	IL1b	2.56104	1.98929
31	36	IL1b	3.23083	2.65793
31	37	IL1b	3.68909	3.11504
31	38	IL1b	4.00505	3.42985
31	39	IL1b	4.26975	3.6934
31	40	IL1b	4.409	3.83149
32	1	IL1b	0.448766	-0.00104362
32	2	IL1b	0.451932	0.00196283
32	3	IL1b	0.450609	0.000480446
32	4	IL1b	0.448673	-0.00161539
32	5	IL1b	0.451078	0.000629667
32	6	IL1b	0.451581	0.000973721
32	7	IL1b	0.451339	0.000571494
32	8	IL1b	0.451204	0.000276914
32	9	IL1b	0.45155	0.000463373
32	10	IL1b	0.452402	0.00115596
32	11	IL1b	0.452203	0.000796802
32	12	IL1b	0.451759	0.000193678
32	13	IL1b	0.450965	-0.000760428
32	14	IL1b	0.450946	-0.00093866
32	15	IL1b	0.451925	-0.000119647
32	16	IL1b	0.451086	-0.00111852
32	17	IL1b	0.450474	-0.00188969
32	18	IL1b	0.450063	-0.00246036
32	19	IL1b	0.451511	-0.00117286
32	20	IL1b	0.453413	0.00056949
32	21	IL1b	0.453729	0.000725908
32	22	IL1b	0.453092	-7.02452e-05
32	23	IL1b	0.453402	8.0421e-05
32	24	IL1b	0.45671	0.00322792
32	25	IL1b	0.463794	0.010153
32	26	IL1b	0.478331	0.02453
32	27	IL1b	0.502734	0.048773
32	28	IL1b	0.548921	0.0948011
32	29	IL1b	0.637889	0.183609
32	30	IL1b	0.80746	0.35302
32	31	IL1b	1.1093	0.654703
32	32	IL1b	1.6124	1.15764
32	33	IL1b	2.32858	1.87366
32	34	IL1b	3.0876	2.63253
32	35	IL1b	3.64801	3.19277
32	36	IL1b	4.05144	3.59605
32	37	IL1b	4.3853	3.92974
32	38	IL1b	4.60019	4.14447
32	39	IL1b	4.78487	4.329
32	40	IL1b	4.86811	4.41208
33	1	IL1b	0.428698	-0.00323936
33	2	IL1b	0.430372	-0.00225384
33	3	IL1b	0.432824	-0.000491639
33	4	IL1b	0.432721	-0.00128404
33	5	IL1b	0.433796	-0.000897661
33	6	IL1b	0.434965	-0.000418542
33	7	IL1b	0.435698	-0.000375103
33	8	IL1b	0.438357	0.00159538
33	9	IL1b	0.438776	0.00132486
33	10	IL1b	0.438985	0.00084431
33	11	IL1b	0.440657	0.00182745
33	12	IL1b	0.440683	0.00116394
33	13	IL1b	0.439452	-0.00075668
33	14	IL1b	0.439734	-0.001164
33	15	IL1b	0.442664	0.00107748
33	16	IL1b	0.442672	0.000396095
33	17	IL1b	0.442192	-0.000773152
33	18	IL1b	0.442182	-0.00147316
33	19	IL1b	0.443354	-0.000990436
33	20	IL1b	0.44427	-0.000763385
33	21	IL1b	0.445836	0.000113535
33	22	IL1b	0.446408	-3.42194e-06
33	23	IL1b	0.448149	0.00104817
33	24	IL1b	0.45445	0.00665931
33	25	IL1b	0.462134	0.013654
33	26	IL1b	0.479194	0.0300252
33	27	IL1b	0.511372	0.0615138
33	28	IL1b	0.57344	0.122893
33	29	IL1b	0.691288	0.240051
33	30	IL1b	0.903955	0.452029
33	31	IL1b	1.27549	0.822873
33	32	IL1b	1.87026	1.41695
33	33	IL1b	2.64301	2.18902
33	34	IL1b	3.34383	2.88915
33	35	IL1b	3.82107	3.3657
33	36	IL1b	4.17841	3.72235
33	37	IL1b	4.47851	4.02176
33	38	IL1b	4.66278	4.20534
33	39	IL1b	4.81742	4.35929
33	40	IL1b	4.88396	4.42514
34	1	IL1b	0.513278	-0.000355667
34	2	IL1b	0.514481	9.03622e-05
34	3	IL1b	0.514035	-0.00111269
34	4	IL1b	0.515879	-2.51366e-05
34	5	IL1b	0.518447	0.00178626
34	6	IL1b	0.519318	0.00190029
34	7	IL1b	0.519135	0.000960747
34	8	IL1b	0.51852	-0.000410749
34	9	IL1b	0.518618	-0.00106979
34	10	IL1b	0.520293	-0.000151334
34	11	IL1b	0.521539	0.000338325
34	12	IL1b	0.521874	-8.4264e-05
34	13	IL1b	0.52165	-0.00106451
34	14	IL1b	0.521774	-0.00169739
34	15	IL1b	0.523261	-0.000967403
34	16	IL1b	0.524095	-0.000889731
34	17	IL1b	0.524352	-0.00138957
34	18	IL1b	0.525848	-0.000650403
34	19	IL1b	0.528026	0.000770936
34	20	IL1b	0.531768	0.00375642
34	21	IL1b	0.537645	0.00887611
34	22	IL1b	0.549318	0.0197926
34	23	IL1b	0.57056	0.0402779
34	24	IL1b	0.615515	0.084476
34	25	IL1b	0.699165	0.16737
34	26	IL1b	0.856816	0.324264
34	27	IL1b	1.13727	0.603963
34	28	IL1b	1.60951	1.07544
34	29	IL1b	2.30384	1.76902
34	30	IL1b	3.12063	2.58505
34	31	IL1b	3.76439	3.22806
34	32	IL1b	4.19851	3.66142
34	33	IL1b	4.53536	3.99751
34	34	IL1b	4.75631	4.21771
34	35	IL1b	4.92932	4.38995
34	36	IL1b	5.05787	4.51775
34	37	IL1b	5.17479	4.63391
34	38	IL1b	5.22036	4.67873
34	39	IL1b	5.28526	4.74287
34	40	IL1b	5.29857	4.75542
35	1	IL1b	0.565036	-0.000158332
35	2	IL1b	0.5667	0.00172937
35	3	IL1b	0.566742	0.00199612
35	4	IL1b	0.564687	0.000165318
35	5	IL1b	0.565764	0.00146597
35	6	IL1b	0.56496	0.000885618
35	7	IL1b	0.564062	0.000211866
35	8	IL1b	0.562086	-0.00153936
35	9	IL1b	0.562009	-0.00139236
35	10	IL1b	0.563676	0.000498263
35	11	IL1b	0.564124	0.00117086
35	12	IL1b	0.563034	0.000304585
35	13	IL1b	0.560535	-0.00196967
35	14	IL1b	0.560174	-0.00210644
35	15	IL1b	0.561119	-0.00093734
35	16	IL1b	0.560413	-0.00141928
35	17	IL1b	0.559828	-0.00178065
35	18	IL1b	0.559198	-0.00218648
35	19	IL1b	0.560723	-0.000437242
35	20	IL1b	0.561636	0.000700331
35	21	IL1b	0.562504	0.00179183
35	22	IL1b	0.565066	0.00457807
35	23	IL1b	0.571114	0.0108499
35	24	IL1b	0.584989	0.0249495
35	25	IL1b	0.609454	0.0496386
35	26	IL1b	0.658327	0.0987359
35	27	IL1b	0.74862	0.189253
35	28	IL1b	0.917233	0.35809
35	29	IL1b	1.21864	0.659722
35	30	IL1b	1.72168	1.16298
35	31	IL1b	2.44078	1.88231
35	32	IL1b	3.25099	2.69275
35	33	IL1b	3.86892	3.3109
35	34	IL1b	4.26818	3.71038
35	35	IL1b	4.58798	4.03041
35	36	IL1b	4.82335	4.266
35	37	IL1b	5.018	4.46087
35	38	IL1b	5.11897	4.56207
35	39	IL1b	5.22343	4.66676
35	40	IL1b	5.25011	4.69366
36	1	IL1b	0.522107	-0.00256334
36	2	IL1b	0.525212	0.000725436
36	3	IL1b	0.526753	0.00244965
36	4	IL1b	0.525701	0.00158147
36	5	IL1b	0.526284	0.00234795
36	6	IL1b	0.52657	0.00281719
36	7	IL1b	0.525639	0.00207007
36	8	IL1b	0.522315	-0.00107095
36	9	IL1b	0.521218	-0.00198371
36	10	IL1b	0.520701	-0.00231723
36	11	IL1b	0.521427	-0.00140841
36	12	IL1b	0.521019	-0.00163196
36	13	IL1b	0.518882	-0.00358625
36	14	IL1b	0.51838	-0.00390422
36	15	IL1b	0.519057	-0.00304374
36	16	IL1b	0.519228	-0.00268954
36	17	IL1b	0.519492	-0.00224123
36	18	IL1b	0.521393	-0.000156947
36	19	IL1b	0.523824	0.00245752
36	20	IL1b	0.525637	0.00445394
36	21	IL1b	0.526856	0.00585641
36	22	IL1b	0.531137	0.0103206
36	23	IL1b	0.540625	0.0199924
36	24	IL1b	0.558923	0.0384746
36	25	IL1b	0.59172	0.0714545
36	26	IL1b	0.657276	0.137194
36	27	IL1b	0.779251	0.259353
36	28	IL1b	1.00133	0.481617
36	29	IL1b	1.37736	0.857825
36	30	IL1b	1.95082	1.43147
36	31	IL1b	2.64928	2.13011
36	32	IL1b	3.25993	2.74095
36	33	IL1b	3.67149	3.15269
36	34	IL1b	3.95491	3.43629
36	35	IL1b	4.18662	3.66819
36	36	IL1b	4.34836	3.83011
36	37	IL1b	4.48358	3.96552
36	38	IL1b	4.55414	4.03627
36	39	IL1b	4.6408	4.1231
36	40	IL1b	4.65903	4.14152
37	1	IL1b	0.430181	-0.000296494
37	2	IL1b	0.431698	0.000975552
37	3	IL1b	0.431508	0.000540372
37	4	IL1b	0.431334	0.000122359
37	5	IL1b	0.432514	0.00105725
37	6	IL1b	0.433848	0.00214598
37	7	IL1b	0.433682	0.00173566
37	8	IL1b	0.43163	-0.000561242
37	9	IL1b	0.431143	-0.00129301
37	10	IL1b	0.432157	-0.000523495
37	11	IL1b	0.433728	0.000802523
37	12	IL1b	0.433573	0.000402242
37	13	IL1b	0.432212	-0.00120333
37	14	IL1b	0.432138	-0.00152237
37	15	IL1b	0.433118	-0.000787396
37	16	IL1b	0.431995	-0.00215449
37	17	IL1b	0.431918	-0.00247666
37	18	IL1b	0.433761	-0.000878401
37	19	IL1b	0.434471	-0.000413968
37	20	IL1b	0.434372	-0.000757506
37	21	IL1b	0.434562	-0.000812289
37	22	IL1b	0.435492	-0.000126544
37	23	IL1b	0.437471	0.0016075
37	24	IL1b	0.441205	0.00509684
37	25	IL1b	0.448307	0.011954
37	26	IL1b	0.463708	0.0271095
37	27	IL1b	0.493379	0.0565363
37	28	IL1b	0.550702	0.113614
37	29	IL1b	0.654652	0.21732
37	30	IL1b	0.851507	0.41393
37	31	IL1b	1.19641	0.758591
37	32	IL1b	1.75185	1.31378
37	33	IL1b	2.49213	2.05382
37	34	IL1b	3.1794	2.74085
37	35	IL1b	3.65794	3.21914
37	36	IL1b	4.02528	3.58623
37	37	IL1b	4.32682	3.88752
37	38	IL1b	4.51773	4.07819
37	39	IL1b	4.68678	4.247
37	40	IL1b	4.75612	4.3161
38	1	IL1b	0.55824	0.017723
38	2	IL1b	0.555954	0.0157633
38	3	IL1b	0.548513	0.00864919
38	4	IL1b	0.545244	0.00570631
38	5	IL1b	0.543006	0.00379489
38	6	IL1b	0.539909	0.00102433
38	7	IL1b	0.538411	-0.000147522
38	8	IL1b	0.53478	-0.00345131
38	9	IL1b	0.53422	-0.0036854
38	10	IL1b	0.534503	-0.00307578
38	11	IL1b	0.533838	-0.00341424
38	12	IL1b	0.533346	-0.00357954
38	13	IL1b	0.531737	-0.0048613
38	14	IL1b	0.531926	-0.00434628
38	15	IL1b	0.533628	-0.0023179
38	16	IL1b	0.533584	-0.00203468
38	17	IL1b	0.533289	-0.00200305
38	18	IL1b	0.532785	-0.00218111
38	19	IL1b	0.534925	0.000285669
38	20	IL1b	0.536218	0.00190534
38	21	IL1b	0.534636	0.000650169
38	22	IL1b	0.535281	0.00162111
38	23	IL1b	0.537385	0.00405141
38	24	IL1b	0.540416	0.00740969
38	25	IL1b	0.54702	0.01434
38	26	IL1b	0.563378	0.0310243
38	27	IL1b	0.591146	0.0591185
38	28	IL1b	0.644872	0.113172
38	29	IL1b	0.745364	0.21399
38	30	IL1b	0.933275	0.402227
38	31	IL1b	1.26132	0.730601
38	32	IL1b	1.79906	1.26867
38	33	IL1b	2.53828	2.00821
38	34	IL1b	3.28081	2.75107
38	35	IL1b	3.81709	3.28768
38	36	IL1b	4.19572	3.66664
38	37	IL1b	4.51143	3.98266
38	38	IL1b	4.71133	4.1829
38	39	IL1b	4.88172	4.35361
38	40	IL1b	4.95286	4.42508
39	1	IL1b	0.482444	-0.00117935
39	2	IL1b	0.48523	0.00163476
39	3	IL1b	0.484852	0.00128435
39	4	IL1b	0.483671	0.000130995
39	5	IL1b	0.484352	0.000839694
39	6	IL1b	0.485541	0.0020564
39	7	IL1b	0.485099	0.00164254
39	8	IL1b	0.482796	-0.000633018
39	9	IL1b	0.482174	-0.00122722
39	10	IL1b	0.482492	-0.000881361
39	11	IL1b	0.482976	-0.000369863
39	12	IL1b	0.482885	-0.000432925
39	13	IL1b	0.482554	-0.000735717
39	14	IL1b	0.482214	-0.00104808
39	15	IL1b	0.481529	-0.00170548
39	16	IL1b	0.481001	-0.00220563
39	17	IL1b	0.481123	-0.00205542
39	18	IL1b	0.482732	-0.000419068
39	19	IL1b	0.484259	0.00113608
39	20	IL1b	0.484591	0.00149543
39	21	IL1b	0.483557	0.000489068
39	22	IL1b	0.482861	-0.000178504
39	23	IL1b	0.482292	-0.000720399
39	24	IL1b	0.483336	0.000351739
39	25	IL1b	0.486143	0.00318639
39	26	IL1b	0.493121	0.0101922
39	27	IL1b	0.502497	0.0195956
39	28	IL1b	0.519976	0.0371025
39	29	IL1b	0.55348	0.0706349
39	30	IL1b	0.620618	0.1378
39	31	IL1b	0.743558	0.260768
39	32	IL1b	0.971151	0.488389
39	33	IL1b	1.36489	0.882156
39	34	IL1b	1.96745	1.48474
39	35	IL1b	2.72397	2.24129
39	36	IL1b	3.35667	2.87402
39	37	IL1b	3.78464	3.30202
39	38	IL1b	4.08994	3.60735
39	39	IL1b	4.35805	3.87549
39	40	IL1b	4.50239	4.01985
40	1	IL1b	0.427136	-0.00229384
40	2	IL1b	0.429042	-0.000696561
40	3	IL1b	0.429791	-0.000256029
40	4	IL1b	0.430457	0.000101504
40	5	IL1b	0.430976	0.000312677
40	6	IL1b	0.432422	0.00144984
40	7	IL1b	0.432645	0.0013651
40	8	IL1b	0.430832	-0.00075629
40	9	IL1b	0.430969	-0.000928106
40	10	IL1b	0.432014	-0.000191607
40	11	IL1b	0.433832	0.00131779
40	12	IL1b	0.433551	0.000728319
40	13	IL1b	0.432243	-0.000887121
40	14	IL1b	0.432103	-0.00133631
40	15	IL1b	0.433203	-0.000544287
40	16	IL1b	0.433149	-0.0009066
40	17	IL1b	0.43293	-0.00143458
40	18	IL1b	0.433235	-0.00143781
40	19	IL1b	0.434507	-0.000473679
40	20	IL1b	0.435807	0.000518256
40	21	IL1b	0.43629	0.000692117
40	22	IL1b	0.436335	0.000429433
40	23	IL1b	0.438452	0.00223739
40	24	IL1b	0.442829	0.00630614
40	25	IL1b	0.45066	0.013829
40	26	IL1b	0.466301	0.0291617
40	27	IL1b	0.497732	0.0602846
40	28	IL1b	0.557347	0.119591
40	29	IL1b	0.66866	0.230596
40	30	IL1b	0.874402	0.436029
40	31	IL1b	1.2338	0.79512
40	32	IL1b	1.81034	1.37136
40	33	IL1b	2.57614	2.13684
40	34	IL1b	3.31821	2.87861
40	35	IL1b	3.83577	3.39585
40	36	IL1b	4.19603	3.75581
40	37	IL1b	4.47914	4.03861
40	38	IL1b	4.65322	4.21238
40	39	IL1b	4.80504	4.36389
40	40	IL1b	4.86167	4.42022
41	1	IL1b	0.442053	-0.00538536
41	2	IL1b	0.442897	-0.00483384
41	3	IL1b	0.446413	-0.00160933
41	4	IL1b	0.44905	0.000734705
41	5	IL1b	0.451408	0.00280065
41	6	IL1b	0.451368	0.00246886
41	7	IL1b	0.450775	0.0015836
41	8	IL1b	0.449389	-9.44583e-05
41	9	IL1b	0.448407	-0.00136878
41	10	IL1b	0.448411	-0.00165689
41	11	IL1b	0.449584	-0.000775794
41	12	IL1b	0.449829	-0.000823844
41	13	IL1b	0.450147	-0.000797358
41	14	IL1b	0.450373	-0.000864004
41	15	IL1b	0.451239	-0.00029002
41	16	IL1b	0.450441	-0.00138008
41	17	IL1b	0.450249	-0.00186411
41	18	IL1b	0.451311	-0.00109492
41	19	IL1b	0.452316	-0.000381874
41	20	IL1b	0.453072	8.22293e-05
41	21	IL1b	0.45462	0.00133744
41	22	IL1b	0.457568	0.00399398
41	23	IL1b	0.462801	0.00893463
41	24	IL1b	0.476972	0.0228129
41	25	IL1b	0.502444	0.0479931
41	26	IL1b	0.552593	0.0978495
41	27	IL1b	0.645496	0.19046
41	28	IL1b	0.819284	0.363957
41	29	IL1b	1.12736	0.671739
41	30	IL1b	1.6344	1.17849
41	31	IL1b	2.34596	1.88975
41	32	IL1b	3.1238	2.6673
41	33	IL1b	3.70419	3.2474
41	34	IL1b	4.08043	3.62335
41	35	IL1b	4.37673	3.91936
41	36	IL1b	4.59213	4.13446
41	37	IL1b	4.75449	4.29653
41	38	IL1b	4.84938	4.39113
41	39	IL1b	4.95782	4.49928
41	40	IL1b	4.98509	4.52626
42	1	IL1b	0.445402	-0.00171188
42	2	IL1b	0.4466	-0.000538955
42	3	IL1b	0.44834	0.00117563
42	4	IL1b	0.448201	0.00101192
42	5	IL1b	0.448366	0.00115165
42	6	IL1b	0.44763	0.000390942
42	7	IL1b	0.446894	-0.000370424
42	8	IL1b	0.44635	-0.000939774
42	9	IL1b	0.446977	-0.000337862
42	10	IL1b	0.448073	0.000732482
42	11	IL1b	0.447528	0.000162446
42	12	IL1b	0.447186	-0.00020392
42	13	IL1b	0.44713	-0.000285555
42	14	IL1b	0.447208	-0.00023284
42	15	IL1b	0.446797	-0.000668646
42	16	IL1b	0.444959	-0.00253192
42	17	IL1b	0.444421	-0.0030951
42	18	IL1b	0.444692	-0.00284882
42	19	IL1b	0.446324	-0.00124237
42	20	IL1b	0.449678	0.00208685
42	21	IL1b	0.449585	0.00196799
42	22	IL1b	0.448664	0.0010217
42	23	IL1b	0.450723	0.00305564
42	24	IL1b	0.45492	0.00722748
42	25	IL1b	0.463715	0.0159979
42	26	IL1b	0.480604	0.032861
42	27	IL1b	0.511407	0.0636389
42	28	IL1b	0.571293	0.1235
42	29	IL1b	0.682937	0.235119
42	30	IL1b	0.890896	0.443053
42	31	IL1b	1.24746	0.799596
42	32	IL1b	1.81711	1.36922
42	33	IL1b	2.5717	2.12379
42	34	IL1b	3.29901	2.85106
42	35	IL1b	3.80611	3.35814
42	36	IL1b	4.1587	3.7107
42	37	IL1b	4.44107	3.99306
42	38	IL1b	4.61676	4.16872
42	39	IL1b	4.77612	4.32805
42	40	IL1b	4.84357	4.39548
43	1	IL1b	0.410313	0.000281821
43	2	IL1b	0.412143	0.00177288
43	3	IL1b	0.41205	0.0013408
43	4	IL1b	0.40979	-0.00125737
43	5	IL1b	0.411189	-0.000197166
43	6	IL1b	0.412441	0.000715492
43	7	IL1b	0.41325	0.00118615
43	8	IL1b	0.411571	-0.000832249
43	9	IL1b	0.41184	-0.000901876
43	10	IL1b	0.413028	-5.30544e-05
43	11	IL1b	0.412114	-0.00130562
43	12	IL1b	0.412191	-0.00156721
43	13	IL1b	0.414262	0.000164805
43	14	IL1b	0.414805	0.000368823
43	15	IL1b	0.415183	0.000407945
43	16	IL1b	0.416159	0.00104556
43	17	IL1b	0.416076	0.000623846
43	18	IL1b	0.416032	0.000241355
43	19	IL1b	0.417271	0.00114132
43	20	IL1b	0.41752	0.00105101
43	21	IL1b	0.417565	0.000757952
43	22	IL1b	0.416293	-0.000852842
43	23	IL1b	0.415675	-0.00181001
43	24	IL1b	0.416595	-0.00122861
43	25	IL1b	0.419124	0.000960962
43	26	IL1b	0.423558	0.00505678
43	27	IL1b	0.431151	0.0123106
43	28	IL1b	0.443045	0.0238661
43	29	IL1b	0.467553	0.048035
43	30	IL1b	0.515405	0.0955488
43	31	IL1b	0.604167	0.183971
43	32	IL1b	0.769069	0.348535
43	33	IL1b	1.06934	0.648462
43	34	IL1b	1.56134	1.14013
43	35	IL1b	2.27397	1.85242
43	36	IL1b	3.04624	2.62435
43	37	IL1b	3.6224	3.20018
43	38	IL1b	3.99244	3.56987
43	39	IL1b	4.30015	3.87724
43	40	IL1b	4.46836	4.04511
44	1	IL1b	0.448428	-0.00319489
44	2	IL1b	0.448696	-0.00323785
44	3	IL1b	0.451239	-0.00100501
44	4	IL1b	0.452149	-0.000405368
44	5	IL1b	0.453721	0.000855826
44	6	IL1b	0.454364	0.00118766
44	7	IL1b	0.454294	0.000807792
44	8	IL1b	0.454258	0.000460584
44	9	IL1b	0.454112	4.56751e-06
44	10	IL1b	0.454412	-6.381e-06
44	11	IL1b	0.455245	0.000515774
44	12	IL1b	0.455768	0.000728194
44	13	IL1b	0.455311	-3.94947e-05
44	14	IL1b	0.455616	-4.49e-05
44	15	IL1b	0.456477	0.00050518
44	16	IL1b	0.454936	-0.00134633
44	17	IL1b	0.454373	-0.00221946
44	18	IL1b	0.455106	-0.00179735
44	19	IL1b	0.45571	-0.00150369
44	20	IL1b	0.457004	-0.000520045
44	21	IL1b	0.457284	-0.000551468
44	22	IL1b	0.457508	-0.000637548
44	23	IL1b	0.459462	0.00100544
44	24	IL1b	0.462773	0.00400602
44	25	IL1b	0.469675	0.0105974
44	26	IL1b	0.484076	0.0246878
44	27	IL1b	0.51191	0.0522115
44	28	IL1b	0.564927	0.104918
44	29	IL1b	0.664042	0.203722
44	30	IL1b	0.853155	0.392525
44	31	IL1b	1.18552	0.724576
44	32	IL1b	1.72775	1.2665
44	33	IL1b	2.47233	2.01077
44	34	IL1b	3.20987	2.748
44	35	IL1b	3.73176	3.26958
44	36	IL1b	4.12236	3.65987
44	37	IL1b	4.44408	3.98128
44	38	IL1b	4.64434	4.18123
44	39	IL1b	4.81196	4.34853
44	40	IL1b	4.88222	4.41849
45	1	IL1b	0.484957	0.000790075
45	2	IL1b	0.485775	0.00204359
45	3	IL1b	0.486397	0.00310067
45	4	IL1b	0.486613	0.00375241
45	5	IL1b	0.486645	0.00421956
45	6	IL1b	0.483601	0.00161134
45	7	IL1b	0.48235	0.000795408
45	8	IL1b	0.480104	-0.00101554
45	9	IL1b	0.476787	-0.00389692
45	10	IL1b	0.476438	-0.00381014
45	11	IL1b	0.478052	-0.00176159
45	12	IL1b	0.477955	-0.00142254
45	13	IL1b	0.476201	-0.00274118
45	14	IL1b	0.475905	-0.00260186
45	15	IL1b	0.476169	-0.00190288
45	16	IL1b	0.474543	-0.00309346
45	17	IL1b	0.47433	-0.00287128
45	18	IL1b	0.475746	-0.0010192
45	19	IL1b	0.477452	0.00112233
45	20	IL1b	0.478052	0.00215722
45	21	IL1b	0.477039	0.0015797
45	22	IL1b	0.477661	0.00263723
45	23	IL1b	0.479749	0.00516071
45	24	IL1b	0.48386	0.00970681
45	25	IL1b	0.493367	0.0196487
45	26	IL1b	0.514619	0.0413368
45	27	IL1b	0.55117	0.0783233
45	28	IL1b	0.621491	0.149079
45	29	IL1b	0.752334	0.280357
45	30	IL1b	0.995376	0.523835
45	31	IL1b	1.41274	0.941639
45	32	IL1b	2.06218	1.59151
45	33	IL1b	2.86842	2.39819
45	34	IL1b	3.54334	3.07354
45	35	IL1b	4.00574	3.53638
45	36	IL1b	4.3623	3.89337
45	37	IL1b	4.65639	4.1879
45	38	IL1b	4.83744	4.36938
45	39	IL1b	5.00296	4.53534
45	40	IL1b	5.06882	4.60164
46	1	IL1b	0.493358	0.00340469
46	2	IL1b	0.494122	0.00395623
46	3	IL1b	0.493124	0.00274645
46	4	IL1b	0.492199	0.00160934
46	5	IL1b	0.492035	0.00123388
46	6	IL1b	0.49209	0.0010766
46	7	IL1b	0.492103	0.000877215
46	8	IL1b	0.489844	-0.00159353
46	9	IL1b	0.489094	-0.00255493
46	10	IL1b	0.490436	-0.0014254
46	11	IL1b	0.490743	-0.00132983
46	12	IL1b	0.49067	-0.00161535
46	13	IL1b	0.49075	-0.00174696
46	14	IL1b	0.491089	-0.00162061
46	15	IL1b	0.492427	-0.000494031
46	16	IL1b	0.491779	-0.00135408
46	17	IL1b	0.491808	-0.0015374
46	18	IL1b	0.49385	0.000292306
46	19	IL1b	0.496584	0.00281471
46	20	IL1b	0.498603	0.00462161
46	21	IL1b	0.501705	0.00751144
46	22	IL1b	0.51076	0.0163547
46	23	IL1b	0.529835	0.0352181
46	24	IL1b	0.563932	0.0691028
46	25	IL1b	0.62784	0.132799
46	26	IL1b	0.750088	0.254835
46	27	IL1b	0.974522	0.479057
46	28	IL1b	1.36408	0.868405
46	29	IL1b	1.9737	1.47781
46	30	IL1b	2.78067	2.28457
46	31	IL1b	3.54831	3.05199
46	32	IL1b	4.07613	3.5796
46	33	IL1b	4.45751	3.96077
46	34	IL1b	4.71751	4.22056
46	35	IL1b	4.9178	4.42064
46	36	IL1b	5.06761	4.57023
46	37	IL1b	5.20235	4.70476
46	38	IL1b	5.26374	4.76594
46	39	IL1b	5.33701	4.839
46	40	IL1b	5.3522	4.85397
47	1	IL1b	0.461718	-0.00151103
47	2	IL1b	0.462401	-0.000755519
47	3	IL1b	0.464042	0.000958379
47	4	IL1b	0.463475	0.000464075
47	5	IL1b	0.463953	0.0010153
47	6	IL1b	0.463527	0.000662582
47	7	IL1b	0.462947	0.000155015
47	8	IL1b	0.461688	-0.00103142
47	9	IL1b	0.461899	-0.000747376
47	10	IL1b	0.463361	0.000787679
47	11	IL1b	0.462906	0.000405908
47	12	IL1b	0.462208	-0.000218871
47	13	IL1b	0.460652	-0.00170252
47	14	IL1b	0.460407	-0.0018741
47	15	IL1b	0.461273	-0.000935954
47	16	IL1b	0.461319	-0.000816838
47	17	IL1b	0.461186	-0.000876505
47	18	IL1b	0.461423	-0.000566564
47	19	IL1b	0.462263	0.000345801
47	20	IL1b	0.462865	0.00102097
47	21	IL1b	0.462787	0.00101587
47	22	IL1b	0.463637	0.00193858
47	23	IL1b	0.468468	0.00684278
47	24	IL1b	0.476233	0.0146806
47	25	IL1b	0.490776	0.0292966
47	26	IL1b	0.521002	0.0595951
47	27	IL1b	0.577006	0.115673
47	28	IL1b	0.683277	0.222017
47	29	IL1b	0.877668	0.41648
47	30	IL1b	1.21944	0.758324
47	31	IL1b	1.76258	1.30154
47	32	IL1b	2.5023	2.04134
47	33	IL1b	3.25186	2.79097
47	34	IL1b	3.7528	3.29197
47	35	IL1b	4.11131	3.65056
47	36	IL1b	4.38044	3.91976
47	37	IL1b	4.59813	4.13752
47	38	IL1b	4.72056	4.26002
47	39	IL1b	4.83636	4.3759
47	40	IL1b	4.87149	4.4111
48	1	IL1b	0.467238	0.00329889
48	2	IL1b	0.471174	0.00690937
48	3	IL1b	0.469315	0.00472461
48	4	IL1b	0.466415	0.00149942
48	5	IL1b	0.465165	-7.57273e-05
48	6	IL1b	0.465265	-0.000301192
48	7	IL1b	0.465136	-0.000755568
48	8	IL1b	0.464785	-0.00143245
48	9	IL1b	0.464716	-0.00182671
48	10	IL1b	0.46558	-0.00128834
48	11	IL1b	0.467296	0.000101954
48	12	IL1b	0.46842	0.000901242
48	13	IL1b	0.466171	-0.00167366
48	14	IL1b	0.465773	-0.00239685
48	15	IL1b	0.467991	-0.000504563
48	16	IL1b	0.468865	4.44152e-05
48	17	IL1b	0.468505	-0.000641525
48	18	IL1b	0.467598	-0.00187368
48	19	IL1b	0.468452	-0.00134527
48	20	IL1b	0.470246	0.000123739
48	21	IL1b	0.472252	0.00180431
48	22	IL1b	0.475689	0.00491584
48	23	IL1b	0.482707	0.011608
48	24	IL1b	0.497945	0.0265205
48	25	IL1b	0.525599	0.0538498
48	26	IL1b	0.579698	0.107623
48	27	IL1b	0.683356	0.210956
48	28	IL1b	0.873366	0.400641
48	29	IL1b	1.2062	0.733149
48	30	IL1b	1.74347	1.27009
48	31	IL1b	2.46737	1.99367
48	32	IL1b	3.20245	2.72842
48	33	IL1b	3.72248	3.24812
48	34	IL1b	4.06711	3.59243
48	35	IL1b	4.3466	3.87159
48	36	IL1b	4.5491	4.07377
48	37	IL1b	4.71166	4.236
48	38	IL1b	4.79599	4.32001
48	39	IL1b	4.89085	4.41455
48	40	IL1b	4.91416	4.43752
49	1	IL6	0.399833	0.00113257
49	2	IL6	0.401004	0.0021174
49	3	IL6	0.399324	0.000251453
49	4	IL6	0.399368	0.000109751
49	5	IL6	0.400687	0.00124323
49	6	IL6	0.400752	0.00112149
49	7	IL6	0.400446	0.000630121
49	8	IL6	0.39993	-7.18953e-05
49	9	IL6	0.399733	-0.000455027
49	10	IL6	0.40013	-0.000243959
49	11	IL6	0.401028	0.000469009
49	12	IL6	0.400834	8.89769e-05
49	13	IL6	0.399671	-0.00126029
49	14	IL6	0.399396	-0.00172061
49	15	IL6	0.401023	-0.000279567
49	16	IL6	0.401274	-0.000214888
49	17	IL6	0.401022	-0.000652379
49	18	IL6	0.401	-0.000860064
49	19	IL6	0.402032	-1.42075e-05
49	20	IL6	0.402967	0.000735
49	21	IL6	0.402786	0.000367545
49	22	IL6	0.402436	-0.000167817
49	23	IL6	0.401624	-0.00116544
49	24	IL6	0.401818	-0.00115775
49	25	IL6	0.402007	-0.00115464
49	26	IL6	0.403285	-6.28834e-05
49	27	IL6	0.404904	0.00137029
49	28	IL6	0.406814	0.00309454
49	29	IL6	0.411265	0.00736048
49	30	IL6	0.419994	0.0159034
49	31	IL6	0.435623	0.0313459
49	32	IL6	0.467681	0.0632186
49	33	IL6	0.530338	0.12569
49	34	IL6	0.64628	0.241445
49	35	IL6	0.864031	0.459011
49	36	IL6	1.23801	0.832809
[truncated: 1,884 more rows]

## Sheet: Results
Block Type	96-Well Block (0.2mL)
Calibration Background is expired	No
Calibration Background performed on	11-24-2020
Calibration Normalization FAM-ROX is expired	No
Calibration Normalization FAM-ROX performed on	11-24-2020
Calibration Normalization VIC-ROX is expired	No
Calibration Normalization VIC-ROX performed on	11-24-2020
Calibration Pure Dye CY3 is expired	Yes
Calibration Pure Dye CY3 performed on	03-26-2020
Calibration Pure Dye CY5 is expired	Yes
Calibration Pure Dye CY5 performed on	03-26-2020
Calibration Pure Dye FAM is expired	No
Calibration Pure Dye FAM performed on	11-24-2020
Calibration Pure Dye NED is expired	No
Calibration Pure Dye NED performed on	09-15-2020
Calibration Pure Dye ROX is expired	No
Calibration Pure Dye ROX performed on	11-24-2020
Calibration Pure Dye SYBR is expired	No
Calibration Pure Dye SYBR performed on	11-24-2020
Calibration Pure Dye TAMRA is expired	No
Calibration Pure Dye TAMRA performed on	11-24-2020
Calibration Pure Dye VIC is expired	No
Calibration Pure Dye VIC performed on	11-24-2020
Calibration ROI is expired	No
Calibration ROI performed on	11-24-2020
Calibration Uniformity is expired	No
Calibration Uniformity performed on	11-24-2020
Chemistry	SYBR_GREEN
Date Created	2021-05-14 17:55:07 PM EDT
Experiment Barcode
Experiment Comment
Experiment File Name	P:\ABI-2\Sapieha\Roberto\CNV B6\Choroid\2021-05-14 adipoq-cre and adipoq-cre-prdm16 choro IL1b and IL6 n4-6.eds
Experiment Name	2021-05-14 adipoq-cre and adipoq-cre-prdm16 choro IL1b and IL6 n4-6
Experiment Run End Time	2021-05-14 20:43:52 PM EDT
Experiment Type	Comparative Cт (ΔΔCт)
Instrument Name	278870006
Instrument Serial Number	278870006
Instrument Type	QuantStudio(TM) 7 Flex System
Passive Reference	ROX
Quantification Cycle Method	Ct
Signal Smoothing On	true
Stage/ Cycle where Analysis is performed	Stage 2, Step 2
User Name
Well	Well Position	Omit	Sample Name	Target Name	Task	Reporter	Quencher	Quantity	Quantity Mean	Quantity SD	RQ	RQ Min	RQ Max	CT	Ct Mean	Ct SD	Delta Ct	Delta Ct Mean	Delta Ct SE	Delta Delta Ct	Automatic Ct Threshold	Tm1	Ct Threshold	Tm2	Automatic Baseline	Tm3	Baseline Start	Baseline End	Comments	HIGHSD	NOAMP	EXPFAIL
1	A1	FALSE	Adipoq-cre Sham 364	BACT	UNKNOWN	SYBR	None							18.6125	18.9264	0.443946					TRUE	81.5095	0.266479		TRUE		1	40		N	N	N
2	A2	FALSE	Adipoq-cre Sham 365	BACT	UNKNOWN	SYBR	None							18.8985	19.0879	0.267844					TRUE	81.5095	0.266479		TRUE		1	40		N	N	N
3	A3	FALSE	Adipoq-cre Sham 366	BACT	UNKNOWN	SYBR	None							18.9164	19.0948	0.252313					TRUE	81.5095	0.266479		TRUE		1	40		N	N	N
4	A4	FALSE	Adipoq-cre CNV 288	BACT	UNKNOWN	SYBR	None							18.4918	18.7143	0.314727					TRUE	81.5095	0.266479		TRUE		1	40		N	N	N
5	A5	FALSE	Adipoq-cre CNV 289	BACT	UNKNOWN	SYBR	None							18.9351	18.8094	0.177786					TRUE	81.5095	0.266479		TRUE		1	40		N	N	N
6	A6	FALSE	Adipoq-cre CNV 290	BACT	UNKNOWN	SYBR	None							20.8122	20.7912	0.0297132					TRUE	81.608	0.266479		TRUE		1	40		N	N	N
7	A7	FALSE	Adipoq-cre-prdm16 Sham 463	BACT	UNKNOWN	SYBR	None							20.0427	20.1516	0.15403					TRUE	81.7065	0.266479		TRUE		1	40		N	N	N
8	A8	FALSE	Adipoq-cre-prdm16 Sham 464	BACT	UNKNOWN	SYBR	None							19.3344	19.326	0.0118699					TRUE	81.7065	0.266479		TRUE		1	40		N	N	N
9	A9	FALSE	Adipoq-cre-prdm16 Sham 515	BACT	UNKNOWN	SYBR	None							18.9214	19.0238	0.144765					TRUE	81.7065	0.266479		TRUE		1	40		N	N	N
10	A10	FALSE	Adipoq-cre-prdm16 CNV 281	BACT	UNKNOWN	SYBR	None							18.5775	18.3484	0.323955					TRUE	81.5095	0.266479		TRUE		1	40		N	N	N
11	A11	FALSE	Adipoq-cre-prdm16 CNV 285	BACT	UNKNOWN	SYBR	None							19.7204	18.9238	1.12658					TRUE	81.5095	0.266479		TRUE		1	40		Y	N	N
12	A12	FALSE	Adipoq-cre-prdm16 CNV 286	BACT	UNKNOWN	SYBR	None							19.5588	19.1782	0.53831					TRUE	81.5095	0.266479		TRUE		1	40		Y	N	N
13	B1	FALSE	Adipoq-cre Sham 364	BACT	UNKNOWN	SYBR	None							19.2403	18.9264	0.443946					TRUE	81.5095	0.266479		TRUE		1	40		N	N	N
14	B2	FALSE	Adipoq-cre Sham 365	BACT	UNKNOWN	SYBR	None							19.2773	19.0879	0.267844					TRUE	81.5095	0.266479		TRUE		1	40		N	N	N
15	B3	FALSE	Adipoq-cre Sham 366	BACT	UNKNOWN	SYBR	None							19.2732	19.0948	0.252313					TRUE	81.5095	0.266479		TRUE		1	40		N	N	N
16	B4	FALSE	Adipoq-cre CNV 288	BACT	UNKNOWN	SYBR	None							18.9369	18.7143	0.314727					TRUE	81.411	0.266479		TRUE		1	40		N	N	N
17	B5	FALSE	Adipoq-cre CNV 289	BACT	UNKNOWN	SYBR	None							18.6837	18.8094	0.177786					TRUE	81.5095	0.266479		TRUE		1	40		N	N	N
18	B6	FALSE	Adipoq-cre CNV 290	BACT	UNKNOWN	SYBR	None							20.7702	20.7912	0.0297132					TRUE	81.5095	0.266479		TRUE		1	40		N	N	N
19	B7	FALSE	Adipoq-cre-prdm16 Sham 463	BACT	UNKNOWN	SYBR	None							20.2605	20.1516	0.15403					TRUE	81.608	0.266479		TRUE		1	40		N	N	N
20	B8	FALSE	Adipoq-cre-prdm16 Sham 464	BACT	UNKNOWN	SYBR	None							19.3176	19.326	0.0118699					TRUE	81.7065	0.266479		TRUE		1	40		N	N	N
21	B9	FALSE	Adipoq-cre-prdm16 Sham 515	BACT	UNKNOWN	SYBR	None							19.1261	19.0238	0.144765					TRUE	81.7065	0.266479		TRUE		1	40		N	N	N
22	B10	FALSE	Adipoq-cre-prdm16 CNV 281	BACT	UNKNOWN	SYBR	None							18.1193	18.3484	0.323955					TRUE	81.608	0.266479		TRUE		1	40		N	N	N
23	B11	FALSE	Adipoq-cre-prdm16 CNV 285	BACT	UNKNOWN	SYBR	None							18.1272	18.9238	1.12658					TRUE	81.5095	0.266479		TRUE		1	40		Y	N	N
24	B12	FALSE	Adipoq-cre-prdm16 CNV 286	BACT	UNKNOWN	SYBR	None							18.7975	19.1782	0.53831					TRUE	81.5095	0.266479		TRUE		1	40		Y	N	N
25	C1	FALSE	Adipoq-cre Sham 364	IL1b	UNKNOWN	SYBR	None				1.02853	0.365342	2.89557	30.224	30.076	0.209305		11.1496	0.347056	-0.0405827	TRUE	81.0171	0.394939		TRUE		1	40		N	N	N
26	C2	FALSE	Adipoq-cre Sham 365	IL1b	UNKNOWN	SYBR	None				1.17408	0.64255	2.14531	30.1171	30.0465	0.0998253		10.9586	0.20212	-0.231535	TRUE	81.0171	0.394939		TRUE		1	40		N	N	N
27	C3	FALSE	Adipoq-cre Sham 366	IL1b	UNKNOWN	SYBR	None				0.478057	0.165908	1.3775	31.043	31.3497	0.433792		12.2549	0.35485	1.06474	TRUE	81.0171	0.394939		TRUE		1	40		N	N	N
28	C4	FALSE	Adipoq-cre CNV 288	IL1b	UNKNOWN	SYBR	None				1	0.503816	1.98485	29.962	29.9045	0.0813832		11.1902	0.229866	0	TRUE	80.9186	0.394939		TRUE		1	40		N	N	N
29	C5	FALSE	Adipoq-cre CNV 289	IL1b	UNKNOWN	SYBR	None				3.5582	2.38134	5.31668	28.2166	28.1684	0.0682401		9.35902	0.134656	-1.83115	TRUE	81.0171	0.394939		TRUE		1	40		N	N	N
30	C6	FALSE	Adipoq-cre CNV 290	IL1b	UNKNOWN	SYBR	None				4.24824	3.39272	5.31949	29.9669	29.8945	0.102409		9.10331	0.0754008	-2.08687	TRUE	81.0171	0.394939		TRUE		1	40		N	N	N
31	C7	FALSE	Adipoq-cre-prdm16 Sham 463	IL1b	UNKNOWN	SYBR	None				0.601388	0.376005	0.961869	31.9616	32.0754	0.160839		11.9238	0.157471	0.733632	TRUE	81.1156	0.394939		TRUE		1	40		N	N	N
32	C8	FALSE	Adipoq-cre-prdm16 Sham 464	IL1b	UNKNOWN	SYBR	None				1.34839	1.0385	1.75075	30.1721	30.0849	0.123258		10.7589	0.0875595	-0.431233	TRUE	81.2141	0.394939		TRUE		1	40		N	N	N
33	C9	FALSE	Adipoq-cre-prdm16 Sham 515	IL1b	UNKNOWN	SYBR	None				1.45715	0.910721	2.33145	29.7906	29.6708	0.169455		10.647	0.157594	-0.543154	TRUE	81.1156	0.394939		TRUE		1	40		N	N	N
34	C10	FALSE	Adipoq-cre-prdm16 CNV 281	IL1b	UNKNOWN	SYBR	None				8.19688	3.36615	19.9602	26.3122	26.5035	0.270475		8.1551	0.298415	-3.03508	TRUE	81.1156	0.394939		TRUE		1	40		N	N	N
35	C11	FALSE	Adipoq-cre-prdm16 CNV 285	IL1b	UNKNOWN	SYBR	None				2.99171	0.2149	41.6487	28.1521	28.533	0.538699		9.6092	0.882997	-1.58097	TRUE	81.0171	0.394939		TRUE		1	40		Y	N	N
36	C12	FALSE	Adipoq-cre-prdm16 CNV 286	IL1b	UNKNOWN	SYBR	None				5.82236	1.71513	19.7652	27.6749	27.8267	0.214749		8.64857	0.409814	-2.5416	TRUE	81.0171	0.394939		TRUE		1	40		N	N	N
37	D1	FALSE	Adipoq-cre Sham 364	IL1b	UNKNOWN	SYBR	None				1.02853	0.365342	2.89557	29.928	30.076	0.209305		11.1496	0.347056	-0.0405827	TRUE	81.0171	0.394939		TRUE		1	40		N	N	N
38	D2	FALSE	Adipoq-cre Sham 365	IL1b	UNKNOWN	SYBR	None				1.17408	0.64255	2.14531	29.9759	30.0465	0.0998253		10.9586	0.20212	-0.231535	TRUE	81.1156	0.394939		TRUE		1	40		N	N	N
39	D3	FALSE	Adipoq-cre Sham 366	IL1b	UNKNOWN	SYBR	None				0.478057	0.165908	1.3775	31.6564	31.3497	0.433792		12.2549	0.35485	1.06474	TRUE	81.0171	0.394939		TRUE		1	40		N	N	N
40	D4	FALSE	Adipoq-cre CNV 288	IL1b	UNKNOWN	SYBR	None				1	0.503816	1.98485	29.8469	29.9045	0.0813832		11.1902	0.229866	0	TRUE	81.0171	0.394939		TRUE		1	40		N	N	N
41	D5	FALSE	Adipoq-cre CNV 289	IL1b	UNKNOWN	SYBR	None				3.5582	2.38134	5.31668	28.1201	28.1684	0.0682401		9.35902	0.134656	-1.83115	TRUE	81.0171	0.394939		TRUE		1	40		N	N	N
42	D6	FALSE	Adipoq-cre CNV 290	IL1b	UNKNOWN	SYBR	None				4.24824	3.39272	5.31949	29.8221	29.8945	0.102409		9.10331	0.0754008	-2.08687	TRUE	81.0171	0.394939		TRUE		1	40		N	N	N
43	D7	FALSE	Adipoq-cre-prdm16 Sham 463	IL1b	UNKNOWN	SYBR	None				0.601388	0.376005	0.961869	32.1891	32.0754	0.160839		11.9238	0.157471	0.733632	TRUE	81.2141	0.394939		TRUE		1	40		N	N	N
44	D8	FALSE	Adipoq-cre-prdm16 Sham 464	IL1b	UNKNOWN	SYBR	None				1.34839	1.0385	1.75075	29.9978	30.0849	0.123258		10.7589	0.0875595	-0.431233	TRUE	81.2141	0.394939		TRUE		1	40		N	N	N
45	D9	FALSE	Adipoq-cre-prdm16 Sham 515	IL1b	UNKNOWN	SYBR	None				1.45715	0.910721	2.33145	29.551	29.6708	0.169455		10.647	0.157594	-0.543154	TRUE	81.2141	0.394939		TRUE		1	40		N	N	N
46	D10	FALSE	Adipoq-cre-prdm16 CNV 281	IL1b	UNKNOWN	SYBR	None				8.19688	3.36615	19.9602	26.6948	26.5035	0.270475		8.1551	0.298415	-3.03508	TRUE	81.1156	0.394939		TRUE		1	40		N	N	N
47	D11	FALSE	Adipoq-cre-prdm16 CNV 285	IL1b	UNKNOWN	SYBR	None				2.99171	0.2149	41.6487	28.9139	28.533	0.538699		9.6092	0.882997	-1.58097	TRUE	81.1156	0.394939		TRUE		1	40		Y	N	N
48	D12	FALSE	Adipoq-cre-prdm16 CNV 286	IL1b	UNKNOWN	SYBR	None				5.82236	1.71513	19.7652	27.9786	27.8267	0.214749		8.64857	0.409814	-2.5416	TRUE	81.1156	0.394939		TRUE		1	40		N	N	N
49	E1	FALSE	Adipoq-cre Sham 364	IL6	UNKNOWN	SYBR	None				0.134026	0.045874	0.391569	34.6226	34.4474	0.247745		15.521	0.35949	2.89942	TRUE	81.805	0.363154		TRUE		1	40		N	N	N
50	E2	FALSE	Adipoq-cre Sham 365	IL6	UNKNOWN	SYBR	None				0.186504	0.100463	0.346235	34.0476	34.1322	0.119678		15.0443	0.20744	2.42272	TRUE	81.805	0.363154		TRUE		1	40		N	N	N
51	E3	FALSE	Adipoq-cre Sham 366	IL6	UNKNOWN	SYBR	None				0.0449877	0.0249541	0.0811046	36.2757	36.1907	0.120161		17.0959	0.197612	4.47433	TRUE	81.9035	0.363154		TRUE		1	40		N	N	N
52	E4	FALSE	Adipoq-cre CNV 288	IL6	UNKNOWN	SYBR	None				1	0.345163	2.89718	31.6147	31.3359	0.394184		12.6216	0.356675	0	TRUE	81.608	0.363154		TRUE		1	40		N	N	N
53	E5	FALSE	Adipoq-cre CNV 289	IL6	UNKNOWN	SYBR	None				1.02663	0.476791	2.21053	31.1687	31.3931	0.317265		12.5837	0.257162	-0.0379105	TRUE	81.7065	0.363154		TRUE		1	40		N	N	N
54	E6	FALSE	Adipoq-cre CNV 290	IL6	UNKNOWN	SYBR	None				1.14612	0.441018	2.97853	32.8965	33.216	0.451901		12.4249	0.320232	-0.196755	TRUE	81.805	0.363154		TRUE		1	40		N	N	N
55	E7	FALSE	Adipoq-cre-prdm16 Sham 463	IL6	UNKNOWN	SYBR	None				0.220046	0.0861925	0.561766	35.2521	34.9573	0.416891		14.8057	0.314264	2.18413	TRUE	82.002	0.363154		TRUE		1	40		N	N	N
56	E8	FALSE	Adipoq-cre-prdm16 Sham 464	IL6	UNKNOWN	SYBR	None							Undetermined	34.8192						TRUE	69.1985	0.363154		TRUE		1	40		N	Y	Y
57	E9	FALSE	Adipoq-cre-prdm16 Sham 515	IL6	UNKNOWN	SYBR	None				0.287478	0.058127	1.42178	33.97	33.4438	0.74405		14.4201	0.535989	1.79847	TRUE	82.002	0.363154		TRUE		1	40		Y	N	N
58	E10	FALSE	Adipoq-cre-prdm16 CNV 281	IL6	UNKNOWN	SYBR	None				5.3331	2.69322	10.5606	28.5532	28.555	0.00260569		10.2066	0.229078	-2.41497	TRUE	81.7065	0.363154		TRUE		1	40		N	N	N
59	E11	FALSE	Adipoq-cre-prdm16 CNV 285	IL6	UNKNOWN	SYBR	None				1.34296	0.122	14.7833	31.2307	31.12	0.156564		12.1962	0.804265	-0.425421	TRUE	81.805	0.363154		TRUE		1	40		N	N	N
60	E12	FALSE	Adipoq-cre-prdm16 CNV 286	IL6	UNKNOWN	SYBR	None				1.79844	0.52135	6.20387	31.1188	30.953	0.234497		11.7749	0.415191	-0.846746	TRUE	81.7065	0.363154		TRUE		1	40		N	N	N
61	F1	FALSE	Adipoq-cre Sham 364	IL6	UNKNOWN	SYBR	None				0.134026	0.045874	0.391569	34.2723	34.4474	0.247745		15.521	0.35949	2.89942	TRUE	81.7065	0.363154		TRUE		1	40		N	N	N
62	F2	FALSE	Adipoq-cre Sham 365	IL6	UNKNOWN	SYBR	None				0.186504	0.100463	0.346235	34.2169	34.1322	0.119678		15.0443	0.20744	2.42272	TRUE	81.7065	0.363154		TRUE		1	40		N	N	N
63	F3	FALSE	Adipoq-cre Sham 366	IL6	UNKNOWN	SYBR	None				0.0449877	0.0249541	0.0811046	36.1057	36.1907	0.120161		17.0959	0.197612	4.47433	TRUE	81.805	0.363154		TRUE		1	40		N	N	N
64	F4	FALSE	Adipoq-cre CNV 288	IL6	UNKNOWN	SYBR	None				1	0.345163	2.89718	31.0572	31.3359	0.394184		12.6216	0.356675	0	TRUE	81.5095	0.363154		TRUE		1	40		N	N	N
65	F5	FALSE	Adipoq-cre CNV 289	IL6	UNKNOWN	SYBR	None				1.02663	0.476791	2.21053	31.6174	31.3931	0.317265		12.5837	0.257162	-0.0379105	TRUE	81.608	0.363154		TRUE		1	40		N	N	N
66	F6	FALSE	Adipoq-cre CNV 290	IL6	UNKNOWN	SYBR	None				1.14612	0.441018	2.97853	33.5356	33.216	0.451901		12.4249	0.320232	-0.196755	TRUE	81.7065	0.363154		TRUE		1	40		N	N	N
67	F7	FALSE	Adipoq-cre-prdm16 Sham 463	IL6	UNKNOWN	SYBR	None				0.220046	0.0861925	0.561766	34.6625	34.9573	0.416891		14.8057	0.314264	2.18413	TRUE	81.9035	0.363154		TRUE		1	40		N	N	N
68	F8	FALSE	Adipoq-cre-prdm16 Sham 464	IL6	UNKNOWN	SYBR	None				0.136632			34.8192	34.8192			15.4932		2.87163	TRUE	82.002	0.363154		TRUE		1	40		N	N	N
69	F9	FALSE	Adipoq-cre-prdm16 Sham 515	IL6	UNKNOWN	SYBR	None				0.287478	0.058127	1.42178	32.9177	33.4438	0.74405		14.4201	0.535989	1.79847	TRUE	81.805	0.363154		TRUE		1	40		Y	N	N
70	F10	FALSE	Adipoq-cre-prdm16 CNV 281	IL6	UNKNOWN	SYBR	None				5.3331	2.69322	10.5606	28.5569	28.555	0.00260569		10.2066	0.229078	-2.41497	TRUE	81.7065	0.363154		TRUE		1	40		N	N	N
71	F11	FALSE	Adipoq-cre-prdm16 CNV 285	IL6	UNKNOWN	SYBR	None				1.34296	0.122	14.7833	31.0093	31.12	0.156564		12.1962	0.804265	-0.425421	TRUE	81.608	0.363154		TRUE		1	40		N	N	N
72	F12	FALSE	Adipoq-cre-prdm16 CNV 286	IL6	UNKNOWN	SYBR	None				1.79844	0.52135	6.20387	30.7872	30.953	0.234497		11.7749	0.415191	-0.846746	TRUE	81.608	0.363154		TRUE		1	40		N	N	N
73	G1	FALSE	H2O	BACT	UNKNOWN	SYBR	None							34.4345	34.4345						TRUE	71.2668	0.266479		TRUE		1	40		N	N	N
74	G2	FALSE	H2O	IL1b	UNKNOWN	SYBR	None							Undetermined							TRUE	60.7285	0.394939		TRUE		1	40		N	Y	Y
75	G3	FALSE	H2O	IL6	UNKNOWN	SYBR	None							Undetermined							TRUE	67.7212	0.363154		TRUE		1	40		N	Y	Y
Analysis Type	Singleplex
Endogenous Control	BACT
RQ Min/Max Confidence Level	95.0
Reference Sample	Adipoq-cre CNV 288

## Sheet: Melt Curve Raw Data
Block Type	96-Well Block (0.2mL)
Calibration Background is expired	No
Calibration Background performed on	11-24-2020
Calibration Normalization FAM-ROX is expired	No
Calibration Normalization FAM-ROX performed on	11-24-2020
Calibration Normalization VIC-ROX is expired	No
Calibration Normalization VIC-ROX performed on	11-24-2020
Calibration Pure Dye CY3 is expired	Yes
Calibration Pure Dye CY3 performed on	03-26-2020
Calibration Pure Dye CY5 is expired	Yes
Calibration Pure Dye CY5 performed on	03-26-2020
Calibration Pure Dye FAM is expired	No
Calibration Pure Dye FAM performed on	11-24-2020
Calibration Pure Dye NED is expired	No
Calibration Pure Dye NED performed on	09-15-2020
Calibration Pure Dye ROX is expired	No
Calibration Pure Dye ROX performed on	11-24-2020
Calibration Pure Dye SYBR is expired	No
Calibration Pure Dye SYBR performed on	11-24-2020
Calibration Pure Dye TAMRA is expired	No
Calibration Pure Dye TAMRA performed on	11-24-2020
Calibration Pure Dye VIC is expired	No
Calibration Pure Dye VIC performed on	11-24-2020
Calibration ROI is expired	No
Calibration ROI performed on	11-24-2020
Calibration Uniformity is expired	No
Calibration Uniformity performed on	11-24-2020
Chemistry	SYBR_GREEN
Date Created	2021-05-14 17:55:07 PM EDT
Experiment Barcode
Experiment Comment
Experiment File Name	P:\ABI-2\Sapieha\Roberto\CNV B6\Choroid\2021-05-14 adipoq-cre and adipoq-cre-prdm16 choro IL1b and IL6 n4-6.eds
Experiment Name	2021-05-14 adipoq-cre and adipoq-cre-prdm16 choro IL1b and IL6 n4-6
Experiment Run End Time	2021-05-14 20:43:52 PM EDT
Experiment Type	Comparative Cт (ΔΔCт)
Instrument Name	278870006
Instrument Serial Number	278870006
Instrument Type	QuantStudio(TM) 7 Flex System
Passive Reference	ROX
Quantification Cycle Method	Ct
Signal Smoothing On	true
Stage/ Cycle where Analysis is performed	Stage 2, Step 2
User Name
Well	Well Position	Reading	Temperature	Fluorescence	Derivative
1	A1	1	60.1376	4.80639	0.259534
1	A1	2	60.3346	4.8104	0.257937
1	A1	3	60.5316	4.7858	0.256719
1	A1	4	60.7285	4.76289	0.256181
1	A1	5	60.9255	4.74561	0.256556
1	A1	6	61.1225	4.71957	0.257958
1	A1	7	61.3195	4.69719	0.260345
1	A1	8	61.5164	4.68165	0.263425
1	A1	9	61.7134	4.65339	0.266699
1	A1	10	61.9104	4.63668	0.2696
1	A1	11	62.1074	4.6054	0.271754
1	A1	12	62.3043	4.57998	0.273136
1	A1	13	62.5013	4.55822	0.274008
1	A1	14	62.6983	4.5406	0.274679
1	A1	15	62.8953	4.5143	0.275266
1	A1	16	63.0922	4.48745	0.275656
1	A1	17	63.2892	4.46299	0.275681
1	A1	18	63.4862	4.43975	0.275307
1	A1	19	63.6832	4.41436	0.274714
1	A1	20	63.8801	4.39543	0.274204
1	A1	21	64.0771	4.36835	0.27404
1	A1	22	64.2741	4.35035	0.27438
1	A1	23	64.4711	4.32123	0.275238
1	A1	24	64.6681	4.29732	0.27654
1	A1	25	64.865	4.2826	0.278116
1	A1	26	65.062	4.25162	0.279726
1	A1	27	65.259	4.22591	0.281094
1	A1	28	65.456	4.20899	0.282007
1	A1	29	65.6529	4.17785	0.282393
1	A1	30	65.8499	4.15123	0.282339
1	A1	31	66.0469	4.13462	0.282
1	A1	32	66.2439	4.10843	0.281514
1	A1	33	66.4408	4.08193	0.28093
1	A1	34	66.6378	4.05969	0.280252
1	A1	35	66.8348	4.03086	0.279491
1	A1	36	67.0318	4.01425	0.278717
1	A1	37	67.2287	3.98265	0.278042
1	A1	38	67.4257	3.96189	0.277586
1	A1	39	67.6227	3.93613	0.277411
1	A1	40	67.8197	3.9174	0.277511
1	A1	41	68.0166	3.89007	0.277807
1	A1	42	68.2136	3.86486	0.278208
1	A1	43	68.4106	3.8473	0.278676
1	A1	44	68.6076	3.81807	0.279246
1	A1	45	68.8046	3.79251	0.27997
1	A1	46	69.0015	3.77505	0.28079
1	A1	47	69.1985	3.748	0.281465
1	A1	48	69.3955	3.72486	0.281615
1	A1	49	69.5925	3.70023	0.280908
1	A1	50	69.7894	3.66645	0.279268
1	A1	51	69.9864	3.65169	0.276954
1	A1	52	70.1834	3.62871	0.274447
1	A1	53	70.3804	3.60205	0.272231
1	A1	54	70.5773	3.5833	0.270615
1	A1	55	70.7743	3.55649	0.269682
1	A1	56	70.9713	3.53805	0.269356
1	A1	57	71.1683	3.51124	0.2695
1	A1	58	71.3652	3.48588	0.269974
1	A1	59	71.5622	3.4698	0.270607
1	A1	60	71.7592	3.44143	0.271143
1	A1	61	71.9562	3.41661	0.271225
1	A1	62	72.1531	3.40286	0.270473
1	A1	63	72.3501	3.36772	0.268665
1	A1	64	72.5471	3.34692	0.265911
1	A1	65	72.7441	3.32446	0.262706
1	A1	66	72.9411	3.3012	0.259763
1	A1	67	73.138	3.28476	0.257746
1	A1	68	73.335	3.25866	0.257012
1	A1	69	73.532	3.24064	0.257509
1	A1	70	73.729	3.21357	0.25885
1	A1	71	73.9259	3.19502	0.260491
1	A1	72	74.1229	3.17023	0.261925
1	A1	73	74.3199	3.14678	0.262818
1	A1	74	74.5169	3.1231	0.26309
1	A1	75	74.7138	3.10209	0.262897
1	A1	76	74.9108	3.08054	0.262544
1	A1	77	75.1078	3.05519	0.262361
1	A1	78	75.3048	3.03977	0.262613
1	A1	79	75.5017	3.01299	0.263481
1	A1	80	75.6987	2.98882	0.265089
1	A1	81	75.8957	2.96908	0.267582
1	A1	82	76.0927	2.9446	0.271153
1	A1	83	76.2896	2.92232	0.27602
1	A1	84	76.4866	2.89711	0.282359
1	A1	85	76.6836	2.87846	0.290198
1	A1	86	76.8806	2.84647	0.299293
1	A1	87	77.0776	2.82377	0.309031
1	A1	88	77.2745	2.80107	0.31842
1	A1	89	77.4715	2.76703	0.326296
1	A1	90	77.6685	2.73499	0.331754
1	A1	91	77.8655	2.70435	0.334706
1	A1	92	78.0624	2.67209	0.336281
1	A1	93	78.2594	2.6431	0.338844
1	A1	94	78.4564	2.61713	0.345511
1	A1	95	78.6534	2.59588	0.359401
1	A1	96	78.8503	2.56843	0.383004
1	A1	97	79.0473	2.53908	0.41808
1	A1	98	79.2443	2.49972	0.466151
1	A1	99	79.4413	2.45437	0.52931
1	A1	100	79.6382	2.41748	0.610765
1	A1	101	79.8352	2.36622	0.714537
1	A1	102	80.0322	2.30663	0.844154
1	A1	103	80.2292	2.24584	1.00056
1	A1	104	80.4261	2.16654	1.18001
1	A1	105	80.6231	2.05624	1.37271
1	A1	106	80.8201	1.92097	1.56308
1	A1	107	81.0171	1.75543	1.73157
1	A1	108	81.2141	1.56898	1.85788
1	A1	109	81.411	1.36349	1.92467
1	A1	110	81.608	1.1562	1.92085
1	A1	111	81.805	0.95536	1.84387
1	A1	112	82.002	0.779352	1.70024
1	A1	113	82.1989	0.629666	1.50445
1	A1	114	82.3959	0.515974	1.27638
1	A1	115	82.5929	0.434089	1.03774
1	A1	116	82.7899	0.383533	0.808504
1	A1	117	82.9868	0.35311	0.604013
1	A1	118	83.1838	0.332397	0.433382
1	A1	119	83.3808	0.323565	0.299478
1	A1	120	83.5778	0.317147	0.200163
1	A1	121	83.7747	0.31094	0.130227
1	A1	122	83.9717	0.308597	0.0832971
1	A1	123	84.1687	0.30812	0.0532511
1	A1	124	84.3657	0.30619	0.0349488
1	A1	125	84.5627	0.308962	0.0244079
1	A1	126	84.7596	0.304927	0.0186867
1	A1	127	84.9566	0.303509	0.0156965
1	A1	128	85.1536	0.302209	0.0140476
1	A1	129	85.3506	0.301816	0.012919
1	A1	130	85.5475	0.299608	0.0119208
1	A1	131	85.7445	0.299269	0.0109405
1	A1	132	85.9415	0.299414	0.0100017
1	A1	133	86.1385	0.296487	0.0091594
1	A1	134	86.3354	0.297939	0.00844984
1	A1	135	86.5324	0.29707	0.00788031
1	A1	136	86.7294	0.295661	0.00744559
1	A1	137	86.9264	0.294504	0.00714451
1	A1	138	87.1233	0.294521	0.00697995
1	A1	139	87.3203	0.295846	0.00694289
1	A1	140	87.5173	0.293627	0.00699787
1	A1	141	87.7143	0.292338	0.00708745
1	A1	142	87.9112	0.291752	0.00715259
1	A1	143	88.1082	0.292137	0.00715223
1	A1	144	88.3052	0.293032	0.00707588
1	A1	145	88.5022	0.288718	0.00694764
1	A1	146	88.6992	0.288846	0.00682323
1	A1	147	88.8961	0.290383	0.00676644
1	A1	148	89.0931	0.287971	0.00680724
1	A1	149	89.2901	0.289975	0.00690834
1	A1	150	89.4871	0.285901	0.00697223
1	A1	151	89.684	0.285118	0.00688766
1	A1	152	89.881	0.287619	0.00658091
1	A1	153	90.078	0.286276	0.0060377
1	A1	154	90.275	0.282924	0.00529674
1	A1	155	90.4719	0.285757	0.00443941
1	A1	156	90.6689	0.283837	0.00358653
1	A1	157	90.8659	0.284439	0.00288915
1	A1	158	91.0629	0.283771	0.00249559
1	A1	159	91.2598	0.285102	0.00249708
1	A1	160	91.4568	0.284856	0.00288469
1	A1	161	91.6538	0.28355	0.00354444
1	A1	162	91.8508	0.282002	0.00429768
1	A1	163	92.0477	0.284126	0.00496183
1	A1	164	92.2447	0.281212	0.00540164
1	A1	165	92.4417	0.282176	0.00555746
1	A1	166	92.6387	0.279762	0.00545488
1	A1	167	92.8356	0.280569	0.00519815
1	A1	168	93.0326	0.28009	0.00494081
1	A1	169	93.2296	0.280697	0.00482931
1	A1	170	93.4266	0.280151	0.00493702
1	A1	171	93.6236	0.278038	0.00522192
1	A1	172	93.8205	0.279531	0.0055317
1	A1	173	94.0175	0.278539	0.00565906
1	A1	174	94.2145	0.276068	0.00542605
1	A1	175	94.4115	0.276236	0.00476561
1	A1	176	94.6084	0.275579	0.00375941
1	A1	177	94.8054	0.277075	0.00260786
2	A2	1	60.1376	4.90328	0.269138
2	A2	2	60.3346	4.8853	0.270097
2	A2	3	60.5316	4.86358	0.27035
2	A2	4	60.7285	4.83346	0.269812
2	A2	5	60.9255	4.81043	0.268909
2	A2	6	61.1225	4.79537	0.268342
2	A2	7	61.3195	4.76868	0.26865
2	A2	8	61.5164	4.7484	0.269896
2	A2	9	61.7134	4.72579	0.27168
2	A2	10	61.9104	4.69794	0.273403
2	A2	11	62.1074	4.6726	0.274589
2	A2	12	62.3043	4.64957	0.275049
2	A2	13	62.5013	4.62869	0.274801
2	A2	14	62.6983	4.60142	0.273939
2	A2	15	62.8953	4.57509	0.272512
2	A2	16	63.0922	4.55834	0.270582
2	A2	17	63.2892	4.52499	0.268312
2	A2	18	63.4862	4.50252	0.266033
2	A2	19	63.6832	4.48758	0.264157
2	A2	20	63.8801	4.45823	0.263011
2	A2	21	64.0771	4.43785	0.262704
2	A2	22	64.2741	4.42023	0.263141
2	A2	23	64.4711	4.39757	0.264181
2	A2	24	64.6681	4.35719	0.265782
2	A2	25	64.865	4.35309	0.268019
2	A2	26	65.062	4.32518	0.270912
2	A2	27	65.259	4.30488	0.274256
2	A2	28	65.456	4.27625	0.277594
2	A2	29	65.6529	4.2493	0.280353
2	A2	30	65.8499	4.23089	0.282032
2	A2	31	66.0469	4.20015	0.282354
2	A2	32	66.2439	4.17758	0.281328
2	A2	33	66.4408	4.15385	0.279287
2	A2	34	66.6378	4.12571	0.276861
2	A2	35	66.8348	4.09877	0.274828
2	A2	36	67.0318	4.08029	0.273821
2	A2	37	67.2287	4.06223	0.274036
2	A2	38	67.4257	4.03598	0.275146
2	A2	39	67.6227	4.00436	0.276478
2	A2	40	67.8197	3.98203	0.277396
2	A2	41	68.0166	3.96041	0.277545
2	A2	42	68.2136	3.93526	0.276937
2	A2	43	68.4106	3.91244	0.275821
2	A2	44	68.6076	3.88778	0.274562
2	A2	45	68.8046	3.86182	0.273522
2	A2	46	69.0015	3.83987	0.272993
2	A2	47	69.1985	3.8197	0.273104
2	A2	48	69.3955	3.79164	0.273751
2	A2	49	69.5925	3.77321	0.274594
2	A2	50	69.7894	3.74325	0.275181
2	A2	51	69.9864	3.72382	0.275129
2	A2	52	70.1834	3.69454	0.274316
2	A2	53	70.3804	3.67254	0.272926
2	A2	54	70.5773	3.6511	0.271367
2	A2	55	70.7743	3.62363	0.270061
2	A2	56	70.9713	3.60797	0.269245
2	A2	57	71.1683	3.57783	0.268876
2	A2	58	71.3652	3.55802	0.268712
2	A2	59	71.5622	3.53567	0.268507
2	A2	60	71.7592	3.50341	0.268154
2	A2	61	71.9562	3.48683	0.267742
2	A2	62	72.1531	3.46453	0.267431
2	A2	63	72.3501	3.4422	0.267304
2	A2	64	72.5471	3.41517	0.267271
2	A2	65	72.7441	3.39576	0.267124
2	A2	66	72.9411	3.36671	0.266658
2	A2	67	73.138	3.34748	0.265794
2	A2	68	73.335	3.32329	0.264625
2	A2	69	73.532	3.29575	0.263367
2	A2	70	73.729	3.27593	0.262263
2	A2	71	73.9259	3.25685	0.261464
2	A2	72	74.1229	3.22946	0.260981
2	A2	73	74.3199	3.20728	0.260702
2	A2	74	74.5169	3.18548	0.260475
2	A2	75	74.7138	3.16279	0.260209
2	A2	76	74.9108	3.14003	0.259894
2	A2	77	75.1078	3.11959	0.259616
2	A2	78	75.3048	3.09415	0.259538
2	A2	79	75.5017	3.07485	0.259886
2	A2	80	75.6987	3.05069	0.260917
2	A2	81	75.8957	3.02672	0.262884
2	A2	82	76.0927	3.00455	0.265983
2	A2	83	76.2896	2.98687	0.270312
2	A2	84	76.4866	2.95801	0.275884
2	A2	85	76.6836	2.93409	0.282648
2	A2	86	76.8806	2.90976	0.290453
2	A2	87	77.0776	2.88441	0.298967
2	A2	88	77.2745	2.86295	0.307594
2	A2	89	77.4715	2.83153	0.315533
2	A2	90	77.6685	2.79723	0.322081
2	A2	91	77.8655	2.76964	0.327039
2	A2	92	78.0624	2.73992	0.331042
2	A2	93	78.2594	2.70961	0.335638
2	A2	94	78.4564	2.68278	0.343081
2	A2	95	78.6534	2.65377	0.355983
2	A2	96	78.8503	2.62855	0.377005
2	A2	97	79.0473	2.59918	0.408785
2	A2	98	79.2443	2.56146	0.45413
2	A2	99	79.4413	2.52196	0.516289
2	A2	100	79.6382	2.48412	0.599037
2	A2	101	79.8352	2.43788	0.706214
2	A2	102	80.0322	2.37536	0.840609
2	A2	103	80.2292	2.31092	1.00228
2	A2	104	80.4261	2.22597	1.18684
2	A2	105	80.6231	2.11877	1.38428
2	A2	106	80.8201	1.98101	1.57912
2	A2	107	81.0171	1.80847	1.75209
2	A2	108	81.2141	1.61772	1.8831
2	A2	109	81.411	1.40747	1.9549
2	A2	110	81.608	1.19315	1.95631
2	A2	111	81.805	0.988684	1.88439
2	A2	112	82.002	0.804879	1.74505
2	A2	113	82.1989	0.648731	1.55203
2	A2	114	82.3959	0.524328	1.32452
2	A2	115	82.5929	0.436622	1.08395
2	A2	116	82.7899	0.379897	0.850532
2	A2	117	82.9868	0.346203	0.640278
2	A2	118	83.1838	0.324607	0.463229
2	A2	119	83.3808	0.312593	0.323113
2	A2	120	83.5778	0.305847	0.218404
2	A2	121	83.7747	0.299335	0.144184
2	A2	122	83.9717	0.295497	0.0941249
2	A2	123	84.1687	0.294721	0.0620009
2	A2	124	84.3657	0.292186	0.0425015
2	A2	125	84.5627	0.294271	0.0314308
2	A2	126	84.7596	0.292042	0.0255846
2	A2	127	84.9566	0.288687	0.022578
2	A2	128	85.1536	0.285176	0.020757
2	A2	129	85.3506	0.284134	0.0191522
2	A2	130	85.5475	0.28132	0.0173835
2	A2	131	85.7445	0.281496	0.0154673
2	A2	132	85.9415	0.28135	0.0135801
2	A2	133	86.1385	0.278839	0.0118724
2	A2	134	86.3354	0.279568	0.0104039
2	A2	135	86.5324	0.277066	0.00918169
2	A2	136	86.7294	0.277042	0.00822774
2	A2	137	86.9264	0.276042	0.00759756
2	A2	138	87.1233	0.275708	0.00732473
2	A2	139	87.3203	0.277941	0.00734214
2	A2	140	87.5173	0.276384	0.00746283
2	A2	141	87.7143	0.272886	0.00745783
2	A2	142	87.9112	0.271847	0.00718978
2	A2	143	88.1082	0.271815	0.00669957
2	A2	144	88.3052	0.273689	0.00617705
2	A2	145	88.5022	0.272096	0.0058358
2	A2	146	88.6992	0.270888	0.00578107
2	A2	147	88.8961	0.272184	0.00595824
2	A2	148	89.0931	0.269956	0.00620144
2	A2	149	89.2901	0.268845	0.00633898
2	A2	150	89.4871	0.268106	0.00627781
2	A2	151	89.684	0.268777	0.0060186
2	A2	152	89.881	0.268757	0.00561087
2	A2	153	90.078	0.268131	0.00510293
2	A2	154	90.275	0.26547	0.00453518
2	A2	155	90.4719	0.266429	0.00397102
2	A2	156	90.6689	0.266615	0.00351099
2	A2	157	90.8659	0.268252	0.00325872
2	A2	158	91.0629	0.265943	0.00326581
2	A2	159	91.2598	0.265051	0.00350663
2	A2	160	91.4568	0.265768	0.00390418
2	A2	161	91.6538	0.265196	0.00437502
2	A2	162	91.8508	0.265649	0.0048509
2	A2	163	92.0477	0.263417	0.00527677
2	A2	164	92.2447	0.264089	0.00560952
2	A2	165	92.4417	0.261826	0.00582998
2	A2	166	92.6387	0.263184	0.00595465
2	A2	167	92.8356	0.262389	0.0060228
2	A2	168	93.0326	0.261153	0.00606596
2	A2	169	93.2296	0.261635	0.0060866
2	A2	170	93.4266	0.259142	0.0060608
2	A2	171	93.6236	0.260574	0.00595581
2	A2	172	93.8205	0.259058	0.00574082
2	A2	173	94.0175	0.259278	0.00538371
2	A2	174	94.2145	0.258016	0.00485083
2	A2	175	94.4115	0.257731	0.00412576
2	A2	176	94.6084	0.257312	0.00323873
2	A2	177	94.8054	0.257071	0.0022808
3	A3	1	60.1376	4.99891	0.26537
3	A3	2	60.3346	4.97891	0.265558
3	A3	3	60.5316	4.96577	0.266001
3	A3	4	60.7285	4.93711	0.266813
3	A3	5	60.9255	4.91226	0.268107
3	A3	6	61.1225	4.89377	0.269873
3	A3	7	61.3195	4.87622	0.271869
3	A3	8	61.5164	4.84323	0.273668
3	A3	9	61.7134	4.81447	0.274867
3	A3	10	61.9104	4.8005	0.27526
3	A3	11	62.1074	4.76725	0.274901
3	A3	12	62.3043	4.75001	0.274026
3	A3	13	62.5013	4.72373	0.272956
3	A3	14	62.6983	4.69714	0.272052
3	A3	15	62.8953	4.67212	0.271659
3	A3	16	63.0922	4.6544	0.272018
3	A3	17	63.2892	4.62345	0.273137
3	A3	18	63.4862	4.60917	0.274719
3	A3	19	63.6832	4.57926	0.276286
3	A3	20	63.8801	4.55435	0.277421
3	A3	21	64.0771	4.52474	0.277993
3	A3	22	64.2741	4.50344	0.278142
3	A3	23	64.4711	4.48244	0.278089
3	A3	24	64.6681	4.46414	0.277906
3	A3	25	64.865	4.4253	0.277479
3	A3	26	65.062	4.41332	0.276701
3	A3	27	65.259	4.37894	0.275671
3	A3	28	65.456	4.35646	0.274717
3	A3	29	65.6529	4.33786	0.274175
3	A3	30	65.8499	4.31458	0.274124
3	A3	31	66.0469	4.29247	0.274319
3	A3	32	66.2439	4.26227	0.274393
3	A3	33	66.4408	4.23585	0.274175
3	A3	34	66.6378	4.21608	0.27387
3	A3	35	66.8348	4.19003	0.273917
3	A3	36	67.0318	4.16528	0.274697
3	A3	37	67.2287	4.14965	0.276245
3	A3	38	67.4257	4.11785	0.27824
3	A3	39	67.6227	4.09187	0.280213
3	A3	40	67.8197	4.0646	0.281797
3	A3	41	68.0166	4.04708	0.282828
3	A3	42	68.2136	4.01728	0.283283
3	A3	43	68.4106	3.9984	0.283155
3	A3	44	68.6076	3.96756	0.282418
3	A3	45	68.8046	3.94129	0.281105
3	A3	46	69.0015	3.92342	0.279418
3	A3	47	69.1985	3.89188	0.277745
3	A3	48	69.3955	3.86951	0.276549
3	A3	49	69.5925	3.84725	0.276157
3	A3	50	69.7894	3.8263	0.27658
3	A3	51	69.9864	3.80189	0.277464
3	A3	52	70.1834	3.77511	0.278243
3	A3	53	70.3804	3.74975	0.278409
3	A3	54	70.5773	3.72538	0.277724
3	A3	55	70.7743	3.69775	0.27628
3	A3	56	70.9713	3.68257	0.274392
3	A3	57	71.1683	3.64736	0.272452
3	A3	58	71.3652	3.63125	0.270829
3	A3	59	71.5622	3.60717	0.269814
3	A3	60	71.7592	3.57734	0.269588
3	A3	61	71.9562	3.56064	0.270131
3	A3	62	72.1531	3.54003	0.271185
3	A3	63	72.3501	3.51205	0.272272
3	A3	64	72.5471	3.48689	0.272863
3	A3	65	72.7441	3.46218	0.272578
3	A3	66	72.9411	3.43397	0.271328
3	A3	67	73.138	3.42016	0.269313
3	A3	68	73.335	3.38653	0.266945
3	A3	69	73.532	3.36578	0.264725
3	A3	70	73.729	3.34116	0.263132
3	A3	71	73.9259	3.32494	0.262487
3	A3	72	74.1229	3.29787	0.262869
3	A3	73	74.3199	3.27319	0.264085
3	A3	74	74.5169	3.25419	0.265728
3	A3	75	74.7138	3.23025	0.267323
3	A3	76	74.9108	3.20385	0.268475
3	A3	77	75.1078	3.18168	0.26902
3	A3	78	75.3048	3.15685	0.269064
3	A3	79	75.5017	3.13546	0.268975
3	A3	80	75.6987	3.10797	0.269246
3	A3	81	75.8957	3.08839	0.270327
3	A3	82	76.0927	3.06397	0.272501
3	A3	83	76.2896	3.04053	0.27585
3	A3	84	76.4866	3.01874	0.280363
3	A3	85	76.6836	2.98954	0.286057
3	A3	86	76.8806	2.96148	0.292993
3	A3	87	77.0776	2.9421	0.301097
3	A3	88	77.2745	2.91903	0.309914
3	A3	89	77.4715	2.88705	0.31853
3	A3	90	77.6685	2.85686	0.32588
3	A3	91	77.8655	2.82137	0.331349
3	A3	92	78.0624	2.79031	0.335354
3	A3	93	78.2594	2.76032	0.339551
3	A3	94	78.4564	2.73387	0.34655
3	A3	95	78.6534	2.70902	0.359306
3	A3	96	78.8503	2.67943	0.380596
3	A3	97	79.0473	2.64803	0.412873
3	A3	98	79.2443	2.61427	0.458557
3	A3	99	79.4413	2.5692	0.520535
3	A3	100	79.6382	2.53276	0.602442
3	A3	101	79.8352	2.48129	0.708333
3	A3	102	80.0322	2.42268	0.841563
3	A3	103	80.2292	2.35415	1.00296
3	A3	104	80.4261	2.27682	1.18886
3	A3	105	80.6231	2.16314	1.38972
3	A3	106	80.8201	2.02756	1.5901
3	A3	107	81.0171	1.85471	1.77031
3	A3	108	81.2141	1.65562	1.90961
3	A3	109	81.411	1.44066	1.9899
3	A3	110	81.608	1.22423	1.99912
3	A3	111	81.805	1.01012	1.93351
3	A3	112	82.002	0.818905	1.79824
3	A3	113	82.1989	0.655809	1.60651
3	A3	114	82.3959	0.523242	1.37728
3	A3	115	82.5929	0.428286	1.13215
3	A3	116	82.7899	0.367413	0.891919
3	A3	117	82.9868	0.330598	0.673533
3	A3	118	83.1838	0.30656	0.488067
3	A3	119	83.3808	0.294112	0.340188
3	A3	120	83.5778	0.287502	0.229003
3	A3	121	83.7747	0.282664	0.149822
3	A3	122	83.9717	0.27797	0.0961646
3	A3	123	84.1687	0.276746	0.061408
3	A3	124	84.3657	0.274908	0.0398105
3	A3	125	84.5627	0.276753	0.0268971
3	A3	126	84.7596	0.274259	0.0194277
3	A3	127	84.9566	0.271143	0.015185
3	A3	128	85.1536	0.272218	0.012741
3	A3	129	85.3506	0.270719	0.0112545
3	A3	130	85.5475	0.269634	0.0102894
3	A3	131	85.7445	0.268549	0.00964965
3	A3	132	85.9415	0.269133	0.00924018
3	A3	133	86.1385	0.267331	0.0089799
3	A3	134	86.3354	0.267985	0.00877961
3	A3	135	86.5324	0.2654	0.00856944
3	A3	136	86.7294	0.264225	0.00833422
3	A3	137	86.9264	0.264731	0.00811214
3	A3	138	87.1233	0.263266	0.00794773
3	A3	139	87.3203	0.265803	0.00783789
3	A3	140	87.5173	0.262059	0.00772443
3	A3	141	87.7143	0.260449	0.0075459
3	A3	142	87.9112	0.260269	0.00730134
3	A3	143	88.1082	0.261013	0.00706908
3	A3	144	88.3052	0.261204	0.00696015
3	A3	145	88.5022	0.259229	0.00704599
3	A3	146	88.6992	0.257895	0.00731267
3	A3	147	88.8961	0.259345	0.00766357
3	A3	148	89.0931	0.256466	0.00795917
3	A3	149	89.2901	0.255817	0.00806542
3	A3	150	89.4871	0.25585	0.00789038
3	A3	151	89.684	0.253933	0.00740307
3	A3	152	89.881	0.254975	0.0066369
3	A3	153	90.078	0.252936	0.00568474
3	A3	154	90.275	0.252142	0.00468726
3	A3	155	90.4719	0.254855	0.00381017
3	A3	156	90.6689	0.252374	0.00320886
3	A3	157	90.8659	0.253015	0.00298972
3	A3	158	91.0629	0.253188	0.00318328
3	A3	159	91.2598	0.253136	0.00373849
3	A3	160	91.4568	0.251164	0.00453565
3	A3	161	91.6538	0.252466	0.0054116
3	A3	162	91.8508	0.250985	0.00619381
3	A3	163	92.0477	0.249078	0.00674437
3	A3	164	92.2447	0.249334	0.00699933
3	A3	165	92.4417	0.248342	0.00698753
3	A3	166	92.6387	0.247765	0.00680837
3	A3	167	92.8356	0.248596	0.00657765
3	A3	168	93.0326	0.246687	0.00637372
3	A3	169	93.2296	0.246608	0.00621466
3	A3	170	93.4266	0.245446	0.00607454
3	A3	171	93.6236	0.245549	0.00591199
3	A3	172	93.8205	0.2454	0.00568579
3	A3	173	94.0175	0.244215	0.00535314
3	A3	174	94.2145	0.243587	0.00486821
3	A3	175	94.4115	0.244224	0.00420063
3	A3	176	94.6084	0.241945	0.0033652
3	A3	177	94.8054	0.242899	0.00243958
4	A4	1	60.1376	5.10455	0.273143
4	A4	2	60.3346	5.07517	0.275057
4	A4	3	60.5316	5.05302	0.275711
4	A4	4	60.7285	5.02348	0.27478
4	A4	5	60.9255	5.00496	0.2727
4	A4	6	61.1225	4.97761	0.270444
4	A4	7	61.3195	4.95582	0.269038
4	A4	8	61.5164	4.93765	0.269022
4	A4	9	61.7134	4.91151	0.270237
4	A4	10	61.9104	4.89173	0.271953
4	A4	11	62.1074	4.86248	0.273304
4	A4	12	62.3043	4.83338	0.273761
4	A4	13	62.5013	4.81886	0.273372
4	A4	14	62.6983	4.77869	0.272654
4	A4	15	62.8953	4.76645	0.272208
4	A4	16	63.0922	4.74637	0.272304
4	A4	17	63.2892	4.71602	0.272739
4	A4	18	63.4862	4.69818	0.273056
4	A4	19	63.6832	4.65856	0.272924
4	A4	20	63.8801	4.63925	0.272384
4	A4	21	64.0771	4.62353	0.271764
4	A4	22	64.2741	4.59864	0.271382
4	A4	23	64.4711	4.57025	0.271332
4	A4	24	64.6681	4.55064	0.271502
4	A4	25	64.865	4.52418	0.271754
4	A4	26	65.062	4.4939	0.272082
4	A4	27	65.259	4.48171	0.27259
4	A4	28	65.456	4.45217	0.273368
4	A4	29	65.6529	4.43188	0.274404
4	A4	30	65.8499	4.40117	0.275568
4	A4	31	66.0469	4.3802	0.276708
4	A4	32	66.2439	4.35798	0.277678
4	A4	33	66.4408	4.32911	0.278347
4	A4	34	66.6378	4.30707	0.278612
4	A4	35	66.8348	4.28241	0.278434
4	A4	36	67.0318	4.25332	0.277949
4	A4	37	67.2287	4.22889	0.277479
4	A4	38	67.4257	4.20502	0.277452
4	A4	39	67.6227	4.1818	0.27819
4	A4	40	67.8197	4.16118	0.279692
4	A4	41	68.0166	4.13267	0.28156
4	A4	42	68.2136	4.10945	0.283146
4	A4	43	68.4106	4.08467	0.283856
4	A4	44	68.6076	4.05709	0.283459
4	A4	45	68.8046	4.02604	0.282223
4	A4	46	69.0015	4.0069	0.280761
4	A4	47	69.1985	3.98503	0.279692
4	A4	48	69.3955	3.95879	0.279283
4	A4	49	69.5925	3.93738	0.279333
4	A4	50	69.7894	3.90982	0.279326
4	A4	51	69.9864	3.88206	0.278743
4	A4	52	70.1834	3.85844	0.277375
4	A4	53	70.3804	3.83767	0.275423
4	A4	54	70.5773	3.80903	0.2734
4	A4	55	70.7743	3.78534	0.27188
4	A4	56	70.9713	3.76657	0.271238
4	A4	57	71.1683	3.74175	0.271483
4	A4	58	71.3652	3.71812	0.272299
4	A4	59	71.5622	3.69146	0.273227
4	A4	60	71.7592	3.66751	0.273906
4	A4	61	71.9562	3.64082	0.274201
4	A4	62	72.1531	3.61946	0.274161
4	A4	63	72.3501	3.59765	0.273864
4	A4	64	72.5471	3.5701	0.273338
4	A4	65	72.7441	3.5481	0.272564
4	A4	66	72.9411	3.51851	0.271589
4	A4	67	73.138	3.49964	0.270596
4	A4	68	73.335	3.46985	0.269831
4	A4	69	73.532	3.4525	0.269444
4	A4	70	73.729	3.42812	0.269384
4	A4	71	73.9259	3.40352	0.269435
4	A4	72	74.1229	3.37519	0.269375
4	A4	73	74.3199	3.34802	0.269135
4	A4	74	74.5169	3.33637	0.268798
4	A4	75	74.7138	3.30503	0.268484
4	A4	76	74.9108	3.28354	0.268232
4	A4	77	75.1078	3.26343	0.268
4	A4	78	75.3048	3.23361	0.267777
4	A4	79	75.5017	3.2113	0.267659
4	A4	80	75.6987	3.18932	0.267853
4	A4	81	75.8957	3.16833	0.268568
4	A4	82	76.0927	3.14097	0.269964
4	A4	83	76.2896	3.11804	0.272162
4	A4	84	76.4866	3.09282	0.275286
4	A4	85	76.6836	3.06943	0.279462
4	A4	86	76.8806	3.0465	0.284694
4	A4	87	77.0776	3.02202	0.290752
4	A4	88	77.2745	2.99699	0.297159
4	A4	89	77.4715	2.965	0.303396
4	A4	90	77.6685	2.93706	0.309193
4	A4	91	77.8655	2.90867	0.314797
4	A4	92	78.0624	2.88137	0.321064
4	A4	93	78.2594	2.855	0.329385
4	A4	94	78.4564	2.8227	0.341543
4	A4	95	78.6534	2.79852	0.359629
4	A4	96	78.8503	2.76543	0.386088
4	A4	97	79.0473	2.73295	0.42386
4	A4	98	79.2443	2.70054	0.476544
4	A4	99	79.4413	2.65566	0.548391
4	A4	100	79.6382	2.61643	0.643912
4	A4	101	79.8352	2.56695	0.76696
4	A4	102	80.0322	2.49961	0.919292
4	A4	103	80.2292	2.42542	1.09889
4	A4	104	80.4261	2.32779	1.29858
4	A4	105	80.6231	2.20256	1.50557
4	A4	106	80.8201	2.04386	1.7024
4	A4	107	81.0171	1.85237	1.86932
4	A4	108	81.2141	1.64702	1.98742
4	A4	109	81.411	1.42638	2.04195
4	A4	110	81.608	1.20643	2.02472
4	A4	111	81.805	0.997661	1.93546
4	A4	112	82.002	0.809474	1.78181
4	A4	113	82.1989	0.648834	1.57814
4	A4	114	82.3959	0.524104	1.3434
4	A4	115	82.5929	0.434941	1.09822
4	A4	116	82.7899	0.373689	0.861861
4	A4	117	82.9868	0.339237	0.649574
4	A4	118	83.1838	0.316389	0.470933
4	A4	119	83.3808	0.304942	0.329521
4	A4	120	83.5778	0.294901	0.223857
4	A4	121	83.7747	0.291935	0.149097
4	A4	122	83.9717	0.287293	0.0988683
4	A4	123	84.1687	0.284364	0.0667519
4	A4	124	84.3657	0.282394	0.0471562
4	A4	125	84.5627	0.283808	0.0356548
4	A4	126	84.7596	0.278863	0.0289812
4	A4	127	84.9566	0.275578	0.0248943
4	A4	128	85.1536	0.273957	0.0220108
4	A4	129	85.3506	0.272083	0.0196221
4	A4	130	85.5475	0.271812	0.0174795
4	A4	131	85.7445	0.269565	0.0155657
4	A4	132	85.9415	0.269157	0.0139106
4	A4	133	86.1385	0.267612	0.0124925
4	A4	134	86.3354	0.268139	0.0112417
4	A4	135	86.5324	0.265428	0.0101043
4	A4	136	86.7294	0.264327	0.00910393
4	A4	137	86.9264	0.262809	0.00834205
4	A4	138	87.1233	0.265411	0.00792599
4	A4	139	87.3203	0.266139	0.00787907
4	A4	140	87.5173	0.262283	0.00810486
4	A4	141	87.7143	0.260193	0.00843073
4	A4	142	87.9112	0.261118	0.0086895
4	A4	143	88.1082	0.261385	0.00877316
4	A4	144	88.3052	0.260578	0.00864008
4	A4	145	88.5022	0.257882	0.00830074
4	A4	146	88.6992	0.255983	0.00780762
4	A4	147	88.8961	0.258248	0.0072452
4	A4	148	89.0931	0.257115	0.00670443
4	A4	149	89.2901	0.255156	0.00625144
4	A4	150	89.4871	0.255787	0.00591005
4	A4	151	89.684	0.254586	0.0056684
4	A4	152	89.881	0.255834	0.00549667
4	A4	153	90.078	0.254204	0.00536256
4	A4	154	90.275	0.252004	0.00524108
4	A4	155	90.4719	0.254781	0.00511992
4	A4	156	90.6689	0.252975	0.00500129
4	A4	157	90.8659	0.25133	0.00489782
4	A4	158	91.0629	0.252241	0.00482662
4	A4	159	91.2598	0.252056	0.00480509
4	A4	160	91.4568	0.251198	0.00485239
4	A4	161	91.6538	0.250567	0.0049915
4	A4	162	91.8508	0.2493	0.00524434
4	A4	163	92.0477	0.251421	0.00561672
4	A4	164	92.2447	0.249414	0.0060758
4	A4	165	92.4417	0.248269	0.00654125
4	A4	166	92.6387	0.24793	0.00690738
4	A4	167	92.8356	0.247168	0.00708829
4	A4	168	93.0326	0.245384	0.00705581
4	A4	169	93.2296	0.24724	0.00684392
4	A4	170	93.4266	0.244753	0.00651892
4	A4	171	93.6236	0.245135	0.00613966
4	A4	172	93.8205	0.243807	0.00573306
4	A4	173	94.0175	0.244259	0.00528918
4	A4	174	94.2145	0.243463	0.00477094
4	A4	175	94.4115	0.243226	0.00413448
4	A4	176	94.6084	0.242933	0.00335898
4	A4	177	94.8054	0.240597	0.0024769
5	A5	1	60.1376	5.1044	0.265123
5	A5	2	60.3346	5.0886	0.268408
5	A5	3	60.5316	5.06197	0.271441
5	A5	4	60.7285	5.03465	0.273364
5	A5	5	60.9255	5.01148	0.273745
5	A5	6	61.1225	4.98685	0.272695
5	A5	7	61.3195	4.97107	0.270815
5	A5	8	61.5164	4.93135	0.268944
5	A5	9	61.7134	4.91201	0.267839
5	A5	10	61.9104	4.90187	0.267831
5	A5	11	62.1074	4.87146	0.268612
5	A5	12	62.3043	4.852	0.269372
5	A5	13	62.5013	4.8238	0.26925
5	A5	14	62.6983	4.79158	0.267908
5	A5	15	62.8953	4.76984	0.265799
5	A5	16	63.0922	4.74853	0.263969
5	A5	17	63.2892	4.72948	0.26347
5	A5	18	63.4862	4.70722	0.264787
5	A5	19	63.6832	4.68329	0.267587
5	A5	20	63.8801	4.66066	0.270941
5	A5	21	64.0771	4.63673	0.273815
5	A5	22	64.2741	4.60381	0.275596
5	A5	23	64.4711	4.58363	0.276337
5	A5	24	64.6681	4.55815	0.276636
5	A5	25	64.865	4.53561	0.277255
5	A5	26	65.062	4.51377	0.278699
5	A5	27	65.259	4.49124	0.280971
5	A5	28	65.456	4.46238	0.283636
5	A5	29	65.6529	4.43986	0.286072
5	A5	30	65.8499	4.40995	0.287761
5	A5	31	66.0469	4.38527	0.288423
5	A5	32	66.2439	4.36193	0.288029
5	A5	33	66.4408	4.33517	0.286724
5	A5	34	66.6378	4.30888	0.284774
5	A5	35	66.8348	4.28178	0.282546
5	A5	36	67.0318	4.25802	0.2805
5	A5	37	67.2287	4.2328	0.279099
5	A5	38	67.4257	4.21303	0.278673
5	A5	39	67.6227	4.18079	0.279271
5	A5	40	67.8197	4.16009	0.280586
5	A5	41	68.0166	4.14272	0.282001
5	A5	42	68.2136	4.11323	0.282816
5	A5	43	68.4106	4.08175	0.282574
5	A5	44	68.6076	4.05861	0.281307
5	A5	45	68.8046	4.03286	0.279501
5	A5	46	69.0015	4.01116	0.277843
5	A5	47	69.1985	3.99225	0.276819
5	A5	48	69.3955	3.96254	0.276525
5	A5	49	69.5925	3.93718	0.276701
5	A5	50	69.7894	3.91801	0.276975
5	A5	51	69.9864	3.88652	0.27708
5	A5	52	70.1834	3.86572	0.276942
5	A5	53	70.3804	3.84367	0.276638
5	A5	54	70.5773	3.81697	0.276292
5	A5	55	70.7743	3.79146	0.275965
5	A5	56	70.9713	3.76979	0.275638
5	A5	57	71.1683	3.74505	0.275229
5	A5	58	71.3652	3.72021	0.274684
5	A5	59	71.5622	3.69335	0.274055
5	A5	60	71.7592	3.66796	0.273513
5	A5	61	71.9562	3.65097	0.273267
5	A5	62	72.1531	3.6235	0.273421
5	A5	63	72.3501	3.59911	0.273891
5	A5	64	72.5471	3.57761	0.274392
5	A5	65	72.7441	3.55002	0.274548
5	A5	66	72.9411	3.52524	0.274049
5	A5	67	73.138	3.50358	0.272779
5	A5	68	73.335	3.47291	0.270905
5	A5	69	73.532	3.45291	0.268822
5	A5	70	73.729	3.42656	0.267026
5	A5	71	73.9259	3.40783	0.265897
5	A5	72	74.1229	3.38159	0.265552
5	A5	73	74.3199	3.36239	0.265826
5	A5	74	74.5169	3.33489	0.266413
5	A5	75	74.7138	3.30941	0.267053
5	A5	76	74.9108	3.28831	0.267632
5	A5	77	75.1078	3.26784	0.268165
5	A5	78	75.3048	3.24336	0.268704
5	A5	79	75.5017	3.21818	0.269295
5	A5	80	75.6987	3.19339	0.270007
5	A5	81	75.8957	3.16905	0.27099
5	A5	82	76.0927	3.14676	0.272486
5	A5	83	76.2896	3.12521	0.274783
5	A5	84	76.4866	3.09493	0.278112
5	A5	85	76.6836	3.0742	0.282553
5	A5	86	76.8806	3.05332	0.287983
5	A5	87	77.0776	3.02478	0.294102
5	A5	88	77.2745	2.99473	0.300524
5	A5	89	77.4715	2.96945	0.306916
5	A5	90	77.6685	2.94089	0.313142
5	A5	91	77.8655	2.9162	0.319393
5	A5	92	78.0624	2.88129	0.326305
5	A5	93	78.2594	2.85246	0.335043
5	A5	94	78.4564	2.82635	0.347287
5	A5	95	78.6534	2.79566	0.365124
5	A5	96	78.8503	2.76922	0.39092
5	A5	97	79.0473	2.73103	0.427304
5	A5	98	79.2443	2.70006	0.477315
5	A5	99	79.4413	2.65322	0.544603
5	A5	100	79.6382	2.61517	0.633378
5	A5	101	79.8352	2.56055	0.747796
5	A5	102	80.0322	2.49615	0.890668
5	A5	103	80.2292	2.43171	1.06161
5	A5	104	80.4261	2.33561	1.25527
5	A5	105	80.6231	2.2204	1.4604
5	A5	106	80.8201	2.06745	1.6604
5	A5	107	81.0171	1.88436	1.8355
5	A5	108	81.2141	1.68272	1.96602
5	A5	109	81.411	1.45794	2.03587
5	A5	110	81.608	1.2415	2.03525
5	A5	111	81.805	1.03025	1.96218
5	A5	112	82.002	0.837041	1.82266
5	A5	113	82.1989	0.670676	1.62962
5	A5	114	82.3959	0.535791	1.40096
5	A5	115	82.5929	0.437278	1.15693
5	A5	116	82.7899	0.372335	0.917181
5	A5	117	82.9868	0.329943	0.698027
5	A5	118	83.1838	0.305828	0.510507
5	A5	119	83.3808	0.290193	0.359686
5	A5	120	83.5778	0.283898	0.245252
5	A5	121	83.7747	0.2765	0.16304
5	A5	122	83.9717	0.273746	0.106883
5	A5	123	84.1687	0.270873	0.0702476
5	A5	124	84.3657	0.266949	0.0473079
5	A5	125	84.5627	0.27006	0.0334183
5	A5	126	84.7596	0.265742	0.0251542
5	A5	127	84.9566	0.264622	0.0201481
5	A5	128	85.1536	0.262879	0.0168886
5	A5	129	85.3506	0.259824	0.014535
5	A5	130	85.5475	0.260117	0.012721
5	A5	131	85.7445	0.260761	0.0113379
5	A5	132	85.9415	0.259554	0.0103391
5	A5	133	86.1385	0.258567	0.00963701
5	A5	134	86.3354	0.257563	0.00911462
5	A5	135	86.5324	0.255781	0.00870147
5	A5	136	86.7294	0.254749	0.00841935
5	A5	137	86.9264	0.25561	0.00834022
5	A5	138	87.1233	0.255597	0.00848829
5	A5	139	87.3203	0.256191	0.00877601
5	A5	140	87.5173	0.251905	0.0090361
5	A5	141	87.7143	0.250037	0.00912511
5	A5	142	87.9112	0.251115	0.00900219
5	A5	143	88.1082	0.250441	0.00871815
5	A5	144	88.3052	0.251951	0.00833575
5	A5	145	88.5022	0.248967	0.00786984
5	A5	146	88.6992	0.246212	0.00730356
5	A5	147	88.8961	0.247577	0.00665104
5	A5	148	89.0931	0.247231	0.00599591
5	A5	149	89.2901	0.246612	0.00546161
5	A5	150	89.4871	0.24616	0.00513789
5	A5	151	89.684	0.246257	0.00502237
5	A5	152	89.881	0.245775	0.00501941
5	A5	153	90.078	0.244877	0.00499638
5	A5	154	90.275	0.243202	0.00485895
5	A5	155	90.4719	0.24404	0.00460239
5	A5	156	90.6689	0.243925	0.00430472
5	A5	157	90.8659	0.243691	0.00407315
5	A5	158	91.0629	0.242589	0.0039786
5	A5	159	91.2598	0.243452	0.0040234
5	A5	160	91.4568	0.242135	0.00415618
5	A5	161	91.6538	0.24148	0.004316
5	A5	162	91.8508	0.241726	0.00447277
5	A5	163	92.0477	0.240774	0.00463818
5	A5	164	92.2447	0.241197	0.0048457
5	A5	165	92.4417	0.240238	0.00511644
5	A5	166	92.6387	0.239682	0.0054347
5	A5	167	92.8356	0.239936	0.00575061
5	A5	168	93.0326	0.237744	0.00600619
5	A5	169	93.2296	0.237897	0.00616643
5	A5	170	93.4266	0.23785	0.00622981
5	A5	171	93.6236	0.236432	0.0062086
5	A5	172	93.8205	0.237065	0.0060939
5	A5	173	94.0175	0.236152	0.0058368
5	A5	174	94.2145	0.233948	0.00536758
5	A5	175	94.4115	0.234928	0.00464592
5	A5	176	94.6084	0.234274	0.00370581
5	A5	177	94.8054	0.23361	0.00266269
6	A6	1	60.1376	4.98831	0.256752
6	A6	2	60.3346	4.97248	0.255773
6	A6	3	60.5316	4.93225	0.253268
6	A6	4	60.7285	4.91983	0.249861
6	A6	5	60.9255	4.90082	0.246761
6	A6	6	61.1225	4.88047	0.245193
6	A6	7	61.3195	4.86379	0.245795
6	A6	8	61.5164	4.84086	0.248405
6	A6	9	61.7134	4.81655	0.252271
6	A6	10	61.9104	4.78911	0.256457
6	A6	11	62.1074	4.77322	0.260191
6	A6	12	62.3043	4.75106	0.263019
6	A6	13	62.5013	4.7173	0.264787
6	A6	14	62.6983	4.69956	0.265607
6	A6	15	62.8953	4.66918	0.265729
6	A6	16	63.0922	4.65381	0.265456
6	A6	17	63.2892	4.62691	0.265065
6	A6	18	63.4862	4.59782	0.264785
6	A6	19	63.6832	4.57975	0.264803
6	A6	20	63.8801	4.55362	0.265238
6	A6	21	64.0771	4.53563	0.266109
6	A6	22	64.2741	4.50818	0.267322
6	A6	23	64.4711	4.48461	0.268721
6	A6	24	64.6681	4.45949	0.270138
6	A6	25	64.865	4.43307	0.271402
6	A6	26	65.062	4.41789	0.272314
6	A6	27	65.259	4.39139	0.272669
6	A6	28	65.456	4.35614	0.272363
6	A6	29	65.6529	4.34067	0.271524
6	A6	30	65.8499	4.31277	0.270513
6	A6	31	66.0469	4.2912	0.269775
6	A6	32	66.2439	4.26922	0.269641
6	A6	33	66.4408	4.2451	0.270179
6	A6	34	66.6378	4.21719	0.271203
6	A6	35	66.8348	4.19697	0.27239
6	A6	36	67.0318	4.16965	0.273449
6	A6	37	67.2287	4.14615	0.274244
6	A6	38	67.4257	4.11755	0.274834
6	A6	39	67.6227	4.09279	0.275363
6	A6	40	67.8197	4.06801	0.275884
6	A6	41	68.0166	4.05745	0.276213
6	A6	42	68.2136	4.02183	0.275996
6	A6	43	68.4106	3.99291	0.274938
6	A6	44	68.6076	3.96953	0.273065
6	A6	45	68.8046	3.94694	0.27077
6	A6	46	69.0015	3.92885	0.268644
6	A6	47	69.1985	3.90094	0.267219
6	A6	48	69.3955	3.87378	0.266803
6	A6	49	69.5925	3.85704	0.267403
6	A6	50	69.7894	3.82752	0.268717
6	A6	51	69.9864	3.8139	0.27017
6	A6	52	70.1834	3.78241	0.271078
6	A6	53	70.3804	3.75649	0.270914
6	A6	54	70.5773	3.73347	0.269586
6	A6	55	70.7743	3.70542	0.2675
6	A6	56	70.9713	3.68326	0.265371
6	A6	57	71.1683	3.66688	0.263858
6	A6	58	71.3652	3.6409	0.263273
6	A6	59	71.5622	3.61542	0.263517
6	A6	60	71.7592	3.59264	0.264247
6	A6	61	71.9562	3.56909	0.265088
6	A6	62	72.1531	3.54438	0.265775
6	A6	63	72.3501	3.52406	0.266166
6	A6	64	72.5471	3.49758	0.266205
6	A6	65	72.7441	3.47217	0.265873
6	A6	66	72.9411	3.45047	0.265177
6	A6	67	73.138	3.42602	0.264154
6	A6	68	73.335	3.40176	0.262872
6	A6	69	73.532	3.37939	0.261452
6	A6	70	73.729	3.3496	0.26005
6	A6	71	73.9259	3.33547	0.258831
6	A6	72	74.1229	3.307	0.257929
6	A6	73	74.3199	3.28669	0.257419
6	A6	74	74.5169	3.26344	0.257331
6	A6	75	74.7138	3.2352	0.257661
6	A6	76	74.9108	3.22373	0.258338
6	A6	77	75.1078	3.19353	0.259209
6	A6	78	75.3048	3.17523	0.260054
6	A6	79	75.5017	3.14584	0.260677
6	A6	80	75.6987	3.12767	0.261031
6	A6	81	75.8957	3.0978	0.261274
6	A6	82	76.0927	3.07756	0.261724
6	A6	83	76.2896	3.0569	0.262748
6	A6	84	76.4866	3.03318	0.264643
6	A6	85	76.6836	3.00982	0.267607
6	A6	86	76.8806	2.97962	0.271708
6	A6	87	77.0776	2.96212	0.27685
6	A6	88	77.2745	2.94155	0.282719
6	A6	89	77.4715	2.90933	0.288819
6	A6	90	77.6685	2.88293	0.29467
6	A6	91	77.8655	2.85241	0.300128
6	A6	92	78.0624	2.82808	0.305634
6	A6	93	78.2594	2.79817	0.312292
6	A6	94	78.4564	2.77459	0.32174
6	A6	95	78.6534	2.74544	0.335972
6	A6	96	78.8503	2.71595	0.357212
6	A6	97	79.0473	2.68652	0.387942
6	A6	98	79.2443	2.65726	0.431037
6	A6	99	79.4413	2.61658	0.489928
6	A6	100	79.6382	2.57704	0.568589
6	A6	101	79.8352	2.53266	0.671128
6	A6	102	80.0322	2.47282	0.800812
6	A6	103	80.2292	2.41116	0.958516
6	A6	104	80.4261	2.33123	1.141
6	A6	105	80.6231	2.22185	1.33964
6	A6	106	80.8201	2.09058	1.54032
6	A6	107	81.0171	1.92335	1.72482
6	A6	108	81.2141	1.73035	1.87354
6	A6	109	81.411	1.51304	1.96885
6	A6	110	81.608	1.29701	1.99823
6	A6	111	81.805	1.0835	1.95629
6	A6	112	82.002	0.884504	1.84562
6	A6	113	82.1989	0.710161	1.67627
6	A6	114	82.3959	0.56115	1.46413
6	A6	115	82.5929	0.449965	1.22863
6	A6	116	82.7899	0.373743	0.989777
6	A6	117	82.9868	0.325506	0.765288
6	A6	118	83.1838	0.293867	0.568207
6	A6	119	83.3808	0.276836	0.405734
6	A6	120	83.5778	0.26576	0.279424
6	A6	121	83.7747	0.25888	0.186469
6	A6	122	83.9717	0.253909	0.121499
6	A6	123	84.1687	0.255005	0.0782571
6	A6	124	84.3657	0.250046	0.0508027
6	A6	125	84.5627	0.252002	0.0341433
6	A6	126	84.7596	0.248638	0.0244287
6	A6	127	84.9566	0.248018	0.0188947
6	A6	128	85.1536	0.24672	0.0156967
6	A6	129	85.3506	0.243525	0.0137104
6	A6	130	85.5475	0.245547	0.0123251
6	A6	131	85.7445	0.242797	0.0112459
6	A6	132	85.9415	0.242107	0.0103348
6	A6	133	86.1385	0.241859	0.00951075
6	A6	134	86.3354	0.241413	0.00871955
6	A6	135	86.5324	0.239219	0.00795043
6	A6	136	86.7294	0.238335	0.00725498
6	A6	137	86.9264	0.239575	0.00672752
6	A6	138	87.1233	0.237098	0.00644753
6	A6	139	87.3203	0.240803	0.00641908
6	A6	140	87.5173	0.237068	0.00655986
6	A6	141	87.7143	0.235457	0.00674629
6	A6	142	87.9112	0.235949	0.00687397
6	A6	143	88.1082	0.234638	0.00688427
6	A6	144	88.3052	0.237223	0.00674728
6	A6	145	88.5022	0.233893	0.00644283
6	A6	146	88.6992	0.231781	0.00597509
6	A6	147	88.8961	0.232861	0.00540915
6	A6	148	89.0931	0.232635	0.0048777
6	A6	149	89.2901	0.231867	0.00453003
6	A6	150	89.4871	0.233384	0.00444502
6	A6	151	89.684	0.230906	0.00457385
6	A6	152	89.881	0.231751	0.00475868
6	A6	153	90.078	0.230507	0.00482232
6	A6	154	90.275	0.228023	0.00467165
6	A6	155	90.4719	0.229868	0.00434522
6	A6	156	90.6689	0.230463	0.00397768
6	A6	157	90.8659	0.228933	0.00371027
6	A6	158	91.0629	0.228432	0.00361616
6	A6	159	91.2598	0.229131	0.00368531
6	A6	160	91.4568	0.227806	0.00386355
6	A6	161	91.6538	0.227276	0.00410083
6	A6	162	91.8508	0.228368	0.00437098
6	A6	163	92.0477	0.22595	0.00465675
6	A6	164	92.2447	0.227685	0.00492737
6	A6	165	92.4417	0.225702	0.00513595
6	A6	166	92.6387	0.224753	0.00524153
6	A6	167	92.8356	0.224652	0.0052367
6	A6	168	93.0326	0.225269	0.00515443
6	A6	169	93.2296	0.223783	0.00504536
6	A6	170	93.4266	0.223584	0.00494468
6	A6	171	93.6236	0.223607	0.00485099
6	A6	172	93.8205	0.222511	0.00472853
6	A6	173	94.0175	0.221606	0.00452326
6	A6	174	94.2145	0.223108	0.00418046
6	A6	175	94.4115	0.221628	0.00366341
6	A6	176	94.6084	0.21982	0.00297524
6	A6	177	94.8054	0.220814	0.00217517
7	A7	1	60.1376	5.07385	0.269532
7	A7	2	60.3346	5.04823	0.272514
7	A7	3	60.5316	5.02497	0.275557
7	A7	4	60.7285	4.99809	0.278179
7	A7	5	60.9255	4.97596	0.280108
7	A7	6	61.1225	4.95554	0.281162
7	A7	7	61.3195	4.93191	0.281134
7	A7	8	61.5164	4.89788	0.279814
7	A7	9	61.7134	4.87352	0.277209
7	A7	10	61.9104	4.85215	0.273681
7	A7	11	62.1074	4.82788	0.269953
7	A7	12	62.3043	4.80743	0.26689
7	A7	13	62.5013	4.77557	0.265199
7	A7	14	62.6983	4.76462	0.265188
7	A7	15	62.8953	4.73973	0.266726
7	A7	16	63.0922	4.71325	0.269353
7	A7	17	63.2892	4.68672	0.272538
7	A7	18	63.4862	4.66219	0.275865
7	A7	19	63.6832	4.64284	0.279048
7	A7	20	63.8801	4.61519	0.281836
7	A7	21	64.0771	4.59169	0.283938
7	A7	22	64.2741	4.56551	0.285055
7	A7	23	64.4711	4.53832	0.285048
7	A7	24	64.6681	4.51059	0.284058
7	A7	25	64.865	4.49008	0.282499
7	A7	26	65.062	4.46352	0.280915
7	A7	27	65.259	4.44309	0.279801
7	A7	28	65.456	4.41433	0.279444
7	A7	29	65.6529	4.38891	0.279833
7	A7	30	65.8499	4.37423	0.280659
7	A7	31	66.0469	4.34252	0.28141
7	A7	32	66.2439	4.31794	0.281579
7	A7	33	66.4408	4.29284	0.280952
7	A7	34	66.6378	4.26545	0.279763
7	A7	35	66.8348	4.23661	0.278617
7	A7	36	67.0318	4.22276	0.278205
7	A7	37	67.2287	4.19543	0.278953
7	A7	38	67.4257	4.17167	0.28086
7	A7	39	67.6227	4.14135	0.283537
7	A7	40	67.8197	4.11906	0.28639
7	A7	41	68.0166	4.09928	0.28878
7	A7	42	68.2136	4.0662	0.290151
7	A7	43	68.4106	4.04454	0.29012
7	A7	44	68.6076	4.01769	0.288604
7	A7	45	68.8046	3.98636	0.285901
7	A7	46	69.0015	3.96431	0.282648
7	A7	47	69.1985	3.94452	0.279628
7	A7	48	69.3955	3.91518	0.277502
7	A7	49	69.5925	3.89499	0.276536
7	A7	50	69.7894	3.87012	0.2765
7	A7	51	69.9864	3.85177	0.276767
7	A7	52	70.1834	3.81778	0.276603
7	A7	53	70.3804	3.80048	0.27554
7	A7	54	70.5773	3.76878	0.273632
7	A7	55	70.7743	3.74435	0.271429
7	A7	56	70.9713	3.72524	0.269681
7	A7	57	71.1683	3.70537	0.268925
7	A7	58	71.3652	3.68299	0.269257
7	A7	59	71.5622	3.65078	0.270366
7	A7	60	71.7592	3.63324	0.271787
7	A7	61	71.9562	3.606	0.273139
7	A7	62	72.1531	3.58184	0.274187
7	A7	63	72.3501	3.56057	0.274798
7	A7	64	72.5471	3.5371	0.274878
7	A7	65	72.7441	3.51051	0.274407
7	A7	66	72.9411	3.47659	0.273495
7	A7	67	73.138	3.46692	0.27238
7	A7	68	73.335	3.43568	0.271312
7	A7	69	73.532	3.4141	0.270441
7	A7	70	73.729	3.38987	0.269784
7	A7	71	73.9259	3.36393	0.269279
7	A7	72	74.1229	3.33913	0.268849
7	A7	73	74.3199	3.31902	0.268401
7	A7	74	74.5169	3.29432	0.2678
7	A7	75	74.7138	3.27454	0.266922
7	A7	76	74.9108	3.24579	0.265785
7	A7	77	75.1078	3.21979	0.264675
7	A7	78	75.3048	3.20208	0.264078
7	A7	79	75.5017	3.17831	0.264417
7	A7	80	75.6987	3.16215	0.265777
7	A7	81	75.8957	3.13449	0.267803
7	A7	82	76.0927	3.1048	0.269921
7	A7	83	76.2896	3.08437	0.271702
7	A7	84	76.4866	3.05909	0.273154
7	A7	85	76.6836	3.03585	0.274754
7	A7	86	76.8806	3.01006	0.277237
7	A7	87	77.0776	2.99	0.28125
7	A7	88	77.2745	2.96414	0.287048
7	A7	89	77.4715	2.94138	0.294354
7	A7	90	77.6685	2.9133	0.302441
7	A7	91	77.8655	2.88399	0.310452
7	A7	92	78.0624	2.85478	0.317841
7	A7	93	78.2594	2.82586	0.324751
7	A7	94	78.4564	2.79153	0.332196
7	A7	95	78.6534	2.77007	0.341992
7	A7	96	78.8503	2.73567	0.356496
7	A7	97	79.0473	2.7118	0.378341
7	A7	98	79.2443	2.67869	0.410315
7	A7	99	79.4413	2.64479	0.455479
7	A7	100	79.6382	2.60557	0.517342
7	A7	101	79.8352	2.5657	0.599923
7	A7	102	80.0322	2.51632	0.707323
7	A7	103	80.2292	2.45563	0.842672
7	A7	104	80.4261	2.39176	1.0065
7	A7	105	80.6231	2.30778	1.19491
7	A7	106	80.8201	2.19493	1.39837
7	A7	107	81.0171	2.05783	1.60159
7	A7	108	81.2141	1.89078	1.78515
7	A7	109	81.411	1.68117	1.92854
7	A7	110	81.608	1.46516	2.01384
7	A7	111	81.805	1.24333	2.02902
7	A7	112	82.002	1.03407	1.97011
7	A7	113	82.1989	0.839189	1.84167
7	A7	114	82.3959	0.668771	1.65597
7	A7	115	82.5929	0.529314	1.43088
7	A7	116	82.7899	0.429119	1.18712
7	A7	117	82.9868	0.360607	0.945053
7	A7	118	83.1838	0.314925	0.72179
7	A7	119	83.3808	0.289474	0.529115
7	A7	120	83.5778	0.273485	0.372755
7	A7	121	83.7747	0.263555	0.252965
7	A7	122	83.9717	0.260745	0.166042
7	A7	123	84.1687	0.256741	0.106138
7	A7	124	84.3657	0.252375	0.0668657
7	A7	125	84.5627	0.25606	0.0423491
7	A7	126	84.7596	0.254013	0.0277504
7	A7	127	84.9566	0.25284	0.0194035
7	A7	128	85.1536	0.249987	0.0147507
7	A7	129	85.3506	0.249123	0.0121829
7	A7	130	85.5475	0.248589	0.0108092
7	A7	131	85.7445	0.24994	0.0101763
7	A7	132	85.9415	0.248606	0.0100042
7	A7	133	86.1385	0.247023	0.0100259
7	A7	134	86.3354	0.246108	0.00997077
7	A7	135	86.5324	0.244482	0.00964649
7	A7	136	86.7294	0.243284	0.00902464
7	A7	137	86.9264	0.242239	0.00824637
7	A7	138	87.1233	0.242105	0.00753267
7	A7	139	87.3203	0.244158	0.00705691
7	A7	140	87.5173	0.242733	0.00686118
7	A7	141	87.7143	0.239417	0.00686766
7	A7	142	87.9112	0.241301	0.00696082
7	A7	143	88.1082	0.238122	0.00707018
7	A7	144	88.3052	0.241195	0.00719282
7	A7	145	88.5022	0.237993	0.0073546
7	A7	146	88.6992	0.237692	0.00755176
7	A7	147	88.8961	0.237534	0.00772359
7	A7	148	89.0931	0.236314	0.00777245
7	A7	149	89.2901	0.234249	0.00761616
7	A7	150	89.4871	0.234967	0.00723172
7	A7	151	89.684	0.232982	0.00666008
7	A7	152	89.881	0.235205	0.00596908
7	A7	153	90.078	0.233506	0.00520588
7	A7	154	90.275	0.231048	0.00438139
7	A7	155	90.4719	0.234021	0.00350207
7	A7	156	90.6689	0.231502	0.00262574
7	A7	157	90.8659	0.231192	0.00189399
7	A7	158	91.0629	0.233731	0.00150654
7	A7	159	91.2598	0.232281	0.00164037
7	A7	160	91.4568	0.232807	0.00234945
7	A7	161	91.6538	0.234013	0.00350614
7	A7	162	91.8508	0.230997	0.00482523
7	A7	163	92.0477	0.229489	0.005971
7	A7	164	92.2447	0.229588	0.00669102
7	A7	165	92.4417	0.229844	0.00690394
7	A7	166	92.6387	0.226862	0.00669648
7	A7	167	92.8356	0.228842	0.00624884
7	A7	168	93.0326	0.228352	0.00574018
7	A7	169	93.2296	0.225987	0.00529095
7	A7	170	93.4266	0.227216	0.00495158
7	A7	171	93.6236	0.226175	0.004719
7	A7	172	93.8205	0.226266	0.00455053
7	A7	173	94.0175	0.226424	0.00437087
7	A7	174	94.2145	0.224144	0.00408546
7	A7	175	94.4115	0.225186	0.00361625
7	A7	176	94.6084	0.223806	0.00294574
7	A7	177	94.8054	0.223784	0.00214051
8	A8	1	60.1376	5.25147	0.282208
8	A8	2	60.3346	5.22364	0.286248
8	A8	3	60.5316	5.20045	0.290094
8	A8	4	60.7285	5.18081	0.292788
8	A8	5	60.9255	5.14199	0.293827
8	A8	6	61.1225	5.12088	0.293286
8	A8	7	61.3195	5.1019	0.291614
8	A8	8	61.5164	5.06712	0.289341
8	A8	9	61.7134	5.04891	0.286835
8	A8	10	61.9104	5.02027	0.284263
8	A8	11	62.1074	4.99913	0.281727
8	A8	12	62.3043	4.97324	0.279424
8	A8	13	62.5013	4.94409	0.2777
8	A8	14	62.6983	4.92165	0.276972
8	A8	15	62.8953	4.90727	0.277516
8	A8	16	63.0922	4.87788	0.279342
8	A8	17	63.2892	4.84637	0.282174
8	A8	18	63.4862	4.83078	0.285578
8	A8	19	63.6832	4.80299	0.289039
8	A8	20	63.8801	4.77235	0.292073
8	A8	21	64.0771	4.75541	0.294311
8	A8	22	64.2741	4.7281	0.295621
8	A8	23	64.4711	4.6886	0.296208
8	A8	24	64.6681	4.67058	0.29652
8	A8	25	64.865	4.65125	0.296943
8	A8	26	65.062	4.62213	0.297504
8	A8	27	65.259	4.60121	0.297799
8	A8	28	65.456	4.56638	0.297291
8	A8	29	65.6529	4.54102	0.295768
8	A8	30	65.8499	4.51122	0.293574
8	A8	31	66.0469	4.49123	0.291474
8	A8	32	66.2439	4.47073	0.290215
8	A8	33	66.4408	4.43982	0.290104
8	A8	34	66.6378	4.42345	0.290916
8	A8	35	66.8348	4.38873	0.292097
8	A8	36	67.0318	4.3622	0.293106
8	A8	37	67.2287	4.33813	0.293637
8	A8	38	67.4257	4.31426	0.293671
8	A8	39	67.6227	4.28315	0.293371
8	A8	40	67.8197	4.26212	0.292943
8	A8	41	68.0166	4.2353	0.292572
8	A8	42	68.2136	4.21009	0.292362
8	A8	43	68.4106	4.18446	0.29231
8	A8	44	68.6076	4.16553	0.292307
8	A8	45	68.8046	4.13083	0.292168
8	A8	46	69.0015	4.10771	0.291691
8	A8	47	69.1985	4.08293	0.29072
8	A8	48	69.3955	4.06158	0.289213
8	A8	49	69.5925	4.02936	0.287301
8	A8	50	69.7894	4.00183	0.285314
8	A8	51	69.9864	3.98964	0.283714
8	A8	52	70.1834	3.95171	0.282939
8	A8	53	70.3804	3.93994	0.283202
8	A8	54	70.5773	3.91225	0.284338
8	A8	55	70.7743	3.88612	0.285823
8	A8	56	70.9713	3.86298	0.286962
8	A8	57	71.1683	3.83047	0.287165
8	A8	58	71.3652	3.81278	0.286194
8	A8	59	71.5622	3.78075	0.284265
8	A8	60	71.7592	3.75622	0.281976
8	A8	61	71.9562	3.73303	0.280056
8	A8	62	72.1531	3.71558	0.279045
8	A8	63	72.3501	3.68887	0.279083
8	A8	64	72.5471	3.66222	0.279869
8	A8	65	72.7441	3.63919	0.280835
8	A8	66	72.9411	3.61381	0.28141
8	A8	67	73.138	3.59143	0.281281
8	A8	68	73.335	3.55838	0.280527
8	A8	69	73.532	3.53435	0.279579
8	A8	70	73.729	3.51653	0.278968
8	A8	71	73.9259	3.49224	0.279021
8	A8	72	74.1229	3.46558	0.279659
8	A8	73	74.3199	3.4412	0.280436
8	A8	74	74.5169	3.41706	0.280784
8	A8	75	74.7138	3.39092	0.280309
8	A8	76	74.9108	3.36313	0.27897
8	A8	77	75.1078	3.34597	0.27708
8	A8	78	75.3048	3.31697	0.275168
8	A8	79	75.5017	3.29712	0.273808
8	A8	80	75.6987	3.27295	0.273479
8	A8	81	75.8957	3.24455	0.274485
8	A8	82	76.0927	3.22769	0.276909
8	A8	83	76.2896	3.20233	0.280643
8	A8	84	76.4866	3.17889	0.285507
8	A8	85	76.6836	3.14865	0.291425
8	A8	86	76.8806	3.12366	0.298495
8	A8	87	77.0776	3.09967	0.306885
8	A8	88	77.2745	3.07469	0.316516
8	A8	89	77.4715	3.04945	0.326774
8	A8	90	77.6685	3.01442	0.336507
8	A8	91	77.8655	2.98413	0.344425
8	A8	92	78.0624	2.95026	0.34978
8	A8	93	78.2594	2.91457	0.353016
8	A8	94	78.4564	2.88088	0.356042
8	A8	95	78.6534	2.85359	0.361944
8	A8	96	78.8503	2.82818	0.374293
8	A8	97	79.0473	2.80249	0.396389
8	A8	98	79.2443	2.77215	0.43091
8	A8	99	79.4413	2.72868	0.480167
8	A8	100	79.6382	2.69235	0.546738
8	A8	101	79.8352	2.64617	0.634011
8	A8	102	80.0322	2.58911	0.745991
8	A8	103	80.2292	2.53243	0.886133
8	A8	104	80.4261	2.46645	1.05534
8	A8	105	80.6231	2.37796	1.24983
8	A8	106	80.8201	2.25944	1.45969
8	A8	107	81.0171	2.11546	1.66892
8	A8	108	81.2141	1.94553	1.85712
8	A8	109	81.411	1.72738	2.00273
8	A8	110	81.608	1.50934	2.08681
8	A8	111	81.805	1.27755	2.09666
8	A8	112	82.002	1.05917	2.0282
8	A8	113	82.1989	0.858758	1.88679
8	A8	114	82.3959	0.688574	1.68627
8	A8	115	82.5929	0.552277	1.44652
8	A8	116	82.7899	0.455043	1.19017
8	A8	117	82.9868	0.389551	0.93884
8	A8	118	83.1838	0.346819	0.710081
8	A8	119	83.3808	0.32271	0.515356
8	A8	120	83.5778	0.310174	0.359574
8	A8	121	83.7747	0.303303	0.241982
8	A8	122	83.9717	0.295238	0.157926
8	A8	123	84.1687	0.295479	0.100838
8	A8	124	84.3657	0.289989	0.0638964
8	A8	125	84.5627	0.293558	0.0410738
8	A8	126	84.7596	0.290471	0.0275775
8	A8	127	84.9566	0.288665	0.0198743
8	A8	128	85.1536	0.289248	0.0155258
8	A8	129	85.3506	0.28568	0.0129761
8	A8	130	85.5475	0.28553	0.0113396
8	A8	131	85.7445	0.2852	0.010186
8	A8	132	85.9415	0.285017	0.00933925
8	A8	133	86.1385	0.283285	0.00872073
8	A8	134	86.3354	0.284354	0.0082746
8	A8	135	86.5324	0.281838	0.00796229
8	A8	136	86.7294	0.280164	0.00777907
8	A8	137	86.9264	0.281929	0.00774312
8	A8	138	87.1233	0.280724	0.00785019
8	A8	139	87.3203	0.281212	0.00803665
8	A8	140	87.5173	0.279022	0.00819331
8	A8	141	87.7143	0.275707	0.00822576
8	A8	142	87.9112	0.278501	0.00810543
8	A8	143	88.1082	0.275828	0.00786938
8	A8	144	88.3052	0.27858	0.00757332
8	A8	145	88.5022	0.274393	0.00725009
8	A8	146	88.6992	0.273633	0.00690518
8	A8	147	88.8961	0.274588	0.00653884
8	A8	148	89.0931	0.273963	0.00616542
8	A8	149	89.2901	0.272475	0.00581121
8	A8	150	89.4871	0.27233	0.0055003
8	A8	151	89.684	0.271671	0.00524168
8	A8	152	89.881	0.27359	0.00502575
8	A8	153	90.078	0.270671	0.00483131
8	A8	154	90.275	0.269104	0.00464007
8	A8	155	90.4719	0.271892	0.0044509
8	A8	156	90.6689	0.270436	0.00428456
8	A8	157	90.8659	0.270441	0.00418278
8	A8	158	91.0629	0.267226	0.00420382
8	A8	159	91.2598	0.269514	0.00440573
8	A8	160	91.4568	0.270258	0.00480386
8	A8	161	91.6538	0.26948	0.00532387
8	A8	162	91.8508	0.267167	0.0058017
8	A8	163	92.0477	0.265095	0.00606314
8	A8	164	92.2447	0.266284	0.00603568
8	A8	165	92.4417	0.265934	0.00580727
8	A8	166	92.6387	0.266207	0.00557644
8	A8	167	92.8356	0.265444	0.00552993
8	A8	168	93.0326	0.264506	0.00573669
8	A8	169	93.2296	0.264832	0.00612058
8	A8	170	93.4266	0.263222	0.00651085
8	A8	171	93.6236	0.262624	0.00672616
8	A8	172	93.8205	0.262254	0.00664534
8	A8	173	94.0175	0.260515	0.00623921
8	A8	174	94.2145	0.260304	0.00555915
8	A8	175	94.4115	0.262347	0.00469732
8	A8	176	94.6084	0.260322	0.00374604
8	A8	177	94.8054	0.25821	0.00278295
9	A9	1	60.1376	5.16095	0.289015
9	A9	2	60.3346	5.14296	0.291999
9	A9	3	60.5316	5.10774	0.293468
9	A9	4	60.7285	5.08063	0.292793
9	A9	5	60.9255	5.05398	0.29031
9	A9	6	61.1225	5.03128	0.287137
9	A9	7	61.3195	5.01118	0.284575
9	A9	8	61.5164	4.98706	0.283466
9	A9	9	61.7134	4.96559	0.283921
9	A9	10	61.9104	4.93055	0.285446
9	A9	11	62.1074	4.91429	0.287287
9	A9	12	62.3043	4.89373	0.288787
9	A9	13	62.5013	4.85365	0.289611
9	A9	14	62.6983	4.83558	0.289779
9	A9	15	62.8953	4.80738	0.289504
9	A9	16	63.0922	4.77963	0.288954
9	A9	17	63.2892	4.76891	0.288099
9	A9	18	63.4862	4.73022	0.286817
9	A9	19	63.6832	4.70035	0.285145
9	A9	20	63.8801	4.68393	0.28351
9	A9	21	64.0771	4.65465	0.282681
9	A9	22	64.2741	4.63767	0.283402
9	A9	23	64.4711	4.61234	0.285997
9	A9	24	64.6681	4.58724	0.290107
9	A9	25	64.865	4.56315	0.294785
9	A9	26	65.062	4.5399	0.298839
9	A9	27	65.259	4.50487	0.301271
9	A9	28	65.456	4.47846	0.301618
9	A9	29	65.6529	4.45217	0.299983
9	A9	30	65.8499	4.42451	0.296857
9	A9	31	66.0469	4.40884	0.29286
9	A9	32	66.2439	4.3744	0.288594
9	A9	33	66.4408	4.34614	0.284609
9	A9	34	66.6378	4.32705	0.281387
9	A9	35	66.8348	4.30416	0.279286
9	A9	36	67.0318	4.28226	0.278458
9	A9	37	67.2287	4.25529	0.278859
9	A9	38	67.4257	4.22398	0.280311
9	A9	39	67.6227	4.20444	0.282549
9	A9	40	67.8197	4.18712	0.285186
9	A9	41	68.0166	4.15803	0.287686
9	A9	42	68.2136	4.13094	0.289475
9	A9	43	68.4106	4.10313	0.290208
9	A9	44	68.6076	4.07687	0.289952
9	A9	45	68.8046	4.05411	0.289192
9	A9	46	69.0015	4.0303	0.288583
9	A9	47	69.1985	4.00341	0.288634
9	A9	48	69.3955	3.98114	0.289477
9	A9	49	69.5925	3.95705	0.290842
9	A9	50	69.7894	3.92756	0.292149
9	A9	51	69.9864	3.90252	0.292716
9	A9	52	70.1834	3.88037	0.291951
9	A9	53	70.3804	3.85398	0.289575
9	A9	54	70.5773	3.82071	0.285771
9	A9	55	70.7743	3.79775	0.281197
9	A9	56	70.9713	3.78003	0.276796
9	A9	57	71.1683	3.7497	0.273479
9	A9	58	71.3652	3.73548	0.271804
9	A9	59	71.5622	3.70672	0.271837
9	A9	60	71.7592	3.68424	0.273213
9	A9	61	71.9562	3.66418	0.275337
9	A9	62	72.1531	3.63475	0.277618
9	A9	63	72.3501	3.61066	0.279583
9	A9	64	72.5471	3.58887	0.280909
9	A9	65	72.7441	3.56212	0.281393
9	A9	66	72.9411	3.53795	0.280953
9	A9	67	73.138	3.51311	0.279681
9	A9	68	73.335	3.48083	0.277885
9	A9	69	73.532	3.46507	0.276063
9	A9	70	73.729	3.43906	0.274752
9	A9	71	73.9259	3.41552	0.274315
9	A9	72	74.1229	3.39072	0.274785
9	A9	73	74.3199	3.36867	0.275839
9	A9	74	74.5169	3.34496	0.276944
9	A9	75	74.7138	3.32161	0.277618
9	A9	76	74.9108	3.29226	0.277691
9	A9	77	75.1078	3.26494	0.277404
9	A9	78	75.3048	3.24997	0.277298
9	A9	79	75.5017	3.22607	0.277897
9	A9	80	75.6987	3.19822	0.279454
9	A9	81	75.8957	3.17608	0.281873
9	A9	82	76.0927	3.15134	0.284908
9	A9	83	76.2896	3.12475	0.288447
9	A9	84	76.4866	3.09648	0.292719
9	A9	85	76.6836	3.07306	0.298231
9	A9	86	76.8806	3.04837	0.305462
9	A9	87	77.0776	3.02848	0.314466
9	A9	88	77.2745	2.9966	0.324628
9	A9	89	77.4715	2.9638	0.334725
9	A9	90	77.6685	2.9345	0.343327
9	A9	91	77.8655	2.90429	0.349379
9	A9	92	78.0624	2.86715	0.352779
9	A9	93	78.2594	2.82838	0.354706
9	A9	94	78.4564	2.80426	0.357561
9	A9	95	78.6534	2.77711	0.364516
9	A9	96	78.8503	2.74827	0.378888
9	A9	97	79.0473	2.71999	0.403654
9	A9	98	79.2443	2.68812	0.441355
9	A9	99	79.4413	2.64404	0.494406
9	A9	100	79.6382	2.61248	0.56556
9	A9	101	79.8352	2.56341	0.658153
9	A9	102	80.0322	2.50251	0.775773
9	A9	103	80.2292	2.44144	0.921099
9	A9	104	80.4261	2.3682	1.09404
9	A9	105	80.6231	2.27909	1.28967
9	A9	106	80.8201	2.16042	1.49686
9	A9	107	81.0171	2.00889	1.69853
9	A9	108	81.2141	1.82393	1.87371
9	A9	109	81.411	1.6099	2.00117
9	A9	110	81.608	1.38961	2.06349
9	A9	111	81.805	1.16505	2.05039
9	A9	112	82.002	0.954389	1.96067
9	A9	113	82.1989	0.766364	1.80234
9	A9	114	82.3959	0.60691	1.59114
9	A9	115	82.5929	0.484431	1.34787
9	A9	116	82.7899	0.397359	1.09499
9	A9	117	82.9868	0.343183	0.853008
9	A9	118	83.1838	0.3088	0.637674
9	A9	119	83.3808	0.288821	0.458308
9	A9	120	83.5778	0.277211	0.317779
9	A9	121	83.7747	0.269621	0.213778
9	A9	122	83.9717	0.264628	0.140779
9	A9	123	84.1687	0.260859	0.0919968
9	A9	124	84.3657	0.259508	0.0608368
9	A9	125	84.5627	0.260393	0.0416881
9	A9	126	84.7596	0.256551	0.0301967
9	A9	127	84.9566	0.254667	0.0232454
9	A9	128	85.1536	0.25165	0.0188113
9	A9	129	85.3506	0.251429	0.0157563
9	A9	130	85.5475	0.251013	0.0135606
9	A9	131	85.7445	0.250186	0.0120277
9	A9	132	85.9415	0.249753	0.0110357
9	A9	133	86.1385	0.248738	0.0104055
9	A9	134	86.3354	0.248546	0.00990705
9	A9	135	86.5324	0.245764	0.00935242
9	A9	136	86.7294	0.244407	0.00868187
9	A9	137	86.9264	0.24459	0.00797279
9	A9	138	87.1233	0.244886	0.00736252
9	A9	139	87.3203	0.245924	0.00695068
9	A9	140	87.5173	0.243569	0.00675762
9	A9	141	87.7143	0.240691	0.00675814
9	A9	142	87.9112	0.242684	0.00693841
9	A9	143	88.1082	0.241755	0.00731114
9	A9	144	88.3052	0.243406	0.00787397
9	A9	145	88.5022	0.239811	0.00855687
9	A9	146	88.6992	0.239159	0.00921142
9	A9	147	88.8961	0.238594	0.00965031
9	A9	148	89.0931	0.237438	0.00971111
9	A9	149	89.2901	0.23506	0.00931054
9	A9	150	89.4871	0.235479	0.00847016
9	A9	151	89.684	0.233507	0.00731263
9	A9	152	89.881	0.235943	0.0060317
9	A9	153	90.078	0.233777	0.00484707
9	A9	154	90.275	0.232611	0.00395504
9	A9	155	90.4719	0.234333	0.00347884
9	A9	156	90.6689	0.235541	0.00342704
9	A9	157	90.8659	0.233392	0.0036825
9	A9	158	91.0629	0.231854	0.00404743
9	A9	159	91.2598	0.232425	0.00433796
9	A9	160	91.4568	0.231365	0.00447602
9	A9	161	91.6538	0.231468	0.00451516
9	A9	162	91.8508	0.232038	0.00458766
9	A9	163	92.0477	0.231136	0.0048145
9	A9	164	92.2447	0.230277	0.00524206
9	A9	165	92.4417	0.229597	0.00583232
9	A9	166	92.6387	0.22986	0.00649134
9	A9	167	92.8356	0.229231	0.00710489
9	A9	168	93.0326	0.226947	0.0075663
9	A9	169	93.2296	0.227276	0.0077963
9	A9	170	93.4266	0.225746	0.00775502
9	A9	171	93.6236	0.225805	0.00743995
9	A9	172	93.8205	0.225719	0.00687448
9	A9	173	94.0175	0.22341	0.00609583
9	A9	174	94.2145	0.223196	0.0051563
9	A9	175	94.4115	0.225075	0.00412847
9	A9	176	94.6084	0.22255	0.00310292
9	A9	177	94.8054	0.223643	0.00217005
10	A10	1	60.1376	5.16251	0.277817
10	A10	2	60.3346	5.15011	0.28022
10	A10	3	60.5316	5.1111	0.282828
10	A10	4	60.7285	5.0958	0.285299
10	A10	5	60.9255	5.0694	0.287393
10	A10	6	61.1225	5.04508	0.288795
10	A10	7	61.3195	5.02887	0.289069
10	A10	8	61.5164	4.98643	0.287832
10	A10	9	61.7134	4.96818	0.285126
10	A10	10	61.9104	4.93131	0.281634
10	A10	11	62.1074	4.92074	0.27849
10	A10	12	62.3043	4.89625	0.276749
10	A10	13	62.5013	4.86768	0.276826
10	A10	14	62.6983	4.85703	0.278336
10	A10	15	62.8953	4.82029	0.280355
10	A10	16	63.0922	4.79512	0.281985
10	A10	17	63.2892	4.76704	0.282786
10	A10	18	63.4862	4.74367	0.282879
10	A10	19	63.6832	4.72071	0.282687
10	A10	20	63.8801	4.70169	0.282631
10	A10	21	64.0771	4.67145	0.282963
10	A10	22	64.2741	4.64314	0.283805
10	A10	23	64.4711	4.62038	0.28523
10	A10	24	64.6681	4.60187	0.287192
10	A10	25	64.865	4.57422	0.28941
10	A10	26	65.062	4.54652	0.291317
10	A10	27	65.259	4.52412	0.292233
10	A10	28	65.456	4.4968	0.291722
10	A10	29	65.6529	4.46071	0.289876
10	A10	30	65.8499	4.44596	0.28734
10	A10	31	66.0469	4.41248	0.284997
10	A10	32	66.2439	4.39946	0.283504
10	A10	33	66.4408	4.37163	0.282994
10	A10	34	66.6378	4.3541	0.28313
10	A10	35	66.8348	4.30786	0.283445
10	A10	36	67.0318	4.29478	0.283679
10	A10	37	67.2287	4.27393	0.283892
10	A10	38	67.4257	4.2411	0.284308
10	A10	39	67.6227	4.21611	0.285066
10	A10	40	67.8197	4.19864	0.286069
10	A10	41	68.0166	4.17198	0.287023
10	A10	42	68.2136	4.14081	0.287609
10	A10	43	68.4106	4.11957	0.287683
10	A10	44	68.6076	4.09183	0.287371
10	A10	45	68.8046	4.06963	0.286987
10	A10	46	69.0015	4.04014	0.286833
10	A10	47	69.1985	4.0238	0.286986
10	A10	48	69.3955	3.99105	0.287222
10	A10	49	69.5925	3.97167	0.287077
10	A10	50	69.7894	3.93921	0.286056
10	A10	51	69.9864	3.91689	0.283846
10	A10	52	70.1834	3.89228	0.280492
10	A10	53	70.3804	3.86932	0.276478
10	A10	54	70.5773	3.83937	0.272657
10	A10	55	70.7743	3.81802	0.270026
10	A10	56	70.9713	3.79948	0.26933
10	A10	57	71.1683	3.77937	0.270728
10	A10	58	71.3652	3.75591	0.273672
10	A10	59	71.5622	3.72566	0.277135
10	A10	60	71.7592	3.70604	0.280046
10	A10	61	71.9562	3.67245	0.281688
10	A10	62	72.1531	3.6505	0.281836
10	A10	63	72.3501	3.62927	0.280668
10	A10	64	72.5471	3.60382	0.278576
10	A10	65	72.7441	3.57654	0.27605
10	A10	66	72.9411	3.54931	0.273633
10	A10	67	73.138	3.53123	0.271862
10	A10	68	73.335	3.50503	0.271115
10	A10	69	73.532	3.48734	0.271454
10	A10	70	73.729	3.45535	0.272578
10	A10	71	73.9259	3.4393	0.273946
10	A10	72	74.1229	3.40624	0.275023
10	A10	73	74.3199	3.38498	0.275497
10	A10	74	74.5169	3.35983	0.275354
10	A10	75	74.7138	3.33481	0.274778
10	A10	76	74.9108	3.31668	0.274035
10	A10	77	75.1078	3.29228	0.273376
10	A10	78	75.3048	3.26146	0.273056
10	A10	79	75.5017	3.24077	0.27331
10	A10	80	75.6987	3.21975	0.274306
10	A10	81	75.8957	3.1981	0.276046
10	A10	82	76.0927	3.17146	0.278383
10	A10	83	76.2896	3.14111	0.281161
10	A10	84	76.4866	3.12045	0.28437
10	A10	85	76.6836	3.09465	0.28819
10	A10	86	76.8806	3.07315	0.292828
10	A10	87	77.0776	3.04367	0.298308
10	A10	88	77.2745	3.02125	0.304358
10	A10	89	77.4715	2.99039	0.310522
10	A10	90	77.6685	2.96324	0.316429
10	A10	91	77.8655	2.93144	0.322131
10	A10	92	78.0624	2.89971	0.328269
10	A10	93	78.2594	2.87799	0.336103
10	A10	94	78.4564	2.84986	0.347369
10	A10	95	78.6534	2.81407	0.364133
10	A10	96	78.8503	2.78518	0.388743
10	A10	97	79.0473	2.75666	0.423855
10	A10	98	79.2443	2.72318	0.472581
10	A10	99	79.4413	2.67758	0.538613
10	A10	100	79.6382	2.63586	0.626137
10	A10	101	79.8352	2.58615	0.739289
10	A10	102	80.0322	2.52397	0.88094
10	A10	103	80.2292	2.45732	1.05096
10	A10	104	80.4261	2.36669	1.24446
10	A10	105	80.6231	2.24841	1.45085
10	A10	106	80.8201	2.10215	1.6542
10	A10	107	81.0171	1.92374	1.83522
10	A10	108	81.2141	1.72094	1.97419
10	A10	109	81.411	1.50045	2.05433
10	A10	110	81.608	1.28326	2.06463
10	A10	111	81.805	1.06395	2.00164
10	A10	112	82.002	0.866887	1.86998
10	A10	113	82.1989	0.695138	1.68161
10	A10	114	82.3959	0.558075	1.45403
10	A10	115	82.5929	0.45072	1.20765
10	A10	116	82.7899	0.379135	0.962747
10	A10	117	82.9868	0.336387	0.736555
10	A10	118	83.1838	0.309355	0.541144
10	A10	119	83.3808	0.293814	0.382497
10	A10	120	83.5778	0.284691	0.260964
10	A10	121	83.7747	0.278398	0.172743
10	A10	122	83.9717	0.274923	0.111789
10	A10	123	84.1687	0.271924	0.0715389
10	A10	124	84.3657	0.270464	0.0460658
10	A10	125	84.5627	0.272096	0.030599
10	A10	126	84.7596	0.269375	0.0215811
10	A10	127	84.9566	0.268469	0.016497
10	A10	128	85.1536	0.266149	0.0136555
10	A10	129	85.3506	0.267228	0.0119943
10	A10	130	85.5475	0.264592	0.0109105
10	A10	131	85.7445	0.264141	0.0101082
10	A10	132	85.9415	0.264287	0.0094722
10	A10	133	86.1385	0.261988	0.00897963
10	A10	134	86.3354	0.263035	0.00865215
10	A10	135	86.5324	0.260986	0.00852866
10	A10	136	86.7294	0.260155	0.00863549
10	A10	137	86.9264	0.261235	0.00894502
10	A10	138	87.1233	0.25843	0.00934365
10	A10	139	87.3203	0.260954	0.00964618
10	A10	140	87.5173	0.256559	0.00967075
10	A10	141	87.7143	0.253329	0.00933381
10	A10	142	87.9112	0.255996	0.00870174
10	A10	143	88.1082	0.255252	0.00795041
10	A10	144	88.3052	0.254466	0.00726398
10	A10	145	88.5022	0.25421	0.00674617
10	A10	146	88.6992	0.253328	0.0064017
10	A10	147	88.8961	0.251934	0.00618354
10	A10	148	89.0931	0.251758	0.00605133
10	A10	149	89.2901	0.252284	0.00599504
10	A10	150	89.4871	0.250697	0.00601643
10	A10	151	89.684	0.250128	0.00609687
10	A10	152	89.881	0.250412	0.00618068
10	A10	153	90.078	0.249313	0.00618506
10	A10	154	90.275	0.248162	0.00602933
10	A10	155	90.4719	0.248421	0.00566981
10	A10	156	90.6689	0.247094	0.00512691
10	A10	157	90.8659	0.246811	0.00449289
10	A10	158	91.0629	0.247504	0.00391458
10	A10	159	91.2598	0.246966	0.00355837
10	A10	160	91.4568	0.246708	0.00356616
10	A10	161	91.6538	0.246358	0.00401272
10	A10	162	91.8508	0.24682	0.00487139
10	A10	163	92.0477	0.246223	0.00600127
10	A10	164	92.2447	0.245467	0.00716891
10	A10	165	92.4417	0.242127	0.0081151
10	A10	166	92.6387	0.242751	0.00864263
10	A10	167	92.8356	0.242477	0.00868456
10	A10	168	93.0326	0.240216	0.00831979
10	A10	169	93.2296	0.240717	0.00773078
10	A10	170	93.4266	0.238951	0.0071227
10	A10	171	93.6236	0.240879	0.0066358
10	A10	172	93.8205	0.240512	0.00628873
10	A10	173	94.0175	0.237006	0.00598176
10	A10	174	94.2145	0.237022	0.00556353
10	A10	175	94.4115	0.23832	0.00492422
10	A10	176	94.6084	0.236623	0.00405736
10	A10	177	94.8054	0.236147	0.00305914
11	A11	1	60.1376	4.94241	0.269148
11	A11	2	60.3346	4.9131	0.272356
11	A11	3	60.5316	4.89217	0.274638
11	A11	4	60.7285	4.86632	0.275141
11	A11	5	60.9255	4.84101	0.273648
11	A11	6	61.1225	4.81795	0.27069
11	A11	7	61.3195	4.78998	0.267349
11	A11	8	61.5164	4.77325	0.264869
11	A11	9	61.7134	4.7473	0.264156
11	A11	10	61.9104	4.72763	0.265422
11	A11	11	62.1074	4.70891	0.268056
11	A11	12	62.3043	4.69053	0.270895
11	A11	13	62.5013	4.64889	0.272746
11	A11	14	62.6983	4.62906	0.272933
11	A11	15	62.8953	4.60359	0.27154
11	A11	16	63.0922	4.58211	0.26927
11	A11	17	63.2892	4.55738	0.267037
11	A11	18	63.4862	4.53441	0.265584
11	A11	19	63.6832	4.51385	0.265277
11	A11	20	63.8801	4.49088	0.266124
11	A11	21	64.0771	4.46651	0.267894
11	A11	22	64.2741	4.43933	0.270236
11	A11	23	64.4711	4.42571	0.27279
11	A11	24	64.6681	4.39509	0.275235
11	A11	25	64.865	4.36759	0.277374
11	A11	26	65.062	4.34764	0.279171
11	A11	27	65.259	4.32268	0.280699
11	A11	28	65.456	4.2961	0.282037
11	A11	29	65.6529	4.27347	0.283111
11	A11	30	65.8499	4.2474	0.283626
11	A11	31	66.0469	4.22611	0.283169
11	A11	32	66.2439	4.19876	0.281455
11	A11	33	66.4408	4.164	0.278589
11	A11	34	66.6378	4.14782	0.275135
11	A11	35	66.8348	4.12151	0.271937
11	A11	36	67.0318	4.1	0.269738
11	A11	37	67.2287	4.07953	0.26887
11	A11	38	67.4257	4.0523	0.269187
11	A11	39	67.6227	4.0316	0.270252
11	A11	40	67.8197	3.99955	0.271623
11	A11	41	68.0166	3.98441	0.273019
11	A11	42	68.2136	3.95829	0.274324
11	A11	43	68.4106	3.93336	0.275484
11	A11	44	68.6076	3.90959	0.276418
11	A11	45	68.8046	3.89144	0.277041
11	A11	46	69.0015	3.85378	0.277326
11	A11	47	69.1985	3.83334	0.277344
11	A11	48	69.3955	3.81982	0.277185
11	A11	49	69.5925	3.78367	0.276842
11	A11	50	69.7894	3.76083	0.276158
11	A11	51	69.9864	3.74587	0.274921
11	A11	52	70.1834	3.71391	0.273044
11	A11	53	70.3804	3.6858	0.270734
11	A11	54	70.5773	3.66548	0.268453
11	A11	55	70.7743	3.64836	0.266695
11	A11	56	70.9713	3.62079	0.265712
11	A11	57	71.1683	3.6036	0.265403
11	A11	58	71.3652	3.57441	0.265431
11	A11	59	71.5622	3.54606	0.265471
11	A11	60	71.7592	3.53079	0.265354
11	A11	61	71.9562	3.50426	0.265074
11	A11	62	72.1531	3.48527	0.264693
11	A11	63	72.3501	3.4577	0.264295
11	A11	64	72.5471	3.43368	0.263981
11	A11	65	72.7441	3.41026	0.263865
11	A11	66	72.9411	3.39185	0.263999
11	A11	67	73.138	3.3675	0.264297
11	A11	68	73.335	3.34279	0.264554
11	A11	69	73.532	3.31922	0.264564
11	A11	70	73.729	3.28697	0.264231
11	A11	71	73.9259	3.27443	0.263593
11	A11	72	74.1229	3.25296	0.262737
11	A11	73	74.3199	3.2219	0.261766
11	A11	74	74.5169	3.20044	0.260802
11	A11	75	74.7138	3.17629	0.260041
11	A11	76	74.9108	3.16034	0.259699
11	A11	77	75.1078	3.13845	0.259917
11	A11	78	75.3048	3.1104	0.260706
11	A11	79	75.5017	3.09262	0.261978
11	A11	80	75.6987	3.0628	0.263626
11	A11	81	75.8957	3.04368	0.265554
11	A11	82	76.0927	3.02427	0.267662
11	A11	83	76.2896	2.99257	0.269862
11	A11	84	76.4866	2.97625	0.272142
11	A11	85	76.6836	2.94403	0.274672
11	A11	86	76.8806	2.91943	0.277777
11	A11	87	77.0776	2.90567	0.281769
11	A11	88	77.2745	2.87688	0.286743
11	A11	89	77.4715	2.85099	0.292503
11	A11	90	77.6685	2.81933	0.298724
11	A11	91	77.8655	2.79676	0.305287
11	A11	92	78.0624	2.7721	0.312599
11	A11	93	78.2594	2.73525	0.321782
11	A11	94	78.4564	2.71135	0.334679
11	A11	95	78.6534	2.6859	0.35365
11	A11	96	78.8503	2.65735	0.381317
11	A11	97	79.0473	2.62345	0.420407
11	A11	98	79.2443	2.59588	0.473803
11	A11	99	79.4413	2.54611	0.54475
11	A11	100	79.6382	2.50301	0.636892
11	A11	101	79.8352	2.45421	0.753771
11	A11	102	80.0322	2.38825	0.897568
11	A11	103	80.2292	2.31951	1.06726
11	A11	104	80.4261	2.22391	1.25689
11	A11	105	80.6231	2.1091	1.45472
11	A11	106	80.8201	1.9564	1.64407
11	A11	107	81.0171	1.76974	1.80565
11	A11	108	81.2141	1.57435	1.92095
11	A11	109	81.411	1.36113	1.97556
11	A11	110	81.608	1.15055	1.96156
11	A11	111	81.805	0.951415	1.87865
11	A11	112	82.002	0.770662	1.73397
11	A11	113	82.1989	0.615532	1.54088
11	A11	114	82.3959	0.491253	1.31698
11	A11	115	82.5929	0.401538	1.08157
11	A11	116	82.7899	0.34119	0.852985
11	A11	117	82.9868	0.305467	0.646083
11	A11	118	83.1838	0.283384	0.470581
11	A11	119	83.3808	0.267787	0.330568
11	A11	120	83.5778	0.26353	0.225205
11	A11	121	83.7747	0.256375	0.15023
11	A11	122	83.9717	0.25301	0.0996986
11	A11	123	84.1687	0.251656	0.0674325
11	A11	124	84.3657	0.247989	0.0479274
11	A11	125	84.5627	0.248332	0.0367213
11	A11	126	84.7596	0.246337	0.0304209
11	A11	127	84.9566	0.242452	0.0266087
11	A11	128	85.1536	0.240191	0.0237463
11	A11	129	85.3506	0.233182	0.021063
11	A11	130	85.5475	0.236316	0.0183633
11	A11	131	85.7445	0.237096	0.015753
11	A11	132	85.9415	0.235126	0.0133794
11	A11	133	86.1385	0.231416	0.0112992
11	A11	134	86.3354	0.232181	0.00950138
11	A11	135	86.5324	0.231395	0.00799995
11	A11	136	86.7294	0.230792	0.0068826
11	A11	137	86.9264	0.231329	0.00626367
11	A11	138	87.1233	0.229529	0.0061826
11	A11	139	87.3203	0.232828	0.00653186
11	A11	140	87.5173	0.230337	0.00707728
11	A11	141	87.7143	0.227089	0.00755868
11	A11	142	87.9112	0.226383	0.0077978
11	A11	143	88.1082	0.226458	0.00773957
11	A11	144	88.3052	0.229709	0.00741818
11	A11	145	88.5022	0.224415	0.00690455
11	A11	146	88.6992	0.224995	0.00628974
11	A11	147	88.8961	0.222352	0.00569509
11	A11	148	89.0931	0.226411	0.005256
11	A11	149	89.2901	0.224734	0.00505663
11	A11	150	89.4871	0.222385	0.00506281
11	A11	151	89.684	0.221942	0.00511708
11	A11	152	89.881	0.225212	0.00501715
11	A11	153	90.078	0.219656	0.00463384
11	A11	154	90.275	0.219128	0.0039913
11	A11	155	90.4719	0.222746	0.00326113
11	A11	156	90.6689	0.221695	0.00267079
11	A11	157	90.8659	0.222004	0.00238789
11	A11	158	91.0629	0.220454	0.00245581
11	A11	159	91.2598	0.219669	0.0028121
11	A11	160	91.4568	0.221423	0.00335646
11	A11	161	91.6538	0.220996	0.00400482
11	A11	162	91.8508	0.218009	0.00469844
11	A11	163	92.0477	0.219467	0.00537995
11	A11	164	92.2447	0.219607	0.00597224
11	A11	165	92.4417	0.217677	0.00638432
11	A11	166	92.6387	0.215619	0.00654782
11	A11	167	92.8356	0.217639	0.0064641
11	A11	168	93.0326	0.213908	0.00622862
11	A11	169	93.2296	0.216574	0.00600285
11	A11	170	93.4266	0.216031	0.00593801
11	A11	171	93.6236	0.214005	0.00608886
11	A11	172	93.8205	0.215106	0.00637171
11	A11	173	94.0175	0.212593	0.00659064
11	A11	174	94.2145	0.212928	0.00652153
11	A11	175	94.4115	0.211281	0.0060122
11	A11	176	94.6084	0.210994	0.00505377
11	A11	177	94.8054	0.209798	0.00379024
12	A12	1	60.1376	5.24102	0.277393
12	A12	2	60.3346	5.22651	0.27517
12	A12	3	60.5316	5.19975	0.273168
12	A12	4	60.7285	5.18476	0.272197
12	A12	5	60.9255	5.16544	0.272851
12	A12	6	61.1225	5.14157	0.27519
12	A12	7	61.3195	5.11665	0.278698
12	A12	8	61.5164	5.09267	0.282547
12	A12	9	61.7134	5.06567	0.285976
[truncated: 11,319 more rows]
