# Supplementary material for: Adipocytes influence choroidal neovascularization via PRDM16
Source: EMBO Mol Med. 2026 May 19;18(6):2379–403. doi: 10.1038/s44321-026-00441-5 (PMC13269495; doi:10.1038/s44321-026-00441-5)
Supplement: Supplementary file 4 — Source data Fig. 3 [file 44321_2026_441_MOESM4_ESM.zip › Figure 3/3H-I/3 days/20210517 adipoq-cre and adipoq-cre-prdm16 sham and CNV choro 3 days Vegrf2 and Vegfa.xls]

## Sheet: Results
Block Type	96alum
Chemistry	SYBR_GREEN
Experiment File Name	C:\Users\abi2\Desktop\20210517 adipoq-cre and adipoq-cre-prdm16 sham and CNV choro n4-6 Vegrf2 and Vegfa.eds
Experiment Run End Time	2021-05-17 19:15:15 PM EDT
Instrument Type	sds7500
Passive Reference	ROX
Well	Sample Name	Target Name	Task	Reporter	Quencher	RQ	RQ Min	RQ Max	Cт	Cт Mean	Cт SD	ΔCт	ΔCт Mean	ΔCт SE	HK Control ΔCт Mean	HK Control ΔCт SE	ΔΔCт	Automatic Ct Threshold	Ct Threshold	Automatic Baseline	Baseline Start	Baseline End	Efficiency	Tm1	Tm2	Tm3	Comments	HIGHSD	NOAMP	EXPFAIL
A1	Adipoq-cre Sham 364	Bact	UNKNOWN	SYBR	None				25.485	25.3731	0.158306							TRUE	0.224511	TRUE	3	20	1	80.6283				N	N	N
A2	Adipoq-cre Sham 365	Bact	UNKNOWN	SYBR	None				19.6649	19.7404	0.106706							TRUE	0.224511	TRUE	3	14	1	80.8136				N	N	N
A3	Adipoq-cre Sham 366	Bact	UNKNOWN	SYBR	None				19.9486	19.8714	0.109095							TRUE	0.224511	TRUE	3	15	1	80.8136				N	N	N
A4	Adipoq-cre CNV 288	Bact	UNKNOWN	SYBR	None				19.8887	19.9842	0.135056							TRUE	0.224511	TRUE	3	15	1	80.8136				N	N	N
A5	Adipoq-cre CNV 289	Bact	UNKNOWN	SYBR	None				19.8662	19.8534	0.0180699							TRUE	0.224511	TRUE	3	14	1	80.8136				N	N	N
A6	Adipoq-cre CNV 290	Bact	UNKNOWN	SYBR	None				21.6669	21.6312	0.0505061							TRUE	0.224511	TRUE	3	17	1	80.8136				N	N	N
A7	Adipoq-cre-prdm16 Sham 463	Bact	UNKNOWN	SYBR	None				20.2153	20.2692	0.076188							TRUE	0.224511	TRUE	3	15	1	80.9989				N	N	N
A8	Adipoq-cre-prdm16 Sham 464	Bact	UNKNOWN	SYBR	None				19.7905	19.8384	0.0677479							TRUE	0.224511	TRUE	3	15	1	80.9989				N	N	N
A9	Adipoq-cre-prdm16 Sham 515	Bact	UNKNOWN	SYBR	None				19.8511	20.0469	0.276829							TRUE	0.224511	TRUE	3	15	1	80.9989				N	N	N
A10	Adipoq-cre-prdm16 CNV 281	Bact	UNKNOWN	SYBR	None				19.2491	19.2455	0.00498884							TRUE	0.224511	TRUE	3	14	1	80.8136				N	N	N
A11	Adipoq-cre-prdm16 CNV 285	Bact	UNKNOWN	SYBR	None				19.9147	19.8911	0.033379							TRUE	0.224511	TRUE	3	15	1	80.8136				N	N	N
A12	Adipoq-cre-prdm16 CNV 286	Bact	UNKNOWN	SYBR	None				19.9232	19.7173	0.291145							TRUE	0.224511	TRUE	3	15	1	80.6283				N	N	N
B1	Adipoq-cre Sham 364	Bact	UNKNOWN	SYBR	None				25.2611	25.3731	0.158306							TRUE	0.224511	TRUE	3	19	1	80.8136				N	N	N
B2	Adipoq-cre Sham 365	Bact	UNKNOWN	SYBR	None				19.8158	19.7404	0.106706							TRUE	0.224511	TRUE	3	14	1	80.9989				N	N	N
B3	Adipoq-cre Sham 366	Bact	UNKNOWN	SYBR	None				19.7943	19.8714	0.109095							TRUE	0.224511	TRUE	3	14	1	80.9989				N	N	N
B4	Adipoq-cre CNV 288	Bact	UNKNOWN	SYBR	None				20.0797	19.9842	0.135056							TRUE	0.224511	TRUE	3	15	1	80.9989				N	N	N
B5	Adipoq-cre CNV 289	Bact	UNKNOWN	SYBR	None				19.8406	19.8534	0.0180699							TRUE	0.224511	TRUE	3	15	1	80.9989				N	N	N
B6	Adipoq-cre CNV 290	Bact	UNKNOWN	SYBR	None				21.5955	21.6312	0.0505061							TRUE	0.224511	TRUE	3	17	1	80.9989				N	N	N
B7	Adipoq-cre-prdm16 Sham 463	Bact	UNKNOWN	SYBR	None				20.3231	20.2692	0.076188							TRUE	0.224511	TRUE	3	15	1	81.1842				N	N	N
B8	Adipoq-cre-prdm16 Sham 464	Bact	UNKNOWN	SYBR	None				19.8863	19.8384	0.0677479							TRUE	0.224511	TRUE	3	15	1	81.1842				N	N	N
B9	Adipoq-cre-prdm16 Sham 515	Bact	UNKNOWN	SYBR	None				20.2426	20.0469	0.276829							TRUE	0.224511	TRUE	3	15	1	80.9989				N	N	N
B10	Adipoq-cre-prdm16 CNV 281	Bact	UNKNOWN	SYBR	None				19.242	19.2455	0.00498884							TRUE	0.224511	TRUE	3	14	1	80.9989				N	N	N
B11	Adipoq-cre-prdm16 CNV 285	Bact	UNKNOWN	SYBR	None				19.8675	19.8911	0.033379							TRUE	0.224511	TRUE	3	14	1	80.8136				N	N	N
B12	Adipoq-cre-prdm16 CNV 286	Bact	UNKNOWN	SYBR	None				19.5115	19.7173	0.291145							TRUE	0.224511	TRUE	3	14	1	80.6283				N	N	N
C1	Adipoq-cre Sham 364	Vegfr2	UNKNOWN	SYBR	None	1	0.285169	3.5067	31.3953	30.9898	0.573507		5.61672	0.420697			0	TRUE	0.336913	TRUE	3	25	1	80.9989				Y	N	N
C2	Adipoq-cre Sham 365	Vegfr2	UNKNOWN	SYBR	None	0.444048	0.28321	0.696227	26.3978	26.5283	0.184649		6.78794	0.1508			1.17121	TRUE	0.336913	TRUE	3	20	1	80.9989				N	N	N
C3	Adipoq-cre Sham 366	Vegfr2	UNKNOWN	SYBR	None	0.489369	0.254435	0.941231	26.3138	26.5191	0.290334		6.64773	0.219312			1.031	TRUE	0.336913	TRUE	3	20	1	80.9989				N	N	N
C4	Adipoq-cre CNV 288	Vegfr2	UNKNOWN	SYBR	None	0.228891	0.157892	0.331816	27.8081	27.7282	0.112982		7.74399	0.124509			2.12727	TRUE	0.336913	TRUE	3	22	1	80.9989				N	N	N
C5	Adipoq-cre CNV 289	Vegfr2	UNKNOWN	SYBR	None	0.447889	0.324864	0.617504	26.7358	26.6289	0.151205		6.77551	0.107679			1.15879	TRUE	0.336913	TRUE	3	21	1	80.9989				N	N	N
C6	Adipoq-cre CNV 290	Vegfr2	UNKNOWN	SYBR	None	0.311636	0.279082	0.347989	28.9204	28.93	0.0136529		7.29879	0.036995			1.68206	TRUE	0.336913	TRUE	3	23	1	80.9989				N	N	N
C7	Adipoq-cre-prdm16 Sham 463	Vegfr2	UNKNOWN	SYBR	None	0.438956	0.360704	0.534184	27.0359	27.0738	0.0535123		6.80457	0.0658338			1.18785	TRUE	0.336913	TRUE	3	22	1	81.1842				N	N	N
C8	Adipoq-cre-prdm16 Sham 464	Vegfr2	UNKNOWN	SYBR	None	0.73258	0.605153	0.886838	25.9466	25.904	0.0601749		6.06567	0.0640734			0.448942	TRUE	0.336913	TRUE	3	20	1	81.1842				N	N	N
C9	Adipoq-cre-prdm16 Sham 515	Vegfr2	UNKNOWN	SYBR	None	0.949919	0.528514	1.70732	25.7195	25.7377	0.0257224		5.69085	0.196591			0.0741243	TRUE	0.336913	TRUE	3	20	1	81.1842				N	N	N
C10	Adipoq-cre-prdm16 CNV 281	Vegfr2	UNKNOWN	SYBR	None	0.392811	0.260187	0.593037	26.0723	26.2103	0.195269		6.96482	0.138121			1.34809	TRUE	0.336913	TRUE	3	21	1	80.9989				N	N	N
C11	Adipoq-cre-prdm16 CNV 285	Vegfr2	UNKNOWN	SYBR	None	0.204947	0.173707	0.241807	27.8447	27.7945	0.0709658		7.9034	0.0554541			2.28667	TRUE	0.336913	TRUE	3	22	1	80.6283				N	N	N
C12	Adipoq-cre-prdm16 CNV 286	Vegfr2	UNKNOWN	SYBR	None	0.485484	0.248857	0.947111	26.465	26.3766	0.125108		6.65923	0.224073			1.0425	TRUE	0.336913	TRUE	3	21	1	80.4429				N	N	N
D1	Adipoq-cre Sham 364	Vegfr2	UNKNOWN	SYBR	None	1	0.285169	3.5067	30.5843	30.9898	0.573507		5.61672	0.420697			0	TRUE	0.336913	TRUE	3	25	1	80.9989				Y	N	N
D2	Adipoq-cre Sham 365	Vegfr2	UNKNOWN	SYBR	None	0.444048	0.28321	0.696227	26.6589	26.5283	0.184649		6.78794	0.1508			1.17121	TRUE	0.336913	TRUE	3	21	1	80.8136				N	N	N
D3	Adipoq-cre Sham 366	Vegfr2	UNKNOWN	SYBR	None	0.489369	0.254435	0.941231	26.7244	26.5191	0.290334		6.64773	0.219312			1.031	TRUE	0.336913	TRUE	3	21	1	80.9989				N	N	N
D4	Adipoq-cre CNV 288	Vegfr2	UNKNOWN	SYBR	None	0.228891	0.157892	0.331816	27.6483	27.7282	0.112982		7.74399	0.124509			2.12727	TRUE	0.336913	TRUE	3	22	1	81.1842				N	N	N
D5	Adipoq-cre CNV 289	Vegfr2	UNKNOWN	SYBR	None	0.447889	0.324864	0.617504	26.522	26.6289	0.151205		6.77551	0.107679			1.15879	TRUE	0.336913	TRUE	3	21	1	81.1842				N	N	N
D6	Adipoq-cre CNV 290	Vegfr2	UNKNOWN	SYBR	None	0.311636	0.279082	0.347989	28.9397	28.93	0.0136529		7.29879	0.036995			1.68206	TRUE	0.336913	TRUE	3	23	1	81.1842				N	N	N
D7	Adipoq-cre-prdm16 Sham 463	Vegfr2	UNKNOWN	SYBR	None	0.438956	0.360704	0.534184	27.1116	27.0738	0.0535123		6.80457	0.0658338			1.18785	TRUE	0.336913	TRUE	3	21	1	81.1842				N	N	N
D8	Adipoq-cre-prdm16 Sham 464	Vegfr2	UNKNOWN	SYBR	None	0.73258	0.605153	0.886838	25.8615	25.904	0.0601749		6.06567	0.0640734			0.448942	TRUE	0.336913	TRUE	3	20	1	81.1842				N	N	N
D9	Adipoq-cre-prdm16 Sham 515	Vegfr2	UNKNOWN	SYBR	None	0.949919	0.528514	1.70732	25.7559	25.7377	0.0257224		5.69085	0.196591			0.0741243	TRUE	0.336913	TRUE	3	20	1	81.1842				N	N	N
D10	Adipoq-cre-prdm16 CNV 281	Vegfr2	UNKNOWN	SYBR	None	0.392811	0.260187	0.593037	26.3484	26.2103	0.195269		6.96482	0.138121			1.34809	TRUE	0.336913	TRUE	3	21	1	80.9989				N	N	N
D11	Adipoq-cre-prdm16 CNV 285	Vegfr2	UNKNOWN	SYBR	None	0.204947	0.173707	0.241807	27.7443	27.7945	0.0709658		7.9034	0.0554541			2.28667	TRUE	0.336913	TRUE	3	22	1	80.8136				N	N	N
D12	Adipoq-cre-prdm16 CNV 286	Vegfr2	UNKNOWN	SYBR	None	0.485484	0.248857	0.947111	26.2881	26.3766	0.125108		6.65923	0.224073			1.0425	TRUE	0.336913	TRUE	3	21	1	80.4429				N	N	N
E1	Adipoq-cre Sham 364	Vegfa	UNKNOWN	SYBR	None	1	0.713715	1.40112	30.9873	31.0034	0.0227404		5.63034	0.113088			0	TRUE	0.482518	TRUE	3	25	1	81.3695				N	N	N
E2	Adipoq-cre Sham 365	Vegfa	UNKNOWN	SYBR	None	0.633375	0.404335	0.992158	25.8994	26.0296	0.184143		6.28921	0.150491			0.658869	TRUE	0.482518	TRUE	3	20	1	81.3695				N	N	N
E3	Adipoq-cre Sham 366	Vegfa	UNKNOWN	SYBR	None	0.54679	0.428044	0.698478	26.3446	26.3727	0.0397178		6.50128	0.0820951			0.870941	TRUE	0.482518	TRUE	3	20	1	81.3695				N	N	N
E4	Adipoq-cre CNV 288	Vegfa	UNKNOWN	SYBR	None	0.294715	0.220906	0.393184	27.3921	27.3772	0.0211044		7.39295	0.096658			1.76261	TRUE	0.482518	TRUE	3	21	1	81.3695				N	N	N
E5	Adipoq-cre CNV 289	Vegfa	UNKNOWN	SYBR	None	0.335361	0.299323	0.375738	27.0958	27.0599	0.0507893		7.20655	0.0381187			1.57621	TRUE	0.482518	TRUE	3	21	1	81.3695				N	N	N
E6	Adipoq-cre CNV 290	Vegfa	UNKNOWN	SYBR	None	0.314263	0.279889	0.352858	28.9468	28.9315	0.0215927		7.30029	0.0388401			1.66996	TRUE	0.482518	TRUE	3	23	1	81.3695				N	N	N
E7	Adipoq-cre-prdm16 Sham 463	Vegfa	UNKNOWN	SYBR	None	0.420022	0.338271	0.52153	27.1024	27.151	0.0687823		6.8818	0.0725797			1.25146	TRUE	0.482518	TRUE	3	21	1	81.5548				N	N	N
E8	Adipoq-cre-prdm16 Sham 464	Vegfa	UNKNOWN	SYBR	None	0.491928	0.422866	0.57227	26.4755	26.4922	0.023582		6.65382	0.0507242			1.02348	TRUE	0.482518	TRUE	3	20	1	81.7401				N	N	N
E9	Adipoq-cre-prdm16 Sham 515	Vegfa	UNKNOWN	SYBR	None	1.09242	0.602729	1.97997	25.5117	25.5497	0.0537268		5.50281	0.1994			-0.127531	TRUE	0.482518	TRUE	3	19	1	81.3695				N	N	N
E10	Adipoq-cre-prdm16 CNV 281	Vegfa	UNKNOWN	SYBR	None	0.384255	0.332237	0.444418	26.3044	26.2557	0.0687944		7.0102	0.0487728			1.37986	TRUE	0.482518	TRUE	3	20	1	81.3695				N	N	N
E11	Adipoq-cre-prdm16 CNV 285	Vegfa	UNKNOWN	SYBR	None	0.327271	0.199697	0.536343	26.9689	27.1329	0.231854		7.24178	0.165635			1.61144	TRUE	0.482518	TRUE	3	22	1	81.1842				N	N	N
E12	Adipoq-cre-prdm16 CNV 286	Vegfa	UNKNOWN	SYBR	None	0.564025	0.295448	1.07675	26.2418	26.1738	0.0961623		6.45651	0.216809			0.826169	TRUE	0.482518	TRUE	3	20	1	80.8136				N	N	N
F1	Adipoq-cre Sham 364	Vegfa	UNKNOWN	SYBR	None	1	0.713715	1.40112	31.0195	31.0034	0.0227404		5.63034	0.113088			0	TRUE	0.482518	TRUE	3	25	1	81.1842				N	N	N
F2	Adipoq-cre Sham 365	Vegfa	UNKNOWN	SYBR	None	0.633375	0.404335	0.992158	26.1598	26.0296	0.184143		6.28921	0.150491			0.658869	TRUE	0.482518	TRUE	3	20	1	81.1842				N	N	N
F3	Adipoq-cre Sham 366	Vegfa	UNKNOWN	SYBR	None	0.54679	0.428044	0.698478	26.4008	26.3727	0.0397178		6.50128	0.0820951			0.870941	TRUE	0.482518	TRUE	3	20	1	81.3695				N	N	N
F4	Adipoq-cre CNV 288	Vegfa	UNKNOWN	SYBR	None	0.294715	0.220906	0.393184	27.3623	27.3772	0.0211044		7.39295	0.096658			1.76261	TRUE	0.482518	TRUE	3	21	1	81.3695				N	N	N
F5	Adipoq-cre CNV 289	Vegfa	UNKNOWN	SYBR	None	0.335361	0.299323	0.375738	27.024	27.0599	0.0507893		7.20655	0.0381187			1.57621	TRUE	0.482518	TRUE	3	21	1	81.3695				N	N	N
F6	Adipoq-cre CNV 290	Vegfa	UNKNOWN	SYBR	None	0.314263	0.279889	0.352858	28.9163	28.9315	0.0215927		7.30029	0.0388401			1.66996	TRUE	0.482518	TRUE	3	22	1	81.3695				N	N	N
F7	Adipoq-cre-prdm16 Sham 463	Vegfa	UNKNOWN	SYBR	None	0.420022	0.338271	0.52153	27.1996	27.151	0.0687823		6.8818	0.0725797			1.25146	TRUE	0.482518	TRUE	3	21	1	81.5548				N	N	N
F8	Adipoq-cre-prdm16 Sham 464	Vegfa	UNKNOWN	SYBR	None	0.491928	0.422866	0.57227	26.5089	26.4922	0.023582		6.65382	0.0507242			1.02348	TRUE	0.482518	TRUE	3	20	1	81.5548				N	N	N
F9	Adipoq-cre-prdm16 Sham 515	Vegfa	UNKNOWN	SYBR	None	1.09242	0.602729	1.97997	25.5877	25.5497	0.0537268		5.50281	0.1994			-0.127531	TRUE	0.482518	TRUE	3	20	1	81.5548				N	N	N
F10	Adipoq-cre-prdm16 CNV 281	Vegfa	UNKNOWN	SYBR	None	0.384255	0.332237	0.444418	26.2071	26.2557	0.0687944		7.0102	0.0487728			1.37986	TRUE	0.482518	TRUE	3	20	1	81.1842				N	N	N
F11	Adipoq-cre-prdm16 CNV 285	Vegfa	UNKNOWN	SYBR	None	0.327271	0.199697	0.536343	27.2968	27.1329	0.231854		7.24178	0.165635			1.61144	TRUE	0.482518	TRUE	3	21	1	80.9989				N	N	N
F12	Adipoq-cre-prdm16 CNV 286	Vegfa	UNKNOWN	SYBR	None	0.564025	0.295448	1.07675	26.1058	26.1738	0.0961623		6.45651	0.216809			0.826169	TRUE	0.482518	TRUE	3	20	1	80.9989				N	N	N
G1	H2O	Bact	UNKNOWN	SYBR	None				33.9793	33.9793								TRUE	0.224511	TRUE	3	28	1	70.2508				N	N	N
G2	H2O	Vegfr2	UNKNOWN	SYBR	None				Undetermined									TRUE	0.336913	TRUE	3	39	1	63.0237				N	Y	Y
G3	H2O	Vegfa	UNKNOWN	SYBR	None				Undetermined									TRUE	0.482518	TRUE	3	39	1	86.1876				N	Y	Y
Analysis Type	Singleplex
Endogenous Control	Bact
RQ Min/Max Confidence Level	95.0
Reference Sample	Adipoq-cre Sham 364
