# Supplementary material for: Adipocytes influence choroidal neovascularization via PRDM16
Source: EMBO Mol Med. 2026 May 19;18(6):2379–403. doi: 10.1038/s44321-026-00441-5 (PMC13269495; doi:10.1038/s44321-026-00441-5)
Supplement: Supplementary file 4 — Source data Fig. 3 [file 44321_2026_441_MOESM4_ESM.zip › Figure 3/3H-I/3 days/2021-05-17 Adipoq-cre and Adipoq-cre-prdm16 Sham and CNV 3 days choro Tnf and plgf.xls]

## Sheet: Sample Setup
Block Type	96-Well Block (0.2mL)
Calibration Background is expired	No
Calibration Background performed on	11-24-2020
Calibration Normalization FAM-ROX is expired	No
Calibration Normalization FAM-ROX performed on	11-24-2020
Calibration Normalization VIC-ROX is expired	No
Calibration Normalization VIC-ROX performed on	11-24-2020
Calibration Pure Dye CY3 is expired	Yes
Calibration Pure Dye CY3 performed on	03-26-2020
Calibration Pure Dye CY5 is expired	Yes
Calibration Pure Dye CY5 performed on	03-26-2020
Calibration Pure Dye FAM is expired	No
Calibration Pure Dye FAM performed on	11-24-2020
Calibration Pure Dye NED is expired	No
Calibration Pure Dye NED performed on	09-15-2020
Calibration Pure Dye ROX is expired	No
Calibration Pure Dye ROX performed on	11-24-2020
Calibration Pure Dye SYBR is expired	No
Calibration Pure Dye SYBR performed on	11-24-2020
Calibration Pure Dye TAMRA is expired	No
Calibration Pure Dye TAMRA performed on	11-24-2020
Calibration Pure Dye VIC is expired	No
Calibration Pure Dye VIC performed on	11-24-2020
Calibration ROI is expired	No
Calibration ROI performed on	11-24-2020
Calibration Uniformity is expired	No
Calibration Uniformity performed on	11-24-2020
Chemistry	SYBR_GREEN
Date Created	2021-05-17 15:28:53 PM EDT
Experiment Barcode
Experiment Comment
Experiment File Name	P:\ABI-2\Sapieha\Roberto\CNV B6\Choroid\2021-05-17 Adipoq-cre and Adipoq-cre-prdm16 Sham and CNV choro n7-9 TNF and PLGF.eds
Experiment Name	2021-05-17 Adipoq-cre and Adipoq-cre-prdm16 Sham and CNV choro n7-9 TNF and PLGF
Experiment Run End Time	2021-05-17 18:17:33 PM EDT
Experiment Type	Comparative Cт (ΔΔCт)
Instrument Name	278870006
Instrument Serial Number	278870006
Instrument Type	QuantStudio(TM) 7 Flex System
Passive Reference	ROX
Quantification Cycle Method	Ct
Signal Smoothing On	true
Stage/ Cycle where Analysis is performed	Stage 2, Step 2
User Name
Well	Well Position	Sample Name	Sample Color	Biogroup Name	Biogroup Color	Target Name	Target Color	Task	Reporter	Quencher	Quantity	Comments
1	A1	Adipoq-cre sham 433	RGB(176,23,31)			B-act	RGB(176,23,31)	UNKNOWN	SYBR	None
2	A2	Adipoq-cre sham 435	RGB(0,0,255)			B-act	RGB(176,23,31)	UNKNOWN	SYBR	None
3	A3	Adipoq-cre sham 438	RGB(0,139,69)			B-act	RGB(176,23,31)	UNKNOWN	SYBR	None
4	A4	Adipoq-cre CNV 293	RGB(255,127,0)			B-act	RGB(176,23,31)	UNKNOWN	SYBR	None
5	A5	Adipoq-cre CNV 294	RGB(139,137,112)			B-act	RGB(176,23,31)	UNKNOWN	SYBR	None
6	A6	Adipoq-cre CNV 251	RGB(238,121,66)			B-act	RGB(176,23,31)	UNKNOWN	SYBR	None
7	A7	Adipoq-cre-prdm16 sham 516	RGB(142,56,142)			B-act	RGB(176,23,31)	UNKNOWN	SYBR	None
8	A8	Adipoq-cre-prdm16 sham 517	RGB(198,113,113)			B-act	RGB(176,23,31)	UNKNOWN	SYBR	None
9	A9	Adipoq-cre-prdm16 sham 518	RGB(0,245,255)			B-act	RGB(176,23,31)	UNKNOWN	SYBR	None
10	A10	Adipoq-cre-prdm16 CNV 287	RGB(238,220,130)			B-act	RGB(176,23,31)	UNKNOWN	SYBR	None
11	A11	Adipoq-cre-prdm16 CNV 289	RGB(238,238,0)			B-act	RGB(176,23,31)	UNKNOWN	SYBR	None
12	A12	Adipoq-cre-prdm16 CNV 280	RGB(142,142,56)			B-act	RGB(176,23,31)	UNKNOWN	SYBR	None
13	B1	Adipoq-cre sham 433	RGB(176,23,31)			B-act	RGB(176,23,31)	UNKNOWN	SYBR	None
14	B2	Adipoq-cre sham 435	RGB(0,0,255)			B-act	RGB(176,23,31)	UNKNOWN	SYBR	None
15	B3	Adipoq-cre sham 438	RGB(0,139,69)			B-act	RGB(176,23,31)	UNKNOWN	SYBR	None
16	B4	Adipoq-cre CNV 293	RGB(255,127,0)			B-act	RGB(176,23,31)	UNKNOWN	SYBR	None
17	B5	Adipoq-cre CNV 294	RGB(139,137,112)			B-act	RGB(176,23,31)	UNKNOWN	SYBR	None
18	B6	Adipoq-cre CNV 251	RGB(238,121,66)			B-act	RGB(176,23,31)	UNKNOWN	SYBR	None
19	B7	Adipoq-cre-prdm16 sham 516	RGB(142,56,142)			B-act	RGB(176,23,31)	UNKNOWN	SYBR	None
20	B8	Adipoq-cre-prdm16 sham 517	RGB(198,113,113)			B-act	RGB(176,23,31)	UNKNOWN	SYBR	None
21	B9	Adipoq-cre-prdm16 sham 518	RGB(0,245,255)			B-act	RGB(176,23,31)	UNKNOWN	SYBR	None
22	B10	Adipoq-cre-prdm16 CNV 287	RGB(238,220,130)			B-act	RGB(176,23,31)	UNKNOWN	SYBR	None
23	B11	Adipoq-cre-prdm16 CNV 289	RGB(238,238,0)			B-act	RGB(176,23,31)	UNKNOWN	SYBR	None
24	B12	Adipoq-cre-prdm16 CNV 280	RGB(142,142,56)			B-act	RGB(176,23,31)	UNKNOWN	SYBR	None
25	C1	Adipoq-cre sham 433	RGB(176,23,31)			TNFa	RGB(0,0,255)	UNKNOWN	SYBR	None
26	C2	Adipoq-cre sham 435	RGB(0,0,255)			TNFa	RGB(0,0,255)	UNKNOWN	SYBR	None
27	C3	Adipoq-cre sham 438	RGB(0,139,69)			TNFa	RGB(0,0,255)	UNKNOWN	SYBR	None
28	C4	Adipoq-cre CNV 293	RGB(255,127,0)			TNFa	RGB(0,0,255)	UNKNOWN	SYBR	None
29	C5	Adipoq-cre CNV 294	RGB(139,137,112)			TNFa	RGB(0,0,255)	UNKNOWN	SYBR	None
30	C6	Adipoq-cre CNV 251	RGB(238,121,66)			TNFa	RGB(0,0,255)	UNKNOWN	SYBR	None
31	C7	Adipoq-cre-prdm16 sham 516	RGB(142,56,142)			TNFa	RGB(0,0,255)	UNKNOWN	SYBR	None
32	C8	Adipoq-cre-prdm16 sham 517	RGB(198,113,113)			TNFa	RGB(0,0,255)	UNKNOWN	SYBR	None
33	C9	Adipoq-cre-prdm16 sham 518	RGB(0,245,255)			TNFa	RGB(0,0,255)	UNKNOWN	SYBR	None
34	C10	Adipoq-cre-prdm16 CNV 287	RGB(238,220,130)			TNFa	RGB(0,0,255)	UNKNOWN	SYBR	None
35	C11	Adipoq-cre-prdm16 CNV 289	RGB(238,238,0)			TNFa	RGB(0,0,255)	UNKNOWN	SYBR	None
36	C12	Adipoq-cre-prdm16 CNV 280	RGB(142,142,56)			TNFa	RGB(0,0,255)	UNKNOWN	SYBR	None
37	D1	Adipoq-cre sham 433	RGB(176,23,31)			TNFa	RGB(0,0,255)	UNKNOWN	SYBR	None
38	D2	Adipoq-cre sham 435	RGB(0,0,255)			TNFa	RGB(0,0,255)	UNKNOWN	SYBR	None
39	D3	Adipoq-cre sham 438	RGB(0,139,69)			TNFa	RGB(0,0,255)	UNKNOWN	SYBR	None
40	D4	Adipoq-cre CNV 293	RGB(255,127,0)			TNFa	RGB(0,0,255)	UNKNOWN	SYBR	None
41	D5	Adipoq-cre CNV 294	RGB(139,137,112)			TNFa	RGB(0,0,255)	UNKNOWN	SYBR	None
42	D6	Adipoq-cre CNV 251	RGB(238,121,66)			TNFa	RGB(0,0,255)	UNKNOWN	SYBR	None
43	D7	Adipoq-cre-prdm16 sham 516	RGB(142,56,142)			TNFa	RGB(0,0,255)	UNKNOWN	SYBR	None
44	D8	Adipoq-cre-prdm16 sham 517	RGB(198,113,113)			TNFa	RGB(0,0,255)	UNKNOWN	SYBR	None
45	D9	Adipoq-cre-prdm16 sham 518	RGB(0,245,255)			TNFa	RGB(0,0,255)	UNKNOWN	SYBR	None
46	D10	Adipoq-cre-prdm16 CNV 287	RGB(238,220,130)			TNFa	RGB(0,0,255)	UNKNOWN	SYBR	None
47	D11	Adipoq-cre-prdm16 CNV 289	RGB(238,238,0)			TNFa	RGB(0,0,255)	UNKNOWN	SYBR	None
48	D12	Adipoq-cre-prdm16 CNV 280	RGB(142,142,56)			TNFa	RGB(0,0,255)	UNKNOWN	SYBR	None
49	E1	Adipoq-cre sham 433	RGB(176,23,31)			PLGF	RGB(0,139,69)	UNKNOWN	SYBR	None
50	E2	Adipoq-cre sham 435	RGB(0,0,255)			PLGF	RGB(0,139,69)	UNKNOWN	SYBR	None
51	E3	Adipoq-cre sham 438	RGB(0,139,69)			PLGF	RGB(0,139,69)	UNKNOWN	SYBR	None
52	E4	Adipoq-cre CNV 293	RGB(255,127,0)			PLGF	RGB(0,139,69)	UNKNOWN	SYBR	None
53	E5	Adipoq-cre CNV 294	RGB(139,137,112)			PLGF	RGB(0,139,69)	UNKNOWN	SYBR	None
54	E6	Adipoq-cre CNV 251	RGB(238,121,66)			PLGF	RGB(0,139,69)	UNKNOWN	SYBR	None
55	E7	Adipoq-cre-prdm16 sham 516	RGB(142,56,142)			PLGF	RGB(0,139,69)	UNKNOWN	SYBR	None
56	E8	Adipoq-cre-prdm16 sham 517	RGB(198,113,113)			PLGF	RGB(0,139,69)	UNKNOWN	SYBR	None
57	E9	Adipoq-cre-prdm16 sham 518	RGB(0,245,255)			PLGF	RGB(0,139,69)	UNKNOWN	SYBR	None
58	E10	Adipoq-cre-prdm16 CNV 287	RGB(238,220,130)			PLGF	RGB(0,139,69)	UNKNOWN	SYBR	None
59	E11	Adipoq-cre-prdm16 CNV 289	RGB(238,238,0)			PLGF	RGB(0,139,69)	UNKNOWN	SYBR	None
60	E12	Adipoq-cre-prdm16 CNV 280	RGB(142,142,56)			PLGF	RGB(0,139,69)	UNKNOWN	SYBR	None
61	F1	Adipoq-cre sham 433	RGB(176,23,31)			PLGF	RGB(0,139,69)	UNKNOWN	SYBR	None
62	F2	Adipoq-cre sham 435	RGB(0,0,255)			PLGF	RGB(0,139,69)	UNKNOWN	SYBR	None
63	F3	Adipoq-cre sham 438	RGB(0,139,69)			PLGF	RGB(0,139,69)	UNKNOWN	SYBR	None
64	F4	Adipoq-cre CNV 293	RGB(255,127,0)			PLGF	RGB(0,139,69)	UNKNOWN	SYBR	None
65	F5	Adipoq-cre CNV 294	RGB(139,137,112)			PLGF	RGB(0,139,69)	UNKNOWN	SYBR	None
66	F6	Adipoq-cre CNV 251	RGB(238,121,66)			PLGF	RGB(0,139,69)	UNKNOWN	SYBR	None
67	F7	Adipoq-cre-prdm16 sham 516	RGB(142,56,142)			PLGF	RGB(0,139,69)	UNKNOWN	SYBR	None
68	F8	Adipoq-cre-prdm16 sham 517	RGB(198,113,113)			PLGF	RGB(0,139,69)	UNKNOWN	SYBR	None
69	F9	Adipoq-cre-prdm16 sham 518	RGB(0,245,255)			PLGF	RGB(0,139,69)	UNKNOWN	SYBR	None
70	F10	Adipoq-cre-prdm16 CNV 287	RGB(238,220,130)			PLGF	RGB(0,139,69)	UNKNOWN	SYBR	None
71	F11	Adipoq-cre-prdm16 CNV 289	RGB(238,238,0)			PLGF	RGB(0,139,69)	UNKNOWN	SYBR	None
72	F12	Adipoq-cre-prdm16 CNV 280	RGB(142,142,56)			PLGF	RGB(0,139,69)	UNKNOWN	SYBR	None
73	G1	H2O	RGB(238,44,44)			B-act	RGB(176,23,31)	UNKNOWN	SYBR	None
74	G2	H2O	RGB(238,44,44)			TNFa	RGB(0,0,255)	UNKNOWN	SYBR	None
75	G3	H2O	RGB(238,44,44)			PLGF	RGB(0,139,69)	UNKNOWN	SYBR	None
76	G4
77	G5
78	G6
79	G7
80	G8
81	G9
82	G10
83	G11
84	G12
85	H1
86	H2
87	H3
88	H4
89	H5
90	H6
91	H7
92	H8
93	H9
94	H10
95	H11
96	H12

## Sheet: Raw Data
Block Type	96-Well Block (0.2mL)
Calibration Background is expired	No
Calibration Background performed on	11-24-2020
Calibration Normalization FAM-ROX is expired	No
Calibration Normalization FAM-ROX performed on	11-24-2020
Calibration Normalization VIC-ROX is expired	No
Calibration Normalization VIC-ROX performed on	11-24-2020
Calibration Pure Dye CY3 is expired	Yes
Calibration Pure Dye CY3 performed on	03-26-2020
Calibration Pure Dye CY5 is expired	Yes
Calibration Pure Dye CY5 performed on	03-26-2020
Calibration Pure Dye FAM is expired	No
Calibration Pure Dye FAM performed on	11-24-2020
Calibration Pure Dye NED is expired	No
Calibration Pure Dye NED performed on	09-15-2020
Calibration Pure Dye ROX is expired	No
Calibration Pure Dye ROX performed on	11-24-2020
Calibration Pure Dye SYBR is expired	No
Calibration Pure Dye SYBR performed on	11-24-2020
Calibration Pure Dye TAMRA is expired	No
Calibration Pure Dye TAMRA performed on	11-24-2020
Calibration Pure Dye VIC is expired	No
Calibration Pure Dye VIC performed on	11-24-2020
Calibration ROI is expired	No
Calibration ROI performed on	11-24-2020
Calibration Uniformity is expired	No
Calibration Uniformity performed on	11-24-2020
Chemistry	SYBR_GREEN
Date Created	2021-05-17 15:28:53 PM EDT
Experiment Barcode
Experiment Comment
Experiment File Name	P:\ABI-2\Sapieha\Roberto\CNV B6\Choroid\2021-05-17 Adipoq-cre and Adipoq-cre-prdm16 Sham and CNV choro n7-9 TNF and PLGF.eds
Experiment Name	2021-05-17 Adipoq-cre and Adipoq-cre-prdm16 Sham and CNV choro n7-9 TNF and PLGF
Experiment Run End Time	2021-05-17 18:17:33 PM EDT
Experiment Type	Comparative Cт (ΔΔCт)
Instrument Name	278870006
Instrument Serial Number	278870006
Instrument Type	QuantStudio(TM) 7 Flex System
Passive Reference	ROX
Quantification Cycle Method	Ct
Signal Smoothing On	true
Stage/ Cycle where Analysis is performed	Stage 2, Step 2
User Name
Well	Well Position	Cycle	x1-m1	x2-m2	x3-m3	x4-m4	x5-m5
1	A1	1	887555	329444	611025	1.4482e+06	53403.3
2	A2	1	714231	290960	608639	1.3083e+06	9356.07
3	A3	1	680628	269218	590544	1235710	8147.01
4	A4	1	672481	273861	632436	1.28619e+06	7694.17
5	A5	1	660378	273483	632054	1.27279e+06	6973.45
6	A6	1	604825	260596	608064	1.23381e+06	12440.1
7	A7	1	657632	267970	605773	1.21663e+06	7683.53
8	A8	1	690833	265557	595982	1.15984e+06	10541.9
9	A9	1	542706	230657	545237	1.10175e+06	6225.96
10	A10	1	595547	242659	554774	1.13848e+06	8758.93
11	A11	1	528815	217085	497270	1.05445e+06	2529.85
12	A12	1	1.16711e+06	396457	809293	1660050	16820.2
13	B1	1	794984	303292	628383	1.45989e+06	17744.8
14	B2	1	779886	297703	638888	1.39032e+06	8850.83
15	B3	1	729088	292862	643276	1.34345e+06	11866.3
16	B4	1	687317	288144	668625	1.34045e+06	5592.46
17	B5	1	673036	290204	684942	1.34951e+06	9561.29
18	B6	1	594072	266970	647353	1.26523e+06	4632.65
19	B7	1	624379	270529	635129	1237842	8784.53
20	B8	1	588653	253423	596335	1.15198e+06	3743.52
21	B9	1	595624	252505	596220	1.18008e+06	4600.16
22	B10	1	558840	236614	558036	1.132e+06	8869.1
23	B11	1	831074	330477	774982	1548299	7478.15
24	B12	1	1.54941e+06	561064	1.19234e+06	2482179	12481.8
25	C1	1	837809	313931	627197	1.38316e+06	35361
26	C2	1	794869	311204	660957	1.40933e+06	523388
27	C3	1	747596	302278	661028	1.33571e+06	7744.9
28	C4	1	842237	329972	730661	1.38969e+06	24677.6
29	C5	1	740059	316394	728929	1384239	13900.5
30	C6	1	624099	274005	641814	1.23422e+06	7680.68
31	C7	1	660188	275550	621617	1.1958e+06	9482.48
32	C8	1	622408	262980	617792	1.17093e+06	6117.93
33	C9	1	552962	231914	541464	1.04291e+06	345.671
34	C10	1	690568	280771	657551	1267919	5011.05
35	C11	1	986564	376968	834230	1.66248e+06	20652
36	C12	1	901186	348592	678898	1.57067e+06	8589.39
37	D1	1	520122	211173	464336	993940	5169.85
38	D2	1	789813	290652	617302	1241981	11420.4
39	D3	1	757408	306442	670586	1.31568e+06	8482.09
40	D4	1	729673	312258	732352	1.39191e+06	4087.55
41	D5	1	718869	318346	777774	1.4422e+06	5051.68
42	D6	1	671405	290699	705588	1305559	-925.661
43	D7	1	622248	266584	638282	1.18954e+06	10078
44	D8	1	611091	257944	595488	1.12135e+06	5909.05
45	D9	1	753305	306686	713434	1.31664e+06	11240.6
46	D10	1	815899	320107	715460	1.3855e+06	10452.2
47	D11	1	639264	265022	576272	1.23653e+06	5698.26
48	D12	1	537857	212452	455639	1.01604e+06	5152.38
49	E1	1	579111	231855	512400	1.12189e+06	6402.02
50	E2	1	658156	265740	618809	1.26602e+06	6010.06
51	E3	1	715895	272927	615896	1.19758e+06	17890.4
52	E4	1	712436	306862	752405	1.41073e+06	5999.49
53	E5	1	673709	296925	744607	1.36189e+06	3311.95
54	E6	1	653002	293946	729091	1.32989e+06	2246.42
55	E7	1	754753	324161	780067	1.42468e+06	8328.23
56	E8	1	800718	352784	843210	1.58129e+06	6598.07
57	E9	1	745527	327528	749422	1.41108e+06	9426.08
58	E10	1	761099	309359	727024	1.4175e+06	14925.4
59	E11	1	666794	255052	587997	1.19685e+06	6163.05
60	E12	1	405625	172370	391935	886272	1502.83
61	F1	1	746536	287548	613050	1335282	48837.9
62	F2	1	869879	329253	725482	1.5103e+06	12494.9
63	F3	1	683050	270761	614741	1.23474e+06	9261.22
64	F4	1	652439	277128	648658	1.26876e+06	6892.31
65	F5	1	663209	285823	691146	1.29222e+06	10810.3
66	F6	1	677027	296878	716612	1.33822e+06	6395.32
67	F7	1	712661	304330	689419	1.30556e+06	14219.9
68	F8	1	729618	317069	742778	1.4333e+06	3907.08
69	F9	1	709055	293289	691004	1.34816e+06	-3992.71
70	F10	1	765048	297938	692526	1351571	7719.66
71	F11	1	970535	322909	731845	1.4212e+06	8961.67
72	F12	1	808475	284553	637806	1.35359e+06	9878.57
73	G1	1	968646	368527	834600	1.8955e+06	11767.9
74	G2	1	623790	271097	605490	1.33383e+06	12752.6
75	G3	1	548488	239300	581586	1.19754e+06	8991.02
76	G4	1	149224	18157.5	17429.2	14617.1	3595.24
77	G5	1	142063	19262.5	21379.5	18233.4	9791.93
78	G6	1	152598	20916.8	23311.6	19433.5	14933.4
79	G7	1	157715	23948.8	25450.7	21196	8330.96
80	G8	1	154159	18808.8	22290.2	17917.3	4987.25
81	G9	1	233267	32243.1	28799.6	25528.3	11872.8
82	G10	1	181507	25648.6	23261.4	19677.5	5067.85
83	G11	1	219458	26289.2	22189.1	21015.6	11549.1
84	G12	1	189222	21254.5	15685.8	14883.8	2877.4
85	H1	1	240267	30238.3	20185.3	22202.1	6967.21
86	H2	1	157903	17599	8073.4	11994.4	2190.4
87	H3	1	170763	21655.3	20016.8	17728.9	6702.39
88	H4	1	162409	20328.4	22732.9	17264.2	6332.01
89	H5	1	219442	26029.7	25829	19027.2	6733.39
90	H6	1	173470	20500.2	20548.4	16181.1	4437.41
91	H7	1	219601	27881.4	28241.8	21807.2	6900.75
92	H8	1	180892	22880.4	21410.5	17357.2	5191.93
93	H9	1	185439	22606.2	23055	17065.7	5121.83
94	H10	1	249960	29470.9	25350.4	24577.9	9055.28
95	H11	1	193416	22549.2	21032.2	18341.9	7061.52
96	H12	1	411491	63531.9	50134.5	61579.6	26475.5
1	A1	2	896852	334778	621471	1.47238e+06	54114.2
2	A2	2	724621	296822	618956	1.32773e+06	8238.94
3	A3	2	682540	272177	595745	1.25113e+06	7690.11
4	A4	2	676609	278274	639024	1.30032e+06	7923.99
5	A5	2	664771	275456	639853	1.29054e+06	6995.58
6	A6	2	605934	263142	612670	1.24656e+06	12393.1
7	A7	2	648552	266478	612500	1.22893e+06	6929.28
8	A8	2	711504	272135	601536	1.17104e+06	10950.3
9	A9	2	554933	235778	550237	1.11126e+06	4680.69
10	A10	2	603462	246567	561953	1.15621e+06	8336.22
11	A11	2	535637	222197	505607	1.06964e+06	2160.94
12	A12	2	1.21101e+06	402696	822452	1.68463e+06	17743.5
13	B1	2	797924	307880	638761	1.48274e+06	17774.8
14	B2	2	783245	300760	645715	1.40565e+06	7174.04
15	B3	2	740661	298649	660611	1378498	12552.2
16	B4	2	685320	288365	674999	1.35368e+06	6665.06
17	B5	2	674202	293176	691021	1.3595e+06	9219.67
18	B6	2	595722	269773	653270	1.27734e+06	5175.59
19	B7	2	628276	272369	638229	1.25197e+06	8698.85
20	B8	2	586536	251100	599249	1157702	3862.59
21	B9	2	595419	254589	604161	1.1913e+06	4258.26
22	B10	2	558601	240314	566609	1.14733e+06	8922.59
23	B11	2	834869	333450	783416	1.56545e+06	7892.24
24	B12	2	1.54548e+06	565879	1.21142e+06	2.51871e+06	14571.1
25	C1	2	851130	318846	637388	1.40669e+06	36680.7
26	C2	2	805890	318750	679814	1454140	499149
27	C3	2	753677	310164	673677	1.3558e+06	8842.3
28	C4	2	855971	336852	751186	1.43047e+06	25410.7
29	C5	2	749096	321362	735216	1.39364e+06	15417.2
30	C6	2	627244	277601	650104	1.24942e+06	6848.71
31	C7	2	659542	276192	630679	1.20557e+06	10235.4
32	C8	2	633311	266912	620232	1.17778e+06	2616.37
33	C9	2	553404	234583	550516	1.05577e+06	2269.17
34	C10	2	695423	284107	668638	1.28271e+06	7737.33
35	C11	2	989117	379719	843696	1.6797e+06	19093
36	C12	2	901251	351596	684401	1.58991e+06	8912.39
37	D1	2	524673	215024	468848	1.00542e+06	4459.9
38	D2	2	805562	298159	632949	1.28256e+06	10172.7
39	D3	2	757184	307767	674454	1.32399e+06	8002.27
40	D4	2	740064	319838	753204	1428217	4664.89
41	D5	2	724372	323560	784927	1.46302e+06	6934.32
42	D6	2	675808	294024	711669	1.3137e+06	4747.59
43	D7	2	633913	272005	640746	1.20101e+06	5524.05
44	D8	2	622299	258184	599697	1126538	3023.48
45	D9	2	752211	309997	725369	1.33599e+06	8253.88
46	D10	2	823836	324946	724536	1.3997e+06	10376.1
47	D11	2	637233	265428	578232	1.2445e+06	3939.8
48	D12	2	542222	215864	457941	1026752	4211.89
49	E1	2	579516	232598	517055	1.13213e+06	5350.48
50	E2	2	664577	270091	625648	1.28146e+06	7543.47
51	E3	2	728425	278659	632963	1.23597e+06	17363.3
52	E4	2	712185	309171	761604	1.42075e+06	5123.47
53	E5	2	678712	297518	750732	1.37223e+06	5462.4
54	E6	2	658982	296242	737533	1.34028e+06	4405.9
55	E7	2	777099	331929	800034	1.47415e+06	5258.76
56	E8	2	812876	353496	846646	1.59508e+06	5471.91
57	E9	2	740385	329709	754303	1431434	5241.65
58	E10	2	767440	311818	735584	1.43169e+06	13715.3
59	E11	2	672886	258590	596507	1.21341e+06	6219.9
60	E12	2	410732	174183	397142	896156	1614.75
61	F1	2	755794	293630	624146	1.35908e+06	52661.4
62	F2	2	871069	330209	732562	1522892	11774.4
63	F3	2	697743	279481	637004	1.27802e+06	9307.65
64	F4	2	656241	281580	655264	1.28089e+06	5119.51
65	F5	2	675516	290807	701013	1.30451e+06	11100.3
66	F6	2	696933	309793	748603	1.39454e+06	3938.19
67	F7	2	723348	308877	692065	1313830	14346.9
68	F8	2	729792	319440	750407	1.4448e+06	4511.24
69	F9	2	700328	293539	700888	1.36743e+06	-3706.07
70	F10	2	763716	299432	698128	1.36628e+06	8753.99
71	F11	2	986128	328939	739907	1.43492e+06	9317.46
72	F12	2	819481	289295	646614	1.36916e+06	9594.08
73	G1	2	970709	372833	851871	1.93275e+06	11910.1
74	G2	2	629842	274716	615873	1.36101e+06	11868
75	G3	2	554889	242606	591266	1.21607e+06	8744.07
76	G4	2	151714	19177.3	16999.9	14867.6	3347.47
77	G5	2	145074	19629.4	21655.1	18063.7	8529.08
78	G6	2	155475	23669.3	22434.8	18777	14709.2
79	G7	2	161304	23433.5	25532.1	21505.1	8844.73
80	G8	2	155949	20145.6	22316.3	17897.1	4463.14
81	G9	2	237848	33974.5	27556.8	25026.4	12456.4
82	G10	2	185445	24065.8	24667.6	20651.1	6251.26
83	G11	2	225154	26756.2	21715.2	21004.9	11567.9
84	G12	2	192343	18965.2	14677.6	14147.5	3830.4
85	H1	2	248665	32521.6	20261.6	21297.6	6636.53
86	H2	2	160839	18520.1	8233.19	12678.5	1497.03
87	H3	2	174892	22477	18889.4	16659.9	6179.35
88	H4	2	165294	21324.9	21618.9	17899	5715.84
89	H5	2	224955	27736.3	24720.8	18749.6	6224.8
90	H6	2	176454	21910.3	19361.3	15805.2	4291.35
91	H7	2	220720	31050.7	25641.2	21564.5	6933.25
92	H8	2	182741	22573.3	20210.8	16918.4	4401.26
93	H9	2	189606	23038.7	22251.6	18356	5200.01
94	H10	2	255958	31705.7	24409.3	23826	8598.69
95	H11	2	195938	25192	20058.8	18974.3	7931.52
96	H12	2	432068	66883.8	51332.4	64443.2	28469.3
1	A1	3	900419	339894	630722	1487596	54798.4
2	A2	3	723984	301548	627795	1341431	9507.2
3	A3	3	685674	273316	602414	1.25956e+06	8018.98
4	A4	3	681131	280955	644518	1308270	7979.52
5	A5	3	668568	279528	645794	1.29932e+06	7159.46
6	A6	3	611000	265360	615855	1.25375e+06	12638.6
7	A7	3	649097	269876	618490	1.23932e+06	6668.84
8	A8	3	717023	273875	607562	1179107	11556.5
9	A9	3	553110	235829	557018	1.11857e+06	4811.55
10	A10	3	609397	248294	569601	1.16683e+06	7880.53
11	A11	3	538486	222979	509447	1.07943e+06	2033.46
12	A12	3	1.22784e+06	407447	832477	1.69932e+06	18453.1
13	B1	3	801207	309241	643416	1.49735e+06	17266.5
14	B2	3	784433	302730	648662	1.42133e+06	8108.07
15	B3	3	748063	302898	666748	1.39329e+06	11966.9
16	B4	3	688389	290381	678471	1.35912e+06	4982.51
17	B5	3	676203	294841	695730	1.36513e+06	7906.68
18	B6	3	597838	272289	657429	1.28521e+06	4078.47
19	B7	3	622674	272412	641647	1260695	8468.91
20	B8	3	584601	253412	600840	1.16635e+06	4050.82
21	B9	3	600762	253967	604460	1196169	3672.01
22	B10	3	563210	241466	571787	1.15451e+06	9185.1
23	B11	3	841784	335223	788497	1.57724e+06	7873.56
24	B12	3	1.55652e+06	570325	1.2166e+06	2.542e+06	12621.8
25	C1	3	858179	322382	645140	1.41983e+06	38013
26	C2	3	808510	321530	683686	1.46177e+06	492057
27	C3	3	761024	309564	680889	1.36574e+06	8292.67
28	C4	3	855922	339680	754729	1.43393e+06	23499.5
29	C5	3	752668	322202	738076	1.40033e+06	15286.9
30	C6	3	630281	277400	654406	1255953	7026.37
31	C7	3	661141	277533	634922	1.2153e+06	9502.76
32	C8	3	635955	265635	623766	1.18101e+06	4916.88
33	C9	3	557135	236713	555960	1.06597e+06	1549.61
34	C10	3	698564	285225	672346	1292806	4832.46
35	C11	3	992035	383077	848306	1.69252e+06	18805.3
36	C12	3	907162	353671	689681	1.6004e+06	9234.86
37	D1	3	526314	217083	472801	1.01133e+06	5297.06
38	D2	3	808889	300676	639753	1294288	11849.6
39	D3	3	755880	308886	676592	1.32926e+06	6763.54
40	D4	3	746184	319621	758842	1.44117e+06	5638.29
41	D5	3	728338	323842	789818	1.47138e+06	5266.57
42	D6	3	677547	296307	713446	1.32217e+06	2868.49
43	D7	3	635093	277368	646114	1.20723e+06	4376.73
44	D8	3	616631	258178	603370	1.13143e+06	4944.31
45	D9	3	757241	311150	728352	1.34375e+06	8038.45
46	D10	3	828355	325368	728713	1.41009e+06	8491.33
47	D11	3	637128	266005	581260	1.24745e+06	4715.95
48	D12	3	542542	215762	462040	1.03136e+06	5462.78
49	E1	3	581361	235747	521294	1.141e+06	6438.3
50	E2	3	666181	270048	629983	1.29059e+06	5604.22
51	E3	3	724423	280164	638802	1242838	15624.7
52	E4	3	716782	311317	764665	1.43095e+06	5048.92
53	E5	3	678741	301030	754838	1.37565e+06	6040.03
54	E6	3	660142	295716	745385	1.34797e+06	3055.98
55	E7	3	774141	333756	806237	1479256	7558.92
56	E8	3	812280	357792	852338	1.59753e+06	4265.89
57	E9	3	740971	333091	765978	1444251	8813.52
58	E10	3	783428	323045	763812	1.48319e+06	15101.5
59	E11	3	676130	260111	600824	1.22046e+06	5927.08
60	E12	3	411335	175059	399887	902844	1829.46
61	F1	3	762642	295191	629843	1.36976e+06	54243.1
62	F2	3	872914	332631	737430	1.53226e+06	11685.5
63	F3	3	698838	280582	640698	1.28658e+06	7920.56
64	F4	3	658509	280559	663086	1.29302e+06	5401.64
65	F5	3	671749	289709	701957	1.31102e+06	10048
66	F6	3	701720	312170	757348	1.40874e+06	4445.98
67	F7	3	725871	308539	697893	1.32181e+06	14359.4
68	F8	3	728881	319245	754023	1.45031e+06	5522.82
69	F9	3	708361	297225	705178	1.38015e+06	-4791.7
70	F10	3	768711	302495	703444	1.37994e+06	7489.45
71	F11	3	989428	330600	743983	1442687	8647.95
72	F12	3	824901	291594	653535	1.38058e+06	11709.5
73	G1	3	976317	377482	859892	1.95375e+06	11141.7
74	G2	3	634731	276532	622818	1.3745e+06	12349.2
75	G3	3	559088	246521	597194	1.23107e+06	8379.57
76	G4	3	151722	18862	17184.4	14455.8	3092.68
77	G5	3	146283	21285.7	20891.8	18250.2	8494.53
78	G6	3	159248	19777.1	22777.6	20083	14107
79	G7	3	164079	23543.3	25267.8	21110.6	7763.48
80	G8	3	156943	21517.8	20137.1	17913	3906.09
81	G9	3	239453	32747.5	27676.1	25813	11787.7
82	G10	3	186289	24128.1	23983.9	21039.6	6995.44
83	G11	3	227400	27558.8	21576.1	21108.3	11219
84	G12	3	197030	19611.8	15804.6	14321.2	3509.22
85	H1	3	254189	30967	20024.8	21471.2	6683.77
86	H2	3	164898	18082.2	8459.11	13425.4	2087.58
87	H3	3	178522	22017.6	18630.7	18235.4	7137.91
88	H4	3	165803	22330.4	21297.6	17342.9	5628.41
89	H5	3	228411	26991.4	23782.7	19424	6043.24
90	H6	3	178238	21903.2	18162.2	14561.8	4022.67
91	H7	3	220933	28795.5	24584.9	21446.6	7034.15
92	H8	3	184663	22219.9	17231.5	16252.8	4014.72
93	H9	3	192271	24101.6	21542.5	17677	5926.42
94	H10	3	260327	31369.7	24449.6	23902.7	8552.87
95	H11	3	198655	22949.1	19760.3	17763.1	7837.07
96	H12	3	438577	71334	53764.8	67490.8	29532.2
1	A1	4	904886	338769	631621	1.49762e+06	55646.8
2	A2	4	726204	303162	631442	1.34744e+06	9430.35
3	A3	4	688758	274967	604161	1.26516e+06	7768.82
4	A4	4	681758	282756	645860	1313913	8210.2
5	A5	4	671917	279797	648818	1.30492e+06	6849.59
6	A6	4	611926	265822	619757	1257166	12628.6
7	A7	4	649752	270110	621705	1244189	7814.4
8	A8	4	719168	275484	608013	1.18453e+06	11292.1
9	A9	4	555970	237054	556919	1.1211e+06	4552.43
10	A10	4	610984	250322	571280	1.17275e+06	8886.63
11	A11	4	539044	225424	512456	1.08558e+06	2393.33
12	A12	4	1.24572e+06	414519	839121	1.70724e+06	18972.7
13	B1	4	805515	311010	647977	1.50715e+06	19242.7
14	B2	4	783106	302621	653565	1.42497e+06	8068.73
15	B3	4	752078	303777	672086	1.39957e+06	12965.5
16	B4	4	688361	291215	678951	1.3642e+06	6464.67
17	B5	4	676015	294669	697389	1.36879e+06	8925.13
18	B6	4	599603	270946	660136	1.28771e+06	3309.33
19	B7	4	624452	274785	645503	1.26299e+06	10273.1
20	B8	4	588919	253958	604142	1.16764e+06	4187.33
21	B9	4	602245	255235	610781	1.20141e+06	3873.44
22	B10	4	567878	243040	573584	1.16182e+06	8046.17
23	B11	4	842748	339823	792562	1.58744e+06	9005.07
24	B12	4	1.5623e+06	573604	1226030	2553416	14172
25	C1	4	861353	320822	647265	1.42663e+06	37551.6
26	C2	4	809356	319447	688071	1.4719e+06	495550
27	C3	4	762215	312950	682116	1.37362e+06	9413.19
28	C4	4	861280	340603	757983	1.44382e+06	24787
29	C5	4	753919	324383	741129	1.40552e+06	16713.6
30	C6	4	630049	278256	657716	1.26068e+06	5984.51
31	C7	4	663335	279478	633554	1.21617e+06	9154.16
32	C8	4	636663	269872	627862	1.18523e+06	5449.08
33	C9	4	554143	235698	555616	1.06859e+06	1291.97
34	C10	4	700851	286832	676969	1298240	6230.96
35	C11	4	994118	384987	853276	1.69764e+06	17379.9
36	C12	4	912272	355546	695156	1.60824e+06	8782.29
37	D1	4	528250	216562	474728	1.01525e+06	5278.87
38	D2	4	814181	303824	646400	1.3058e+06	10672.5
39	D3	4	762584	309717	677854	1.33203e+06	7736.3
40	D4	4	745930	324120	761069	1.44513e+06	5715.93
41	D5	4	732450	327152	795288	1.48252e+06	5373.12
42	D6	4	677959	293784	718499	1.32666e+06	3258.22
43	D7	4	636465	278804	652086	1212763	4097.05
44	D8	4	617748	259682	604805	1.13649e+06	5579.87
45	D9	4	763645	315778	731121	1.34837e+06	8919.76
46	D10	4	829230	327245	729759	1.41516e+06	8170.36
47	D11	4	637027	266274	580827	1.25142e+06	4625.01
48	D12	4	543358	217455	464558	1.03695e+06	4795.46
49	E1	4	581043	236325	522816	1.14558e+06	5314.8
50	E2	4	666664	270344	631686	1.29188e+06	5568.71
51	E3	4	724616	282398	643596	1.24997e+06	16902.6
52	E4	4	717893	311207	766331	1.43276e+06	6946.34
53	E5	4	679323	304076	757987	1.38698e+06	3021.14
54	E6	4	663120	298932	748894	1.35606e+06	3556.65
55	E7	4	777435	329314	809498	1.48572e+06	6141.11
56	E8	4	816886	359582	854984	1.60421e+06	6205.51
57	E9	4	744105	333865	770472	1.44993e+06	8137.61
58	E10	4	785953	323866	763497	1.48502e+06	13874
59	E11	4	681366	260908	601993	1.22449e+06	4599.46
60	E12	4	410951	175361	402526	906593	787.467
61	F1	4	770566	297636	634298	1.37535e+06	54962
62	F2	4	875387	332810	739951	1.53689e+06	11403.9
63	F3	4	702579	281388	646700	1.29571e+06	7289.21
64	F4	4	660237	280692	665729	1.30326e+06	6717.46
65	F5	4	677411	294388	708382	1320153	9296.18
66	F6	4	706062	315388	761348	1.41722e+06	4331.86
67	F7	4	726180	310447	700012	1.32798e+06	12385.6
68	F8	4	734517	320295	753983	1.4575e+06	6512.04
69	F9	4	716349	299718	710836	1.38898e+06	-3983.65
70	F10	4	772838	303987	709120	1.38689e+06	8163.2
71	F11	4	1.00922e+06	340609	772344	1.49268e+06	9640.34
72	F12	4	825151	293339	657088	1.38678e+06	10385.1
73	G1	4	976902	376967	864810	1.96474e+06	10670.2
74	G2	4	637397	278542	627165	1.38354e+06	11427.3
75	G3	4	560952	246915	601968	1.23773e+06	8487.59
76	G4	4	152810	19167.8	16284.1	13922.2	3101.21
77	G5	4	147573	21049.7	19636.9	16220	8384.17
78	G6	4	159637	21697.1	20532.9	19479.5	13972.5
79	G7	4	162970	23187.6	24940.9	21435.7	8811.7
80	G8	4	155452	22213.3	20661.4	17367.9	3160.63
81	G9	4	240793	32271.3	27717	25649.7	13405.4
82	G10	4	189255	25035.5	24189.7	21626.3	6197.82
83	G11	4	229143	27320.1	22786.7	20687.1	10708.7
84	G12	4	199182	19671.1	15032.4	14085.5	3473.64
85	H1	4	261852	31997.3	20339.5	22460.6	6986.57
86	H2	4	165750	19245.9	9355.68	13392.2	2212.42
87	H3	4	180349	22478.4	19732.1	17136.9	5938.29
88	H4	4	166991	21552.5	20532.4	17480.5	6583.4
89	H5	4	232969	26792.7	24054.8	19240.9	6351.53
90	H6	4	179638	21343.4	16902.1	15238.9	3630.83
91	H7	4	220001	27752.4	22878.8	20734.3	5587.02
92	H8	4	183300	22807.6	16988	14874.9	3818.23
93	H9	4	193207	23576.3	22412	16421.6	4837.85
94	H10	4	263556	31614.6	24220.7	24772.6	9351.99
95	H11	4	197702	23552.9	21148.5	18328.4	7739.09
96	H12	4	446313	74334.7	53070.3	68207.1	31674.8
1	A1	5	910723	342416	636746	1509405	55953.3
2	A2	5	729016	303860	632645	1.35361e+06	9336.41
3	A3	5	693201	276118	606797	1.27061e+06	7995.04
4	A4	5	683989	281922	647941	1.31821e+06	8203.52
5	A5	5	675815	281268	653558	1.31123e+06	7337.94
6	A6	5	615348	266519	618975	1.26282e+06	12652.6
7	A7	5	657703	271558	623942	1248840	7162.36
8	A8	5	725767	277195	612004	1187508	12414.1
9	A9	5	558365	240049	560243	1.12664e+06	6008.49
10	A10	5	616482	253686	575664	1.1797e+06	8553
11	A11	5	543427	225810	514268	1.09119e+06	1658.07
12	A12	5	1.25938e+06	417989	842222	1.72015e+06	18612.1
13	B1	5	809654	312317	651108	1.51365e+06	19271.1
14	B2	5	785871	303054	658652	1.42986e+06	7873.8
15	B3	5	752093	305831	674014	1.40631e+06	12667.8
16	B4	5	693358	292291	685209	1.36969e+06	5364.75
17	B5	5	679606	294039	700396	1.37642e+06	8875.7
18	B6	5	602208	271691	660291	1.29407e+06	4578.57
19	B7	5	626807	274528	648155	1.27406e+06	11231.9
20	B8	5	588925	256814	605745	1171500	5109.4
21	B9	5	603819	257739	611344	1.20614e+06	5394.55
22	B10	5	568141	245495	575245	1.16559e+06	9253.32
23	B11	5	846428	340013	795837	1.59458e+06	8748.41
24	B12	5	1569969	578800	1.23113e+06	2.56979e+06	11693.4
25	C1	5	864582	325313	650808	1.43651e+06	38454.2
26	C2	5	812244	322676	691489	1.47889e+06	494131
27	C3	5	764421	313674	685244	1.37771e+06	8837.22
28	C4	5	864097	341808	759358	1.4508e+06	25106.2
29	C5	5	755758	325223	741894	1.40905e+06	16953.2
30	C6	5	632846	279398	657797	1.26335e+06	5393.21
31	C7	5	664514	281810	635802	1.22038e+06	9950.27
32	C8	5	639380	268085	628858	1.18806e+06	5737.6
33	C9	5	560192	238243	559365	1.07309e+06	332.198
34	C10	5	701244	287411	675326	1.30346e+06	6938.15
35	C11	5	992954	384322	856230	1.70457e+06	17846.4
36	C12	5	917456	357640	696581	1616868	8136.63
37	D1	5	528229	217704	477681	1.02118e+06	5210.39
38	D2	5	816299	303807	647806	1314199	10698.7
39	D3	5	764118	311606	678702	1.33812e+06	8852.72
40	D4	5	749582	322412	760288	1.45115e+06	5391.29
41	D5	5	736369	329843	798136	1487564	5094.23
42	D6	5	681946	296188	718348	1329804	3289.35
43	D7	5	642673	276155	653799	1219334	6109.74
44	D8	5	619105	259562	604068	1.14107e+06	2599.52
45	D9	5	764060	313794	736075	1.35377e+06	9272.45
46	D10	5	833143	327853	734778	1.42158e+06	9799.56
47	D11	5	638556	268395	584193	1.25591e+06	4034.11
48	D12	5	545256	216974	465165	1.04029e+06	5422.57
49	E1	5	586406	236905	525521	1.15232e+06	7330.24
50	E2	5	668651	272565	632452	1.29855e+06	4046.19
51	E3	5	728363	282423	645702	1.25512e+06	16802.5
52	E4	5	719869	310527	768485	1.44042e+06	9008.74
53	E5	5	681508	304296	765917	1392960	6663.82
54	E6	5	665954	299309	751868	1.36243e+06	4566.93
55	E7	5	782424	337562	810076	1.49488e+06	10989.8
56	E8	5	822975	361386	862471	1.61041e+06	4567.27
57	E9	5	750308	335944	778303	1.45958e+06	8967.26
58	E10	5	789878	326025	766859	1.49472e+06	15552.7
59	E11	5	682144	265065	604938	1229763	5845.4
60	E12	5	414776	177715	404755	911229	1293.8
61	F1	5	775425	300640	636390	1.38502e+06	56749.9
62	F2	5	878666	332831	742207	1.54442e+06	11162.1
63	F3	5	707044	283378	647917	1.30319e+06	7448.85
64	F4	5	664332	283905	672215	1.31233e+06	5360.97
65	F5	5	679271	293721	712109	1.32972e+06	8969.32
66	F6	5	710062	316645	767202	1.42858e+06	4182.29
67	F7	5	732204	310409	703836	1.33259e+06	12870.7
68	F8	5	735792	322238	757793	1.46153e+06	4348.99
69	F9	5	719532	301163	713574	1.39716e+06	-3886.22
70	F10	5	776531	307552	712611	1.39798e+06	7679.5
71	F11	5	1.01124e+06	342539	772917	1.49525e+06	10506.1
72	F12	5	829824	293154	661140	1.39613e+06	11631.1
73	G1	5	982487	381504	869680	1.97725e+06	12403.9
74	G2	5	640817	282845	629826	1.39198e+06	11821.3
75	G3	5	562585	248483	604251	1244336	8354.55
76	G4	5	154822	18955.5	16053.4	13701.5	3790.07
77	G5	5	147952	21658.4	20117.2	18363.9	8172.94
78	G6	5	161285	21474.4	22422.2	19573.3	13566.6
79	G7	5	165582	24931.1	24396.4	21095.1	9388.39
80	G8	5	156188	19861.7	20001.5	17603.5	2707.19
81	G9	5	243023	33400.9	28111.4	24956.7	12152.4
82	G10	5	188861	23790.2	24078.3	21095.6	6276.46
83	G11	5	229267	26774.1	21595	20477.8	10889.8
84	G12	5	197936	20390.8	14876.7	15593.4	3498.8
85	H1	5	262475	32245	19649.4	22411.4	7762.19
86	H2	5	169164	19605.3	9780.12	13711.2	1666.64
87	H3	5	180839	22699.9	18276.2	17051.8	6595.77
88	H4	5	168676	22745.5	20359	17965.6	5397.64
89	H5	5	234525	27329.4	22643.7	18999.6	6349.08
90	H6	5	181651	22934.8	17000.6	14528.1	4342.63
91	H7	5	217436	28038.4	21983.9	20482.3	5766.31
92	H8	5	183546	22643.5	17553.6	16286.5	4356.64
93	H9	5	196045	23631.2	18845	18494.2	5167.41
94	H10	5	265387	32455.3	25551.5	24475.1	9473.1
95	H11	5	201137	25120.5	19780.5	18328.7	6610.84
96	H12	5	452584	72890.3	55267	69166.9	30195.3
1	A1	6	918123	344763	641744	1.52165e+06	55665.8
2	A2	6	734968	308618	639646	1.36619e+06	9083.42
3	A3	6	699718	278789	612587	1.28135e+06	7350.26
4	A4	6	692159	285816	654856	1.33187e+06	7093.54
5	A5	6	681043	283718	657654	1.32231e+06	6557.46
6	A6	6	619565	268189	625404	1.27404e+06	12407.4
7	A7	6	662245	272757	629070	1.2593e+06	6791.02
8	A8	6	733002	280286	618004	1.20072e+06	13028.3
9	A9	6	564147	242522	567581	1.13779e+06	4420.12
10	A10	6	622906	253605	581819	1.19039e+06	9302.47
11	A11	6	546802	227455	518911	1.1012e+06	3785.69
12	A12	6	1.28193e+06	422056	853542	1.74013e+06	18581.5
13	B1	6	817309	316757	658529	1.52933e+06	19904.6
14	B2	6	788827	305911	661240	1.44298e+06	7982.31
15	B3	6	761113	309599	678121	1.42066e+06	13204.8
16	B4	6	699251	294173	687442	1.382e+06	7499.22
17	B5	6	687066	295721	704613	1.38621e+06	9761.99
18	B6	6	605364	276166	665024	1302476	4250.17
19	B7	6	631010	279788	655812	1.28601e+06	9153.23
20	B8	6	593254	257643	610953	1.18106e+06	4477.94
21	B9	6	610412	260189	617596	1.21622e+06	4554.91
22	B10	6	571862	246332	580468	1.17596e+06	9693
23	B11	6	854199	344723	802685	1.61207e+06	10104.9
24	B12	6	1.57556e+06	586675	1.24288e+06	2.5942e+06	12576.5
25	C1	6	874207	328047	656538	1.44876e+06	38711.2
26	C2	6	818864	325295	695916	1.49179e+06	495099
27	C3	6	770115	317537	689760	1.3886e+06	7708.26
28	C4	6	870856	345242	766846	1.46218e+06	25084.3
29	C5	6	762604	330098	749108	1.42022e+06	17343.9
30	C6	6	636442	280378	659673	1.27605e+06	6187.32
31	C7	6	671341	281682	640670	1.22974e+06	9137.52
32	C8	6	644914	272412	634126	1.19895e+06	5054.94
33	C9	6	564566	238534	565146	1.08082e+06	3469.61
34	C10	6	705714	290756	685022	1.31288e+06	7049.05
35	C11	6	1.00167e+06	390549	863627	1.72012e+06	17337
36	C12	6	927238	362472	706411	1.63485e+06	9576.45
37	D1	6	533141	218810	482441	1.02994e+06	5568.9
38	D2	6	824316	306436	654487	1.32458e+06	11819.6
39	D3	6	767723	313922	684528	1.34517e+06	7378.09
40	D4	6	755485	326056	769124	1.46385e+06	5417.45
41	D5	6	740378	330159	806537	1.49907e+06	7470.05
42	D6	6	687940	301669	721103	1340974	2761.8
43	D7	6	649243	279811	657603	1.22819e+06	6545.14
44	D8	6	638969	270008	626385	1183784	3639.86
45	D9	6	773442	317135	742124	1.36781e+06	9256.73
46	D10	6	836260	333494	742674	1.43582e+06	9330.86
47	D11	6	646531	270054	589713	1.26594e+06	3555.72
48	D12	6	550810	219707	472584	1.05138e+06	6250.84
49	E1	6	588207	238771	531403	1.16208e+06	6908.32
50	E2	6	673513	275778	639787	1.3088e+06	6789.82
51	E3	6	723536	281728	650156	1.26617e+06	16620.9
52	E4	6	723065	312495	777958	1.44822e+06	7529.11
53	E5	6	687277	309366	770344	1404968	5947.64
54	E6	6	676038	303596	758035	1.37631e+06	3802.65
55	E7	6	789637	337452	819792	1.50265e+06	9783.24
56	E8	6	829997	363212	868699	1.62892e+06	6168.28
57	E9	6	758635	339126	782264	1.48041e+06	6926.46
58	E10	6	795592	329210	776000	1.50566e+06	13841.9
59	E11	6	704742	272366	623882	1.27146e+06	5999.71
60	E12	6	418215	179150	407923	921534	1638.57
61	F1	6	785284	304277	644738	1.3989e+06	57471.1
62	F2	6	884955	337130	748818	1.5568e+06	11865.5
63	F3	6	713390	285909	654888	1.31681e+06	9169.89
64	F4	6	673666	287866	677156	1.32468e+06	6047.51
65	F5	6	683555	297618	717406	1.34044e+06	10123.1
66	F6	6	718988	323637	775546	1.4469e+06	4822.31
67	F7	6	737938	312723	709844	1.34247e+06	14168.8
68	F8	6	741404	325620	767036	1475743	4886.98
69	F9	6	728596	305972	722509	1.41248e+06	-4602.73
70	F10	6	783427	310112	719762	1.41332e+06	7064.89
71	F11	6	1.02232e+06	345288	780286	1.51256e+06	9315.77
72	F12	6	838794	299686	667008	1409710	10294.4
73	G1	6	992778	385457	880948	1997966	12005.7
74	G2	6	648941	285164	636829	1.40606e+06	11437.2
75	G3	6	569768	250739	613052	1.26063e+06	8663.62
76	G4	6	154868	19071.3	17063.5	14120.8	3712.48
77	G5	6	148501	21086	19752.2	18138.4	9160.45
78	G6	6	162836	21411.5	20321.9	19603.9	13771.1
79	G7	6	166211	23475.5	23960.6	22231.6	7711.41
80	G8	6	159791	20083.5	20563.7	17123	2686.23
81	G9	6	245960	34040	28305.1	26283.6	12356.9
82	G10	6	193051	25196.5	24633.9	21081.8	6040.61
83	G11	6	230946	27532.7	21483.1	20636.2	10804.1
84	G12	6	201369	20186.4	15171.6	15525.3	3576.74
85	H1	6	271492	33385.9	20409.4	23388.7	7864.91
86	H2	6	171601	19914.5	8780.37	13412.5	2340.82
87	H3	6	184646	23491	19532.8	17622.4	6363.3
88	H4	6	170573	20723.4	19655.1	17817.7	5467.91
89	H5	6	237367	27020.4	23024.3	19271	6095.48
90	H6	6	181459	22513.3	16657.6	14481.8	4595.43
91	H7	6	220381	28319.9	21716.5	19663.8	5487.26
92	H8	6	186226	22577.4	17340	16252.1	4457.17
93	H9	6	195841	23353.6	20514.9	17174.8	4786.03
94	H10	6	268039	31157	25248.9	24580.6	8394.94
95	H11	6	203556	22350.4	18839.8	18822.8	5881.03
96	H12	6	458847	75660.3	56837.4	71239	32853.5
1	A1	7	910854	339410	634477	1502087	55825.6
2	A2	7	728307	303345	631041	1351119	8453.49
3	A3	7	693673	276571	604560	1.26684e+06	7429.06
4	A4	7	684506	281324	647124	1.31418e+06	7442.86
5	A5	7	674627	279552	648424	1305113	6034.62
6	A6	7	614356	265583	616939	1.25498e+06	12762.7
7	A7	7	660309	270144	619117	1.24391e+06	7435.93
8	A8	7	726051	275712	610343	1.1873e+06	11826
9	A9	7	558686	238015	557431	1.1206e+06	4515.93
10	A10	7	617174	251950	573317	1.17474e+06	7283.95
11	A11	7	544911	224858	513112	1.0855e+06	4378.69
12	A12	7	1.27187e+06	416566	841542	1.71308e+06	19904.9
13	B1	7	808154	313266	647562	1.51133e+06	18898.1
14	B2	7	781724	303134	654341	1.42542e+06	8753.24
15	B3	7	751956	305319	670306	1.40266e+06	13591.6
16	B4	7	693724	290059	679442	1.36479e+06	4770.73
17	B5	7	679993	293469	693426	1.36581e+06	8540.08
18	B6	7	601080	270633	657746	1.2878e+06	2829.66
19	B7	7	626444	275414	646961	1270279	10172.5
20	B8	7	585003	254826	600998	1164359	3582.32
21	B9	7	606328	256349	606990	1.19965e+06	2501.78
22	B10	7	568601	244893	572511	1.16127e+06	9981.49
23	B11	7	845884	337909	793610	1590160	9190.47
24	B12	7	1.56482e+06	575823	1.22718e+06	2.56164e+06	15680.9
25	C1	7	865092	325931	647783	1.42975e+06	37584
26	C2	7	809660	321724	686205	1.47224e+06	489232
27	C3	7	764243	310253	680094	1.37186e+06	10269.4
28	C4	7	860537	339711	756831	1.44348e+06	24349.6
29	C5	7	757567	326166	740458	1.41166e+06	15896.4
30	C6	7	630832	274723	655546	1.2568e+06	6576.6
31	C7	7	663955	277199	630917	1.20929e+06	10700.3
32	C8	7	638121	267021	623029	1.18262e+06	6680.43
33	C9	7	560215	237847	554616	1.06855e+06	3322.55
34	C10	7	699732	284974	674501	1.29799e+06	6579.11
35	C11	7	993439	383606	847370	1.69649e+06	16028.2
36	C12	7	919838	356790	694241	1614622	9139.33
37	D1	7	528362	217039	474033	1.01659e+06	5296.74
38	D2	7	811621	303642	647211	1.30763e+06	11539.2
39	D3	7	762858	306894	674432	1.32754e+06	7612.07
40	D4	7	747622	320525	756383	1.44073e+06	3706.16
41	D5	7	734508	324278	793688	1.47906e+06	6431.98
42	D6	7	681327	295362	710958	1.31874e+06	3603.53
43	D7	7	641675	273057	648317	1.21254e+06	10016.8
44	D8	7	628750	264897	619107	1.16193e+06	5035.79
45	D9	7	767859	311647	732048	1.34996e+06	10231.8
46	D10	7	831552	327807	732383	1.41598e+06	10902.4
47	D11	7	637444	265257	578401	1.24676e+06	5229.26
48	D12	7	544736	216794	464233	1.03774e+06	4640.38
49	E1	7	581953	235140	522989	1.14764e+06	5442.09
50	E2	7	668265	270707	627145	1.28905e+06	5658.84
51	E3	7	716410	278018	641008	1.24899e+06	17638.3
52	E4	7	716681	308059	764979	1.42978e+06	5539.08
53	E5	7	680784	304037	758370	1384464	4532.17
54	E6	7	665317	299806	747012	1361408	4966.55
55	E7	7	783718	330197	808988	1.48602e+06	9978.25
56	E8	7	824279	360658	858170	1.60919e+06	5509.72
57	E9	7	749670	335239	775013	1.46102e+06	7892.1
58	E10	7	787470	322002	763546	1.4881e+06	15471
59	E11	7	695573	267290	612717	1.25336e+06	5742.2
60	E12	7	412342	176668	402127	909387	2236.43
61	F1	7	778732	299672	636072	1.38089e+06	57508.1
62	F2	7	873488	332040	738511	1.53473e+06	11689.4
63	F3	7	706365	282742	646404	1.3012e+06	8085.55
64	F4	7	668523	283215	668825	1308829	5614.66
65	F5	7	679161	291253	709412	1324542	9357.54
66	F6	7	711329	316411	766768	1.43017e+06	3855.76
67	F7	7	730322	310419	698022	1324677	12975.9
68	F8	7	736287	322528	757822	1.45925e+06	5883.84
69	F9	7	720688	301012	714676	1.39717e+06	-4462.24
70	F10	7	776018	305315	711683	1.39402e+06	7093.23
71	F11	7	1.01286e+06	338835	769404	1.49282e+06	10320.1
72	F12	7	830593	292177	657836	1.39231e+06	10584.7
73	G1	7	982836	377806	870208	1.97525e+06	11124.2
74	G2	7	642956	279183	627730	1.39018e+06	11666.4
75	G3	7	566235	247799	604515	1.24699e+06	7916.69
76	G4	7	152566	18503.4	15810.4	13790.5	3686.17
77	G5	7	148686	20318.5	19765.5	17716.1	7496.33
78	G6	7	162817	22226.3	19458.9	18610.8	12369.9
79	G7	7	164794	24358	23460.4	21237.4	7450.26
80	G8	7	155748	19559.5	18108.3	17306.9	3316.8
81	G9	7	241877	30363.7	26686.3	25223.3	13024.1
82	G10	7	189651	24344.7	23239.1	21459.3	6116.48
83	G11	7	227498	26790.7	20969.3	19603.8	10820.9
84	G12	7	199337	20396.6	15097.8	15191.7	3789.08
85	H1	7	268330	33162.8	20845.8	22647.8	7342.94
86	H2	7	168998	19315.3	9869.21	13198.3	2412.96
87	H3	7	181284	22706	18861.9	17269	6947.03
88	H4	7	169228	20945.6	19979.4	16658.8	6147.15
89	H5	7	235771	26570.2	22049.9	19335.1	7035
90	H6	7	180923	20600.4	15680.5	14795	3532.23
91	H7	7	214968	26510.6	22135.2	19731.8	6762.01
92	H8	7	183037	21851.6	16167.5	15327	4600.34
93	H9	7	192940	23496.1	19385.6	16834.2	5092.57
94	H10	7	263915	30886.5	24235.8	23267.5	9339.52
95	H11	7	201519	21848.8	19495.5	17066.4	7811.96
96	H12	7	458257	75105.4	55284.5	71643	32570.4
1	A1	8	919380	345212	642389	1.524e+06	55201.3
2	A2	8	735570	309902	639664	1.36835e+06	9511.35
3	A3	8	699988	279973	612040	1.28312e+06	8406.05
4	A4	8	691299	285268	654460	1.33259e+06	9024.12
5	A5	8	681984	281297	657225	1.32194e+06	7735.9
6	A6	8	620750	269872	623658	1.2716e+06	12999.5
7	A7	8	663837	273881	628771	1.25949e+06	6350.15
8	A8	8	734710	278366	616899	1.20235e+06	10656.4
9	A9	8	566272	241548	565672	1.13605e+06	5158.7
10	A10	8	622323	254554	580009	1.19287e+06	7483.67
11	A11	8	549626	229104	520045	1.10344e+06	3748.87
12	A12	8	1.29066e+06	423551	854738	1742377	19334.8
13	B1	8	813409	317121	657359	1.5304e+06	19749.6
14	B2	8	787242	306304	662121	1.44246e+06	8359.65
15	B3	8	761148	308372	680042	1421529	12848
16	B4	8	699874	294846	686440	1.38099e+06	6475.02
17	B5	8	685567	297531	704769	1.38332e+06	8627.49
18	B6	8	605729	275119	664243	1.30331e+06	5237.23
19	B7	8	631222	280222	655749	1.28797e+06	10855.6
20	B8	8	590192	256131	607371	1.18046e+06	5042.35
21	B9	8	610733	260349	616227	1215581	4247.14
22	B10	8	572857	248446	579602	1.17627e+06	8608.56
23	B11	8	851778	341969	804780	1.61449e+06	7807.17
24	B12	8	1.57446e+06	586087	1.2445e+06	2.5988e+06	14302.8
25	C1	8	871819	329244	657789	1.45104e+06	38278.5
26	C2	8	818386	325855	695640	1494944	491199
27	C3	8	769872	316350	689322	1.38948e+06	8843.02
28	C4	8	867555	344869	767285	1.46337e+06	24343.7
29	C5	8	761688	328532	749854	1.42871e+06	15888
30	C6	8	636704	280487	662464	1.26979e+06	7116.34
31	C7	8	669040	281563	639687	1.22664e+06	8664.96
32	C8	8	643814	273459	632926	1.19756e+06	6577.33
33	C9	8	565394	241366	566354	1084412	1503.62
34	C10	8	706682	289896	683487	1.31618e+06	4709.12
35	C11	8	1.01879e+06	396754	883525	1762003	17644.5
36	C12	8	928639	362391	706661	1.6404e+06	7886.69
37	D1	8	532101	221099	481676	1.03179e+06	5559.62
38	D2	8	818273	306609	652440	1.32471e+06	10431.4
39	D3	8	765799	313161	684075	1.34384e+06	8207.33
40	D4	8	753349	327354	765730	1460065	4565.64
41	D5	8	740905	330127	805884	1.49913e+06	7965.94
42	D6	8	685823	297741	721211	1.33785e+06	690.533
43	D7	8	647622	281974	657093	1.22727e+06	6003.73
44	D8	8	635376	268659	624095	1.18234e+06	7560.92
45	D9	8	771734	321702	741644	1.3711e+06	9412.51
46	D10	8	838304	334494	741638	1.43681e+06	9238.02
47	D11	8	641979	270366	587677	1.26404e+06	4891.79
48	D12	8	551876	220903	471269	1.0519e+06	4865.69
49	E1	8	587446	239399	530062	1164397	6409.8
50	E2	8	672311	274642	637146	1.30568e+06	4983.99
51	E3	8	724702	283791	650808	1.26557e+06	16427.5
52	E4	8	721347	313521	772160	1448991	8359.16
53	E5	8	685305	304534	769399	1.40046e+06	6785.86
54	E6	8	672753	305528	760328	1378707	5034.34
55	E7	8	787876	336098	820495	1.50624e+06	11000.5
56	E8	8	833128	366557	868447	1.63443e+06	4626.64
57	E9	8	756843	341962	784231	1.48234e+06	7806.37
58	E10	8	793604	328301	775276	1.50824e+06	14238.8
59	E11	8	701982	272019	623927	1.26903e+06	6675.06
60	E12	8	417818	180163	409061	923697	1717.57
61	F1	8	788412	303929	644084	1.40193e+06	57271.7
62	F2	8	878699	338424	750217	1.5571e+06	12183.9
63	F3	8	714944	287023	657696	1.31838e+06	7985.22
64	F4	8	674142	288859	679286	1.32958e+06	6820.75
65	F5	8	686882	297396	718196	1.34186e+06	8844.05
66	F6	8	719822	324583	780691	1.45231e+06	4849.72
67	F7	8	736283	314916	708304	1.34152e+06	13468.7
68	F8	8	738440	327952	765579	1.47923e+06	3937.1
69	F9	8	726439	305238	724614	1.41758e+06	-4786.27
70	F10	8	781936	310575	722303	1.41397e+06	7717.04
71	F11	8	1.02116e+06	344038	781068	1.51371e+06	8865.16
72	F12	8	834265	299148	667831	1.4135e+06	11204.9
73	G1	8	990869	386542	882652	2.00485e+06	11562.5
74	G2	8	649837	285783	634910	1409059	11622
75	G3	8	568664	250067	610868	1.2579e+06	8330.62
76	G4	8	156334	19413.2	18193.5	14039.9	3013.82
77	G5	8	151019	20364.3	18660.8	16470.9	6785
78	G6	8	163526	24051	20721.8	19659	13623.2
79	G7	8	166361	24731.9	23931.8	21554	7649.37
80	G8	8	157190	21639.6	19967.3	18191.8	2761.54
81	G9	8	243999	33281.5	26824	25503.2	11790
82	G10	8	192382	25892.3	23176.7	21568.2	5527.74
83	G11	8	231068	27787.4	23096.8	21830.6	12156.5
84	G12	8	202137	21999.8	14597.8	14926.3	3405.06
85	H1	8	272434	33355.6	19853	23434.8	6684.12
86	H2	8	172202	19356.2	9903.98	14012.4	2014.14
87	H3	8	184343	23091.1	20454.2	17806.8	7108.06
88	H4	8	170552	21660.4	19797.9	17380.9	5765.04
89	H5	8	238214	28366.8	22966.2	18804.6	6463.99
90	H6	8	181562	22841.9	14673.9	15558	4628.84
91	H7	8	216634	27443.3	21573.6	19851	5657.02
92	H8	8	186094	22288.6	16882.4	15439.7	3751.09
93	H9	8	196709	22885.3	18901.6	17656.6	5309.26
94	H10	8	268003	29945.5	24401.1	24244.9	7864.56
95	H11	8	202585	25737.7	18251.7	18328.4	5989.67
96	H12	8	463400	78378.3	56699.3	74128.7	34347.8
1	A1	9	916624	345971	641335	1523229	56368.5
2	A2	9	733276	307760	639566	1367966	9319.59
3	A3	9	696479	279754	609929	1.28187e+06	8341.11
4	A4	9	688895	285892	651458	1.33035e+06	8550.67
5	A5	9	681918	282931	654450	1.32044e+06	7190.33
6	A6	9	618108	267442	623319	1.26878e+06	12776.9
7	A7	9	660057	272693	626306	1.25838e+06	6201.8
8	A8	9	732956	278959	615947	1.20224e+06	10952.1
9	A9	9	565597	242523	563962	1.13703e+06	4603.12
10	A10	9	620762	256885	580689	1192185	8002.48
11	A11	9	545786	228209	519504	1.10195e+06	2525.17
12	A12	9	1.2912e+06	424230	853171	1.74018e+06	19332.7
13	B1	9	811067	316407	656822	1.53025e+06	20480.7
14	B2	9	784214	306233	659790	1.44239e+06	7807.96
15	B3	9	757329	307676	677922	1.41878e+06	11170.7
16	B4	9	698251	294906	686520	1.37957e+06	5970.29
17	B5	9	682604	296033	701682	1.38117e+06	9086.35
18	B6	9	602860	274343	663877	1.3003e+06	3547.07
19	B7	9	628084	277668	655187	1.28944e+06	9521.54
20	B8	9	587743	255977	606740	1.17802e+06	4778.51
21	B9	9	607307	258551	614083	1.21606e+06	3937
22	B10	9	572455	247835	578753	1.17741e+06	7996.87
23	B11	9	850379	342530	804284	1.61352e+06	8268.8
24	B12	9	1.56541e+06	584167	1.23891e+06	2.59625e+06	11634.1
25	C1	9	869585	327823	658685	1.44887e+06	38975
26	C2	9	814529	326502	696161	1.49311e+06	490328
27	C3	9	765395	316053	687890	1.38822e+06	9271.01
28	C4	9	865740	345302	763984	1.45983e+06	24495.1
29	C5	9	761497	331164	753609	1.43033e+06	16854.5
30	C6	9	635994	279331	660246	1.26855e+06	6990.33
31	C7	9	667347	281367	638594	1.22481e+06	8272.34
32	C8	9	642040	272353	630760	1.1951e+06	5183.11
33	C9	9	559974	238128	564467	1.08383e+06	2608.99
34	C10	9	702123	290187	683811	1.31335e+06	5383.48
35	C11	9	1.01386e+06	394754	881700	1.75455e+06	16737.7
36	C12	9	924954	362584	706217	1.63768e+06	9362.06
37	D1	9	530853	219474	481085	1.03083e+06	4480.13
38	D2	9	814056	304863	651898	1.32205e+06	11017.1
39	D3	9	761767	315038	683163	1.34378e+06	9278.75
40	D4	9	749977	326657	765566	1.45846e+06	6080.13
41	D5	9	741628	330170	801769	1.49503e+06	5479.4
42	D6	9	680098	298061	724949	1.33745e+06	2977.42
43	D7	9	643717	281453	659427	1.22776e+06	9695.67
44	D8	9	635135	269950	626902	1.18308e+06	6311.6
45	D9	9	771657	319694	744317	1.36901e+06	12950.1
46	D10	9	835616	334233	741469	1.43739e+06	11154
47	D11	9	637823	269274	586681	1.26388e+06	3924.79
48	D12	9	549365	220524	469704	1051301	4989.53
49	E1	9	586405	239378	529413	1.16333e+06	6697.82
50	E2	9	669523	273148	638060	1.30273e+06	5771.56
51	E3	9	724189	282858	646019	1.26607e+06	15984.2
52	E4	9	719427	310522	773820	1.4463e+06	6878.52
53	E5	9	681010	301944	768529	1397518	4877.46
54	E6	9	671347	300018	757474	1375799	3794.53
55	E7	9	783786	339961	815664	1.49995e+06	8694.04
56	E8	9	830604	367102	868785	1.63581e+06	4223.24
57	E9	9	756431	341086	785115	1.48068e+06	7994.43
58	E10	9	792742	327122	773944	1.50709e+06	14284.6
59	E11	9	698588	272292	622891	1.2696e+06	5243.63
60	E12	9	416793	179135	407358	922003	1590.99
61	F1	9	787456	305510	642662	1.40036e+06	57479.8
62	F2	9	875044	337683	745362	1.55246e+06	11568.8
63	F3	9	711748	287433	655447	1.31783e+06	7804.91
64	F4	9	667738	286976	676833	1.32635e+06	4672.38
65	F5	9	683106	297554	716213	1.34181e+06	10126.7
66	F6	9	717138	322772	779533	1.45384e+06	4378.26
67	F7	9	732405	313337	710139	1.33928e+06	14381.8
68	F8	9	736301	324570	764844	1477813	4864.91
69	F9	9	724323	305714	724526	1418976	-4289.6
70	F10	9	778916	309976	720671	1414956	5736.93
71	F11	9	1.01631e+06	344249	779804	1.51316e+06	10586.2
72	F12	9	831727	297686	666619	1.41189e+06	11603.1
73	G1	9	988922	383853	882546	2.00396e+06	11608.7
74	G2	9	645774	285011	635414	1.40746e+06	11689.3
75	G3	9	568094	251771	611598	1.26282e+06	8469.47
76	G4	9	154400	18721.5	16678	12829.2	3072.98
77	G5	9	149370	20024.4	18940.7	16589.8	5190.91
78	G6	9	164599	21731	21981.6	19575.2	13018.1
79	G7	9	164536	23841.6	22413.4	20331	7997.32
80	G8	9	156401	20699.3	18536.2	16824.2	2482.99
81	G9	9	242444	31674.3	27013.4	25726.2	13831
82	G10	9	191874	25005.3	26084.6	21165.7	5454.14
83	G11	9	230326	27826.3	22213.7	20347.6	10298
84	G12	9	200397	21467.4	14623.7	15191.1	3322.4
85	H1	9	274210	35151	18860.4	22699.4	5970.24
86	H2	9	171202	19513.2	10009	13185	2419.31
87	H3	9	185097	22515.7	18607	18309.3	6395.18
88	H4	9	168225	22015.6	18905.9	17554.7	5423.35
89	H5	9	239198	26944.5	21823.8	19102.5	5710.25
90	H6	9	182048	20323.2	15736	15297	4219.04
91	H7	9	214091	25618.1	20868.5	19928.7	5109.95
92	H8	9	184165	22515.8	15142.6	15373	5104.77
93	H9	9	193721	23901.4	19346.2	17345.2	4785.78
94	H10	9	267791	33046.7	24492.4	24570.1	10229.4
95	H11	9	202316	23754	18758.7	18405.6	6882.95
96	H12	9	460917	77193.7	57292.5	74189.3	35162.4
1	A1	10	924122	346358	644214	1.52965e+06	55910.8
2	A2	10	738599	310806	642095	1.37361e+06	8617.05
3	A3	10	705264	281204	613851	1.28656e+06	7311.68
4	A4	10	693524	284589	655270	1.33454e+06	7760.2
5	A5	10	685578	285757	658022	1325489	7139.71
6	A6	10	622787	269814	625972	1.27247e+06	11803.9
7	A7	10	663350	274741	628116	1.26471e+06	6397.09
8	A8	10	737634	282174	621164	1.20667e+06	12458.7
9	A9	10	567674	244037	566385	1.13946e+06	5418.88
10	A10	10	625683	256800	581898	1.19632e+06	8725.56
11	A11	10	549901	230314	523013	1.10604e+06	2297.75
12	A12	10	1.30475e+06	424578	856940	1.7471e+06	21136.9
13	B1	10	817476	317211	660726	1.53701e+06	19864.4
14	B2	10	786819	307604	665875	1.44961e+06	7759.09
15	B3	10	763335	311109	682343	1.42514e+06	13856.5
16	B4	10	701222	296051	690618	1.38549e+06	7904.76
17	B5	10	686744	298062	703612	1.38456e+06	9924.18
18	B6	10	605939	274877	665306	1.30589e+06	5842.91
19	B7	10	632533	280457	656754	1.29403e+06	8950.48
20	B8	10	589643	258476	611005	1.18185e+06	5929.86
21	B9	10	611736	260264	618590	1.22054e+06	3141.16
22	B10	10	577563	249161	582315	1.18157e+06	9366.09
23	B11	10	854414	346371	810030	1.61985e+06	9167.41
24	B12	10	1.57773e+06	586975	1.2474e+06	2.60725e+06	14558.4
25	C1	10	874612	330322	658990	1.45515e+06	37967.7
26	C2	10	820597	326828	699567	1.49852e+06	485891
27	C3	10	770552	318711	693240	1.39091e+06	7919.2
28	C4	10	868467	344473	769209	1465853	24760.4
29	C5	10	766099	331497	752619	1.43416e+06	16111.6
30	C6	10	636367	280545	662872	1.27175e+06	5771.73
31	C7	10	670816	281789	640666	1.22928e+06	10487.4
32	C8	10	642515	270519	630967	1.19931e+06	4259.89
33	C9	10	565601	242002	565438	1088033	1970.35
34	C10	10	706898	293028	684881	1.31827e+06	5848.01
35	C11	10	1.01751e+06	396062	882574	1.76596e+06	17356.4
36	C12	10	932153	364372	710056	1645479	9688.26
37	D1	10	534858	221083	482740	1.03547e+06	5010.94
38	D2	10	818745	306282	655912	1.3273e+06	10076.5
39	D3	10	768052	314637	685316	1347432	6882.21
40	D4	10	753009	323637	768262	1.46174e+06	5570.09
41	D5	10	743561	326725	807898	1.49931e+06	6463.98
42	D6	10	683975	301747	725964	1.33951e+06	4787.17
43	D7	10	651506	280777	658028	1.23256e+06	5449.84
44	D8	10	636649	271716	630440	1.18784e+06	7407.16
45	D9	10	774955	320860	748309	1.37427e+06	10454.9
46	D10	10	838698	335130	744714	1.441e+06	9452.47
47	D11	10	641990	272529	590228	1.26591e+06	4426.37
48	D12	10	551452	221110	473843	1.05552e+06	5278.04
49	E1	10	590605	239763	533183	1.16668e+06	5986.29
50	E2	10	674302	275136	639524	1.30687e+06	6349.69
51	E3	10	726032	285731	650324	1.26977e+06	15575.4
52	E4	10	722174	311837	775591	1.44889e+06	6067
53	E5	10	685467	304607	767441	1.40283e+06	1997.59
54	E6	10	675544	304530	764679	1.38205e+06	3157.67
55	E7	10	789456	337608	822052	1.50546e+06	6553.65
56	E8	10	835864	367713	873872	1640632	4009.41
57	E9	10	760000	342186	788751	1.4844e+06	6935.03
58	E10	10	797043	327450	779505	1.51447e+06	13965
59	E11	10	702864	272085	628141	1.27721e+06	5360.5
60	E12	10	418271	181237	410929	926446	1063.72
61	F1	10	793451	307282	647048	1.40618e+06	57835.5
62	F2	10	883936	339417	750736	1.56023e+06	11676.6
63	F3	10	714627	289969	659970	1.32316e+06	7966.35
64	F4	10	670915	288535	681674	1332566	6673.6
65	F5	10	689084	296465	721000	1.34516e+06	10461.1
66	F6	10	722941	324951	782801	1.46147e+06	3002.59
67	F7	10	737970	314861	709656	1.34084e+06	13407.8
68	F8	10	743435	327583	767684	1.4839e+06	6603.64
69	F9	10	729255	305979	726798	1.4241e+06	-5121.18
70	F10	10	784378	310954	724560	1.41988e+06	8114.28
71	F11	10	1.02163e+06	345872	781792	1.51954e+06	10722.4
72	F12	10	836590	297656	670442	1.41837e+06	10046.4
73	G1	10	992482	386264	885650	2.01475e+06	11931.2
74	G2	10	649889	285346	640297	1.4139e+06	11754.4
75	G3	10	574280	253241	615721	1.26854e+06	9500.57
76	G4	10	154978	18463.6	16077.6	14829.8	3455.46
77	G5	10	148833	20954.5	20134	17413.1	6969.76
78	G6	10	164766	22086.3	20748	20779.8	11574
79	G7	10	165877	24556.1	24055	20928.4	8531.26
80	G8	10	156268	19708.8	18601.7	17608.7	4037.16
81	G9	10	246754	32232	27798.4	25619.4	13263.2
82	G10	10	191753	24713.5	22889.8	21342.6	5707.51
83	G11	10	229690	26622.7	20187.6	21577.5	10692.3
84	G12	10	202627	21046.3	14578.6	15477.6	3431.59
85	H1	10	274816	32933.1	20796.5	23890.7	7789.54
86	H2	10	172061	19056.8	11468.9	13008.9	2129.65
87	H3	10	185710	22714.3	19033.2	17954.1	6336.24
88	H4	10	170616	21421.2	19709.5	17347.8	5708.3
89	H5	10	239655	28113.8	22064.3	19505.4	6403.62
90	H6	10	183257	22086	15847.5	14267	4599.42
91	H7	10	215144	27780.5	20589.6	19735.1	5677.02
92	H8	10	184936	22397.5	16419.6	15508.6	3567.98
93	H9	10	195439	23755.8	20806.3	17666	5181.01
94	H10	10	269876	31264.2	22808.4	25215.1	7174.56
95	H11	10	201512	23590.4	19723.5	18499.7	5926.35
96	H12	10	468389	78104.6	58665	74826	34719.3
1	A1	11	912957	344921	644180	1.51822e+06	55842.1
2	A2	11	730920	306512	641458	1.36433e+06	9856.02
3	A3	11	697334	278074	612980	1.27616e+06	8195.46
4	A4	11	686151	283421	653271	1.32538e+06	8040.15
5	A5	11	678998	283116	657757	1.31593e+06	6578.42
6	A6	11	617758	267611	625285	1.2625e+06	12838.6
7	A7	11	657905	271311	628290	1.25057e+06	6381.41
8	A8	11	733629	279756	616967	1196649	12577.5
9	A9	11	560829	241239	565640	1.13e+06	4047.53
10	A10	11	621844	254326	582565	1.18705e+06	8088.39
11	A11	11	546494	226802	521710	1.09778e+06	2492.92
12	A12	11	1.29086e+06	421989	854608	1.73284e+06	20267.8
13	B1	11	813855	314847	658754	1.52422e+06	18817.4
14	B2	11	779487	304489	662785	1.4383e+06	7509.66
15	B3	11	755962	306765	679837	1.41297e+06	12932.5
16	B4	11	696115	293059	687321	1373164	5870.32
17	B5	11	681391	295245	700957	1.37209e+06	8937.31
18	B6	11	602329	271780	664297	1296339	3362.33
19	B7	11	624556	278238	654570	1.28141e+06	9132.07
20	B8	11	585270	253122	607418	1.17147e+06	4388.47
21	B9	11	607665	259789	615780	1.21016e+06	5314.1
22	B10	11	571108	246953	577545	1.16849e+06	9180.96
23	B11	11	844990	341002	807084	1.60745e+06	9156.28
24	B12	11	1565863	582687	1.24576e+06	2585180	12353.3
25	C1	11	866074	326618	656898	1.44363e+06	39041.1
26	C2	11	810350	323641	696388	1.48603e+06	482548
27	C3	11	762972	314452	688621	1.38137e+06	7701.74
28	C4	11	860590	339557	766584	1.45096e+06	23458.6
29	C5	11	760048	325980	752543	1.42199e+06	17543.7
30	C6	11	632073	277786	663248	1.26036e+06	6771.44
31	C7	11	664727	282156	635667	1.21725e+06	10082.4
32	C8	11	637102	269218	630194	1.18834e+06	5058.12
33	C9	11	561212	237721	563800	1.07608e+06	563.704
34	C10	11	698394	289239	684852	1.30701e+06	6626.11
35	C11	11	1.00815e+06	391269	881480	1.75087e+06	16463.9
36	C12	11	922549	361852	708094	1.63345e+06	8142.25
37	D1	11	527993	219130	481568	1.02413e+06	5033.24
38	D2	11	805981	302377	652064	1.31658e+06	10455.2
39	D3	11	765849	312583	686549	1.34586e+06	6661.4
40	D4	11	747316	323865	766998	1450623	6246.93
41	D5	11	734529	329563	803636	1.48475e+06	3825.51
42	D6	11	677035	296259	720601	1331178	3799.22
43	D7	11	643121	277747	657049	1.21947e+06	6242.68
44	D8	11	628428	266949	627323	1.17908e+06	7324.53
45	D9	11	769268	316157	746797	1.36356e+06	11781
46	D10	11	832554	329770	744326	1432591	9475.46
47	D11	11	635676	265743	586189	1255020	4576.74
48	D12	11	546986	219222	471548	1.04563e+06	5298.22
49	E1	11	583694	239791	530838	1.15731e+06	5643.35
50	E2	11	667046	271888	636574	1.29584e+06	4903.99
51	E3	11	720085	280904	648916	1.25824e+06	16391.4
52	E4	11	715321	311099	773164	1.43528e+06	7796.21
53	E5	11	682083	300627	767408	1.39105e+06	6550.81
54	E6	11	666826	299110	759571	1.36959e+06	3786.63
55	E7	11	779566	336767	818575	1.48887e+06	8246.38
56	E8	11	828022	361343	875441	1.62563e+06	5517.89
57	E9	11	755385	338227	786920	1.47642e+06	9087.83
58	E10	11	789297	324366	776981	1.50226e+06	14040.5
59	E11	11	696133	271887	626143	1.26827e+06	6709.45
60	E12	11	411854	177801	407978	918635	836.28
61	F1	11	787442	303328	644923	1.39386e+06	58770.9
62	F2	11	873837	333607	746572	1.544e+06	11955.8
63	F3	11	710171	285151	657110	1.3132e+06	9025.84
64	F4	11	664648	286232	677785	1.32195e+06	7273.34
65	F5	11	683715	295045	718967	1.33606e+06	10282.1
66	F6	11	715314	321485	782203	1.44741e+06	3509.58
67	F7	11	729345	311455	706326	1.33249e+06	13597.8
68	F8	11	733491	324062	766180	1.47184e+06	5717.85
69	F9	11	721956	305541	726769	1.41489e+06	-3640.58
70	F10	11	778325	308448	723556	1410466	7736.83
71	F11	11	1.00897e+06	340875	782746	1505566	10227.1
72	F12	11	826175	296904	669039	1.40692e+06	9737.65
73	G1	11	984758	383629	885284	1.99819e+06	11720.7
74	G2	11	647515	284431	636891	1402997	13336.5
75	G3	11	568192	250766	615001	1.25956e+06	8696.35
76	G4	11	153977	18362.4	15992.3	13935.6	3774.73
77	G5	11	147955	20074.5	18413.4	16680.3	6965.46
78	G6	11	164829	21946.8	18223.3	19366.5	12735.4
79	G7	11	165554	24667.2	23772.3	22463.1	9030.84
80	G8	11	154039	20353.3	18921.6	16834.3	3617.7
81	G9	11	242777	33348.3	27203.1	25568.1	11833.2
82	G10	11	189303	24658	23230.5	21101.1	6095.91
83	G11	11	227843	26865.2	22139.1	21082.3	10331.1
84	G12	11	199485	19967.4	15730.1	14645.5	2968.64
85	H1	11	271322	33506.1	19741	22059.3	7685.11
86	H2	11	170509	20015.7	9564.87	13454.4	2760.34
87	H3	11	182193	23566.4	18892.5	18974.4	6937.83
88	H4	11	167691	21764.2	18467.8	17333.6	4871.53
89	H5	11	235708	28045.8	22301.8	18734.4	6401.33
90	H6	11	179229	20806	14953	14622.4	3672.7
91	H7	11	213026	26678.7	21697.3	19205.6	5036.86
92	H8	11	182084	23784.2	16645.8	14781.3	3925.86
93	H9	11	193843	23508.6	19989.2	17575	5115.87
94	H10	11	263862	31811.8	23682.7	23863.4	7942.71
95	H11	11	200393	23466.1	19382.6	17801	8355.35
96	H12	11	467740	76153.7	59358.8	75442.3	34883
1	A1	12	928373	349230	648291	1.53449e+06	55060.5
2	A2	12	741209	309180	643527	1.37707e+06	9228.92
3	A3	12	706722	281136	614194	1.28785e+06	8142.86
4	A4	12	696019	287327	656888	1335439	7721.58
5	A5	12	688057	285311	658647	1.32846e+06	7288.85
6	A6	12	624082	269925	626142	1.27544e+06	13639.4
7	A7	12	665300	275007	628699	1264144	6455.04
8	A8	12	744381	282840	621529	1208501	10994.1
9	A9	12	572111	245560	566297	1143423	3764.08
10	A10	12	629520	256888	584223	1.19972e+06	7956.97
11	A11	12	553241	230942	521707	1.10861e+06	3487.87
12	A12	12	1.31329e+06	427705	858952	1752164	19769.4
13	B1	12	820925	317602	659964	1.53843e+06	19291.9
14	B2	12	787095	308528	663737	1.45135e+06	7791.36
15	B3	12	767942	309318	682434	1.4278e+06	13301
16	B4	12	702886	297313	689082	1.38504e+06	6837.78
17	B5	12	686609	297963	704248	1.385e+06	9061.59
18	B6	12	609379	276126	666553	1.30686e+06	4375.01
19	B7	12	631818	280181	659565	1.29331e+06	9042.96
20	B8	12	591278	256794	610615	1.18053e+06	5253.43
21	B9	12	613183	261668	618321	1.22026e+06	3237.19
22	B10	12	579803	251679	583137	1180309	10286.5
23	B11	12	858044	348332	806010	1622301	8124.47
24	B12	12	1.58742e+06	588974	1252148	2.61053e+06	12661.5
25	C1	12	878124	331540	660887	1458251	37956
26	C2	12	819178	327220	699862	1.49743e+06	474479
27	C3	12	773228	315990	696510	1.39339e+06	8522.85
28	C4	12	866774	345616	768144	1.46384e+06	23316.7
29	C5	12	767686	332479	755522	1.43307e+06	16109.5
30	C6	12	637132	283338	662884	1.27347e+06	6410.48
31	C7	12	673280	282269	640215	1.22887e+06	10242.4
32	C8	12	643316	269832	633921	1.19764e+06	5819.19
33	C9	12	570006	240672	566275	1.08883e+06	77.6168
34	C10	12	705757	291660	684149	1.31848e+06	5464.22
35	C11	12	1.01908e+06	397432	885934	1.76826e+06	16190.7
36	C12	12	933922	364439	709944	1.64901e+06	8361.03
37	D1	12	535128	221064	483945	1.03561e+06	5215.29
38	D2	12	814466	305620	656044	1.32906e+06	10417
39	D3	12	774344	316230	689198	1.3591e+06	8165.95
40	D4	12	755417	327278	768305	1.46301e+06	4004.77
41	D5	12	742902	330301	807766	1.49964e+06	5159.89
42	D6	12	685176	300575	724595	1.34006e+06	3246.5
43	D7	12	653334	281058	661157	1.23558e+06	9940.82
44	D8	12	636981	266684	628454	1.18871e+06	7313.79
45	D9	12	777796	322393	747098	1377742	9496.19
46	D10	12	841609	333993	743153	1.44471e+06	8850.53
47	D11	12	641981	270039	588410	1.26605e+06	3783.02
48	D12	12	552934	221651	472403	1.05585e+06	6007.29
49	E1	12	590009	241954	533443	1.16975e+06	6061.65
50	E2	12	672078	275289	638472	1.30847e+06	5498.22
51	E3	12	729579	284971	650075	1.27008e+06	15924.5
52	E4	12	721317	314085	774619	1.45112e+06	7151.06
53	E5	12	688870	307211	771591	1401742	5995.45
54	E6	12	675405	304549	766543	1383003	4143.45
55	E7	12	789731	340306	820790	1.50666e+06	10412.7
56	E8	12	839245	368745	876665	1.64261e+06	7131.08
57	E9	12	762457	344563	789949	1.49055e+06	7802.96
58	E10	12	796642	328768	781068	1.51606e+06	13307.1
59	E11	12	703611	271840	626483	1.2777e+06	6903.15
60	E12	12	419608	179875	409886	927065	1794.33
61	F1	12	795908	307349	647387	1.40955e+06	58119.1
62	F2	12	882087	337669	750608	1559637	11957.7
63	F3	12	716840	289455	660133	1.32678e+06	8982.29
64	F4	12	674112	290072	682694	1.33518e+06	5565.21
65	F5	12	689311	298323	721229	1.34699e+06	10964.5
66	F6	12	726527	326733	783141	1.46403e+06	5262.74
67	F7	12	734964	317306	709685	1343814	14929.6
68	F8	12	742126	327401	768252	1.48476e+06	3035.03
69	F9	12	730299	307532	730298	1.42888e+06	-5125.71
70	F10	12	788047	312595	726283	1.42374e+06	7832.32
71	F11	12	1.02259e+06	346483	783243	1.52223e+06	11538.5
72	F12	12	836533	299578	671225	1.41991e+06	9620.96
73	G1	12	996816	387673	887315	2.0173e+06	12507.4
74	G2	12	653685	286742	639436	1.41477e+06	11525.6
75	G3	12	574267	252966	617618	1.2713e+06	9246.97
76	G4	12	157014	19277	16332.5	13651.8	3550.14
77	G5	12	150612	19637.5	17711.5	16790.1	6965.87
78	G6	12	166653	21821.5	20614.2	19922.5	11960.5
79	G7	12	167213	24855.3	23163.1	21768.6	8110.68
80	G8	12	154961	21350.5	18415.2	17089.1	3259.69
81	G9	12	245939	34553.2	26883.7	25593.9	12886.2
82	G10	12	191163	24241	22876.2	21962.9	6112.74
83	G11	12	230909	27578.7	21774.8	20570.6	10138.2
84	G12	12	200501	21715.1	15017.4	15121.3	2933.39
85	H1	12	275059	32812.4	20352.4	22446.1	6814.21
86	H2	12	173216	19939.9	9889.43	13638.5	1993.75
87	H3	12	187384	23560.8	18169.1	18710	6709.01
88	H4	12	172574	21325.4	18356.2	17471.1	5230.64
89	H5	12	240467	27512.9	21084.5	18638.3	6049.7
90	H6	12	183040	21911.7	15928.9	13975.1	3441.65
91	H7	12	214152	26886.1	20737.5	19314.9	5264.33
92	H8	12	185067	23525.9	15213.3	15026.1	3462.03
93	H9	12	196506	22933.3	18963.3	16348.3	4168.23
94	H10	12	268823	31552.6	23574.3	24813.5	9772.58
95	H11	12	203029	23341.9	17447.7	17626.5	7875.6
96	H12	12	472481	78919.1	58921.8	76508.1	35356.2
1	A1	13	922935	347435	645860	1.5308e+06	56408.8
2	A2	13	735655	308476	641513	1374214	9880.73
3	A3	13	702901	280049	613768	1.28499e+06	8440.17
4	A4	13	692103	285971	655073	1.33253e+06	7832.97
5	A5	13	684476	284692	657503	1.32422e+06	6850.46
6	A6	13	621762	268918	624822	1.27301e+06	13423
7	A7	13	661310	274792	628550	1.26215e+06	6096.59
8	A8	13	739077	283624	620122	1.2031e+06	13235.6
9	A9	13	566267	241819	566217	1.13865e+06	4627.87
10	A10	13	629758	257153	583051	1.19799e+06	8014.79
11	A11	13	550334	228155	524093	1.10678e+06	3906.39
12	A12	13	1.30871e+06	427121	860685	1.74657e+06	19868
13	B1	13	815884	318670	660353	1.53531e+06	18208.6
14	B2	13	784288	305747	661690	1447242	7899.46
15	B3	13	762600	308270	680234	1425035	12426.9
16	B4	13	698298	295111	688259	1381475	6826.47
17	B5	13	686953	296717	701512	1.38058e+06	8447.19
18	B6	13	604954	275387	667570	1.3055e+06	4402.11
19	B7	13	627922	277882	657671	1.28897e+06	8476.78
20	B8	13	588242	255323	608941	1.17905e+06	4674.27
21	B9	13	611555	260706	617643	1.21755e+06	4047.63
22	B10	13	574709	248673	582477	1.17848e+06	10749.3
23	B11	13	851785	344866	810338	1.6185e+06	9423.35
24	B12	13	1.57821e+06	587610	1.24913e+06	2607796	14470.3
25	C1	13	871218	327794	659176	1.45409e+06	37020.9
26	C2	13	815553	326971	699781	1.49564e+06	475987
27	C3	13	766226	316498	693059	1.39115e+06	10292.3
28	C4	13	859177	341039	763720	1.45942e+06	23319.1
29	C5	13	762526	328667	750056	1.43245e+06	16773.7
30	C6	13	636100	280617	659711	1.27126e+06	7783.97
31	C7	13	667271	280597	637011	1.22798e+06	8252.83
32	C8	13	639106	270634	631738	1.19698e+06	4756.33
33	C9	13	564692	242363	566841	1.08407e+06	1761.84
34	C10	13	702166	291095	683320	1.31844e+06	6823.54
35	C11	13	1.01375e+06	396421	881959	1765083	15899.4
36	C12	13	927056	365193	710189	1646292	8738.41
37	D1	13	529917	220693	482682	1.03425e+06	4998.62
38	D2	13	807375	306780	656317	1.32674e+06	11106.2
39	D3	13	769181	313654	688265	1.35667e+06	7781.54
40	D4	13	749568	327046	765576	1.45778e+06	6277.82
41	D5	13	738329	329847	805752	1.49504e+06	4274.46
42	D6	13	678442	299175	720065	1.33504e+06	4014.98
43	D7	13	647102	278872	658340	1.23146e+06	8588
44	D8	13	631046	269668	628419	1.18578e+06	5855.9
45	D9	13	772022	319868	747213	1.37633e+06	10928.6
46	D10	13	837084	332805	741936	1.44028e+06	9947.09
47	D11	13	638219	267971	587804	1.26264e+06	3313.52
48	D12	13	549556	220862	472724	1.05249e+06	4830.64
49	E1	13	586516	239716	531521	1.16596e+06	6428.1
50	E2	13	669298	273360	637272	1.30479e+06	6519.85
51	E3	13	721130	282121	648125	1.26735e+06	15293.3
52	E4	13	717576	312039	771903	1.44709e+06	7885.58
53	E5	13	683539	304630	765740	1.39924e+06	4243.17
54	E6	13	670352	302651	760728	1.38067e+06	1874.83
55	E7	13	784081	334122	819157	1501773	7899.96
56	E8	13	831802	368503	875932	1.64047e+06	5178.39
57	E9	13	758072	342238	787849	1.48835e+06	9141.81
58	E10	13	792743	329416	777867	1.51268e+06	13588.6
59	E11	13	700555	270522	626334	1.27488e+06	5414.3
60	E12	13	415795	180512	409628	925462	1483.79
61	F1	13	791375	305925	645461	1.40654e+06	58485.5
62	F2	13	879064	336567	750514	1.55503e+06	10963.9
63	F3	13	712278	288854	659294	1.3233e+06	7858.29
64	F4	13	668893	291023	680740	1.3322e+06	5468.43
65	F5	13	683168	298820	719057	1.34326e+06	8576.67
66	F6	13	718124	323874	782612	1.46182e+06	4019.82
67	F7	13	730082	315005	709102	1.33927e+06	14163.1
68	F8	13	736323	325939	769176	1.48105e+06	5653.08
69	F9	13	727571	307284	729072	1.42727e+06	-2815.8
70	F10	13	778764	311354	724194	1.4197e+06	8091.24
71	F11	13	1.01651e+06	344806	781098	1.52127e+06	7088.96
72	F12	13	829296	298939	669621	1.41543e+06	10932
73	G1	13	990115	387259	885962	2.01508e+06	10567
74	G2	13	649699	285770	637781	1.41327e+06	12802.4
75	G3	13	571861	252765	615668	1270115	9409.24
76	G4	13	154310	19454.2	16828.7	12893.3	4455.55
77	G5	13	147784	19564.3	19319.8	17202.5	6731.61
78	G6	13	164771	21609.4	21015.9	19802.5	12488.7
79	G7	13	166228	23744.3	23170.6	21459.5	9638.54
80	G8	13	153274	21158.9	17649.9	15459.5	3299.21
81	G9	13	244178	32578.8	27411.8	26345.9	13530.1
82	G10	13	190815	24896.9	23835.3	20578.1	6331.03
83	G11	13	230402	27625.4	20508	21142.1	10077.4
84	G12	13	201063	19204.2	14448.5	15177.2	3975.95
85	H1	13	274515	33323.9	19178.7	23265.4	6998.22
86	H2	13	171765	19621	10216	13281.4	2002.23
87	H3	13	185453	22662.2	18235.2	18169.2	6426.36
88	H4	13	167677	22511.7	19084.6	17632.5	4882.41
89	H5	13	238486	27960.1	21449.9	17893.7	6117.03
90	H6	13	181200	22150.5	14342.4	13760	3886.88
91	H7	13	212505	26607.8	20650.3	20430.1	4411.94
92	H8	13	182140	21893.3	15304.5	15121.2	3908.38
93	H9	13	194019	22416.5	18802	17197.8	4343.6
94	H10	13	267101	31786	23085.8	24012.4	8656.99
95	H11	13	200019	21737.8	17296.2	17846.5	6891.42
96	H12	13	472290	77640.9	58684.1	76821.7	35529.2
1	A1	14	927313	348790	648589	1.53632e+06	55402.9
2	A2	14	741656	309676	642361	1.38146e+06	8553.74
3	A3	14	708461	281018	615384	1.28918e+06	8681.85
4	A4	14	696652	285720	656504	1.33773e+06	8069.02
5	A5	14	688714	285503	661008	1.32923e+06	7353.67
6	A6	14	624316	270063	626840	1.27589e+06	12464.6
7	A7	14	664242	275563	629784	1.26441e+06	7005.62
8	A8	14	744335	282167	621124	1.21077e+06	13542.8
9	A9	14	570658	244663	568644	1.14222e+06	5411.84
10	A10	14	633707	257283	584488	1.20169e+06	9413.18
11	A11	14	550687	228500	523452	1.11116e+06	2833.51
12	A12	14	1.31338e+06	427477	862378	1755228	20504.8
13	B1	14	819818	318337	662428	1.54014e+06	19932.6
14	B2	14	784975	306756	664320	1.4515e+06	7921.68
15	B3	14	766508	310691	684324	1.42946e+06	14111.5
16	B4	14	705550	296215	690892	1.38688e+06	5648.34
17	B5	14	689657	297383	705307	1.384e+06	7766.51
18	B6	14	608418	275688	666838	1.30635e+06	5068.7
19	B7	14	631885	280861	659779	1.29495e+06	9241.03
20	B8	14	590946	255146	611046	1.18392e+06	3724.68
21	B9	14	614291	261184	621289	1.22166e+06	3677.62
22	B10	14	579971	247790	584611	1183530	10585.2
23	B11	14	857350	344041	812014	1.62304e+06	8477.73
24	B12	14	1.58802e+06	586818	1.25152e+06	2614241	13734.6
25	C1	14	875548	329244	661888	1.46022e+06	38160.2
26	C2	14	816165	325810	702662	1.50137e+06	477924
27	C3	14	767685	316566	695211	1.39437e+06	9282.38
28	C4	14	861951	345600	767712	1.46329e+06	21806.4
29	C5	14	763517	330366	754181	1437606	17466.6
30	C6	14	635936	281811	665017	1273302	6878.5
31	C7	14	671230	281381	638834	1.23017e+06	8633.08
32	C8	14	640821	272692	633722	1.20003e+06	7593.14
33	C9	14	568931	242740	567777	1.08945e+06	908.91
34	C10	14	704993	290439	688134	1323256	5512.57
35	C11	14	1.01513e+06	395333	884608	1.76936e+06	14526.2
36	C12	14	931349	363935	712502	1.65258e+06	9048.81
37	D1	14	532200	221057	484628	1.0381e+06	5792.95
38	D2	14	807940	306157	656340	1.32934e+06	10466
39	D3	14	771578	314394	689648	1.36011e+06	7335.64
40	D4	14	750387	325821	768956	1.46341e+06	4710.36
41	D5	14	739937	330831	806409	1.49904e+06	5461.77
42	D6	14	679625	296177	723890	1.3387e+06	5480.17
43	D7	14	649947	284002	659631	1.23523e+06	10662.9
44	D8	14	632872	269174	631938	1.19233e+06	4015.88
45	D9	14	773646	322625	750046	1.3798e+06	10244
46	D10	14	839330	335874	747740	1.44442e+06	10195.7
47	D11	14	642138	269650	590270	1.26685e+06	5811.4
48	D12	14	552110	220850	474546	1057910	5162.64
49	E1	14	587905	240009	534368	1.16961e+06	6006.62
50	E2	14	671056	276142	638023	1.30894e+06	5104.15
51	E3	14	723997	281840	653153	1.27156e+06	16026
52	E4	14	719413	312365	774803	1.45247e+06	5309.86
53	E5	14	684599	305491	774508	1.40515e+06	4803.53
54	E6	14	673599	302735	763853	1383452	3765.83
55	E7	14	786210	339140	821655	1.50303e+06	10017.2
56	E8	14	835403	367253	878721	1.64389e+06	5719.97
57	E9	14	759921	343455	792432	1.49303e+06	7985.38
58	E10	14	794662	328880	781750	1519196	14584.5
59	E11	14	701049	272350	630329	1.28002e+06	5055.72
60	E12	14	418424	179040	411314	927497	1736.78
61	F1	14	792427	307002	648198	1.41119e+06	57526.2
62	F2	14	880076	336232	751273	1.56263e+06	12364.3
63	F3	14	714586	289888	662341	1.32957e+06	9471.14
64	F4	14	671219	289666	683678	1.33775e+06	5755.37
65	F5	14	685560	299086	722940	1.34974e+06	10291.4
66	F6	14	725313	325708	784559	1.46606e+06	4699.04
67	F7	14	731596	315572	708254	1.34392e+06	14806.4
68	F8	14	739393	327286	768627	1.48397e+06	4811.77
69	F9	14	733381	308248	730001	1.43271e+06	-3831.21
70	F10	14	782843	310957	726603	1.42721e+06	7673.27
71	F11	14	1.0167e+06	344344	784522	1523151	8668.13
72	F12	14	828580	296868	672793	1.4231e+06	10135.9
73	G1	14	994240	388661	889307	2.02117e+06	11497.7
74	G2	14	652127	286847	641710	1.4208e+06	12256.7
75	G3	14	572989	254134	618500	1.27382e+06	8340.83
76	G4	14	154109	19262	15086	14386.2	2997.57
77	G5	14	147998	19847.9	19639.8	17556.9	6517.17
78	G6	14	167215	22221.1	19738.1	18839.3	11509
79	G7	14	167405	24691.4	22938.6	21074.6	7492.89
80	G8	14	154066	19498.3	18697.4	17617.7	1988.82
81	G9	14	245297	33992.2	27730.1	25841.3	12736.8
82	G10	14	190009	24444.6	23039.5	21492.2	4734.86
83	G11	14	228994	27206.9	20642.6	19624.8	11086.8
84	G12	14	199535	19700.8	15348.2	14428	4553.57
85	H1	14	273148	33500.2	19053.6	22760.7	6877.39
86	H2	14	172202	18860.5	10014.9	13594.4	2742.65
87	H3	14	185786	24566.5	18974.8	18178.4	6432.01
88	H4	14	170047	20138.5	17595.5	17133	6328.54
89	H5	14	238542	27880.5	21048.7	18620.9	6975.93
90	H6	14	181305	22089.2	14967.4	13414.6	4028.11
91	H7	14	212847	27638.8	20813.4	19553.1	5337.57
92	H8	14	183215	23218	16161.7	15165	4964.81
93	H9	14	194544	23930.1	20220.9	17644	4052.64
94	H10	14	266192	32508	23971.2	23792.3	9345.27
95	H11	14	200353	23007.2	17145.4	17486.8	7908.07
96	H12	14	474478	79034.9	59085.9	77657.3	35622.8
1	A1	15	929671	348482	648927	1.53686e+06	56482.5
2	A2	15	747274	309228	643839	1.38052e+06	8719.69
3	A3	15	712997	282500	617081	1.29011e+06	8169.49
4	A4	15	699999	287512	655426	1.33733e+06	8653.3
5	A5	15	692411	284608	661339	1.33045e+06	7034.78
6	A6	15	629618	270356	627364	1.27835e+06	12569.7
7	A7	15	669108	276744	632155	1.26731e+06	5897.13
8	A8	15	747612	284169	621040	1.2102e+06	13789.1
9	A9	15	574012	243309	569185	1.14499e+06	4714.65
10	A10	15	644590	258183	584556	1.20273e+06	7676.25
11	A11	15	555623	231687	522600	1.11329e+06	2512.54
12	A12	15	1.32208e+06	431470	860514	1.75562e+06	20611.1
13	B1	15	819725	318558	661939	1.54148e+06	18383.4
14	B2	15	789464	308347	664292	1.45429e+06	7603.75
15	B3	15	770582	310798	682409	1.43008e+06	11740.8
16	B4	15	710058	297126	691184	1.38901e+06	6876.17
17	B5	15	695773	298184	705522	1.38687e+06	9007.47
18	B6	15	613458	274939	666117	1.30792e+06	5392
19	B7	15	636662	279946	656388	1.2947e+06	8867.42
20	B8	15	594210	256309	611984	1.18138e+06	5750.95
21	B9	15	618851	259809	618382	1.22265e+06	4591.47
22	B10	15	587426	249365	581473	1.18413e+06	10213.2
23	B11	15	859462	348338	809759	1.62568e+06	8114.89
24	B12	15	1.59922e+06	590569	1253759	2.61686e+06	11773.1
25	C1	15	874092	329621	660034	1460714	38074
26	C2	15	815034	326292	702072	1502967	476379
27	C3	15	767041	317125	694863	1.3945e+06	8625.83
28	C4	15	860939	344334	766301	1464154	21585.7
29	C5	15	762666	331781	756297	1.4363e+06	17315.1
30	C6	15	638642	279308	664252	1273639	6393.67
31	C7	15	668938	281485	639548	1.22995e+06	10158.6
32	C8	15	638555	271711	634754	1.19821e+06	6072.03
33	C9	15	567743	242186	568930	1.09046e+06	18.3341
34	C10	15	701866	290399	686814	1.32463e+06	6021.95
35	C11	15	1.01551e+06	395369	886672	1.76998e+06	16167.9
36	C12	15	929967	364842	712539	1.65471e+06	9533.99
37	D1	15	532094	221278	485446	1.0395e+06	4454.26
38	D2	15	805810	304915	655314	1.33246e+06	9724.06
39	D3	15	770544	314157	692613	1.36146e+06	7925.97
40	D4	15	748876	325070	770076	1.46495e+06	5086.78
41	D5	15	736502	331080	805202	1.5008e+06	7046.41
42	D6	15	681149	301104	728276	1.34195e+06	4295.6
43	D7	15	647567	281014	662973	1.23918e+06	8986.44
44	D8	15	634001	269322	629185	1192455	4562.07
45	D9	15	775477	320631	751604	1.38069e+06	10692
46	D10	15	837584	333681	747396	1.44799e+06	10242.5
47	D11	15	640350	270378	590722	1.26837e+06	4469.78
48	D12	15	551862	221548	474592	1.0579e+06	4615.32
49	E1	15	587314	240165	534286	1.17018e+06	6335.74
50	E2	15	670377	274996	639796	1.3114e+06	5664.9
51	E3	15	723706	283966	653620	1.27289e+06	15489.9
52	E4	15	721176	311857	773651	1.45122e+06	6303.15
53	E5	15	687262	306114	771668	1.40414e+06	6344.18
54	E6	15	674924	302310	762276	1.38688e+06	3988.74
55	E7	15	786640	336700	817058	1.50528e+06	7244.08
56	E8	15	835502	367714	875590	1.64467e+06	5299.48
57	E9	15	758224	343156	791716	1493873	8490.04
58	E10	15	797219	330751	778249	1.51917e+06	14578.3
59	E11	15	704210	272011	629133	1.28204e+06	5738.85
60	E12	15	416425	179714	411745	929214	2055.49
61	F1	15	794427	307229	647287	1.41166e+06	58416.2
62	F2	15	879616	339181	750837	1.56197e+06	11567.8
63	F3	15	715060	288642	661900	1.32916e+06	8028.25
64	F4	15	671441	288837	683425	1339671	4792.21
65	F5	15	684432	298389	722379	1.3508e+06	9753.67
66	F6	15	720635	325433	783578	1.46693e+06	4853.9
67	F7	15	732625	316562	709905	1.34127e+06	17061.5
68	F8	15	740386	329377	769322	1.48474e+06	5228.76
69	F9	15	732788	310497	732771	1.43619e+06	-3346.7
70	F10	15	784663	314279	726831	1428395	6123.43
71	F11	15	1.01678e+06	345465	783386	1.52271e+06	9005.18
72	F12	15	831607	297290	673266	1.42385e+06	8755.34
73	G1	15	997062	387806	889696	2.02522e+06	10897.8
74	G2	15	650385	287165	641495	1.41988e+06	12627.6
75	G3	15	572882	255065	619584	1.27433e+06	8729.15
76	G4	15	155049	18940.4	16304	13264.1	4353.75
77	G5	15	149375	20746.3	19369.3	16704.2	7149.66
78	G6	15	166328	22450.6	20691.2	18975.6	13709.6
79	G7	15	164460	23876.9	23379.9	21057.9	7937.18
80	G8	15	152958	20371.9	17710.4	16758	3042.22
81	G9	15	244344	34278.1	27305.9	24830.2	13104.8
82	G10	15	192038	25908.5	23682.6	22087.7	5634.92
83	G11	15	228551	27505.3	21401.4	19589.4	9424.11
84	G12	15	199001	20435.1	13935.7	14967.8	2415.01
85	H1	15	272820	33990	19348.5	22923.8	7679.75
86	H2	15	172609	19749.6	11060.7	14198.8	2426.7
87	H3	15	184677	22567.2	18860.3	18130.2	6277.89
88	H4	15	169419	20533.3	18668.4	16658.3	4519.23
89	H5	15	239301	27503.2	20960.5	18552.4	5969.44
90	H6	15	181341	22219.6	14201.6	13824.8	3312.21
91	H7	15	211979	26063.4	20372.1	20423.3	6279.22
92	H8	15	182382	22516.7	15139.5	15533.7	4964.03
93	H9	15	196430	24144.5	19709.5	17229.2	5807.92
94	H10	15	265500	30721.6	22474.1	22984.4	8263.57
95	H11	15	201138	24775	17787.7	18162.3	6250.25
96	H12	15	473587	78577	58520.9	78489	36989.5
1	A1	16	927211	347640	643780	1527366	55492.7
2	A2	16	751512	309553	640691	1.37256e+06	8755.42
3	A3	16	718068	282730	613590	1.28183e+06	7594.59
4	A4	16	704849	286068	654943	1.32949e+06	7636.28
5	A5	16	695040	285548	657636	1323885	6823.08
6	A6	16	629108	269478	624645	1.2709e+06	11657.4
7	A7	16	672091	274047	626463	1.25947e+06	5382.16
8	A8	16	748356	281224	617765	1.20333e+06	13030.5
9	A9	16	576414	244219	566612	1.13865e+06	4399.66
10	A10	16	654821	259672	581313	1194645	8564.26
11	A11	16	555921	230021	521122	1.10571e+06	3856.63
12	A12	16	1.32654e+06	430001	856333	1.74609e+06	21135.2
13	B1	16	822677	318624	659178	1.53351e+06	19097.4
14	B2	16	793987	306414	663788	1.44405e+06	8450.93
15	B3	16	778308	311530	680216	1.42229e+06	12716.6
16	B4	16	711590	296527	687005	1.3799e+06	5990.36
17	B5	16	700279	298469	702259	1377521	9149.83
18	B6	16	613374	274698	664260	1.29954e+06	5725.65
19	B7	16	636862	281257	653306	1.28531e+06	7548.42
20	B8	16	593746	254709	606321	1176216	5209.79
21	B9	16	618496	261539	616764	1.21465e+06	4349.46
22	B10	16	594119	249181	581134	1.17607e+06	9682.24
23	B11	16	858369	344135	806114	1.61451e+06	9519.72
24	B12	16	1.60368e+06	588939	1.24768e+06	2.60524e+06	12744
25	C1	16	866749	328614	659728	1.45264e+06	37402.9
26	C2	16	809972	323935	699271	1.49577e+06	470282
27	C3	16	762398	313731	690701	1.38678e+06	9562.35
28	C4	16	854067	343764	763217	1.45696e+06	22876.5
29	C5	16	758596	327534	752280	1.42629e+06	17712.6
30	C6	16	632216	279032	658922	1.26719e+06	5946.12
31	C7	16	665449	280618	635784	1.22204e+06	10583.7
32	C8	16	634933	267757	630183	1191385	4253.47
33	C9	16	561485	239187	566044	1.08395e+06	1444.89
34	C10	16	697994	289448	682688	1.3137e+06	4658.05
35	C11	16	1.00605e+06	393377	882146	1.76088e+06	15247.5
36	C12	16	923465	362297	706533	1.64298e+06	8420.41
37	D1	16	527029	220118	481934	1.0333e+06	4648.26
38	D2	16	800153	305536	654413	1.32309e+06	11338.8
39	D3	16	765871	313340	686994	1.35574e+06	6873.14
40	D4	16	742683	323734	765236	1.45487e+06	4952.23
41	D5	16	731388	330392	805532	1.49206e+06	3840.04
42	D6	16	673229	298637	721631	1332584	1714.28
43	D7	16	646521	279707	659783	1.23079e+06	9343.24
44	D8	16	628497	266014	628963	1.18345e+06	1726.92
45	D9	16	769395	319343	745370	1.37325e+06	9363.68
46	D10	16	832805	333627	742036	1.43682e+06	9269.41
47	D11	16	635572	268068	586522	1.25853e+06	3517.79
48	D12	16	548186	219759	470579	1.05094e+06	4847.7
49	E1	16	582653	238880	531440	1.16229e+06	6462.63
50	E2	16	666239	272358	638353	1303700	5181.68
51	E3	16	720884	283879	650316	1.26567e+06	14975.1
52	E4	16	713128	310750	771844	1.44176e+06	6497.54
53	E5	16	679144	302903	764537	1.39542e+06	5505.8
54	E6	16	668287	301582	761365	1.37551e+06	996.43
55	E7	16	782816	332379	817415	1.49528e+06	6634.17
56	E8	16	828717	365445	875508	1.63758e+06	4450.33
57	E9	16	754020	341977	785399	1.48573e+06	7485.71
58	E10	16	788920	327814	777644	1509746	13976.6
59	E11	16	695512	270368	627652	1.27344e+06	5875.82
60	E12	16	413352	178749	410630	922943	1131.96
61	F1	16	789068	304269	644780	1.40369e+06	56595.5
62	F2	16	873804	334503	747126	1551675	11758.5
63	F3	16	710427	285898	659120	1.32466e+06	8063.13
64	F4	16	665681	288427	679024	1.33053e+06	5434.87
65	F5	16	682090	295926	718651	1.34209e+06	10225.2
66	F6	16	714576	322731	783215	1.45821e+06	5014.92
67	F7	16	724589	312288	709554	1.33422e+06	16568
68	F8	16	731362	324801	765301	1.47867e+06	6174.48
69	F9	16	726491	307903	728694	1.42542e+06	-4754.48
70	F10	16	780300	309621	721163	1.41922e+06	7807.8
71	F11	16	1.00627e+06	343241	779578	1.51563e+06	10012.4
72	F12	16	824658	296921	670515	1.41613e+06	9418.99
73	G1	16	990012	386894	884971	2.01246e+06	12061.1
74	G2	16	643418	284516	636650	1.4111e+06	12047.8
75	G3	16	569829	251922	616353	1.26896e+06	8485.47
76	G4	16	153544	17498.4	16498.9	13706	3076.74
77	G5	16	147316	19180.5	18464.9	16204.1	6363.2
78	G6	16	165741	22140.1	19923.6	19319.3	11310.5
79	G7	16	164437	22871.6	22735.2	20103.4	7858.85
80	G8	16	152299	18857.3	18733.8	16177.6	2361.3
81	G9	16	243277	32280.4	25629.2	25831.9	13207.4
82	G10	16	188589	24038	23632.5	20464.8	5357.48
83	G11	16	226225	26499.6	20607.2	21224.8	11178.7
84	G12	16	198258	19275.2	15347.7	13887.9	3866.98
85	H1	16	268962	34376.6	18251	23001	7322.06
86	H2	16	170154	19329.4	9939.85	13496.2	2168.66
87	H3	16	183762	23498.5	18626.7	18457.2	6231.76
88	H4	16	167379	20203.6	17514.1	16918.9	5666.45
89	H5	16	237635	27788.7	21020.9	18097.7	5696
90	H6	16	177540	21851.3	14596.2	14064.2	4294.83
91	H7	16	209592	26886.3	20090.2	19105	5105.93
92	H8	16	179598	22429.2	15533.6	13621.5	3947.25
93	H9	16	192725	23294.4	18068.7	17623	4241.38
94	H10	16	263708	33495.9	23754.6	24472.7	7731.22
95	H11	16	197803	22368.7	17942.3	17561.2	9405.42
96	H12	16	472469	78747.5	59964	78380	35554.1
1	A1	17	941006	350244	647579	1.53272e+06	55685.2
2	A2	17	774471	312136	642949	1.37633e+06	9328.78
3	A3	17	739592	284914	614946	1.2873e+06	8199.4
4	A4	17	721327	287319	654967	1.33587e+06	7990.31
5	A5	17	709321	287844	659821	1.32906e+06	7791.13
6	A6	17	640049	271514	627522	1.2764e+06	12923.2
7	A7	17	692915	277406	629291	1.26502e+06	6109.9
8	A8	17	762342	284920	621997	1.2085e+06	12808.5
9	A9	17	585693	245596	565711	1.14313e+06	4586.57
10	A10	17	690871	262988	582003	1.19949e+06	7778.36
11	A11	17	567441	234904	525474	1.11016e+06	3113.08
12	A12	17	1.35803e+06	436246	861263	1.75309e+06	19916.5
13	B1	17	836189	321816	662267	1.54038e+06	18972.5
14	B2	17	816538	310660	665789	1.4502e+06	7572.51
15	B3	17	798115	312898	682303	1.42773e+06	12847.8
16	B4	17	730548	298052	688953	1.38571e+06	5872.53
17	B5	17	721768	301104	703140	1.38343e+06	7641.61
18	B6	17	623622	277420	665544	1.30516e+06	1915.97
19	B7	17	655303	282256	655953	1.29077e+06	8191.76
20	B8	17	608587	257239	611491	1.18062e+06	3790.72
21	B9	17	633031	263837	615606	1.22066e+06	3058.41
22	B10	17	618568	254445	581311	1180682	9820.03
23	B11	17	874052	347147	810273	1622722	8586.65
24	B12	17	1653241	597146	1.24822e+06	2.61161e+06	12724.2
25	C1	17	868906	328955	659195	1.45803e+06	37311.7
26	C2	17	812372	324568	698952	1.50037e+06	469135
27	C3	17	764518	315626	692864	1394050	9885.25
28	C4	17	856704	341543	765824	1.46176e+06	22397.6
29	C5	17	761499	327969	753900	1.43327e+06	17488.4
30	C6	17	636389	277193	661881	1269938	5851.88
31	C7	17	666778	281146	639088	1.22734e+06	6887.76
32	C8	17	638493	268092	630881	1.19729e+06	3671.24
33	C9	17	566146	241241	568790	1.08962e+06	1170.11
34	C10	17	701093	290155	683955	1.31975e+06	4748.27
35	C11	17	1.00738e+06	393733	883910	1.76485e+06	14661.4
36	C12	17	926158	362430	711221	1.65031e+06	7876.96
37	D1	17	530450	220678	483856	1035600	4977.38
38	D2	17	799403	305845	652672	1328841	10274.2
39	D3	17	765490	314332	691114	1.35973e+06	7449.75
40	D4	17	746760	323642	767852	1459301	5177.92
41	D5	17	734605	327276	804952	1.49687e+06	6075.93
42	D6	17	676037	297023	722566	1.34014e+06	1929.23
43	D7	17	647267	283184	661885	1233202	6220.44
44	D8	17	632328	267292	627504	1.19054e+06	3916.97
45	D9	17	772764	320373	748724	1.37981e+06	9884.27
46	D10	17	837057	332745	745518	1445749	9266.56
47	D11	17	635810	267909	586549	1.26505e+06	4827.28
48	D12	17	551104	221002	471251	1.05491e+06	4953.27
49	E1	17	586186	239601	532135	1.16623e+06	6090.12
50	E2	17	669983	273247	638223	1.30609e+06	5070.77
51	E3	17	720291	283151	650135	1.26872e+06	13894.1
52	E4	17	716802	310438	772436	1.44771e+06	5105.93
53	E5	17	680822	304416	769301	1397981	3903.43
54	E6	17	669334	303588	764106	1.38093e+06	2163.36
55	E7	17	785344	337569	819822	1.50346e+06	6496.93
56	E8	17	832464	365646	876518	1.64214e+06	5147.65
57	E9	17	754910	344183	790946	1.49e+06	7947.75
58	E10	17	789991	329346	780277	1.5161e+06	13863.4
59	E11	17	696925	272278	627925	1.27892e+06	5897.42
60	E12	17	418307	181419	410900	926307	2006.05
61	F1	17	791010	306216	649150	1.40798e+06	58043.3
62	F2	17	876370	337263	749418	1.55958e+06	11550.2
63	F3	17	715298	288466	659735	1.32752e+06	7806.48
64	F4	17	669468	287503	683285	1.33503e+06	8220.25
65	F5	17	684087	297720	721818	1.34682e+06	10083.5
66	F6	17	717967	323533	787546	1.46431e+06	4674.32
67	F7	17	730558	313263	708634	1.33907e+06	14160.4
68	F8	17	736777	328235	768470	1484394	4027.76
69	F9	17	728740	307636	734028	1.43033e+06	-5067.57
70	F10	17	781036	311515	725336	1.42561e+06	7185.04
71	F11	17	1.00775e+06	344619	782884	1.52077e+06	10413.4
72	F12	17	826585	298951	670570	1.4196e+06	10334.4
73	G1	17	990575	388232	888330	2020738	12376.1
74	G2	17	645205	284957	639869	1.41637e+06	10852
75	G3	17	571317	252811	617636	1.27286e+06	9070.85
76	G4	17	152007	18172.4	14992.7	13204	3502.3
77	G5	17	149301	19900.5	19897.7	16073.6	7337.26
78	G6	17	165399	22983.3	19216.6	18662.4	11362.3
79	G7	17	165021	23699.1	22200.2	21995.7	7502.04
80	G8	17	151082	18166.3	16711.5	17024.9	3141.64
81	G9	17	244659	33945.6	26798.2	26520.7	13029.4
82	G10	17	188310	24187.9	23368.4	21221.1	6179.67
83	G11	17	228596	25578.1	21004.3	20355.3	10270.3
84	G12	17	198953	21513.5	15078.3	15530.2	2881.35
85	H1	17	269757	33774.5	19951.2	23163.4	7089.19
86	H2	17	170647	20774.5	10796.6	13805.3	2687.02
87	H3	17	185391	23309.5	18778.9	18297.4	6653.49
88	H4	17	168894	20881.6	18001.9	16991.2	5597.07
89	H5	17	238010	27417.3	22272.1	18768.7	5873.25
90	H6	17	179309	21758.1	14104.1	14154.3	3841
91	H7	17	209044	25273.1	20116.7	19429.3	5007.73
92	H8	17	182268	21553.8	15648.5	15862.4	4572.74
93	H9	17	194030	23663.7	19070.8	16908.4	5298.64
94	H10	17	264660	30266	22932.1	24682	8548.63
95	H11	17	200263	22282.8	17990.8	17671.9	7002.95
96	H12	17	474816	79617.8	59455.2	78304	35831.4
1	A1	18	967730	354920	649122	1.53741e+06	56682.3
2	A2	18	812784	317245	643014	1.38045e+06	8829.32
3	A3	18	779754	290883	616503	1.28714e+06	8435.49
4	A4	18	753233	293873	658736	1.33728e+06	8181.9
5	A5	18	739805	292332	660140	1.33091e+06	8065.77
6	A6	18	663573	274739	626380	1.27712e+06	12963.8
7	A7	18	728758	282179	629367	1.26518e+06	6622.21
8	A8	18	789294	289311	623384	1.21062e+06	12040.6
9	A9	18	608763	248288	571058	1.14424e+06	5127.51
10	A10	18	753626	272520	587063	1.20369e+06	8204.54
11	A11	18	586304	235147	523209	1.11249e+06	3180.37
12	A12	18	1.40458e+06	443715	861470	1.75479e+06	21934.5
13	B1	18	858064	324089	662297	1.54055e+06	18817.2
14	B2	18	854762	316302	664974	1.45055e+06	8764.29
15	B3	18	837322	319111	683652	1.42887e+06	12543.6
16	B4	18	760542	302203	690989	1.38804e+06	6508.88
17	B5	18	762663	305346	703635	1.38555e+06	7943.49
18	B6	18	643921	279668	666330	1.3059e+06	4206.19
19	B7	18	692663	284221	657571	1.29122e+06	10223
20	B8	18	628562	260093	610313	1.18222e+06	5191
21	B9	18	651239	266146	619042	1.22001e+06	5385.65
22	B10	18	663894	256809	582018	1.18217e+06	8952.5
23	B11	18	900723	352165	810182	1.62527e+06	8620.56
24	B12	18	1.73103e+06	607912	1.25418e+06	2.61603e+06	13869
25	C1	18	871704	331343	662506	1.46127e+06	38358.8
26	C2	18	816459	327283	703420	1.50284e+06	465630
27	C3	18	765553	317286	695254	1.39599e+06	9357.52
28	C4	18	857864	344317	767536	1.46324e+06	22345.8
29	C5	18	761344	331982	754527	1.43108e+06	16757.1
30	C6	18	637007	282082	663522	1.27402e+06	8848.08
31	C7	18	667904	281364	637333	1.23104e+06	10028.2
32	C8	18	638034	270549	635241	1.19896e+06	6979.61
33	C9	18	566178	242645	568087	1.08879e+06	1304.63
34	C10	18	703617	289627	685454	1.3219e+06	6097.02
35	C11	18	1.0117e+06	395810	884955	1.76791e+06	14547.1
36	C12	18	929202	365786	712058	1.65144e+06	9589.84
37	D1	18	530204	221472	484751	1.0388e+06	3295.45
38	D2	18	802274	304994	653783	1.32894e+06	11394.3
39	D3	18	769227	312259	690070	1.36457e+06	8136.9
40	D4	18	746898	326136	767639	1.46157e+06	4796.75
41	D5	18	736788	331455	802839	1.50006e+06	4520.29
42	D6	18	680382	301106	720301	1.3369e+06	3533.15
43	D7	18	649774	280735	664915	1.23348e+06	9494.4
44	D8	18	632651	269589	629298	1.18807e+06	6270.47
45	D9	18	772463	319461	749248	1381706	9633.17
46	D10	18	836850	333563	747409	1446270	11252.8
47	D11	18	639014	268721	588560	1.26654e+06	5955.77
48	D12	18	552085	222483	473969	1.05613e+06	5228.96
49	E1	18	588791	240835	534096	1.17088e+06	6637.3
50	E2	18	671636	273779	639807	1.30833e+06	5765.93
51	E3	18	721673	283494	653415	1.27004e+06	16510.8
52	E4	18	716477	313023	775431	1.4472e+06	6702.1
53	E5	18	685039	306651	769527	1.40492e+06	6005.81
54	E6	18	669272	303952	763329	1.38417e+06	5462.99
55	E7	18	790247	340592	817408	1.50403e+06	8924.13
56	E8	18	838541	366365	877541	1.64542e+06	7973.28
57	E9	18	760042	344400	792184	1.49407e+06	10374.5
58	E10	18	794173	329568	778805	1.51736e+06	15277.7
59	E11	18	700479	272968	627865	1.28074e+06	6209.38
60	E12	18	417260	181155	411673	929445	2211.9
61	F1	18	797309	306450	649418	1.41087e+06	57946.2
62	F2	18	879970	338422	751261	1.55966e+06	11184.8
63	F3	18	720064	288887	663036	1328844	8997.92
64	F4	18	668275	287869	684167	1.33692e+06	6816.88
65	F5	18	685026	298584	724045	1.34888e+06	10059.9
66	F6	18	723264	325160	788504	1.46813e+06	3507.57
67	F7	18	733239	314388	708722	1.33783e+06	13193.1
68	F8	18	740686	326027	770468	1.48321e+06	3084.23
69	F9	18	733860	308388	729792	1.43485e+06	-4588.35
70	F10	18	783365	312471	727816	1.42706e+06	7330.82
71	F11	18	1.01106e+06	343336	782979	1.52514e+06	9883.57
72	F12	18	831408	299194	670860	1.42177e+06	10181.6
73	G1	18	991869	389076	892012	2.02373e+06	12577.2
74	G2	18	645819	284587	643613	1418669	11512.8
75	G3	18	572917	254529	619498	1.27624e+06	9427.06
76	G4	18	154018	18283.8	15135.1	13846.3	3431.19
77	G5	18	147103	18991.2	18221.9	16804.7	6588.15
78	G6	18	167667	22531	19079.9	18898.9	12128.8
79	G7	18	165247	23891.1	22911.3	21331.9	7733.38
80	G8	18	150992	20556.4	17166.6	16843	2042.58
81	G9	18	243409	33821.2	26065.3	26320.8	12137.5
82	G10	18	189682	24115.9	23147.8	21766.8	6197.45
83	G11	18	228139	25784.3	19705.8	20304.1	10565.2
84	G12	18	198479	19828.3	14222.7	14389.5	2837.3
85	H1	18	268527	34052.1	19523.3	22963.4	7667.26
86	H2	18	170396	19709.9	9971.9	14222.4	2814.51
87	H3	18	185837	23251.7	19187.9	18606.8	6118.46
88	H4	18	167851	20864.3	17704	16846.6	5117.05
89	H5	18	237164	26488.2	21258.6	19488.6	4309.98
90	H6	18	179013	22331	15249.7	14299	3711.04
91	H7	18	211353	25350.8	20277.8	19889.8	4572.56
92	H8	18	180481	20878.2	15022.4	15278.7	4699
93	H9	18	193454	22921.9	19578	17283.1	5286.88
94	H10	18	265530	30820.7	23680.5	23830.2	8896.55
95	H11	18	200204	24273.3	16808.6	19200.4	6169.55
96	H12	18	478896	78838.7	61059.5	79460.9	36266.6
1	A1	19	998176	358208	644080	1.52785e+06	56085.2
2	A2	19	877298	326051	639789	1.37529e+06	8568.17
3	A3	19	843930	297580	611152	1.28325e+06	8098.42
4	A4	19	800652	297110	653190	1.32921e+06	7311.05
5	A5	19	780511	296102	656729	1324270	7598.13
6	A6	19	693001	276783	622462	1.27219e+06	13928.5
7	A7	19	786005	288376	624739	1.25899e+06	5738.05
8	A8	19	824385	289635	617784	1.20489e+06	12282.8
9	A9	19	641696	251147	565819	1.1387e+06	6655.49
10	A10	19	860366	285731	581741	1.19496e+06	7359.25
11	A11	19	611165	239350	523160	1.10519e+06	1688.63
12	A12	19	1.47872e+06	455207	856033	1.74464e+06	20006.3
13	B1	19	891491	328361	658482	1.5352e+06	19016.5
14	B2	19	918898	322469	661754	1.44547e+06	8204.13
15	B3	19	899157	324715	678684	1.42251e+06	13192.3
16	B4	19	810606	306838	686920	1.38107e+06	8310.58
17	B5	19	830709	310751	697643	1.37658e+06	9452.64
18	B6	19	671236	280591	662757	1.29995e+06	5334.71
19	B7	19	750422	291400	654094	1.2869e+06	10777.1
20	B8	19	665316	262011	607682	1176735	4027.3
21	B9	19	683456	268479	614420	1.21618e+06	4430.44
22	B10	19	740058	265569	580744	1.17601e+06	9012.6
23	B11	19	933235	351491	807120	1613497	9804.47
24	B12	19	1.86017e+06	622341	1244634	2604024	13545.1
25	C1	19	861104	328459	656377	1.45357e+06	36739.7
26	C2	19	808037	325329	697083	1.49605e+06	460808
27	C3	19	758246	317055	689653	1.38912e+06	7863.37
28	C4	19	849589	340802	761430	1.45348e+06	21056.7
29	C5	19	753045	328251	748225	1.42486e+06	18572.4
30	C6	19	631327	280840	656552	1.26538e+06	5686.06
31	C7	19	661204	279726	635894	1.22242e+06	7560.69
32	C8	19	630578	268691	632023	1.19477e+06	6981.09
33	C9	19	559102	241145	562640	1.08342e+06	-318.604
34	C10	19	693857	288213	681174	1.3144e+06	7256.44
35	C11	19	1.00388e+06	394598	879358	1.75952e+06	13722.9
36	C12	19	919578	363407	706635	1642012	9901.62
37	D1	19	526085	219778	481733	1.03171e+06	5467.57
38	D2	19	792050	301462	650346	1.32302e+06	11052.6
39	D3	19	760635	314259	687200	1.35717e+06	7327.59
40	D4	19	740266	322885	763809	1451724	4247.16
41	D5	19	729172	324894	798248	1.49211e+06	6725.13
42	D6	19	670943	298846	719990	1333360	2233.78
43	D7	19	643261	279926	659541	1.22962e+06	5800.13
44	D8	19	623809	262206	623817	1.18139e+06	5367.33
45	D9	19	768622	317671	741697	1.37575e+06	10114
46	D10	19	827089	332178	739929	1437594	10342.8
47	D11	19	629488	268464	584577	1.25786e+06	4118.28
48	D12	19	547362	221427	469755	1.05034e+06	4327.91
49	E1	19	582247	238577	530690	1.16258e+06	5709.89
50	E2	19	666571	274062	636504	1.30495e+06	6343.31
51	E3	19	717291	281984	647392	1.26432e+06	15647.7
52	E4	19	710534	309396	771256	1.44028e+06	5134.91
53	E5	19	674322	304024	767632	1.39431e+06	6278.53
54	E6	19	662830	301622	756009	1.37791e+06	3578.01
55	E7	19	783623	337533	816439	1.49479e+06	5052.91
56	E8	19	834198	366642	871945	1.64102e+06	5372.13
57	E9	19	754968	343716	790211	1.4855e+06	7886.65
58	E10	19	787215	328609	776665	1.51029e+06	13981.9
59	E11	19	694028	270165	625723	1273879	5943.67
60	E12	19	414099	179034	408211	924251	1063.88
61	F1	19	791602	305550	644502	1.40464e+06	58441.7
62	F2	19	871544	335812	744733	1.55158e+06	11631.2
63	F3	19	714407	288100	659403	1.32386e+06	8020.95
64	F4	19	662049	288857	680691	1.33009e+06	6099.41
65	F5	19	677770	297146	718010	1.34283e+06	9642.67
66	F6	19	716638	322868	783335	1.46077e+06	6843.36
67	F7	19	730154	315619	704923	1.33313e+06	14676.2
68	F8	19	732805	324158	765672	1.47458e+06	5730.08
69	F9	19	725743	307610	724935	1.4286e+06	-4340.12
70	F10	19	776584	311982	722785	1.41977e+06	8365.2
71	F11	19	997450	344977	780086	1.51468e+06	9705.44
72	F12	19	821908	298009	667968	1.41329e+06	9359.49
73	G1	19	982948	385507	885314	2.01409e+06	11454.3
74	G2	19	639288	284692	636478	1.41247e+06	12834.3
75	G3	19	564375	251404	614684	1.26825e+06	8845.45
76	G4	19	150278	17596	15901.9	13589.7	3380.19
77	G5	19	148484	19329.6	27530.4	18974.2	7364.12
78	G6	19	163973	21712.8	19506.4	19839.5	11936.8
79	G7	19	164103	22982.5	22551.7	19414.6	7903.66
80	G8	19	148284	19636.8	16820.5	15887.8	4424.95
81	G9	19	241324	32362.2	26819.2	26007.6	11800.7
82	G10	19	186555	24987.4	22725.1	21271.7	6592.8
83	G11	19	226096	27194.2	20210.9	19998.4	9152.07
84	G12	19	194822	20316.1	14213.4	14479.4	3398.18
85	H1	19	265656	33665.3	18827	23066.6	6558.5
86	H2	19	169546	20349.8	12179.6	13761.2	1613.07
87	H3	19	183065	23125.2	18924.3	18085.1	6402.74
88	H4	19	166413	20406.9	18248.8	16313.8	5349.81
89	H5	19	235891	27600.9	20872.3	19018.2	7658.06
90	H6	19	178006	21489.3	14874	13716.9	4400.15
91	H7	19	207251	26012.2	20440.5	18369.2	5847.68
92	H8	19	179159	22232.5	15301.5	15055.7	3059.48
93	H9	19	189284	22123.9	19288.1	15991.6	5323.83
94	H10	19	263378	30261.8	22383.8	23437	7653.52
95	H11	19	196363	22115.3	19734.4	17500.3	7468.43
96	H12	19	473042	80526.6	59951.5	78402	36303
1	A1	20	1.08607e+06	371427	647699	1.53424e+06	55608.9
2	A2	20	1.02405e+06	344715	643044	1.37948e+06	8115.87
3	A3	20	987282	314453	616102	1.2883e+06	8270.88
4	A4	20	919796	312568	656619	1335592	7814.13
5	A5	20	882757	306490	659442	1.33043e+06	6403.2
6	A6	20	771841	285823	628675	1.27599e+06	12609.5
7	A7	20	921918	303146	631192	1.26478e+06	6700.12
8	A8	20	914797	299586	623180	1.21176e+06	12590.7
9	A9	20	726660	260470	567826	1145221	5217.43
10	A10	20	1.08672e+06	310592	584489	1.20076e+06	9565.81
11	A11	20	681435	249689	526082	1.11152e+06	2884.11
12	A12	20	1.65281e+06	478249	863363	1.75467e+06	20989.7
13	B1	20	974716	338586	660501	1.53989e+06	18344.7
14	B2	20	1.06197e+06	342340	665787	1.45094e+06	7683.7
15	B3	20	1.04263e+06	343058	684609	1427634	13076.6
16	B4	20	925068	318684	691744	1.38749e+06	5988.99
17	B5	20	981141	327765	703449	1.38397e+06	7943.43
18	B6	20	745755	288776	667650	1.30739e+06	6160.52
19	B7	20	881003	304446	657873	1.29099e+06	9382.06
20	B8	20	753371	271853	611505	1.18085e+06	6796.09
21	B9	20	767557	276246	619523	1222212	3829.07
22	B10	20	909800	285025	581870	1.18188e+06	8524.41
23	B11	20	1.02467e+06	366595	809241	1.62498e+06	7028.21
24	B12	20	2.16023e+06	664496	1253438	2.61566e+06	13436.9
25	C1	20	866558	328200	661463	1.45955e+06	38683.1
26	C2	20	812757	325222	703783	1.5014e+06	453088
27	C3	20	761945	315561	696956	1.3948e+06	7774.09
28	C4	20	850739	340738	764670	1.46011e+06	22114.8
29	C5	20	757802	328841	753516	1.43259e+06	19208.3
30	C6	20	633917	282040	664376	1.27211e+06	5692.91
31	C7	20	667530	280740	638143	1.22859e+06	9443.02
32	C8	20	634720	270578	632974	1.20026e+06	8049.13
33	C9	20	560799	242998	566893	1.08839e+06	1985.76
34	C10	20	699680	289586	688016	1.32172e+06	7395.76
35	C11	20	1.00399e+06	397590	887045	1.76478e+06	14940.7
36	C12	20	925430	361598	712356	1.65018e+06	9555.87
37	D1	20	527522	220342	483493	1.03655e+06	4379.83
38	D2	20	796935	302639	657009	1.3291e+06	11823.6
39	D3	20	765656	312435	693075	1.36113e+06	7227.15
40	D4	20	742641	325109	766394	1.45822e+06	6017.43
41	D5	20	733899	330371	805780	1.4964e+06	5420.67
42	D6	20	672850	295579	724110	1.33732e+06	1428.44
43	D7	20	647205	279426	663767	1.23355e+06	6397.7
44	D8	20	628482	266050	630923	1.18913e+06	2704.94
45	D9	20	771392	319783	748973	1.37797e+06	10977.2
46	D10	20	833279	331325	744975	1.44417e+06	10350.9
47	D11	20	635535	268626	587318	1.26381e+06	4071.66
48	D12	20	550370	220173	473530	1.05565e+06	5905.35
49	E1	20	587409	240772	533734	1169527	5648.35
50	E2	20	671988	273051	642087	1.30778e+06	5791.68
51	E3	20	729640	283607	651480	1.26979e+06	15444.8
52	E4	20	716871	310000	776923	1449028	7246.6
53	E5	20	681731	303618	770551	1.40242e+06	4609.55
54	E6	20	670087	301569	762900	1.38131e+06	4455.74
55	E7	20	800660	338283	823537	1504007	7051.97
56	E8	20	843794	371062	879911	1.6456e+06	8109.99
57	E9	20	761558	344621	794877	1.49073e+06	9767.26
58	E10	20	795860	326825	778591	1.51762e+06	14096.8
59	E11	20	696793	272002	627637	1.27982e+06	7353.91
60	E12	20	419943	179970	411111	928397	2017.87
61	F1	20	803206	307468	650390	1.40993e+06	58272
62	F2	20	881227	336573	750204	1.56231e+06	10483.9
63	F3	20	725810	290869	661589	1.32919e+06	6747.51
64	F4	20	667768	286979	682008	1.33665e+06	5303.48
65	F5	20	684333	296940	721383	1.34731e+06	10059
66	F6	20	722978	325182	785025	1.4648e+06	4209.62
67	F7	20	738146	316014	709922	1.33697e+06	13451.7
68	F8	20	741446	328443	769247	1.48283e+06	4798.6
69	F9	20	733045	307212	732832	1.43616e+06	-4804.48
70	F10	20	783198	312368	727661	1.42438e+06	7547.27
71	F11	20	1004628	342365	781178	1.51771e+06	10105.2
72	F12	20	832044	297519	671773	1.42106e+06	10073
73	G1	20	990246	386757	891447	2.0218e+06	11967.6
74	G2	20	641999	283813	639417	1417744	11987.2
75	G3	20	569290	252773	619808	1.27537e+06	8777.63
76	G4	20	151764	18535.1	15704.4	13228.4	3536.03
77	G5	20	149843	20397.6	26383.3	19133.4	8249.21
78	G6	20	167173	23471.6	20456.9	18851.5	11231.9
79	G7	20	165421	24864.8	23337.1	21645	7750.08
80	G8	20	149001	19890.4	17486.3	16967.3	3557.3
81	G9	20	243255	34763.6	26576.3	25419.7	13426.5
82	G10	20	188734	24527.4	22829.7	20171.1	5293.97
83	G11	20	227326	25960.2	21090.4	20817.6	9170.07
84	G12	20	196619	20750.6	14620.1	14759.2	3578.02
85	H1	20	266876	33416.2	18960.9	22809.4	7594.24
86	H2	20	169253	19271.5	11350	13255.7	2219.55
87	H3	20	184372	23152.2	18586.5	18471.9	7015.01
88	H4	20	167165	20658.1	16893.9	16271.7	5154.35
89	H5	20	237745	27195.4	20970.4	18797.2	6664.81
90	H6	20	179407	21834.2	13891.7	13956.2	3277.69
91	H7	20	208500	25481	20897.7	19016.6	5514.65
92	H8	20	179183	21254.3	15838.4	15387.5	4656.76
93	H9	20	192646	22650	18049.7	16392.8	5002.15
94	H10	20	264965	31444	22532.1	24176.1	9232.67
95	H11	20	197493	22896.8	18896.2	18228.6	6750.87
96	H12	20	477657	82678	61924.2	78762.6	38304.9
1	A1	21	1.24657e+06	395912	647047	1.52919e+06	56103.2
2	A2	21	1.28179e+06	380294	640514	1.37548e+06	8618.59
3	A3	21	1.24242e+06	345744	614878	1.28334e+06	8410.67
4	A4	21	1.12702e+06	334910	654227	1.33115e+06	7860
5	A5	21	1.06688e+06	325657	659010	1324496	6086.21
6	A6	21	907288	299857	625651	1.27094e+06	13270.4
7	A7	21	1155014	328470	628307	1.26085e+06	6399.18
8	A8	21	1.07189e+06	318700	622027	1205514	12162.3
9	A9	21	869866	275893	566011	1.14176e+06	6636.39
10	A10	21	1.47308e+06	356955	582345	1.19587e+06	7373.01
11	A11	21	797014	266170	520948	1.10845e+06	2720.85
12	A12	21	1959937	524427	860518	1.74903e+06	19283.9
13	B1	21	1.12313e+06	360162	659612	1.53606e+06	19154.9
14	B2	21	1.31932e+06	371911	660869	1446353	7813.01
15	B3	21	1.29577e+06	370205	682736	1.42196e+06	11970
16	B4	21	1.13284e+06	342359	688807	1.38197e+06	6542.72
17	B5	21	1.24699e+06	351520	702338	1.37762e+06	9500.13
18	B6	21	877200	300090	665916	1.30089e+06	5101.43
19	B7	21	1.11369e+06	326552	657349	1.28697e+06	8824.11
20	B8	21	905803	289093	608698	1175433	3376.95
21	B9	21	908970	290540	616297	1.21733e+06	4716.96
22	B10	21	1.20045e+06	317130	583333	1.17934e+06	9823.98
23	B11	21	1.17852e+06	384667	809977	1616602	8883.94
24	B12	21	2.68691e+06	738899	1.24598e+06	2.60622e+06	14557
25	C1	21	860968	328206	658830	1.45557e+06	37740.3
26	C2	21	807561	324799	699974	1.49652e+06	414230
27	C3	21	758455	314496	692053	1.39016e+06	8907.17
28	C4	21	850483	341846	760788	1.45536e+06	21964.8
29	C5	21	753736	326954	749318	1.42524e+06	16809
30	C6	21	632768	279118	660113	1.26804e+06	7658.81
31	C7	21	662601	279979	635243	1.22122e+06	8971.81
32	C8	21	631028	268607	631866	1.19544e+06	4639.65
33	C9	21	560907	239358	566510	1.08735e+06	-250.741
34	C10	21	696441	289037	683968	1.31602e+06	6149.68
35	C11	21	1.00228e+06	395381	883128	1.75989e+06	15440.8
36	C12	21	920460	363575	709563	1.6445e+06	9351.15
[truncated: 18,876 more rows]

## Sheet: Amplification Data
Block Type	96-Well Block (0.2mL)
Calibration Background is expired	No
Calibration Background performed on	11-24-2020
Calibration Normalization FAM-ROX is expired	No
Calibration Normalization FAM-ROX performed on	11-24-2020
Calibration Normalization VIC-ROX is expired	No
Calibration Normalization VIC-ROX performed on	11-24-2020
Calibration Pure Dye CY3 is expired	Yes
Calibration Pure Dye CY3 performed on	03-26-2020
Calibration Pure Dye CY5 is expired	Yes
Calibration Pure Dye CY5 performed on	03-26-2020
Calibration Pure Dye FAM is expired	No
Calibration Pure Dye FAM performed on	11-24-2020
Calibration Pure Dye NED is expired	No
Calibration Pure Dye NED performed on	09-15-2020
Calibration Pure Dye ROX is expired	No
Calibration Pure Dye ROX performed on	11-24-2020
Calibration Pure Dye SYBR is expired	No
Calibration Pure Dye SYBR performed on	11-24-2020
Calibration Pure Dye TAMRA is expired	No
Calibration Pure Dye TAMRA performed on	11-24-2020
Calibration Pure Dye VIC is expired	No
Calibration Pure Dye VIC performed on	11-24-2020
Calibration ROI is expired	No
Calibration ROI performed on	11-24-2020
Calibration Uniformity is expired	No
Calibration Uniformity performed on	11-24-2020
Chemistry	SYBR_GREEN
Date Created	2021-05-17 15:28:53 PM EDT
Experiment Barcode
Experiment Comment
Experiment File Name	P:\ABI-2\Sapieha\Roberto\CNV B6\Choroid\2021-05-17 Adipoq-cre and Adipoq-cre-prdm16 Sham and CNV choro n7-9 TNF and PLGF.eds
Experiment Name	2021-05-17 Adipoq-cre and Adipoq-cre-prdm16 Sham and CNV choro n7-9 TNF and PLGF
Experiment Run End Time	2021-05-17 18:17:33 PM EDT
Experiment Type	Comparative Cт (ΔΔCт)
Instrument Name	278870006
Instrument Serial Number	278870006
Instrument Type	QuantStudio(TM) 7 Flex System
Passive Reference	ROX
Quantification Cycle Method	Ct
Signal Smoothing On	true
Stage/ Cycle where Analysis is performed	Stage 2, Step 2
User Name
Well	Cycle	Target Name	Rn	Delta Rn
1	1	B-act	0.579255	0.00668557
1	2	B-act	0.577817	0.00519667
1	3	B-act	0.57464	0.00196923
1	4	B-act	0.573097	0.000375013
1	5	B-act	0.572866	9.39458e-05
1	6	B-act	0.574584	0.0017607
1	7	B-act	0.57434	0.00146634
1	8	B-act	0.571612	-0.00131294
1	9	B-act	0.570782	-0.00219351
1	10	B-act	0.5704	-0.00262627
1	11	B-act	0.570574	-0.00250298
1	12	B-act	0.571647	-0.00147996
1	13	B-act	0.571989	-0.00118864
1	14	B-act	0.572994	-0.000235294
1	15	B-act	0.575429	0.00214928
1	16	B-act	0.577055	0.00372507
1	17	B-act	0.584525	0.0111442
1	18	B-act	0.601254	0.0278224
1	19	B-act	0.626706	0.053224
1	20	B-act	0.683607	0.110074
1	21	B-act	0.792279	0.218696
1	22	B-act	0.988429	0.414795
1	23	B-act	1.32341	0.74973
1	24	B-act	1.82066	1.24692
1	25	B-act	2.41276	1.83898
1	26	B-act	2.92047	2.34664
1	27	B-act	3.31336	2.73947
1	28	B-act	3.60081	3.02687
1	29	B-act	3.81885	3.24486
1	30	B-act	3.98557	3.41153
1	31	B-act	4.11273	3.53864
1	32	B-act	4.22939	3.65525
1	33	B-act	4.30123	3.72704
1	34	B-act	4.34836	3.77412
1	35	B-act	4.39729	3.82299
1	36	B-act	4.44255	3.86821
1	37	B-act	4.478	3.90361
1	38	B-act	4.50878	3.93434
1	39	B-act	4.51741	3.94291
1	40	B-act	4.53357	3.95902
2	1	B-act	0.5143	0.00453551
2	2	B-act	0.513916	0.00451753
2	3	B-act	0.510019	0.000985147
2	4	B-act	0.508551	-0.000117216
2	5	B-act	0.508266	-3.60093e-05
2	6	B-act	0.508532	0.00059511
2	7	B-act	0.508164	0.000592572
2	8	B-act	0.506402	-0.000803761
2	9	B-act	0.505745	-0.0010955
2	10	B-act	0.505415	-0.00105989
2	11	B-act	0.505295	-0.000814356
2	12	B-act	0.505137	-0.000606608
2	13	B-act	0.505325	-5.3333e-05
2	14	B-act	0.507427	0.00241385
2	15	B-act	0.512733	0.00808567
2	16	B-act	0.518618	0.0143359
2	17	B-act	0.533397	0.029481
2	18	B-act	0.561402	0.057851
2	19	B-act	0.61352	0.110335
2	20	B-act	0.719694	0.216875
2	21	B-act	0.91155	0.409095
2	22	B-act	1.2426	0.740511
2	23	B-act	1.75841	1.25668
2	24	B-act	2.41622	1.91486
2	25	B-act	3.05931	2.55832
2	26	B-act	3.53619	3.03556
2	27	B-act	3.87749	3.37723
2	28	B-act	4.11275	3.61285
2	29	B-act	4.28153	3.782
2	30	B-act	4.415	3.91584
2	31	B-act	4.50788	4.00908
2	32	B-act	4.60647	4.10803
2	33	B-act	4.66737	4.1693
2	34	B-act	4.70036	4.20266
2	35	B-act	4.73765	4.24031
2	36	B-act	4.77253	4.27556
2	37	B-act	4.79026	4.29366
2	38	B-act	4.79805	4.30181
2	39	B-act	4.80123	4.30536
2	40	B-act	4.81625	4.32074
3	1	B-act	0.513924	0.0053476
3	2	B-act	0.512171	0.00306313
3	3	B-act	0.510526	0.000886315
3	4	B-act	0.51057	0.000398931
3	5	B-act	0.511668	0.000965477
3	6	B-act	0.513243	0.00200862
3	7	B-act	0.512894	0.00112898
3	8	B-act	0.510259	-0.00203823
3	9	B-act	0.510043	-0.00278537
3	10	B-act	0.511856	-0.00150387
3	11	B-act	0.512395	-0.00149576
3	12	B-act	0.512892	-0.00153086
3	13	B-act	0.51336	-0.00159386
3	14	B-act	0.51596	0.000474304
3	15	B-act	0.521102	0.00508532
3	16	B-act	0.527281	0.0107326
3	17	B-act	0.542427	0.0253477
3	18	B-act	0.573905	0.0562941
3	19	B-act	0.629335	0.111192
3	20	B-act	0.740589	0.221915
3	21	B-act	0.942662	0.423456
3	22	B-act	1.29023	0.770492
3	23	B-act	1.82739	1.30712
3	24	B-act	2.49011	1.96931
3	25	B-act	3.11209	2.59076
3	26	B-act	3.56754	3.04567
3	27	B-act	3.90415	3.38176
3	28	B-act	4.13306	3.61013
3	29	B-act	4.3057	3.78224
3	30	B-act	4.43775	3.91376
3	31	B-act	4.54714	4.02262
3	32	B-act	4.64708	4.12203
3	33	B-act	4.7072	4.18162
3	34	B-act	4.74763	4.22152
3	35	B-act	4.78531	4.25866
3	36	B-act	4.81619	4.28901
3	37	B-act	4.83731	4.3096
3	38	B-act	4.85052	4.32228
3	39	B-act	4.85798	4.32921
3	40	B-act	4.87595	4.34665
4	1	B-act	0.486815	0.00314627
4	2	B-act	0.486076	0.00221532
4	3	B-act	0.485652	0.00159899
4	4	B-act	0.484633	0.000388607
4	5	B-act	0.484596	0.000158933
4	6	B-act	0.485851	0.00122223
4	7	B-act	0.485692	0.000870964
4	8	B-act	0.48395	-0.00106337
4	9	B-act	0.483425	-0.00178061
4	10	B-act	0.483168	-0.00222996
4	11	B-act	0.483382	-0.00220852
4	12	B-act	0.484592	-0.00119037
4	13	B-act	0.485039	-0.000935966
4	14	B-act	0.486701	0.000534582
4	15	B-act	0.490993	0.0046345
4	16	B-act	0.495968	0.00941662
4	17	B-act	0.507082	0.0203386
4	18	B-act	0.53135	0.044415
4	19	B-act	0.572769	0.0856416
4	20	B-act	0.659997	0.172677
4	21	B-act	0.820323	0.332811
4	22	B-act	1.10806	0.620357
4	23	B-act	1.57667	1.08877
4	24	B-act	2.22345	1.73536
4	25	B-act	2.93733	2.44905
4	26	B-act	3.50419	3.01571
4	27	B-act	3.89249	3.40382
4	28	B-act	4.15942	3.67056
4	29	B-act	4.34599	3.85694
4	30	B-act	4.48358	3.99434
4	31	B-act	4.59409	4.10466
4	32	B-act	4.70045	4.21082
4	33	B-act	4.76074	4.27093
4	34	B-act	4.7921	4.30209
4	35	B-act	4.82691	4.3367
4	36	B-act	4.8605	4.3701
4	37	B-act	4.8777	4.38711
4	38	B-act	4.88709	4.39631
4	39	B-act	4.89049	4.39952
4	40	B-act	4.90599	4.41483
5	1	B-act	0.48143	0.00303952
5	2	B-act	0.480171	0.00141738
5	3	B-act	0.479343	0.000226082
5	4	B-act	0.479514	3.41505e-05
5	5	B-act	0.480089	0.000246696
5	6	B-act	0.481188	0.000982838
5	7	B-act	0.481254	0.000686211
5	8	B-act	0.480765	-0.000166439
5	9	B-act	0.480846	-0.000447509
5	10	B-act	0.480594	-0.00106269
5	11	B-act	0.480645	-0.00137482
5	12	B-act	0.481372	-0.00101094
5	13	B-act	0.481663	-0.00108244
5	14	B-act	0.483078	-3.02716e-05
5	15	B-act	0.48647	0.00299913
5	16	B-act	0.490185	0.00635043
5	17	B-act	0.500072	0.0158746
5	18	B-act	0.522183	0.0376231
5	19	B-act	0.558238	0.0733156
5	20	B-act	0.634273	0.148987
5	21	B-act	0.776236	0.290587
5	22	B-act	1.03111	0.545098
5	23	B-act	1.45725	0.970876
5	24	B-act	2.06865	1.58191
5	25	B-act	2.78382	2.29672
5	26	B-act	3.38964	2.90217
5	27	B-act	3.81276	3.32494
5	28	B-act	4.09319	3.605
5	29	B-act	4.29522	3.80667
5	30	B-act	4.43988	3.95097
5	31	B-act	4.55013	4.06085
5	32	B-act	4.65403	4.16439
5	33	B-act	4.71771	4.22771
5	34	B-act	4.75805	4.26769
5	35	B-act	4.80756	4.31683
5	36	B-act	4.8433	4.35221
5	37	B-act	4.85808	4.36663
5	38	B-act	4.86392	4.37211
5	39	B-act	4.86636	4.37418
5	40	B-act	4.88061	4.38807
6	1	B-act	0.454186	0.00284715
6	2	B-act	0.452962	0.00116529
6	3	B-act	0.453061	0.000806766
6	4	B-act	0.452922	0.000209619
6	5	B-act	0.453582	0.000411682
6	6	B-act	0.455147	0.00151848
6	7	B-act	0.455082	0.000995753
6	8	B-act	0.453559	-0.000985115
6	9	B-act	0.453477	-0.00152522
6	10	B-act	0.454818	-0.000641489
6	11	B-act	0.454994	-0.000924013
6	12	B-act	0.454567	-0.00180842
6	13	B-act	0.454543	-0.00229095
6	14	B-act	0.456005	-0.00128652
6	15	B-act	0.459777	0.00202756
6	16	B-act	0.461699	0.00349187
6	17	B-act	0.468985	0.0103198
6	18	B-act	0.486528	0.0274052
6	19	B-act	0.51459	0.0550088
6	20	B-act	0.575028	0.114989
6	21	B-act	0.686427	0.22593
6	22	B-act	0.894098	0.433143
6	23	B-act	1.25177	0.79036
6	24	B-act	1.79573	1.33386
6	25	B-act	2.49286	2.03053
6	26	B-act	3.1574	2.69462
6	27	B-act	3.63632	3.17307
6	28	B-act	3.94626	3.48255
6	29	B-act	4.16536	3.7012
6	30	B-act	4.32505	3.86043
6	31	B-act	4.44207	3.977
6	32	B-act	4.55165	4.08612
6	33	B-act	4.6133	4.14731
6	34	B-act	4.65332	4.18687
6	35	B-act	4.69897	4.23206
6	36	B-act	4.73555	4.26818
6	37	B-act	4.75666	4.28884
6	38	B-act	4.76521	4.29693
6	39	B-act	4.7693	4.30056
6	40	B-act	4.79004	4.32085
7	1	B-act	0.4946	0.00429334
7	2	B-act	0.492669	0.00226818
7	3	B-act	0.489111	-0.00138346
7	4	B-act	0.488169	-0.00241948
7	5	B-act	0.491418	0.000735576
7	6	B-act	0.494851	0.0040738
7	7	B-act	0.49448	0.00360891
7	8	B-act	0.49045	-0.000514864
7	9	B-act	0.489664	-0.00139421
7	10	B-act	0.490494	-0.000659044
7	11	B-act	0.490417	-0.00082978
7	12	B-act	0.489293	-0.00204768
7	13	B-act	0.489228	-0.00220679
7	14	B-act	0.490994	-0.000535119
7	15	B-act	0.495195	0.00357215
7	16	B-act	0.500015	0.00829794
7	17	B-act	0.51436	0.0225489
7	18	B-act	0.543624	0.0517196
7	19	B-act	0.594867	0.102869
7	20	B-act	0.699567	0.207474
7	21	B-act	0.889055	0.396868
7	22	B-act	1.22259	0.730312
7	23	B-act	1.74125	1.24888
7	24	B-act	2.4039	1.91143
7	25	B-act	3.06112	2.56856
7	26	B-act	3.5462	3.05354
7	27	B-act	3.88861	3.39586
7	28	B-act	4.12032	3.62748
7	29	B-act	4.29047	3.79753
7	30	B-act	4.41717	3.92414
7	31	B-act	4.5101	4.01697
7	32	B-act	4.60346	4.11024
7	33	B-act	4.65301	4.15969
7	34	B-act	4.67925	4.18584
7	35	B-act	4.71891	4.22541
7	36	B-act	4.7491	4.2555
7	37	B-act	4.76473	4.27104
7	38	B-act	4.77008	4.27629
7	39	B-act	4.77172	4.27785
7	40	B-act	4.78439	4.29042
8	1	B-act	0.56182	-0.00435727
8	2	B-act	0.565799	-0.00113548
8	3	B-act	0.567841	0.000149863
8	4	B-act	0.56802	-0.000429163
8	5	B-act	0.570513	0.0013068
8	6	B-act	0.571469	0.00150561
8	7	B-act	0.571183	0.000462026
8	8	B-act	0.5703	-0.00117784
8	9	B-act	0.570328	-0.00190713
8	10	B-act	0.572532	-0.000460674
8	11	B-act	0.573196	-0.000553803
8	12	B-act	0.574235	-0.000272436
8	13	B-act	0.574356	-0.000908563
8	14	B-act	0.57547	-0.000551499
8	15	B-act	0.579616	0.00283682
8	16	B-act	0.582616	0.00508001
8	17	B-act	0.592283	0.0139893
8	18	B-act	0.613692	0.0346414
8	19	B-act	0.648001	0.0681928
8	20	B-act	0.720591	0.140026
8	21	B-act	0.854879	0.273557
8	22	B-act	1.09847	0.51639
8	23	B-act	1.50647	0.923635
8	24	B-act	2.09523	1.51163
8	25	B-act	2.78988	2.20553
8	26	B-act	3.38918	2.80407
8	27	B-act	3.8149	3.22904
8	28	B-act	4.10266	3.51604
8	29	B-act	4.31291	3.72553
8	30	B-act	4.46814	3.88
8	31	B-act	4.58202	3.99313
8	32	B-act	4.69071	4.10106
8	33	B-act	4.76268	4.17227
8	34	B-act	4.80354	4.21237
8	35	B-act	4.84675	4.25483
8	36	B-act	4.88236	4.28967
8	37	B-act	4.89951	4.30607
8	38	B-act	4.90839	4.3142
8	39	B-act	4.91018	4.31522
8	40	B-act	4.91919	4.32347
9	1	B-act	0.461146	0.00112138
9	2	B-act	0.462727	0.00215912
9	3	B-act	0.461497	0.000384985
9	4	B-act	0.461891	0.00023534
9	5	B-act	0.462525	0.00032617
9	6	B-act	0.464425	0.00168208
9	7	B-act	0.464755	0.00146851
9	8	B-act	0.464524	0.00069379
9	9	B-act	0.463797	-0.000576512
9	10	B-act	0.462909	-0.0020084
9	11	B-act	0.462804	-0.00265709
9	12	B-act	0.463539	-0.00246564
9	13	B-act	0.463986	-0.00256218
9	14	B-act	0.46614	-0.000951938
9	15	B-act	0.469455	0.00181997
9	16	B-act	0.47279	0.00461092
9	17	B-act	0.480661	0.0119379
9	18	B-act	0.500242	0.0309753
9	19	B-act	0.534059	0.0642493
9	20	B-act	0.605172	0.134819
9	21	B-act	0.735869	0.264972
9	22	B-act	0.977368	0.505927
9	23	B-act	1.38221	0.910222
9	24	B-act	1.97029	1.49776
9	25	B-act	2.67742	2.20435
9	26	B-act	3.29398	2.82037
9	27	B-act	3.737	3.26284
9	28	B-act	4.03968	3.56498
9	29	B-act	4.25703	3.78178
9	30	B-act	4.41952	3.94373
9	31	B-act	4.54049	4.06415
9	32	B-act	4.64812	4.17125
9	33	B-act	4.72383	4.24641
9	34	B-act	4.7672	4.28924
9	35	B-act	4.8082	4.32969
9	36	B-act	4.84687	4.36781
9	37	B-act	4.86841	4.38881
9	38	B-act	4.8828	4.40266
9	39	B-act	4.88543	4.40475
9	40	B-act	4.89391	4.41268
10	1	B-act	0.488579	0.0010151
10	2	B-act	0.488239	0.000403816
10	3	B-act	0.487994	-0.000111747
10	4	B-act	0.487567	-0.000809491
10	5	B-act	0.48895	0.000302928
10	6	B-act	0.491032	0.00211376
10	7	B-act	0.490707	0.0015183
10	8	B-act	0.487961	-0.00149896
10	9	B-act	0.487595	-0.00213602
10	10	B-act	0.489415	-0.000586613
10	11	B-act	0.489997	-0.00027534
10	12	B-act	0.490966	0.000422678
10	13	B-act	0.491874	0.0010605
10	14	B-act	0.49485	0.00376522
10	15	B-act	0.504062	0.0127066
10	16	B-act	0.516291	0.0246651
10	17	B-act	0.544216	0.0523187
10	18	B-act	0.59779	0.105622
10	19	B-act	0.694318	0.20188
10	20	B-act	0.880934	0.388225
10	21	B-act	1.20373	0.710752
10	22	B-act	1.71286	1.21961
10	23	B-act	2.38663	1.89311
10	24	B-act	3.05443	2.56064
10	25	B-act	3.56361	3.06955
10	26	B-act	3.91801	3.42368
10	27	B-act	4.17201	3.6774
10	28	B-act	4.3427	3.84782
10	29	B-act	4.46981	3.97467
10	30	B-act	4.56684	4.07142
10	31	B-act	4.64403	4.14834
10	32	B-act	4.72391	4.22795
10	33	B-act	4.76512	4.26889
10	34	B-act	4.78946	4.29296
10	35	B-act	4.82582	4.32905
10	36	B-act	4.85041	4.35337
10	37	B-act	4.85588	4.35857
10	38	B-act	4.8588	4.36121
10	39	B-act	4.85831	4.36046
10	40	B-act	4.86123	4.3631
11	1	B-act	0.470694	0.00207948
11	2	B-act	0.470402	0.00185126
11	3	B-act	0.468689	0.000202964
11	4	B-act	0.467223	-0.00119926
11	5	B-act	0.468412	5.37631e-05
11	6	B-act	0.471199	0.00290529
11	7	B-act	0.470705	0.00247513
11	8	B-act	0.466514	-0.00165185
11	9	B-act	0.465816	-0.00228616
11	10	B-act	0.467304	-0.000733446
11	11	B-act	0.467538	-0.000435741
11	12	B-act	0.467223	-0.000685981
11	13	B-act	0.46682	-0.00102506
11	14	B-act	0.466849	-0.00093186
11	15	B-act	0.471029	0.00331221
11	16	B-act	0.473915	0.00626146
11	17	B-act	0.482535	0.014946
11	18	B-act	0.499586	0.0320615
11	19	B-act	0.527402	0.0599408
11	20	B-act	0.587554	0.120158
11	21	B-act	0.698062	0.230729
11	22	B-act	0.905404	0.438136
11	23	B-act	1.26059	0.793388
11	24	B-act	1.79092	1.32378
11	25	B-act	2.46158	1.9945
11	26	B-act	3.0932	2.62619
11	27	B-act	3.54824	3.08129
11	28	B-act	3.8468	3.37991
11	29	B-act	4.06667	3.59985
11	30	B-act	4.22797	3.76122
11	31	B-act	4.34712	3.88043
11	32	B-act	4.45518	3.98855
11	33	B-act	4.52209	4.05552
11	34	B-act	4.56565	4.09915
11	35	B-act	4.60646	4.14002
11	36	B-act	4.63993	4.17356
11	37	B-act	4.662	4.19569
11	38	B-act	4.67598	4.20974
11	39	B-act	4.67884	4.21266
11	40	B-act	4.68795	4.22184
12	1	B-act	0.677211	-0.0127476
12	2	B-act	0.682471	-0.00957979
12	3	B-act	0.688422	-0.00572131
12	4	B-act	0.694143	-0.00209332
12	5	B-act	0.69861	0.000281249
12	6	B-act	0.705657	0.0052361
12	7	B-act	0.706895	0.00438182
12	8	B-act	0.706224	0.00161799
12	9	B-act	0.707087	0.000388439
12	10	B-act	0.70912	0.000329227
12	11	B-act	0.710148	-0.000735039
12	12	B-act	0.713145	0.000169437
12	13	B-act	0.713499	-0.00156914
12	14	B-act	0.714118	-0.00304235
12	15	B-act	0.72001	0.000756887
12	16	B-act	0.725749	0.00440341
12	17	B-act	0.740653	0.0172155
12	18	B-act	0.769271	0.0437402
12	19	B-act	0.817458	0.0898349
12	20	B-act	0.914799	0.185084
12	21	B-act	1.09598	0.364172
12	22	B-act	1.41867	0.684774
12	23	B-act	1.93005	1.19406
12	24	B-act	2.60198	1.86389
12	25	B-act	3.30098	2.5608
12	26	B-act	3.8328	3.09053
12	27	B-act	4.19628	3.45192
12	28	B-act	4.44128	3.69483
12	29	B-act	4.62136	3.87281
12	30	B-act	4.75385	4.00321
12	31	B-act	4.84818	4.09545
12	32	B-act	4.95555	4.20073
12	33	B-act	5.01709	4.26017
12	34	B-act	5.04624	4.28723
12	35	B-act	5.08771	4.3266
12	36	B-act	5.12404	4.36084
12	37	B-act	5.13875	4.37347
12	38	B-act	5.13971	4.37233
12	39	B-act	5.13899	4.36951
12	40	B-act	5.14308	4.37152
13	1	B-act	0.512886	0.00677488
13	2	B-act	0.510624	0.00456372
13	3	B-act	0.507504	0.00149467
13	4	B-act	0.506658	0.000699598
13	5	B-act	0.506831	0.000922931
13	6	B-act	0.506922	0.00106449
13	7	B-act	0.506209	0.000403227
13	8	B-act	0.503272	-0.00248331
13	9	B-act	0.502986	-0.00271888
13	10	B-act	0.505342	-0.000311211
13	11	B-act	0.505568	-3.42343e-05
13	12	B-act	0.504112	-0.00144013
13	13	B-act	0.503871	-0.00163022
13	14	B-act	0.504647	-0.00080333
13	15	B-act	0.506342	0.000942902
13	16	B-act	0.509242	0.0038935
13	17	B-act	0.516299	0.0110022
13	18	B-act	0.53104	0.0257933
13	19	B-act	0.556546	0.0513505
13	20	B-act	0.610263	0.105118
13	21	B-act	0.711696	0.206603
13	22	B-act	0.900394	0.395351
13	23	B-act	1.22666	0.721672
13	24	B-act	1.72174	1.2168
13	25	B-act	2.34033	1.83544
13	26	B-act	2.88909	2.38426
13	27	B-act	3.31226	2.80747
13	28	B-act	3.62922	3.12449
13	29	B-act	3.86792	3.36324
13	30	B-act	4.05427	3.54963
13	31	B-act	4.19037	3.68578
13	32	B-act	4.31039	3.80586
13	33	B-act	4.39358	3.8891
13	34	B-act	4.45087	3.94644
13	35	B-act	4.5098	4.00542
13	36	B-act	4.56174	4.05741
13	37	B-act	4.59559	4.09131
13	38	B-act	4.63265	4.12842
13	39	B-act	4.64181	4.13763
13	40	B-act	4.65271	4.14858
14	1	B-act	0.525733	0.00538796
14	2	B-act	0.524161	0.00478176
14	3	B-act	0.519411	0.000998561
14	4	B-act	0.517368	-7.77478e-05
14	5	B-act	0.516855	0.000375339
14	6	B-act	0.516122	0.000608901
14	7	B-act	0.515298	0.000750792
14	8	B-act	0.512383	-0.00119783
14	9	B-act	0.511248	-0.00136654
14	10	B-act	0.509812	-0.00183536
14	11	B-act	0.509641	-0.00103996
14	12	B-act	0.509679	-3.6248e-05
14	13	B-act	0.509591	0.000841999
14	14	B-act	0.50976	0.00197809
14	15	B-act	0.513639	0.00682327
14	16	B-act	0.518885	0.0130352
14	17	B-act	0.532502	0.0276192
14	18	B-act	0.559855	0.0559382
14	19	B-act	0.608936	0.105986
14	20	B-act	0.708028	0.206044
14	21	B-act	0.890527	0.38951
14	22	B-act	1.21023	0.710183
14	23	B-act	1.7066	1.20752
14	24	B-act	2.33979	1.84167
14	25	B-act	2.97247	2.47531
14	26	B-act	3.44494	2.94875
14	27	B-act	3.78674	3.29152
14	28	B-act	4.01823	3.52398
14	29	B-act	4.18597	3.69268
14	30	B-act	4.31734	3.82502
14	31	B-act	4.41866	3.92731
14	32	B-act	4.51265	4.02227
14	33	B-act	4.57138	4.08196
14	34	B-act	4.6061	4.11765
14	35	B-act	4.64749	4.16
14	36	B-act	4.67906	4.19254
14	37	B-act	4.69982	4.21427
14	38	B-act	4.70949	4.2249
14	39	B-act	4.71168	4.22806
14	40	B-act	4.72235	4.2397
15	1	B-act	0.505629	0.00355845
15	2	B-act	0.503829	0.0018433
15	3	B-act	0.502856	0.000955346
15	4	B-act	0.502632	0.000816921
15	5	B-act	0.50135	-0.000379605
15	6	B-act	0.501885	0.00024044
15	7	B-act	0.501702	0.000143023
15	8	B-act	0.500203	-0.00127058
15	9	B-act	0.499975	-0.00141255
15	10	B-act	0.50068	-0.00062207
15	11	B-act	0.500868	-0.000349223
15	12	B-act	0.501059	-7.28589e-05
15	13	B-act	0.501228	0.00018169
15	14	B-act	0.50273	0.00176948
15	15	B-act	0.507124	0.0062485
15	16	B-act	0.513661	0.0128709
15	17	B-act	0.526775	0.02607
15	18	B-act	0.554456	0.0538367
15	19	B-act	0.603407	0.102873
15	20	B-act	0.703441	0.202993
15	21	B-act	0.885061	0.384698
15	22	B-act	1.20076	0.700486
15	23	B-act	1.69655	1.19635
15	24	B-act	2.33118	1.83107
15	25	B-act	2.95477	2.45475
15	26	B-act	3.42113	2.92119
15	27	B-act	3.77	3.27015
15	28	B-act	4.00715	3.50739
15	29	B-act	4.1751	3.67542
15	30	B-act	4.31086	3.81127
15	31	B-act	4.41965	3.92014
15	32	B-act	4.51412	4.0147
15	33	B-act	4.57486	4.07552
15	34	B-act	4.61788	4.11862
15	35	B-act	4.66037	4.1612
15	36	B-act	4.69463	4.19554
15	37	B-act	4.72147	4.22247
15	38	B-act	4.7352	4.23628
15	39	B-act	4.73769	4.23887
15	40	B-act	4.74557	4.24683
16	1	B-act	0.473516	0.00367959
16	2	B-act	0.471959	0.00183438
16	3	B-act	0.471079	0.000666368
16	4	B-act	0.470185	-0.000516215
16	5	B-act	0.47117	0.000180567
16	6	B-act	0.472767	0.00148955
16	7	B-act	0.472769	0.0012036
16	8	B-act	0.471511	-0.000342604
16	9	B-act	0.471275	-0.000866913
16	10	B-act	0.471671	-0.000759562
16	11	B-act	0.471544	-0.0011745
16	12	B-act	0.470724	-0.00228198
16	13	B-act	0.47101	-0.00228445
16	14	B-act	0.473935	0.000351898
16	15	B-act	0.478205	0.00433424
16	16	B-act	0.481887	0.00772804
16	17	B-act	0.493129	0.0186822
16	18	B-act	0.51558	0.0408445
16	19	B-act	0.55575	0.0807266
16	20	B-act	0.637944	0.162632
16	21	B-act	0.791242	0.315642
16	22	B-act	1.06527	0.589381
16	23	B-act	1.51575	1.03957
16	24	B-act	2.14018	1.66371
16	25	B-act	2.83917	2.36242
16	26	B-act	3.40709	2.93005
16	27	B-act	3.79889	3.32156
16	28	B-act	4.06148	3.58387
16	29	B-act	4.2428	3.76489
16	30	B-act	4.37967	3.90147
16	31	B-act	4.48086	4.00238
16	32	B-act	4.57952	4.10075
16	33	B-act	4.64007	4.16101
16	34	B-act	4.67513	4.19579
16	35	B-act	4.71323	4.2336
16	36	B-act	4.74586	4.26593
16	37	B-act	4.76545	4.28524
16	38	B-act	4.77499	4.2945
16	39	B-act	4.77731	4.29652
16	40	B-act	4.78801	4.30693
17	1	B-act	0.460262	0.00436072
17	2	B-act	0.459327	0.00294393
17	3	B-act	0.458222	0.00135663
17	4	B-act	0.457157	-0.000190433
17	5	B-act	0.457443	-0.000386497
17	6	B-act	0.460163	0.00185128
17	7	B-act	0.46023	0.00143596
17	8	B-act	0.457881	-0.0013949
17	9	B-act	0.457656	-0.0021019
17	10	B-act	0.459139	-0.00110062
17	11	B-act	0.459572	-0.00115018
17	12	B-act	0.460023	-0.00118081
17	13	B-act	0.460535	-0.00115136
17	14	B-act	0.462024	-0.000144302
17	15	B-act	0.466807	0.00415713
17	16	B-act	0.472327	0.00919415
17	17	B-act	0.486532	0.0229176
17	18	B-act	0.516978	0.052881
17	19	B-act	0.571022	0.106443
17	20	B-act	0.678578	0.213518
17	21	B-act	0.873883	0.40834
17	22	B-act	1.21299	0.746964
17	23	B-act	1.7388	1.27229
17	24	B-act	2.4086	1.94161
17	25	B-act	3.06512	2.59765
17	26	B-act	3.54272	3.07476
17	27	B-act	3.87572	3.40728
17	28	B-act	4.10205	3.63313
17	29	B-act	4.26597	3.79657
17	30	B-act	4.39083	3.92094
17	31	B-act	4.48215	4.01178
17	32	B-act	4.56025	4.08941
17	33	B-act	4.61296	4.14163
17	34	B-act	4.64522	4.17341
17	35	B-act	4.67766	4.20537
17	36	B-act	4.71189	4.23912
17	37	B-act	4.71841	4.24516
17	38	B-act	4.72639	4.25265
17	39	B-act	4.73203	4.25781
17	40	B-act	4.74667	4.27197
18	1	B-act	0.421026	0.0041148
18	2	B-act	0.419957	0.00277299
18	3	B-act	0.418788	0.00133246
18	4	B-act	0.41874	0.00101194
18	5	B-act	0.418881	0.000880451
18	6	B-act	0.419748	0.00147501
18	7	B-act	0.419471	0.000926288
18	8	B-act	0.417572	-0.00124591
18	9	B-act	0.417214	-0.00187614
18	10	B-act	0.417704	-0.00165775
18	11	B-act	0.41765	-0.00198477
18	12	B-act	0.416999	-0.0029073
18	13	B-act	0.417192	-0.00298714
18	14	B-act	0.419611	-0.000840149
18	15	B-act	0.423728	0.00300468
18	16	B-act	0.425864	0.00486834
18	17	B-act	0.432441	0.0111727
18	18	B-act	0.447702	0.0261616
18	19	B-act	0.472954	0.0511413
18	20	B-act	0.528309	0.106224
18	21	B-act	0.632468	0.21011
18	22	B-act	0.82571	0.40308
18	23	B-act	1.16159	0.738689
18	24	B-act	1.68318	1.26
18	25	B-act	2.36484	1.9414
18	26	B-act	3.03757	2.61385
18	27	B-act	3.53375	3.10976
18	28	B-act	3.85412	3.42985
18	29	B-act	4.0839	3.65937
18	30	B-act	4.25163	3.82682
18	31	B-act	4.37566	3.95058
18	32	B-act	4.48449	4.05913
18	33	B-act	4.54811	4.12249
18	34	B-act	4.58992	4.16402
18	35	B-act	4.64222	4.21605
18	36	B-act	4.6815	4.25506
18	37	B-act	4.70457	4.27786
18	38	B-act	4.71176	4.28478
18	39	B-act	4.71315	4.28589
18	40	B-act	4.72483	4.2973
19	1	B-act	0.462796	0.00638094
19	2	B-act	0.460299	0.00429357
19	3	B-act	0.457172	0.00157511
19	4	B-act	0.456599	0.00141038
19	5	B-act	0.455275	0.000495681
19	6	B-act	0.455661	0.00129011
19	7	B-act	0.455037	0.00107472
19	8	B-act	0.451502	-0.00205111
19	9	B-act	0.450241	-0.00290374
19	10	B-act	0.450259	-0.00247668
19	11	B-act	0.450316	-0.002011
19	12	B-act	0.450054	-0.00186379
19	13	B-act	0.450203	-0.00130659
19	14	B-act	0.451931	0.000831004
19	15	B-act	0.456627	0.00593589
19	16	B-act	0.460156	0.00987363
19	17	B-act	0.472717	0.0228433
19	18	B-act	0.500948	0.051483
19	19	B-act	0.550658	0.101602
19	20	B-act	0.65078	0.202132
19	21	B-act	0.834959	0.38672
19	22	B-act	1.16009	0.712261
19	23	B-act	1.66577	1.21835
19	24	B-act	2.31562	1.86861
19	25	B-act	2.97156	2.52496
19	26	B-act	3.46304	3.01684
19	27	B-act	3.80989	3.3641
19	28	B-act	4.04449	3.59911
19	29	B-act	4.21356	3.76859
19	30	B-act	4.34926	3.9047
19	31	B-act	4.44369	3.99954
19	32	B-act	4.53676	4.09302
19	33	B-act	4.59438	4.15105
19	34	B-act	4.62502	4.18209
19	35	B-act	4.66565	4.22313
19	36	B-act	4.69269	4.25059
19	37	B-act	4.70988	4.26818
19	38	B-act	4.7203	4.27901
19	39	B-act	4.72158	4.2807
19	40	B-act	4.72783	4.28736
20	1	B-act	0.468811	0.0036778
20	2	B-act	0.467218	0.00229331
20	3	B-act	0.464792	7.53986e-05
20	4	B-act	0.465932	0.00142361
20	5	B-act	0.465432	0.00113098
20	6	B-act	0.464989	0.000896509
20	7	B-act	0.464413	0.000528311
20	8	B-act	0.462117	-0.00155903
20	9	B-act	0.461623	-0.00184498
20	10	B-act	0.461777	-0.00148359
20	11	B-act	0.461812	-0.00124006
20	12	B-act	0.461477	-0.00136704
20	13	B-act	0.461554	-0.00108174
20	14	B-act	0.462884	0.00045655
20	15	B-act	0.466285	0.00406508
20	16	B-act	0.468731	0.00671935
20	17	B-act	0.47838	0.0165768
20	18	B-act	0.496812	0.035217
20	19	B-act	0.5317	0.0703131
20	20	B-act	0.605181	0.144002
20	21	B-act	0.739339	0.278368
20	22	B-act	0.984614	0.523851
20	23	B-act	1.39484	0.934285
20	24	B-act	1.98897	1.52862
20	25	B-act	2.68902	2.22888
20	26	B-act	3.28941	2.82948
20	27	B-act	3.72394	3.26422
20	28	B-act	4.0188	3.55928
20	29	B-act	4.22943	3.77012
20	30	B-act	4.38678	3.92768
20	31	B-act	4.5063	4.04741
20	32	B-act	4.61689	4.15821
20	33	B-act	4.68547	4.227
20	34	B-act	4.72939	4.27113
20	35	B-act	4.77124	4.31318
20	36	B-act	4.80381	4.34596
20	37	B-act	4.82335	4.36571
20	38	B-act	4.8337	4.37627
20	39	B-act	4.83568	4.37845
20	40	B-act	4.84713	4.39011
21	1	B-act	0.465128	0.00265766
21	2	B-act	0.463746	0.000872345
21	3	B-act	0.464339	0.00106156
21	4	B-act	0.463935	0.000255103
21	5	B-act	0.464262	0.00017815
21	6	B-act	0.467319	0.00283219
21	7	B-act	0.467131	0.00224097
21	8	B-act	0.463477	-0.00181629
21	9	B-act	0.462767	-0.00292962
21	10	B-act	0.464475	-0.0016247
21	11	B-act	0.464908	-0.00159517
21	12	B-act	0.465057	-0.0018498
21	13	B-act	0.4651	-0.00220955
21	14	B-act	0.466325	-0.00138811
21	15	B-act	0.470371	0.002254
21	16	B-act	0.473111	0.00459127
21	17	B-act	0.481911	0.012988
21	18	B-act	0.498224	0.0288981
21	19	B-act	0.528768	0.0590386
21	20	B-act	0.594897	0.124764
21	21	B-act	0.715276	0.24474
21	22	B-act	0.936388	0.465449
21	23	B-act	1.31356	0.842215
21	24	B-act	1.87638	1.40463
21	25	B-act	2.57867	2.10652
21	26	B-act	3.22211	2.74955
21	27	B-act	3.68408	3.21112
21	28	B-act	3.99139	3.51803
21	29	B-act	4.21718	3.74341
21	30	B-act	4.38594	3.91178
21	31	B-act	4.50392	4.02935
21	32	B-act	4.61683	4.14186
21	33	B-act	4.68579	4.21042
21	34	B-act	4.73374	4.25796
21	35	B-act	4.78185	4.30567
21	36	B-act	4.82011	4.34352
21	37	B-act	4.8378	4.36081
21	38	B-act	4.84957	4.37218
21	39	B-act	4.85194	4.37414
21	40	B-act	4.86129	4.3831
22	1	B-act	0.455706	0.00229765
22	2	B-act	0.453668	0.000164468
22	3	B-act	0.453363	-0.000235473
22	4	B-act	0.453968	0.000274958
22	5	B-act	0.453751	-3.77218e-05
22	6	B-act	0.455036	0.00115229
22	7	B-act	0.454946	0.00096797
22	8	B-act	0.453161	-0.000912282
22	9	B-act	0.452652	-0.0015164
22	10	B-act	0.454158	-0.000105878
22	11	B-act	0.454353	-5.22958e-06
22	12	B-act	0.453671	-0.000783124
22	13	B-act	0.453796	-0.000752868
22	14	B-act	0.456598	0.00195376
22	15	B-act	0.463735	0.00899641
22	16	B-act	0.472162	0.0173283
22	17	B-act	0.491645	0.0367163
22	18	B-act	0.530553	0.0755289
22	19	B-act	0.601362	0.146243
22	20	B-act	0.741756	0.286542
22	21	B-act	0.991292	0.535983
22	22	B-act	1.41052	0.955115
22	23	B-act	2.0158	1.5603
22	24	B-act	2.70494	2.24934
22	25	B-act	3.2952	2.83951
22	26	B-act	3.70271	3.24693
22	27	B-act	3.99595	3.54007
22	28	B-act	4.19281	3.73683
22	29	B-act	4.34035	3.88428
22	30	B-act	4.44774	3.99158
22	31	B-act	4.52963	4.07338
22	32	B-act	4.6196	4.16324
22	33	B-act	4.6714	4.21495
22	34	B-act	4.70148	4.24494
22	35	B-act	4.7373	4.28066
22	36	B-act	4.76467	4.30793
22	37	B-act	4.77536	4.31853
22	38	B-act	4.7798	4.32287
22	39	B-act	4.77972	4.3227
22	40	B-act	4.78506	4.32794
23	1	B-act	0.499822	0.00373729
23	2	B-act	0.498721	0.00284442
23	3	B-act	0.497999	0.00233094
23	4	B-act	0.496394	0.000933848
23	5	B-act	0.496052	0.000800194
23	6	B-act	0.4967	0.00165666
23	7	B-act	0.496071	0.00123509
23	8	B-act	0.492971	-0.00165635
23	9	B-act	0.49195	-0.00246872
23	10	B-act	0.490945	-0.00326631
23	11	B-act	0.490838	-0.00316509
23	12	B-act	0.491358	-0.00243615
23	13	B-act	0.491761	-0.00182519
23	14	B-act	0.493496	0.000118109
23	15	B-act	0.496116	0.00294618
23	16	B-act	0.497758	0.0047968
23	17	B-act	0.505267	0.0125138
23	18	B-act	0.521959	0.0294141
23	19	B-act	0.546897	0.0545598
23	20	B-act	0.600762	0.108633
23	21	B-act	0.700946	0.209025
23	22	B-act	0.890642	0.398929
23	23	B-act	1.22344	0.731936
23	24	B-act	1.74345	1.25216
23	25	B-act	2.44022	1.94914
23	26	B-act	3.15348	2.6626
23	27	B-act	3.69031	3.19964
23	28	B-act	4.04764	3.55717
23	29	B-act	4.30357	3.81331
23	30	B-act	4.48923	3.99918
23	31	B-act	4.62191	4.13207
23	32	B-act	4.74807	4.25844
23	33	B-act	4.83217	4.34275
23	34	B-act	4.87863	4.38942
23	35	B-act	4.92135	4.43235
23	36	B-act	4.96176	4.47296
23	37	B-act	4.98614	4.49755
23	38	B-act	5.00364	4.51526
23	39	B-act	5.00813	4.51996
23	40	B-act	5.01918	4.53121
24	1	B-act	0.584197	0.00669661
24	2	B-act	0.581229	0.00404123
24	3	B-act	0.578995	0.00212055
24	4	B-act	0.578362	0.00180066
24	5	B-act	0.577769	0.00152095
24	6	B-act	0.577543	0.00160871
24	7	B-act	0.576298	0.000676145
24	8	B-act	0.571338	-0.00397008
24	9	B-act	0.570565	-0.00443045
24	10	B-act	0.572167	-0.00251475
24	11	B-act	0.572538	-0.00183035
24	12	B-act	0.572294	-0.00176132
24	13	B-act	0.572592	-0.00114994
24	14	B-act	0.574931	0.00150135
24	15	B-act	0.579545	0.00642852
24	16	B-act	0.584659	0.0118563
24	17	B-act	0.601311	0.0288217
24	18	B-act	0.632274	0.060098
24	19	B-act	0.687741	0.115877
24	20	B-act	0.801713	0.230163
24	21	B-act	1.00919	0.437953
24	22	B-act	1.37116	0.800231
24	23	B-act	1.93331	1.3627
24	24	B-act	2.64718	2.07689
24	25	B-act	3.35256	2.78258
24	26	B-act	3.8682	3.29853
24	27	B-act	4.22726	3.6579
24	28	B-act	4.46148	3.89243
24	29	B-act	4.63435	4.06562
24	30	B-act	4.76842	4.2
24	31	B-act	4.86932	4.30122
24	32	B-act	4.96867	4.40088
24	33	B-act	5.02662	4.45914
24	34	B-act	5.06062	4.49345
24	35	B-act	5.09853	4.53168
24	36	B-act	5.13228	4.56574
24	37	B-act	5.15378	4.58756
24	38	B-act	5.15398	4.58807
24	39	B-act	5.15662	4.59102
24	40	B-act	5.16705	4.60176
25	1	TNFa	0.573952	0.000362438
25	2	TNFa	0.573694	0.000617726
25	3	TNFa	0.573029	0.000466511
25	4	TNFa	0.572078	2.9671e-05
25	5	TNFa	0.57144	-9.46624e-05
25	6	TNFa	0.573402	0.00238156
25	7	TNFa	0.573072	0.00256562
25	8	TNFa	0.569782	-0.000210945
25	9	TNFa	0.568903	-0.000576498
25	10	TNFa	0.568746	-0.000219703
25	11	TNFa	0.568556	0.00010425
25	12	TNFa	0.568075	0.000137035
25	13	TNFa	0.567917	0.000493174
25	14	TNFa	0.56754	0.000630446
25	15	TNFa	0.566022	-0.000373771
25	16	TNFa	0.565507	-0.000374663
25	17	TNFa	0.564512	-0.000856386
25	18	TNFa	0.5622	-0.00265412
25	19	TNFa	0.561492	-0.00284849
25	20	TNFa	0.560832	-0.00299452
25	21	TNFa	0.560907	-0.00240556
25	22	TNFa	0.561608	-0.0011907
25	23	TNFa	0.560743	-0.00154236
25	24	TNFa	0.560127	-0.00164387
25	25	TNFa	0.56142	0.00016269
25	26	TNFa	0.564888	0.00414458
25	27	TNFa	0.5671	0.00687072
25	28	TNFa	0.568991	0.0092747
25	29	TNFa	0.57858	0.0193779
25	30	TNFa	0.595271	0.0365828
25	31	TNFa	0.626709	0.0685346
25	32	TNFa	0.690251	0.132591
25	33	TNFa	0.80392	0.246774
25	34	TNFa	1.01363	0.456995
25	35	TNFa	1.37671	0.820595
25	36	TNFa	1.91781	1.36221
25	37	TNFa	2.49407	1.93898
25	38	TNFa	2.89733	2.34276
25	39	TNFa	3.22941	2.67535
25	40	TNFa	3.51825	2.9647
26	1	TNFa	0.525841	0.00745053
26	2	TNFa	0.522626	0.00476233
26	3	TNFa	0.519907	0.00257099
26	4	TNFa	0.517393	0.000584698
26	5	TNFa	0.516639	0.000359003
26	6	TNFa	0.517082	0.00132934
26	7	TNFa	0.516526	0.00130153
26	8	TNFa	0.513712	-0.000985414
26	9	TNFa	0.512965	-0.00120431
26	10	TNFa	0.512653	-0.000988516
26	11	TNFa	0.512629	-0.000485127
26	12	TNFa	0.512703	0.000116134
26	13	TNFa	0.512384	0.000325017
26	14	TNFa	0.510666	-0.000865498
26	15	TNFa	0.509154	-0.00184984
26	16	TNFa	0.508924	-0.00155256
26	17	TNFa	0.508733	-0.00121511
26	18	TNFa	0.507921	-0.00149994
26	19	TNFa	0.507674	-0.00121911
26	20	TNFa	0.50725	-0.00111597
26	21	TNFa	0.507234	-0.000603755
26	22	TNFa	0.507531	0.000220784
26	23	TNFa	0.508155	0.00137279
26	24	TNFa	0.507894	0.00163913
26	25	TNFa	0.509493	0.00376574
26	26	TNFa	0.513803	0.0086034
26	27	TNFa	0.521747	0.0170746
26	28	TNFa	0.533685	0.029541
26	29	TNFa	0.559396	0.0557798
26	30	TNFa	0.611024	0.107935
26	31	TNFa	0.707552	0.20499
26	32	TNFa	0.889485	0.387451
26	33	TNFa	1.20666	0.705159
26	34	TNFa	1.71632	1.21534
26	35	TNFa	2.40639	1.90594
26	36	TNFa	3.05923	2.55931
26	37	TNFa	3.47616	2.97676
26	38	TNFa	3.82358	3.32472
26	39	TNFa	4.09529	3.59695
26	40	TNFa	4.29355	3.79574
27	1	TNFa	0.521606	0.000407935
27	2	TNFa	0.520496	-0.000161011
27	3	TNFa	0.520234	0.000118693
27	4	TNFa	0.519055	-0.000519811
27	5	TNFa	0.519011	-2.25496e-05
27	6	TNFa	0.520402	0.00190952
27	7	TNFa	0.519832	0.00188065
27	8	TNFa	0.516318	-0.00109233
27	9	TNFa	0.51557	-0.001299
27	10	TNFa	0.516084	-0.00024396
27	11	TNFa	0.515958	0.000170749
27	12	TNFa	0.51499	-0.000256278
27	13	TNFa	0.514684	-2.0383e-05
27	14	TNFa	0.514347	0.000182968
27	15	TNFa	0.513766	0.000143729
27	16	TNFa	0.513435	0.000353636
27	17	TNFa	0.512261	-0.000279742
27	18	TNFa	0.510561	-0.00143806
27	19	TNFa	0.510123	-0.00133496
27	20	TNFa	0.509747	-0.00117071
27	21	TNFa	0.509737	-0.000639655
27	22	TNFa	0.510008	0.000172558
27	23	TNFa	0.510307	0.0010132
27	24	TNFa	0.511125	0.00237175
27	25	TNFa	0.515129	0.00691718
27	26	TNFa	0.522789	0.0151182
27	27	TNFa	0.539295	0.0321651
27	28	TNFa	0.567637	0.061048
27	29	TNFa	0.625331	0.119283
27	30	TNFa	0.733635	0.228129
27	31	TNFa	0.932422	0.427456
27	32	TNFa	1.28415	0.779727
27	33	TNFa	1.83039	1.32651
27	34	TNFa	2.50995	2.00661
27	35	TNFa	3.07646	2.57366
27	36	TNFa	3.4514	2.94914
27	37	TNFa	3.77722	3.2755
27	38	TNFa	4.05988	3.5587
27	39	TNFa	4.25194	3.7513
27	40	TNFa	4.39035	3.89026
28	1	TNFa	0.561157	0.00322419
28	2	TNFa	0.558583	0.00135343
28	3	TNFa	0.556437	-8.97304e-05
28	4	TNFa	0.555836	1.2422e-05
28	5	TNFa	0.555312	0.000191345
28	6	TNFa	0.555474	0.00105626
28	7	TNFa	0.555087	0.0013715
28	8	TNFa	0.553244	0.000231668
28	9	TNFa	0.552704	0.000394855
28	10	TNFa	0.552354	0.000747347
28	11	TNFa	0.551629	0.000726058
28	12	TNFa	0.549016	-0.00118422
28	13	TNFa	0.548422	-0.00107569
28	14	TNFa	0.548093	-0.000701086
28	15	TNFa	0.546545	-0.00154677
28	16	TNFa	0.546165	-0.00122348
28	17	TNFa	0.545695	-0.000990437
28	18	TNFa	0.544632	-0.0013501
28	19	TNFa	0.544415	-0.000864691
28	20	TNFa	0.544231	-0.000345484
28	21	TNFa	0.544294	0.000420842
28	22	TNFa	0.543809	0.00063827
28	23	TNFa	0.543572	0.00110395
28	24	TNFa	0.544242	0.00247717
28	25	TNFa	0.547549	0.00648695
28	26	TNFa	0.553648	0.0132893
28	27	TNFa	0.565546	0.0258903
28	28	TNFa	0.584387	0.0454342
28	29	TNFa	0.621596	0.0833462
28	30	TNFa	0.695212	0.157665
28	31	TNFa	0.835322	0.298478
28	32	TNFa	1.09365	0.55751
28	33	TNFa	1.51938	0.983947
28	34	TNFa	2.15005	1.61532
28	35	TNFa	2.89009	2.35606
28	36	TNFa	3.4608	2.92747
28	37	TNFa	3.81326	3.28064
28	38	TNFa	4.10085	3.56893
28	39	TNFa	4.30472	3.7735
28	40	TNFa	4.45249	3.92197
29	1	TNFa	0.495241	-0.00174749
29	2	TNFa	0.496204	-0.000375437
29	3	TNFa	0.496488	0.000316471
29	4	TNFa	0.495829	6.63873e-05
29	5	TNFa	0.495767	0.000413453
29	6	TNFa	0.496115	0.00116947
29	7	TNFa	0.495542	0.00100554
29	8	TNFa	0.493104	-0.00102359
29	9	TNFa	0.49238	-0.00133963
29	10	TNFa	0.493408	9.71277e-05
29	11	TNFa	0.493358	0.000455846
29	12	TNFa	0.492261	-0.000232481
29	13	TNFa	0.491735	-0.000350243
29	14	TNFa	0.491024	-0.000652868
29	15	TNFa	0.491234	-3.37076e-05
29	16	TNFa	0.491262	0.000402437
29	17	TNFa	0.490698	0.00024781
29	18	TNFa	0.488804	-0.00123818
29	19	TNFa	0.488357	-0.00127657
29	20	TNFa	0.4885	-0.000724618
29	21	TNFa	0.488568	-0.000247883
29	22	TNFa	0.488716	0.000308753
29	23	TNFa	0.488568	0.000569242
29	24	TNFa	0.489658	0.00206724
29	25	TNFa	0.494613	0.00743108
29	26	TNFa	0.502587	0.0158134
29	27	TNFa	0.514995	0.0286309
29	28	TNFa	0.536451	0.0504955
29	29	TNFa	0.578736	0.0931886
29	30	TNFa	0.662125	0.176987
29	31	TNFa	0.818328	0.333598
29	32	TNFa	1.10402	0.619696
29	33	TNFa	1.56765	1.08374
29	34	TNFa	2.22878	1.74527
29	35	TNFa	2.957	2.4739
29	36	TNFa	3.47324	2.99055
29	37	TNFa	3.8028	3.32052
29	38	TNFa	4.07619	3.59432
29	39	TNFa	4.26726	3.7858
29	40	TNFa	4.40235	3.92129
30	1	TNFa	0.464029	0.00266452
30	2	TNFa	0.462846	0.00152917
30	3	TNFa	0.461714	0.000445879
30	4	TNFa	0.460522	-0.000698563
30	5	TNFa	0.461103	-6.98851e-05
30	6	TNFa	0.461745	0.000620573
30	7	TNFa	0.461799	0.000722047
30	8	TNFa	0.461603	0.000574315
30	9	TNFa	0.461496	0.000514856
30	10	TNFa	0.461376	0.000442702
30	11	TNFa	0.461241	0.000355141
30	12	TNFa	0.460857	1.9594e-05
30	13	TNFa	0.460566	-0.000224251
30	14	TNFa	0.459799	-0.000943115
30	15	TNFa	0.45932	-0.001374
30	16	TNFa	0.459545	-0.00110176
30	17	TNFa	0.460504	-9.48891e-05
30	18	TNFa	0.459743	-0.000807167
30	19	TNFa	0.459451	-0.00105217
30	20	TNFa	0.459326	-0.00112856
30	21	TNFa	0.459534	-0.00087265
30	22	TNFa	0.461194	0.000835199
30	23	TNFa	0.464148	0.00383671
30	24	TNFa	0.46644	0.00617681
30	25	TNFa	0.475793	0.0155774
30	26	TNFa	0.492978	0.03281
30	27	TNFa	0.529499	0.0693792
30	28	TNFa	0.593333	0.133261
30	29	TNFa	0.714997	0.254973
30	30	TNFa	0.941877	0.481901
30	31	TNFa	1.33044	0.870508
30	32	TNFa	1.93719	1.47731
30	33	TNFa	2.69108	2.23125
30	34	TNFa	3.34492	2.88514
30	35	TNFa	3.74424	3.2845
30	36	TNFa	4.04279	3.5831
30	37	TNFa	4.28126	3.82161
30	38	TNFa	4.45867	3.99908
30	39	TNFa	4.56829	4.10874
30	40	TNFa	4.65764	4.19814
31	1	TNFa	0.506813	0.00205379
31	2	TNFa	0.50516	0.000575282
31	3	TNFa	0.502762	-0.00164923
31	4	TNFa	0.503205	-0.00103144
31	5	TNFa	0.503625	-0.000438088
31	6	TNFa	0.506227	0.00233811
31	7	TNFa	0.506247	0.00253277
31	8	TNFa	0.503649	0.000108515
31	9	TNFa	0.503229	-0.000137484
31	10	TNFa	0.504096	0.00090356
31	11	TNFa	0.503875	0.000856939
31	12	TNFa	0.502105	-0.000739522
31	13	TNFa	0.50179	-0.000879544
31	14	TNFa	0.5023	-0.000195472
31	15	TNFa	0.502688	0.000366411
31	16	TNFa	0.502561	0.000413667
31	17	TNFa	0.501322	-0.0006513
31	18	TNFa	0.49955	-0.00224919
31	19	TNFa	0.499505	-0.00211989
31	20	TNFa	0.500569	-0.000882359
31	21	TNFa	0.501058	-0.000219447
31	22	TNFa	0.501673	0.000570185
31	23	TNFa	0.501506	0.000577446
31	24	TNFa	0.50328	0.00252538
31	25	TNFa	0.510595	0.0100139
31	26	TNFa	0.519588	0.0191816
31	27	TNFa	0.536863	0.0366301
31	28	TNFa	0.569843	0.0697848
31	29	TNFa	0.633336	0.133451
31	30	TNFa	0.755113	0.255403
31	31	TNFa	0.979846	0.48031
31	32	TNFa	1.37149	0.872131
31	33	TNFa	1.96391	1.46472
31	34	TNFa	2.68094	2.18193
31	35	TNFa	3.26491	2.76607
31	36	TNFa	3.63829	3.13962
31	37	TNFa	3.95434	3.45585
31	38	TNFa	4.22097	3.72265
31	39	TNFa	4.39436	3.89622
31	40	TNFa	4.51191	4.01395
32	1	TNFa	0.492651	-0.00456539
32	2	TNFa	0.49474	-0.00206586
32	3	TNFa	0.495868	-0.00052732
32	4	TNFa	0.495353	-0.000631956
32	5	TNFa	0.495982	0.000407489
32	6	TNFa	0.497227	0.00206369
32	7	TNFa	0.497048	0.00229523
32	8	TNFa	0.495718	0.00137565
32	9	TNFa	0.49509	0.00115749
32	10	TNFa	0.494258	0.00073588
32	11	TNFa	0.493651	0.000540079
32	12	TNFa	0.49239	-0.000310867
32	13	TNFa	0.491849	-0.000441461
32	14	TNFa	0.491217	-0.000662923
32	15	TNFa	0.490956	-0.000513345
32	16	TNFa	0.490912	-0.000146449
32	17	TNFa	0.490282	-0.000365496
32	18	TNFa	0.486872	-0.00336534
32	19	TNFa	0.48601	-0.00381681
32	20	TNFa	0.48608	-0.00333685
32	21	TNFa	0.486375	-0.00263077
32	22	TNFa	0.48749	-0.00110573
32	23	TNFa	0.48718	-0.00100482
32	24	TNFa	0.486523	-0.00125101
32	25	TNFa	0.487977	0.00061327
32	26	TNFa	0.490741	0.00378743
32	27	TNFa	0.493678	0.00713494
32	28	TNFa	0.4976	0.0114682
32	29	TNFa	0.506076	0.0203548
32	30	TNFa	0.523534	0.0382225
32	31	TNFa	0.56013	0.0752294
32	32	TNFa	0.634781	0.150291
32	33	TNFa	0.77005	0.285971
32	34	TNFa	1.01274	0.529075
32	35	TNFa	1.43148	0.948217
32	36	TNFa	2.06991	1.58706
32	37	TNFa	2.81975	2.33731
32	38	TNFa	3.39796	2.91593
32	39	TNFa	3.75339	3.27178
32	40	TNFa	4.04615	3.56494
33	1	TNFa	0.485853	0.00526951
33	2	TNFa	0.483611	0.00318746
33	3	TNFa	0.479665	-0.000597615
33	4	TNFa	0.478744	-0.00135835
33	5	TNFa	0.481162	0.00121967
33	6	TNFa	0.483258	0.00347636
33	7	TNFa	0.482354	0.00273287
33	8	TNFa	0.477253	-0.00220779
33	9	TNFa	0.47679	-0.00251049
33	10	TNFa	0.479828	0.000687683
33	11	TNFa	0.480546	0.0015667
33	12	TNFa	0.480379	0.00155928
33	13	TNFa	0.480419	0.00175984
33	14	TNFa	0.480203	0.00170417
33	15	TNFa	0.477896	-0.000441866
33	16	TNFa	0.477589	-0.000588377
33	17	TNFa	0.47814	0.000122615
33	18	TNFa	0.476312	-0.00154456
33	19	TNFa	0.47573	-0.00196614
33	20	TNFa	0.475309	-0.00222695
33	21	TNFa	0.475131	-0.00224456
33	22	TNFa	0.474484	-0.0027318
33	23	TNFa	0.474301	-0.00275347
33	24	TNFa	0.474545	-0.00234962
33	25	TNFa	0.475246	-0.00148825
33	26	TNFa	0.475598	-0.000976128
33	27	TNFa	0.477731	0.00131731
33	28	TNFa	0.4779	0.00164701
33	29	TNFa	0.478515	0.0024224
33	30	TNFa	0.481702	0.00577007
33	31	TNFa	0.485688	0.00991601
33	32	TNFa	0.497165	0.0215538
33	33	TNFa	0.516271	0.04082
33	34	TNFa	0.551788	0.0764978
33	35	TNFa	0.624475	0.149345
33	36	TNFa	0.760557	0.285588
33	37	TNFa	1.01013	0.535319
33	38	TNFa	1.43885	0.9642
33	39	TNFa	2.06299	1.5885
33	40	TNFa	2.67867	2.20434
34	1	TNFa	0.504111	0.00316183
34	2	TNFa	0.503155	0.00272209
34	3	TNFa	0.501505	0.00158867
34	4	TNFa	0.500607	0.00120722
34	5	TNFa	0.499584	0.000701026
34	6	TNFa	0.49989	0.00152392
34	7	TNFa	0.499333	0.00148341
34	8	TNFa	0.496559	-0.000773791
34	9	TNFa	0.495815	-0.0010011
34	10	TNFa	0.495529	-0.000770436
34	11	TNFa	0.495295	-0.000488244
34	12	TNFa	0.494489	-0.000776677
34	13	TNFa	0.493793	-0.000956928
34	14	TNFa	0.492504	-0.00172849
34	15	TNFa	0.492609	-0.0011075
34	16	TNFa	0.492755	-0.000444049
34	17	TNFa	0.492171	-0.000511677
34	18	TNFa	0.489924	-0.00224195
34	19	TNFa	0.489654	-0.00199543
34	20	TNFa	0.490425	-0.000707914
34	21	TNFa	0.490364	-0.000252541
34	22	TNFa	0.489835	-0.000264051
34	23	TNFa	0.492417	0.00283473
34	24	TNFa	0.493748	0.00468178
34	25	TNFa	0.49804	0.00949103
34	26	TNFa	0.507062	0.0190291
34	27	TNFa	0.524909	0.0373929
34	28	TNFa	0.556436	0.0694365
34	29	TNFa	0.618203	0.13172
34	30	TNFa	0.736841	0.250875
34	31	TNFa	0.957866	0.472417
34	32	TNFa	1.34812	0.863192
34	33	TNFa	1.95049	1.46608
34	34	TNFa	2.72435	2.24045
34	35	TNFa	3.43991	2.95652
34	36	TNFa	3.88431	3.40144
34	37	TNFa	4.20727	3.72492
34	38	TNFa	4.47768	3.99585
34	39	TNFa	4.65435	4.17303
34	40	TNFa	4.78597	4.30517
35	1	TNFa	0.551168	0.00616239
35	2	TNFa	0.549512	0.00516695
35	3	TNFa	0.54692	0.00323541
35	4	TNFa	0.545312	0.00228806
35	5	TNFa	0.544036	0.00167224
35	6	TNFa	0.545716	0.00401292
35	7	TNFa	0.544961	0.00391923
35	8	TNFa	0.539863	-0.000518561
35	9	TNFa	0.538278	-0.0014426
35	10	TNFa	0.536805	-0.00225506
35	11	TNFa	0.536293	-0.00210723
35	12	TNFa	0.535592	-0.00214722
35	13	TNFa	0.535317	-0.00176169
35	14	TNFa	0.534436	-0.00198185
35	15	TNFa	0.53272	-0.00303756
35	16	TNFa	0.532287	-0.00281022
35	17	TNFa	0.531921	-0.00251511
35	18	TNFa	0.531757	-0.00201871
35	19	TNFa	0.531606	-0.00150854
35	20	TNFa	0.530869	-0.00158525
35	21	TNFa	0.530912	-0.000881543
35	22	TNFa	0.53111	-2.26898e-05
35	23	TNFa	0.529345	-0.00112721
35	24	TNFa	0.529154	-0.000658175
35	25	TNFa	0.530659	0.00150805
35	26	TNFa	0.531995	0.00350445
35	27	TNFa	0.536069	0.00823886
35	28	TNFa	0.539423	0.0122532
35	29	TNFa	0.547963	0.0214546
35	30	TNFa	0.566785	0.040937
35	31	TNFa	0.60112	0.0759328
35	32	TNFa	0.66897	0.144443
35	33	TNFa	0.792906	0.26904
35	34	TNFa	1.01748	0.494274
35	35	TNFa	1.41389	0.891347
35	36	TNFa	2.03134	1.50945
35	37	TNFa	2.81527	2.29405
35	38	TNFa	3.50956	2.989
35	39	TNFa	3.90583	3.38593
35	40	TNFa	4.17942	3.66018
36	1	TNFa	0.538935	0.00156474
36	2	TNFa	0.536739	-0.000252266
36	3	TNFa	0.535692	-0.000919137
36	4	TNFa	0.535952	-0.000279056
36	5	TNFa	0.536547	0.000695704
36	6	TNFa	0.538063	0.00259118
36	7	TNFa	0.537621	0.00252882
36	8	TNFa	0.534508	-0.000203772
36	9	TNFa	0.533719	-0.000613926
36	10	TNFa	0.533654	-0.000298929
36	11	TNFa	0.533391	-0.000182237
36	12	TNFa	0.532436	-0.000757496
36	13	TNFa	0.532162	-0.000650877
36	14	TNFa	0.531904	-0.000529298
36	15	TNFa	0.531238	-0.000815712
36	16	TNFa	0.530911	-0.000762559
36	17	TNFa	0.530104	-0.00119053
36	18	TNFa	0.529357	-0.00155759
36	19	TNFa	0.529159	-0.00137522
36	20	TNFa	0.528896	-0.001259
36	21	TNFa	0.5291	-0.000674891
36	22	TNFa	0.530798	0.00140285
36	23	TNFa	0.533867	0.00485168
36	24	TNFa	0.536717	0.00808159
36	25	TNFa	0.546098	0.0178419
36	26	TNFa	0.564983	0.0371072
36	27	TNFa	0.60289	0.0753938
36	28	TNFa	0.670764	0.143647
36	29	TNFa	0.79966	0.272923
36	30	TNFa	1.03553	0.509178
36	31	TNFa	1.44178	0.915799
36	32	TNFa	2.06058	1.53498
36	33	TNFa	2.79809	2.27287
36	34	TNFa	3.38448	2.85964
36	35	TNFa	3.74403	3.21957
36	36	TNFa	4.02317	3.4991
36	37	TNFa	4.25717	3.73347
36	38	TNFa	4.43362	3.9103
36	39	TNFa	4.53791	4.01497
36	40	TNFa	4.62543	4.10287
37	1	TNFa	0.492448	0.00239919
37	2	TNFa	0.491975	0.00241912
37	3	TNFa	0.490866	0.00180295
37	4	TNFa	0.489982	0.00141155
37	5	TNFa	0.488402	0.000324329
37	6	TNFa	0.489588	0.00200336
37	7	TNFa	0.489196	0.00210402
37	8	TNFa	0.486111	-0.000489024
37	9	TNFa	0.48543	-0.000676874
37	10	TNFa	0.485784	0.000170072
37	11	TNFa	0.485377	0.000255182
37	12	TNFa	0.483404	-0.00122454
37	13	TNFa	0.482959	-0.00117725
37	14	TNFa	0.482691	-0.000952337
37	15	TNFa	0.481054	-0.00209687
37	16	TNFa	0.481011	-0.00164731
37	17	TNFa	0.482009	-0.000156364
37	18	TNFa	0.480852	-0.000821052
37	19	TNFa	0.480091	-0.00108895
37	20	TNFa	0.478369	-0.0023186
37	21	TNFa	0.478029	-0.00216566
37	22	TNFa	0.477837	-0.00186532
37	23	TNFa	0.476997	-0.00221213
37	24	TNFa	0.477525	-0.00119198
37	25	TNFa	0.479819	0.0015948
37	26	TNFa	0.481173	0.00344141
37	27	TNFa	0.484215	0.00697658
37	28	TNFa	0.488743	0.0119973
37	29	TNFa	0.498167	0.0219137
37	30	TNFa	0.516502	0.040741
37	31	TNFa	0.554027	0.0787587
37	32	TNFa	0.629759	0.154983
37	33	TNFa	0.762083	0.2878
37	34	TNFa	1.00377	0.529978
37	35	TNFa	1.41901	0.945718
37	36	TNFa	2.0057	1.53289
37	37	TNFa	2.58119	2.10888
37	38	TNFa	2.97905	2.50723
37	39	TNFa	3.31951	2.84819
37	40	TNFa	3.61083	3.13999
38	1	TNFa	0.595753	0.00498764
38	2	TNFa	0.593078	0.00367447
38	3	TNFa	0.589636	0.00159311
38	4	TNFa	0.587832	0.00115106
38	5	TNFa	0.585995	0.000674971
38	6	TNFa	0.585315	0.00135671
38	7	TNFa	0.584455	0.00185772
38	8	TNFa	0.581263	2.71778e-05
38	9	TNFa	0.579891	1.65448e-05
38	10	TNFa	0.577417	-0.0010957
38	11	TNFa	0.576313	-0.000838292
38	12	TNFa	0.574109	-0.00168077
38	13	TNFa	0.573287	-0.00114155
38	14	TNFa	0.57161	-0.00145664
38	15	TNFa	0.570102	-0.00160377
38	16	TNFa	0.569289	-0.00105531
38	17	TNFa	0.566994	-0.00198862
38	18	TNFa	0.564342	-0.00327897
38	19	TNFa	0.564395	-0.00186487
38	20	TNFa	0.565881	0.000982599
38	21	TNFa	0.565507	0.00197022
38	22	TNFa	0.563259	0.00108334
38	23	TNFa	0.562146	0.00133157
38	24	TNFa	0.563412	0.00395946
38	25	TNFa	0.568065	0.00997313
38	26	TNFa	0.575597	0.0188667
38	27	TNFa	0.589958	0.034589
38	28	TNFa	0.614364	0.0603563
38	29	TNFa	0.665562	0.112916
38	30	TNFa	0.765543	0.214258
38	31	TNFa	0.951456	0.401532
38	32	TNFa	1.28492	0.736359
38	33	TNFa	1.8144	1.2672
38	34	TNFa	2.52135	1.97552
38	35	TNFa	3.20211	2.65763
38	36	TNFa	3.63757	3.09445
38	37	TNFa	3.9828	3.44104
38	38	TNFa	4.28532	3.74493
38	39	TNFa	4.49249	3.95346
38	40	TNFa	4.64358	4.10591
39	1	TNFa	0.533507	-0.000633171
39	2	TNFa	0.531875	-0.00171424
39	3	TNFa	0.53036	-0.00267825
39	4	TNFa	0.532261	-0.000226555
39	5	TNFa	0.532568	0.000631849
39	6	TNFa	0.534525	0.00313993
39	7	TNFa	0.533875	0.00304079
39	8	TNFa	0.529249	-0.00103452
39	9	TNFa	0.528303	-0.00142949
39	10	TNFa	0.529426	0.000243952
39	11	TNFa	0.529386	0.000754921
39	12	TNFa	0.528113	3.2848e-05
39	13	TNFa	0.527774	0.000244601
39	14	TNFa	0.527391	0.000413022
39	15	TNFa	0.526153	-0.000274063
39	16	TNFa	0.52554	-0.000336193
39	17	TNFa	0.523883	-0.00144301
39	18	TNFa	0.52202	-0.00275505
39	19	TNFa	0.521962	-0.00226143
39	20	TNFa	0.523013	-0.000659934
39	21	TNFa	0.523349	0.000227438
39	22	TNFa	0.523479	0.000907744
39	23	TNFa	0.523364	0.00134403
39	24	TNFa	0.523587	0.00211738
39	25	TNFa	0.526897	0.00597896
39	26	TNFa	0.534873	0.0145059
39	27	TNFa	0.548081	0.0282641
39	28	TNFa	0.569952	0.0506864
39	29	TNFa	0.617315	0.0985998
39	30	TNFa	0.707789	0.189626
39	31	TNFa	0.877846	0.360233
39	32	TNFa	1.18505	0.667988
39	33	TNFa	1.68173	1.16522
39	34	TNFa	2.35936	1.8434
39	35	TNFa	3.01632	2.50091
39	36	TNFa	3.44556	2.9307
39	37	TNFa	3.79696	3.28265
39	38	TNFa	4.11555	3.60179
39	39	TNFa	4.33596	3.82276
39	40	TNFa	4.49645	3.98379
40	1	TNFa	0.480466	0.00240845
40	2	TNFa	0.478472	0.000826902
40	3	TNFa	0.476954	-0.000278048
40	4	TNFa	0.476067	-0.000752828
40	5	TNFa	0.476438	3.01696e-05
40	6	TNFa	0.477996	0.00200076
40	7	TNFa	0.477624	0.00204192
40	8	TNFa	0.474769	-0.000400441
40	9	TNFa	0.474154	-0.000603215
40	10	TNFa	0.474563	0.000218257
40	11	TNFa	0.474551	0.000619397
40	12	TNFa	0.474151	0.000631766
40	13	TNFa	0.473662	0.000554936
40	14	TNFa	0.471913	-0.000781309
40	15	TNFa	0.470534	-0.00174735
40	16	TNFa	0.470484	-0.00138516
40	17	TNFa	0.47094	-0.000516304
40	18	TNFa	0.469999	-0.00104518
40	19	TNFa	0.469572	-0.00105966
40	20	TNFa	0.468857	-0.00136155
40	21	TNFa	0.469095	-0.000711088
40	22	TNFa	0.470155	0.000761237
40	23	TNFa	0.468767	-0.000213835
40	24	TNFa	0.468899	0.000330506
40	25	TNFa	0.471823	0.00366703
40	26	TNFa	0.477527	0.00978377
40	27	TNFa	0.488376	0.0210451
40	28	TNFa	0.50438	0.0374617
40	29	TNFa	0.538458	0.0719529
40	30	TNFa	0.603383	0.13729
40	31	TNFa	0.727443	0.261763
40	32	TNFa	0.958133	0.492865
40	33	TNFa	1.34951	0.884654
40	34	TNFa	1.95446	1.49002
40	35	TNFa	2.72125	2.25722
40	36	TNFa	3.37629	2.91267
40	37	TNFa	3.76654	3.30334
40	38	TNFa	4.06568	3.60289
40	39	TNFa	4.28877	3.82639
40	40	TNFa	4.45151	3.98955
41	1	TNFa	0.455692	-0.000111291
41	2	TNFa	0.454684	-0.00080184
41	3	TNFa	0.453918	-0.00125114
41	4	TNFa	0.4535	-0.00135208
41	5	TNFa	0.454253	-0.000281966
41	6	TNFa	0.455302	0.00108423
41	7	TNFa	0.455274	0.00137385
41	8	TNFa	0.454618	0.00103432
41	9	TNFa	0.454749	0.00148233
41	10	TNFa	0.453946	0.000996557
41	11	TNFa	0.453549	0.000916747
41	12	TNFa	0.45304	0.000724911
41	13	TNFa	0.452537	0.000538498
41	14	TNFa	0.450945	-0.000735968
41	15	TNFa	0.449672	-0.00169241
41	16	TNFa	0.449496	-0.00155085
41	17	TNFa	0.449453	-0.00127706
41	18	TNFa	0.448255	-0.00215754
41	19	TNFa	0.448292	-0.00180411
41	20	TNFa	0.449669	-0.000109757
41	21	TNFa	0.449849	0.000387078
41	22	TNFa	0.449427	0.000282652
41	23	TNFa	0.449969	0.00114105
41	24	TNFa	0.450761	0.00225065
41	25	TNFa	0.45566	0.00746659
41	26	TNFa	0.464799	0.0169226
41	27	TNFa	0.481965	0.0344056
41	28	TNFa	0.508524	0.0612815
41	29	TNFa	0.563321	0.116396
41	30	TNFa	0.671144	0.224536
41	31	TNFa	0.870135	0.423844
41	32	TNFa	1.22379	0.777816
41	33	TNFa	1.77972	1.33406
41	34	TNFa	2.51403	2.06869
41	35	TNFa	3.2251	2.78008
41	36	TNFa	3.67306	3.22836
41	37	TNFa	3.9928	3.54842
41	38	TNFa	4.26108	3.81701
41	39	TNFa	4.44016	3.9964
41	40	TNFa	4.57013	4.12669
42	1	TNFa	0.473162	-0.000531311
42	2	TNFa	0.473114	-5.54786e-05
42	3	TNFa	0.47172	-0.000926235
42	4	TNFa	0.470614	-0.00150806
42	5	TNFa	0.47224	0.000640967
42	6	TNFa	0.475154	0.00407924
42	7	TNFa	0.474435	0.00388333
42	8	TNFa	0.46925	-0.000778225
42	9	TNFa	0.467814	-0.0016905
42	10	TNFa	0.467838	-0.00114296
42	11	TNFa	0.467832	-0.000624868
42	12	TNFa	0.467751	-0.000182831
42	13	TNFa	0.467583	0.000173195
42	14	TNFa	0.466672	-0.000214405
42	15	TNFa	0.465086	-0.00127616
42	16	TNFa	0.464793	-0.00104608
42	17	TNFa	0.464542	-0.000773174
42	18	TNFa	0.4632	-0.00159136
42	19	TNFa	0.462962	-0.00130632
42	20	TNFa	0.463016	-0.000728387
42	21	TNFa	0.463286	6.49893e-05
42	22	TNFa	0.464171	0.00147432
42	23	TNFa	0.465647	0.00347353
42	24	TNFa	0.467622	0.0059721
42	25	TNFa	0.476746	0.0156202
42	26	TNFa	0.492984	0.0323813
42	27	TNFa	0.52464	0.0645615
42	28	TNFa	0.580575	0.121019
42	29	TNFa	0.685856	0.226825
42	30	TNFa	0.884234	0.425726
42	31	TNFa	1.23572	0.777739
42	32	TNFa	1.80934	1.35188
42	33	TNFa	2.57328	2.11634
42	34	TNFa	3.32139	2.86498
42	35	TNFa	3.80462	3.34873
42	36	TNFa	4.13171	3.67635
42	37	TNFa	4.39732	3.94248
42	38	TNFa	4.61057	4.15625
42	39	TNFa	4.73833	4.28453
42	40	TNFa	4.83485	4.38158
43	1	TNFa	0.484732	-0.00144554
43	2	TNFa	0.486285	0.000155907
43	3	TNFa	0.485885	-0.000194549
43	4	TNFa	0.485068	-0.000962296
43	5	TNFa	0.486488	0.000507515
43	6	TNFa	0.48823	0.00229809
43	7	TNFa	0.487851	0.00196835
43	8	TNFa	0.485254	-0.000579227
43	9	TNFa	0.48462	-0.00116384
43	10	TNFa	0.486363	0.000627926
43	11	TNFa	0.486469	0.000783663
43	12	TNFa	0.485427	-0.000209747
43	13	TNFa	0.484965	-0.000621834
43	14	TNFa	0.484609	-0.000928867
43	15	TNFa	0.484884	-0.000604837
43	16	TNFa	0.484837	-0.00060285
43	17	TNFa	0.484388	-0.00100182
43	18	TNFa	0.48323	-0.00211096
43	19	TNFa	0.483309	-0.00198323
43	20	TNFa	0.485058	-0.00018512
43	21	TNFa	0.485667	0.00047362
43	22	TNFa	0.486692	0.00154807
43	23	TNFa	0.486433	0.00133814
43	24	TNFa	0.48665	0.00160381
43	25	TNFa	0.49413	0.00913342
43	26	TNFa	0.505191	0.020244
43	27	TNFa	0.524128	0.0392301
43	28	TNFa	0.561703	0.0768545
43	29	TNFa	0.634496	0.149696
43	30	TNFa	0.773483	0.288733
43	31	TNFa	1.02669	0.541987
43	32	TNFa	1.4638	0.979143
43	33	TNFa	2.10847	1.62387
43	34	TNFa	2.85266	2.36811
43	35	TNFa	3.41266	2.92816
43	36	TNFa	3.7913	3.30684
43	37	TNFa	4.115	3.6306
43	38	TNFa	4.37328	3.88892
43	39	TNFa	4.53738	4.05308
43	40	TNFa	4.65823	4.17397
44	1	TNFa	0.502276	0.00271793
44	2	TNFa	0.502866	0.00401099
44	3	TNFa	0.501361	0.00320984
44	4	TNFa	0.499969	0.00252101
44	5	TNFa	0.498953	0.00220841
44	6	TNFa	0.497832	0.00179037
44	7	TNFa	0.49699	0.00165151
44	8	TNFa	0.494694	5.92267e-05
44	9	TNFa	0.493145	-0.000786718
44	10	TNFa	0.490426	-0.00280222
44	11	TNFa	0.489679	-0.00284538
44	12	TNFa	0.489336	-0.00248591
44	13	TNFa	0.488989	-0.00212931
44	14	TNFa	0.488018	-0.0023964
44	15	TNFa	0.487839	-0.00187206
44	16	TNFa	0.487977	-0.00103143
44	17	TNFa	0.487864	-0.000441146
44	18	TNFa	0.485511	-0.00209038
44	19	TNFa	0.485098	-0.0018005
44	20	TNFa	0.485789	-0.00040549
44	21	TNFa	0.48554	4.83048e-05
44	22	TNFa	0.484303	-0.000485401
44	23	TNFa	0.485861	0.00177605
44	24	TNFa	0.486297	0.00291509
44	25	TNFa	0.488071	0.00539255
44	26	TNFa	0.492807	0.0108321
44	27	TNFa	0.50172	0.0204487
44	28	TNFa	0.51549	0.0349219
44	29	TNFa	0.544852	0.0649872
44	30	TNFa	0.603698	0.124536
44	31	TNFa	0.713578	0.23512
44	32	TNFa	0.918093	0.440338
44	33	TNFa	1.27173	0.794676
44	34	TNFa	1.83166	1.35531
44	35	TNFa	2.57173	2.09608
44	36	TNFa	3.23496	2.76002
44	37	TNFa	3.6513	3.17706
44	38	TNFa	3.98697	3.51343
44	39	TNFa	4.24743	3.7746
44	40	TNFa	4.43747	3.96534
45	1	TNFa	0.522758	0.00109432
45	2	TNFa	0.520186	-0.00119225
45	3	TNFa	0.519728	-0.00136577
45	4	TNFa	0.521383	0.000574819
45	5	TNFa	0.521109	0.000586247
45	6	TNFa	0.523564	0.00332679
45	7	TNFa	0.523402	0.00345046
45	8	TNFa	0.520167	0.000500428
45	9	TNFa	0.519512	0.000130922
45	10	TNFa	0.519597	0.000501766
45	11	TNFa	0.519147	0.000336764
45	12	TNFa	0.51736	-0.00116469
45	13	TNFa	0.516886	-0.00135288
45	14	TNFa	0.516721	-0.00123226
45	15	TNFa	0.516394	-0.00127424
45	16	TNFa	0.516274	-0.00110885
45	17	TNFa	0.51592	-0.00117693
45	18	TNFa	0.515092	-0.00171959
45	19	TNFa	0.514848	-0.00167878
45	20	TNFa	0.514633	-0.00160804
45	21	TNFa	0.514414	-0.00154118
45	22	TNFa	0.513789	-0.00188112
45	23	TNFa	0.513805	-0.0015799
45	24	TNFa	0.513713	-0.0013865
45	25	TNFa	0.514684	-0.000129451
45	26	TNFa	0.517775	0.0032466
45	27	TNFa	0.521788	0.00754539
45	28	TNFa	0.524598	0.0106408
45	29	TNFa	0.531928	0.0182555
45	30	TNFa	0.549047	0.0356604
45	31	TNFa	0.584854	0.071753
45	32	TNFa	0.655529	0.142713
45	33	TNFa	0.784069	0.271539
45	34	TNFa	1.01679	0.50455
45	35	TNFa	1.42403	0.912075
45	36	TNFa	2.0555	1.54383
45	37	TNFa	2.82429	2.3129
45	38	TNFa	3.44082	2.92972
45	39	TNFa	3.81698	3.30616
45	40	TNFa	4.10481	3.59428
46	1	TNFa	0.546998	0.00111185
46	2	TNFa	0.54684	0.00144736
46	3	TNFa	0.545809	0.000911396
46	4	TNFa	0.544755	0.000351646
46	5	TNFa	0.544726	0.000816321
46	6	TNFa	0.545555	0.0021396
46	7	TNFa	0.54491	0.00198874
46	8	TNFa	0.541573	-0.000853928
46	9	TNFa	0.540298	-0.00163451
46	10	TNFa	0.539773	-0.00166527
46	11	TNFa	0.539732	-0.00121252
46	12	TNFa	0.540023	-0.000426574
46	13	TNFa	0.539889	-6.68622e-05
46	14	TNFa	0.539085	-0.00037669
46	15	TNFa	0.538672	-0.000295034
46	16	TNFa	0.538482	9.42383e-06
46	17	TNFa	0.537417	-0.00056183
46	18	TNFa	0.535059	-0.00242513
46	19	TNFa	0.534775	-0.00221515
46	20	TNFa	0.535734	-0.000761692
46	21	TNFa	0.536101	9.94733e-05
46	22	TNFa	0.537091	0.00158369
46	23	TNFa	0.539608	0.00459491
46	24	TNFa	0.542529	0.00801013
46	25	TNFa	0.550229	0.0162039
46	26	TNFa	0.565964	0.0324336
46	27	TNFa	0.59467	0.0616343
46	28	TNFa	0.649805	0.117263
46	29	TNFa	0.757037	0.22499
46	30	TNFa	0.953918	0.422365
46	31	TNFa	1.30062	0.769558
46	32	TNFa	1.86906	1.3385
46	33	TNFa	2.63011	2.10003
46	34	TNFa	3.36949	2.83991
46	35	TNFa	3.84926	3.32017
46	36	TNFa	4.18575	3.65716
46	37	TNFa	4.47202	3.94392
46	38	TNFa	4.70627	4.17867
46	39	TNFa	4.83916	4.31206
46	40	TNFa	4.93394	4.40733
47	1	TNFa	0.479149	0.00303019
47	2	TNFa	0.477951	0.00224441
47	3	TNFa	0.476275	0.000980399
47	4	TNFa	0.474921	3.78343e-05
47	5	TNFa	0.474774	0.000302443
47	6	TNFa	0.476526	0.00246632
47	7	TNFa	0.475883	0.00223523
47	8	TNFa	0.471762	-0.00147409
47	9	TNFa	0.470891	-0.00193329
47	10	TNFa	0.471856	-0.000555925
47	11	TNFa	0.471943	-5.67722e-05
47	12	TNFa	0.471389	-0.000199085
47	13	TNFa	0.47129	0.000113387
47	14	TNFa	0.471428	0.000663382
47	15	TNFa	0.470996	0.000643378
47	16	TNFa	0.470472	0.000530481
47	17	TNFa	0.46858	-0.000949598
47	18	TNFa	0.46685	-0.00226785
47	19	TNFa	0.466807	-0.00189825
47	20	TNFa	0.467646	-0.000647928
47	21	TNFa	0.4675	-0.000381829
47	22	TNFa	0.46574	-0.00172979
47	23	TNFa	0.464502	-0.00255607
47	24	TNFa	0.464725	-0.00192156
47	25	TNFa	0.465846	-0.000388739
47	26	TNFa	0.467992	0.00216874
47	27	TNFa	0.47223	0.00681918
47	28	TNFa	0.474673	0.00967397
47	29	TNFa	0.482824	0.0182371
47	30	TNFa	0.499393	0.0352176
47	31	TNFa	0.530857	0.0670934
47	32	TNFa	0.594735	0.131384
47	33	TNFa	0.711064	0.248124
47	34	TNFa	0.920411	0.457883
47	35	TNFa	1.29001	0.827892
47	36	TNFa	1.8672	1.40549
47	37	TNFa	2.60834	2.14705
47	38	TNFa	3.27749	2.81661
47	39	TNFa	3.66608	3.20561
47	40	TNFa	3.93135	3.47129
48	1	TNFa	0.496935	0.00378843
48	2	TNFa	0.496478	0.00346712
48	3	TNFa	0.494554	0.0016779
48	4	TNFa	0.492944	0.000203035
48	5	TNFa	0.492787	0.00018136
48	6	TNFa	0.493329	0.00085849
48	7	TNFa	0.493101	0.000764753
48	8	TNFa	0.491711	-0.000490052
48	9	TNFa	0.491394	-0.000671289
48	10	TNFa	0.491611	-0.000319272
48	11	TNFa	0.491522	-0.000273653
48	12	TNFa	0.490999	-0.000661271
48	13	TNFa	0.490786	-0.000740047
48	14	TNFa	0.490512	-0.000878815
48	15	TNFa	0.490348	-0.000907106
48	16	TNFa	0.49045	-0.000670216
48	17	TNFa	0.490849	-0.000136495
48	18	TNFa	0.49028	-0.000570693
48	19	TNFa	0.49002	-0.000694977
48	20	TNFa	0.489726	-0.000853862
48	21	TNFa	0.489937	-0.000508372
48	22	TNFa	0.491546	0.0012355
48	23	TNFa	0.49363	0.00345508
48	24	TNFa	0.495635	0.00559497
48	25	TNFa	0.504116	0.0142116
48	26	TNFa	0.521109	0.0313396
48	27	TNFa	0.552581	0.0629458
48	28	TNFa	0.606793	0.117293
48	29	TNFa	0.714818	0.225453
48	30	TNFa	0.91532	0.42609
48	31	TNFa	1.26765	0.778553
48	32	TNFa	1.83084	1.34188
48	33	TNFa	2.56339	2.07456
48	34	TNFa	3.25744	2.76875
48	35	TNFa	3.69792	3.20936
48	36	TNFa	4.01354	3.52512
48	37	TNFa	4.26938	3.7811
48	38	TNFa	4.46469	3.97654
48	39	TNFa	4.58262	4.09461
48	40	TNFa	4.67357	4.18569
49	1	PLGF	0.483066	0.00527577
49	2	PLGF	0.481481	0.00403799
49	3	PLGF	0.478918	0.00182152
49	4	PLGF	0.477434	0.000684766
49	5	PLGF	0.477806	0.00140389
49	6	PLGF	0.476813	0.00075795
49	7	PLGF	0.476101	0.000393373
49	8	PLGF	0.474271	-0.0010893
49	9	PLGF	0.473887	-0.00112611
49	10	PLGF	0.474052	-0.000614051
49	11	PLGF	0.473909	-0.000409821
49	12	PLGF	0.472995	-0.000977471
49	13	PLGF	0.472696	-0.000928988
49	14	PLGF	0.472073	-0.00120532
49	15	PLGF	0.471181	-0.00175008
49	16	PLGF	0.471287	-0.00129653
49	17	PLGF	0.471867	-0.000369947
49	18	PLGF	0.470828	-0.00106143
49	19	PLGF	0.471096	-0.0004464
49	20	PLGF	0.473161	0.00196615
49	21	PLGF	0.475096	0.00424778
49	22	PLGF	0.48211	0.011609
49	23	PLGF	0.496366	0.0262115
49	24	PLGF	0.519514	0.0497071
49	25	PLGF	0.569319	0.099859
49	26	PLGF	0.665605	0.196493
49	27	PLGF	0.843328	0.374563
49	28	PLGF	1.14142	0.673004
49	29	PLGF	1.57286	1.10479
49	30	PLGF	2.04346	1.57574
49	31	PLGF	2.46078	1.99341
49	32	PLGF	2.83537	2.36834
49	33	PLGF	3.13203	2.66535
49	34	PLGF	3.35804	2.89171
49	35	PLGF	3.54553	3.07954
49	36	PLGF	3.69002	3.22437
[truncated: 1,884 more rows]

## Sheet: Multicomponent Data
Block Type	96-Well Block (0.2mL)
Calibration Background is expired	No
Calibration Background performed on	11-24-2020
Calibration Normalization FAM-ROX is expired	No
Calibration Normalization FAM-ROX performed on	11-24-2020
Calibration Normalization VIC-ROX is expired	No
Calibration Normalization VIC-ROX performed on	11-24-2020
Calibration Pure Dye CY3 is expired	Yes
Calibration Pure Dye CY3 performed on	03-26-2020
Calibration Pure Dye CY5 is expired	Yes
Calibration Pure Dye CY5 performed on	03-26-2020
Calibration Pure Dye FAM is expired	No
Calibration Pure Dye FAM performed on	11-24-2020
Calibration Pure Dye NED is expired	No
Calibration Pure Dye NED performed on	09-15-2020
Calibration Pure Dye ROX is expired	No
Calibration Pure Dye ROX performed on	11-24-2020
Calibration Pure Dye SYBR is expired	No
Calibration Pure Dye SYBR performed on	11-24-2020
Calibration Pure Dye TAMRA is expired	No
Calibration Pure Dye TAMRA performed on	11-24-2020
Calibration Pure Dye VIC is expired	No
Calibration Pure Dye VIC performed on	11-24-2020
Calibration ROI is expired	No
Calibration ROI performed on	11-24-2020
Calibration Uniformity is expired	No
Calibration Uniformity performed on	11-24-2020
Chemistry	SYBR_GREEN
Date Created	2021-05-17 15:28:53 PM EDT
Experiment Barcode
Experiment Comment
Experiment File Name	P:\ABI-2\Sapieha\Roberto\CNV B6\Choroid\2021-05-17 Adipoq-cre and Adipoq-cre-prdm16 Sham and CNV choro n7-9 TNF and PLGF.eds
Experiment Name	2021-05-17 Adipoq-cre and Adipoq-cre-prdm16 Sham and CNV choro n7-9 TNF and PLGF
Experiment Run End Time	2021-05-17 18:17:33 PM EDT
Experiment Type	Comparative Cт (ΔΔCт)
Instrument Name	278870006
Instrument Serial Number	278870006
Instrument Type	QuantStudio(TM) 7 Flex System
Passive Reference	ROX
Quantification Cycle Method	Ct
Signal Smoothing On	true
Stage/ Cycle where Analysis is performed	Stage 2, Step 2
User Name
Well	Well Position	Cycle	ROX	SYBR
1	A1	1	1.50093e+06	869424
2	A2	1	1.36369e+06	701346
3	A3	1	1.29029e+06	663114
4	A4	1	1346423	655458
5	A5	1	1.33688e+06	643615
6	A6	1	1.29364e+06	587551
7	A7	1	1.27698e+06	631594
8	A8	1	1.21821e+06	684416
9	A9	1	1.15294e+06	531673
10	A10	1	1.19282e+06	582785
11	A11	1	1.10011e+06	517817
12	A12	1	1729635	1.17133e+06
13	B1	1	1515979	777525
14	B2	1	1.44806e+06	761295
15	B3	1	1.41542e+06	715677
16	B4	1	1.40572e+06	665633
17	B5	1	1.41714e+06	652255
18	B6	1	1331863	560749
19	B7	1	1304433	603686
20	B8	1	1210272	567389
21	B9	1	1.23913e+06	576353
22	B10	1	1.18755e+06	541173
23	B11	1	1619893	809658
24	B12	1	2.58918e+06	1512593
25	C1	1	1.4415e+06	827350
26	C2	1	1.48582e+06	781306
27	C3	1	1.40394e+06	732304
28	C4	1	1.47755e+06	829140
29	C5	1	1458625	722371
30	C6	1	1.30431e+06	605239
31	C7	1	1.26173e+06	639461
32	C8	1	1.23356e+06	607713
33	C9	1	1.10078e+06	534819
34	C10	1	1.33472e+06	672848
35	C11	1	1.74155e+06	959887
36	C12	1	1630604	878790
37	D1	1	1.0341e+06	509238
38	D2	1	1.3138e+06	782703
39	D3	1	1.37902e+06	735719
40	D4	1	1.48027e+06	711220
41	D5	1	1.52893e+06	696721
42	D6	1	1.37986e+06	652897
43	D7	1	1.25902e+06	610287
44	D8	1	1.1827e+06	594041
45	D9	1	1.39585e+06	729694
46	D10	1	1458265	797668
47	D11	1	1.28807e+06	617178
48	D12	1	1.05589e+06	524710
49	E1	1	1.1652e+06	562868
50	E2	1	1.32463e+06	642416
51	E3	1	1272081	695835
52	E4	1	1.48751e+06	686315
53	E5	1	1.44029e+06	651138
54	E6	1	1.40884e+06	631926
55	E7	1	1.52837e+06	736047
56	E8	1	1.67086e+06	779502
57	E9	1	1.49389e+06	713821
58	E10	1	1.49561e+06	738997
59	E11	1	1.2548e+06	648382
60	E12	1	921136	396087
61	F1	1	1.39234e+06	733481
62	F2	1	1574978	847235
63	F3	1	1310320	670685
64	F4	1	1.33493e+06	633368
65	F5	1	1.36463e+06	644731
66	F6	1	1.43848e+06	661910
67	F7	1	1.37729e+06	694155
68	F8	1	1.51035e+06	702245
69	F9	1	1.42298e+06	675669
70	F10	1	1.42133e+06	739468
71	F11	1	1.48914e+06	954226
72	F12	1	1.41001e+06	790952
73	G1	1	1.97362e+06	939428
74	G2	1	1.39438e+06	609413
75	G3	1	1.25616e+06	534425
76	G4	1
77	G5	1
78	G6	1
79	G7	1
80	G8	1
81	G9	1
82	G10	1
83	G11	1
84	G12	1
85	H1	1
86	H2	1
87	H3	1
88	H4	1
89	H5	1
90	H6	1
91	H7	1
92	H8	1
93	H9	1
94	H10	1
95	H11	1
96	H12	1
1	A1	2	1.51039e+06	872726
2	A2	2	1.37146e+06	704818
3	A3	2	1.29623e+06	663891
4	A4	2	1.35194e+06	657146
5	A5	2	1.34372e+06	645217
6	A6	2	1.29856e+06	588199
7	A7	2	1.28206e+06	631630
8	A8	2	1222729	691818
9	A9	2	1.15682e+06	535291
10	A10	2	1.19974e+06	585759
11	A11	2	1.10613e+06	520325
12	A12	2	1.73928e+06	1.18701e+06
13	B1	2	1.52493e+06	778669
14	B2	2	1.45445e+06	762364
15	B3	2	1.42878e+06	719861
16	B4	2	1.41077e+06	665827
17	B5	2	1421118	652758
18	B6	2	1.33669e+06	561350
19	B7	2	1.30986e+06	602929
20	B8	2	1.21286e+06	566669
21	B9	2	1.24351e+06	576671
22	B10	2	1.1935e+06	541453
23	B11	2	1.62672e+06	811279
24	B12	2	2.60357e+06	1.51327e+06
25	C1	2	1.45061e+06	832204
26	C2	2	1.50202e+06	784996
27	C3	2	1.41183e+06	734853
28	C4	2	1.49228e+06	833564
29	C5	2	1.46248e+06	725687
30	C6	2	1.3102e+06	606418
31	C7	2	1.26603e+06	639548
32	C8	2	1236178	611587
33	C9	2	1106137	534940
34	C10	2	1.34077e+06	674614
35	C11	2	1.74851e+06	960827
36	C12	2	1.63795e+06	879151
37	D1	2	1.03849e+06	510914
38	D2	2	1.32877e+06	788066
39	D3	2	1.3823e+06	735213
40	D4	2	1.49414e+06	714904
41	D5	2	1.53676e+06	698742
42	D6	2	1.38339e+06	654501
43	D7	2	1263388	614366
44	D8	2	1.18495e+06	595872
45	D9	2	1.40334e+06	729998
46	D10	2	1.46406e+06	800609
47	D11	2	1.29102e+06	617047
48	D12	2	1.05989e+06	526212
49	E1	2	1.16937e+06	563032
50	E2	2	1.33066e+06	644654
51	E3	2	1.28608e+06	698490
52	E4	2	1.49191e+06	686529
53	E5	2	1.44426e+06	652735
54	E6	2	1.41323e+06	633941
55	E7	2	1.54615e+06	742367
56	E8	2	1.67582e+06	783448
57	E9	2	1.50179e+06	713847
58	E10	2	1.50412e+06	742001
59	E11	2	1.26114e+06	650565
60	E12	2	925069	397789
61	F1	2	1.4014e+06	737006
62	F2	2	1.58007e+06	847644
63	F3	2	1.32624e+06	675517
64	F4	2	1.34007e+06	634774
65	F5	2	1.36957e+06	647616
66	F6	2	1.45965e+06	668642
67	F7	2	1.38072e+06	697943
68	F8	2	1.51489e+06	701863
69	F9	2	1.43067e+06	676167
70	F10	2	1.42738e+06	739770
71	F11	2	1.49455e+06	959736
72	F12	2	1.41629e+06	794989
73	G1	2	1.98805e+06	940250
74	G2	2	1.40476e+06	611596
75	G3	2	1.26371e+06	536764
76	G4	2
77	G5	2
78	G6	2
79	G7	2
80	G8	2
81	G9	2
82	G10	2
83	G11	2
84	G12	2
85	H1	2
86	H2	2
87	H3	2
88	H4	2
89	H5	2
90	H6	2
91	H7	2
92	H8	2
93	H9	2
94	H10	2
95	H11	2
96	H12	2
1	A1	3	1.52676e+06	877340
2	A2	3	1.38547e+06	706618
3	A3	3	1.30581e+06	666650
4	A4	3	1360962	660953
5	A5	3	1.35398e+06	649019
6	A6	3	1.30635e+06	591858
7	A7	3	1292364	632110
8	A8	3	1.23133e+06	699202
9	A9	3	1164191	537270
10	A10	3	1.21131e+06	591111
11	A11	3	1.11654e+06	523309
12	A12	3	1.7552e+06	1.20832e+06
13	B1	3	1.54048e+06	781798
14	B2	3	1468326	762665
15	B3	3	1446154	727207
16	B4	3	1417745	667870
17	B5	3	1.42758e+06	654149
18	B6	3	1.34477e+06	563172
19	B7	3	1.31871e+06	602876
20	B8	3	1.21995e+06	567024
21	B9	3	1.2497e+06	580283
22	B10	3	1.20251e+06	545173
23	B11	3	1.63956e+06	816498
24	B12	3	2627616	1.52138e+06
25	C1	3	1.46495e+06	839460
26	C2	3	1.5167e+06	788543
27	C3	3	1.42376e+06	740689
28	C4	3	1.50357e+06	836644
29	C5	3	1.46968e+06	729680
30	C6	3	1.31835e+06	608699
31	C7	3	1.27469e+06	640864
32	C8	3	1240543	615146
33	C9	3	1115997	535305
34	C10	3	1351311	677689
35	C11	3	1.76122e+06	963246
36	C12	3	1.64984e+06	883807
37	D1	3	1.04528e+06	513093
38	D2	3	1.34591e+06	793596
39	D3	3	1.38785e+06	736059
40	D4	3	1.51016e+06	720277
41	D5	3	1.54815e+06	702732
42	D6	3	1.39141e+06	656354
43	D7	3	1.2709e+06	617510
44	D8	3	1.19028e+06	596758
45	D9	3	1.41291e+06	734327
46	D10	3	1.47458e+06	804842
47	D11	3	1295176	616860
48	D12	3	1.06596e+06	527172
49	E1	3	1.17804e+06	564184
50	E2	3	1.33988e+06	646636
51	E3	3	1.2989e+06	699575
52	E4	3	1.50102e+06	689619
53	E5	3	1.45059e+06	653746
54	E6	3	1.42223e+06	635938
55	E7	3	1559653	745531
56	E8	3	1.68139e+06	785940
57	E9	3	1.51564e+06	714630
58	E10	3	1.54308e+06	753552
59	E11	3	1.26965e+06	654469
60	E12	3	932036	398780
61	F1	3	1.41388e+06	744233
62	F2	3	1589581	849374
63	F3	3	1.34125e+06	679033
64	F4	3	1.35252e+06	636784
65	F5	3	1.37776e+06	649741
66	F6	3	1.48104e+06	675483
67	F7	3	1.38892e+06	701218
68	F8	3	1.52202e+06	702574
69	F9	3	1.44429e+06	682742
70	F10	3	1.44054e+06	743637
71	F11	3	1.51101e+06	967591
72	F12	3	1.42805e+06	800337
73	G1	3	2.01068e+06	944161
74	G2	3	1420309	616034
75	G3	3	1.27842e+06	540814
76	G4	3
77	G5	3
78	G6	3
79	G7	3
80	G8	3
81	G9	3
82	G10	3
83	G11	3
84	G12	3
85	H1	3
86	H2	3
87	H3	3
88	H4	3
89	H5	3
90	H6	3
91	H7	3
92	H8	3
93	H9	3
94	H10	3
95	H11	3
96	H12	3
1	A1	4	1.5381e+06	881482
2	A2	4	1.39309e+06	708458
3	A3	4	1.31206e+06	669897
4	A4	4	1.36693e+06	662458
5	A5	4	1.36056e+06	652406
6	A6	4	1.31104e+06	593801
7	A7	4	1.29843e+06	633855
8	A8	4	1.23694e+06	702606
9	A9	4	1168139	539552
10	A10	4	1.21842e+06	594063
11	A11	4	1.12341e+06	524884
12	A12	4	1.76555e+06	1.22554e+06
13	B1	4	1.55083e+06	785739
14	B2	4	1.47455e+06	762886
15	B3	4	1.45435e+06	731001
16	B4	4	1423105	669123
17	B5	4	1.43244e+06	654848
18	B6	4	1.34904e+06	564896
19	B7	4	1.32388e+06	604484
20	B8	4	1223170	569915
21	B9	4	1.25522e+06	582343
22	B10	4	1.20938e+06	549020
23	B11	4	1.64982e+06	818960
24	B12	4	2642415	1.52827e+06
25	C1	4	1.47354e+06	842981
26	C2	4	1.52622e+06	789655
27	C3	4	1.43154e+06	743048
28	C4	4	1512155	840511
29	C5	4	1.4751e+06	731396
30	C6	4	1.32332e+06	609420
31	C7	4	1.27755e+06	642868
32	C8	4	1244750	616590
33	C9	4	1.12028e+06	536327
34	C10	4	1.35779e+06	679719
35	C11	4	1.76832e+06	964285
36	C12	4	1.65862e+06	888940
37	D1	4	1.05004e+06	514503
38	D2	4	1.35742e+06	797934
39	D3	4	1.39168e+06	740739
40	D4	4	1.51614e+06	721785
41	D5	4	1.55829e+06	706684
42	D6	4	1.39672e+06	657316
43	D7	4	1.27729e+06	619573
44	D8	4	1.19533e+06	597630
45	D9	4	1418486	739574
46	D10	4	1.48093e+06	806745
47	D11	4	1.2991e+06	616970
48	D12	4	1.0712e+06	528040
49	E1	4	1.18384e+06	565206
50	E2	4	1.34352e+06	647493
51	E3	4	1.30609e+06	699389
52	E4	4	1.50537e+06	691302
53	E5	4	1.46009e+06	654438
54	E6	4	1.43038e+06	638502
55	E7	4	1.56665e+06	748083
56	E8	4	1687700	789904
57	E9	4	1.52382e+06	717678
58	E10	4	1.55486e+06	758370
59	E11	4	1.27454e+06	658586
60	E12	4	936622	399295
61	F1	4	1.42131e+06	751429
62	F2	4	1.5957e+06	851705
63	F3	4	1.35043e+06	682237
64	F4	4	1.36322e+06	638667
65	F5	4	1.38702e+06	653770
66	F6	4	1.49142e+06	679720
67	F7	4	1.39541e+06	702720
68	F8	4	1.52846e+06	706430
69	F9	4	1454120	689793
70	F10	4	1.44977e+06	747704
71	F11	4	1.54783e+06	981170
72	F12	4	1.43596e+06	802083
73	G1	4	2.02395e+06	946098
74	G2	4	1430324	619138
75	G3	4	1.28684e+06	542877
76	G4	4
77	G5	4
78	G6	4
79	G7	4
80	G8	4
81	G9	4
82	G10	4
83	G11	4
84	G12	4
85	H1	4
86	H2	4
87	H3	4
88	H4	4
89	H5	4
90	H6	4
91	H7	4
92	H8	4
93	H9	4
94	H10	4
95	H11	4
96	H12	4
1	A1	5	1.54679e+06	886105
2	A2	5	1.39801e+06	710559
3	A3	5	1.31625e+06	673484
4	A4	5	1.3703e+06	664042
5	A5	5	1.36508e+06	655358
6	A6	5	1.31413e+06	596065
7	A7	5	1.30175e+06	639702
8	A8	5	1.24015e+06	707520
9	A9	5	1.17151e+06	541853
10	A10	5	1.22359e+06	598277
11	A11	5	1.12747e+06	528119
12	A12	5	1.77467e+06	1.2398e+06
13	B1	5	1556720	788994
14	B2	5	1.47812e+06	763975
15	B3	5	1.45956e+06	731752
16	B4	5	1.42724e+06	672471
17	B5	5	1.43656e+06	657143
18	B6	5	1352734	566635
19	B7	5	1.33133e+06	606119
20	B8	5	1.22494e+06	570125
21	B9	5	1.25832e+06	584190
22	B10	5	1.21258e+06	550210
23	B11	5	1655881	821403
24	B12	5	2.65439e+06	1533622
25	C1	5	1.48045e+06	845986
26	C2	5	1.5318e+06	791389
27	C3	5	1.43486e+06	744708
28	C4	5	1.51745e+06	842661
29	C5	5	1.4789e+06	733191
30	C6	5	1324918	610924
31	C7	5	1.2788e+06	644034
32	C8	5	1.24653e+06	618257
33	C9	5	1.12324e+06	540462
34	C10	5	1.3613e+06	680082
35	C11	5	1.77268e+06	964403
36	C12	5	1.66553e+06	893638
37	D1	5	1.05412e+06	514837
38	D2	5	1364157	799389
39	D3	5	1.39451e+06	742673
40	D4	5	1.51911e+06	723760
41	D5	5	1.56243e+06	709739
42	D6	5	1.39773e+06	660066
43	D7	5	1.28167e+06	623518
44	D8	5	1.20298e+06	600232
45	D9	5	1.42269e+06	741374
46	D10	5	1485566	809226
47	D11	5	1.30142e+06	617881
48	D12	5	1.07407e+06	529288
49	E1	5	1.18856e+06	567899
50	E2	5	1346686	648935
51	E3	5	1.30997e+06	697291
52	E4	5	1.50921e+06	692109
53	E5	5	1.46518e+06	655814
54	E6	5	1.43608e+06	640735
55	E7	5	1.57256e+06	752391
56	E8	5	1.69339e+06	794965
57	E9	5	1.53216e+06	722113
58	E10	5	1.56085e+06	760986
59	E11	5	1283069	662360
60	E12	5	940252	401520
61	F1	5	1.4283e+06	756651
62	F2	5	1.6001e+06	853311
63	F3	5	1.35688e+06	685736
64	F4	5	1.37093e+06	642398
65	F5	5	1.39447e+06	655744
66	F6	5	1.50132e+06	683212
67	F7	5	1398499	706468
68	F8	5	1.53234e+06	708360
69	F9	5	1.46146e+06	693387
70	F10	5	1.45808e+06	750781
71	F11	5	1557962	986084
72	F12	5	1.44294e+06	805182
73	G1	5	2.03428e+06	949991
74	G2	5	1.43747e+06	622380
75	G3	5	1.29313e+06	544870
76	G4	5
77	G5	5
78	G6	5
79	G7	5
80	G8	5
81	G9	5
82	G10	5
83	G11	5
84	G12	5
85	H1	5
86	H2	5
87	H3	5
88	H4	5
89	H5	5
90	H6	5
91	H7	5
92	H8	5
93	H9	5
94	H10	5
95	H11	5
96	H12	5
1	A1	6	1.54428e+06	887321
2	A2	6	1.39771e+06	710781
3	A3	6	1.3149e+06	674862
4	A4	6	1.36866e+06	664966
5	A5	6	1.36214e+06	655446
6	A6	6	1.31e+06	596243
7	A7	6	1.29927e+06	642944
8	A8	6	1.24079e+06	709072
9	A9	6	1.16856e+06	542709
10	A10	6	1.22175e+06	599918
11	A11	6	1124938	530070
12	A12	6	1.77258e+06	1.25083e+06
13	B1	6	1.55655e+06	789048
14	B2	6	1.47617e+06	761885
15	B3	6	1.45852e+06	732010
16	B4	6	1.4249e+06	673645
17	B5	6	1.43057e+06	658296
18	B6	6	1349742	566551
19	B7	6	1.33096e+06	606468
20	B8	6	1.22074e+06	567630
21	B9	6	1.25477e+06	586379
22	B10	6	1.21053e+06	550834
23	B11	6	1.65445e+06	821766
24	B12	6	2.65209e+06	1.5317e+06
25	C1	6	1.47789e+06	847427
26	C2	6	1.52875e+06	790490
27	C3	6	1.43173e+06	745075
28	C4	6	1.51407e+06	841025
29	C5	6	1.48143e+06	734961
30	C6	6	1.32117e+06	610042
31	C7	6	1.27205e+06	643948
32	C8	6	1.24316e+06	618134
33	C9	6	1.12101e+06	541735
34	C10	6	1358806	679254
35	C11	6	1.76828e+06	964976
36	C12	6	1.66576e+06	896286
37	D1	6	1.05218e+06	515137
38	D2	6	1.36169e+06	797018
39	D3	6	1.38843e+06	742154
40	D4	6	1513341	723370
41	D5	6	1.55773e+06	709240
42	D6	6	1.39056e+06	660733
43	D7	6	1.27815e+06	624029
44	D8	6	1.21915e+06	606933
45	D9	6	1421200	744089
46	D10	6	1.48319e+06	809160
47	D11	6	1.29596e+06	617556
48	D12	6	1.07318e+06	529430
49	E1	6	1.18677e+06	565865
50	E2	6	1.34145e+06	649271
51	E3	6	1.30691e+06	692291
52	E4	6	1.50349e+06	690507
53	E5	6	1.46039e+06	656013
54	E6	6	1.43645e+06	641031
55	E7	6	1.56865e+06	754214
56	E8	6	1693729	797114
57	E9	6	1.53502e+06	722796
58	E10	6	1.55842e+06	760203
59	E11	6	1.30063e+06	671354
60	E12	6	939972	400679
61	F1	6	1.4276e+06	759984
62	F2	6	1.59503e+06	850655
63	F3	6	1.35723e+06	686310
64	F4	6	1.37037e+06	646127
65	F5	6	1.39284e+06	656112
66	F6	6	1.50493e+06	684975
67	F7	6	1.39391e+06	706640
68	F8	6	1.53192e+06	709148
69	F9	6	1.4634e+06	694922
70	F10	6	1.45769e+06	751191
71	F11	6	1.55709e+06	987672
72	F12	6	1.4422e+06	806684
73	G1	6	2.03568e+06	951073
74	G2	6	1.43805e+06	624386
75	G3	6	1.29648e+06	547693
76	G4	6
77	G5	6
78	G6	6
79	G7	6
80	G8	6
81	G9	6
82	G10	6
83	G11	6
84	G12	6
85	H1	6
86	H2	6
87	H3	6
88	H4	6
89	H5	6
90	H6	6
91	H7	6
92	H8	6
93	H9	6
94	H10	6
95	H11	6
96	H12	6
1	A1	7	1.54628e+06	888092
2	A2	7	1.39981e+06	711332
3	A3	7	1.31658e+06	675265
4	A4	7	1.3705e+06	665644
5	A5	7	1.36344e+06	656161
6	A6	7	1310884	596559
7	A7	7	1.30067e+06	643154
8	A8	7	1.24296e+06	709958
9	A9	7	1.16991e+06	543722
10	A10	7	1.22359e+06	600423
11	A11	7	1126568	530281
12	A12	7	1.77573e+06	1.25526e+06
13	B1	7	1.55893e+06	789143
14	B2	7	1.47791e+06	761563
15	B3	7	1.46032e+06	732644
16	B4	7	1.42635e+06	674335
17	B5	7	1.43123e+06	658694
18	B6	7	1.35065e+06	566557
19	B7	7	1.33302e+06	606571
20	B8	7	1.2217e+06	567373
21	B9	7	1.25612e+06	586772
22	B10	7	1.212e+06	551395
23	B11	7	1657439	822207
24	B12	7	2656197	1.53076e+06
25	C1	7	1479770	848015
26	C2	7	1.53084e+06	790719
27	C3	7	1.43326e+06	745054
28	C4	7	1.51533e+06	841141
29	C5	7	1.48446e+06	735613
30	C6	7	1.32188e+06	610442
31	C7	7	1.27271e+06	644304
32	C8	7	1.24423e+06	618443
33	C9	7	1.12266e+06	541520
34	C10	7	1.36037e+06	679275
35	C11	7	1.77672e+06	968244
36	C12	7	1.66907e+06	897328
37	D1	7	1053641	515437
38	D2	7	1.36271e+06	796442
39	D3	7	1389246	741684
40	D4	7	1.51436e+06	723294
41	D5	7	1.55879e+06	709676
42	D6	7	1.3917e+06	660270
43	D7	7	1.2792e+06	624057
44	D8	7	1.22588e+06	609249
45	D9	7	1.42363e+06	745132
46	D10	7	1.48544e+06	809433
47	D11	7	1.29714e+06	617288
48	D12	7	1.07488e+06	530022
49	E1	7	1.18844e+06	565817
50	E2	7	1.34205e+06	649271
51	E3	7	1.30825e+06	692422
52	E4	7	1.5044e+06	690301
53	E5	7	1.46101e+06	655754
54	E6	7	1.43852e+06	641721
55	E7	7	1.56927e+06	754221
56	E8	7	1.69742e+06	798124
57	E9	7	1.53832e+06	723645
58	E10	7	1.56023e+06	760414
59	E11	7	1306897	673726
60	E12	7	941595	400890
61	F1	7	1.42994e+06	761716
62	F2	7	1.59622e+06	850054
63	F3	7	1.35936e+06	686883
64	F4	7	1.3725e+06	646491
65	F5	7	1.39457e+06	656580
66	F6	7	1.50845e+06	685851
67	F7	7	1.39498e+06	706504
68	F8	7	1.53452e+06	709057
69	F9	7	1.46649e+06	695473
70	F10	7	1.46006e+06	751386
71	F11	7	1.5597e+06	988162
72	F12	7	1.44463e+06	806810
73	G1	7	2.03981e+06	951888
74	G2	7	1.44038e+06	624983
75	G3	7	1.29835e+06	548382
76	G4	7
77	G5	7
78	G6	7
79	G7	7
80	G8	7
81	G9	7
82	G10	7
83	G11	7
84	G12	7
85	H1	7
86	H2	7
87	H3	7
88	H4	7
89	H5	7
90	H6	7
91	H7	7
92	H8	7
93	H9	7
94	H10	7
95	H11	7
96	H12	7
1	A1	8	1.56097e+06	892268
2	A2	8	1.41156e+06	714816
3	A3	8	1.32721e+06	677220
4	A4	8	1.38182e+06	668734
5	A5	8	1.37434e+06	660735
6	A6	8	1.32076e+06	599044
7	A7	8	1.31107e+06	643016
8	A8	8	1.25324e+06	714725
9	A9	8	1.18076e+06	548489
10	A10	8	1.23582e+06	603031
11	A11	8	1.1382e+06	530985
12	A12	8	1.79481e+06	1.26754e+06
13	B1	8	1.57197e+06	791128
14	B2	8	1.48952e+06	763206
15	B3	8	1.47191e+06	736256
16	B4	8	1436946	677536
17	B5	8	1.4423e+06	660399
18	B6	8	1.35966e+06	567756
19	B7	8	1.3455e+06	607495
20	B8	8	1.23142e+06	569061
21	B9	8	1.26729e+06	587358
22	B10	8	1.22248e+06	553981
23	B11	8	1.67399e+06	825230
24	B12	8	2.68036e+06	1.53139e+06
25	C1	8	1.4935e+06	850969
26	C2	8	1.54575e+06	794072
27	C3	8	1.44499e+06	746074
28	C4	8	1.52707e+06	844842
29	C5	8	1.4967e+06	738030
30	C6	8	1.33029e+06	614068
31	C7	8	1283847	646608
32	C8	8	1.25335e+06	621308
33	C9	8	1.13382e+06	541121
34	C10	8	1.37153e+06	681046
35	C11	8	1.81804e+06	981491
36	C12	8	1.6855e+06	900912
37	D1	8	1.06381e+06	517130
38	D2	8	1.37298e+06	798062
39	D3	8	1.40064e+06	741286
40	D4	8	1.52717e+06	725055
41	D5	8	1.57032e+06	713897
42	D6	8	1.40509e+06	659336
43	D7	8	1289675	625820
44	D8	8	1.23978e+06	613314
45	D9	8	1.43756e+06	747771
46	D10	8	1.49988e+06	812297
47	D11	8	1.30912e+06	617593
48	D12	8	1.08449e+06	533256
49	E1	8	1.19955e+06	568912
50	E2	8	1.35214e+06	650137
51	E3	8	1319776	697669
52	E4	8	1.5163e+06	692030
53	E5	8	1.47075e+06	655565
54	E6	8	1.44922e+06	645586
55	E7	8	1.57942e+06	754773
56	E8	8	1.71503e+06	802382
57	E9	8	1.5525e+06	728198
58	E10	8	1.57401e+06	764056
59	E11	8	1.31797e+06	675968
60	E12	8	950576	403928
61	F1	8	1.44364e+06	767775
62	F2	8	1.60873e+06	851255
63	F3	8	1.37124e+06	690656
64	F4	8	1.38505e+06	646001
65	F5	8	1.40654e+06	659419
66	F6	8	1.52423e+06	689829
67	F7	8	1.40591e+06	707905
68	F8	8	1.54766e+06	708876
69	F9	8	1.48082e+06	697907
70	F10	8	1.47403e+06	753325
71	F11	8	1.57404e+06	990698
72	F12	8	1.45852e+06	807812
73	G1	8	2059844	956021
74	G2	8	1.45272e+06	627180
75	G3	8	1306685	549760
76	G4	8
77	G5	8
78	G6	8
79	G7	8
80	G8	8
81	G9	8
82	G10	8
83	G11	8
84	G12	8
85	H1	8
86	H2	8
87	H3	8
88	H4	8
89	H5	8
90	H6	8
91	H7	8
92	H8	8
93	H9	8
94	H10	8
95	H11	8
96	H12	8
1	A1	9	1.5635e+06	892417
2	A2	9	1.41385e+06	715045
3	A3	9	1.32857e+06	677628
4	A4	9	1.38347e+06	668802
5	A5	9	1.37597e+06	661632
6	A6	9	1.32188e+06	599442
7	A7	9	1.31204e+06	642458
8	A8	9	1.25491e+06	715712
9	A9	9	1.18295e+06	548648
10	A10	9	1.23783e+06	603560
11	A11	9	1.14004e+06	531046
12	A12	9	1.79784e+06	1.27123e+06
13	B1	9	1.57432e+06	791859
14	B2	9	1491768	762663
15	B3	9	1.47338e+06	736654
16	B4	9	1.43818e+06	677777
17	B5	9	1.4432e+06	660490
18	B6	9	1.36092e+06	567794
19	B7	9	1.3483e+06	607059
20	B8	9	1.23247e+06	568938
21	B9	9	1269402	587438
22	B10	9	1224403	554229
23	B11	9	1.6767e+06	824855
24	B12	9	2684019	1.53141e+06
25	C1	9	1495553	850824
26	C2	9	1.54777e+06	793954
27	C3	9	1.44637e+06	745706
28	C4	9	1.5281e+06	844589
29	C5	9	1.4998e+06	738471
30	C6	9	1.33076e+06	614142
31	C7	9	1.28499e+06	646644
32	C8	9	1.2542e+06	620941
33	C9	9	1.13495e+06	541135
34	C10	9	1.37289e+06	680699
35	C11	9	1.8271e+06	983489
36	C12	9	1.68843e+06	901149
37	D1	9	1.06488e+06	516927
38	D2	9	1.37413e+06	796846
39	D3	9	1.40389e+06	741681
40	D4	9	1.52863e+06	724807
41	D5	9	1571125	714467
42	D6	9	1.40747e+06	658436
43	D7	9	1.29151e+06	625892
44	D8	9	1.24346e+06	613205
45	D9	9	1.43975e+06	747969
46	D10	9	1.50325e+06	812204
47	D11	9	1.31056e+06	617132
48	D12	9	1.08564e+06	533479
49	E1	9	1.20096e+06	569122
50	E2	9	1.35313e+06	649774
51	E3	9	1.32158e+06	698126
52	E4	9	1.51707e+06	691682
53	E5	9	1.47174e+06	655579
54	E6	9	1.45051e+06	645582
55	E7	9	1.5797e+06	753940
56	E8	9	1.71892e+06	802673
57	E9	9	1.55489e+06	728944
58	E10	9	1576157	764068
59	E11	9	1.32106e+06	675818
60	E12	9	951918	403667
61	F1	9	1.44554e+06	768999
62	F2	9	1.61009e+06	851191
63	F3	9	1373191	691027
64	F4	9	1387026	645175
65	F5	9	1408604	659975
66	F6	9	1.52827e+06	690193
67	F7	9	1.40709e+06	707518
68	F8	9	1.54958e+06	708244
69	F9	9	1484816	697877
70	F10	9	1.4775e+06	753497
71	F11	9	1.57621e+06	989731
72	F12	9	1.46075e+06	806900
73	G1	9	2063592	956150
74	G2	9	1454584	627773
75	G3	9	1.31158e+06	549902
76	G4	9
77	G5	9
78	G6	9
79	G7	9
80	G8	9
81	G9	9
82	G10	9
83	G11	9
84	G12	9
85	H1	9
86	H2	9
87	H3	9
88	H4	9
89	H5	9
90	H6	9
91	H7	9
92	H8	9
93	H9	9
94	H10	9
95	H11	9
96	H12	9
1	A1	10	1560723	890236
2	A2	10	1.41197e+06	713630
3	A3	10	1.32526e+06	678343
4	A4	10	1.38057e+06	667048
5	A5	10	1.37352e+06	660106
6	A6	10	1.31811e+06	599500
7	A7	10	1.30727e+06	641209
8	A8	10	1.25166e+06	716614
9	A9	10	1.1789e+06	545723
10	A10	10	1234912	604384
11	A11	10	1.13769e+06	531646
12	A12	10	1.7934e+06	1.27174e+06
13	B1	10	1.57091e+06	793847
14	B2	10	1489650	759442
15	B3	10	1470029	736015
16	B4	10	1.43424e+06	676491
17	B5	10	1.43735e+06	659943
18	B6	10	1.35858e+06	567485
19	B7	10	1.34361e+06	604973
20	B8	10	1.22839e+06	567242
21	B9	10	1.26603e+06	588041
22	B10	10	1.21898e+06	553611
23	B11	10	1.6732e+06	821448
24	B12	10	2.67751e+06	1.53198e+06
25	C1	10	1.4923e+06	848739
26	C2	10	1.54346e+06	791262
27	C3	10	1.44218e+06	744287
28	C4	10	1.52279e+06	841118
29	C5	10	1.49496e+06	737624
30	C6	10	1.32584e+06	611711
31	C7	10	1.27995e+06	645220
32	C8	10	1.24987e+06	617759
33	C9	10	1.13004e+06	542223
34	C10	10	1.36905e+06	678404
35	C11	10	1825058	979701
36	C12	10	1.68608e+06	899784
37	D1	10	1.0607e+06	515270
38	D2	10	1.37089e+06	791578
39	D3	10	1.40585e+06	744296
40	D4	10	1.52391e+06	723192
41	D5	10	1.56479e+06	710331
42	D6	10	1.40332e+06	656526
43	D7	10	1.28633e+06	625625
44	D8	10	1.24154e+06	608883
45	D9	10	1.43666e+06	746485
46	D10	10	1.50085e+06	810116
47	D11	10	1.3049e+06	615727
48	D12	10	1.08224e+06	532040
49	E1	10	1197305	567585
50	E2	10	1.3487e+06	648304
51	E3	10	1.31713e+06	695517
52	E4	10	1.50996e+06	689331
53	E5	10	1.46762e+06	656472
54	E6	10	1.44688e+06	642797
55	E7	10	1.57301e+06	751384
56	E8	10	1.71348e+06	801005
57	E9	10	1.55259e+06	728319
58	E10	10	1.57361e+06	761908
59	E11	10	1.32103e+06	674414
60	E12	10	949965	400456
61	F1	10	1.44169e+06	769218
62	F2	10	1.6048e+06	850310
63	F3	10	1370702	690123
64	F4	10	1384517	643306
65	F5	10	1.40543e+06	660520
66	F6	10	1.52517e+06	689292
67	F7	10	1402513	705696
68	F8	10	1.54603e+06	706558
69	F9	10	1483062	696577
70	F10	10	1.47538e+06	753246
71	F11	10	1.57187e+06	985028
72	F12	10	1.45791e+06	803458
73	G1	10	2.06042e+06	953678
74	G2	10	1.45208e+06	629166
75	G3	10	1.31099e+06	550141
76	G4	10
77	G5	10
78	G6	10
79	G7	10
80	G8	10
81	G9	10
82	G10	10
83	G11	10
84	G12	10
85	H1	10
86	H2	10
87	H3	10
88	H4	10
89	H5	10
90	H6	10
91	H7	10
92	H8	10
93	H9	10
94	H10	10
95	H11	10
96	H12	10
1	A1	11	1.56168e+06	891053
2	A2	11	1.41271e+06	713835
3	A3	11	1.32557e+06	679218
4	A4	11	1.38073e+06	667419
5	A5	11	1.37392e+06	660367
6	A6	11	1318613	599961
7	A7	11	1.30769e+06	641315
8	A8	11	1.25162e+06	717424
9	A9	11	1.17899e+06	545639
10	A10	11	1.23561e+06	605446
11	A11	11	1138276	532187
12	A12	11	1.7942e+06	1.27415e+06
13	B1	11	1.57145e+06	794478
14	B2	11	1.49019e+06	759461
15	B3	11	1470742	736648
16	B4	11	1434351	676359
17	B5	11	1437056	660430
18	B6	11	1.35928e+06	567701
19	B7	11	1343308	604913
20	B8	11	1.22843e+06	567302
21	B9	11	1.26612e+06	588628
22	B10	11	1.21898e+06	553847
23	B11	11	1673792	821560
24	B12	11	2.67914e+06	1.53391e+06
25	C1	11	1.49284e+06	848761
26	C2	11	1.54356e+06	791276
27	C3	11	1.44247e+06	744256
28	C4	11	1.52238e+06	839792
29	C5	11	1.49497e+06	737558
30	C6	11	1.32606e+06	611633
31	C7	11	1.28025e+06	645088
32	C8	11	1.25003e+06	617080
33	C9	11	1.12988e+06	542961
34	C10	11	1369482	678297
35	C11	11	1.82639e+06	979479
36	C12	11	1.68723e+06	899951
37	D1	11	1.06106e+06	515014
38	D2	11	1.37137e+06	790340
39	D3	11	1.40783e+06	745287
40	D4	11	1.52347e+06	722967
41	D5	11	1.5646e+06	709624
42	D6	11	1.40261e+06	656186
43	D7	11	1.28669e+06	625935
44	D8	11	1.24169e+06	608028
45	D9	11	1437627	746339
46	D10	11	1.50103e+06	810156
47	D11	11	1.30455e+06	615674
48	D12	11	1.08225e+06	531951
49	E1	11	1.19752e+06	567517
50	E2	11	1.3488e+06	648144
51	E3	11	1.31704e+06	694918
52	E4	11	1509857	688961
53	E5	11	1.46761e+06	656809
54	E6	11	1.44748e+06	642504
55	E7	11	1.57304e+06	751129
56	E8	11	1.71411e+06	800983
57	E9	11	1.55355e+06	728408
58	E10	11	1.5742e+06	761702
59	E11	11	1.32159e+06	674448
60	E12	11	950332	400218
61	F1	11	1.44243e+06	769565
62	F2	11	1.60507e+06	850871
63	F3	11	1.37129e+06	689992
64	F4	11	1385242	643402
65	F5	11	1.40544e+06	660351
66	F6	11	1.52609e+06	689172
67	F7	11	1.40227e+06	705173
68	F8	11	1.54639e+06	706487
69	F9	11	1.48416e+06	696902
70	F10	11	1.4759e+06	753060
71	F11	11	1.57282e+06	984779
72	F12	11	1.45823e+06	802901
73	G1	11	2.06187e+06	953742
74	G2	11	1.45272e+06	629590
75	G3	11	1.31192e+06	550558
76	G4	11
77	G5	11
78	G6	11
79	G7	11
80	G8	11
81	G9	11
82	G10	11
83	G11	11
84	G12	11
85	H1	11
86	H2	11
87	H3	11
88	H4	11
89	H5	11
90	H6	11
91	H7	11
92	H8	11
93	H9	11
94	H10	11
95	H11	11
96	H12	11
1	A1	12	1570540	897795
2	A2	12	1.41964e+06	717113
3	A3	12	1.33179e+06	683066
4	A4	12	1.3859e+06	671595
5	A5	12	1379702	664149
6	A6	12	1325813	602671
7	A7	12	1.31568e+06	643752
8	A8	12	1256417	721478
9	A9	12	1.18503e+06	549308
10	A10	12	1.24324e+06	610387
11	A11	12	1.14472e+06	534842
12	A12	12	1.80408e+06	1.28657e+06
13	B1	12	1.5793e+06	796141
14	B2	12	1.49638e+06	762675
15	B3	12	1.47916e+06	741145
16	B4	12	1.44021e+06	677940
17	B5	12	1.44296e+06	663795
18	B6	12	1.36587e+06	569569
19	B7	12	1.34886e+06	607061
20	B8	12	1.23379e+06	569365
21	B9	12	1.27142e+06	591282
22	B10	12	1.22625e+06	556315
23	B11	12	1.68171e+06	826324
24	B12	12	2.69486e+06	1.54225e+06
25	C1	12	1.50029e+06	852275
26	C2	12	1.55056e+06	794977
27	C3	12	1.44961e+06	746536
28	C4	12	1.52811e+06	838959
29	C5	12	1.50198e+06	739366
30	C6	12	1.33322e+06	614424
31	C7	12	1287699	646560
32	C8	12	1.25609e+06	618488
33	C9	12	1.13569e+06	545563
34	C10	12	1.37685e+06	680836
35	C11	12	1.83629e+06	983500
36	C12	12	1.69627e+06	903155
37	D1	12	1.06814e+06	516341
38	D2	12	1.3788e+06	791583
39	D3	12	1415397	747490
40	D4	12	1.52844e+06	724711
41	D5	12	1.57189e+06	712128
42	D6	12	1.40535e+06	657353
43	D7	12	1.29499e+06	628624
44	D8	12	1.24655e+06	609982
45	D9	12	1.44643e+06	748325
46	D10	12	1.50625e+06	813412
47	D11	12	1.30995e+06	617495
48	D12	12	1.08715e+06	533789
49	E1	12	1.20361e+06	569300
50	E2	12	1.35506e+06	649703
51	E3	12	1.32337e+06	695574
52	E4	12	1.51783e+06	690377
53	E5	12	1.47314e+06	657993
54	E6	12	1.4552e+06	645004
55	E7	12	1.58197e+06	753890
56	E8	12	1724275	803876
57	E9	12	1.56189e+06	730361
58	E10	12	1.58158e+06	764347
59	E11	12	1.32638e+06	677354
60	E12	12	955247	403059
61	F1	12	1451253	772405
62	F2	12	1.61295e+06	854462
63	F3	12	1.37854e+06	691674
64	F4	12	1.3926e+06	646502
65	F5	12	1.41051e+06	660272
66	F6	12	1.53611e+06	691138
67	F7	12	1.40724e+06	705912
68	F8	12	1.55302e+06	708397
69	F9	12	1.49291e+06	700686
70	F10	12	1.48242e+06	753519
71	F11	12	1.58349e+06	990023
72	F12	12	1464271	805027
73	G1	12	2.07362e+06	957437
74	G2	12	1.45998e+06	631148
75	G3	12	1.31934e+06	553130
76	G4	12
77	G5	12
78	G6	12
79	G7	12
80	G8	12
81	G9	12
82	G10	12
83	G11	12
84	G12	12
85	H1	12
86	H2	12
87	H3	12
88	H4	12
89	H5	12
90	H6	12
91	H7	12
92	H8	12
93	H9	12
94	H10	12
95	H11	12
96	H12	12
1	A1	13	1.57299e+06	899731
2	A2	13	1421937	718540
3	A3	13	1333512	684572
4	A4	13	1.38753e+06	673007
5	A5	13	1.38147e+06	665402
6	A6	13	1.32762e+06	603461
7	A7	13	1.31753e+06	644571
8	A8	13	1.25837e+06	722754
9	A9	13	1.18669e+06	550606
10	A10	13	1.24517e+06	612466
11	A11	13	1.14648e+06	535198
12	A12	13	1.80726e+06	1.28948e+06
13	B1	13	1.5814e+06	796821
14	B2	13	1.49809e+06	763410
15	B3	13	1.48135e+06	742493
16	B4	13	1.4421e+06	679242
17	B5	13	1.44462e+06	665299
18	B6	13	1.36714e+06	570361
19	B7	13	1.35071e+06	608093
20	B8	13	1.23527e+06	570145
21	B9	13	1273001	592073
22	B10	13	1.22839e+06	557440
23	B11	13	1.6838e+06	828029
24	B12	13	2.69899e+06	1.54542e+06
25	C1	13	1.50254e+06	853317
26	C2	13	1.55257e+06	795515
27	C3	13	1451373	746999
28	C4	13	1529604	838868
29	C5	13	1.50409e+06	739615
30	C6	13	1.33497e+06	614839
31	C7	13	1.2895e+06	647058
32	C8	13	1.25758e+06	618537
33	C9	13	1.13753e+06	546492
34	C10	13	1.3795e+06	681187
35	C11	13	1838707	984291
36	C12	13	1.69891e+06	904099
37	D1	13	1.07006e+06	516796
38	D2	13	1.38037e+06	791347
39	D3	13	1.41737e+06	748049
40	D4	13	1.53003e+06	724719
41	D5	13	1.5738e+06	712201
42	D6	13	1406289	657557
43	D7	13	1.29719e+06	629093
44	D8	13	1.24828e+06	610396
45	D9	13	1.44864e+06	748780
46	D10	13	1.50777e+06	814027
47	D11	13	1.31162e+06	618155
48	D12	13	1.08882e+06	534375
49	E1	13	1.20525e+06	569718
50	E2	13	1.35683e+06	650089
51	E3	13	1325081	696014
52	E4	13	1.52018e+06	690803
53	E5	13	1.4751e+06	658209
54	E6	13	1.45708e+06	645837
55	E7	13	1.58377e+06	754602
56	E8	13	1.72681e+06	804731
57	E9	13	1.56413e+06	730631
58	E10	13	1.5838e+06	764857
59	E11	13	1.3278e+06	677734
60	E12	13	956347	403656
61	F1	13	1.4536e+06	772782
62	F2	13	1.61565e+06	855245
63	F3	13	1.3807e+06	692058
64	F4	13	1.39477e+06	647297
65	F5	13	1.41236e+06	660177
66	F6	13	1.53846e+06	691702
67	F7	13	1.40849e+06	706018
68	F8	13	1.5546e+06	709180
69	F9	13	1.49531e+06	702175
70	F10	13	1.48468e+06	753967
71	F11	13	1.5858e+06	990831
72	F12	13	1.46647e+06	804686
73	G1	13	2.07674e+06	958684
74	G2	13	1.4624e+06	631374
75	G3	13	1.32118e+06	553603
76	G4	13
77	G5	13
78	G6	13
79	G7	13
80	G8	13
81	G9	13
82	G10	13
83	G11	13
84	G12	13
85	H1	13
86	H2	13
87	H3	13
88	H4	13
89	H5	13
90	H6	13
91	H7	13
92	H8	13
93	H9	13
94	H10	13
95	H11	13
96	H12	13
1	A1	14	1.57525e+06	902610
2	A2	14	1.42531e+06	723238
3	A3	14	1.33516e+06	688886
4	A4	14	1.3897e+06	676366
5	A5	14	1.3841e+06	668630
6	A6	14	1.32881e+06	605945
7	A7	14	1.31824e+06	647245
8	A8	14	1.26224e+06	726381
9	A9	14	1.1886e+06	554053
10	A10	14	1.24651e+06	616834
11	A11	14	1.14841e+06	536137
12	A12	14	1811523	1.29364e+06
13	B1	14	1.58359e+06	799154
14	B2	14	1.49984e+06	764560
15	B3	14	1.48331e+06	745707
16	B4	14	1.44465e+06	684668
17	B5	14	1.44606e+06	668113
18	B6	14	1.36648e+06	573389
19	B7	14	1.35312e+06	611516
20	B8	14	1.23644e+06	572330
21	B9	14	1.27476e+06	594453
22	B10	14	1.2306e+06	561890
23	B11	14	1.68542e+06	831747
24	B12	14	2701871	1.55339e+06
25	C1	14	1.50549e+06	854428
26	C2	14	1555592	794388
27	C3	14	1.45233e+06	746999
28	C4	14	1.53135e+06	839322
29	C5	14	1.5059e+06	739431
30	C6	14	1.33563e+06	614121
31	C7	14	1.2897e+06	647817
32	C8	14	1.25776e+06	617834
33	C9	14	1.14022e+06	547538
34	C10	14	1.3815e+06	680396
35	C11	14	1.84029e+06	983515
36	C12	14	1.70156e+06	905066
37	D1	14	1.0719e+06	517399
38	D2	14	1.38103e+06	789412
39	D3	14	1.41898e+06	748356
40	D4	14	1.53255e+06	723230
41	D5	14	1575329	710387
42	D6	14	1.40798e+06	657065
43	D7	14	1.29907e+06	629542
44	D8	14	1.25138e+06	610697
45	D9	14	1.44999e+06	749240
46	D10	14	1.5096e+06	813802
47	D11	14	1.31315e+06	619054
48	D12	14	1.09132e+06	535303
49	E1	14	1.2066e+06	569602
50	E2	14	1.35877e+06	650309
51	E3	14	1.32723e+06	697342
52	E4	14	1.52186e+06	690898
53	E5	14	1.47769e+06	657922
54	E6	14	1457829	647077
55	E7	14	1.58346e+06	755678
56	E8	14	1.7282e+06	805862
57	E9	14	1.56625e+06	730248
58	E10	14	1.58678e+06	765018
59	E11	14	1.33035e+06	677169
60	E12	14	957042	403625
61	F1	14	1.45556e+06	772900
62	F2	14	1.61886e+06	854697
63	F3	14	1.38421e+06	692790
64	F4	14	1.39739e+06	647718
65	F5	14	1.41561e+06	660721
66	F6	14	1.54011e+06	692767
67	F7	14	1.40911e+06	705793
68	F8	14	1.55553e+06	709889
69	F9	14	1.49775e+06	704868
70	F10	14	1.48841e+06	756068
71	F11	14	1.58598e+06	989173
72	F12	14	1470578	803594
73	G1	14	2.07948e+06	960705
74	G2	14	1.46597e+06	630970
75	G3	14	1.323e+06	553837
76	G4	14
77	G5	14
78	G6	14
79	G7	14
80	G8	14
81	G9	14
82	G10	14
83	G11	14
84	G12	14
85	H1	14
86	H2	14
87	H3	14
88	H4	14
89	H5	14
90	H6	14
91	H7	14
92	H8	14
93	H9	14
94	H10	14
95	H11	14
96	H12	14
1	A1	15	1.57056e+06	903746
2	A2	15	1.42102e+06	728604
3	A3	15	1.33132e+06	693753
4	A4	15	1385435	680239
5	A5	15	1.38167e+06	672140
6	A6	15	1.32625e+06	609781
7	A7	15	1.31554e+06	651447
8	A8	15	1.25877e+06	729604
9	A9	15	1.18711e+06	557295
10	A10	15	1242743	626419
11	A11	15	1145828	539719
12	A12	15	1.80716e+06	1.30118e+06
13	B1	15	1580379	800212
14	B2	15	1.49609e+06	768449
15	B3	15	1.47966e+06	750369
16	B4	15	1.44108e+06	689133
17	B5	15	1442525	673381
18	B6	15	1.36228e+06	577237
19	B7	15	1.3477e+06	615399
20	B8	15	1232992	574925
21	B9	15	1.27091e+06	597798
22	B10	15	1.22671e+06	568869
23	B11	15	1.68068e+06	833810
24	B12	15	2.69748e+06	1563309
25	C1	15	1.50192e+06	850120
26	C2	15	1.55323e+06	790835
27	C3	15	1.44801e+06	743937
28	C4	15	1.52806e+06	835154
29	C5	15	1.49968e+06	736694
30	C6	15	1.3319e+06	611770
31	C7	15	1.28482e+06	645864
32	C8	15	1.2531e+06	615215
33	C9	15	1.13777e+06	543736
34	C10	15	1.37609e+06	677876
35	C11	15	1.8359e+06	978018
36	C12	15	1.69643e+06	901210
37	D1	15	1.06962e+06	514547
38	D2	15	1.37777e+06	785469
39	D3	15	1.41689e+06	745500
40	D4	15	1.52812e+06	719034
41	D5	15	1.57179e+06	706789
42	D6	15	1.40478e+06	653343
43	D7	15	1.29722e+06	629003
44	D8	15	1246931	608302
45	D9	15	1.4464e+06	746910
46	D10	15	1.5054e+06	810916
47	D11	15	1.30841e+06	616256
48	D12	15	1.08774e+06	533371
49	E1	15	1.20262e+06	566651
50	E2	15	1.35642e+06	647664
51	E3	15	1.32444e+06	696063
52	E4	15	1.51614e+06	687253
53	E5	15	1.47221e+06	654667
54	E6	15	1.45335e+06	644418
55	E7	15	1.5788e+06	753932
56	E8	15	1.72488e+06	802338
57	E9	15	1.56228e+06	727562
58	E10	15	1.58199e+06	761962
59	E11	15	1.32729e+06	673933
60	E12	15	954733	401683
61	F1	15	1.45172e+06	771188
62	F2	15	1.613e+06	850896
63	F3	15	1.38242e+06	690537
64	F4	15	1393736	644681
65	F5	15	1.41181e+06	659344
66	F6	15	1536280	689148
67	F7	15	1.40474e+06	701600
68	F8	15	1552667	705131
69	F9	15	1494317	701709
70	F10	15	1.48453e+06	755349
71	F11	15	1.58167e+06	982766
72	F12	15	1467627	801344
73	G1	15	2.0752e+06	958911
74	G2	15	1.46109e+06	626404
75	G3	15	1.32084e+06	552158
76	G4	15
77	G5	15
78	G6	15
79	G7	15
80	G8	15
81	G9	15
82	G10	15
83	G11	15
84	G12	15
85	H1	15
86	H2	15
87	H3	15
88	H4	15
89	H5	15
90	H6	15
91	H7	15
92	H8	15
93	H9	15
94	H10	15
95	H11	15
96	H12	15
1	A1	16	1.56938e+06	905619
2	A2	16	1.41967e+06	736264
3	A3	16	1.33056e+06	701579
4	A4	16	1.38467e+06	686754
5	A5	16	1.38115e+06	677020
6	A6	16	1.32595e+06	612192
7	A7	16	1.3152e+06	657620
8	A8	16	1.25799e+06	732924
9	A9	16	1186810	561112
10	A10	16	1.24185e+06	641158
11	A11	16	1145230	542741
12	A12	16	1.80619e+06	1.31084e+06
13	B1	16	1.57986e+06	804532
14	B2	16	1495423	775952
15	B3	16	1.47876e+06	759582
16	B4	16	1.44045e+06	694134
17	B5	16	1.44204e+06	681116
18	B6	16	1.36168e+06	579889
19	B7	16	1.3465e+06	619601
20	B8	16	1.23242e+06	577675
21	B9	16	1.27025e+06	600969
22	B10	16	1.22575e+06	578754
23	B11	16	1.68007e+06	836268
24	B12	16	2696279	1576404
25	C1	16	1.50098e+06	848815
26	C2	16	1.5524e+06	790054
27	C3	16	1.44745e+06	743169
28	C4	16	1.52724e+06	834126
29	C5	16	1.49836e+06	736088
30	C6	16	1.33091e+06	611614
31	C7	16	1.28403e+06	645303
32	C8	16	1.25246e+06	614846
33	C9	16	1.13739e+06	543207
34	C10	16	1.375e+06	677540
35	C11	16	1.8345e+06	976481
36	C12	16	1.69549e+06	900156
37	D1	16	1.0688e+06	514102
38	D2	16	1.37704e+06	783935
39	D3	16	1.41644e+06	744398
40	D4	16	1.52691e+06	718388
41	D5	16	1.57094e+06	706133
42	D6	16	1.40419e+06	652656
43	D7	16	1296521	628601
44	D8	16	1.24584e+06	607941
45	D9	16	1.44588e+06	746469
46	D10	16	1.50511e+06	810472
47	D11	16	1.30775e+06	615257
48	D12	16	1.08681e+06	533027
49	E1	16	1.20162e+06	566308
50	E2	16	1355553	647347
51	E3	16	1323383	695096
52	E4	16	1.51504e+06	686717
53	E5	16	1.47064e+06	653933
54	E6	16	1.4525e+06	643505
55	E7	16	1.57828e+06	753439
56	E8	16	1.72405e+06	801510
57	E9	16	1.56119e+06	726746
58	E10	16	1580829	760899
59	E11	16	1.3265e+06	672933
60	E12	16	954138	401680
61	F1	16	1.45067e+06	770545
62	F2	16	1.61205e+06	850218
63	F3	16	1381423	690316
64	F4	16	1.39277e+06	644029
65	F5	16	1.41085e+06	658934
66	F6	16	1535341	688179
67	F7	16	1.40379e+06	701203
68	F8	16	1.55229e+06	704626
69	F9	16	1.49344e+06	700629
70	F10	16	1.48371e+06	754822
71	F11	16	1.58062e+06	980953
72	F12	16	1.4665e+06	800838
73	G1	16	2.07441e+06	958027
74	G2	16	1.45976e+06	625152
75	G3	16	1.32012e+06	551578
76	G4	16
77	G5	16
78	G6	16
79	G7	16
80	G8	16
81	G9	16
82	G10	16
83	G11	16
84	G12	16
85	H1	16
86	H2	16
87	H3	16
88	H4	16
89	H5	16
90	H6	16
91	H7	16
92	H8	16
93	H9	16
94	H10	16
95	H11	16
96	H12	16
1	A1	17	1572281	919038
2	A2	17	1.42208e+06	758533
3	A3	17	1.33354e+06	723350
4	A4	17	1.38777e+06	703714
5	A5	17	1.3839e+06	692047
6	A6	17	1.32903e+06	623293
7	A7	17	1.31802e+06	677934
8	A8	17	1.26105e+06	746898
9	A9	17	1.18899e+06	571500
10	A10	17	1.24436e+06	677201
11	A11	17	1.1476e+06	553755
12	A12	17	1.80965e+06	1.34032e+06
13	B1	17	1.5837e+06	817662
14	B2	17	1.49878e+06	798105
15	B3	17	1481587	780463
16	B4	17	1.44364e+06	711902
17	B5	17	1.44478e+06	702934
18	B6	17	1364572	590097
19	B7	17	1.34965e+06	638002
20	B8	17	1.23503e+06	590814
21	B9	17	1273373	613652
22	B10	17	1228039	603759
23	B11	17	1.68422e+06	850982
24	B12	17	2699234	1623080
25	C1	17	1.50375e+06	848884
26	C2	17	1554685	790920
27	C3	17	1.45155e+06	743573
28	C4	17	1.52917e+06	834460
29	C5	17	1.501e+06	736540
30	C6	17	1.33212e+06	613446
31	C7	17	1.28692e+06	645164
32	C8	17	1.25603e+06	615807
33	C9	17	1140207	545178
34	C10	17	1.37817e+06	678297
35	C11	17	1.8363e+06	976766
36	C12	17	1.69921e+06	900759
37	D1	17	1.06976e+06	515636
38	D2	17	1.37974e+06	782304
39	D3	17	1.4189e+06	743338
40	D4	17	1.52872e+06	719937
41	D5	17	1.57314e+06	707053
42	D6	17	1.40669e+06	653468
43	D7	17	1.29765e+06	628568
44	D8	17	1.24824e+06	608970
45	D9	17	1.44967e+06	747917
46	D10	17	1.50983e+06	811407
47	D11	17	1.31085e+06	614238
48	D12	17	1.08871e+06	534394
49	E1	17	1.20365e+06	567962
50	E2	17	1.35691e+06	649305
51	E3	17	1.32461e+06	694336
52	E4	17	1.51777e+06	687960
53	E5	17	1.4721e+06	653987
54	E6	17	1.45565e+06	643108
55	E7	17	1.58238e+06	755022
56	E8	17	1.72687e+06	804226
57	E9	17	1.56372e+06	727404
58	E10	17	1.58421e+06	761131
59	E11	17	1.32928e+06	673404
60	E12	17	956008	404013
61	F1	17	1.45317e+06	772008
62	F2	17	1.61605e+06	851176
63	F3	17	1.38276e+06	693540
64	F4	17	1.39523e+06	644825
65	F5	17	1413503	659236
66	F6	17	1.53906e+06	690127
67	F7	17	1.40562e+06	705138
68	F8	17	1.55466e+06	707654
69	F9	17	1.49664e+06	701498
70	F10	17	1.48724e+06	754602
71	F11	17	1.5832e+06	980268
72	F12	17	1.46773e+06	801460
73	G1	17	2.07897e+06	957059
74	G2	17	1.46277e+06	625296
75	G3	17	1.32198e+06	551399
76	G4	17
77	G5	17
78	G6	17
79	G7	17
80	G8	17
81	G9	17
82	G10	17
83	G11	17
84	G12	17
85	H1	17
86	H2	17
87	H3	17
88	H4	17
89	H5	17
90	H6	17
91	H7	17
92	H8	17
93	H9	17
94	H10	17
95	H11	17
96	H12	17
1	A1	18	1.57033e+06	944169
2	A2	18	1.42236e+06	798517
3	A3	18	1.33196e+06	764422
4	A4	18	1.3847e+06	735763
5	A5	18	1.38185e+06	721580
6	A6	18	1.32722e+06	645732
7	A7	18	1.31507e+06	714902
8	A8	18	1259712	773076
9	A9	18	1.18717e+06	593873
10	A10	18	1.24264e+06	742837
11	A11	18	1.14541e+06	572230
12	A12	18	1.80554e+06	1.38895e+06
13	B1	18	1.58176e+06	839980
14	B2	18	1.49691e+06	838050
15	B3	18	1.47937e+06	820247
16	B4	18	1.44182e+06	743374
17	B5	18	1.44115e+06	745043
18	B6	18	1.36224e+06	609876
19	B7	18	1348343	675450
20	B8	18	1.2333e+06	612719
21	B9	18	1.27167e+06	633577
22	B10	18	1.22608e+06	650503
23	B11	18	1.67984e+06	876810
24	B12	18	2.69575e+06	1.70445e+06
25	C1	18	1.50204e+06	844448
26	C2	18	1.55304e+06	788820
27	C3	18	1.44976e+06	740192
28	C4	18	1.52471e+06	830408
29	C5	18	1.49718e+06	731826
30	C6	18	1.32954e+06	611248
31	C7	18	1.28468e+06	641764
32	C8	18	1.25576e+06	611394
33	C9	18	1137028	541580
34	C10	18	1.37589e+06	674080
35	C11	18	1.83377e+06	975120
36	C12	18	1.69525e+06	897391
37	D1	18	1.06786e+06	513482
38	D2	18	1.37723e+06	777227
39	D3	18	1.41806e+06	740257
40	D4	18	1.52468e+06	716598
41	D5	18	1.57067e+06	704062
42	D6	18	1404992	650793
43	D7	18	1295938	626236
44	D8	18	1.2441e+06	604025
45	D9	18	1448052	745880
46	D10	18	1.50601e+06	805802
47	D11	18	1.30731e+06	610319
48	D12	18	1.08663e+06	532753
49	E1	18	1.20221e+06	566036
50	E2	18	1.35683e+06	647944
51	E3	18	1.32253e+06	692395
52	E4	18	1.51411e+06	684474
53	E5	18	1.47044e+06	650044
54	E6	18	1.45434e+06	639119
55	E7	18	1.57831e+06	754867
56	E8	18	1727001	806430
57	E9	18	1.56207e+06	727909
58	E10	18	1.58181e+06	759865
59	E11	18	1.32726e+06	672006
60	E12	18	955428	402478
61	F1	18	1451982	773171
62	F2	18	1.61219e+06	848554
63	F3	18	1.38141e+06	694180
64	F4	18	1393086	641254
65	F5	18	1.41187e+06	655675
66	F6	18	1.53818e+06	690214
67	F7	18	1.40275e+06	706402
68	F8	18	1.54939e+06	706007
69	F9	18	1.49626e+06	700221
70	F10	18	1.48485e+06	752173
71	F11	18	1.5805e+06	974216
72	F12	18	1464456	799018
73	G1	18	2.0765e+06	952253
74	G2	18	1.46146e+06	621980
75	G3	18	1.31993e+06	547294
76	G4	18
77	G5	18
78	G6	18
79	G7	18
80	G8	18
81	G9	18
82	G10	18
83	G11	18
84	G12	18
85	H1	18
86	H2	18
87	H3	18
88	H4	18
89	H5	18
90	H6	18
91	H7	18
92	H8	18
93	H9	18
94	H10	18
95	H11	18
96	H12	18
1	A1	19	1.56933e+06	983506
2	A2	19	1.42181e+06	872308
3	A3	19	1.331e+06	837646
4	A4	19	1.38363e+06	792501
5	A5	19	1.38078e+06	770804
6	A6	19	1.32603e+06	682362
7	A7	19	1.31409e+06	781706
8	A8	19	1.25893e+06	815789
9	A9	19	1.18668e+06	633760
10	A10	19	1.24173e+06	862156
11	A11	19	1.14475e+06	603741
12	A12	19	1.80446e+06	1.47507e+06
13	B1	19	1.58064e+06	879697
14	B2	19	1.49587e+06	910892
15	B3	19	1.47804e+06	891858
16	B4	19	1.44093e+06	800798
17	B5	19	1.43996e+06	822250
18	B6	19	1.36128e+06	643825
19	B7	19	1.34744e+06	741981
20	B8	19	1.23217e+06	655147
21	B9	19	1.27087e+06	671998
22	B10	19	1.22561e+06	737033
23	B11	19	1.67849e+06	917961
24	B12	19	2.69435e+06	1853015
25	C1	19	1.50127e+06	842952
26	C2	19	1.552e+06	787912
27	C3	19	1.44879e+06	739063
28	C4	19	1.52323e+06	829267
29	C5	19	1.49569e+06	730433
30	C6	19	1.32896e+06	610591
31	C7	19	1.28338e+06	641054
32	C8	19	1.25527e+06	610072
33	C9	19	1.13634e+06	540593
34	C10	19	1.37498e+06	673266
35	C11	19	1.83252e+06	974178
36	C12	19	1.69391e+06	896348
37	D1	19	1.067e+06	512255
38	D2	19	1.37585e+06	776523
39	D3	19	1.4173e+06	739775
40	D4	19	1.52292e+06	715119
41	D5	19	1.56899e+06	703364
42	D6	19	1.40377e+06	649892
43	D7	19	1.29427e+06	625531
44	D8	19	1.24266e+06	602814
45	D9	19	1447109	745041
46	D10	19	1504464	804550
47	D11	19	1.30617e+06	609731
48	D12	19	1.08578e+06	532055
49	E1	19	1.20175e+06	566138
50	E2	19	1356009	648076
51	E3	19	1.32179e+06	693870
52	E4	19	1.51307e+06	684048
53	E5	19	1.46938e+06	649870
54	E6	19	1.45372e+06	639020
55	E7	19	1.57647e+06	757050
56	E8	19	1.72647e+06	807990
57	E9	19	1.56171e+06	728762
58	E10	19	1.58032e+06	760456
59	E11	19	1.32593e+06	671650
60	E12	19	954646	402642
61	F1	19	1.45111e+06	774742
62	F2	19	1.61115e+06	849250
63	F3	19	1.38047e+06	695583
64	F4	19	1.39219e+06	640650
65	F5	19	1.41126e+06	655463
66	F6	19	1.53663e+06	690671
67	F7	19	1.40147e+06	707435
68	F8	19	1.54796e+06	706664
69	F9	19	1.49585e+06	700571
70	F10	19	1.48371e+06	752325
71	F11	19	1.57875e+06	973034
72	F12	19	1.46362e+06	799634
73	G1	19	2075191	950695
74	G2	19	1.46095e+06	620936
75	G3	19	1.31942e+06	546477
76	G4	19
77	G5	19
78	G6	19
79	G7	19
80	G8	19
81	G9	19
82	G10	19
83	G11	19
84	G12	19
85	H1	19
86	H2	19
87	H3	19
88	H4	19
89	H5	19
90	H6	19
91	H7	19
92	H8	19
93	H9	19
94	H10	19
95	H11	19
96	H12	19
1	A1	20	1.57065e+06	1.07371e+06
2	A2	20	1.42226e+06	1.02359e+06
3	A3	20	1.33156e+06	986139
4	A4	20	1.38527e+06	914274
5	A5	20	1381407	876189
6	A6	20	1.32572e+06	762326
7	A7	20	1.31587e+06	920542
8	A8	20	1.25995e+06	907909
9	A9	20	1.18898e+06	719536
10	A10	20	1.24272e+06	1.09476e+06
11	A11	20	1.14708e+06	673973
12	A12	20	1.80799e+06	1.65395e+06
13	B1	20	1581637	965214
14	B2	20	1.49672e+06	1.05972e+06
15	B3	20	1.47831e+06	1.0399e+06
16	B4	20	1.44195e+06	919882
17	B5	20	1.44125e+06	977999
18	B6	20	1.36239e+06	719763
19	B7	20	1.34804e+06	877278
20	B8	20	1.23158e+06	745332
21	B9	20	1.27203e+06	756729
22	B10	20	1.22827e+06	911079
23	B11	20	1.68111e+06	1.00995e+06
24	B12	20	2696355	2.1617e+06
25	C1	20	1.50312e+06	842996
26	C2	20	1.55286e+06	787685
27	C3	20	1449978	739121
28	C4	20	1.52478e+06	829831
29	C5	20	1.49631e+06	730949
30	C6	20	1.33128e+06	611490
31	C7	20	1282754	642107
32	C8	20	1.25591e+06	610474
33	C9	20	1.13955e+06	541637
34	C10	20	1.37657e+06	675104
35	C11	20	1.83346e+06	973328
36	C12	20	1.69612e+06	897069
37	D1	20	1.06756e+06	510687
38	D2	20	1.37626e+06	778802
39	D3	20	1.4176e+06	741421
40	D4	20	1.52283e+06	713988
41	D5	20	1.56743e+06	704825
42	D6	20	1.40284e+06	649537
43	D7	20	1.29149e+06	626448
44	D8	20	1.24413e+06	604387
45	D9	20	1.44825e+06	745318
46	D10	20	1.50563e+06	806619
47	D11	20	1.30747e+06	611431
48	D12	20	1086743	532207
49	E1	20	1.20377e+06	569576
50	E2	20	1.35492e+06	651810
51	E3	20	1.32372e+06	702667
52	E4	20	1515075	686349
53	E5	20	1.46894e+06	653457
54	E6	20	1.45544e+06	643712
55	E7	20	1576891	770810
56	E8	20	1727147	816174
57	E9	20	1.56557e+06	732987
58	E10	20	1.58054e+06	765830
59	E11	20	1.32595e+06	673283
60	E12	20	954369	406883
61	F1	20	1.45188e+06	783678
62	F2	20	1.61396e+06	855472
63	F3	20	1.38122e+06	704659
64	F4	20	1.39377e+06	643044
65	F5	20	1.41331e+06	659907
66	F6	20	1.53549e+06	695204
67	F7	20	1.40139e+06	714769
68	F8	20	1.55028e+06	713389
69	F9	20	1.49804e+06	705364
70	F10	20	1.48499e+06	757029
71	F11	20	1.57805e+06	975962
72	F12	20	1.46629e+06	806973
73	G1	20	2.07687e+06	950272
74	G2	20	1.46366e+06	621362
75	G3	20	1.32246e+06	548591
76	G4	20
77	G5	20
78	G6	20
79	G7	20
80	G8	20
81	G9	20
82	G10	20
83	G11	20
84	G12	20
85	H1	20
86	H2	20
87	H3	20
88	H4	20
89	H5	20
90	H6	20
91	H7	20
92	H8	20
93	H9	20
94	H10	20
95	H11	20
96	H12	20
1	A1	21	1.57121e+06	1.24484e+06
2	A2	21	1.42266e+06	1.29683e+06
3	A3	21	1.33214e+06	1.25575e+06
4	A4	21	1.38621e+06	1.13714e+06
5	A5	21	1.38213e+06	1.07286e+06
6	A6	21	1.32629e+06	910402
7	A7	21	1.31638e+06	1170335
8	A8	21	1.26063e+06	1.07769e+06
9	A9	21	1.18943e+06	875263
10	A10	21	1.2435e+06	1.49685e+06
11	A11	21	1147998	801374
12	A12	21	1.80908e+06	1982711
13	B1	21	1582298	1.12612e+06
14	B2	21	1497255	1.33335e+06
15	B3	21	1.47916e+06	1.30915e+06
16	B4	21	1.44284e+06	1.14163e+06
17	B5	21	1.4422e+06	1260315
18	B6	21	1.36319e+06	862172
19	B7	21	1.34828e+06	1.12576e+06
20	B8	21	1.23193e+06	910812
21	B9	21	1.27277e+06	910381
22	B10	21	1.22887e+06	1.21817e+06
23	B11	21	1.68234e+06	1.17923e+06
24	B12	21	2.69764e+06	2.72243e+06
25	C1	21	1.50362e+06	843389
26	C2	21	1.55287e+06	787668
27	C3	21	1.45093e+06	739592
28	C4	21	1.5257e+06	830432
29	C5	21	1.49711e+06	731441
30	C6	21	1.33197e+06	612086
31	C7	21	1.28366e+06	643186
32	C8	21	1.25605e+06	610910
33	C9	21	1.14045e+06	541864
34	C10	21	1.37751e+06	675481
35	C11	21	1.83397e+06	973674
36	C12	21	1.69705e+06	897911
[truncated: 18,876 more rows]

## Sheet: Technical Analysis Result
Block Type	96-Well Block (0.2mL)
Calibration Background is expired	No
Calibration Background performed on	11-24-2020
Calibration Normalization FAM-ROX is expired	No
Calibration Normalization FAM-ROX performed on	11-24-2020
Calibration Normalization VIC-ROX is expired	No
Calibration Normalization VIC-ROX performed on	11-24-2020
Calibration Pure Dye CY3 is expired	Yes
Calibration Pure Dye CY3 performed on	03-26-2020
Calibration Pure Dye CY5 is expired	Yes
Calibration Pure Dye CY5 performed on	03-26-2020
Calibration Pure Dye FAM is expired	No
Calibration Pure Dye FAM performed on	11-24-2020
Calibration Pure Dye NED is expired	No
Calibration Pure Dye NED performed on	09-15-2020
Calibration Pure Dye ROX is expired	No
Calibration Pure Dye ROX performed on	11-24-2020
Calibration Pure Dye SYBR is expired	No
Calibration Pure Dye SYBR performed on	11-24-2020
Calibration Pure Dye TAMRA is expired	No
Calibration Pure Dye TAMRA performed on	11-24-2020
Calibration Pure Dye VIC is expired	No
Calibration Pure Dye VIC performed on	11-24-2020
Calibration ROI is expired	No
Calibration ROI performed on	11-24-2020
Calibration Uniformity is expired	No
Calibration Uniformity performed on	11-24-2020
Chemistry	SYBR_GREEN
Date Created	2021-05-17 15:28:53 PM EDT
Experiment Barcode
Experiment Comment
Experiment File Name	P:\ABI-2\Sapieha\Roberto\CNV B6\Choroid\2021-05-17 Adipoq-cre and Adipoq-cre-prdm16 Sham and CNV choro n7-9 TNF and PLGF.eds
Experiment Name	2021-05-17 Adipoq-cre and Adipoq-cre-prdm16 Sham and CNV choro n7-9 TNF and PLGF
Experiment Run End Time	2021-05-17 18:17:33 PM EDT
Experiment Type	Comparative Cт (ΔΔCт)
Instrument Name	278870006
Instrument Serial Number	278870006
Instrument Type	QuantStudio(TM) 7 Flex System
Passive Reference	ROX
Quantification Cycle Method	Ct
Signal Smoothing On	true
Stage/ Cycle where Analysis is performed	Stage 2, Step 2
User Name
Sample Name	Target Name	Task	RQ	RQ Min	RQ Max	Ct Mean	Delta Ct Mean	Delta Ct SE	Delta Delta Ct
Adipoq-cre sham 433	B-act	UNKNOWN				21.0649
Adipoq-cre sham 435	B-act	UNKNOWN				20.0868
Adipoq-cre sham 438	B-act	UNKNOWN				20.0717
Adipoq-cre CNV 293	B-act	UNKNOWN				20.4355
Adipoq-cre CNV 294	B-act	UNKNOWN				20.3365
Adipoq-cre CNV 251	B-act	UNKNOWN				21.029
Adipoq-cre-prdm16 sham 516	B-act	UNKNOWN				20.1335
Adipoq-cre-prdm16 sham 517	B-act	UNKNOWN				20.6756
Adipoq-cre-prdm16 sham 518	B-act	UNKNOWN				20.7946
Adipoq-cre-prdm16 CNV 287	B-act	UNKNOWN				19.3838
Adipoq-cre-prdm16 CNV 289	B-act	UNKNOWN				21.0163
Adipoq-cre-prdm16 CNV 280	B-act	UNKNOWN				20.1094
Adipoq-cre sham 433	TNFa	UNKNOWN	0.0738124	0.0521135	0.104546	31.8068	10.7419	0.11672	3.75999
Adipoq-cre sham 435	TNFa	UNKNOWN	0.156593	0.0318838	0.769089	29.7436	9.65681	0.533654	2.67491
Adipoq-cre sham 438	TNFa	UNKNOWN	0.215463	0.133531	0.347666	29.2681	9.1964	0.160427	2.21449
Adipoq-cre CNV 293	TNFa	UNKNOWN	0.196804	0.142502	0.271799	29.7626	9.32708	0.108254	2.34517
Adipoq-cre CNV 294	TNFa	UNKNOWN	0.248527	0.0967734	0.638252	29.3269	8.99043	0.316252	2.00852
Adipoq-cre CNV 251	TNFa	UNKNOWN	1	0.692024	1.44504	28.0109	6.98191	0.123437	0
Adipoq-cre-prdm16 sham 516	TNFa	UNKNOWN	0.306641	0.241588	0.38921	28.8208	8.68729	0.0799511	1.70538
Adipoq-cre-prdm16 sham 517	TNFa	UNKNOWN	0.107776	0.00806704	1.4399	30.8714	10.1958	0.869197	3.21389
Adipoq-cre-prdm16 sham 518	TNFa	UNKNOWN	0.0220422	0.000276214	1.759	33.2801	12.4855	1.46848	5.50359
Adipoq-cre-prdm16 CNV 287	TNFa	UNKNOWN	0.222932	0.0575336	0.863821	28.531	9.14723	0.454168	2.16532
Adipoq-cre-prdm16 CNV 289	TNFa	UNKNOWN	0.0691505	0.0499251	0.0957793	31.8524	10.836	0.109229	3.85412
Adipoq-cre-prdm16 CNV 280	TNFa	UNKNOWN	0.544518	0.267093	1.1101	27.9682	7.85886	0.238838	0.876949
Adipoq-cre sham 433	PLGF	UNKNOWN	2.04475	0.244721	17.0849	24.4528	3.38791	0.711821	-1.03193
Adipoq-cre sham 435	PLGF	UNKNOWN	0.841421	0.753659	0.939402	24.7557	4.66894	0.0369344	0.249101
Adipoq-cre sham 438	PLGF	UNKNOWN	1.82337	1.30409	2.54942	23.625	3.55323	0.112387	-0.86661
Adipoq-cre CNV 293	PLGF	UNKNOWN	0.324354	0.265513	0.396234	26.4797	6.0442	0.067118	1.62436
Adipoq-cre CNV 294	PLGF	UNKNOWN	0.438912	0.161187	1.19516	25.9443	5.60784	0.335886	1.18799
Adipoq-cre CNV 251	PLGF	UNKNOWN	1	0.404586	2.47166	25.4488	4.41984	0.303413	0
Adipoq-cre-prdm16 sham 516	PLGF	UNKNOWN	2.38406	1.79214	3.1715	23.2999	3.16642	0.0956946	-1.25342
Adipoq-cre-prdm16 sham 517	PLGF	UNKNOWN	2.0945	1.12443	3.90146	24.0288	3.35323	0.208571	-1.06661
Adipoq-cre-prdm16 sham 518	PLGF	UNKNOWN	1.10691	0.844639	1.45061	25.0679	4.27331	0.0906709	-0.146532
Adipoq-cre-prdm16 CNV 287	PLGF	UNKNOWN	0.489865	0.220637	1.08761	24.8332	5.44938	0.267442	1.02954
Adipoq-cre-prdm16 CNV 289	PLGF	UNKNOWN	0.509123	0.364962	0.710228	26.4101	5.39375	0.111621	0.973914
Adipoq-cre-prdm16 CNV 280	PLGF	UNKNOWN	1.20873	0.655122	2.23014	24.2557	4.14635	0.205373	-0.273486
H2O	B-act	UNKNOWN				33.7706
H2O	TNFa	UNKNOWN	1.77985			39.9208	6.15015		-0.831758
H2O	PLGF	UNKNOWN	12.6804			34.5259	0.755314		-3.66453
Analysis Type	Singleplex
Endogenous Control	B-act
RQ Min/Max Confidence Level	95.0
Reference Sample	Adipoq-cre CNV 251

## Sheet: BioGroup Analysis Result
Block Type	96-Well Block (0.2mL)
Calibration Background is expired	No
Calibration Background performed on	11-24-2020
Calibration Normalization FAM-ROX is expired	No
Calibration Normalization FAM-ROX performed on	11-24-2020
Calibration Normalization VIC-ROX is expired	No
Calibration Normalization VIC-ROX performed on	11-24-2020
Calibration Pure Dye CY3 is expired	Yes
Calibration Pure Dye CY3 performed on	03-26-2020
Calibration Pure Dye CY5 is expired	Yes
Calibration Pure Dye CY5 performed on	03-26-2020
Calibration Pure Dye FAM is expired	No
Calibration Pure Dye FAM performed on	11-24-2020
Calibration Pure Dye NED is expired	No
Calibration Pure Dye NED performed on	09-15-2020
Calibration Pure Dye ROX is expired	No
Calibration Pure Dye ROX performed on	11-24-2020
Calibration Pure Dye SYBR is expired	No
Calibration Pure Dye SYBR performed on	11-24-2020
Calibration Pure Dye TAMRA is expired	No
Calibration Pure Dye TAMRA performed on	11-24-2020
Calibration Pure Dye VIC is expired	No
Calibration Pure Dye VIC performed on	11-24-2020
Calibration ROI is expired	No
Calibration ROI performed on	11-24-2020
Calibration Uniformity is expired	No
Calibration Uniformity performed on	11-24-2020
Chemistry	SYBR_GREEN
Date Created	2021-05-17 15:28:53 PM EDT
Experiment Barcode
Experiment Comment
Experiment File Name	P:\ABI-2\Sapieha\Roberto\CNV B6\Choroid\2021-05-17 Adipoq-cre and Adipoq-cre-prdm16 Sham and CNV choro n7-9 TNF and PLGF.eds
Experiment Name	2021-05-17 Adipoq-cre and Adipoq-cre-prdm16 Sham and CNV choro n7-9 TNF and PLGF
Experiment Run End Time	2021-05-17 18:17:33 PM EDT
Experiment Type	Comparative Cт (ΔΔCт)
Instrument Name	278870006
Instrument Serial Number	278870006
Instrument Type	QuantStudio(TM) 7 Flex System
Passive Reference	ROX
Quantification Cycle Method	Ct
Signal Smoothing On	true
Stage/ Cycle where Analysis is performed	Stage 2, Step 2
User Name
Biogroup Name	Target Name	Task	RQ	RQ Min	RQ Max	Ct Mean	Delta Ct Mean	Delta Ct SE	Delta Delta Ct
Analysis Type	Singleplex
Endogenous Control	B-act
RQ Min/Max Confidence Level	95.0
Reference Biogroup Name

## Sheet: Results
Block Type	96-Well Block (0.2mL)
Calibration Background is expired	No
Calibration Background performed on	11-24-2020
Calibration Normalization FAM-ROX is expired	No
Calibration Normalization FAM-ROX performed on	11-24-2020
Calibration Normalization VIC-ROX is expired	No
Calibration Normalization VIC-ROX performed on	11-24-2020
Calibration Pure Dye CY3 is expired	Yes
Calibration Pure Dye CY3 performed on	03-26-2020
Calibration Pure Dye CY5 is expired	Yes
Calibration Pure Dye CY5 performed on	03-26-2020
Calibration Pure Dye FAM is expired	No
Calibration Pure Dye FAM performed on	11-24-2020
Calibration Pure Dye NED is expired	No
Calibration Pure Dye NED performed on	09-15-2020
Calibration Pure Dye ROX is expired	No
Calibration Pure Dye ROX performed on	11-24-2020
Calibration Pure Dye SYBR is expired	No
Calibration Pure Dye SYBR performed on	11-24-2020
Calibration Pure Dye TAMRA is expired	No
Calibration Pure Dye TAMRA performed on	11-24-2020
Calibration Pure Dye VIC is expired	No
Calibration Pure Dye VIC performed on	11-24-2020
Calibration ROI is expired	No
Calibration ROI performed on	11-24-2020
Calibration Uniformity is expired	No
Calibration Uniformity performed on	11-24-2020
Chemistry	SYBR_GREEN
Date Created	2021-05-17 15:28:53 PM EDT
Experiment Barcode
Experiment Comment
Experiment File Name	P:\ABI-2\Sapieha\Roberto\CNV B6\Choroid\2021-05-17 Adipoq-cre and Adipoq-cre-prdm16 Sham and CNV choro n7-9 TNF and PLGF.eds
Experiment Name	2021-05-17 Adipoq-cre and Adipoq-cre-prdm16 Sham and CNV choro n7-9 TNF and PLGF
Experiment Run End Time	2021-05-17 18:17:33 PM EDT
Experiment Type	Comparative Cт (ΔΔCт)
Instrument Name	278870006
Instrument Serial Number	278870006
Instrument Type	QuantStudio(TM) 7 Flex System
Passive Reference	ROX
Quantification Cycle Method	Ct
Signal Smoothing On	true
Stage/ Cycle where Analysis is performed	Stage 2, Step 2
User Name
Well	Well Position	Omit	Sample Name	Target Name	Task	Reporter	Quencher	Quantity	Quantity Mean	Quantity SD	RQ	RQ Min	RQ Max	CT	Ct Mean	Ct SD	Delta Ct	Delta Ct Mean	Delta Ct SE	Delta Delta Ct	Automatic Ct Threshold	Tm1	Ct Threshold	Tm2	Automatic Baseline	Tm3	Baseline Start	Baseline End	Comments	HIGHSD	MTP
1	A1	FALSE	Adipoq-cre sham 433	B-act	UNKNOWN	SYBR	None							21.0227	21.0649	0.059568					TRUE	81.2995	0.219574		TRUE		1	40		N	N
2	A2	FALSE	Adipoq-cre sham 435	B-act	UNKNOWN	SYBR	None							20.0503	20.0868	0.0516687					TRUE	81.3979	0.219574		TRUE		1	40		N	N
3	A3	FALSE	Adipoq-cre sham 438	B-act	UNKNOWN	SYBR	None							19.9933	20.0717	0.11089					TRUE	81.3979	0.219574		TRUE		1	40		N	N
4	A4	FALSE	Adipoq-cre CNV 293	B-act	UNKNOWN	SYBR	None							20.3944	20.4355	0.0582544					TRUE	81.2995	0.219574		TRUE		1	40		N	N
5	A5	FALSE	Adipoq-cre CNV 294	B-act	UNKNOWN	SYBR	None							20.6028	20.3365	0.376673					TRUE	81.3979	0.219574		TRUE		1	40		N	N
6	A6	FALSE	Adipoq-cre CNV 251	B-act	UNKNOWN	SYBR	None							20.9655	21.029	0.0897923					TRUE	81.4963	0.219574		TRUE		1	40		N	N
7	A7	FALSE	Adipoq-cre-prdm16 sham 516	B-act	UNKNOWN	SYBR	None							20.1159	20.1335	0.0248498					TRUE	81.5947	0.219574		TRUE		1	40		N	N
8	A8	FALSE	Adipoq-cre-prdm16 sham 517	B-act	UNKNOWN	SYBR	None							20.6901	20.6756	0.0205704					TRUE	81.5947	0.219574		TRUE		1	40		N	N
9	A9	FALSE	Adipoq-cre-prdm16 sham 518	B-act	UNKNOWN	SYBR	None							20.7368	20.7946	0.0818215					TRUE	81.5947	0.219574		TRUE		1	40		N	N
10	A10	FALSE	Adipoq-cre-prdm16 CNV 287	B-act	UNKNOWN	SYBR	None							19.1449	19.3838	0.337884					TRUE	81.3979	0.219574		TRUE		1	40		N	N
11	A11	FALSE	Adipoq-cre-prdm16 CNV 289	B-act	UNKNOWN	SYBR	None							20.9322	21.0163	0.119021					TRUE	81.3979	0.219574		TRUE		1	40		N	N
12	A12	FALSE	Adipoq-cre-prdm16 CNV 280	B-act	UNKNOWN	SYBR	None							20.2735	20.1094	0.23205					TRUE	81.2995	0.219574		TRUE		1	40		N	N
13	B1	FALSE	Adipoq-cre sham 433	B-act	UNKNOWN	SYBR	None							21.107	21.0649	0.059568					TRUE	81.2995	0.219574		TRUE		1	40		N	N
14	B2	FALSE	Adipoq-cre sham 435	B-act	UNKNOWN	SYBR	None							20.1233	20.0868	0.0516687					TRUE	81.2995	0.219574		TRUE		1	40		N	N
15	B3	FALSE	Adipoq-cre sham 438	B-act	UNKNOWN	SYBR	None							20.1501	20.0717	0.11089					TRUE	81.3979	0.219574		TRUE		1	40		N	N
16	B4	FALSE	Adipoq-cre CNV 293	B-act	UNKNOWN	SYBR	None							20.4767	20.4355	0.0582544					TRUE	81.2995	0.219574		TRUE		1	40		N	N
17	B5	FALSE	Adipoq-cre CNV 294	B-act	UNKNOWN	SYBR	None							20.0702	20.3365	0.376673					TRUE	81.3979	0.219574		TRUE		1	40		N	N
18	B6	FALSE	Adipoq-cre CNV 251	B-act	UNKNOWN	SYBR	None							21.0925	21.029	0.0897923					TRUE	81.3979	0.219574		TRUE		1	40		N	N
19	B7	FALSE	Adipoq-cre-prdm16 sham 516	B-act	UNKNOWN	SYBR	None							20.1511	20.1335	0.0248498					TRUE	81.4963	0.219574		TRUE		1	40		N	N
20	B8	FALSE	Adipoq-cre-prdm16 sham 517	B-act	UNKNOWN	SYBR	None							20.661	20.6756	0.0205704					TRUE	81.5947	0.219574		TRUE		1	40		N	N
21	B9	FALSE	Adipoq-cre-prdm16 sham 518	B-act	UNKNOWN	SYBR	None							20.8525	20.7946	0.0818215					TRUE	81.5947	0.219574		TRUE		1	40		N	N
22	B10	FALSE	Adipoq-cre-prdm16 CNV 287	B-act	UNKNOWN	SYBR	None							19.6227	19.3838	0.337884					TRUE	81.3979	0.219574		TRUE		1	40		N	N
23	B11	FALSE	Adipoq-cre-prdm16 CNV 289	B-act	UNKNOWN	SYBR	None							21.1005	21.0163	0.119021					TRUE	81.3979	0.219574		TRUE		1	40		N	N
24	B12	FALSE	Adipoq-cre-prdm16 CNV 280	B-act	UNKNOWN	SYBR	None							19.9453	20.1094	0.23205					TRUE	81.2995	0.219574		TRUE		1	40		N	N
25	C1	FALSE	Adipoq-cre sham 433	TNFa	UNKNOWN	SYBR	None				0.0738124	0.0521135	0.104546	31.9156	31.8068	0.153945		10.7419	0.11672	3.75999	TRUE	84.4483	0.122713		TRUE		1	40		N	N
26	C2	FALSE	Adipoq-cre sham 435	TNFa	UNKNOWN	SYBR	None				0.156593	0.0318838	0.769089	30.276	29.7436	0.75293		9.65681	0.533654	2.67491	TRUE	84.4483	0.122713		TRUE		1	40		Y	N
27	C3	FALSE	Adipoq-cre sham 438	TNFa	UNKNOWN	SYBR	None				0.215463	0.133531	0.347666	29.1282	29.2681	0.197932		9.1964	0.160427	2.21449	TRUE	84.4483	0.122713		TRUE		1	40		N	N
28	C4	FALSE	Adipoq-cre CNV 293	TNFa	UNKNOWN	SYBR	None				0.196804	0.142502	0.271799	29.6625	29.7626	0.141578		9.32708	0.108254	2.34517	TRUE	84.3499	0.122713		TRUE		1	40		N	N
29	C5	FALSE	Adipoq-cre CNV 294	TNFa	UNKNOWN	SYBR	None				0.248527	0.0967734	0.638252	29.4974	29.3269	0.241139		8.99043	0.316252	2.00852	TRUE	84.4483	0.122713		TRUE		1	40		N	N
30	C6	FALSE	Adipoq-cre CNV 251	TNFa	UNKNOWN	SYBR	None				1	0.692024	1.44504	27.905	28.0109	0.149702		6.98191	0.123437	0	TRUE	84.4483	0.122713		TRUE		1	40		N	N
31	C7	FALSE	Adipoq-cre-prdm16 sham 516	TNFa	UNKNOWN	SYBR	None				0.306641	0.241588	0.38921	28.8988	28.8208	0.110303		8.68729	0.0799511	1.70538	TRUE	84.6451	0.122713		TRUE		1	40		N	N
32	C8	FALSE	Adipoq-cre-prdm16 sham 517	TNFa	UNKNOWN	SYBR	None				0.107776	0.00806704	1.4399	31.7405	30.8714	1.22906		10.1958	0.869197	3.21389	TRUE	84.7435	0.122713		TRUE		1	40		Y	N
33	C9	FALSE	Adipoq-cre-prdm16 sham 518	TNFa	UNKNOWN	SYBR	None				0.0220422	0.000276214	1.759	34.7474	33.2801	2.07513		12.4855	1.46848	5.50359	TRUE	84.8419	0.122713	80.0203	TRUE		1	40		Y	Y
34	C10	FALSE	Adipoq-cre-prdm16 CNV 287	TNFa	UNKNOWN	SYBR	None				0.222932	0.0575336	0.863821	28.9173	28.531	0.546234		9.14723	0.454168	2.16532	TRUE	84.5467	0.122713		TRUE		1	40		Y	N
35	C11	FALSE	Adipoq-cre-prdm16 CNV 289	TNFa	UNKNOWN	SYBR	None				0.0691505	0.0499251	0.0957793	31.7827	31.8524	0.0984672		10.836	0.109229	3.85412	TRUE	84.5467	0.122713		TRUE		1	40		N	N
36	C12	FALSE	Adipoq-cre-prdm16 CNV 280	TNFa	UNKNOWN	SYBR	None				0.544518	0.267093	1.1101	27.7947	27.9682	0.245438		7.85886	0.238838	0.876949	TRUE	84.4483	0.122713		TRUE		1	40		N	N
37	D1	FALSE	Adipoq-cre sham 433	TNFa	UNKNOWN	SYBR	None				0.0738124	0.0521135	0.104546	31.6979	31.8068	0.153945		10.7419	0.11672	3.75999	TRUE	84.5467	0.122713		TRUE		1	40		N	N
38	D2	FALSE	Adipoq-cre sham 435	TNFa	UNKNOWN	SYBR	None				0.156593	0.0318838	0.769089	29.2112	29.7436	0.75293		9.65681	0.533654	2.67491	TRUE	84.5467	0.122713		TRUE		1	40		Y	N
39	D3	FALSE	Adipoq-cre sham 438	TNFa	UNKNOWN	SYBR	None				0.215463	0.133531	0.347666	29.4081	29.2681	0.197932		9.1964	0.160427	2.21449	TRUE	84.5467	0.122713		TRUE		1	40		N	N
40	D4	FALSE	Adipoq-cre CNV 293	TNFa	UNKNOWN	SYBR	None				0.196804	0.142502	0.271799	29.8627	29.7626	0.141578		9.32708	0.108254	2.34517	TRUE	84.4483	0.122713		TRUE		1	40		N	N
41	D5	FALSE	Adipoq-cre CNV 294	TNFa	UNKNOWN	SYBR	None				0.248527	0.0967734	0.638252	29.1564	29.3269	0.241139		8.99043	0.316252	2.00852	TRUE	84.4483	0.122713		TRUE		1	40		N	N
42	D6	FALSE	Adipoq-cre CNV 251	TNFa	UNKNOWN	SYBR	None				1	0.692024	1.44504	28.1167	28.0109	0.149702		6.98191	0.123437	0	TRUE	84.4483	0.122713		TRUE		1	40		N	N
43	D7	FALSE	Adipoq-cre-prdm16 sham 516	TNFa	UNKNOWN	SYBR	None				0.306641	0.241588	0.38921	28.7428	28.8208	0.110303		8.68729	0.0799511	1.70538	TRUE	84.6451	0.122713		TRUE		1	40		N	N
44	D8	FALSE	Adipoq-cre-prdm16 sham 517	TNFa	UNKNOWN	SYBR	None				0.107776	0.00806704	1.4399	30.0023	30.8714	1.22906		10.1958	0.869197	3.21389	TRUE	84.7435	0.122713		TRUE		1	40		Y	N
45	D9	FALSE	Adipoq-cre-prdm16 sham 518	TNFa	UNKNOWN	SYBR	None				0.0220422	0.000276214	1.759	31.8128	33.2801	2.07513		12.4855	1.46848	5.50359	TRUE	84.7435	0.122713		TRUE		1	40		Y	N
46	D10	FALSE	Adipoq-cre-prdm16 CNV 287	TNFa	UNKNOWN	SYBR	None				0.222932	0.0575336	0.863821	28.1448	28.531	0.546234		9.14723	0.454168	2.16532	TRUE	84.6451	0.122713		TRUE		1	40		Y	N
47	D11	FALSE	Adipoq-cre-prdm16 CNV 289	TNFa	UNKNOWN	SYBR	None				0.0691505	0.0499251	0.0957793	31.922	31.8524	0.0984672		10.836	0.109229	3.85412	TRUE	84.6451	0.122713		TRUE		1	40		N	N
48	D12	FALSE	Adipoq-cre-prdm16 CNV 280	TNFa	UNKNOWN	SYBR	None				0.544518	0.267093	1.1101	28.1418	27.9682	0.245438		7.85886	0.238838	0.876949	TRUE	84.5467	0.122713		TRUE		1	40		N	N
49	E1	FALSE	Adipoq-cre sham 433	PLGF	UNKNOWN	SYBR	None				2.04475	0.244721	17.0849	25.1633	24.4528	1.0049		3.38791	0.711821	-1.03193	TRUE	81.2011	0.107643		TRUE		1	40		Y	N
50	E2	FALSE	Adipoq-cre sham 435	PLGF	UNKNOWN	SYBR	None				0.841421	0.753659	0.939402	24.7611	24.7557	0.00765791		4.66894	0.0369344	0.249101	TRUE	81.2011	0.107643		TRUE		1	40		N	N
51	E3	FALSE	Adipoq-cre sham 438	PLGF	UNKNOWN	SYBR	None				1.82337	1.30409	2.54942	23.7055	23.625	0.113864		3.55323	0.112387	-0.86661	TRUE	81.2995	0.107643		TRUE		1	40		N	N
52	E4	FALSE	Adipoq-cre CNV 293	PLGF	UNKNOWN	SYBR	None				0.324354	0.265513	0.396234	26.5327	26.4797	0.0749405		6.0442	0.067118	1.62436	TRUE	81.2011	0.107643		TRUE		1	40		N	N
53	E5	FALSE	Adipoq-cre CNV 294	PLGF	UNKNOWN	SYBR	None				0.438912	0.161187	1.19516	26.149	25.9443	0.289407		5.60784	0.335886	1.18799	TRUE	81.2011	0.107643		TRUE		1	40		N	N
54	E6	FALSE	Adipoq-cre CNV 251	PLGF	UNKNOWN	SYBR	None				1	0.404586	2.47166	25.7455	25.4488	0.419591		4.41984	0.303413	0	TRUE	81.2011	0.107643		TRUE		1	40		N	N
55	E7	FALSE	Adipoq-cre-prdm16 sham 516	PLGF	UNKNOWN	SYBR	None				2.38406	1.79214	3.1715	23.2058	23.2999	0.133032		3.16642	0.0956946	-1.25342	TRUE	81.3979	0.107643		TRUE		1	40		N	N
56	E8	FALSE	Adipoq-cre-prdm16 sham 517	PLGF	UNKNOWN	SYBR	None				2.0945	1.12443	3.90146	23.8208	24.0288	0.294246		3.35323	0.208571	-1.06661	TRUE	81.3979	0.107643		TRUE		1	40		N	N
57	E9	FALSE	Adipoq-cre-prdm16 sham 518	PLGF	UNKNOWN	SYBR	None				1.10691	0.844639	1.45061	25.1377	25.0679	0.0987302		4.27331	0.0906709	-0.146532	TRUE	81.4963	0.107643		TRUE		1	40		N	N
58	E10	FALSE	Adipoq-cre-prdm16 CNV 287	PLGF	UNKNOWN	SYBR	None				0.489865	0.220637	1.08761	24.9533	24.8332	0.169955		5.44938	0.267442	1.02954	TRUE	81.2995	0.107643		TRUE		1	40		N	N
59	E11	FALSE	Adipoq-cre-prdm16 CNV 289	PLGF	UNKNOWN	SYBR	None				0.509123	0.364962	0.710228	26.4834	26.4101	0.103695		5.39375	0.111621	0.973914	TRUE	81.2995	0.107643		TRUE		1	40		N	N
60	E12	FALSE	Adipoq-cre-prdm16 CNV 280	PLGF	UNKNOWN	SYBR	None				1.20873	0.655122	2.23014	24.3793	24.2557	0.174669		4.14635	0.205373	-0.273486	TRUE	81.2995	0.107643		TRUE		1	40		N	N
61	F1	FALSE	Adipoq-cre sham 433	PLGF	UNKNOWN	SYBR	None				2.04475	0.244721	17.0849	23.7422	24.4528	1.0049		3.38791	0.711821	-1.03193	TRUE	81.1027	0.107643		TRUE		1	40		Y	N
62	F2	FALSE	Adipoq-cre sham 435	PLGF	UNKNOWN	SYBR	None				0.841421	0.753659	0.939402	24.7503	24.7557	0.00765791		4.66894	0.0369344	0.249101	TRUE	81.1027	0.107643		TRUE		1	40		N	N
63	F3	FALSE	Adipoq-cre sham 438	PLGF	UNKNOWN	SYBR	None				1.82337	1.30409	2.54942	23.5444	23.625	0.113864		3.55323	0.112387	-0.86661	TRUE	81.2011	0.107643		TRUE		1	40		N	N
64	F4	FALSE	Adipoq-cre CNV 293	PLGF	UNKNOWN	SYBR	None				0.324354	0.265513	0.396234	26.4268	26.4797	0.0749405		6.0442	0.067118	1.62436	TRUE	81.1027	0.107643		TRUE		1	40		N	N
65	F5	FALSE	Adipoq-cre CNV 294	PLGF	UNKNOWN	SYBR	None				0.438912	0.161187	1.19516	25.7397	25.9443	0.289407		5.60784	0.335886	1.18799	TRUE	81.2011	0.107643		TRUE		1	40		N	N
66	F6	FALSE	Adipoq-cre CNV 251	PLGF	UNKNOWN	SYBR	None				1	0.404586	2.47166	25.1521	25.4488	0.419591		4.41984	0.303413	0	TRUE	81.2011	0.107643		TRUE		1	40		N	N
67	F7	FALSE	Adipoq-cre-prdm16 sham 516	PLGF	UNKNOWN	SYBR	None				2.38406	1.79214	3.1715	23.394	23.2999	0.133032		3.16642	0.0956946	-1.25342	TRUE	81.2995	0.107643		TRUE		1	40		N	N
68	F8	FALSE	Adipoq-cre-prdm16 sham 517	PLGF	UNKNOWN	SYBR	None				2.0945	1.12443	3.90146	24.2369	24.0288	0.294246		3.35323	0.208571	-1.06661	TRUE	81.3979	0.107643		TRUE		1	40		N	N
69	F9	FALSE	Adipoq-cre-prdm16 sham 518	PLGF	UNKNOWN	SYBR	None				1.10691	0.844639	1.45061	24.9981	25.0679	0.0987302		4.27331	0.0906709	-0.146532	TRUE	81.3979	0.107643		TRUE		1	40		N	N
70	F10	FALSE	Adipoq-cre-prdm16 CNV 287	PLGF	UNKNOWN	SYBR	None				0.489865	0.220637	1.08761	24.713	24.8332	0.169955		5.44938	0.267442	1.02954	TRUE	81.2995	0.107643		TRUE		1	40		N	N
71	F11	FALSE	Adipoq-cre-prdm16 CNV 289	PLGF	UNKNOWN	SYBR	None				0.509123	0.364962	0.710228	26.3368	26.4101	0.103695		5.39375	0.111621	0.973914	TRUE	81.2011	0.107643		TRUE		1	40		N	N
72	F12	FALSE	Adipoq-cre-prdm16 CNV 280	PLGF	UNKNOWN	SYBR	None				1.20873	0.655122	2.23014	24.1322	24.2557	0.174669		4.14635	0.205373	-0.273486	TRUE	81.2011	0.107643		TRUE		1	40		N	N
73	G1	FALSE	H2O	B-act	UNKNOWN	SYBR	None							33.7706	33.7706						TRUE	71.1643	0.219574		TRUE		1	40		N	N
74	G2	FALSE	H2O	TNFa	UNKNOWN	SYBR	None				1.77985			39.9208	39.9208			6.15015		-0.831758	TRUE	86.5146	0.122713		TRUE		1	40		N	N
75	G3	FALSE	H2O	PLGF	UNKNOWN	SYBR	None				12.6804			34.5259	34.5259			0.755314		-3.66453	TRUE	79.2331	0.107643	72.5419	TRUE		1	40		N	Y
Analysis Type	Singleplex
Endogenous Control	B-act
RQ Min/Max Confidence Level	95.0
Reference Sample	Adipoq-cre CNV 251

## Sheet: Reagent Information
Block Type	96-Well Block (0.2mL)
Calibration Background is expired	No
Calibration Background performed on	11-24-2020
Calibration Normalization FAM-ROX is expired	No
Calibration Normalization FAM-ROX performed on	11-24-2020
Calibration Normalization VIC-ROX is expired	No
Calibration Normalization VIC-ROX performed on	11-24-2020
Calibration Pure Dye CY3 is expired	Yes
Calibration Pure Dye CY3 performed on	03-26-2020
Calibration Pure Dye CY5 is expired	Yes
Calibration Pure Dye CY5 performed on	03-26-2020
Calibration Pure Dye FAM is expired	No
Calibration Pure Dye FAM performed on	11-24-2020
Calibration Pure Dye NED is expired	No
Calibration Pure Dye NED performed on	09-15-2020
Calibration Pure Dye ROX is expired	No
Calibration Pure Dye ROX performed on	11-24-2020
Calibration Pure Dye SYBR is expired	No
Calibration Pure Dye SYBR performed on	11-24-2020
Calibration Pure Dye TAMRA is expired	No
Calibration Pure Dye TAMRA performed on	11-24-2020
Calibration Pure Dye VIC is expired	No
Calibration Pure Dye VIC performed on	11-24-2020
Calibration ROI is expired	No
Calibration ROI performed on	11-24-2020
Calibration Uniformity is expired	No
Calibration Uniformity performed on	11-24-2020
Chemistry	SYBR_GREEN
Date Created	2021-05-17 15:28:53 PM EDT
Experiment Barcode
Experiment Comment
Experiment File Name	P:\ABI-2\Sapieha\Roberto\CNV B6\Choroid\2021-05-17 Adipoq-cre and Adipoq-cre-prdm16 Sham and CNV choro n7-9 TNF and PLGF.eds
Experiment Name	2021-05-17 Adipoq-cre and Adipoq-cre-prdm16 Sham and CNV choro n7-9 TNF and PLGF
Experiment Run End Time	2021-05-17 18:17:33 PM EDT
Experiment Type	Comparative Cт (ΔΔCт)
Instrument Name	278870006
Instrument Serial Number	278870006
Instrument Type	QuantStudio(TM) 7 Flex System
Passive Reference	ROX
Quantification Cycle Method	Ct
Signal Smoothing On	true
Stage/ Cycle where Analysis is performed	Stage 2, Step 2
User Name
Reagent Type	Reagent Name	Reagent Part Number	Reagent Lot Number	Reagent Expiration Date

## Sheet: Melt Curve Raw Data
Block Type	96-Well Block (0.2mL)
Calibration Background is expired	No
Calibration Background performed on	11-24-2020
Calibration Normalization FAM-ROX is expired	No
Calibration Normalization FAM-ROX performed on	11-24-2020
Calibration Normalization VIC-ROX is expired	No
Calibration Normalization VIC-ROX performed on	11-24-2020
Calibration Pure Dye CY3 is expired	Yes
Calibration Pure Dye CY3 performed on	03-26-2020
Calibration Pure Dye CY5 is expired	Yes
Calibration Pure Dye CY5 performed on	03-26-2020
Calibration Pure Dye FAM is expired	No
Calibration Pure Dye FAM performed on	11-24-2020
Calibration Pure Dye NED is expired	No
Calibration Pure Dye NED performed on	09-15-2020
Calibration Pure Dye ROX is expired	No
Calibration Pure Dye ROX performed on	11-24-2020
Calibration Pure Dye SYBR is expired	No
Calibration Pure Dye SYBR performed on	11-24-2020
Calibration Pure Dye TAMRA is expired	No
Calibration Pure Dye TAMRA performed on	11-24-2020
Calibration Pure Dye VIC is expired	No
Calibration Pure Dye VIC performed on	11-24-2020
Calibration ROI is expired	No
Calibration ROI performed on	11-24-2020
Calibration Uniformity is expired	No
Calibration Uniformity performed on	11-24-2020
Chemistry	SYBR_GREEN
Date Created	2021-05-17 15:28:53 PM EDT
Experiment Barcode
Experiment Comment
Experiment File Name	P:\ABI-2\Sapieha\Roberto\CNV B6\Choroid\2021-05-17 Adipoq-cre and Adipoq-cre-prdm16 Sham and CNV choro n7-9 TNF and PLGF.eds
Experiment Name	2021-05-17 Adipoq-cre and Adipoq-cre-prdm16 Sham and CNV choro n7-9 TNF and PLGF
Experiment Run End Time	2021-05-17 18:17:33 PM EDT
Experiment Type	Comparative Cт (ΔΔCт)
Instrument Name	278870006
Instrument Serial Number	278870006
Instrument Type	QuantStudio(TM) 7 Flex System
Passive Reference	ROX
Quantification Cycle Method	Ct
Signal Smoothing On	true
Stage/ Cycle where Analysis is performed	Stage 2, Step 2
User Name
Well	Well Position	Reading	Temperature	Fluorescence	Derivative
1	A1	1	60.1436	4.28544	0.229896
1	A1	2	60.3404	4.25926	0.228855
1	A1	3	60.5372	4.25235	0.22852
1	A1	4	60.734	4.24396	0.229131
1	A1	5	60.9308	4.21588	0.230527
1	A1	6	61.1276	4.19682	0.232261
1	A1	7	61.3244	4.17618	0.233872
1	A1	8	61.5212	4.14258	0.23515
1	A1	9	61.718	4.14399	0.23616
1	A1	10	61.9148	4.11624	0.237113
1	A1	11	62.1116	4.09401	0.238213
1	A1	12	62.3084	4.06547	0.239546
1	A1	13	62.5052	4.05956	0.240967
1	A1	14	62.702	4.03093	0.242061
1	A1	15	62.8988	4.01746	0.242236
1	A1	16	63.0956	3.99662	0.241086
1	A1	17	63.2924	3.95481	0.238809
1	A1	18	63.4892	3.944	0.236336
1	A1	19	63.686	3.93101	0.23499
1	A1	20	63.8828	3.91771	0.235807
1	A1	21	64.0796	3.88581	0.238977
1	A1	22	64.2764	3.87818	0.243721
1	A1	23	64.4732	3.84873	0.248639
1	A1	24	64.67	3.8297	0.252286
1	A1	25	64.8668	3.80092	0.253705
1	A1	26	65.0636	3.78176	0.25276
1	A1	27	65.2604	3.7649	0.250182
1	A1	28	65.4572	3.73053	0.247268
1	A1	29	65.654	3.70399	0.245338
1	A1	30	65.8508	3.72251	0.245153
1	A1	31	66.0476	3.67826	0.246646
1	A1	32	66.2444	3.65175	0.249133
1	A1	33	66.4412	3.63779	0.251801
1	A1	34	66.638	3.613	0.254129
1	A1	35	66.8348	3.59141	0.255933
1	A1	36	67.0316	3.5705	0.257116
1	A1	37	67.2284	3.55461	0.257343
1	A1	38	67.4252	3.51491	0.255982
1	A1	39	67.622	3.50322	0.252418
1	A1	40	67.8188	3.49172	0.246655
1	A1	41	68.0156	3.45741	0.239812
1	A1	42	68.2124	3.39778	0.233987
1	A1	43	68.4091	3.42421	0.231358
1	A1	44	68.6059	3.43755	0.232935
1	A1	45	68.8027	3.38035	0.237898
1	A1	46	68.9995	3.35987	0.244023
1	A1	47	69.1964	3.34031	0.248937
1	A1	48	69.3931	3.31339	0.251265
1	A1	49	69.5899	3.29575	0.251007
1	A1	50	69.7867	3.27172	0.249101
1	A1	51	69.9835	3.25052	0.246686
1	A1	52	70.1803	3.23458	0.244564
1	A1	53	70.3771	3.21226	0.243049
1	A1	54	70.5739	3.18847	0.242117
1	A1	55	70.7707	3.16865	0.24162
1	A1	56	70.9675	3.14822	0.241406
1	A1	57	71.1643	3.12933	0.241316
1	A1	58	71.3611	3.10777	0.241165
1	A1	59	71.5579	3.08535	0.24079
1	A1	60	71.7547	3.0627	0.240154
1	A1	61	71.9515	3.04478	0.239426
1	A1	62	72.1483	3.02207	0.238932
1	A1	63	72.3451	3.0032	0.238962
1	A1	64	72.5419	2.98613	0.239562
1	A1	65	72.7387	2.96569	0.240429
1	A1	66	72.9355	2.94072	0.241003
1	A1	67	73.1323	2.92393	0.240712
1	A1	68	73.3291	2.895	0.239251
1	A1	69	73.5259	2.87845	0.236709
1	A1	70	73.7227	2.8589	0.23355
1	A1	71	73.9195	2.83875	0.230421
1	A1	72	74.1163	2.81886	0.227921
1	A1	73	74.3131	2.79911	0.226396
1	A1	74	74.5099	2.78722	0.225857
1	A1	75	74.7067	2.76257	0.226052
1	A1	76	74.9035	2.74944	0.226688
1	A1	77	75.1003	2.7204	0.227658
1	A1	78	75.2971	2.70082	0.229116
1	A1	79	75.4939	2.69331	0.231349
1	A1	80	75.6907	2.66668	0.23452
1	A1	81	75.8875	2.65112	0.238506
1	A1	82	76.0843	2.62337	0.242906
1	A1	83	76.2811	2.60435	0.247164
1	A1	84	76.4779	2.58465	0.250719
1	A1	85	76.6747	2.56928	0.253112
1	A1	86	76.8715	2.5337	0.254105
1	A1	87	77.0683	2.51481	0.253821
1	A1	88	77.2651	2.49629	0.252836
1	A1	89	77.4619	2.47647	0.252155
1	A1	90	77.6587	2.44233	0.253067
1	A1	91	77.8555	2.4422	0.256872
1	A1	92	78.0523	2.40063	0.264622
1	A1	93	78.2491	2.40121	0.276974
1	A1	94	78.4459	2.371	0.294311
1	A1	95	78.6427	2.34109	0.317108
1	A1	96	78.8395	2.31353	0.346409
1	A1	97	79.0363	2.28881	0.384182
1	A1	98	79.2331	2.25563	0.433426
1	A1	99	79.4299	2.22469	0.497996
1	A1	100	79.6267	2.18231	0.582147
1	A1	101	79.8235	2.13179	0.689671
1	A1	102	80.0203	2.08409	0.822509
1	A1	103	80.2171	2.01917	0.978967
1	A1	104	80.4139	1.93946	1.15212
1	A1	105	80.6107	1.82906	1.32919
1	A1	106	80.8075	1.69261	1.49259
1	A1	107	81.0043	1.52714	1.62263
1	A1	108	81.2011	1.33602	1.70127
1	A1	109	81.3979	1.14913	1.71586
1	A1	110	81.5947	0.964977	1.66178
1	A1	111	81.7915	0.80229	1.54343
1	A1	112	81.9883	0.660652	1.3733
1	A1	113	82.1851	0.553001	1.16956
1	A1	114	82.3819	0.478448	0.952711
1	A1	115	82.5787	0.431748	0.742059
1	A1	116	82.7755	0.403419	0.552811
1	A1	117	82.9723	0.389465	0.394392
1	A1	118	83.1691	0.380717	0.270221
1	A1	119	83.3659	0.371299	0.178746
1	A1	120	83.5627	0.372807	0.115176
1	A1	121	83.7595	0.373688	0.0732907
1	A1	122	83.9563	0.365749	0.0468918
1	A1	123	84.1531	0.367138	0.0307287
1	A1	124	84.3499	0.366546	0.0209071
1	A1	125	84.5467	0.364121	0.014893
1	A1	126	84.7435	0.359619	0.0112335
1	A1	127	84.9403	0.368527	0.00914926
1	A1	128	85.1371	0.363283	0.00816159
1	A1	129	85.3339	0.362053	0.00786919
1	A1	130	85.5307	0.363069	0.00790284
1	A1	131	85.7275	0.359875	0.00798438
1	A1	132	85.9243	0.360557	0.00798253
1	A1	133	86.121	0.36011	0.00790492
1	A1	134	86.3178	0.359156	0.0078306
1	A1	135	86.5146	0.35774	0.00782879
1	A1	136	86.7114	0.359168	0.00791263
1	A1	137	86.9082	0.357725	0.00803851
1	A1	138	87.105	0.354601	0.00814061
1	A1	139	87.3018	0.356788	0.00816979
1	A1	140	87.4986	0.355088	0.00811512
1	A1	141	87.6954	0.353703	0.0079967
1	A1	142	87.8922	0.353731	0.00783742
1	A1	143	88.089	0.35289	0.00763343
1	A1	144	88.2858	0.353006	0.0073481
1	A1	145	88.4826	0.351858	0.00694369
1	A1	146	88.6794	0.350618	0.00643171
1	A1	147	88.8762	0.349056	0.00590716
1	A1	148	89.073	0.350681	0.00552363
1	A1	149	89.2698	0.350622	0.00541327
1	A1	150	89.4666	0.349701	0.00561092
1	A1	151	89.6634	0.348394	0.00603557
1	A1	152	89.8602	0.347527	0.00654679
1	A1	153	90.057	0.34724	0.00702351
1	A1	154	90.2538	0.34781	0.00740609
1	A1	155	90.4506	0.345017	0.00768123
1	A1	156	90.6474	0.346458	0.00783998
1	A1	157	90.8442	0.344326	0.00786059
1	A1	158	91.041	0.343072	0.00772553
1	A1	159	91.2378	0.343444	0.00745581
1	A1	160	91.4346	0.342762	0.00712396
1	A1	161	91.6314	0.341847	0.00683124
1	A1	162	91.8282	0.342249	0.00666347
1	A1	163	92.025	0.341334	0.0066568
1	A1	164	92.2218	0.340278	0.00679595
1	A1	165	92.4186	0.33977	0.00703874
1	A1	166	92.6154	0.34006	0.00733974
1	A1	167	92.8122	0.337629	0.00765468
1	A1	168	93.009	0.339381	0.00792588
1	A1	169	93.2058	0.337135	0.00807195
1	A1	170	93.4026	0.335635	0.00800066
1	A1	171	93.5994	0.335675	0.00764785
1	A1	172	93.7962	0.333926	0.00700748
1	A1	173	93.993	0.335688	0.00613473
1	A1	174	94.1898	0.333112	0.00511704
1	A1	175	94.3866	0.334107	0.00404105
1	A1	176	94.5834	0.333792	0.00297783
1	A1	177	94.7802	0.332315	0.00199122
2	A2	1	60.1436	4.60086	0.258587
2	A2	2	60.3404	4.56546	0.259638
2	A2	3	60.5372	4.55864	0.26121
2	A2	4	60.734	4.55038	0.262971
2	A2	5	60.9308	4.50928	0.264492
2	A2	6	61.1276	4.48454	0.265443
2	A2	7	61.3244	4.47005	0.265747
2	A2	8	61.5212	4.4343	0.265545
2	A2	9	61.718	4.42482	0.265005
2	A2	10	61.9148	4.40324	0.264197
2	A2	11	62.1116	4.36871	0.263172
2	A2	12	62.3084	4.34925	0.262117
2	A2	13	62.5052	4.3251	0.261379
2	A2	14	62.702	4.30412	0.261206
2	A2	15	62.8988	4.29068	0.261434
2	A2	16	63.0956	4.27086	0.261444
2	A2	17	63.2924	4.22739	0.26052
2	A2	18	63.4892	4.21372	0.258403
2	A2	19	63.686	4.18981	0.2556
2	A2	20	63.8828	4.17033	0.253222
2	A2	21	64.0796	4.14369	0.252425
2	A2	22	64.2764	4.1321	0.253778
2	A2	23	64.4732	4.11316	0.256922
2	A2	24	64.67	4.08732	0.260715
2	A2	25	64.8668	4.05606	0.263763
2	A2	26	65.0636	4.04025	0.265107
2	A2	27	65.2604	4.01904	0.264683
2	A2	28	65.4572	3.97973	0.263272
2	A2	29	65.654	3.9507	0.261978
2	A2	30	65.8508	3.97458	0.261518
2	A2	31	66.0476	3.92336	0.26188
2	A2	32	66.2444	3.89653	0.262549
2	A2	33	66.4412	3.87723	0.263098
2	A2	34	66.638	3.85076	0.263595
2	A2	35	66.8348	3.83254	0.264444
2	A2	36	67.0316	3.81276	0.265812
2	A2	37	67.2284	3.79526	0.267114
2	A2	38	67.4252	3.75867	0.267055
2	A2	39	67.622	3.73628	0.26432
2	A2	40	67.8188	3.72543	0.258586
2	A2	41	68.0156	3.68634	0.251174
2	A2	42	68.2124	3.63049	0.244735
2	A2	43	68.4091	3.65475	0.241968
2	A2	44	68.6059	3.67454	0.244078
2	A2	45	68.8027	3.60592	0.250066
2	A2	46	68.9995	3.58954	0.257368
2	A2	47	69.1964	3.56553	0.263345
2	A2	48	69.3931	3.53722	0.266552
2	A2	49	69.5899	3.51638	0.267036
2	A2	50	69.7867	3.49484	0.265772
2	A2	51	69.9835	3.47297	0.263818
2	A2	52	70.1803	3.45149	0.261837
2	A2	53	70.3771	3.42246	0.260058
2	A2	54	70.5739	3.40385	0.25852
2	A2	55	70.7707	3.38084	0.257241
2	A2	56	70.9675	3.35839	0.256257
2	A2	57	71.1643	3.33875	0.25557
2	A2	58	71.3611	3.31355	0.255123
2	A2	59	71.5579	3.29014	0.254847
2	A2	60	71.7547	3.26984	0.254736
2	A2	61	71.9515	3.24708	0.254872
2	A2	62	72.1483	3.22444	0.255349
2	A2	63	72.3451	3.20363	0.256145
2	A2	64	72.5419	3.18326	0.257033
2	A2	65	72.7387	3.15976	0.257592
2	A2	66	72.9355	3.13633	0.25737
2	A2	67	73.1323	3.11105	0.2561
2	A2	68	73.3291	3.0887	0.253858
2	A2	69	73.5259	3.06667	0.25107
2	A2	70	73.7227	3.04664	0.248362
2	A2	71	73.9195	3.02523	0.246316
2	A2	72	74.1163	3.00587	0.245228
2	A2	73	74.3131	2.98389	0.24502
2	A2	74	74.5099	2.96511	0.245251
2	A2	75	74.7067	2.94262	0.245339
2	A2	76	74.9035	2.92346	0.244863
2	A2	77	75.1003	2.89656	0.243863
2	A2	78	75.2971	2.87339	0.242909
2	A2	79	75.4939	2.86003	0.242935
2	A2	80	75.6907	2.83641	0.244798
2	A2	81	75.8875	2.82109	0.248883
2	A2	82	76.0843	2.80049	0.254906
2	A2	83	76.2811	2.77103	0.262023
2	A2	84	76.4779	2.75044	0.269115
2	A2	85	76.6747	2.73201	0.275109
2	A2	86	76.8715	2.69979	0.279249
2	A2	87	77.0683	2.67395	0.281291
2	A2	88	77.2651	2.65206	0.281633
2	A2	89	77.4619	2.62566	0.281303
2	A2	90	77.6587	2.59153	0.281777
2	A2	91	77.8555	2.59042	0.28463
2	A2	92	78.0523	2.54466	0.291168
2	A2	93	78.2491	2.54337	0.302273
2	A2	94	78.4459	2.50846	0.318543
2	A2	95	78.6427	2.47692	0.34069
2	A2	96	78.8395	2.44775	0.369992
2	A2	97	79.0363	2.42444	0.408592
2	A2	98	79.2331	2.38681	0.459586
2	A2	99	79.4299	2.34973	0.526901
2	A2	100	79.6267	2.30693	0.614912
2	A2	101	79.8235	2.25508	0.727586
2	A2	102	80.0203	2.20158	0.867039
2	A2	103	80.2171	2.13144	1.03167
2	A2	104	80.4139	2.04987	1.21454
2	A2	105	80.6107	1.93063	1.40278
2	A2	106	80.8075	1.77994	1.57861
2	A2	107	81.0043	1.61	1.72201
2	A2	108	81.2011	1.40731	1.81427
2	A2	109	81.3979	1.20725	1.8416
2	A2	110	81.5947	1.00469	1.7979
2	A2	111	81.7915	0.823734	1.68592
2	A2	112	81.9883	0.665285	1.5168
2	A2	113	82.1851	0.540151	1.30805
2	A2	114	82.3819	0.451102	1.08037
2	A2	115	82.5787	0.389708	0.854166
2	A2	116	82.7755	0.352854	0.646392
2	A2	117	82.9723	0.334905	0.4685
2	A2	118	83.1691	0.322589	0.325801
2	A2	119	83.3659	0.313955	0.218181
2	A2	120	83.5627	0.309542	0.14169
2	A2	121	83.7595	0.311452	0.0903635
2	A2	122	83.9563	0.307267	0.0577535
2	A2	123	84.1531	0.308187	0.0379691
2	A2	124	84.3499	0.30705	0.0262448
2	A2	125	84.5467	0.30108	0.0191591
2	A2	126	84.7435	0.298479	0.0145856
2	A2	127	84.9403	0.303883	0.0114241
2	A2	128	85.1371	0.301208	0.00921426
2	A2	129	85.3339	0.300305	0.00776746
2	A2	130	85.5307	0.299931	0.00693977
2	A2	131	85.7275	0.300276	0.00656899
2	A2	132	85.9243	0.298248	0.00650654
2	A2	133	86.121	0.298253	0.00665434
2	A2	134	86.3178	0.298036	0.0069581
2	A2	135	86.5146	0.298266	0.00737187
2	A2	136	86.7114	0.296358	0.00782811
2	A2	137	86.9082	0.295774	0.00824031
2	A2	138	87.105	0.294833	0.00852723
2	A2	139	87.3018	0.294716	0.00863903
2	A2	140	87.4986	0.292253	0.00856389
2	A2	141	87.6954	0.293829	0.00832051
2	A2	142	87.8922	0.291261	0.0079478
2	A2	143	88.089	0.290934	0.00749914
2	A2	144	88.2858	0.291028	0.00704457
2	A2	145	88.4826	0.289695	0.00666493
2	A2	146	88.6794	0.289279	0.00643785
2	A2	147	88.8762	0.289643	0.00641367
2	A2	148	89.073	0.28774	0.00659329
2	A2	149	89.2698	0.28823	0.00691811
2	A2	150	89.4666	0.287599	0.00728108
2	A2	151	89.6634	0.286356	0.00756209
2	A2	152	89.8602	0.283938	0.00767603
2	A2	153	90.057	0.285633	0.00761104
2	A2	154	90.2538	0.284102	0.00743228
2	A2	155	90.4506	0.283749	0.00724811
2	A2	156	90.6474	0.282874	0.00715471
2	A2	157	90.8442	0.283837	0.00719301
2	A2	158	91.041	0.280956	0.00733481
2	A2	159	91.2378	0.281457	0.00750205
2	A2	160	91.4346	0.280953	0.00760222
2	A2	161	91.6314	0.279442	0.0075687
2	A2	162	91.8282	0.278872	0.00739092
2	A2	163	92.025	0.277866	0.00712157
2	A2	164	92.2218	0.278191	0.00685259
2	A2	165	92.4186	0.277559	0.00666827
2	A2	166	92.6154	0.278097	0.00660313
2	A2	167	92.8122	0.27569	0.00663457
2	A2	168	93.009	0.274908	0.00670903
2	A2	169	93.2058	0.275637	0.00677689
2	A2	170	93.4026	0.274694	0.00680349
2	A2	171	93.5994	0.274579	0.00675374
2	A2	172	93.7962	0.271645	0.00657472
2	A2	173	93.993	0.273662	0.00619833
2	A2	174	94.1898	0.272109	0.00556793
2	A2	175	94.3866	0.271154	0.00467394
2	A2	176	94.5834	0.270696	0.00357901
2	A2	177	94.7802	0.270775	0.0024165
3	A3	1	60.1436	4.69759	0.264379
3	A3	2	60.3404	4.66262	0.266877
3	A3	3	60.5372	4.6481	0.269799
3	A3	4	60.734	4.64327	0.27234
3	A3	5	60.9308	4.60107	0.273645
3	A3	6	61.1276	4.57839	0.273192
3	A3	7	61.3244	4.54955	0.271096
3	A3	8	61.5212	4.51836	0.268088
3	A3	9	61.718	4.51998	0.265145
3	A3	10	61.9148	4.48295	0.263036
3	A3	11	62.1116	4.46595	0.262135
3	A3	12	62.3084	4.43293	0.262433
3	A3	13	62.5052	4.42118	0.263667
3	A3	14	62.702	4.38936	0.2653
3	A3	15	62.8988	4.38196	0.266541
3	A3	16	63.0956	4.35256	0.266563
3	A3	17	63.2924	4.31554	0.264945
3	A3	18	63.4892	4.29352	0.262048
3	A3	19	63.686	4.27441	0.258934
3	A3	20	63.8828	4.25544	0.256785
3	A3	21	64.0796	4.24067	0.256233
3	A3	22	64.2764	4.2152	0.257027
3	A3	23	64.4732	4.18875	0.258281
3	A3	24	64.67	4.16642	0.259045
3	A3	25	64.8668	4.13523	0.258813
3	A3	26	65.0636	4.12712	0.257737
3	A3	27	65.2604	4.10426	0.256524
3	A3	28	65.4572	4.06914	0.256115
3	A3	29	65.654	4.03678	0.257209
3	A3	30	65.8508	4.06145	0.259874
3	A3	31	66.0476	4.01227	0.263473
3	A3	32	66.2444	3.98387	0.26703
3	A3	33	66.4412	3.95912	0.269809
3	A3	34	66.638	3.93925	0.271676
3	A3	35	66.8348	3.91579	0.27292
3	A3	36	67.0316	3.89301	0.273748
3	A3	37	67.2284	3.87761	0.273852
3	A3	38	67.4252	3.83587	0.272448
3	A3	39	67.622	3.81551	0.268814
3	A3	40	67.8188	3.8052	0.26304
3	A3	41	68.0156	3.77094	0.25645
3	A3	42	68.2124	3.71006	0.251261
3	A3	43	68.4091	3.73499	0.24952
3	A3	44	68.6059	3.75131	0.251898
3	A3	45	68.8027	3.67908	0.257249
3	A3	46	68.9995	3.66368	0.263265
3	A3	47	69.1964	3.64071	0.26777
3	A3	48	69.3931	3.61178	0.269713
3	A3	49	69.5899	3.59419	0.269324
3	A3	50	69.7867	3.56689	0.267563
3	A3	51	69.9835	3.54767	0.265412
3	A3	52	70.1803	3.52098	0.263473
3	A3	53	70.3771	3.50077	0.261925
3	A3	54	70.5739	3.47776	0.2607
3	A3	55	70.7707	3.45413	0.259659
3	A3	56	70.9675	3.42943	0.2587
3	A3	57	71.1643	3.41096	0.257777
3	A3	58	71.3611	3.38579	0.256883
3	A3	59	71.5579	3.35996	0.256039
3	A3	60	71.7547	3.34431	0.255297
3	A3	61	71.9515	3.31855	0.254751
3	A3	62	72.1483	3.29198	0.254516
3	A3	63	72.3451	3.27782	0.254665
3	A3	64	72.5419	3.25258	0.255145
3	A3	65	72.7387	3.23205	0.25575
3	A3	66	72.9355	3.20873	0.256169
3	A3	67	73.1323	3.1827	0.256124
3	A3	68	73.3291	3.16258	0.255485
3	A3	69	73.5259	3.13862	0.254328
3	A3	70	73.7227	3.11686	0.252894
3	A3	71	73.9195	3.09828	0.251491
3	A3	72	74.1163	3.07266	0.250391
3	A3	73	74.3131	3.04798	0.24972
3	A3	74	74.5099	3.03701	0.249379
3	A3	75	74.7067	3.01119	0.249094
3	A3	76	74.9035	2.99218	0.248601
3	A3	77	75.1003	2.96131	0.24793
3	A3	78	75.2971	2.94081	0.247535
3	A3	79	75.4939	2.92858	0.248161
3	A3	80	75.6907	2.90139	0.250465
3	A3	81	75.8875	2.88764	0.254654
3	A3	82	76.0843	2.85905	0.260348
3	A3	83	76.2811	2.84191	0.266722
3	A3	84	76.4779	2.80881	0.272814
3	A3	85	76.6747	2.7922	0.277783
3	A3	86	76.8715	2.76465	0.281068
3	A3	87	77.0683	2.73693	0.282516
3	A3	88	77.2651	2.71641	0.282485
3	A3	89	77.4619	2.68416	0.28192
3	A3	90	77.6587	2.65339	0.282263
3	A3	91	77.8555	2.65392	0.285147
3	A3	92	78.0523	2.60526	0.291984
3	A3	93	78.2491	2.60455	0.303698
3	A3	94	78.4459	2.57103	0.32077
3	A3	95	78.6427	2.53928	0.343632
3	A3	96	78.8395	2.50856	0.373155
3	A3	97	79.0363	2.48296	0.411061
3	A3	98	79.2331	2.44586	0.460128
3	A3	99	79.4299	2.4066	0.524179
3	A3	100	79.6267	2.36557	0.607772
3	A3	101	79.8235	2.31221	0.715426
3	A3	102	80.0203	2.25927	0.850214
3	A3	103	80.2171	2.19285	1.01184
3	A3	104	80.4139	2.11104	1.19475
3	A3	105	80.6107	1.99995	1.3872
3	A3	106	80.8075	1.85503	1.57184
3	A3	107	81.0043	1.68192	1.72814
3	A3	108	81.2011	1.4789	1.83599
3	A3	109	81.3979	1.27333	1.87962
3	A3	110	81.5947	1.06391	1.8507
3	A3	111	81.7915	0.874177	1.75007
3	A3	112	81.9883	0.703193	1.58757
3	A3	113	82.1851	0.570759	1.38017
3	A3	114	82.3819	0.469316	1.14896
3	A3	115	82.5787	0.40414	0.915393
3	A3	116	82.7755	0.363165	0.697943
3	A3	117	82.9723	0.340511	0.509645
3	A3	118	83.1691	0.32574	0.357141
3	A3	119	83.3659	0.318646	0.241155
3	A3	120	83.5627	0.315067	0.158019
3	A3	121	83.7595	0.314448	0.101596
3	A3	122	83.9563	0.308453	0.0650755
3	A3	123	84.1531	0.308446	0.0422638
3	A3	124	84.3499	0.307286	0.0282835
3	A3	125	84.5467	0.304827	0.0197369
3	A3	126	84.7435	0.300991	0.0144934
3	A3	127	84.9403	0.308517	0.0113004
3	A3	128	85.1371	0.303382	0.00940881
3	A3	129	85.3339	0.302147	0.00832941
3	A3	130	85.5307	0.301345	0.00773436
3	A3	131	85.7275	0.302058	0.00742776
3	A3	132	85.9243	0.301421	0.00731994
3	A3	133	86.121	0.300261	0.0073757
3	A3	134	86.3178	0.300643	0.00756597
3	A3	135	86.5146	0.298302	0.00784779
3	A3	136	86.7114	0.298598	0.00816673
3	A3	137	86.9082	0.298495	0.00846554
3	A3	138	87.105	0.295974	0.00868632
3	A3	139	87.3018	0.296556	0.00877189
3	A3	140	87.4986	0.295477	0.0086778
3	A3	141	87.6954	0.293903	0.00839001
3	A3	142	87.8922	0.29317	0.00794251
3	A3	143	88.089	0.293277	0.00741421
3	A3	144	88.2858	0.292491	0.0069069
3	A3	145	88.4826	0.29136	0.00650985
3	A3	146	88.6794	0.291982	0.00627082
3	A3	147	88.8762	0.291127	0.00618806
3	A3	148	89.073	0.289435	0.0062264
3	A3	149	89.2698	0.289936	0.0063425
3	A3	150	89.4666	0.28885	0.00649882
3	A3	151	89.6634	0.289316	0.00666325
3	A3	152	89.8602	0.287075	0.00680448
3	A3	153	90.057	0.287457	0.00689971
3	A3	154	90.2538	0.28676	0.00695176
3	A3	155	90.4506	0.284588	0.00699169
3	A3	156	90.6474	0.286766	0.00705323
3	A3	157	90.8442	0.285594	0.00713284
3	A3	158	91.041	0.283228	0.00717622
3	A3	159	91.2378	0.283188	0.00711169
3	A3	160	91.4346	0.282928	0.00691442
3	A3	161	91.6314	0.281636	0.00664775
3	A3	162	91.8282	0.281587	0.0064448
3	A3	163	92.025	0.282394	0.00643863
3	A3	164	92.2218	0.280749	0.00668348
3	A3	165	92.4186	0.280823	0.00712237
3	A3	166	92.6154	0.278818	0.00761343
3	A3	167	92.8122	0.278408	0.0079999
3	A3	168	93.009	0.278408	0.0081746
3	A3	169	93.2058	0.276108	0.00810663
3	A3	170	93.4026	0.276671	0.00782437
3	A3	171	93.5994	0.275933	0.00737593
3	A3	172	93.7962	0.274699	0.00679548
3	A3	173	93.993	0.274499	0.00609424
3	A3	174	94.1898	0.273749	0.00527331
3	A3	175	94.3866	0.273881	0.00434533
3	A3	176	94.5834	0.273696	0.00335153
3	A3	177	94.7802	0.272108	0.00236388
4	A4	1	60.1436	4.74044	0.261859
4	A4	2	60.3404	4.70934	0.263695
4	A4	3	60.5372	4.69598	0.266148
4	A4	4	60.734	4.69126	0.26859
4	A4	5	60.9308	4.64911	0.270333
4	A4	6	61.1276	4.62193	0.270982
4	A4	7	61.3244	4.59817	0.270619
4	A4	8	61.5212	4.57108	0.269653
4	A4	9	61.718	4.56545	0.268424
4	A4	10	61.9148	4.53733	0.267025
4	A4	11	62.1116	4.50246	0.265446
4	A4	12	62.3084	4.47941	0.263918
4	A4	13	62.5052	4.45632	0.262968
4	A4	14	62.702	4.43861	0.263041
4	A4	15	62.8988	4.42546	0.263997
4	A4	16	63.0956	4.40602	0.265045
4	A4	17	63.2924	4.36056	0.265219
4	A4	18	63.4892	4.33495	0.26407
4	A4	19	63.686	4.32094	0.261944
4	A4	20	63.8828	4.30347	0.259685
4	A4	21	64.0796	4.27844	0.258029
4	A4	22	64.2764	4.25546	0.257215
4	A4	23	64.4732	4.23115	0.256999
4	A4	24	64.67	4.20855	0.256921
4	A4	25	64.8668	4.18408	0.25664
4	A4	26	65.0636	4.17232	0.256134
4	A4	27	65.2604	4.14434	0.255783
4	A4	28	65.4572	4.10836	0.256199
4	A4	29	65.654	4.08583	0.257843
4	A4	30	65.8508	4.10424	0.260596
4	A4	31	66.0476	4.05378	0.263663
4	A4	32	66.2444	4.02361	0.265995
4	A4	33	66.4412	4.00258	0.266963
4	A4	34	66.638	3.97709	0.266742
4	A4	35	66.8348	3.95906	0.266073
4	A4	36	67.0316	3.93656	0.265617
4	A4	37	67.2284	3.9197	0.265346
4	A4	38	67.4252	3.87893	0.264454
4	A4	39	67.622	3.86841	0.261891
4	A4	40	67.8188	3.85119	0.257251
4	A4	41	68.0156	3.81356	0.251408
4	A4	42	68.2124	3.75282	0.24639
4	A4	43	68.4091	3.78445	0.244338
4	A4	44	68.6059	3.79428	0.246223
4	A4	45	68.8027	3.72983	0.251225
4	A4	46	68.9995	3.70778	0.257286
4	A4	47	69.1964	3.6883	0.262332
4	A4	48	69.3931	3.66247	0.265281
4	A4	49	69.5899	3.64202	0.266191
4	A4	50	69.7867	3.61526	0.265754
4	A4	51	69.9835	3.59819	0.264684
4	A4	52	70.1803	3.56869	0.263382
4	A4	53	70.3771	3.54491	0.26199
4	A4	54	70.5739	3.52614	0.260516
4	A4	55	70.7707	3.5022	0.258966
4	A4	56	70.9675	3.47715	0.257377
4	A4	57	71.1643	3.45563	0.255838
4	A4	58	71.3611	3.43375	0.254489
4	A4	59	71.5579	3.40766	0.253522
4	A4	60	71.7547	3.39007	0.253135
4	A4	61	71.9515	3.3672	0.253457
4	A4	62	72.1483	3.34431	0.254475
4	A4	63	72.3451	3.31926	0.255966
4	A4	64	72.5419	3.30542	0.257518
4	A4	65	72.7387	3.27808	0.258633
4	A4	66	72.9355	3.25073	0.258907
4	A4	67	73.1323	3.22819	0.258187
4	A4	68	73.3291	3.20628	0.256612
4	A4	69	73.5259	3.1866	0.254556
4	A4	70	73.7227	3.16094	0.252485
4	A4	71	73.9195	3.13914	0.250841
4	A4	72	74.1163	3.11992	0.249921
4	A4	73	74.3131	3.09437	0.249781
4	A4	74	74.5099	3.08151	0.25018
4	A4	75	74.7067	3.05586	0.250674
4	A4	76	74.9035	3.03361	0.250845
4	A4	77	75.1003	3.00575	0.2506
4	A4	78	75.2971	2.98689	0.2503
4	A4	79	75.4939	2.96861	0.250635
4	A4	80	75.6907	2.94232	0.25229
4	A4	81	75.8875	2.92996	0.255624
4	A4	82	76.0843	2.90231	0.26053
4	A4	83	76.2811	2.87739	0.266501
4	A4	84	76.4779	2.85367	0.272785
4	A4	85	76.6747	2.8362	0.278525
4	A4	86	76.8715	2.80603	0.282915
4	A4	87	77.0683	2.77889	0.285413
4	A4	88	77.2651	2.7534	0.286036
4	A4	89	77.4619	2.7264	0.285581
4	A4	90	77.6587	2.69294	0.285624
4	A4	91	77.8555	2.68697	0.288186
4	A4	92	78.0523	2.64612	0.295203
4	A4	93	78.2491	2.64072	0.3081
4	A4	94	78.4459	2.61223	0.327703
4	A4	95	78.6427	2.57691	0.354585
4	A4	96	78.8395	2.54655	0.389676
4	A4	97	79.0363	2.51771	0.434838
4	A4	98	79.2331	2.47675	0.493147
4	A4	99	79.4299	2.43876	0.568767
4	A4	100	79.6267	2.39299	0.666307
4	A4	101	79.8235	2.33302	0.78963
4	A4	102	80.0203	2.27659	0.940113
4	A4	103	80.2171	2.20103	1.11478
4	A4	104	80.4139	2.10312	1.30492
4	A4	105	80.6107	1.96988	1.49596
4	A4	106	80.8075	1.80977	1.66907
4	A4	107	81.0043	1.62286	1.80411
4	A4	108	81.2011	1.40978	1.88334
4	A4	109	81.3979	1.20205	1.89481
4	A4	110	81.5947	0.996214	1.83456
4	A4	111	81.7915	0.813814	1.70741
4	A4	112	81.9883	0.654494	1.52599
4	A4	113	82.1851	0.528832	1.30854
4	A4	114	82.3819	0.440575	1.07579
4	A4	115	82.5787	0.382236	0.847579
4	A4	116	82.7755	0.344978	0.639976
4	A4	117	82.9723	0.326403	0.463481
4	A4	118	83.1691	0.312118	0.322586
4	A4	119	83.3659	0.304981	0.216609
4	A4	120	83.5627	0.300644	0.141284
4	A4	121	83.7595	0.302605	0.0905234
4	A4	122	83.9563	0.297256	0.0579049
4	A4	123	84.1531	0.297336	0.0376915
4	A4	124	84.3499	0.294903	0.0253816
4	A4	125	84.5467	0.292872	0.0178631
4	A4	126	84.7435	0.289526	0.0132471
4	A4	127	84.9403	0.295285	0.0104998
4	A4	128	85.1371	0.292612	0.00902902
4	A4	129	85.3339	0.292255	0.00838654
4	A4	130	85.5307	0.290118	0.00816231
4	A4	131	85.7275	0.289254	0.00802566
4	A4	132	85.9243	0.288815	0.00779809
4	A4	133	86.121	0.288637	0.00747036
4	A4	134	86.3178	0.287407	0.00714413
4	A4	135	86.5146	0.287188	0.00694273
4	A4	136	86.7114	0.287338	0.00694
4	A4	137	86.9082	0.28622	0.00712847
4	A4	138	87.105	0.2854	0.00742512
4	A4	139	87.3018	0.284924	0.00770191
4	A4	140	87.4986	0.285202	0.00783322
4	A4	141	87.6954	0.282197	0.00774321
4	A4	142	87.8922	0.281525	0.00743738
4	A4	143	88.089	0.282286	0.00699762
4	A4	144	88.2858	0.281444	0.00654281
4	A4	145	88.4826	0.281474	0.0061803
4	A4	146	88.6794	0.279728	0.00596869
4	A4	147	88.8762	0.279753	0.00590965
4	A4	148	89.073	0.27985	0.00596219
4	A4	149	89.2698	0.27895	0.00606829
4	A4	150	89.4666	0.276949	0.00618568
4	A4	151	89.6634	0.277951	0.00630877
4	A4	152	89.8602	0.276697	0.00646567
4	A4	153	90.057	0.277035	0.00668763
4	A4	154	90.2538	0.275877	0.00697312
4	A4	155	90.4506	0.275248	0.00727303
4	A4	156	90.6474	0.274058	0.00750788
4	A4	157	90.8442	0.274106	0.00760272
4	A4	158	91.041	0.272256	0.00751495
4	A4	159	91.2378	0.272269	0.00724319
4	A4	160	91.4346	0.272414	0.00682445
4	A4	161	91.6314	0.270318	0.00633067
4	A4	162	91.8282	0.270099	0.00586113
4	A4	163	92.025	0.27081	0.00552407
4	A4	164	92.2218	0.270438	0.00540153
4	A4	165	92.4186	0.269718	0.00551845
4	A4	166	92.6154	0.268696	0.00583406
4	A4	167	92.8122	0.267914	0.00626125
4	A4	168	93.009	0.268723	0.0066954
4	A4	169	93.2058	0.267244	0.00703434
4	A4	170	93.4026	0.266071	0.00719165
4	A4	171	93.5994	0.264864	0.00710747
4	A4	172	93.7962	0.265086	0.00675934
4	A4	173	93.993	0.264477	0.00616006
4	A4	174	94.1898	0.264315	0.00534763
4	A4	175	94.3866	0.26259	0.00437621
4	A4	176	94.5834	0.26353	0.00331931
4	A4	177	94.7802	0.262522	0.00227458
5	A5	1	60.1436	4.75022	0.263653
5	A5	2	60.3404	4.71065	0.264473
5	A5	3	60.5372	4.70081	0.265709
5	A5	4	60.734	4.69297	0.267116
5	A5	5	60.9308	4.6592	0.268329
5	A5	6	61.1276	4.63126	0.269063
5	A5	7	61.3244	4.60808	0.269304
5	A5	8	61.5212	4.57055	0.269307
5	A5	9	61.718	4.57729	0.269345
5	A5	10	61.9148	4.54479	0.269486
5	A5	11	62.1116	4.51208	0.269607
5	A5	12	62.3084	4.48211	0.269581
5	A5	13	62.5052	4.46895	0.269343
5	A5	14	62.702	4.44634	0.268751
5	A5	15	62.8988	4.42615	0.267415
5	A5	16	63.0956	4.40665	0.264839
5	A5	17	63.2924	4.35744	0.260853
5	A5	18	63.4892	4.34532	0.255951
5	A5	19	63.686	4.32949	0.251233
5	A5	20	63.8828	4.31223	0.247913
5	A5	21	64.0796	4.28626	0.246778
5	A5	22	64.2764	4.26321	0.247917
5	A5	23	64.4732	4.24752	0.250728
5	A5	24	64.67	4.22536	0.254154
5	A5	25	64.8668	4.19875	0.257024
5	A5	26	65.0636	4.18306	0.258473
5	A5	27	65.2604	4.15352	0.258318
5	A5	28	65.4572	4.12181	0.25715
5	A5	29	65.654	4.09117	0.255992
5	A5	30	65.8508	4.11563	0.255707
5	A5	31	66.0476	4.06142	0.256559
5	A5	32	66.2444	4.03662	0.258259
5	A5	33	66.4412	4.02262	0.260371
5	A5	34	66.638	3.99693	0.262658
5	A5	35	66.8348	3.97372	0.265104
5	A5	36	67.0316	3.9497	0.267584
5	A5	37	67.2284	3.9367	0.269506
5	A5	38	67.4252	3.89667	0.269813
5	A5	39	67.622	3.8781	0.267458
5	A5	40	67.8188	3.8655	0.262203
5	A5	41	68.0156	3.82558	0.255203
5	A5	42	68.2124	3.76622	0.248807
5	A5	43	68.4091	3.79475	0.245457
5	A5	44	68.6059	3.80966	0.246312
5	A5	45	68.8027	3.7404	0.250623
5	A5	46	68.9995	3.72452	0.256292
5	A5	47	69.1964	3.70048	0.26119
5	A5	48	69.3931	3.67472	0.264206
5	A5	49	69.5899	3.65721	0.265418
5	A5	50	69.7867	3.63006	0.265544
5	A5	51	69.9835	3.61081	0.265241
5	A5	52	70.1803	3.58705	0.264771
5	A5	53	70.3771	3.55826	0.264059
5	A5	54	70.5739	3.53777	0.262937
5	A5	55	70.7707	3.51931	0.261366
5	A5	56	70.9675	3.4887	0.259493
5	A5	57	71.1643	3.46571	0.257584
5	A5	58	71.3611	3.44838	0.255913
5	A5	59	71.5579	3.42673	0.254643
5	A5	60	71.7547	3.40107	0.253821
5	A5	61	71.9515	3.37753	0.253433
5	A5	62	72.1483	3.35856	0.253461
5	A5	63	72.3451	3.33492	0.253883
5	A5	64	72.5419	3.3144	0.2546
5	A5	65	72.7387	3.29482	0.255418
5	A5	66	72.9355	3.26819	0.256098
5	A5	67	73.1323	3.24354	0.256488
5	A5	68	73.3291	3.22175	0.256575
5	A5	69	73.5259	3.20088	0.256428
5	A5	70	73.7227	3.18177	0.256064
5	A5	71	73.9195	3.15406	0.255376
5	A5	72	74.1163	3.13394	0.254179
5	A5	73	74.3131	3.10935	0.252362
5	A5	74	74.5099	3.0883	0.25002
5	A5	75	74.7067	3.06964	0.247508
5	A5	76	74.9035	3.04353	0.245393
5	A5	77	75.1003	3.02598	0.244291
5	A5	78	75.2971	3.00516	0.244707
5	A5	79	75.4939	2.99043	0.246874
5	A5	80	75.6907	2.95787	0.25069
5	A5	81	75.8875	2.94686	0.255767
5	A5	82	76.0843	2.92245	0.261569
5	A5	83	76.2811	2.8909	0.267556
5	A5	84	76.4779	2.87125	0.273235
5	A5	85	76.6747	2.85276	0.278148
5	A5	86	76.8715	2.82294	0.281853
5	A5	87	77.0683	2.79568	0.284024
5	A5	88	77.2651	2.77497	0.284703
5	A5	89	77.4619	2.74311	0.284551
5	A5	90	77.6587	2.70994	0.284921
5	A5	91	77.8555	2.70972	0.28764
5	A5	92	78.0523	2.66092	0.294556
5	A5	93	78.2491	2.66024	0.307142
5	A5	94	78.4459	2.62972	0.326355
5	A5	95	78.6427	2.59628	0.352867
5	A5	96	78.8395	2.56673	0.387542
5	A5	97	79.0363	2.53803	0.431958
5	A5	98	79.2331	2.49829	0.488766
5	A5	99	79.4299	2.45687	0.561767
5	A5	100	79.6267	2.41241	0.655499
5	A5	101	79.8235	2.35359	0.774195
5	A5	102	80.0203	2.29704	0.920031
5	A5	103	80.2171	2.22758	1.09106
5	A5	104	80.4139	2.1317	1.27955
5	A5	105	80.6107	2.00732	1.47163
5	A5	106	80.8075	1.84692	1.64872
5	A5	107	81.0043	1.66449	1.79051
5	A5	108	81.2011	1.45373	1.87869
5	A5	109	81.3979	1.24737	1.90044
5	A5	110	81.5947	1.04045	1.85078
5	A5	111	81.7915	0.855534	1.73337
5	A5	112	81.9883	0.692336	1.55976
5	A5	113	82.1851	0.561871	1.34738
5	A5	114	82.3819	0.468911	1.11658
5	A5	115	82.5787	0.40364	0.887339
5	A5	116	82.7755	0.363497	0.676398
5	A5	117	82.9723	0.342346	0.49521
5	A5	118	83.1691	0.328623	0.349241
5	A5	119	83.3659	0.318509	0.23854
5	A5	120	83.5627	0.314179	0.159213
5	A5	121	83.7595	0.313871	0.105227
5	A5	122	83.9563	0.307931	0.0700332
5	A5	123	84.1531	0.306255	0.0477232
5	A5	124	84.3499	0.304444	0.0336535
5	A5	125	84.5467	0.301962	0.0246017
5	A5	126	84.7435	0.298121	0.0185894
5	A5	127	84.9403	0.302864	0.0145214
5	A5	128	85.1371	0.299262	0.0118021
5	A5	129	85.3339	0.299723	0.01005
5	A5	130	85.5307	0.297946	0.00896647
5	A5	131	85.7275	0.296716	0.00831339
5	A5	132	85.9243	0.297271	0.00792783
5	A5	133	86.121	0.296935	0.00771533
5	A5	134	86.3178	0.295031	0.00762017
5	A5	135	86.5146	0.295638	0.00759777
5	A5	136	86.7114	0.293997	0.00760702
5	A5	137	86.9082	0.293422	0.00761456
5	A5	138	87.105	0.292957	0.00759491
5	A5	139	87.3018	0.292597	0.0075233
5	A5	140	87.4986	0.291764	0.00736973
5	A5	141	87.6954	0.290819	0.00710656
5	A5	142	87.8922	0.289664	0.00672415
5	A5	143	88.089	0.28951	0.00624412
5	A5	144	88.2858	0.290244	0.00572273
5	A5	145	88.4826	0.287863	0.00524152
5	A5	146	88.6794	0.288224	0.00489227
5	A5	147	88.8762	0.288051	0.00475403
5	A5	148	89.073	0.28775	0.00486312
5	A5	149	89.2698	0.288236	0.00519093
5	A5	150	89.4666	0.285941	0.00564582
5	A5	151	89.6634	0.285896	0.00610679
5	A5	152	89.8602	0.285737	0.00647128
5	A5	153	90.057	0.284822	0.00669123
5	A5	154	90.2538	0.283154	0.00677804
5	A5	155	90.4506	0.283884	0.00677708
5	A5	156	90.6474	0.283603	0.00673573
5	A5	157	90.8442	0.282495	0.00668637
5	A5	158	91.041	0.280684	0.00665643
5	A5	159	91.2378	0.281091	0.0066837
5	A5	160	91.4346	0.281123	0.00680942
5	A5	161	91.6314	0.281083	0.00704224
5	A5	162	91.8282	0.278736	0.00732221
5	A5	163	92.025	0.278996	0.00752834
5	A5	164	92.2218	0.277576	0.00753615
5	A5	165	92.4186	0.276905	0.00729451
5	A5	166	92.6154	0.275956	0.00686704
5	A5	167	92.8122	0.275701	0.00640499
5	A5	168	93.009	0.276637	0.00606176
5	A5	169	93.2058	0.275735	0.00590132
5	A5	170	93.4026	0.27547	0.00586033
5	A5	171	93.5994	0.273193	0.00579035
5	A5	172	93.7962	0.27207	0.00554709
5	A5	173	93.993	0.274052	0.00506166
5	A5	174	94.1898	0.273467	0.0043519
5	A5	175	94.3866	0.271208	0.0034881
5	A5	176	94.5834	0.272454	0.00255773
5	A5	177	94.7802	0.271286	0.00165278
6	A6	1	60.1436	4.66958	0.258349
6	A6	2	60.3404	4.6388	0.258941
6	A6	3	60.5372	4.62855	0.25938
6	A6	4	60.734	4.61998	0.259344
6	A6	5	60.9308	4.57493	0.258589
6	A6	6	61.1276	4.561	0.257105
6	A6	7	61.3244	4.54109	0.255245
6	A6	8	61.5212	4.50702	0.25364
6	A6	9	61.718	4.5018	0.253005
6	A6	10	61.9148	4.4718	0.253859
6	A6	11	62.1116	4.45784	0.256332
6	A6	12	62.3084	4.42449	0.260115
6	A6	13	62.5052	4.41432	0.264479
6	A6	14	62.702	4.38293	0.268382
6	A6	15	62.8988	4.36485	0.270717
6	A6	16	63.0956	4.34365	0.270713
6	A6	17	63.2924	4.29975	0.268357
6	A6	18	63.4892	4.28468	0.264533
6	A6	19	63.686	4.26454	0.260702
6	A6	20	63.8828	4.24525	0.258238
6	A6	21	64.0796	4.22713	0.257818
6	A6	22	64.2764	4.20583	0.259218
6	A6	23	64.4732	4.17615	0.261575
6	A6	24	64.67	4.15642	0.263888
6	A6	25	64.8668	4.13096	0.265426
6	A6	26	65.0636	4.11044	0.2659
6	A6	27	65.2604	4.09398	0.265442
6	A6	28	65.4572	4.05464	0.2644
6	A6	29	65.654	4.02566	0.263104
6	A6	30	65.8508	4.04619	0.261692
6	A6	31	66.0476	3.99022	0.260158
6	A6	32	66.2444	3.96266	0.258596
6	A6	33	66.4412	3.95036	0.257415
6	A6	34	66.638	3.93045	0.257248
6	A6	35	66.8348	3.9098	0.258549
6	A6	36	67.0316	3.88505	0.261104
6	A6	37	67.2284	3.87327	0.263853
6	A6	38	67.4252	3.82992	0.265201
6	A6	39	67.622	3.81698	0.263767
6	A6	40	67.8188	3.8017	0.259264
6	A6	41	68.0156	3.76119	0.252977
6	A6	42	68.2124	3.7048	0.247396
6	A6	43	68.4091	3.73731	0.245007
6	A6	44	68.6059	3.74611	0.246908
6	A6	45	68.8027	3.67912	0.25223
6	A6	46	68.9995	3.66065	0.25875
6	A6	47	69.1964	3.64232	0.264183
6	A6	48	69.3931	3.61398	0.267242
6	A6	49	69.5899	3.59548	0.267847
6	A6	50	69.7867	3.56678	0.266679
6	A6	51	69.9835	3.54821	0.264565
6	A6	52	70.1803	3.52158	0.262126
6	A6	53	70.3771	3.50223	0.259725
6	A6	54	70.5739	3.4781	0.257582
6	A6	55	70.7707	3.45685	0.255864
6	A6	56	70.9675	3.43286	0.254698
6	A6	57	71.1643	3.41183	0.254088
6	A6	58	71.3611	3.39226	0.253863
6	A6	59	71.5579	3.37094	0.253693
6	A6	60	71.7547	3.34329	0.253241
6	A6	61	71.9515	3.32134	0.252355
6	A6	62	72.1483	3.30158	0.25115
6	A6	63	72.3451	3.27878	0.249931
6	A6	64	72.5419	3.26061	0.249028
6	A6	65	72.7387	3.23908	0.248634
6	A6	66	72.9355	3.2132	0.248761
6	A6	67	73.1323	3.19614	0.249283
6	A6	68	73.3291	3.17383	0.25
6	A6	69	73.5259	3.14775	0.25071
6	A6	70	73.7227	3.13196	0.25124
6	A6	71	73.9195	3.10896	0.251462
6	A6	72	74.1163	3.08052	0.2513
6	A6	73	74.3131	3.06405	0.250709
6	A6	74	74.5099	3.04653	0.249643
6	A6	75	74.7067	3.01664	0.24811
6	A6	76	74.9035	3.00508	0.246315
6	A6	77	75.1003	2.974	0.244806
6	A6	78	75.2971	2.95287	0.244433
6	A6	79	75.4939	2.94134	0.246071
6	A6	80	75.6907	2.91713	0.250205
6	A6	81	75.8875	2.90442	0.256661
6	A6	82	76.0843	2.87555	0.264712
6	A6	83	76.2811	2.84942	0.273459
6	A6	84	76.4779	2.82067	0.282192
6	A6	85	76.6747	2.80639	0.290505
6	A6	86	76.8715	2.77908	0.298125
6	A6	87	77.0683	2.74863	0.304729
6	A6	88	77.2651	2.72401	0.309936
6	A6	89	77.4619	2.69645	0.313547
6	A6	90	77.6587	2.65661	0.315843
6	A6	91	77.8555	2.6484	0.317761
6	A6	92	78.0523	2.59805	0.320819
6	A6	93	78.2491	2.59003	0.326892
6	A6	94	78.4459	2.56427	0.337964
6	A6	95	78.6427	2.52681	0.355985
6	A6	96	78.8395	2.50117	0.382842
6	A6	97	79.0363	2.47528	0.42042
6	A6	98	79.2331	2.43911	0.470713
6	A6	99	79.4299	2.39909	0.536008
6	A6	100	79.6267	2.35812	0.619047
6	A6	101	79.8235	2.29717	0.722886
6	A6	102	80.0203	2.23985	0.850114
6	A6	103	80.2171	2.17352	1.00128
6	A6	104	80.4139	2.09383	1.17293
6	A6	105	80.6107	1.98976	1.35604
6	A6	106	80.8075	1.85454	1.53589
6	A6	107	81.0043	1.69027	1.69366
6	A6	108	81.2011	1.4959	1.8096
6	A6	109	81.3979	1.29436	1.86688
6	A6	110	81.5947	1.08746	1.85505
6	A6	111	81.7915	0.896816	1.7722
6	A6	112	81.9883	0.72023	1.62547
6	A6	113	82.1851	0.580339	1.42969
6	A6	114	82.3819	0.47216	1.20471
6	A6	115	82.5787	0.399413	0.971884
6	A6	116	82.7755	0.351947	0.750475
6	A6	117	82.9723	0.325009	0.554969
6	A6	118	83.1691	0.31074	0.393657
6	A6	119	83.3659	0.299838	0.268745
6	A6	120	83.5627	0.295161	0.177643
6	A6	121	83.7595	0.295765	0.114816
6	A6	122	83.9563	0.289115	0.0736181
6	A6	123	84.1531	0.289188	0.047694
6	A6	124	84.3499	0.289308	0.0318076
6	A6	125	84.5467	0.283979	0.0221387
6	A6	126	84.7435	0.282607	0.0161899
6	A6	127	84.9403	0.287525	0.0124693
6	A6	128	85.1371	0.282921	0.0101238
6	A6	129	85.3339	0.283201	0.00865048
6	A6	130	85.5307	0.282038	0.00772855
6	A6	131	85.7275	0.281513	0.00714922
6	A6	132	85.9243	0.28208	0.00678228
6	A6	133	86.121	0.28043	0.00654841
6	A6	134	86.3178	0.280891	0.00639613
6	A6	135	86.5146	0.278772	0.00629643
6	A6	136	86.7114	0.279863	0.00624947
6	A6	137	86.9082	0.278026	0.00628504
6	A6	138	87.105	0.278331	0.00644107
6	A6	139	87.3018	0.277314	0.00672521
6	A6	140	87.4986	0.278162	0.00708681
6	A6	141	87.6954	0.276684	0.00742239
6	A6	142	87.8922	0.275201	0.00762113
6	A6	143	88.089	0.274025	0.00762098
6	A6	144	88.2858	0.273929	0.00743549
6	A6	145	88.4826	0.274259	0.00713608
6	A6	146	88.6794	0.272726	0.00680339
6	A6	147	88.8762	0.272069	0.00648767
6	A6	148	89.073	0.271597	0.00619868
6	A6	149	89.2698	0.271071	0.00592344
6	A6	150	89.4666	0.271034	0.00565479
6	A6	151	89.6634	0.269354	0.00541094
6	A6	152	89.8602	0.26963	0.00523721
6	A6	153	90.057	0.269984	0.00518698
6	A6	154	90.2538	0.269168	0.00529192
6	A6	155	90.4506	0.268477	0.00553987
6	A6	156	90.6474	0.268258	0.00587584
6	A6	157	90.8442	0.267142	0.00622426
6	A6	158	91.041	0.266632	0.0065208
6	A6	159	91.2378	0.266568	0.00673191
6	A6	160	91.4346	0.265277	0.00685894
6	A6	161	91.6314	0.264935	0.00692802
6	A6	162	91.8282	0.264294	0.00697342
6	A6	163	92.025	0.263951	0.00702266
6	A6	164	92.2218	0.262983	0.00708541
6	A6	165	92.4186	0.262746	0.00715311
6	A6	166	92.6154	0.261775	0.00720684
6	A6	167	92.8122	0.261055	0.00722956
6	A6	168	93.009	0.260334	0.00720895
6	A6	169	93.2058	0.260123	0.00713081
6	A6	170	93.4026	0.260451	0.00696889
6	A6	171	93.5994	0.25731	0.00668581
6	A6	172	93.7962	0.257662	0.00624596
6	A6	173	93.993	0.258065	0.00562889
6	A6	174	94.1898	0.25836	0.00483626
6	A6	175	94.3866	0.255189	0.00389633
6	A6	176	94.5834	0.256369	0.00287242
6	A6	177	94.7802	0.256588	0.00186569
7	A7	1	60.1436	4.67846	0.264604
7	A7	2	60.3404	4.64239	0.266548
7	A7	3	60.5372	4.63651	0.269288
7	A7	4	60.734	4.62456	0.272076
7	A7	5	60.9308	4.58803	0.273908
7	A7	6	61.1276	4.5642	0.274046
7	A7	7	61.3244	4.53382	0.27248
7	A7	8	61.5212	4.49597	0.270002
7	A7	9	61.718	4.50455	0.267726
7	A7	10	61.9148	4.47502	0.266486
7	A7	11	62.1116	4.44805	0.266502
7	A7	12	62.3084	4.41476	0.26749
7	A7	13	62.5052	4.40284	0.268921
7	A7	14	62.702	4.37428	0.270182
7	A7	15	62.8988	4.36231	0.270609
7	A7	16	63.0956	4.33409	0.269625
7	A7	17	63.2924	4.29427	0.267054
7	A7	18	63.4892	4.27671	0.263383
7	A7	19	63.686	4.25937	0.259696
7	A7	20	63.8828	4.24123	0.257195
7	A7	21	64.0796	4.21177	0.256635
7	A7	22	64.2764	4.19718	0.257964
7	A7	23	64.4732	4.17912	0.260387
7	A7	24	64.67	4.14803	0.262755
7	A7	25	64.8668	4.12358	0.264091
7	A7	26	65.0636	4.10047	0.263984
7	A7	27	65.2604	4.086	0.262714
7	A7	28	65.4572	4.0492	0.261025
7	A7	29	65.654	4.0202	0.259685
7	A7	30	65.8508	4.0378	0.259075
7	A7	31	66.0476	3.98671	0.259079
7	A7	32	66.2444	3.96043	0.25934
7	A7	33	66.4412	3.94805	0.259634
7	A7	34	66.638	3.91893	0.260054
7	A7	35	66.8348	3.90386	0.260853
7	A7	36	67.0316	3.87797	0.262084
7	A7	37	67.2284	3.86081	0.263324
7	A7	38	67.4252	3.82462	0.263689
7	A7	39	67.622	3.80703	0.262241
7	A7	40	67.8188	3.80056	0.25863
7	A7	41	68.0156	3.7576	0.253618
7	A7	42	68.2124	3.69811	0.24901
7	A7	43	68.4091	3.7275	0.24682
7	A7	44	68.6059	3.73505	0.248111
7	A7	45	68.8027	3.66842	0.252354
7	A7	46	68.9995	3.65861	0.257776
7	A7	47	69.1964	3.63293	0.262419
7	A7	48	69.3931	3.60685	0.265138
7	A7	49	69.5899	3.58501	0.265877
7	A7	50	69.7867	3.56173	0.265281
7	A7	51	69.9835	3.53963	0.264073
7	A7	52	70.1803	3.52005	0.262661
7	A7	53	70.3771	3.49151	0.261118
7	A7	54	70.5739	3.47273	0.259415
7	A7	55	70.7707	3.44511	0.257644
7	A7	56	70.9675	3.42443	0.256057
7	A7	57	71.1643	3.40389	0.254934
7	A7	58	71.3611	3.38488	0.254401
7	A7	59	71.5579	3.36003	0.254385
7	A7	60	71.7547	3.33569	0.254704
7	A7	61	71.9515	3.31315	0.255206
7	A7	62	72.1483	3.29221	0.255796
7	A7	63	72.3451	3.27314	0.256361
7	A7	64	72.5419	3.25062	0.256673
7	A7	65	72.7387	3.22505	0.256424
7	A7	66	72.9355	3.20251	0.255371
7	A7	67	73.1323	3.17881	0.253505
7	A7	68	73.3291	3.15869	0.2511
7	A7	69	73.5259	3.13401	0.248612
7	A7	70	73.7227	3.1174	0.24651
7	A7	71	73.9195	3.09455	0.24511
7	A7	72	74.1163	3.07453	0.244504
7	A7	73	74.3131	3.05125	0.244541
7	A7	74	74.5099	3.03363	0.2449
7	A7	75	74.7067	3.01192	0.245191
7	A7	76	74.9035	2.9925	0.245146
7	A7	77	75.1003	2.96591	0.24481
7	A7	78	75.2971	2.94502	0.244606
7	A7	79	75.4939	2.92554	0.245209
7	A7	80	75.6907	2.9059	0.247234
7	A7	81	75.8875	2.89194	0.250935
7	A7	82	76.0843	2.86257	0.256071
7	A7	83	76.2811	2.84041	0.262008
7	A7	84	76.4779	2.81567	0.267929
7	A7	85	76.6747	2.80154	0.273048
7	A7	86	76.8715	2.76999	0.276782
7	A7	87	77.0683	2.73982	0.2789
7	A7	88	77.2651	2.72099	0.27964
7	A7	89	77.4619	2.69718	0.279729
7	A7	90	77.6587	2.66209	0.280275
7	A7	91	77.8555	2.65805	0.282513
7	A7	92	78.0523	2.61236	0.287536
7	A7	93	78.2491	2.60926	0.296113
7	A7	94	78.4459	2.58035	0.308714
7	A7	95	78.6427	2.5474	0.325774
7	A7	96	78.8395	2.5191	0.348068
7	A7	97	79.0363	2.49459	0.377049
7	A7	98	79.2331	2.46054	0.415035
7	A7	99	79.4299	2.42603	0.465207
7	A7	100	79.6267	2.38888	0.53145
7	A7	101	79.8235	2.34528	0.617973
7	A7	102	80.0203	2.29692	0.728559
7	A7	103	80.2171	2.23723	0.865348
7	A7	104	80.4139	2.16971	1.02726
7	A7	105	80.6107	2.07946	1.20844
7	A7	106	80.8075	1.96884	1.39743
7	A7	107	81.0043	1.82951	1.57759
7	A7	108	81.2011	1.6503	1.72916
7	A7	109	81.3979	1.45337	1.83265
7	A7	110	81.5947	1.24306	1.87262
7	A7	111	81.7915	1.04608	1.84097
7	A7	112	81.9883	0.851026	1.73867
7	A7	113	82.1851	0.688469	1.57564
7	A7	114	82.3819	0.557417	1.36891
7	A7	115	82.5787	0.460133	1.13941
7	A7	116	82.7755	0.394786	0.908344
7	A7	117	82.9723	0.35329	0.693824
7	A7	118	83.1691	0.330824	0.508551
7	A7	119	83.3659	0.314903	0.35893
7	A7	120	83.5627	0.308436	0.245574
7	A7	121	83.7595	0.307899	0.16477
7	A7	122	83.9563	0.297762	0.110356
7	A7	123	84.1531	0.298583	0.0754573
7	A7	124	84.3499	0.295712	0.0537856
7	A7	125	84.5467	0.290991	0.0403652
7	A7	126	84.7435	0.285082	0.0317317
7	A7	127	84.9403	0.289359	0.0257531
7	A7	128	85.1371	0.285262	0.0212659
7	A7	129	85.3339	0.283447	0.0177059
7	A7	130	85.5307	0.281637	0.0148325
7	A7	131	85.7275	0.282269	0.0125637
7	A7	132	85.9243	0.280672	0.0108719
7	A7	133	86.121	0.280436	0.00971185
7	A7	134	86.3178	0.280669	0.00897957
7	A7	135	86.5146	0.279568	0.0085233
7	A7	136	86.7114	0.277564	0.0082005
7	A7	137	86.9082	0.276393	0.00793594
7	A7	138	87.105	0.2774	0.00773625
7	A7	139	87.3018	0.277208	0.00764633
7	A7	140	87.4986	0.274853	0.00768277
7	A7	141	87.6954	0.275937	0.00779652
7	A7	142	87.8922	0.27462	0.00788923
7	A7	143	88.089	0.273047	0.00787251
7	A7	144	88.2858	0.272622	0.00772568
7	A7	145	88.4826	0.271641	0.00751207
7	A7	146	88.6794	0.271809	0.00734212
7	A7	147	88.8762	0.270767	0.00730697
7	A7	148	89.073	0.271222	0.00742749
7	A7	149	89.2698	0.269426	0.00765236
7	A7	150	89.4666	0.267285	0.00790219
7	A7	151	89.6634	0.268786	0.0081172
7	A7	152	89.8602	0.267658	0.00827572
7	A7	153	90.057	0.266548	0.00837862
7	A7	154	90.2538	0.265041	0.00842501
7	A7	155	90.4506	0.265575	0.00840309
7	A7	156	90.6474	0.263915	0.00829388
7	A7	157	90.8442	0.26366	0.0080809
7	A7	158	91.041	0.263317	0.0077639
7	A7	159	91.2378	0.261226	0.00737799
7	A7	160	91.4346	0.26123	0.00700564
7	A7	161	91.6314	0.260852	0.00675655
7	A7	162	91.8282	0.262071	0.00671064
7	A7	163	92.025	0.260921	0.00686077
7	A7	164	92.2218	0.258638	0.0071057
7	A7	165	92.4186	0.25785	0.0073083
7	A7	166	92.6154	0.258812	0.00737942
7	A7	167	92.8122	0.256879	0.00732266
7	A7	168	93.009	0.256479	0.00721294
7	A7	169	93.2058	0.256903	0.00712901
7	A7	170	93.4026	0.255693	0.00709118
7	A7	171	93.5994	0.254475	0.00703896
7	A7	172	93.7962	0.254904	0.00685816
7	A7	173	93.993	0.252776	0.00643514
7	A7	174	94.1898	0.252917	0.00571435
7	A7	175	94.3866	0.252308	0.0047294
7	A7	176	94.5834	0.251985	0.00359752
7	A7	177	94.7802	0.252448	0.00247841
8	A8	1	60.1436	4.84805	0.277469
8	A8	2	60.3404	4.80443	0.280431
8	A8	3	60.5372	4.78478	0.283447
8	A8	4	60.734	4.7836	0.285721
8	A8	5	60.9308	4.74775	0.286508
8	A8	6	61.1276	4.71297	0.285414
8	A8	7	61.3244	4.68914	0.282641
8	A8	8	61.5212	4.66102	0.278995
8	A8	9	61.718	4.65274	0.275564
8	A8	10	61.9148	4.62689	0.273325
8	A8	11	62.1116	4.59674	0.27282
8	A8	12	62.3084	4.56871	0.274041
8	A8	13	62.5052	4.56804	0.276424
8	A8	14	62.702	4.52734	0.27895
8	A8	15	62.8988	4.50884	0.280431
8	A8	16	63.0956	4.48909	0.279985
8	A8	17	63.2924	4.44326	0.277485
8	A8	18	63.4892	4.42941	0.273695
8	A8	19	63.686	4.40841	0.269881
8	A8	20	63.8828	4.39269	0.267197
8	A8	21	64.0796	4.36608	0.266153
8	A8	22	64.2764	4.34279	0.266512
8	A8	23	64.4732	4.32356	0.267558
8	A8	24	64.67	4.29231	0.268475
8	A8	25	64.8668	4.27685	0.268653
8	A8	26	65.0636	4.25143	0.26789
8	A8	27	65.2604	4.23113	0.266455
8	A8	28	65.4572	4.20141	0.265025
8	A8	29	65.654	4.16357	0.264392
8	A8	30	65.8508	4.18773	0.265046
8	A8	31	66.0476	4.13449	0.266889
8	A8	32	66.2444	4.1143	0.269307
8	A8	33	66.4412	4.09402	0.271565
8	A8	34	66.638	4.07235	0.273231
8	A8	35	66.8348	4.03908	0.274295
8	A8	36	67.0316	4.02343	0.274903
8	A8	37	67.2284	4.00403	0.274935
8	A8	38	67.4252	3.96806	0.273767
8	A8	39	67.622	3.95491	0.270573
8	A8	40	67.8188	3.9366	0.265098
8	A8	41	68.0156	3.90058	0.25837
8	A8	42	68.2124	3.83532	0.252652
8	A8	43	68.4091	3.8683	0.250363
8	A8	44	68.6059	3.88699	0.252628
8	A8	45	68.8027	3.81444	0.258511
8	A8	46	68.9995	3.79511	0.265556
8	A8	47	69.1964	3.77488	0.271227
8	A8	48	69.3931	3.74935	0.274141
8	A8	49	69.5899	3.72493	0.274421
8	A8	50	69.7867	3.70016	0.273135
8	A8	51	69.9835	3.68001	0.271471
8	A8	52	70.1803	3.65603	0.270148
8	A8	53	70.3771	3.63996	0.269287
8	A8	54	70.5739	3.60776	0.268663
8	A8	55	70.7707	3.58538	0.268017
8	A8	56	70.9675	3.56349	0.267273
8	A8	57	71.1643	3.54132	0.266511
8	A8	58	71.3611	3.51897	0.265809
8	A8	59	71.5579	3.49524	0.265123
8	A8	60	71.7547	3.47271	0.264308
8	A8	61	71.9515	3.44809	0.263233
8	A8	62	72.1483	3.42784	0.261933
8	A8	63	72.3451	3.40056	0.260598
8	A8	64	72.5419	3.38447	0.259472
8	A8	65	72.7387	3.36166	0.258681
8	A8	66	72.9355	3.33879	0.258159
8	A8	67	73.1323	3.31911	0.257715
8	A8	68	73.3291	3.2901	0.257224
8	A8	69	73.5259	3.27129	0.256751
8	A8	70	73.7227	3.25073	0.25652
8	A8	71	73.9195	3.22656	0.256731
8	A8	72	74.1163	3.21133	0.257327
8	A8	73	74.3131	3.18413	0.257916
8	A8	74	74.5099	3.16347	0.257914
8	A8	75	74.7067	3.14098	0.256856
8	A8	76	74.9035	3.11975	0.254752
8	A8	77	75.1003	3.09246	0.252225
8	A8	78	75.2971	3.07052	0.250355
8	A8	79	75.4939	3.05932	0.25024
8	A8	80	75.6907	3.03797	0.25251
8	A8	81	75.8875	3.01906	0.257084
8	A8	82	76.0843	2.99021	0.263283
8	A8	83	76.2811	2.9697	0.27015
8	A8	84	76.4779	2.94496	0.276764
8	A8	85	76.6747	2.92609	0.282378
8	A8	86	76.8715	2.89518	0.286476
8	A8	87	77.0683	2.87207	0.288848
8	A8	88	77.2651	2.84635	0.289735
8	A8	89	77.4619	2.81994	0.289952
8	A8	90	77.6587	2.78182	0.290788
8	A8	91	77.8555	2.78852	0.293683
8	A8	92	78.0523	2.73823	0.299812
8	A8	93	78.2491	2.72966	0.309832
8	A8	94	78.4459	2.70424	0.324001
8	A8	95	78.6427	2.66954	0.342605
8	A8	96	78.8395	2.63878	0.36647
8	A8	97	79.0363	2.61005	0.397328
8	A8	98	79.2331	2.5813	0.437872
8	A8	99	79.4299	2.54321	0.491607
8	A8	100	79.6267	2.50461	0.562575
8	A8	101	79.8235	2.46039	0.654963
8	A8	102	80.0203	2.40497	0.772379
8	A8	103	80.2171	2.34815	0.916659
8	A8	104	80.4139	2.27155	1.08625
8	A8	105	80.6107	2.18284	1.27461
8	A8	106	80.8075	2.06202	1.4694
8	A8	107	81.0043	1.91923	1.65301
8	A8	108	81.2011	1.73255	1.80483
8	A8	109	81.3979	1.53056	1.90479
8	A8	110	81.5947	1.31598	1.93743
8	A8	111	81.7915	1.11353	1.89513
8	A8	112	81.9883	0.918687	1.77989
8	A8	113	82.1851	0.756037	1.603
8	A8	114	82.3819	0.626838	1.38295
8	A8	115	82.5787	0.532242	1.14198
8	A8	116	82.7755	0.469759	0.902176
8	A8	117	82.9723	0.434172	0.68197
8	A8	118	83.1691	0.412045	0.49382
8	A8	119	83.3659	0.398707	0.343452
8	A8	120	83.5627	0.394267	0.230596
8	A8	121	83.7595	0.392488	0.150709
8	A8	122	83.9563	0.38446	0.097042
8	A8	123	84.1531	0.385884	0.0624922
8	A8	124	84.3499	0.38316	0.0408859
8	A8	125	84.5467	0.38053	0.027596
8	A8	126	84.7435	0.374377	0.0195593
8	A8	127	84.9403	0.385247	0.0149031
8	A8	128	85.1371	0.378604	0.0124552
8	A8	129	85.3339	0.378568	0.0113717
8	A8	130	85.5307	0.377533	0.0109865
8	A8	131	85.7275	0.375568	0.0108254
8	A8	132	85.9243	0.373572	0.0106472
8	A8	133	86.121	0.375046	0.0104069
8	A8	134	86.3178	0.37406	0.0101512
8	A8	135	86.5146	0.373465	0.00991637
8	A8	136	86.7114	0.370665	0.00969341
8	A8	137	86.9082	0.370454	0.00944645
8	A8	138	87.105	0.370417	0.00914364
8	A8	139	87.3018	0.369778	0.00876333
8	A8	140	87.4986	0.368951	0.00828874
8	A8	141	87.6954	0.367296	0.0077148
8	A8	142	87.8922	0.366207	0.00707022
8	A8	143	88.089	0.367431	0.0064355
8	A8	144	88.2858	0.366557	0.00593114
8	A8	145	88.4826	0.365023	0.00567678
8	A8	146	88.6794	0.365738	0.00574383
8	A8	147	88.8762	0.365738	0.0061201
8	A8	148	89.073	0.364467	0.00671372
8	A8	149	89.2698	0.363357	0.00739311
8	A8	150	89.4666	0.362674	0.0080449
8	A8	151	89.6634	0.361771	0.00861064
8	A8	152	89.8602	0.361046	0.00907829
8	A8	153	90.057	0.361578	0.00944211
8	A8	154	90.2538	0.359584	0.0096703
8	A8	155	90.4506	0.357626	0.00971354
8	A8	156	90.6474	0.357602	0.00954702
8	A8	157	90.8442	0.357391	0.00920874
8	A8	158	91.041	0.355583	0.00879856
8	A8	159	91.2378	0.355552	0.00843886
8	A8	160	91.4346	0.35513	0.00821934
8	A8	161	91.6314	0.354844	0.00816075
8	A8	162	91.8282	0.353319	0.00821881
8	A8	163	92.025	0.353514	0.00832424
8	A8	164	92.2218	0.350101	0.00843443
8	A8	165	92.4186	0.352367	0.00854935
8	A8	166	92.6154	0.351356	0.0086785
8	A8	167	92.8122	0.349919	0.00878869
8	A8	168	93.009	0.348999	0.00878715
8	A8	169	93.2058	0.3483	0.00856631
8	A8	170	93.4026	0.345794	0.00808203
8	A8	171	93.5994	0.346746	0.0073922
8	A8	172	93.7962	0.347445	0.00662093
8	A8	173	93.993	0.345302	0.00586993
8	A8	174	94.1898	0.346485	0.00515179
8	A8	175	94.3866	0.344791	0.00439959
8	A8	176	94.5834	0.343378	0.00354384
8	A8	177	94.7802	0.344267	0.00259089
9	A9	1	60.1436	4.8033	0.276132
9	A9	2	60.3404	4.7682	0.279431
9	A9	3	60.5372	4.7428	0.282378
9	A9	4	60.734	4.74051	0.283909
9	A9	5	60.9308	4.70115	0.283264
9	A9	6	61.1276	4.67128	0.280435
9	A9	7	61.3244	4.64423	0.276344
9	A9	8	61.5212	4.61306	0.272569
9	A9	9	61.718	4.61632	0.270614
9	A9	10	61.9148	4.58365	0.271166
9	A9	11	62.1116	4.56385	0.273815
9	A9	12	62.3084	4.53145	0.277316
9	A9	13	62.5052	4.51371	0.280225
9	A9	14	62.702	4.47953	0.281434
9	A9	15	62.8988	4.46084	0.280438
9	A9	16	63.0956	4.44145	0.277377
9	A9	17	63.2924	4.40059	0.272978
9	A9	18	63.4892	4.38175	0.268396
9	A9	19	63.686	4.36507	0.264913
9	A9	20	63.8828	4.34818	0.263517
9	A9	21	64.0796	4.31358	0.264517
9	A9	22	64.2764	4.30246	0.267386
9	A9	23	64.4732	4.28029	0.27092
9	A9	24	64.67	4.24948	0.273704
9	A9	25	64.8668	4.22463	0.274671
9	A9	26	65.0636	4.19797	0.273585
9	A9	27	65.2604	4.17716	0.271152
9	A9	28	65.4572	4.15257	0.26868
9	A9	29	65.654	4.11195	0.267394
9	A9	30	65.8508	4.13492	0.267769
9	A9	31	66.0476	4.08385	0.269339
9	A9	32	66.2444	4.06462	0.271119
9	A9	33	66.4412	4.0339	0.272347
9	A9	34	66.638	4.00894	0.272948
9	A9	35	66.8348	3.98731	0.273359
9	A9	36	67.0316	3.97189	0.27387
9	A9	37	67.2284	3.95372	0.274053
9	A9	38	67.4252	3.91335	0.27278
9	A9	39	67.622	3.88504	0.268943
9	A9	40	67.8188	3.88549	0.26243
9	A9	41	68.0156	3.83915	0.254692
9	A9	42	68.2124	3.78463	0.248361
9	A9	43	68.4091	3.81286	0.245952
9	A9	44	68.6059	3.82619	0.248448
9	A9	45	68.8027	3.75856	0.25472
9	A9	46	68.9995	3.73823	0.26221
9	A9	47	69.1964	3.72142	0.268396
9	A9	48	69.3931	3.69113	0.271988
9	A9	49	69.5899	3.66565	0.273204
9	A9	50	69.7867	3.6407	0.273139
9	A9	51	69.9835	3.62762	0.272854
9	A9	52	70.1803	3.60073	0.272758
9	A9	53	70.3771	3.57288	0.272585
9	A9	54	70.5739	3.55365	0.271807
9	A9	55	70.7707	3.52197	0.270133
9	A9	56	70.9675	3.49742	0.267749
9	A9	57	71.1643	3.47959	0.265202
9	A9	58	71.3611	3.45681	0.263033
9	A9	59	71.5579	3.43296	0.261499
9	A9	60	71.7547	3.4147	0.260529
9	A9	61	71.9515	3.38366	0.259924
9	A9	62	72.1483	3.36062	0.259554
9	A9	63	72.3451	3.3457	0.259408
9	A9	64	72.5419	3.32067	0.259472
9	A9	65	72.7387	3.30042	0.259605
9	A9	66	72.9355	3.27315	0.259552
9	A9	67	73.1323	3.2504	0.259076
9	A9	68	73.3291	3.23072	0.25813
9	A9	69	73.5259	3.20154	0.256884
9	A9	70	73.7227	3.18445	0.25565
9	A9	71	73.9195	3.16766	0.254725
9	A9	72	74.1163	3.13494	0.254255
9	A9	73	74.3131	3.11841	0.254167
9	A9	74	74.5099	3.10069	0.254197
9	A9	75	74.7067	3.07486	0.254011
9	A9	76	74.9035	3.05295	0.253418
9	A9	77	75.1003	3.03023	0.252575
9	A9	78	75.2971	3.00364	0.252051
9	A9	79	75.4939	2.9914	0.252646
9	A9	80	75.6907	2.96322	0.25501
9	A9	81	75.8875	2.95019	0.259291
9	A9	82	76.0843	2.9259	0.26502
9	A9	83	76.2811	2.89978	0.271292
9	A9	84	76.4779	2.87086	0.277134
9	A9	85	76.6747	2.85458	0.281845
9	A9	86	76.8715	2.8237	0.285167
9	A9	87	77.0683	2.79717	0.287271
9	A9	88	77.2651	2.77471	0.288668
9	A9	89	77.4619	2.75138	0.29009
9	A9	90	77.6587	2.71602	0.292388
9	A9	91	77.8555	2.70847	0.296415
9	A9	92	78.0523	2.66223	0.302899
9	A9	93	78.2491	2.65825	0.312427
9	A9	94	78.4459	2.62614	0.325551
9	A9	95	78.6427	2.59125	0.343089
9	A9	96	78.8395	2.55929	0.366413
9	A9	97	79.0363	2.53873	0.397599
9	A9	98	79.2331	2.50065	0.439386
9	A9	99	79.4299	2.46814	0.495071
9	A9	100	79.6267	2.42884	0.568421
9	A9	101	79.8235	2.37387	0.663458
9	A9	102	80.0203	2.32579	0.783777
9	A9	103	80.2171	2.25798	0.931147
9	A9	104	80.4139	2.19219	1.10359
9	A9	105	80.6107	2.09545	1.29363
9	A9	106	80.8075	1.96858	1.48771
9	A9	107	81.0043	1.81188	1.66722
9	A9	108	81.2011	1.62123	1.81128
9	A9	109	81.3979	1.41801	1.90054
9	A9	110	81.5947	1.20145	1.92096
9	A9	111	81.7915	0.997293	1.86671
9	A9	112	81.9883	0.803863	1.7415
9	A9	113	82.1851	0.643924	1.55795
9	A9	114	82.3819	0.520904	1.33532
9	A9	115	82.5787	0.430886	1.09589
9	A9	116	82.7755	0.373099	0.861074
9	A9	117	82.9723	0.33923	0.648074
9	A9	118	83.1691	0.318912	0.467902
9	A9	119	83.3659	0.303173	0.325036
9	A9	120	83.5627	0.298266	0.218469
9	A9	121	83.7595	0.298352	0.143513
9	A9	122	83.9563	0.291368	0.0937293
9	A9	123	84.1531	0.291368	0.0624946
9	A9	124	84.3499	0.288767	0.0440256
9	A9	125	84.5467	0.286305	0.0338208
9	A9	126	84.7435	0.282444	0.0286472
9	A9	127	84.9403	0.285988	0.0262635
9	A9	128	85.1371	0.281984	0.0251074
9	A9	129	85.3339	0.277631	0.0241039
9	A9	130	85.5307	0.273322	0.022623
9	A9	131	85.7275	0.272737	0.0204819
9	A9	132	85.9243	0.270845	0.0178741
9	A9	133	86.121	0.270974	0.0151882
9	A9	134	86.3178	0.270106	0.0127944
9	A9	135	86.5146	0.269308	0.0109003
9	A9	136	86.7114	0.268275	0.00953247
9	A9	137	86.9082	0.267956	0.00860569
9	A9	138	87.105	0.266068	0.00800929
9	A9	139	87.3018	0.266679	0.00765021
9	A9	140	87.4986	0.26686	0.00744973
9	A9	141	87.6954	0.265021	0.00732463
9	A9	142	87.8922	0.264011	0.00718821
9	A9	143	88.089	0.264433	0.00697771
9	A9	144	88.2858	0.262805	0.00668795
9	A9	145	88.4826	0.262759	0.00638357
9	A9	146	88.6794	0.261597	0.00617121
9	A9	147	88.8762	0.261876	0.00614311
9	A9	148	89.073	0.262298	0.0063229
9	A9	149	89.2698	0.2604	0.0066498
9	A9	150	89.4666	0.259319	0.00701344
9	A9	151	89.6634	0.258371	0.00731199
9	A9	152	89.8602	0.259591	0.00749451
9	A9	153	90.057	0.257746	0.00756398
9	A9	154	90.2538	0.256452	0.00755542
9	A9	155	90.4506	0.256435	0.0075113
9	A9	156	90.6474	0.25594	0.00746622
9	A9	157	90.8442	0.255832	0.00743836
9	A9	158	91.041	0.2536	0.00742569
9	A9	159	91.2378	0.254371	0.00741037
9	A9	160	91.4346	0.253548	0.00737397
9	A9	161	91.6314	0.251811	0.00731249
9	A9	162	91.8282	0.251873	0.00723932
9	A9	163	92.025	0.251939	0.00717073
9	A9	164	92.2218	0.250807	0.00710766
9	A9	165	92.4186	0.250121	0.00703364
9	A9	166	92.6154	0.248368	0.00693456
9	A9	167	92.8122	0.249368	0.00682227
9	A9	168	93.009	0.248215	0.00674102
9	A9	169	93.2058	0.247944	0.0067454
9	A9	170	93.4026	0.247628	0.00686532
9	A9	171	93.5994	0.246222	0.00707355
9	A9	172	93.7962	0.245264	0.00726856
9	A9	173	93.993	0.247191	0.00728414
9	A9	174	94.1898	0.244207	0.00693513
9	A9	175	94.3866	0.241726	0.00610261
9	A9	176	94.5834	0.242114	0.00481848
9	A9	177	94.7802	0.243125	0.0032862
10	A10	1	60.1436	4.75453	0.2655
10	A10	2	60.3404	4.70663	0.268273
10	A10	3	60.5372	4.70414	0.271667
10	A10	4	60.734	4.68461	0.274919
10	A10	5	60.9308	4.65978	0.277119
10	A10	6	61.1276	4.62826	0.277564
10	A10	7	61.3244	4.59368	0.276136
10	A10	8	61.5212	4.57007	0.273362
10	A10	9	61.718	4.55796	0.270137
10	A10	10	61.9148	4.54191	0.267284
10	A10	11	62.1116	4.50804	0.265334
10	A10	12	62.3084	4.46823	0.264485
10	A10	13	62.5052	4.46878	0.264662
10	A10	14	62.702	4.44588	0.265458
10	A10	15	62.8988	4.41737	0.266171
10	A10	16	63.0956	4.39888	0.266078
10	A10	17	63.2924	4.35326	0.264838
10	A10	18	63.4892	4.34759	0.262751
10	A10	19	63.686	4.3169	0.260605
10	A10	20	63.8828	4.30676	0.259233
10	A10	21	64.0796	4.27632	0.259131
10	A10	22	64.2764	4.25431	0.260316
10	A10	23	64.4732	4.23221	0.262404
10	A10	24	64.67	4.20811	0.264757
10	A10	25	64.8668	4.18809	0.266598
10	A10	26	65.0636	4.16727	0.26725
10	A10	27	65.2604	4.13953	0.266425
10	A10	28	65.4572	4.10904	0.264421
10	A10	29	65.654	4.06457	0.261994
10	A10	30	65.8508	4.10329	0.259938
10	A10	31	66.0476	4.03869	0.25869
10	A10	32	66.2444	4.01851	0.258279
10	A10	33	66.4412	4.00402	0.258596
10	A10	34	66.638	3.97715	0.259607
10	A10	35	66.8348	3.95468	0.261291
10	A10	36	67.0316	3.936	0.263359
10	A10	37	67.2284	3.92159	0.265012
10	A10	38	67.4252	3.87338	0.265087
10	A10	39	67.622	3.86112	0.262597
10	A10	40	67.8188	3.85095	0.25746
10	A10	41	68.0156	3.8115	0.250942
10	A10	42	68.2124	3.75099	0.245389
10	A10	43	68.4091	3.77879	0.243139
10	A10	44	68.6059	3.79206	0.245225
10	A10	45	68.8027	3.72887	0.250746
10	A10	46	68.9995	3.70726	0.257411
10	A10	47	69.1964	3.6863	0.262842
10	A10	48	69.3931	3.66095	0.265707
10	A10	49	69.5899	3.63483	0.266043
10	A10	50	69.7867	3.61391	0.264747
10	A10	51	69.9835	3.59347	0.262848
10	A10	52	70.1803	3.56736	0.260982
10	A10	53	70.3771	3.54494	0.259315
10	A10	54	70.5739	3.52663	0.257758
10	A10	55	70.7707	3.49783	0.256262
10	A10	56	70.9675	3.47282	0.254943
10	A10	57	71.1643	3.45628	0.25401
10	A10	58	71.3611	3.43193	0.253555
10	A10	59	71.5579	3.41592	0.253412
10	A10	60	71.7547	3.38644	0.253239
10	A10	61	71.9515	3.36196	0.252748
10	A10	62	72.1483	3.34017	0.251905
10	A10	63	72.3451	3.32073	0.250936
10	A10	64	72.5419	3.30127	0.250137
10	A10	65	72.7387	3.27881	0.249683
10	A10	66	72.9355	3.25271	0.249536
10	A10	67	73.1323	3.23242	0.249501
10	A10	68	73.3291	3.2137	0.249353
10	A10	69	73.5259	3.18882	0.248937
10	A10	70	73.7227	3.16301	0.248228
10	A10	71	73.9195	3.14666	0.247343
10	A10	72	74.1163	3.12341	0.246495
10	A10	73	74.3131	3.10121	0.245885
10	A10	74	74.5099	3.08105	0.245617
10	A10	75	74.7067	3.05883	0.245639
10	A10	76	74.9035	3.04548	0.245837
10	A10	77	75.1003	3.01452	0.246191
10	A10	78	75.2971	2.99126	0.246901
10	A10	79	75.4939	2.977	0.248348
10	A10	80	75.6907	2.94833	0.250872
10	A10	81	75.8875	2.9425	0.254527
10	A10	82	76.0843	2.90458	0.259008
10	A10	83	76.2811	2.88649	0.263758
10	A10	84	76.4779	2.85919	0.268184
10	A10	85	76.6747	2.8434	0.271796
10	A10	86	76.8715	2.81186	0.274263
10	A10	87	77.0683	2.78976	0.275479
10	A10	88	77.2651	2.76577	0.275705
10	A10	89	77.4619	2.73841	0.275724
10	A10	90	77.6587	2.70459	0.276865
10	A10	91	77.8555	2.70488	0.280783
10	A10	92	78.0523	2.65863	0.289028
10	A10	93	78.2491	2.65283	0.302672
10	A10	94	78.4459	2.63053	0.322235
10	A10	95	78.6427	2.58874	0.348008
10	A10	96	78.8395	2.5651	0.380696
10	A10	97	79.0363	2.53012	0.422043
10	A10	98	79.2331	2.49272	0.475184
10	A10	99	79.4299	2.45202	0.544532
10	A10	100	79.6267	2.41643	0.635087
10	A10	101	79.8235	2.35505	0.751204
10	A10	102	80.0203	2.30385	0.894936
10	A10	103	80.2171	2.23207	1.06425
10	A10	104	80.4139	2.13564	1.25167
10	A10	105	80.6107	2.01722	1.44405
10	A10	106	80.8075	1.86031	1.6237
10	A10	107	81.0043	1.68195	1.77098
10	A10	108	81.2011	1.47585	1.86763
10	A10	109	81.3979	1.26601	1.90011
10	A10	110	81.5947	1.05733	1.86211
10	A10	111	81.7915	0.871773	1.75566
10	A10	112	81.9883	0.699555	1.59086
10	A10	113	82.1851	0.563134	1.38409
10	A10	114	82.3819	0.465003	1.15528
10	A10	115	82.5787	0.394734	0.924637
10	A10	116	82.7755	0.351953	0.709569
10	A10	117	82.9723	0.325948	0.522479
10	A10	118	83.1691	0.311229	0.369829
10	A10	119	83.3659	0.302232	0.252551
10	A10	120	83.5627	0.295789	0.167413
10	A10	121	83.7595	0.296658	0.108785
10	A10	122	83.9563	0.290655	0.0702738
10	A10	123	84.1531	0.291149	0.0459288
10	A10	124	84.3499	0.289189	0.0309257
10	A10	125	84.5467	0.286289	0.0217842
10	A10	126	84.7435	0.282652	0.0162356
10	A10	127	84.9403	0.289038	0.0128902
10	A10	128	85.1371	0.286025	0.010881
10	A10	129	85.3339	0.283862	0.00962623
10	A10	130	85.5307	0.281559	0.0087468
10	A10	131	85.7275	0.281547	0.00806581
10	A10	132	85.9243	0.283104	0.00758404
10	A10	133	86.121	0.280996	0.00738736
10	A10	134	86.3178	0.281585	0.00752766
10	A10	135	86.5146	0.28058	0.00794824
10	A10	136	86.7114	0.279609	0.00848703
10	A10	137	86.9082	0.279206	0.00894011
10	A10	138	87.105	0.276668	0.00913988
10	A10	139	87.3018	0.277458	0.00901272
10	A10	140	87.4986	0.27482	0.00859494
10	A10	141	87.6954	0.275107	0.00800786
10	A10	142	87.8922	0.274656	0.00740469
10	A10	143	88.089	0.274129	0.00690799
10	A10	144	88.2858	0.273756	0.00656751
10	A10	145	88.4826	0.273205	0.00635298
10	A10	146	88.6794	0.272735	0.00618474
10	A10	147	88.8762	0.271188	0.00598478
10	A10	148	89.073	0.271048	0.00572461
10	A10	149	89.2698	0.270404	0.00544409
10	A10	150	89.4666	0.270376	0.00523227
10	A10	151	89.6634	0.269883	0.0051807
10	A10	152	89.8602	0.2698	0.00533368
10	A10	153	90.057	0.269782	0.00566198
10	A10	154	90.2538	0.267911	0.00607339
10	A10	155	90.4506	0.267814	0.00644877
10	A10	156	90.6474	0.266669	0.00668196
10	A10	157	90.8442	0.268352	0.00671221
10	A10	158	91.041	0.264066	0.00654557
10	A10	159	91.2378	0.265232	0.00626337
10	A10	160	91.4346	0.264082	0.00600475
10	A10	161	91.6314	0.265748	0.00591331
10	A10	162	91.8282	0.264298	0.00606968
10	A10	163	92.025	0.263555	0.00645123
10	A10	164	92.2218	0.261879	0.00694744
10	A10	165	92.4186	0.262964	0.00741669
10	A10	166	92.6154	0.261106	0.00774192
10	A10	167	92.8122	0.259936	0.00785553
10	A10	168	93.009	0.260269	0.00773185
10	A10	169	93.2058	0.258692	0.00737221
10	A10	170	93.4026	0.258715	0.00679877
10	A10	171	93.5994	0.257706	0.00605881
10	A10	172	93.7962	0.256151	0.00522398
10	A10	173	93.993	0.257689	0.0043721
10	A10	174	94.1898	0.258558	0.00355564
10	A10	175	94.3866	0.255922	0.00278475
10	A10	176	94.5834	0.255717	0.00204381
10	A10	177	94.7802	0.256137	0.00133313
11	A11	1	60.1436	4.55316	0.255892
11	A11	2	60.3404	4.51583	0.257504
11	A11	3	60.5372	4.50603	0.259888
11	A11	4	60.734	4.49939	0.262558
11	A11	5	60.9308	4.45906	0.264711
11	A11	6	61.1276	4.44703	0.265522
11	A11	7	61.3244	4.40834	0.264629
11	A11	8	61.5212	4.3765	0.262388
11	A11	9	61.718	4.37605	0.25972
11	A11	10	61.9148	4.34665	0.257626
11	A11	11	62.1116	4.32782	0.256729
11	A11	12	62.3084	4.29516	0.257062
11	A11	13	62.5052	4.28473	0.258132
11	A11	14	62.702	4.25194	0.259121
11	A11	15	62.8988	4.24647	0.259159
11	A11	16	63.0956	4.20658	0.257677
11	A11	17	63.2924	4.17999	0.254713
11	A11	18	63.4892	4.16213	0.251006
11	A11	19	63.686	4.14427	0.247717
11	A11	20	63.8828	4.12097	0.245877
11	A11	21	64.0796	4.10529	0.2459
11	A11	22	64.2764	4.08535	0.247443
11	A11	23	64.4732	4.05882	0.249645
11	A11	24	64.67	4.03573	0.251618
11	A11	25	64.8668	4.01229	0.252814
11	A11	26	65.0636	3.9907	0.253222
11	A11	27	65.2604	3.97974	0.253265
11	A11	28	65.4572	3.94114	0.253524
11	A11	29	65.654	3.90638	0.25435
11	A11	30	65.8508	3.93548	0.255568
11	A11	31	66.0476	3.87986	0.256537
11	A11	32	66.2444	3.85114	0.256591
11	A11	33	66.4412	3.83367	0.255584
11	A11	34	66.638	3.81111	0.254119
11	A11	35	66.8348	3.79085	0.253162
11	A11	36	67.0316	3.76966	0.2533
11	A11	37	67.2284	3.75892	0.254123
11	A11	38	67.4252	3.72051	0.254238
11	A11	39	67.622	3.70213	0.25203
11	A11	40	67.8188	3.69327	0.24686
11	A11	41	68.0156	3.64734	0.239909
11	A11	42	68.2124	3.58886	0.233931
11	A11	43	68.4091	3.62636	0.231839
11	A11	44	68.6059	3.64548	0.234938
11	A11	45	68.8027	3.57497	0.242108
11	A11	46	68.9995	3.55337	0.250523
11	A11	47	69.1964	3.53833	0.257303
11	A11	48	69.3931	3.50112	0.260914
11	A11	49	69.5899	3.48692	0.26142
11	A11	50	69.7867	3.46487	0.259822
11	A11	51	69.9835	3.44252	0.257184
11	A11	52	70.1803	3.42335	0.254231
11	A11	53	70.3771	3.38501	0.251394
11	A11	54	70.5739	3.37523	0.249011
11	A11	55	70.7707	3.35543	0.247366
11	A11	56	70.9675	3.33173	0.246571
11	A11	57	71.1643	3.31218	0.246463
11	A11	58	71.3611	3.28536	0.246673
11	A11	59	71.5579	3.26616	0.246814
11	A11	60	71.7547	3.24486	0.246686
11	A11	61	71.9515	3.22007	0.246322
11	A11	62	72.1483	3.19941	0.245937
11	A11	63	72.3451	3.17936	0.245728
11	A11	64	72.5419	3.15992	0.245739
11	A11	65	72.7387	3.1375	0.245799
11	A11	66	72.9355	3.11431	0.245629
11	A11	67	73.1323	3.0941	0.245015
11	A11	68	73.3291	3.06519	0.243941
11	A11	69	73.5259	3.05162	0.242583
11	A11	70	73.7227	3.02772	0.241168
11	A11	71	73.9195	3.01086	0.239851
11	A11	72	74.1163	2.98633	0.238669
11	A11	73	74.3131	2.96039	0.237604
11	A11	74	74.5099	2.95002	0.236652
11	A11	75	74.7067	2.92377	0.235867
11	A11	76	74.9035	2.90925	0.235363
11	A11	77	75.1003	2.87932	0.23532
11	A11	78	75.2971	2.86511	0.235962
11	A11	79	75.4939	2.8479	0.237509
11	A11	80	75.6907	2.8219	0.240088
11	A11	81	75.8875	2.8035	0.243685
11	A11	82	76.0843	2.78402	0.248112
11	A11	83	76.2811	2.758	0.253047
11	A11	84	76.4779	2.73707	0.258032
11	A11	85	76.6747	2.71776	0.262506
11	A11	86	76.8715	2.69243	0.265885
11	A11	87	77.0683	2.66311	0.267746
11	A11	88	77.2651	2.6463	0.268117
11	A11	89	77.4619	2.617	0.267707
11	A11	90	77.6587	2.58308	0.267916
11	A11	91	77.8555	2.58087	0.270538
11	A11	92	78.0523	2.544	0.277279
11	A11	93	78.2491	2.53645	0.289359
11	A11	94	78.4459	2.5107	0.307481
11	A11	95	78.6427	2.47519	0.332213
11	A11	96	78.8395	2.44681	0.364553
11	A11	97	79.0363	2.42444	0.406385
11	A11	98	79.2331	2.38258	0.460611
11	A11	99	79.4299	2.34827	0.530969
11	A11	100	79.6267	2.30843	0.621518
11	A11	101	79.8235	2.2501	0.735765
11	A11	102	80.0203	2.1929	0.875322
11	A11	103	80.2171	2.12557	1.03826
11	A11	104	80.4139	2.03434	1.21764
11	A11	105	80.6107	1.91766	1.40096
11	A11	106	80.8075	1.76932	1.57115
11	A11	107	81.0043	1.59392	1.70903
11	A11	108	81.2011	1.39303	1.79685
11	A11	109	81.3979	1.19411	1.82169
11	A11	110	81.5947	0.993715	1.77797
11	A11	111	81.7915	0.817937	1.66851
11	A11	112	81.9883	0.65607	1.50395
11	A11	113	82.1851	0.532339	1.30081
11	A11	114	82.3819	0.44071	1.0787
11	A11	115	82.5787	0.374847	0.857138
11	A11	116	82.7755	0.338812	0.652639
11	A11	117	82.9723	0.317635	0.47668
11	A11	118	83.1691	0.307039	0.334882
11	A11	119	83.3659	0.29608	0.227498
11	A11	120	83.5627	0.291976	0.150842
11	A11	121	83.7595	0.291309	0.0990768
11	A11	122	83.9563	0.287448	0.0658126
11	A11	123	84.1531	0.287168	0.0452296
11	A11	124	84.3499	0.283801	0.0326877
11	A11	125	84.5467	0.280372	0.0249137
11	A11	126	84.7435	0.276546	0.0198799
11	A11	127	84.9403	0.281706	0.0164853
11	A11	128	85.1371	0.278056	0.0141696
11	A11	129	85.3339	0.27779	0.0126007
11	A11	130	85.5307	0.274481	0.0115159
11	A11	131	85.7275	0.275334	0.0106988
11	A11	132	85.9243	0.275072	0.0100095
11	A11	133	86.121	0.272341	0.00939228
11	A11	134	86.3178	0.272288	0.00884147
11	A11	135	86.5146	0.272165	0.00834926
11	A11	136	86.7114	0.272869	0.00788106
11	A11	137	86.9082	0.26956	0.00739521
11	A11	138	87.105	0.269114	0.00688989
11	A11	139	87.3018	0.268776	0.00642778
11	A11	140	87.4986	0.269306	0.00610742
11	A11	141	87.6954	0.26895	0.00599555
11	A11	142	87.8922	0.269521	0.00607548
11	A11	143	88.089	0.266377	0.00625266
11	A11	144	88.2858	0.266276	0.00641041
11	A11	145	88.4826	0.267386	0.00646928
11	A11	146	88.6794	0.264725	0.00641356
11	A11	147	88.8762	0.265228	0.00627821
11	A11	148	89.073	0.26359	0.00612247
11	A11	149	89.2698	0.264525	0.00600812
11	A11	150	89.4666	0.263048	0.00598333
11	A11	151	89.6634	0.262233	0.00607186
11	A11	152	89.8602	0.264233	0.00626448
11	A11	153	90.057	0.260361	0.00652305
11	A11	154	90.2538	0.261509	0.00679759
11	A11	155	90.4506	0.260423	0.00704952
11	A11	156	90.6474	0.259598	0.00726254
11	A11	157	90.8442	0.259117	0.00743146
11	A11	158	91.041	0.258803	0.00753951
11	A11	159	91.2378	0.257729	0.00754647
11	A11	160	91.4346	0.25703	0.00740448
11	A11	161	91.6314	0.255728	0.00709736
11	A11	162	91.8282	0.255446	0.00667288
11	A11	163	92.025	0.255764	0.00624119
11	A11	164	92.2218	0.254076	0.00593017
11	A11	165	92.4186	0.25613	0.00582685
11	A11	166	92.6154	0.253502	0.0059371
11	A11	167	92.8122	0.252835	0.00618429
11	A11	168	93.009	0.253286	0.00643962
11	A11	169	93.2058	0.252523	0.00656435
11	A11	170	93.4026	0.251871	0.0064537
11	A11	171	93.5994	0.248945	0.00607194
11	A11	172	93.7962	0.249717	0.00546263
11	A11	173	93.993	0.251818	0.00471931
11	A11	174	94.1898	0.249716	0.00392849
11	A11	175	94.3866	0.248988	0.00313023
11	A11	176	94.5834	0.249	0.00232849
11	A11	177	94.7802	0.248219	0.00153679
12	A12	1	60.1436	4.90775	0.269755
12	A12	2	60.3404	4.8824	0.268299
12	A12	3	60.5372	4.87466	0.268043
12	A12	4	60.734	4.86854	0.269174
12	A12	5	60.9308	4.83409	0.27121
12	A12	6	61.1276	4.8116	0.273276
12	A12	7	61.3244	4.78254	0.274639
12	A12	8	61.5212	4.75475	0.275116
12	A12	9	61.718	4.74565	0.275074
[truncated: 11,319 more rows]
