# Supplementary material for: Adipocytes influence choroidal neovascularization via PRDM16
Source: EMBO Mol Med. 2026 May 19;18(6):2379–403. doi: 10.1038/s44321-026-00441-5 (PMC13269495; doi:10.1038/s44321-026-00441-5)
Supplement: Supplementary file 4 — Source data Fig. 3 [file 44321_2026_441_MOESM4_ESM.zip › Figure 3/3H-I/3 days/20210517 adipoq-cre and adipoq-cre-prdm16 sham and CNV 3 days choro TNFa and PLGF.xls]

## Sheet: Sample Setup
Block Type	96alum
Chemistry	SYBR_GREEN
Experiment File Name	C:\Users\abi2\Desktop\20210517 adipoq-cre and adipoq-cre-prdm16 sham and CNV choro n4-6 TNFa and PLGF.eds
Experiment Run End Time	2021-05-17 17:01:00 PM EDT
Instrument Type	sds7500
Passive Reference	ROX
Well	Sample Name	Sample Color	Biogroup Name	Biogroup Color	Target Name	Target Color	Task	Reporter	Quencher	Comments
A1	Adipoq-cre Sham 364	RGB(132,193,241)			Bact	RGB(139,189,249)	UNKNOWN	SYBR	None
A2	Adipoq-cre Sham 365	RGB(168,255,222)			Bact	RGB(139,189,249)	UNKNOWN	SYBR	None
A3	Adipoq-cre Sham 366	RGB(223,221,142)			Bact	RGB(139,189,249)	UNKNOWN	SYBR	None
A4	Adipoq-cre CNV 288	RGB(247,255,168)			Bact	RGB(139,189,249)	UNKNOWN	SYBR	None
A5	Adipoq-cre CNV 289	RGB(180,255,0)			Bact	RGB(139,189,249)	UNKNOWN	SYBR	None
A6	Adipoq-cre CNV 290	RGB(255,204,153)			Bact	RGB(139,189,249)	UNKNOWN	SYBR	None
A7	Adipoq-cre-prdm16 Sham 463	RGB(253,138,88)			Bact	RGB(139,189,249)	UNKNOWN	SYBR	None
A8	Adipoq-cre-prdm16 Sham 464	RGB(213,244,165)			Bact	RGB(139,189,249)	UNKNOWN	SYBR	None
A9	Adipoq-cre-prdm16 Sham 515	RGB(96,255,160)			Bact	RGB(139,189,249)	UNKNOWN	SYBR	None
A10	Adipoq-cre-prdm16 CNV 281	RGB(132,193,241)			Bact	RGB(139,189,249)	UNKNOWN	SYBR	None
A11	Adipoq-cre-prdm16 CNV 285	RGB(168,255,222)			Bact	RGB(139,189,249)	UNKNOWN	SYBR	None
A12	Adipoq-cre-prdm16 CNV 286	RGB(223,221,142)			Bact	RGB(139,189,249)	UNKNOWN	SYBR	None
B1	Adipoq-cre Sham 364	RGB(132,193,241)			Bact	RGB(139,189,249)	UNKNOWN	SYBR	None
B2	Adipoq-cre Sham 365	RGB(168,255,222)			Bact	RGB(139,189,249)	UNKNOWN	SYBR	None
B3	Adipoq-cre Sham 366	RGB(223,221,142)			Bact	RGB(139,189,249)	UNKNOWN	SYBR	None
B4	Adipoq-cre CNV 288	RGB(247,255,168)			Bact	RGB(139,189,249)	UNKNOWN	SYBR	None
B5	Adipoq-cre CNV 289	RGB(180,255,0)			Bact	RGB(139,189,249)	UNKNOWN	SYBR	None
B6	Adipoq-cre CNV 290	RGB(255,204,153)			Bact	RGB(139,189,249)	UNKNOWN	SYBR	None
B7	Adipoq-cre-prdm16 Sham 463	RGB(253,138,88)			Bact	RGB(139,189,249)	UNKNOWN	SYBR	None
B8	Adipoq-cre-prdm16 Sham 464	RGB(213,244,165)			Bact	RGB(139,189,249)	UNKNOWN	SYBR	None
B9	Adipoq-cre-prdm16 Sham 515	RGB(96,255,160)			Bact	RGB(139,189,249)	UNKNOWN	SYBR	None
B10	Adipoq-cre-prdm16 CNV 281	RGB(132,193,241)			Bact	RGB(139,189,249)	UNKNOWN	SYBR	None
B11	Adipoq-cre-prdm16 CNV 285	RGB(168,255,222)			Bact	RGB(139,189,249)	UNKNOWN	SYBR	None
B12	Adipoq-cre-prdm16 CNV 286	RGB(223,221,142)			Bact	RGB(139,189,249)	UNKNOWN	SYBR	None
C1	Adipoq-cre Sham 364	RGB(132,193,241)			TNFa	RGB(208,243,98)	UNKNOWN	SYBR	None
C2	Adipoq-cre Sham 365	RGB(168,255,222)			TNFa	RGB(208,243,98)	UNKNOWN	SYBR	None
C3	Adipoq-cre Sham 366	RGB(223,221,142)			TNFa	RGB(208,243,98)	UNKNOWN	SYBR	None
C4	Adipoq-cre CNV 288	RGB(247,255,168)			TNFa	RGB(208,243,98)	UNKNOWN	SYBR	None
C5	Adipoq-cre CNV 289	RGB(180,255,0)			TNFa	RGB(208,243,98)	UNKNOWN	SYBR	None
C6	Adipoq-cre CNV 290	RGB(255,204,153)			TNFa	RGB(208,243,98)	UNKNOWN	SYBR	None
C7	Adipoq-cre-prdm16 Sham 463	RGB(253,138,88)			TNFa	RGB(208,243,98)	UNKNOWN	SYBR	None
C8	Adipoq-cre-prdm16 Sham 464	RGB(213,244,165)			TNFa	RGB(208,243,98)	UNKNOWN	SYBR	None
C9	Adipoq-cre-prdm16 Sham 515	RGB(96,255,160)			TNFa	RGB(208,243,98)	UNKNOWN	SYBR	None
C10	Adipoq-cre-prdm16 CNV 281	RGB(132,193,241)			TNFa	RGB(208,243,98)	UNKNOWN	SYBR	None
C11	Adipoq-cre-prdm16 CNV 285	RGB(168,255,222)			TNFa	RGB(208,243,98)	UNKNOWN	SYBR	None
C12	Adipoq-cre-prdm16 CNV 286	RGB(223,221,142)			TNFa	RGB(208,243,98)	UNKNOWN	SYBR	None
D1	Adipoq-cre Sham 364	RGB(132,193,241)			TNFa	RGB(208,243,98)	UNKNOWN	SYBR	None
D2	Adipoq-cre Sham 365	RGB(168,255,222)			TNFa	RGB(208,243,98)	UNKNOWN	SYBR	None
D3	Adipoq-cre Sham 366	RGB(223,221,142)			TNFa	RGB(208,243,98)	UNKNOWN	SYBR	None
D4	Adipoq-cre CNV 288	RGB(247,255,168)			TNFa	RGB(208,243,98)	UNKNOWN	SYBR	None
D5	Adipoq-cre CNV 289	RGB(180,255,0)			TNFa	RGB(208,243,98)	UNKNOWN	SYBR	None
D6	Adipoq-cre CNV 290	RGB(255,204,153)			TNFa	RGB(208,243,98)	UNKNOWN	SYBR	None
D7	Adipoq-cre-prdm16 Sham 463	RGB(253,138,88)			TNFa	RGB(208,243,98)	UNKNOWN	SYBR	None
D8	Adipoq-cre-prdm16 Sham 464	RGB(213,244,165)			TNFa	RGB(208,243,98)	UNKNOWN	SYBR	None
D9	Adipoq-cre-prdm16 Sham 515	RGB(96,255,160)			TNFa	RGB(208,243,98)	UNKNOWN	SYBR	None
D10	Adipoq-cre-prdm16 CNV 281	RGB(132,193,241)			TNFa	RGB(208,243,98)	UNKNOWN	SYBR	None
D11	Adipoq-cre-prdm16 CNV 285	RGB(168,255,222)			TNFa	RGB(208,243,98)	UNKNOWN	SYBR	None
D12	Adipoq-cre-prdm16 CNV 286	RGB(223,221,142)			TNFa	RGB(208,243,98)	UNKNOWN	SYBR	None
E1	Adipoq-cre Sham 364	RGB(132,193,241)			PLGF	RGB(244,165,230)	UNKNOWN	SYBR	None
E2	Adipoq-cre Sham 365	RGB(168,255,222)			PLGF	RGB(244,165,230)	UNKNOWN	SYBR	None
E3	Adipoq-cre Sham 366	RGB(223,221,142)			PLGF	RGB(244,165,230)	UNKNOWN	SYBR	None
E4	Adipoq-cre CNV 288	RGB(247,255,168)			PLGF	RGB(244,165,230)	UNKNOWN	SYBR	None
E5	Adipoq-cre CNV 289	RGB(180,255,0)			PLGF	RGB(244,165,230)	UNKNOWN	SYBR	None
E6	Adipoq-cre CNV 290	RGB(255,204,153)			PLGF	RGB(244,165,230)	UNKNOWN	SYBR	None
E7	Adipoq-cre-prdm16 Sham 463	RGB(253,138,88)			PLGF	RGB(244,165,230)	UNKNOWN	SYBR	None
E8	Adipoq-cre-prdm16 Sham 464	RGB(213,244,165)			PLGF	RGB(244,165,230)	UNKNOWN	SYBR	None
E9	Adipoq-cre-prdm16 Sham 515	RGB(96,255,160)			PLGF	RGB(244,165,230)	UNKNOWN	SYBR	None
E10	Adipoq-cre-prdm16 CNV 281	RGB(132,193,241)			PLGF	RGB(244,165,230)	UNKNOWN	SYBR	None
E11	Adipoq-cre-prdm16 CNV 285	RGB(168,255,222)			PLGF	RGB(244,165,230)	UNKNOWN	SYBR	None
E12	Adipoq-cre-prdm16 CNV 286	RGB(223,221,142)			PLGF	RGB(244,165,230)	UNKNOWN	SYBR	None
F1	Adipoq-cre Sham 364	RGB(132,193,241)			PLGF	RGB(244,165,230)	UNKNOWN	SYBR	None
F2	Adipoq-cre Sham 365	RGB(168,255,222)			PLGF	RGB(244,165,230)	UNKNOWN	SYBR	None
F3	Adipoq-cre Sham 366	RGB(223,221,142)			PLGF	RGB(244,165,230)	UNKNOWN	SYBR	None
F4	Adipoq-cre CNV 288	RGB(247,255,168)			PLGF	RGB(244,165,230)	UNKNOWN	SYBR	None
F5	Adipoq-cre CNV 289	RGB(180,255,0)			PLGF	RGB(244,165,230)	UNKNOWN	SYBR	None
F6	Adipoq-cre CNV 290	RGB(255,204,153)			PLGF	RGB(244,165,230)	UNKNOWN	SYBR	None
F7	Adipoq-cre-prdm16 Sham 463	RGB(253,138,88)			PLGF	RGB(244,165,230)	UNKNOWN	SYBR	None
F8	Adipoq-cre-prdm16 Sham 464	RGB(213,244,165)			PLGF	RGB(244,165,230)	UNKNOWN	SYBR	None
F9	Adipoq-cre-prdm16 Sham 515	RGB(96,255,160)			PLGF	RGB(244,165,230)	UNKNOWN	SYBR	None
F10	Adipoq-cre-prdm16 CNV 281	RGB(132,193,241)			PLGF	RGB(244,165,230)	UNKNOWN	SYBR	None
F11	Adipoq-cre-prdm16 CNV 285	RGB(168,255,222)			PLGF	RGB(244,165,230)	UNKNOWN	SYBR	None
F12	Adipoq-cre-prdm16 CNV 286	RGB(223,221,142)			PLGF	RGB(244,165,230)	UNKNOWN	SYBR	None
G1	H2O	RGB(247,255,168)			Bact	RGB(139,189,249)	UNKNOWN	SYBR	None
G2	H2O	RGB(247,255,168)			TNFa	RGB(208,243,98)	UNKNOWN	SYBR	None
G3	H2O	RGB(247,255,168)			PLGF	RGB(244,165,230)	UNKNOWN	SYBR	None
G4
G5
G6
G7
G8
G9
G10
G11
G12
H1
H2
H3
H4
H5
H6
H7
H8
H9
H10
H11
H12

## Sheet: Results
Block Type	96alum
Chemistry	SYBR_GREEN
Experiment File Name	C:\Users\abi2\Desktop\20210517 adipoq-cre and adipoq-cre-prdm16 sham and CNV choro n4-6 TNFa and PLGF.eds
Experiment Run End Time	2021-05-17 17:01:00 PM EDT
Instrument Type	sds7500
Passive Reference	ROX
Well	Sample Name	Target Name	Task	Reporter	Quencher	RQ	RQ Min	RQ Max	Cт	Cт Mean	Cт SD	ΔCт	ΔCт Mean	ΔCт SE	HK Control ΔCт Mean	HK Control ΔCт SE	ΔΔCт	Automatic Ct Threshold	Ct Threshold	Automatic Baseline	Baseline Start	Baseline End	Efficiency	Tm1	Tm2	Tm3	Comments	HIGHSD	MTP
A1	Adipoq-cre Sham 364	Bact	UNKNOWN	SYBR	None				21.5637	21.6381	0.105335							TRUE	0.638482	TRUE	3	14	1	80.8164				N	N
A2	Adipoq-cre Sham 365	Bact	UNKNOWN	SYBR	None				21.6094	21.6913	0.115814							TRUE	0.638482	TRUE	3	14	1	80.9967				N	N
A3	Adipoq-cre Sham 366	Bact	UNKNOWN	SYBR	None				21.8046	21.8569	0.0740207							TRUE	0.638482	TRUE	3	15	1	80.9967				N	N
A4	Adipoq-cre CNV 288	Bact	UNKNOWN	SYBR	None				21.4881	21.4108	0.109351							TRUE	0.638482	TRUE	3	15	1	80.8164				N	N
A5	Adipoq-cre CNV 289	Bact	UNKNOWN	SYBR	None				21.5026	21.1936	0.437093							TRUE	0.638482	TRUE	3	15	1	80.8164				N	N
A6	Adipoq-cre CNV 290	Bact	UNKNOWN	SYBR	None				22.8341	23.0401	0.291245							TRUE	0.638482	TRUE	3	16	1	80.9967				N	N
A7	Adipoq-cre-prdm16 Sham 463	Bact	UNKNOWN	SYBR	None				22.5009	22.4532	0.067497							TRUE	0.638482	TRUE	3	16	1	80.9967				N	N
A8	Adipoq-cre-prdm16 Sham 464	Bact	UNKNOWN	SYBR	None				21.718	21.7724	0.0769918							TRUE	0.638482	TRUE	3	15	1	80.9967				N	N
A9	Adipoq-cre-prdm16 Sham 515	Bact	UNKNOWN	SYBR	None				21.3943	21.4808	0.122291							TRUE	0.638482	TRUE	3	15	1	80.9967				N	N
A10	Adipoq-cre-prdm16 CNV 281	Bact	UNKNOWN	SYBR	None				20.9505	20.8266	0.175232							TRUE	0.638482	TRUE	3	15	1	80.8164				N	N
A11	Adipoq-cre-prdm16 CNV 285	Bact	UNKNOWN	SYBR	None				21.1199	21.1421	0.0314476							TRUE	0.638482	TRUE	3	14	1	80.8164				N	N
A12	Adipoq-cre-prdm16 CNV 286	Bact	UNKNOWN	SYBR	None				21.1288	21.0459	0.117211							TRUE	0.638482	TRUE	3	15	1	80.6361				N	N
B1	Adipoq-cre Sham 364	Bact	UNKNOWN	SYBR	None				21.7126	21.6381	0.105335							TRUE	0.638482	TRUE	3	15	1	80.9967				N	N
B2	Adipoq-cre Sham 365	Bact	UNKNOWN	SYBR	None				21.7732	21.6913	0.115814							TRUE	0.638482	TRUE	3	15	1	80.9967				N	N
B3	Adipoq-cre Sham 366	Bact	UNKNOWN	SYBR	None				21.9093	21.8569	0.0740207							TRUE	0.638482	TRUE	3	15	1	80.9967				N	N
B4	Adipoq-cre CNV 288	Bact	UNKNOWN	SYBR	None				21.3335	21.4108	0.109351							TRUE	0.638482	TRUE	3	15	1	80.9967				N	N
B5	Adipoq-cre CNV 289	Bact	UNKNOWN	SYBR	None				20.8845	21.1936	0.437093							TRUE	0.638482	TRUE	3	14	1	81.177				N	N
B6	Adipoq-cre CNV 290	Bact	UNKNOWN	SYBR	None				23.246	23.0401	0.291245							TRUE	0.638482	TRUE	3	16	1	80.9967				N	N
B7	Adipoq-cre-prdm16 Sham 463	Bact	UNKNOWN	SYBR	None				22.4055	22.4532	0.067497							TRUE	0.638482	TRUE	3	16	1	81.177				N	N
B8	Adipoq-cre-prdm16 Sham 464	Bact	UNKNOWN	SYBR	None				21.8269	21.7724	0.0769918							TRUE	0.638482	TRUE	3	15	1	81.177				N	N
B9	Adipoq-cre-prdm16 Sham 515	Bact	UNKNOWN	SYBR	None				21.5673	21.4808	0.122291							TRUE	0.638482	TRUE	3	15	1	81.177				N	N
B10	Adipoq-cre-prdm16 CNV 281	Bact	UNKNOWN	SYBR	None				20.7027	20.8266	0.175232							TRUE	0.638482	TRUE	3	14	1	80.9967				N	N
B11	Adipoq-cre-prdm16 CNV 285	Bact	UNKNOWN	SYBR	None				21.1644	21.1421	0.0314476							TRUE	0.638482	TRUE	3	15	1	80.8164				N	N
B12	Adipoq-cre-prdm16 CNV 286	Bact	UNKNOWN	SYBR	None				20.963	21.0459	0.117211							TRUE	0.638482	TRUE	3	15	1	80.6361				N	N
C1	Adipoq-cre Sham 364	TNFa	UNKNOWN	SYBR	None	1	0.605554	1.65138	32.5937	32.7445	0.213264		11.1063	0.168192			0	TRUE	0.481236	TRUE	3	26	1	84.2426				N	N
C2	Adipoq-cre Sham 365	TNFa	UNKNOWN	SYBR	None	1.22029	0.786143	1.89421	32.633	32.5104	0.173383		10.8191	0.147436			-0.28723	TRUE	0.481236	TRUE	3	26	1	84.2426				N	N
C3	Adipoq-cre Sham 366	TNFa	UNKNOWN	SYBR	None	0.954073	0.720333	1.26366	32.9527	33.0311	0.110812		11.1742	0.0942293			0.0678291	TRUE	0.481236	TRUE	3	26	1	84.2426				N	N
C4	Adipoq-cre CNV 288	TNFa	UNKNOWN	SYBR	None	2.29176	0.738191	7.11493	30.9487	31.3206	0.525951		9.90987	0.379857			-1.19646	TRUE	0.481236	TRUE	3	25	1	84.2426				Y	N
C5	Adipoq-cre CNV 289	TNFa	UNKNOWN	SYBR	None	1.61423	0.620577	4.19887	31.694	31.6091	0.120156		10.4155	0.320537			-0.690842	TRUE	0.481236	TRUE	3	25	1	84.2426				N	N
C6	Adipoq-cre CNV 290	TNFa	UNKNOWN	SYBR	None	0.774525	0.413852	1.44953	34.4732	34.515	0.0591755		11.4749	0.210149			0.368616	TRUE	0.481236	TRUE	3	28	1	84.2426				N	N
C7	Adipoq-cre-prdm16 Sham 463	TNFa	UNKNOWN	SYBR	None	1.44909	1.08389	1.93734	32.9395	33.0244	0.120018		10.5712	0.0973657			-0.53515	TRUE	0.481236	TRUE	3	26	1	84.2426				N	N
C8	Adipoq-cre-prdm16 Sham 464	TNFa	UNKNOWN	SYBR	None	1.67151	0.542371	5.15132	31.7642	32.1376	0.528133		10.3652	0.377394			-0.741148	TRUE	0.481236	TRUE	3	25	1	84.423				Y	N
C9	Adipoq-cre-prdm16 Sham 515	TNFa	UNKNOWN	SYBR	None	1.64909	1.25826	2.16133	31.8928	31.8654	0.0386969		10.3847	0.0906985			-0.721674	TRUE	0.481236	TRUE	3	26	1	84.2426				N	N
C10	Adipoq-cre-prdm16 CNV 281	TNFa	UNKNOWN	SYBR	None	2.36819	1.55982	3.59551	30.7543	30.6891	0.0921876		9.86255	0.140009			-1.24378	TRUE	0.481236	TRUE	3	24	1	84.0623				N	N
C11	Adipoq-cre-prdm16 CNV 285	TNFa	UNKNOWN	SYBR	None	1.97205	1.83998	2.1136	31.262	31.2688	0.00956363		10.1266	0.0232424			-0.979695	TRUE	0.481236	TRUE	3	25	1	84.0623				N	N
C12	Adipoq-cre-prdm16 CNV 286	TNFa	UNKNOWN	SYBR	None	1.61409	1.11403	2.33862	31.5542	31.4615	0.131056		10.4156	0.124326			-0.690722	TRUE	0.481236	TRUE	3	25	1	83.882				N	N
D1	Adipoq-cre Sham 364	TNFa	UNKNOWN	SYBR	None	1	0.605554	1.65138	32.8953	32.7445	0.213264		11.1063	0.168192			0	TRUE	0.481236	TRUE	3	27	1	84.2426				N	N
D2	Adipoq-cre Sham 365	TNFa	UNKNOWN	SYBR	None	1.22029	0.786143	1.89421	32.3878	32.5104	0.173383		10.8191	0.147436			-0.28723	TRUE	0.481236	TRUE	3	25	1	84.2426				N	N
D3	Adipoq-cre Sham 366	TNFa	UNKNOWN	SYBR	None	0.954073	0.720333	1.26366	33.1094	33.0311	0.110812		11.1742	0.0942293			0.0678291	TRUE	0.481236	TRUE	3	27	1	84.423				N	N
D4	Adipoq-cre CNV 288	TNFa	UNKNOWN	SYBR	None	2.29176	0.738191	7.11493	31.6926	31.3206	0.525951		9.90987	0.379857			-1.19646	TRUE	0.481236	TRUE	3	25	1	84.2426				Y	N
D5	Adipoq-cre CNV 289	TNFa	UNKNOWN	SYBR	None	1.61423	0.620577	4.19887	31.5241	31.6091	0.120156		10.4155	0.320537			-0.690842	TRUE	0.481236	TRUE	3	25	1	84.2426				N	N
D6	Adipoq-cre CNV 290	TNFa	UNKNOWN	SYBR	None	0.774525	0.413852	1.44953	34.5569	34.515	0.0591755		11.4749	0.210149			0.368616	TRUE	0.481236	TRUE	3	28	1	84.2426				N	N
D7	Adipoq-cre-prdm16 Sham 463	TNFa	UNKNOWN	SYBR	None	1.44909	1.08389	1.93734	33.1092	33.0244	0.120018		10.5712	0.0973657			-0.53515	TRUE	0.481236	TRUE	3	27	1	84.423				N	N
D8	Adipoq-cre-prdm16 Sham 464	TNFa	UNKNOWN	SYBR	None	1.67151	0.542371	5.15132	32.511	32.1376	0.528133		10.3652	0.377394			-0.741148	TRUE	0.481236	TRUE	3	26	1	84.423				Y	N
D9	Adipoq-cre-prdm16 Sham 515	TNFa	UNKNOWN	SYBR	None	1.64909	1.25826	2.16133	31.8381	31.8654	0.0386969		10.3847	0.0906985			-0.721674	TRUE	0.481236	TRUE	3	26	1	84.423				N	N
D10	Adipoq-cre-prdm16 CNV 281	TNFa	UNKNOWN	SYBR	None	2.36819	1.55982	3.59551	30.6239	30.6891	0.0921876		9.86255	0.140009			-1.24378	TRUE	0.481236	TRUE	3	24	1	84.2426				N	N
D11	Adipoq-cre-prdm16 CNV 285	TNFa	UNKNOWN	SYBR	None	1.97205	1.83998	2.1136	31.2755	31.2688	0.00956363		10.1266	0.0232424			-0.979695	TRUE	0.481236	TRUE	3	25	1	84.0623				N	N
D12	Adipoq-cre-prdm16 CNV 286	TNFa	UNKNOWN	SYBR	None	1.61409	1.11403	2.33862	31.3688	31.4615	0.131056		10.4156	0.124326			-0.690722	TRUE	0.481236	TRUE	3	25	1	83.882				N	N
E1	Adipoq-cre Sham 364	PLGF	UNKNOWN	SYBR	None	1	0.627634	1.59329	30.5798	30.7171	0.194143		9.07895	0.156184			0	TRUE	0.506115	TRUE	3	24	1	80.8164				N	N
E2	Adipoq-cre Sham 365	PLGF	UNKNOWN	SYBR	None	30.0998	22.9426	39.4898	25.8188	25.8586	0.0562569		4.16727	0.0910433			-4.91168	TRUE	0.506115	TRUE	3	20	1	80.8164				N	N
E3	Adipoq-cre Sham 366	PLGF	UNKNOWN	SYBR	None	22.6257	19.0942	26.8102	26.4137	26.436	0.0315636		4.57906	0.0569004			-4.49989	TRUE	0.506115	TRUE	3	20	1	80.8164				N	N
E4	Adipoq-cre CNV 288	PLGF	UNKNOWN	SYBR	None	5.16125	3.28761	8.10267	27.992	28.122	0.183798		6.71123	0.151227			-2.36772	TRUE	0.506115	TRUE	3	22	1	80.8164				N	N
E5	Adipoq-cre CNV 289	PLGF	UNKNOWN	SYBR	None	9.95143	3.95414	25.0448	26.9419	26.9576	0.0221753		5.76404	0.309469			-3.3149	TRUE	0.506115	TRUE	3	21	1	80.9967				N	N
E6	Adipoq-cre CNV 290	PLGF	UNKNOWN	SYBR	None	4.08617	1.96144	8.51254	29.9535	30.0883	0.190517		7.0482	0.24609			-2.03075	TRUE	0.506115	TRUE	3	24	1	80.8164				N	N
E7	Adipoq-cre-prdm16 Sham 463	PLGF	UNKNOWN	SYBR	None	19.7222	17.1056	22.7392	27.2303	27.2304	0.000144311		4.7772	0.0477277			-4.30175	TRUE	0.506115	TRUE	3	21	1	80.9967				N	N
E8	Adipoq-cre-prdm16 Sham 464	PLGF	UNKNOWN	SYBR	None	51.6964	34.8982	76.5805	25.0394	25.1594	0.169685		3.38696	0.131759			-5.69199	TRUE	0.506115	TRUE	3	19	1	80.9967				N	N
E9	Adipoq-cre-prdm16 Sham 515	PLGF	UNKNOWN	SYBR	None	35.9611	23.3131	55.471	25.5082	25.3914	0.165183		3.91058	0.145328			-5.16837	TRUE	0.506115	TRUE	3	19	1	80.8164				N	N
E10	Adipoq-cre-prdm16 CNV 281	PLGF	UNKNOWN	SYBR	None	8.50948	5.20479	13.9124	26.9251	26.8164	0.153738		5.98988	0.164836			-3.08907	TRUE	0.506115	TRUE	3	21	1	80.8164				N	N
E11	Adipoq-cre-prdm16 CNV 285	PLGF	UNKNOWN	SYBR	None	4.0042	1.68193	9.53286	27.9296	28.2196	0.41011		7.07743	0.290843			-2.00151	TRUE	0.506115	TRUE	3	22	1	80.6361				N	N
E12	Adipoq-cre-prdm16 CNV 286	PLGF	UNKNOWN	SYBR	None	13.6085	10.5459	17.5604	26.3375	26.3584	0.0296188		5.31251	0.0854862			-3.76643	TRUE	0.506115	TRUE	3	20	1	80.2754				N	N
F1	Adipoq-cre Sham 364	PLGF	UNKNOWN	SYBR	None	1	0.627634	1.59329	30.8544	30.7171	0.194143		9.07895	0.156184			0	TRUE	0.506115	TRUE	3	25	1	80.4557				N	N
F2	Adipoq-cre Sham 365	PLGF	UNKNOWN	SYBR	None	30.0998	22.9426	39.4898	25.8983	25.8586	0.0562569		4.16727	0.0910433			-4.91168	TRUE	0.506115	TRUE	3	20	1	80.8164				N	N
F3	Adipoq-cre Sham 366	PLGF	UNKNOWN	SYBR	None	22.6257	19.0942	26.8102	26.4583	26.436	0.0315636		4.57906	0.0569004			-4.49989	TRUE	0.506115	TRUE	3	20	1	80.8164				N	N
F4	Adipoq-cre CNV 288	PLGF	UNKNOWN	SYBR	None	5.16125	3.28761	8.10267	28.252	28.122	0.183798		6.71123	0.151227			-2.36772	TRUE	0.506115	TRUE	3	22	1	80.6361				N	N
F5	Adipoq-cre CNV 289	PLGF	UNKNOWN	SYBR	None	9.95143	3.95414	25.0448	26.9733	26.9576	0.0221753		5.76404	0.309469			-3.3149	TRUE	0.506115	TRUE	3	21	1	80.8164				N	N
F6	Adipoq-cre CNV 290	PLGF	UNKNOWN	SYBR	None	4.08617	1.96144	8.51254	30.223	30.0883	0.190517		7.0482	0.24609			-2.03075	TRUE	0.506115	TRUE	3	24	1	80.8164				N	N
F7	Adipoq-cre-prdm16 Sham 463	PLGF	UNKNOWN	SYBR	None	19.7222	17.1056	22.7392	27.2305	27.2304	0.000144311		4.7772	0.0477277			-4.30175	TRUE	0.506115	TRUE	3	21	1	80.9967				N	N
F8	Adipoq-cre-prdm16 Sham 464	PLGF	UNKNOWN	SYBR	None	51.6964	34.8982	76.5805	25.2794	25.1594	0.169685		3.38696	0.131759			-5.69199	TRUE	0.506115	TRUE	3	19	1	80.9967				N	N
F9	Adipoq-cre-prdm16 Sham 515	PLGF	UNKNOWN	SYBR	None	35.9611	23.3131	55.471	25.2746	25.3914	0.165183		3.91058	0.145328			-5.16837	TRUE	0.506115	TRUE	3	19	1	80.8164				N	N
F10	Adipoq-cre-prdm16 CNV 281	PLGF	UNKNOWN	SYBR	None	8.50948	5.20479	13.9124	26.7077	26.8164	0.153738		5.98988	0.164836			-3.08907	TRUE	0.506115	TRUE	3	20	1	80.6361				N	N
F11	Adipoq-cre-prdm16 CNV 285	PLGF	UNKNOWN	SYBR	None	4.0042	1.68193	9.53286	28.5095	28.2196	0.41011		7.07743	0.290843			-2.00151	TRUE	0.506115	TRUE	3	22	1	80.2754				N	N
F12	Adipoq-cre-prdm16 CNV 286	PLGF	UNKNOWN	SYBR	None	13.6085	10.5459	17.5604	26.3794	26.3584	0.0296188		5.31251	0.0854862			-3.76643	TRUE	0.506115	TRUE	3	20	1	80.2754				N	N
G1	H2O	Bact	UNKNOWN	SYBR	None				35.4263	35.4263								TRUE	0.638482	TRUE	3	28	1	80.2754				N	N
G2	H2O	TNFa	UNKNOWN	SYBR	None				Undetermined									TRUE	0.481236	TRUE	3	35	1	78.1115				N	N
G3	H2O	PLGF	UNKNOWN	SYBR	None	203.796			36.8343	36.8343			1.40796				-7.67099	TRUE	0.506115	TRUE	3	30	1	78.4721	71.6197			N	Y
Analysis Type	Singleplex
Endogenous Control	Bact
RQ Min/Max Confidence Level	95.0
Reference Sample	Adipoq-cre Sham 364

## Sheet: Raw Data
Block Type	96alum
Chemistry	SYBR_GREEN
Experiment File Name	C:\Users\abi2\Desktop\20210517 adipoq-cre and adipoq-cre-prdm16 sham and CNV choro n4-6 TNFa and PLGF.eds
Experiment Run End Time	2021-05-17 17:01:00 PM EDT
Instrument Type	sds7500
Passive Reference	ROX
Well	Cycle	1	2	3	4	5
A1	1	96698.6	38720.6	103051	193628	4638.48
A2	1	64644.5	30853.2	83055.6	184466	0
A3	1	72192.2	33474.1	87816.4	190220	0
A4	1	90692.9	39707	103838	219395	114.177
A5	1	84312.9	34930.9	91198.8	190892	770.63
A6	1	73667.3	34618.6	92343.9	192916	0
A7	1	96270.8	41890	107883	222199	1638.77
A8	1	92701.6	40104.4	103101	213276	0
A9	1	93660.6	35563	92171.1	196586	239.955
A10	1	97759.1	42500.8	108608	233451	303.782
A11	1	97076.6	42296.9	107812	240619	4492.36
A12	1	103972	40882.3	96428.1	222670	246756
B1	1	66461.6	29372	74017	163785	3507.86
B2	1	88655.7	38824.2	93873	201314	1639.98
B3	1	87010.4	36543.5	93336.5	197379	4416.3
B4	1	89608.1	39647.1	103907	215250	169.614
B5	1	128810	51251.6	120987	244613	1335.31
B6	1	98393.6	42508.1	110677	224441	0
B7	1	89371.1	40318.4	106568	217367	10.5044
B8	1	96791.6	39452.3	100949	206349	659.069
B9	1	85666.6	36415	94878.3	198184	483.36
B10	1	96384.1	42420.1	108600	228677	0
B11	1	106514	43617.5	107549	230090	24822.9
B12	1	125670	47923.1	118900	261555	0
C1	1	51046.2	27528	75384.2	172035	0
C2	1	90121.9	36331.1	90534.5	193272	482.778
C3	1	90212.2	38162.3	98727.4	204925	381.115
C4	1	111286	43078.4	105799	214618	4158.83
C5	1	250467	77207.2	141884	267255	6184.12
C6	1	101154	43984.2	114683	229901	608.124
C7	1	95148.9	41837.8	110013	221315	345.586
C8	1	88401.8	37162.8	95560	193439	249.103
C9	1	84627.4	36817.2	95224.7	187400	235.499
C10	1	114662	47228.7	117773	241331	528.549
C11	1	124159	45649.9	112946	236599	0
C12	1	127956	45678.4	106567	231080	1080.03
D1	1	68911.7	32836.2	88348.8	195055	156.984
D2	1	77479.8	34287.1	89439.2	190702	0
D3	1	91623.7	39637.4	102542	211116	324.068
D4	1	104563	43887.5	116084	235620	409.379
D5	1	100622	42834.4	112961	227269	411.213
D6	1	116114	51595.5	136781	271838	627.982
D7	1	98738.4	41288.5	105963	209367	558.461
D8	1	88965.1	41294.4	119949	223465	310.655
D9	1	115012	43641.8	109316	219230	364.641
D10	1	132660	50529.5	123928	253345	493.104
D11	1	105768	42780.5	106926	224822	863.502
D12	1	108550	45861.9	112689	245351	0
E1	1	109204	42940	119528	263067	521.797
E2	1	78771.2	34154.1	93617	201084	0
E3	1	81433.2	33804.5	90469.4	187636	1170.84
E4	1	86066	35971.2	96705	195699	399.29
E5	1	108107	40122	100850	200656	662.033
E6	1	103930	43459.2	115046	228405	557.189
E7	1	100665	41501.6	112484	223690	0
E8	1	128567	44334	112007	222020	578.015
E9	1	99181.1	40370.1	108506	218705	50.725
E10	1	103682	40996.6	106685	218807	215.835
E11	1	193821	54579.8	116328	235971	4186.82
E12	1	100653	37780.8	99154.4	214638	67.8938
F1	1	65480.4	30250.5	87483.7	198006	0
F2	1	68801.9	28758.2	76008.8	164900	60888.1
F3	1	83666.3	35007.1	93719.9	197130	224.317
F4	1	83545	34297.4	92155.6	189357	2594.78
F5	1	88677	36667.3	98941.8	200247	43.7616
F6	1	93517.7	38873.1	105424	210952	230.275
F7	1	97109.9	38819.8	104255	208382	133.245
F8	1	84426.5	34748.6	93983	188552	42.832
F9	1	89471.7	34941.7	92581.4	186361	1023.25
F10	1	95897.9	41053.5	97648.9	197871	280.46
F11	1	105750	40685.2	107273	225662	0
F12	1	97462	39543.4	101474	220088	0
G1	1	78448	32617.5	91764.6	203179	6779.2
G2	1	65710.8	31309.6	89489.1	193582	4375.37
G3	1	68762.5	32845.9	97103.6	204354	0
G4	1	9414.67	858.128	452.009	471.606	0
G5	1	16010	2036.12	1669.22	1919.16	0
G6	1	11491.9	2306.47	14230.2	35430.9	946.132
G7	1	73102.7	10060.6	6905.92	9276.5	3042.51
G8	1	7441.02	0	0	276.77	0
G9	1	2545.31	0	0	0	0
G10	1	13968.4	1558.56	871.071	632.415	338.652
G11	1	0	0	0	0	2600.48
G12	1	0	0	0	0	0
H1	1	21666.2	2564.67	1436.04	2285.79	10765
H2	1	0	0	0	0	0
H3	1	12060.9	1763.55	796.125	852.907	271.64
H4	1	4292.5	0	0	0	5149.8
H5	1	21287.3	2736.66	2392.96	3582.03	884.988
H6	1	24943.2	3372.42	1797.99	2687.33	13240
H7	1	13235.5	1439.55	435.625	114.07	182.239
H8	1	2302.9	0	0	0	232.263
H9	1	4100.62	0	0	0	0
H10	1	0	0	0	0	0
H11	1	3542.31	0	0	0	0
H12	1	23564.2	17069	4357.93	0	7.73864
A1	2	88982.7	36881.2	96401.4	186234	3354.31
A2	2	62979.2	30595.1	82859.4	183538	0
A3	2	72702.5	33679.7	88264.3	190311	0
A4	2	93434.7	41196.3	107100	226150	131.992
A5	2	89901.1	36980.1	94217.1	195683	793.185
A6	2	77799.8	36407.4	96195.8	200230	0
A7	2	99618	43651.8	111648	229345	1486.46
A8	2	97363.9	42329.7	108402	224148	45.1131
A9	2	99837	38031.8	98325.1	209261	629.641
A10	2	105719	45540.4	115959	248397	604.262
A11	2	109237	46541.1	115039	255950	7000.19
A12	2	116592	45030.8	105725	242916	244202
B1	2	62660.9	29007.3	73417.5	162615	3523.03
B2	2	93526.2	40201.9	97467.3	208680	1472.19
B3	2	90368.8	37423.6	95939.7	202262	4385.86
B4	2	94363.3	41551.7	107949	223495	440.329
B5	2	136511	54112.8	128083	258427	1299.2
B6	2	101745	43896.2	114200	230856	0
B7	2	94382	42432.8	110886	224688	53.2723
B8	2	100763	40933	104946	214190	618.032
B9	2	92431.8	39141.4	100949	210783	560.238
B10	2	106300	46176.4	117803	247251	0
B11	2	116951	47020.6	115210	247079	23553.8
B12	2	134236	51465.6	126628	278928	0
C1	2	47819.6	27263.4	74974.1	170779	0
C2	2	91605.7	36973.4	92735.4	197988	552.807
C3	2	96092.1	40528	104150	215776	609.783
C4	2	121304	46085	112027	227083	3879.42
C5	2	278707	85081.5	153149	286813	7834.73
C6	2	106123	46247.6	120020	239321	675.304
C7	2	100652	44201	114897	230752	145.655
C8	2	93309.8	38938.6	99225.9	200170	415.663
C9	2	88480	38305.9	98696.7	194535	375.971
C10	2	120773	49624.6	123603	253837	839.402
C11	2	128804	48409.1	119797	251890	261.626
C12	2	134467	48855.1	114655	248568	1054.82
D1	2	74529.1	34609.7	92179.5	203384	214.069
D2	2	81550.8	35439.7	92495	197529	254.072
D3	2	94550.4	40751.2	105080	216330	559.31
D4	2	111683	46506.6	122314	247578	181.216
D5	2	105614	45141	118729	238482	296.667
D6	2	124947	55517.1	146142	289419	669.468
D7	2	102251	42982.7	111011	219035	471.851
D8	2	92129.3	43144.3	126232	233365	407.968
D9	2	118410	45373	113942	227847	250.364
D10	2	146340	54365.9	131905	268775	1018.88
D11	2	116148	46923.6	117219	246628	948.636
D12	2	121248	49723.3	122197	265388	0
E1	2	113941	44791.1	124720	273022	584.039
E2	2	83704	35512.5	97475.3	209643	0
E3	2	86857.7	35943.5	95666.4	197884	1318.94
E4	2	90247.4	37297.4	100194	202278	296.177
E5	2	114125	41734.8	104930	207870	608.524
E6	2	111444	46283.2	122394	242722	183.711
E7	2	106363	44201.8	118421	235198	0
E8	2	130385	45082.6	114184	226123	614.387
E9	2	103134	42254.2	113237	227936	163.799
E10	2	107881	42925.2	111980	230189	217.92
E11	2	200562	56353.9	121122	246902	4354.02
E12	2	103741	39316.2	103516	224314	0
F1	2	68131.6	31136	91739.6	207041	0
F2	2	69064.5	28936.1	78165.2	169058	60185.9
F3	2	88801.8	36923.8	99016.4	208388	290.664
F4	2	89264.2	36350	97365.7	199232	2723.84
F5	2	91965.6	38257.4	103155	208052	243.12
F6	2	97549.9	40287.4	109953	219840	443.759
F7	2	101606	40722	109725	219453	413.762
F8	2	86104.2	35606.1	96035.7	193094	2.44754
F9	2	89400.5	35025.6	94108.1	188765	542.6
F10	2	97446.2	41740.6	100428	203871	501.699
F11	2	107710	42072.6	111705	235183	0
F12	2	99310.2	40983.9	105268	229135	0
G1	2	76842.6	32884.9	92625.5	204919	6166.3
G2	2	66921.4	32383.8	92459.2	200263	3369.53
G3	2	71746.8	34035.9	100920	212907	0
G4	2	9898.15	1034.6	619.056	545.233	0
G5	2	16667.6	2242.51	1731.42	1896.4	0
G6	2	11655.6	2394.92	15427.5	37838.3	831.144
G7	2	72480.4	10083.6	7068.47	9664.76	3054.63
G8	2	7781.08	42.0663	0	393.305	0
G9	2	3037.23	0	0	0	0
G10	2	16245.4	2186.92	1131.45	1235.17	500.466
G11	2	0	0	0	0	2643.22
G12	2	0	0	0	0	0
H1	2	19349.8	2265.72	1234.18	1932.16	9274.46
H2	2	0	0	0	0	0
H3	2	11783	1615.68	682.122	468.81	523.123
H4	2	4740.85	0	0	0	4996.7
H5	2	21864.7	2891.59	2616.74	3808.14	966.271
H6	2	25180.2	3584.56	1872.7	2659.69	13111
H7	2	14714.4	1455.48	623.129	487.464	0
H8	2	3412.83	0	0	0	575.609
H9	2	4554.82	0	0	0	0
H10	2	0	0	0	0	0
H11	2	9016.51	0	0	0	0
H12	2	28682.1	18739.4	5028.53	0	0
A1	3	90107.8	37127.1	97902.9	191358	3260.5
A2	3	66656.3	31904.4	85009.1	188892	0
A3	3	76039.6	34710.3	90519.4	196245	0
A4	3	97766.7	42652.9	110672	234385	188.675
A5	3	94178.2	38739.6	98076.5	204815	1126.25
A6	3	82621.3	38040.4	100278	208729	0
A7	3	103769	45348.8	115582	238247	1312.61
A8	3	101677	44169	112384	232541	28.0893
A9	3	102505	38944.9	100483	214004	587.409
A10	3	109512	47008.6	118629	254498	447.969
A11	3	114843	48170.3	119300	263976	7618.87
A12	3	121227	46428.1	109014	250245	232879
B1	3	65649.3	29924.2	75342.3	167999	3080.75
B2	3	98139.9	41221.1	100514	217047	1100.71
B3	3	92792.6	38634.8	98291.1	207883	4260.6
B4	3	99530.1	43458.1	112285	233054	309.149
B5	3	141330	55699.9	131419	266131	1365.68
B6	3	106548	45718.3	118901	240340	0
B7	3	99254.3	44316.4	115377	233830	201.084
B8	3	106233	42714.8	108621	221760	642.654
B9	3	97912.6	41038.3	105193	219439	617.676
B10	3	112896	48326.4	122638	257052	0
B11	3	121133	48589.2	118840	252934	24819.1
B12	3	138526	52490.6	130121	285321	0
C1	3	52378.2	28161.9	77778.1	178108	0
C2	3	95905.6	38614	96211.6	205942	613.287
C3	3	101523	42601.2	108975	226324	669.166
C4	3	127279	48418.4	116722	236075	4133.12
C5	3	297672	90101.9	160762	301206	9251.05
C6	3	113190	48655.1	125934	251501	497.556
C7	3	106846	46381.5	120145	240735	545.518
C8	3	98712.1	40912.7	103601	208227	413.452
C9	3	94290.4	40709.1	103489	203781	329.698
C10	3	127128	51825	129186	264477	960.998
C11	3	134422	50338.7	124110	259932	449.366
C12	3	138422	50825.1	118539	256712	1239.73
D1	3	79324.8	35873.7	95901.1	211780	242.612
D2	3	86767.7	37342.2	96276.7	206079	0
D3	3	98477.8	42074.2	108860	223143	519.289
D4	3	118557	48781.1	127754	258715	505.151
D5	3	110651	47014	123331	248129	303.26
D6	3	131882	58202.8	152528	302067	966.376
D7	3	107738	45200.6	115987	228887	541.831
D8	3	96238.2	45101.8	131841	242873	345.837
D9	3	123469	47112.6	117865	235770	273.045
D10	3	156975	56794.4	136697	277674	1316.99
D11	3	120743	48852.7	121543	255249	897.556
D12	3	126639	52083.6	127001	274606	0
E1	3	116971	46054.4	128553	282357	300.837
E2	3	88299.4	37169.4	101903	219257	0
E3	3	90680.8	37269.3	99045.6	204834	1191.23
E4	3	95394.3	39115	104874	211176	686.691
E5	3	120928	43454.5	108503	214250	966.295
E6	3	116498	48360.6	127292	251624	607.659
E7	3	111501	45752.1	122726	243830	0
E8	3	134234	46862.1	118233	234194	654.691
E9	3	108254	44058.2	117780	237313	21.1354
E10	3	112395	44337	115668	237600	679.827
E11	3	206086	58021.6	125289	254629	4175.52
E12	3	108625	41115.9	107568	231279	0
F1	3	71115.9	31958	94762.5	213763	0
F2	3	72171	30206.9	81388	176967	66077.4
F3	3	93125.2	38551.9	102943	216030	233.795
F4	3	93972.1	37983.1	101021	206616	2485.38
F5	3	96669.4	39990.5	107037	215957	459.497
F6	3	103123	42457.3	114539	228140	717.211
F7	3	105942	42139.8	113399	226009	298.049
F8	3	89490.4	36465.9	98650.7	197957	0
F9	3	92084.1	36133.4	96970.9	194466	416.563
F10	3	100907	43144.2	103413	209227	421.249
F11	3	111739	43613.1	115264	242104	0
F12	3	103429	42581.6	109159	236319	0
G1	3	77870.4	33600.8	95044.7	210176	6379.48
G2	3	70559.3	33736.9	96396.8	208343	3339.82
G3	3	75253.4	35177.2	104766	220100	0
G4	3	10930.3	989.998	452.992	300.475	0
G5	3	17807.4	2281.21	1817.07	2005.04	0
G6	3	12377.5	2711.23	16004.7	38889	703.043
G7	3	74438.4	10063.5	7329.75	9383.22	3029.39
G8	3	8140.4	231.854	0	398.508	0
G9	3	3535.97	35.6755	0	0	0
G10	3	16836.9	2114.1	1234.41	1186.52	0
G11	3	0	0	0	0	2868.2
G12	3	0	0	0	0	0
H1	3	20204.4	2197.06	1280.18	2206.35	8667.2
H2	3	0	0	0	0	0
H3	3	12694.6	1794.31	787.575	840.393	541.36
H4	3	5148.2	0	0	0	5193.27
H5	3	22894.2	3026.14	2544.87	3869.66	1137.96
H6	3	25852.5	3559.41	1831.1	2681.28	12718.2
H7	3	15753.3	1409.28	624.746	361.905	0
H8	3	4641.62	0	0	0	533.38
H9	3	5869	160.619	0	223.425	0
H10	3	312.317	0	0	0	0
H11	3	10326.1	65.9925	0	0	0
H12	3	31855.9	19169.9	5276.23	830.269	655.85
A1	4	88187.9	36587.7	98598	194386	3315.01
A2	4	68050.9	31980.1	86354.6	193121	0
A3	4	78186.8	35726.8	92762	201391	0
A4	4	100603	44001.7	113442	240517	61.5422
A5	4	97610.9	39622	100873	210958	811.981
A6	4	85879.9	39420.5	103230	214980	0
A7	4	106569	46393.7	118352	244371	1564.61
A8	4	104502	45316.3	114756	238119	0
A9	4	103800	39484.3	102155	217022	671.873
A10	4	111253	47747.2	120566	259210	0
A11	4	116806	48674.5	120951	268183	7130.02
A12	4	122575	47539.3	110989	255011	231257
B1	4	67725.9	30603.6	77344.4	172773	3258.93
B2	4	99380.3	42338	103043	222738	1061.66
B3	4	94587.1	39361.2	100307	211893	4259.73
B4	4	102492	44943.4	115632	240377	346.748
B5	4	144683	56772.8	134724	273649	1350.08
B6	4	109612	46936.2	121948	246727	0
B7	4	102578	45656	118354	240229	233.348
B8	4	109160	43593.9	110823	226731	671.381
B9	4	99406.7	41552.1	106706	223197	772.315
B10	4	116665	50098.2	126062	264466	0
B11	4	124814	49943.3	121840	259485	25700.7
B12	4	137369	52746	130591	286941	0
C1	4	54226.3	29180.7	79692.2	182921	0
C2	4	98581.3	39899.7	99122.3	212661	529.464
C3	4	104946	44094.2	112606	234439	1071.55
C4	4	131455	49805.8	119699	243253	4144.73
C5	4	308976	93179.7	165524	309962	9475.61
C6	4	117365	50343.6	129817	259099	782.373
C7	4	108685	47226.4	122021	245217	510.478
C8	4	102776	42318.5	106876	214841	543.899
C9	4	98633.8	42005.1	106902	211600	722.196
C10	4	131708	53779.3	132563	271890	788.41
C11	4	135106	51123.2	126137	264227	234.979
C12	4	138042	51347.7	119569	259514	1283.15
D1	4	79377.2	36515.8	97503.4	216545	346.902
D2	4	89309.6	38398.4	98750.8	211469	397.823
D3	4	101563	43311.2	111320	229156	845.31
D4	4	122520	50511.2	131886	267147	400.929
D5	4	113820	48307.6	126609	254704	521.639
D6	4	135692	59819.6	156960	310729	773.589
D7	4	110086	46272.1	119127	235545	523.124
D8	4	98640.3	46178.2	134972	249052	350.329
D9	4	127182	48723.7	121177	242174	463.217
D10	4	166481	59093.6	140825	285440	1184.27
D11	4	124012	50060.6	124870	262124	665.261
D12	4	129578	53418.3	129799	280899	0
E1	4	119137	47149.1	131676	289551	379.677
E2	4	89761.2	38280.8	104304	225013	0
E3	4	92856.9	38302	101340	210278	1220.21
E4	4	97308.8	39759.3	107006	215862	632.94
E5	4	126201	45098.1	111754	220210	949.508
E6	4	117987	49424.4	129079	256247	620.781
E7	4	115463	47481	126738	251557	0
E8	4	134757	47117.7	119568	237095	721.536
E9	4	110524	45128.3	120158	242116	192.332
E10	4	115594	45678	117997	241989	206.451
E11	4	205062	58114.1	126173	255825	4073.84
E12	4	108963	41251.5	107571	231444	0
F1	4	73836.2	32974.2	97630.5	220632	0
F2	4	72940.7	31071	83250.9	181005	67190.4
F3	4	95546.9	39540.3	105682	221960	239.061
F4	4	95730.8	38497.1	102498	210220	2514.88
F5	4	98743.7	40727.5	109632	220854	216.377
F6	4	104491	43400.2	116078	231808	207.488
F7	4	108244	43249.1	115879	230865	229.089
F8	4	92985.4	37660.5	101194	202826	204.37
F9	4	91944.7	36144	97187.1	195356	202.941
F10	4	102378	44210.9	104621	211554	486.056
F11	4	114349	44680.5	117932	246756	0
F12	4	103831	43049.8	110047	238155	0
G1	4	78583.6	34303.1	96718.8	214208	6741.89
G2	4	72784	35048.7	99039.5	214532	4062.19
G3	4	77721.5	36136.3	107491	226157	0
G4	4	11571.5	1040.42	673.1	521.354	0
G5	4	18659	2657.28	1949.63	1900.54	0
G6	4	12860.6	2635.28	16597.9	40112	862.413
G7	4	75932.6	10422.3	7376.62	9746.07	3014.25
G8	4	8419.04	270.007	0	615.97	0
G9	4	4301.61	293.558	0	0	0
G10	4	17182.4	2205.71	1236.78	1260.08	457.701
G11	4	0	0	0	0	3100.72
G12	4	0	0	0	0	21.6448
H1	4	20501.7	2211.37	1275.06	2258.88	8303.88
H2	4	0	0	0	0	0
H3	4	12742.4	1741.71	747.674	882.749	510.645
H4	4	5722.4	0	0	0	5233.91
H5	4	23393.3	3176.19	2586.52	4056.7	1040.09
H6	4	26327.3	3572.82	1810.72	2813.4	12944.7
H7	4	15847.4	1676.16	650.608	485.823	257.761
H8	4	5170.37	0	0	0	515.019
H9	4	6633.92	115.646	0	373.612	0
H10	4	1255.23	0	0	0	0
H11	4	10736.2	0	0	0	0
H12	4	32517	19167.6	5397.06	57.8794	0
A1	5	87090.3	37131.4	100303	198620	2881.46
A2	5	68850.6	32643.6	87465.4	195162	0
A3	5	79054.7	35923.7	94327.9	204368	0
A4	5	102322	44596.4	115961	245713	124.704
A5	5	98244.2	40301.8	102433	214504	763.112
A6	5	88914.5	40399.8	105933	221276	0
A7	5	109103	47438.5	120959	250107	1378.8
A8	5	106383	46042.1	117115	243256	0
A9	5	106446	40706.8	104664	223036	357.053
A10	5	113009	48430.2	122088	262281	24.2145
A11	5	117934	49029.3	122110	270774	7292.97
A12	5	124568	48395.3	112993	259692	237528
B1	5	69002.8	31171.5	79274.3	176943	2961.97
B2	5	100592	43121.2	105125	227352	1095.43
B3	5	94330.5	39349.8	101135	214620	3965.71
B4	5	105609	45973.1	118553	246041	270.714
B5	5	146978	57333.3	136576	277199	1300.02
B6	5	111856	47971	124493	251772	0
B7	5	104398	46334.5	120590	244323	24.7604
B8	5	111639	44664.1	113198	231498	630.343
B9	5	101660	42364.3	108570	226784	671.579
B10	5	118996	51122.1	128211	268630	0
B11	5	127730	50932	124282	265237	25932.7
B12	5	137927	52696.2	130890	288802	0
C1	5	56420.6	29691.5	81230.9	186698	0
C2	5	101030	40758.3	101977	218201	447.763
C3	5	107086	45098	115086	239300	522.925
C4	5	133629	50425.2	121308	245736	4300.6
C5	5	317730	95779.5	169374	317216	10145.3
C6	5	120462	51455.3	132827	265322	703.296
C7	5	110849	47920	123957	248587	623.841
C8	5	105912	43386.8	109460	220305	741.413
C9	5	102065	43333.7	110075	218884	337.135
C10	5	135941	54994.3	136058	278855	911.967
C11	5	137453	52208.3	129212	270170	317.342
C12	5	138885	51899.2	121413	263556	495.89
D1	5	80838.9	36993.4	99455.6	220917	249.198
D2	5	90802.8	39139	101111	215971	8.9148
D3	5	103061	43853.9	113458	232804	622.757
D4	5	125347	51683.9	134457	272788	449.754
D5	5	116238	49232.9	129095	260200	559.547
D6	5	140085	61495.2	160737	318179	811.821
D7	5	112424	47365.1	121505	239869	528.667
D8	5	101113	47328.9	138541	255026	512.019
D9	5	130346	49842.2	123831	247599	312.301
D10	5	172713	61077.9	143577	290757	1688.6
D11	5	126887	50988.4	127123	267188	1109.17
D12	5	130204	53722.7	130160	281530	0
E1	5	120806	47951	134283	294997	214.736
E2	5	92305.9	39169.1	106944	230483	0
E3	5	94984.3	38972.3	103822	215127	1750.36
E4	5	98967.8	40546.9	109439	220519	666.946
E5	5	127900	45787.8	113106	223711	830.951
E6	5	120430	50118.8	131744	261180	320.989
E7	5	117548	48224.7	129139	256188	0
E8	5	136444	48228.2	122189	241596	822.787
E9	5	114128	46279.6	123600	248192	101.45
E10	5	117491	46207.5	119754	245512	756.986
E11	5	208468	59581.9	129255	263591	3834.34
E12	5	109840	41601.2	108366	232882	47.7378
F1	5	75514.2	33834.6	99943	225443	0
F2	5	74787.5	31579.3	85351.7	185277	68268.3
F3	5	96168.8	39966.7	106793	224449	309.62
F4	5	97793.6	39305.4	104340	214332	2537.01
F5	5	101037	41522.5	111523	224717	0
F6	5	108633	44969.7	118407	236126	266.256
F7	5	110436	43817.2	117195	234206	530.644
F8	5	93758.2	38357.1	102812	205329	8.56639
F9	5	93031.4	36664.4	98499.8	197767	0
F10	5	103748	44440.7	106117	215348	202.244
F11	5	116228	45463	119891	251318	0
F12	5	106189	43912.3	112233	242094	0
G1	5	79320.9	34777.4	98530.4	218459	6368.82
G2	5	74617.1	35881.7	101582	220300	3877.02
G3	5	79332.4	37117.1	109859	231288	0
G4	5	11797.2	1246.95	583.681	484.541	0
G5	5	19158.6	2522.33	1869.07	2206.78	0
G6	5	13287.9	2900.63	16850.7	40543.6	927.976
G7	5	77155.9	10780.1	7555.13	10201.4	3250.46
G8	5	8729.77	308.16	0	295.499	0
G9	5	4786.71	47.9071	0	0	0
G10	5	17613.4	2122.32	1130.26	1102.28	297.043
G11	5	0	0	0	0	3299.31
G12	5	0	64.6142	18.6397	6.97074	0
H1	5	21163.3	2538.92	1406.66	2079.5	8988.16
H2	5	0	0	0	0	0
H3	5	13669.1	1737.74	840.777	904.89	325.392
H4	5	6317.1	0	0	0	4948.5
H5	5	24166.1	3473.01	2826.63	4159.78	1071.61
H6	5	26859.6	3614.75	1992.39	2689.92	13153.7
H7	5	16694.1	1696.07	662.731	587.583	87.8359
H8	5	5762.92	0	0	0	660.069
H9	5	7342.18	214.77	87.3261	360.633	0
H10	5	1983.57	0	0	0	0
H11	5	10927.8	23.0207	0	0	0
H12	5	33211.7	19746.1	5513.87	570.81	48.3665
A1	6	86180.2	37184.9	101966	201115	2905.55
A2	6	69313.9	32820.4	88362.7	196812	0
A3	6	80159.1	36452.1	95374.3	206744	0
A4	6	103007	45049.8	116906	247944	213.778
A5	6	99659.3	40752.3	103943	217912	1105.95
A6	6	89034.5	40653.5	107236	223463	0
A7	6	108783	47785	121774	251783	1244.03
A8	6	107933	46706.9	118655	246341	0
A9	6	106045	40955.7	105326	223893	863.837
A10	6	113468	48750	123354	265550	127.677
A11	6	118566	49668.6	123302	273464	6879.63
A12	6	125219	48343.9	113585	264928	367766
B1	6	69271.5	31320.3	80009.1	178891	3174.26
B2	6	101101	43389.8	106323	230418	1150.31
B3	6	95011.2	39970.8	102361	217208	4319.75
B4	6	107872	46770.3	120807	250974	675.115
B5	6	148095	57907.1	137931	280212	1465.8
B6	6	112669	48413.7	125696	254557	0
B7	6	105860	46893.6	122235	248284	221.343
B8	6	112745	45177.6	114554	234464	586.022
B9	6	102374	42878	110109	229877	525.775
B10	6	120572	51573.8	129527	271952	0
B11	6	129193	51472.4	125768	269425	26078.2
B12	6	136634	52668	131088	288928	0
C1	6	56896.1	29981.6	82489.8	189264	0
C2	6	102511	41217.5	103385	222092	839.291
C3	6	108560	45364.7	116614	242139	727.663
C4	6	134873	50824.9	122432	248226	4069.28
C5	6	322090	96898.5	171147	320341	10436.3
C6	6	122587	52452.5	135150	270237	634.016
C7	6	113099	48810.6	126168	253206	492.615
C8	6	107722	44242.7	110945	223903	877.756
C9	6	103930	43832.3	111474	221974	413.982
C10	6	137961	55803.6	138059	282779	852.15
C11	6	135767	52218.1	129626	271903	247.091
C12	6	138225	51894.7	121428	263439	749.439
D1	6	81104.6	37270.1	100617	223381	26.347
D2	6	92151.3	39705.4	102327	219667	216.184
D3	6	104092	44286.1	114437	235427	722.32
D4	6	126904	52242.2	136413	276631	204.69
D5	6	117725	49875.3	130946	263436	160.695
D6	6	142181	62523.8	163154	323465	1138.01
D7	6	114221	48166.3	123429	243865	629.134
D8	6	102380	48126.5	140699	259133	488.814
D9	6	132431	50621	126457	252718	257.343
D10	6	177233	61642.3	145317	294636	1647.76
D11	6	127297	51288	128099	269214	656.748
D12	6	130732	54489.9	131489	284836	0
E1	6	120825	48382.5	135066	297224	623.459
E2	6	94683.4	40031.6	109289	235578	0
E3	6	96254.6	39451.9	105308	218025	1113.96
E4	6	99940.5	41166.4	110932	224170	624.165
E5	6	129615	46194.9	114346	226178	763.803
E6	6	122791	50949.8	133517	265537	392.657
E7	6	119604	49006.4	130778	260173	0
E8	6	136876	48305.7	123270	244801	717.604
E9	6	115919	46850	125233	252103	229.319
E10	6	119730	46712.6	121636	249099	254.414
E11	6	208167	59517.1	130488	266611	3775.59
E12	6	110514	41602.3	108837	233771	0
F1	6	76213.7	34383	101658	229928	0
F2	6	75469.6	31921.8	86323.4	187984	68597.1
F3	6	96530.8	40209.5	107476	225783	417.039
F4	6	99288.3	39858.4	105892	217338	2533.32
F5	6	102146	41893.3	112759	227084	245.551
F6	6	112556	46569	119492	238055	580.485
F7	6	110539	43661.2	117143	233882	449.996
F8	6	94368.9	38378.4	102943	206336	141.957
F9	6	93468.4	36809.9	98968.8	198935	0
F10	6	105323	44805.7	107110	217395	454.77
F11	6	116857	45840.9	121153	254136	0
F12	6	107679	44604.4	113755	246138	0
G1	6	78814.3	34638.5	99407.6	219610	5834.54
G2	6	76533.7	36269	103346	223584	3600.42
G3	6	80827.6	37742.6	111312	234506	0
G4	6	11808.2	1181.99	773.328	787.005	0
G5	6	19203.9	2802.15	1935.35	2278.17	32.1712
G6	6	13658.6	2796.8	16933.3	40982.3	1201.33
G7	6	77740.1	10902.6	7692.75	10121.1	3227.24
G8	6	8818.69	169.243	1.01478	494.233	0
G9	6	4612.34	205.899	0	0	0
G10	6	17947.2	2332.56	1274.65	1133.13	584.84
G11	6	0	0	0	0	2937.33
G12	6	306.486	0	34.9494	0	26.2016
H1	6	21742.4	2670.52	1499.93	2246.07	8802.01
H2	6	0	0	0	0	0
H3	6	13805.6	1714.92	933.88	854.832	603.751
H4	6	6636.82	0	0	0	5353
H5	6	24493	3281.38	2769.46	4015.96	1011.89
H6	6	26992.3	3942.6	1964.38	2765.05	13402.9
H7	6	16539	1776.53	623.129	649.132	237.239
H8	6	6024.23	0	0	0	449.838
H9	6	7772.63	144.098	0	537.704	0
H10	6	2107.54	0	0	0	0
H11	6	11155.8	155.006	0	62.3663	0
H12	6	32771.9	19649.7	5250.05	530.893	561.051
A1	7	85917	37164.7	102444	202069	2911.88
A2	7	69015.8	32993.9	88209.9	196506	0
A3	7	81079.8	36795.9	96496.4	209379	0
A4	7	103680	45216.5	117898	250189	298.804
A5	7	101300	41738.9	105798	220945	1268.34
A6	7	90578.2	41719.6	109086	227086	0
A7	7	110269	48319	123015	254324	1316.6
A8	7	108754	46828.9	119483	247532	0
A9	7	106666	41241.4	105935	225055	520.222
A10	7	115363	49580.7	125086	268360	0
A11	7	118739	50120.6	123900	273537	7275.75
A12	7	125116	49119.7	114932	267513	370923
B1	7	70341.4	31893.9	81330.5	181724	3017.57
B2	7	102079	43657.3	107463	232556	795.719
B3	7	96395	40428.5	103612	218898	4120.55
B4	7	109030	47530.4	122263	253508	680.128
B5	7	149230	58332.3	139166	282358	1350.08
B6	7	114048	49141.7	126858	257018	0
B7	7	106946	47673.4	123440	250603	204.836
B8	7	114203	45750.8	115556	236466	740.325
B9	7	103790	43525	111166	232008	731.667
B10	7	121933	52262.5	131473	275378	0
B11	7	130872	52145.6	126789	271434	26441.9
B12	7	136659	52855.4	131706	289959	0
C1	7	57699.8	30309.9	83406.9	190964	0
C2	7	103696	41700.1	104611	224057	982.532
C3	7	110332	46323.4	117960	245162	742.73
C4	7	136276	51592.3	123363	250748	4248.37
C5	7	326480	98044	172976	323696	10814.1
C6	7	124924	53445	137370	274010	804.067
C7	7	115263	49547.2	127820	256385	455.514
C8	7	109951	44988.2	113005	227256	770.893
C9	7	105519	44558	113187	225877	475.129
C10	7	140249	56757.9	139857	286582	1038.47
C11	7	133521	52527.2	131331	275329	83.5749
C12	7	138349	52040.9	122368	265679	1129.06
D1	7	82512.6	37796.3	101542	225553	35.1293
D2	7	93563.5	40220.8	103712	222047	276.359
D3	7	105282	44787.7	115716	237639	574.928
D4	7	128645	53119.2	138069	279719	206.567
D5	7	119471	50781.5	132793	266888	462.306
D6	7	145189	63475	165896	328174	794.739
D7	7	116161	48995.5	125649	247848	530.745
D8	7	104502	48836.3	143281	263260	489.562
D9	7	133277	51121.9	127246	254538	247.747
D10	7	181781	62792	147322	298049	1521.17
D11	7	129105	52354	129238	271524	1065.39
D12	7	132665	54773.6	133350	288492	0
E1	7	121958	48862.7	137016	300797	483.414
E2	7	96763.9	40963	111681	240186	0
E3	7	97874.2	40058.3	107042	221646	1531.43
E4	7	101694	41663.1	112204	226536	450.846
E5	7	130982	46719.1	115777	229222	772.197
E6	7	123340	51054.9	134304	266319	706.58
E7	7	121202	49604.3	132473	262366	0
E8	7	137972	49378.8	124847	247493	863.091
E9	7	117580	47548.5	126799	255342	187.048
E10	7	121014	47768.3	123027	252331	259.627
E11	7	208010	60077.7	132154	270468	3913.42
E12	7	111694	42272.1	110647	237374	0
F1	7	77891.7	35103.3	102891	232786	0
F2	7	76173.6	32450.7	87594.5	189974	69538.1
F3	7	97460.2	40627.7	108310	226921	477.068
F4	7	100895	40439.8	107546	219952	2257.99
F5	7	103248	43116.2	114418	230345	245.551
F6	7	125250	51753.6	121178	241362	378.995
F7	7	112089	44568.9	118545	236340	293.374
F8	7	95632	38846.8	104249	208283	521.326
F9	7	94798.7	37038.3	100387	201315	0
F10	7	105983	45489.4	108308	218595	768.751
F11	7	118146	46435.1	122719	257210	0
F12	7	109047	45438.1	115388	249286	0
G1	7	78170.5	35112.7	99652.8	221056	5714.62
G2	7	77620.2	36920.6	104792	226554	3757.01
G3	7	81500.5	38057.5	112329	236303	0
G4	7	12227.5	1419.55	776.276	564.137	0
G5	7	19924.3	2762.46	1884.37	2299.89	0
G6	7	13699.3	2966.97	17173.1	41248.8	1393.98
G7	7	78705.9	10953.3	7794.47	10242.1	2998.1
G8	7	9018.51	224.027	0	312.147	22.5874
G9	7	5061.4	144.741	0	0	0
G10	7	18063.2	2351.35	1127.89	1244.66	403.378
G11	7	0	0	0	0	3074.33
G12	7	327.009	129.228	0	0	102.528
H1	7	21666.2	2872.2	1478.21	2436.98	9210.27
H2	7	0	0	0	0	0
H3	7	13937.1	1858.82	891.128	796.111	629.668
H4	7	7080.52	0	0	0	5214.07
H5	7	24871.8	3378.42	2820.1	4086.62	1237.49
H6	7	27112	3660.86	2154.53	2803.9	13272.2
H7	7	16889.4	1693.68	783.963	707.398	160.896
H8	7	6196.4	0	0	22.827	657.315
H9	7	7970.03	297.374	127.772	371.757	0
H10	7	2541.45	0	0	0	0
H11	7	11586.5	0	0	17.4046	0
H12	7	33603.9	19838	5459.49	928.066	243.767
A1	8	87360.4	37453.9	103782	204362	2854.84
A2	8	70879.8	33123.5	88917.1	198277	0
A3	8	82325.5	37344.4	97407.9	211200	0
A4	8	104345	45682.2	118778	251262	133.611
A5	8	102868	42312.3	107125	223723	1181.88
A6	8	91857	41885	110126	229678	0
A7	8	110361	48531.2	123504	254969	1432.23
A8	8	108962	47089.6	120236	249562	29.7916
A9	8	107048	41285.9	106524	226986	313.861
A10	8	116471	50080.5	125972	270554	85.8515
A11	8	119256	50153	124533	275496	7291.64
A12	8	126330	49230.8	115258	268212	379370
B1	8	71651.5	32347.3	82260	183303	2579.09
B2	8	103072	44095.5	108463	234496	861.149
B3	8	97888.8	40751.7	104717	221609	3963.1
B4	8	110664	48240.8	123501	256489	576.521
B5	8	149730	58796.9	139943	284168	1170.35
B6	8	115511	49672.3	128307	259929	0
B7	8	107045	47684.9	123865	250954	114.798
B8	8	115822	46371.2	116535	238605	769.051
B9	8	104831	44095.9	112287	234301	576.144
B10	8	122590	52565	132251	277376	0
B11	8	132312	52808.5	128495	274297	26234.9
B12	8	137263	53409.4	132564	292871	0
C1	8	58867.7	30908.4	84216.9	192824	0
C2	8	105832	42537.6	106241	227720	905.076
C3	8	111606	46887.8	119655	248727	525.584
C4	8	138068	52000.1	124767	252856	4420.83
C5	8	329582	99051.5	174421	326288	10818.2
C6	8	126622	54047.6	138990	277197	912.535
C7	8	116756	50344.5	129282	258662	724.151
C8	8	111378	45609.9	114399	230060	608.018
C9	8	107417	45174.5	114365	228389	456.95
C10	8	141890	57449.6	141342	289462	1063.96
C11	8	132568	52643.3	132043	276830	161.094
C12	8	139127	52167.4	122885	266974	1123.46
D1	8	83222.1	38292.9	102611	227527	7.68453
D2	8	94668.9	40715.3	105040	224027	181.639
D3	8	106340	45386.1	116525	239648	634.47
D4	8	129912	53641.6	139370	282251	424.402
D5	8	121143	51442.3	134395	270390	440.056
D6	8	147224	64632.1	167882	331928	919.196
D7	8	117322	49474.9	126782	250817	347.132
D8	8	105134	49304.8	144227	264747	538.968
D9	8	135120	51712	128836	257211	560.047
D10	8	185395	63518.3	148939	301128	1245.52
D11	8	129840	52663.3	130681	274432	1024.04
D12	8	133142	55295.1	133887	290831	0
E1	8	122727	49207.7	137855	302785	548.769
E2	8	97996.8	41354.3	112802	243202	0
E3	8	99393.3	40665.8	108133	224015	1620.5
E4	8	102869	42449.6	113991	229918	186.482
E5	8	133209	47024.4	116652	230633	859.278
E6	8	125040	52038.1	135302	268041	446.155
E7	8	122521	50152.3	133680	265281	0
E8	8	137402	48991.1	125379	248698	974.172
E9	8	118501	48076.3	127934	257305	50.725
E10	8	122431	47895.1	123877	254361	89.6705
E11	8	203734	59162.3	131517	270054	3420.85
E12	8	112057	42784.6	111113	239356	176.099
F1	8	78428	35520.9	103806	234772	0
F2	8	78290.4	32892.4	89070.4	193062	71039.6
F3	8	98122.9	40939.9	109525	229514	595.018
F4	8	102158	40556.8	108120	221814	2642.72
F5	8	104957	42997.6	115606	233030	68.0736
F6	8	130628	54014.8	122552	243939	539.708
F7	8	113233	44597.9	119280	238064	665.059
F8	8	96679.7	39128.3	104944	210303	80.7688
F9	8	94871.9	37367.5	100810	202720	0
F10	8	107442	45562.6	109440	222452	448.065
F11	8	119471	47159.9	124292	261199	0
F12	8	109880	45402.2	115954	251234	0
G1	8	77770.4	35020.6	100229	222325	5580.05
G2	8	78672.5	37251.9	106510	229924	3795.87
G3	8	82705.9	38642.6	113847	238919	0
G4	8	12512.8	1255.68	854.886	303.46	0
G5	8	20346.4	2610.64	1973.08	2254.37	0
G6	8	14182.4	3023.69	17342.3	41529.5	936.046
G7	8	79514	10914.1	7785.49	10477.9	3163.65
G8	8	9188.08	309.138	0	557.703	0
G9	8	5020.49	286.423	0	6.3387	0
G10	8	18414.5	2464.1	1307.79	1427.38	187.241
G11	8	0	0	0	0	2706.06
G12	8	327.009	0	0	0	15.9488
H1	8	22379.1	2621.89	1609.8	2365.22	9384.87
H2	8	0	0	0	0	0
H3	8	14344.6	1813.17	928.179	1071.43	351.308
H4	8	7511.17	0	0	0	5201.78
H5	8	25232.2	3377.6	2823.37	4354.3	1106.44
H6	8	27683.9	3941.76	2017.01	2971.43	13038.7
H7	8	17023	1631.54	716.073	695.088	119.03
H8	8	6518.9	0	0	0	475.543
H9	8	8569.54	290.032	205.906	433.872	0
H10	8	2784.63	0	0	0	0
H11	8	11444	306.942	0	131.985	0
H12	8	34365.9	19766.3	5582.34	538.877	280.526
A1	9	87241.7	37759	103570	205510	2905.55
A2	9	76188.7	34846.9	92996	207231	0
A3	9	83026.2	37675.1	98050.6	212818	0
A4	9	105842	46102.1	119536	253787	361.156
A5	9	103470	42618.3	107890	225531	1013.47
A6	9	93051	42573.2	111324	231747	0
A7	9	111482	48931	124692	257771	1538.29
A8	9	109625	47352.7	120851	250270	209.393
A9	9	107529	41578.3	107245	227859	422.32
A10	9	117212	50136	126473	271780	509.606
A11	9	119407	50323.4	125124	276731	7259.85
A12	9	127104	50138.3	116501	270836	381133
B1	9	72803.6	32659.1	83092.8	185300	3036.53
B2	9	103357	44374.2	109402	236810	962.461
B3	9	97639.4	41304.2	105006	222156	4250.16
B4	9	111927	48800.7	124907	259109	620.805
B5	9	150503	58833	140759	285568	1474.01
B6	9	116367	49952.6	129157	261707	0
B7	9	108227	48344.6	124820	253187	273.865
B8	9	116534	46497	117600	240310	790.391
B9	9	106206	44682.4	113315	236419	883.656
B10	9	124050	53145.4	134029	280202	0
B11	9	132628	52992.5	129873	276530	26794.2
B12	9	137344	53736.1	133540	293699	0
C1	9	59716.5	31358.3	85139.1	195132	0
C2	9	106563	43204.2	107736	230750	565.54
C3	9	112723	47171.3	120580	250032	980.262
C4	9	139281	52707.1	125660	254669	4118.2
C5	9	332142	99904.6	175797	328308	11157.8
C6	9	127763	54823.1	140229	279824	951.024
C7	9	118242	50913.5	130653	261608	772.931
C8	9	112879	46072.6	115608	231903	854.91
C9	9	107952	45472.4	115461	230879	566.849
C10	9	143027	57663.6	142658	292024	1054.16
C11	9	131384	52908.5	133019	279203	0
C12	9	139445	52327.4	124066	269588	843.294
D1	9	84090.1	38665.3	103773	229577	234.927
D2	9	95121.5	41255	106265	226219	89.148
D3	9	107307	45783.1	117516	241553	722.32
D4	9	131412	54224.7	140732	285149	524.869
D5	9	122144	51976.3	135883	272931	360.945
D6	9	149108	65397.6	170017	335883	1029.83
D7	9	118010	49925	127952	252738	550.146
D8	9	106310	49989.1	146411	268276	619.813
D9	9	135867	52107.7	129800	259040	376.854
D10	9	187223	64051.9	149223	301631	1285.34
D11	9	130231	52862.6	131476	276409	842.827
D12	9	135150	55796	135403	293626	0
E1	9	123665	49348.5	139247	305453	895.25
E2	9	99459.8	42231.8	114502	246510	0
E3	9	99674.6	41168.9	109344	226505	1490.65
E4	9	104076	43022.7	114628	231550	279.722
E5	9	133454	47551.7	117371	232265	698.754
E6	9	126137	52472.3	136868	270958	617.753
E7	9	123372	50685.4	134779	266854	0
E8	9	138493	49741.6	126971	251553	580.964
E9	9	119970	48494.7	129042	259343	144.777
E10	9	123380	48437.2	125152	256859	406.645
E11	9	205213	59844.2	133693	273523	3719.1
E12	9	112887	43086.5	112348	241959	243.993
F1	9	79742.6	35991.4	105098	237779	0
F2	9	79619.4	33320.9	90136.8	195212	72273.2
F3	9	99016.5	41404	110594	232037	370.702
F4	9	103092	41244.5	109326	224251	2454.65
F5	9	105987	43786.9	116590	235009	26.7432
F6	9	137302	57061.4	123736	246139	769.983
F7	9	114303	45157	120382	239894	381.035
F8	9	97546.3	39526.8	105963	211731	215.384
F9	9	95866.3	37520.5	101484	203758	0
F10	9	108127	46494.2	110323	223778	664.835
F11	9	120414	47512.1	125732	263697	0
F12	9	111835	45930.9	117672	254687	0
G1	9	78005.9	34711	100951	223263	5280.26
G2	9	79999.7	37998.5	107955	232673	3802.73
G3	9	83838.6	39090	115268	242658	0
G4	9	12774.3	1316.77	596.455	757.157	0
G5	9	20357.5	2764.44	2064.85	2470.6	33.209
G6	9	14435.5	3041	17194	41903.3	1262.85
G7	9	79892.9	11147.5	7899.18	10506.3	2920.37
G8	9	9620.72	144.786	0	528.569	0
G9	9	5375.06	61.158	0	0	0
G10	9	18291.6	2481.72	1403.65	1264.83	137.541
G11	9	0	0	0	0	2504.96
G12	9	955.031	11.1832	25.6296	0	488.717
H1	9	22399.4	2417.34	1530.59	2399.82	9523.52
H2	9	32.5489	0	0	0	0
H3	9	14394.4	1822.1	942.43	964.574	416.579
H4	9	7712.51	0	0	0	5177.21
H5	9	25351	3405.33	2959.76	4429.11	1193.53
H6	9	27959	3847.85	2104.45	2949.84	13620.7
H7	9	17263	1783.7	789.62	774.691	0
H8	9	6715.54	0	0	0	623.347
H9	9	8489.12	315.731	182.006	640.609	0
H10	9	3008.73	0	0	0	0
H11	9	12289.6	319.22	10.0985	335.038	0
H12	9	34329.4	20391.8	5487.69	1109.69	808.688
A1	10	87556.5	38285.4	103508	205745	2734.41
A2	10	76387.4	35185.2	93552.4	208253	0
A3	10	84300.6	37947.2	98960.5	214756	0
A4	10	105294	46245	120132	254308	209.729
A5	10	105344	43458.3	109775	229365	853.332
A6	10	94659.5	43047.5	112565	235054	0
A7	10	112650	49658.7	125927	260027	1457.75
A8	10	110240	47743.6	121506	251711	0
A9	10	107413	41683.3	107336	228336	420.401
A10	10	117520	50282.6	126771	272015	451.271
A11	10	119336	50741.6	125044	276591	6937.93
A12	10	126020	49477.7	116758	271598	389719
B1	10	72233.1	32746.4	83143.1	185927	2763.58
B2	10	104045	44794.5	110096	238458	814.715
B3	10	98013.9	41244.5	105410	223650	4157.95
B4	10	113193	49086.8	125811	260896	648.378
B5	10	151105	59320.4	141421	287329	1261.45
B6	10	115210	49695.2	128976	260984	0
B7	10	108359	48446.7	125182	253641	40.517
B8	10	116109	46520.6	117423	240534	645.937
B9	10	107241	44897.7	114148	238000	611.49
B10	10	122714	52770.4	132812	278852	0
B11	10	133565	52966.9	130061	277596	26532.1
B12	10	137437	53898.6	133869	295313	0
C1	10	57665.2	30950.8	85136.5	194459	0
C2	10	105639	42774.9	107672	231015	771.383
C3	10	113741	47684.3	121456	252185	658.531
C4	10	140660	52836.6	126517	256355	4442.38
C5	10	335536	101020	177248	331176	11088.1
C6	10	129153	55330.2	141708	282378	687.9
C7	10	119142	51336.9	131428	263263	680.18
C8	10	114117	46628.9	116828	234165	830.589
C9	10	108648	45861.1	116328	232316	668.486
C10	10	144332	58255	143708	294281	1030.62
C11	10	130421	52896.3	133229	278765	12.1123
C12	10	139504	53168.4	124599	270582	1155.68
D1	10	84971.4	39020.1	104263	231180	0
D2	10	96227	41244.6	106706	228080	586.148
D3	10	94660.1	40548.8	103039	211505	637.399
D4	10	132521	54461.5	141828	286969	556.793
D5	10	121531	51764.3	135774	272581	406.269
D6	10	150228	65610.4	171337	338899	828.904
D7	10	119108	50164.7	129056	254865	624.977
D8	10	107065	50427.9	147896	271108	461.865
D9	10	138001	53058.5	131629	262943	498.983
D10	10	190665	64991.9	151266	305046	1823.36
D11	10	130900	53522.7	132643	278375	968.095
D12	10	131754	54938.5	133822	290071	0
E1	10	124530	50239.2	140196	307704	542.544
E2	10	100795	42692.1	115970	249968	0
E3	10	100937	41827.5	110363	228794	1650.55
E4	10	104304	42925.8	115783	233461	295.08
E5	10	134626	47998.8	118366	233764	1076.46
E6	10	127732	53082.3	137992	273864	564.255
E7	10	124876	51159.5	136182	270348	0
E8	10	139032	50696	128279	254590	729.4
E9	10	119337	48509.3	129178	260435	346.621
E10	10	122674	48337.9	124836	256207	333.658
E11	10	203425	59632.7	132991	272956	3820.78
E12	10	113200	43583.1	113257	243951	0
F1	10	79184.1	36016.5	105378	238078	0
F2	10	78746.4	33277.3	90332.1	195693	71534.7
F3	10	99458.9	41601.9	111227	233286	365.436
F4	10	104297	41471.4	110437	225161	2684.51
F5	10	107590	44465.7	118408	237865	0
F6	10	145121	60296.4	125506	249305	465.348
F7	10	115191	45492.2	120939	241344	73.6357
F8	10	97312.9	39416.8	105978	212347	323.075
F9	10	96418.6	38083.4	102195	205654	0
F10	10	109119	46766.8	111216	225762	366.497
F11	10	119711	47300.1	125347	263172	0
F12	10	112313	46380.7	118793	256489	0
G1	10	76933	35168.6	101158	223355	5445.48
G2	10	80016.9	38301.8	108659	234823	3665.57
G3	10	84374.2	39258.9	116283	244120	0
G4	10	12703.7	1163.56	751.71	659.652	0
G5	10	20943.1	2845.81	2119.91	2417.84	0
G6	10	14653.1	3063.11	17520.5	42130.3	1002.62
G7	10	80601.9	11279.6	8121.56	10997.2	3190.9
G8	10	9433.73	384.466	0	316.309	0
G9	10	5412.08	276.23	0	0	0
G10	10	18626.5	2235.07	1487.68	1435.69	450.766
G11	10	0	0	0	0	2662.07
G12	10	912.616	41.0051	5.8249	379.905	19.3664
H1	10	23031.4	2484.57	1461.6	2298.6	9494
H2	10	247.872	0	0	0	0
H3	10	14759.1	2012.65	974.731	1031.96	334.031
H4	10	7765.64	0	0	0	5155.47
H5	10	25891.7	3336.01	2941.79	4493.12	1248.27
H6	10	27879.7	3953.5	2141.8	2856.58	13607.6
H7	10	17524.7	1895.24	816.291	786.18	197.015
H8	10	7343.05	0	0	0	383.739
H9	10	8576.85	579.146	192.117	333.747	0
H10	10	3291.25	0	0	0	0
H11	10	12243.7	400.559	0	65.2671	0
H12	10	35455.5	19916.5	5590.39	702.536	489.469
A1	11	86378.1	38064.1	103996	206415	2720.46
A2	11	77222	35478.4	94186.7	209548	0
A3	11	83971.9	37990.9	98689.1	213942	0
A4	11	106062	46411.7	120240	254609	182.197
A5	11	106037	43630.3	110370	229833	1254.06
A6	11	95402.2	43379.1	113330	236022	0
A7	11	113782	49976.6	126669	261507	1337.34
A8	11	110428	47996	121613	252032	0
A9	11	107557	41748.6	107632	228079	204.441
A10	11	118877	50682.4	127840	274728	327.997
A11	11	119958	50803.6	126199	278196	6786.9
A12	11	126116	49708.2	116855	272057	387489
B1	11	72789.3	32960.9	83687.1	186509	3328.43
B2	11	104999	45161.9	110945	240795	536.108
B3	11	98589.3	41717.9	106262	225263	4402.39
B4	11	113997	49657.5	126666	262793	565.659
B5	11	152060	59700	142685	289497	1327.1
B6	11	115801	49753.1	129264	261955	0
B7	11	108786	48582.5	125668	254561	134.306
B8	11	116518	46716.4	117943	240696	592.588
B9	11	108043	45227.3	115258	240121	822.684
B10	11	122718	53116.8	133574	280085	0
B11	11	134461	53723.2	131409	280853	26581.1
B12	11	137084	54016.4	134157	296341	0
C1	11	57689.3	31021.6	85197.1	195054	0
C2	11	106442	43359.5	108803	233182	686.499
C3	11	113904	47873.9	122028	253197	669.166
C4	11	139702	52813.2	126267	255574	4406.73
C5	11	335650	101120	177583	331824	11465.1
C6	11	130295	55604.5	142693	284712	666.207
C7	11	120455	51684	132884	265799	807.971
C8	11	114660	46994.6	117571	236342	966.932
C9	11	108806	46038	116709	233437	521.402
C10	11	145260	58702.5	144666	296169	1395.41
C11	11	127274	52837.6	132696	279169	0
C12	11	139547	53133.3	125168	272211	616.361
D1	11	85696.8	39485.9	105276	232824	249.198
D2	11	96821.9	41571.9	107582	229689	208.383
D3	11	108101	46405	118596	244072	905.828
D4	11	132251	54714.8	142470	288418	274.171
D5	11	121834	52161.2	136726	274353	348.584
D6	11	151432	66563.1	172340	341048	1042.03
D7	11	119781	50667.5	130064	256814	607.655
D8	11	107664	50776.8	148972	272532	509.025
D9	11	137894	53088.5	131713	263454	718.815
D10	11	192803	65624.8	151899	306097	1620.2
D11	11	131746	53813.7	133543	280587	1135.93
D12	11	131626	55312.6	134610	291959	0
E1	11	124699	50205.9	140799	308999	478.228
E2	11	101341	43077	116942	251659	0
E3	11	101414	42040.6	111005	230263	1528.21
E4	11	104942	43205.9	116424	234687	301.661
E5	11	134789	48138.6	118984	234802	956.852
E6	11	127958	53397.6	138539	274418	682.354
E7	11	125731	51494.9	136966	271832	0
E8	11	139846	50703.7	129546	256763	742.179
E9	11	120625	49148.5	130704	262627	0
E10	11	122916	48416.1	125342	257120	112.609
E11	11	199768	59313.7	133757	274210	3170.05
E12	11	113794	43775.6	114138	245697	18.0343
F1	11	79867	36438.1	106173	240141	0
F2	11	79451.6	33532.7	91024.5	197472	71108.7
F3	11	99578.3	42185.4	111710	234384	576.062
F4	11	104924	41827.1	111118	226860	2986.88
F5	11	107775	44356.4	118482	238280	358.602
F6	11	153005	63435.5	125933	249981	145.121
F7	11	115043	45478.9	121552	242572	617.137
F8	11	97526	39811.9	106394	212357	223.95
F9	11	97093.3	38253.3	103379	206727	0
F10	11	109521	46735.3	112523	227642	452.535
F11	11	120951	47738	127166	266450	0
F12	11	112859	46783.2	119607	259074	0
G1	11	77407.4	35188.3	101659	224720	5345.55
G2	11	80325	38424.8	109457	236153	3987.89
G3	11	84852.4	39438	116471	244440	0
G4	11	13151.4	1354.58	738.936	636.768	0
G5	11	21158.3	2871.61	2128.07	2326.79	0
G6	11	14790.2	2891.02	17853.9	42915.5	1005.64
G7	11	81557	11379.1	8124.56	10969.8	3097.02
G8	11	9199.99	434.359	0	576.431	0
G9	11	5647.81	224.246	0	0	0
G10	11	18788.2	2289.1	1297.14	1351.45	484.284
G11	11	0	0	0	0	3091.92
G12	11	1242.36	130.471	16.3097	227.711	167.462
H1	11	23012.7	2670.52	1566.36	2156.38	9527.38
H2	11	474.463	0	0	0	0
H3	11	15081.9	2102.96	1036.48	1097.42	612.39
H4	11	8330.52	0	0	0	4929.59
H5	11	26110.2	3490.95	2888.7	4524.71	1334.53
H6	11	28721	3793.35	2146.89	3072.46	13759.2
H7	11	17790.9	1855.4	862.359	814.902	230.672
H8	11	7743.32	0	0	0	515.937
H9	11	9266.83	525.912	166.379	473.736	0
H10	11	3256.68	0	0	0	0
H11	11	12278.5	426.649	0	237.862	0
H12	11	35038.2	20021.9	5600.46	1043.82	71.5824
A1	12	86768.6	38431.4	103646	207281	2280.57
A2	12	78476.2	35704.7	94802.8	210331	0
A3	12	85063.8	38366.2	99665.6	215685	0
A4	12	106522	46675.6	121191	256251	148.997
A5	12	106875	44223.7	111135	231811	1078.13
A6	12	96133.6	43714.3	114400	238007	0
A7	12	113922	49820.8	126957	262274	1371.63
A8	12	110744	48145.3	122081	252952	14.4702
A9	12	106994	41665.4	107546	228363	497.186
A10	12	119225	51077.8	128110	274968	265.259
A11	12	119134	50785.3	125572	278197	7024.04
A12	12	125803	50076.6	117850	273512	386768
B1	12	73350.4	33382.9	83814.8	186878	3080.75
B2	12	104736	45178.8	111580	240897	1071.16
B3	12	99550.9	41857.6	106988	225992	4024.87
B4	12	115265	50128.9	127698	264714	594.903
B5	12	151697	59817.2	142393	288905	1182.66
B6	12	116180	49979.8	129725	262805	0
B7	12	109906	48885.1	126570	256092	183.827
B8	12	117011	46913.8	118408	241776	752.636
B9	12	108568	45523.1	115655	240970	926.072
B10	12	123645	53262.9	134465	281958	0
B11	12	134718	53991.4	131769	280990	26991.1
B12	12	136835	53747.7	134414	296939	0
C1	12	58497.5	30918.3	85208.7	195137	0
C2	12	106661	43721.2	109577	234492	869
C3	12	115312	48351.4	122875	255068	516.721
C4	12	140196	53090.7	126680	256805	4222.67
C5	12	337931	101713	178463	333216	11390.5
C6	12	131230	55915.7	143468	285620	733.387
C7	12	121330	52204.7	133774	267377	713.845
C8	12	115367	47093.8	118121	236986	1031.05
C9	12	109783	46440.2	117568	234759	576.765
C10	12	145520	58927.2	145395	297524	1120.84
C11	12	127405	53020.9	133862	281257	0
C12	12	138820	52778.3	125272	272443	628.968
D1	12	85557.8	39496.6	105528	233631	69.1608
D2	12	96776.8	41951.5	107742	230582	122.578
D3	12	108235	46496	119265	244479	968.299
D4	12	132909	55245.4	143168	290044	534.259
D5	12	122504	52378	137108	275407	472.195
D6	12	152412	66782.9	173483	342829	1046.91
D7	12	120174	50879.9	130911	258240	444.135
D8	12	108363	50974.9	149694	274547	502.288
D9	12	137103	52926.6	131763	263121	457.983
D10	12	194690	66024.3	153134	309670	1886.66
D11	12	131743	53729.3	133743	281301	1151.74
D12	12	132110	55223.8	135632	293199	0
E1	12	125955	50380	141733	310921	399.387
E2	12	102056	43512.5	117925	253549	0
E3	12	102149	41735.8	111444	230829	1768.6
E4	12	106016	43572.2	117358	236962	483.755
E5	12	135083	48506.6	119318	235906	1040.79
E6	12	128219	53436.9	138784	275528	290.707
E7	12	126440	51612.7	137645	272585	0
E8	12	139202	50699.8	129787	257109	900.445
E9	12	121121	49343.1	131200	264027	284.271
E10	12	122910	48662.3	125691	257388	452.523
E11	12	198467	59311.4	134147	276104	3155.36
E12	12	114614	43750.5	114712	246808	135.788
F1	12	81023.9	36227.9	106939	241664	0
F2	12	80003.6	33830.4	91441.1	198535	72172.5
F3	12	100511	42350.7	112356	236302	231.689
F4	12	105665	41876.7	111737	228230	2485.38
F5	12	108855	44494.7	119512	240422	583.488
F6	12	154903	64708.2	126869	251856	602.074
F7	12	115951	45521.2	122038	243769	201.037
F8	12	98110.1	40263.7	106787	214287	134.615
F9	12	97466.2	38288.3	103950	208558	42.7244
F10	12	110309	47248.9	113069	228964	589.971
F11	12	121244	47797.9	127955	267785	0
F12	12	113185	46830.4	120406	260525	0
G1	12	77747.8	35387.6	101413	224973	5140.36
G2	12	81022.4	38525.9	110213	238235	4066.76
G3	12	85336.8	39708.4	117676	247131	0
G4	12	13004.6	1352.64	717.318	615.874	0
G5	12	21048.4	2791.23	2266.75	2327.83	155.667
G6	12	14961	2907.36	18170.4	42984.4	1234.61
G7	12	81578.3	11259.5	8185.39	10814.3	3433.17
G8	12	9626.22	419.684	0	761.639	0
G9	12	5892.31	381.218	0	0	0
G10	12	19236.8	2442.96	1264	1629.09	514.335
G11	12	0	0	0	0	2375.5
G12	12	1734.93	1.24258	0	65.0602	19.3664
H1	12	23099.9	2779.23	1630.24	2253.75	9640.35
H2	12	811.218	0	0	0	0
H3	12	15312.1	1836	1080.18	951.097	923.384
H4	12	8273.66	0	0	0	5390.8
H5	12	26036	3561.89	2933.62	4459.04	1269.84
H6	12	28501.8	3899.84	2160.48	2952.43	13906.4
H7	12	17811	2060.14	823.565	792.745	229.03
H8	12	7552.8	0	0	294.925	677.511
H9	12	9562.02	557.118	166.379	501.548	0
H10	12	3505.82	0	0	0	0
H11	12	13444	409.768	0	474.274	0
H12	12	35329.5	20663.1	5870.31	770.394	208.943
A1	13	86637.8	38538.4	104344	207993	2389.6
A2	13	79213.9	35890.3	95333.9	211599	0
A3	13	85553	38629.6	99794.6	216441	0
A4	13	106871	46849.6	121296	256584	466.425
A5	13	107588	44453.1	111692	233173	869.12
A6	13	96883.4	43993.7	114705	239051	0
A7	13	114227	50023.7	127283	262427	1439.41
A8	13	110413	48010	122133	252659	0
A9	13	107808	42052.4	107722	228510	310.981
A10	13	119638	51357.7	128348	275316	387.432
A11	13	118931	50436.1	125022	275862	6512.67
A12	13	124344	49545.7	116740	271953	380423
B1	13	73822.9	33525.9	84592.1	188536	3021.36
B2	13	105391	45347.3	112170	242556	697.573
B3	13	99429.3	41998.1	107343	227159	4157.95
B4	13	116669	50426.6	128273	265962	668.43
B5	13	152593	59746.4	142857	289994	1324.64
B6	13	117013	50235.8	130861	264549	0
B7	13	109824	49092	126753	256085	265.611
B8	13	117337	47090.7	118469	241783	722.268
B9	13	109449	45683.1	116222	242132	851.844
B10	13	125089	53871.9	134768	282850	0
B11	13	135936	54212.4	132283	281898	26917.1
B12	13	136033	53737.7	134278	296029	0
C1	13	58956.5	31531	85951.6	196866	0
C2	13	107510	43844.3	109934	236071	986.777
C3	13	114952	48572.1	123239	256011	945.696
C4	13	141163	53358.6	127496	258065	4097.47
C5	13	338731	101951	179111	335113	11229.2
C6	13	131211	56300.4	144065	287099	680.902
C7	13	121558	52206	133738	268073	893.852
C8	13	116018	47252.7	118273	237508	699.404
C9	13	109698	46588.4	117575	235295	556.934
C10	13	146382	59024.5	145815	298720	706.039
C11	13	130187	54091.4	136708	287216	253.147
C12	13	139170	53232.4	125539	271936	683.6
D1	13	85635.8	39418.5	105341	233636	175.646
D2	13	97632.2	42194.1	108661	232061	315.361
D3	13	108932	46588.9	119610	245622	579.808
D4	13	133551	55201.2	143009	289997	533.32
D5	13	122545	52435.3	137668	276330	543.889
D6	13	152654	66892.1	174037	344072	1209.6
D7	13	120592	51254.4	131419	259532	692.879
D8	13	108790	51317.4	150740	275719	521.002
D9	13	137840	53128.6	132499	264634	589.707
D10	13	195660	66500.2	153529	310134	1777.42
D11	13	131800	53566.7	134427	282047	1373.09
D12	13	132719	55911.8	135601	294067	0
E1	13	125941	50823.7	142382	312285	679.477
E2	13	103658	43734.6	119133	255791	0
E3	13	102478	42153.6	112311	232243	1174.06
E4	13	106418	43788.8	117801	237817	340.055
E5	13	135964	48661.8	119954	237063	1169.84
E6	13	129004	53708.9	139711	276239	737.871
E7	13	126694	51746.5	138085	273528	0
E8	13	139346	50941.1	130020	257402	805.093
E9	13	121595	49350.4	131263	264132	244.114
E10	13	123531	48645.4	126136	258026	331.572
E11	13	198563	59381.9	134570	276030	3113.56
E12	13	115840	44351.9	115025	247444	0
F1	13	81662.5	36878.1	107586	242753	0
F2	13	81007.9	34215.3	92173.7	199661	72577.5
F3	13	100962	42571	112857	236216	608.709
F4	13	106364	42250.1	112640	229889	2538.24
F5	13	108964	45149.2	120125	241374	528.786
F6	13	158331	65929.6	127163	252336	133.128
F7	13	115818	45808.5	122082	243314	219.738
F8	13	98389.4	40062.6	107031	214056	408.739
F9	13	97663.7	38347.8	103745	207924	0
F10	13	111000	47679.2	113178	229752	401.136
F11	13	121547	48294.6	128259	269110	0
F12	13	114104	47499.9	121200	262013	0
G1	13	75748.7	34919.4	101155	223859	5047.09
G2	13	81601.9	39139.7	110953	239554	4077.05
G3	13	86019.9	40386.7	117915	248230	0
G4	13	13205.5	1343.92	722.232	589.01	0
G5	13	21156.4	3057.16	2377.89	2342.31	0
G6	13	15068.9	3204.44	18212.2	43242.8	1027.83
G7	13	82048.3	11381	8067.71	10940.3	3313.05
G8	13	9947.95	654.473	0	484.868	0
G9	13	5807.56	214.053	0	0	41.6184
G10	13	19406.6	2339.6	1423.77	1536.54	536.296
G11	13	0	0	0	0	2871.97
G12	13	1531.06	191.357	93.1984	226.549	117.338
H1	13	23837.7	2666.23	1825.72	2486.95	9827.79
H2	13	887.583	0	0	0	0
H3	13	15170.6	1964.02	1072.58	956.873	575.915
H4	13	8411.61	0	0	0	5005.2
H5	13	26667.6	3357.22	3081.45	4450.73	1437.38
H6	13	28903	4055.8	2062.85	3137.23	13899.5
H7	13	17956.1	2030.67	826.798	571.991	408.806
H8	13	7667.29	0	0	166.181	431.477
H9	13	9342.69	483.692	352.062	574.787	0
H10	13	3503.43	0	0	0	0
H11	13	11771.8	340.706	0	59.4656	0
H12	13	36161.5	20403	5749.48	1009.9	458.514
A1	14	87864.5	38479.1	105284	209316	2605.1
A2	14	80843.2	36174.8	95704.2	212940	0
A3	14	86260.4	38703.9	100429	217223	0
A4	14	108410	47003.2	122075	258502	144.948
A5	14	108661	44882	112416	234904	1117.23
A6	14	97805.3	44587.8	115638	241107	0
A7	14	114687	50342.4	127626	263538	1427.45
A8	14	111555	48360.6	122518	253336	337.071
A9	14	108349	42041	108080	229363	383.928
A10	14	121036	51316.6	128596	275658	682.409
A11	14	119624	50862.7	125573	276649	6598.78
A12	14	125313	49846.1	117231	272474	380308
B1	14	75238.9	33743.4	84852.5	189680	2768.64
B2	14	105803	45533.9	112540	243491	692.297
B3	14	100232	42158.8	107749	228010	4252.77
B4	14	116932	50386.1	128703	266270	498.816
B5	14	154872	60596.9	143810	292018	1283.6
B6	14	117573	50900.2	131244	265340	0
B7	14	110356	49419.8	127117	257324	0
B8	14	118874	47298.3	119045	242792	865.901
B9	14	110273	45976.4	116732	243388	916.351
B10	14	126491	53761.6	135469	284085	0
B11	14	137062	54595.7	132621	282858	26920.9
B12	14	136718	53875.4	134612	297001	0
C1	14	58774.4	31376.7	86385	197294	0
C2	14	108024	44147.1	110493	236926	943.273
C3	14	115215	48612.8	123662	256428	671.825
C4	14	141324	53482.4	127733	258683	4398.44
C5	14	340107	102547	179736	335476	11041.9
C6	14	132449	56719.5	145127	289521	641.014
C7	14	122255	52621	134371	268749	803.849
C8	14	117620	47669.8	119334	239481	944.822
C9	14	110579	46601.9	118451	236748	670.965
C10	14	147094	59340.6	146507	300159	984.532
C11	14	132548	55535.8	139866	294569	0
C12	14	138188	52944.4	125584	273195	1054.82
D1	14	86112.5	39610.1	106311	235106	127.344
D2	14	97945.9	42329.9	109117	233088	205.04
D3	14	109326	46854.8	120205	246791	953.658
D4	14	133613	55173.6	143781	291378	477.922
D5	14	123386	52712.7	138308	277801	517.519
D6	14	152359	66841.8	174316	345014	1265.73
D7	14	120964	51576.9	132083	260429	620.82
D8	14	108775	51265.8	150894	275572	707.395
D9	14	138017	53232.9	132932	264912	476.302
D10	14	196795	66599.6	153893	311015	1729.44
D11	14	131812	54081.4	134423	282065	835.529
D12	14	132546	55689.8	136101	295094	0
E1	14	126320	51224.1	142943	313299	680.515
E2	14	104186	43910.3	119525	256552	0
E3	14	103833	42804.8	113589	235155	1619.43
E4	14	106904	43927.8	118305	238514	114.083
E5	14	136103	48562.1	120353	237417	1248.52
E6	14	128973	53718.8	140271	277476	760.078
E7	14	127614	52409.3	138925	275220	0
E8	14	139872	51023.4	130489	258253	575.066
E9	14	122409	49520.1	132181	265102	135.267
E10	14	124356	49123	127016	259925	0
E11	14	197447	59186.6	134503	276355	2979.12
E12	14	115183	44219.8	115116	248025	149.578
F1	14	81406.8	37114.7	108252	244054	0
F2	14	80915.5	34338.7	92488.5	201185	72801
F3	14	101578	42602.6	113574	237868	423.358
F4	14	106789	42440.4	113117	230656	2462.03
F5	14	109533	45074.8	120634	242457	63.2112
F6	14	160072	66586	127805	253261	465.348
F7	14	116551	45943.3	123083	245216	606.618
F8	14	98183.7	39881.7	107613	214684	198.251
F9	14	98080.7	38488	104756	209850	22.4303
F10	14	111728	47568.9	114479	231146	655.896
F11	14	121556	48540.9	129013	270951	0
F12	14	114514	47138.4	121426	263075	0
G1	14	75992.4	34934.5	101279	223893	4779.28
G2	14	81511.1	39195.7	111736	241327	4214.2
G3	14	84538	39527.1	117045	246114	0
G4	14	13354.1	1341.98	752.693	530.308	0
G5	14	21353.1	2841.84	2118.9	2371.28	0
G6	14	15321.1	3217.9	18332.6	43603.5	1316.31
G7	14	82295.3	11430.7	8218.3	10931.2	3327.18
G8	14	9976.36	413.815	94.3745	802.218	12.3204
G9	14	5886.46	441.357	0	0	0
G10	14	19393.7	2414.77	1376.43	1430.94	499.31
G11	14	0	0	0	0	2399.38
G12	14	1687.04	90.7083	108.343	60.4131	0
H1	14	23235.3	2557.52	1715.84	2356.26	9816.24
H2	14	1052.83	0	0	0	0
H3	14	15367.9	2085.1	1162.84	1271.66	521.203
H4	14	8663.29	0	0	0	5120.5
H5	14	26770.5	3644.25	3016.11	4553.81	1262.37
H6	14	29289.7	3956.85	2258.95	2936.03	13818.4
H7	14	18041.8	2076.87	918.125	829.674	104.254
H8	14	8061.44	0	0	153.398	577.445
H9	14	9647.01	407.513	213.26	676.765	0
H10	14	3841.98	0	0	0	0
H11	14	12913.5	471.156	43.2792	156.641	0
H12	14	36290.3	20320.1	5693.1	782.369	394.671
A1	15	87787	38516.7	105814	210110	2568.34
A2	15	81428.1	36468.1	95616.2	212580	0
A3	15	87903	39151	101024	218749	0
A4	15	109773	47516.2	122611	258957	329.575
A5	15	110276	45175.4	112970	235855	974.377
A6	15	98804	44743	116377	242566	0
A7	15	115761	50509.9	128096	264180	1398.74
A8	15	112732	48424.1	122748	254871	257.911
A9	15	108033	41583	105969	225322	463.593
A10	15	123073	51456.5	128695	276200	215.729
A11	15	121069	50776.8	125293	277384	6561.69
A12	15	125883	49916.1	116906	272508	383228
B1	15	75711.4	33949.4	85038.2	189698	2862.14
B2	15	106335	45511.4	112432	243683	945.576
B3	15	100879	42533	108615	229234	4120.55
B4	15	119099	50898.9	129349	268332	550.62
B5	15	156600	60727.4	144028	292002	1397.68
B6	15	118595	50951.7	131588	266977	0
B7	15	111766	49521.8	127797	258570	200.334
B8	15	119891	47530.3	119196	243535	1019.38
B9	15	111614	46421.8	117235	244109	754.642
B10	15	129009	54275.6	136351	285877	0
B11	15	139375	54963.6	133298	284401	26744.1
B12	15	138607	54356.4	134759	297409	0
C1	15	58921.9	31573.4	86256	197763	0
C2	15	107922	44220.3	110843	237684	718.331
C3	15	115696	48795.3	123952	257407	716.141
C4	15	141665	53570.9	127984	259686	4404.24
C5	15	340594	102571	180247	336966	11437.5
C6	15	132400	56869.4	145080	289856	1043.4
C7	15	122923	52883.9	135473	270970	619.719
C8	15	117525	47796.4	119640	239960	678.032
C9	15	111073	46911.8	119183	238444	441.25
C10	15	147131	59415.5	147141	301345	1027.68
C11	15	138707	57256.3	144488	303873	300.385
C12	15	137918	53585.8	125849	274007	951.157
D1	15	86391.6	39736.6	106530	236329	184.429
D2	15	98302.4	42599.2	109362	234189	199.469
D3	15	109869	47136.4	120545	248163	608.115
D4	15	134019	55484.9	144200	292207	464.777
D5	15	123924	53034.7	139130	279398	315.621
D6	15	152957	67430	175163	346352	850.867
D7	15	121529	51449.8	132703	262018	490.558
D8	15	109183	51475.2	151335	276820	811.445
D9	15	138357	53252.9	133229	265787	516.43
D10	15	197940	67071.6	154726	312564	1640.62
D11	15	131745	54101	134640	283049	846.475
D12	15	133059	56214.5	136471	296519	0
E1	15	126589	51431.5	143577	314763	568.479
E2	15	104179	44224	119749	257905	0
E3	15	104658	43235.3	114087	236048	1316.79
E4	15	107838	44270.4	118908	239687	228.166
E5	15	136816	48882.8	120636	238672	1034.49
E6	15	130368	54370	141341	279986	688.411
E7	15	127997	52566.1	139652	276444	0
E8	15	140640	51198.6	131215	259866	512.153
E9	15	122918	49698.1	132562	266243	286.385
E10	15	124640	49108.2	127009	260411	542.194
E11	15	196539	58928.9	134671	276819	3163.27
E12	15	115482	44365.6	115869	249854	50.9203
F1	15	82106.2	37126.6	108426	245023	0
F2	15	81417.6	34822.8	93212.8	202271	73451.7
F3	15	101459	43045.3	113898	238667	222.21
F4	15	107408	42842.2	114014	233043	2454.65
F5	15	110783	45483.9	121690	244534	273.51
F6	15	160042	66611.1	127947	253921	761.587
F7	15	116719	45934.4	123147	245669	649.864
F8	15	99283.7	40204.5	108370	216813	268.006
F9	15	98613	38525.2	104583	209947	0
F10	15	111934	47619.5	114611	232150	396.666
F11	15	122202	48388.9	129427	272053	0
F12	15	114776	47512.2	122125	264445	0
G1	15	75973	35132.4	101691	225329	4668.69
G2	15	82061.1	39310.2	112203	242622	4045.04
G3	15	84715.2	39472.2	117329	245921	0
G4	15	13303.7	1262.47	648.534	791.98	0
G5	15	21781.7	3012.51	2022.03	2202.64	153.591
G6	15	15417.5	3220.79	18391.3	43727.1	1349.6
G7	15	82714	11231.7	8250.21	10995.2	3498.79
G8	15	10065.3	511.643	23.3399	438.046	31.8277
G9	15	6129.01	442.376	0	0	0
G10	15	19397.2	2364.27	1346.85	1478.4	619.514
G11	15	0	0	0	0	2499.93
G12	15	1414.76	93.1935	0	90.6196	77.4656
H1	15	23881.3	2580.41	1700.51	2453.63	10044.8
H2	15	1145.47	0	0	0	0
H3	15	15612	2121.82	1016.53	1062.76	697.818
H4	15	9243.08	0	0	0	5034.5
H5	15	26854.2	3724.17	2992.43	4708.43	1166.16
H6	15	29431.3	4349.27	2353.18	3133.78	14060.6
H7	15	18080.4	1743.87	834.072	587.583	178.955
H8	15	8109.51	0	0	163.441	716.987
H9	15	9750.28	560.789	226.129	678.62	0
H10	15	4280.65	0	0	0	0
H11	15	13024.4	457.344	0	107.328	0
H12	15	36125.1	20057.7	5644.77	704.531	328.892
A1	16	90630.8	39314.9	106296	210782	2687.5
A2	16	84296.8	37003	96365.8	214044	0
A3	16	88917.9	39185.1	100540	217781	0
A4	16	112907	48021.9	122949	260168	272.081
A5	16	113165	45718.9	113725	236924	1238.27
A6	16	100477	45055.4	116864	243332	0
A7	16	117443	50875.7	128525	265039	1413.89
A8	16	114623	48866.2	122955	254272	231.524
A9	16	109615	41593.5	106144	224718	464.552
A10	16	126535	52228.4	129346	277772	537.122
A11	16	124356	51496.4	125929	278069	6594.8
A12	16	128159	50265.9	117436	273582	389724
B1	16	77457.7	33724.8	85537.1	190546	2810.34
B2	16	108614	46192.3	113037	244753	523.444
B3	16	102665	42915.1	108997	230190	4043.13
B4	16	121797	51151.9	129659	268814	471.243
B5	16	161193	61568.5	144683	293022	1559.37
B6	16	119323	51113.3	132033	267160	0
B7	16	112965	49991.8	128106	259196	108.796
B8	16	122838	47962	120201	245030	764.127
B9	16	113522	46437.4	117632	245414	1031.23
B10	16	133576	54896.8	136196	285390	0
B11	16	142350	55311	133391	284599	26867
B12	16	141347	54596.8	134507	297128	0
C1	16	59552.5	31402.2	86615.9	197785	0
C2	16	108601	44691.8	111360	238628	718.331
C3	16	116158	49033.7	124572	258378	701.96
C4	16	141685	53341.7	128174	259680	4328.79
C5	16	341896	103039	180716	337883	11146.5
C6	16	133521	57106.9	146109	291242	782.373
C7	16	123034	52840.9	135368	270599	648.575
C8	16	117565	48051	120360	241039	843.855
C9	16	111477	46883.9	119461	238623	686.664
C10	16	148030	59757	147948	303113	1350.3
C11	16	148278	59442.5	148569	312361	20.5909
C12	16	138002	53098.3	126394	274937	823.682
D1	16	86856.1	40023.9	107109	236915	0
D2	16	98466.8	42927.6	109760	234691	294.188
D3	16	110261	47029.9	120954	248326	699.869
D4	16	135281	55901.3	145375	294206	603.74
D5	16	124392	53280.2	139727	280361	416.982
D6	16	153363	67751.9	175826	347528	788.231
D7	16	121608	51894.1	133149	262846	610.426
D8	16	109652	51669.9	152445	278444	737.337
D9	16	138548	53791.4	133768	266845	458.855
D10	16	198669	67301.1	155250	313232	1649.81
D11	16	132434	54149.9	135275	284624	640.937
D12	16	133188	56049.7	136955	296673	0
E1	16	126926	51729.8	143897	315612	852.718
E2	16	104933	44205.7	120312	258221	0
E3	16	104959	43294	114715	237241	1776.11
E4	16	107571	44586	119510	240400	559.445
E5	16	137208	49398.8	121412	239846	1267.41
E6	16	129310	54197.1	141337	280230	588.48
E7	16	128302	52692.8	140130	277959	0
E8	16	140302	51478.1	131179	260067	650.759
E9	16	122861	49911.5	132952	266465	494.568
E10	16	124592	49109.3	127329	261404	13.5548
E11	16	196351	59206.2	134781	277692	3336.12
E12	16	114601	43952.1	115820	249913	0
F1	16	82357.8	37679	108829	245401	0
F2	16	82304	34481.5	93485.1	202933	73557
F3	16	102151	42993.3	114476	239798	393.871
F4	16	107917	42986.3	114110	233668	2731.22
F5	16	110854	45278.2	121921	244914	386.561
F6	16	160871	67250.3	128541	255298	136.726
F7	16	116489	45810.8	122854	245565	386.879
F8	16	99137.6	40327.5	108705	217036	270.453
F9	16	99462.1	38676	105298	210946	0
F10	16	111768	47565.5	114879	232729	419.014
F11	16	121856	48576.2	129755	272276	0
F12	16	115343	47723.7	122644	265417	0
G1	16	75163	35141.4	101377	224971	4964.48
G2	16	82139.7	39581.8	112679	243799	3935.31
G3	16	84714.2	39510.5	117610	247504	0
G4	16	13184.4	1435.06	896.157	472.601	0
G5	16	21781.7	2978.77	2186.19	2499.57	0
G6	16	15593.6	2986.2	18294.8	43671.4	1462.57
G7	16	83212.3	11474.8	8272.15	11193.4	3244.4
G8	16	9900.28	486.208	0	543.136	0
G9	16	6061.8	302.732	0	0	0
G10	16	19611.6	2469.97	1311.34	1471.28	490.063
G11	16	0	0	0	0	2679.67
G12	16	1650.1	19.8813	71.0638	300.904	186.829
H1	16	24136.6	2753.48	1743.95	2618.92	9897.12
H2	16	1851.53	0	0	0	0
H3	16	15597	2022.57	1129.59	1267.81	660.383
H4	16	9208.59	0	0	0	4905.97
H5	16	26743.3	3724.17	3058.58	4369.26	1447.33
H6	16	29414.3	3964.4	2371.85	2894.58	13908.2
H7	16	18233.2	1906.39	847.811	806.696	0
H8	16	8053.58	0	0	2.73924	481.969
H9	16	9609.54	578.228	304.262	753.713	0
H10	16	4135.22	0	0	0	0
H11	16	13021.2	317.685	62.0335	92.8243	0
H12	16	36676.9	20378.4	5703.17	694.552	421.756
A1	17	93398.9	39838.4	106970	211073	2534.11
A2	17	87923	37671.9	96735	213784	0
A3	17	92527	40025.8	101732	218994	0
A4	17	117627	48831.5	123643	260938	350.629
A5	17	117453	46444.2	114418	238030	1108.96
A6	17	101951	45451.7	117447	243996	0
A7	17	120049	51746.9	129379	266030	1413.89
A8	17	117988	49407.2	122896	254116	0
A9	17	113429	42066.6	105595	223931	368.57
A10	17	134833	53606.6	129959	278643	337.903
A11	17	130617	52255.4	126124	278012	6614.68
A12	17	133171	50887.3	117233	273187	398671
B1	17	80907.6	35142.3	86408.6	191770	3052.95
B2	17	111903	46766.6	113568	245346	642.696
B3	17	105431	43237.5	109089	230175	4351.06
B4	17	126672	52062.5	130034	269168	635.009
B5	17	168979	62259.4	144847	293679	1232.72
B6	17	120914	51422.9	132488	268183	0
B7	17	115728	50236.9	128368	259671	256.607
B8	17	126075	48457.3	120297	245930	892.986
B9	17	118900	47400.9	118117	245933	879.238
B10	17	142765	56106.7	136725	286804	0
B11	17	149108	56588.4	134378	286737	27184.3
B12	17	149171	55721.3	135216	298048	0
C1	17	59186.7	31826.7	87167.9	198514	0
C2	17	108429	44739.5	112158	240005	624.958
C3	17	115935	48787.4	125161	258981	890.745
C4	17	141674	53867.7	128622	260665	4398.44
C5	17	342119	103142	181040	338408	11456.2
C6	17	133847	57535.8	147073	292446	801.967
C7	17	123607	53109.7	136142	271858	629.338
C8	17	118305	48508.1	120902	242256	764.26
C9	17	112120	47002.6	119685	239494	648.654
C10	17	148765	59821.2	148214	303073	1060.04
C11	17	156045	60588.7	150278	316841	425.142
C12	17	138118	53013	126459	275090	1019.8
D1	17	86060.1	39812.3	107263	237009	470.952
D2	17	98466.8	42443.6	110409	236118	21.1726
D3	17	109055	46764.9	120971	248112	896.067
D4	17	134247	55765.9	145251	294586	542.709
D5	17	124228	53498.6	139996	280787	209.315
D6	17	153371	67882.7	176178	348028	1072.12
D7	17	121715	51847.2	133551	263042	261.908
D8	17	109844	51836.9	152421	277842	768.029
D9	17	139032	53729.6	133886	267337	535.622
D10	17	199800	67507.8	155494	313931	1830.51
D11	17	132678	54059.4	135772	285114	794.179
D12	17	133873	56070.3	137663	297955	0
E1	17	127458	51709.9	143921	315633	637.983
E2	17	104880	44364.2	120836	259306	0
E3	17	104947	43170.3	115063	238189	1819.04
E4	17	107685	44485.8	119384	240665	417.938
E5	17	136897	49150.1	121590	240250	1020.85
E6	17	129030	54002.6	141630	280127	464.324
E7	17	128401	52835.6	140375	278047	0
E8	17	141276	51618.8	131927	261390	784.449
E9	17	124176	50378.9	133678	268346	273.703
E10	17	126057	49405.2	128279	262975	459.822
E11	17	195130	58947.4	135040	278216	3110.17
E12	17	115580	44381.6	116562	250824	0
F1	17	82566.5	37379	109379	246070	0
F2	17	82464.5	34942.6	93850.8	203738	73033.9
F3	17	102172	43254.4	114777	240644	545.521
F4	17	108129	43199	114655	234183	2454.65
F5	17	111234	45705.9	122308	246084	425.46
F6	17	155742	64823.5	128550	255569	605.672
F7	17	116848	46144.9	123614	246072	686.097
F8	17	100832	40698.9	108995	217951	223.95
F9	17	99364.9	39022.2	105588	211695	0
F10	17	112892	47948.5	115690	234134	556.45
F11	17	122381	48746.4	130169	273634	0
F12	17	115956	47570.7	122400	266224	0
G1	17	76092.4	34914.9	101424	225904	4348.92
G2	17	82225.7	39606.2	113077	244351	3767.29
G3	17	84838.1	39828.5	117741	247260	0
G4	17	13611.9	1330.34	876.504	587.021	0
G5	17	21807.6	2840.85	1990.42	2170.57	84.0602
G6	17	15307.8	3136.18	18264.9	43517.4	1335.48
G7	17	83301.7	11633.6	8188.38	11124.3	3298.92
G8	17	9854.45	470.555	0	380.819	0
G9	17	6044.27	290.5	0	0	0
G10	17	19311.7	2406.55	1419.04	1489.08	502.777
G11	17	0	0	0	0	2758.85
G12	17	1882.7	150.352	0	266.05	239.232
H1	17	23722.6	2959.46	1897.27	2467.73	10350.3
H2	17	1358.29	0	0	0	0
H3	17	15762.4	2222.05	1139.09	1236.04	581.675
H4	17	9103.26	0	0	0	5104.44
H5	17	27108.6	3698.07	3114.12	4686.81	1327.07
H6	17	29530.8	4001.29	2155.38	3177.82	14126.8
H7	17	18382.2	1997.21	834.88	919.125	260.224
H8	17	8405.79	0	0	135.136	778.495
H9	17	9774.04	940.768	227.048	549.756	85.8848
H10	17	4098.27	0	0	0	0
H11	17	12717.2	684.481	2.88528	427.862	0
H12	17	37186.7	20160.9	5624.63	963.991	135.426
A1	18	100354	41045.8	106884	211284	2397.2
A2	18	95004	38767	96683.4	214322	0
A3	18	99461.6	40821.9	101497	219775	0
A4	18	126267	49773.4	123399	260329	408.122
A5	18	126314	47660.1	114976	239376	916.486
A6	18	106159	46216.4	117922	244832	0
A7	18	125288	52204.5	129617	267079	1272.74
A8	18	125098	50323.6	123212	254399	32.3452
A9	18	121218	42950.4	105811	224003	549.976
A10	18	147444	54994.8	129704	277608	0
A11	18	141295	53487.5	125964	277818	6581.56
A12	18	143995	52502.7	117507	272950	408019
B1	18	86448.3	35518.5	86286.1	191806	3095.92
B2	18	119267	47818.4	113700	245819	866.426
B3	18	111329	43877.8	109013	230173	4075.32
B4	18	138012	53511.5	130539	270298	259.852
B5	18	184595	63951.8	145278	293871	1458.42
B6	18	123609	51624.6	132425	267840	0
B7	18	120475	50793.1	128674	259643	346.645
B8	18	132909	49403.3	120813	246420	954.543
B9	18	126478	48076.5	117807	245149	588.515
B10	18	158912	58285.3	136951	286644	0
B11	18	162017	57828.8	134871	287224	27061.4
B12	18	162574	56978.4	135430	298501	0
C1	18	59924.2	31869.1	87487.8	199446	0
C2	18	109079	44771.6	112260	240027	1160.79
C3	18	116409	48978.7	125288	259333	885.427
C4	18	142654	53917.6	128851	260725	4452.33
C5	18	343546	103135	181364	339238	11680.8
C6	18	133787	57191.7	146994	292372	653.61
C7	18	123536	53129.9	136200	272474	663.003
C8	18	118077	48331.6	120897	242391	890.285
C9	18	111526	47252.7	120095	240020	690.796
C10	18	148582	60409.7	148698	304098	1161.04
C11	18	161450	60272.2	148557	311150	828.481
C12	18	137333	53151.6	127178	275899	1332.18
D1	18	86765.9	40025.1	107807	237764	0
D2	18	98548.9	43006.6	110519	236434	297.531
D3	18	109791	47390.7	121224	248490	728.177
D4	18	134852	55941	145596	294964	458.204
D5	18	124499	53536	140463	281867	388.139
D6	18	153609	67606.4	176500	348125	941.159
D7	18	121812	51896.7	133536	263109	437.9
D8	18	109256	51989	152653	278445	640.772
D9	18	138589	53829.8	134407	268158	482.408
D10	18	199418	67111.3	156025	314146	1812.13
D11	18	132720	54415.1	135955	285453	1398.63
D12	18	133817	56407.9	137791	298472	0
E1	18	127790	51705.4	144193	316279	539.432
E2	18	105258	45006.7	121384	260024	0
E3	18	105741	43510.3	115325	238192	1649.48
E4	18	107939	44451.4	119659	241048	514.47
E5	18	137757	49234.4	122017	240521	1047.08
E6	18	129351	54225.6	141956	280714	488.55
E7	18	128647	52939.4	140584	278163	0
E8	18	141115	51712.6	132076	261242	945.664
E9	18	124124	49926	133561	268204	199.73
E10	18	125140	49116.7	127749	261144	362.853
E11	18	193798	58931.2	135132	277788	2985.9
E12	18	114826	44381.6	116196	249974	0
F1	18	82990.9	37820.4	109947	247212	0
F2	18	83113.8	34937.8	94015.3	203878	72839.6
F3	18	102401	43292.2	114834	240821	192.723
F4	18	107686	43062	114504	234154	2620.59
F5	18	111409	46067.4	122528	246248	224.886
F6	18	156984	65471.9	129020	255654	748.394
F7	18	116900	46435.6	123732	246656	693.11
F8	18	101033	41007.6	109643	218746	305.943
F9	18	100114	39289.9	106334	212491	9.61299
F10	18	113064	48439.6	115692	234475	487.173
F11	18	121967	48767.8	130271	273715	0
F12	18	116061	48075.9	123390	267638	0
G1	18	75590.6	35223	101808	225318	4552.78
G2	18	82170.4	40101.9	113671	245548	3938.74
G3	18	85327.6	39869.9	118380	248478	0
G4	18	13682.6	1513.6	777.259	724.324	0
G5	18	21892.5	3063.11	2276.95	2561.64	0
G6	18	15528.1	3213.1	18333.6	43834.5	1294.12
G7	18	83512.4	11467.1	8348.94	11081.6	3457.4
G8	18	9675.71	481.316	45.6651	683.602	237.168
G9	18	5711.12	386.315	0	0	0
G10	18	19448.8	2731.89	1688.88	1608.92	674.993
G11	18	0	0	0	0	2503.71
G12	18	1949.74	226.15	151.447	282.315	0
H1	18	24024.6	2837.87	1714.57	2443.38	10397.8
H2	18	1496	0	0	0	0
H3	18	15823.2	2120.82	1095.38	1101.27	331.151
H4	18	9222.57	0	0	0	4713.17
H5	18	27197.9	3767.39	3080.63	4531.36	1457.29
H6	18	29762.1	4137.97	2225.84	3138.09	14059.7
H7	18	18522.6	2072.09	990.864	704.115	25.4478
H8	18	8381.31	0	0	313.187	529.707
H9	18	10148.7	545.186	290.474	432.017	0
H10	18	4458.27	0	0	0	0
H11	18	13293.6	310.011	30.2954	0	0
H12	18	36606.9	20696.7	5626.64	1025.86	1077.61
A1	19	114102	42921.4	107104	212622	2286.91
A2	19	108011	40509	97069.9	214397	0
A3	19	111876	42640.7	102085	220694	0
A4	19	144586	52265.9	124524	262859	478.572
A5	19	142543	49623.7	115414	240244	974.377
A6	19	113041	46969.3	118522	245746	0
A7	19	134475	53347.4	130138	268167	1493.64
A8	19	140098	51891.5	123446	255365	0
A9	19	135998	44612.9	105424	223155	414.642
A10	19	175001	58670.8	130477	279325	325.795
A11	19	164860	56710.8	126504	279433	6610.7
A12	19	165947	56033.9	118001	275404	464253
B1	19	98316.7	37539.7	86738.6	192279	2874.78
B2	19	132761	49532	114177	246259	959.295
B3	19	123133	45363.1	109731	231569	4247.55
B4	19	158319	55730.4	131084	271378	813.814
B5	19	214099	67460.7	145680	294797	1428.87
B6	19	130003	52611.5	133334	269766	0
B7	19	130152	51858.2	128894	260766	320.384
B8	19	147147	50987.7	121239	247326	1112.95
B9	19	142957	50457.7	118639	247342	853.612
B10	19	191504	62314.5	137830	287667	0
B11	19	182749	60243.1	134232	285913	26893.3
B12	19	189815	60733.2	135782	299997	0
C1	19	59543.4	31911.6	87753.5	199356	0
C2	19	109534	45045.6	113401	241703	1049.38
C3	19	114222	48643.8	124809	258575	873.905
C4	19	142812	53955.4	128855	260841	4561.77
C5	19	344021	103715	182224	340380	11402.7
C6	19	134772	57764	147756	294365	731.288
C7	19	124081	53507.7	136960	273558	930.266
C8	19	118890	48655.8	121492	243259	877.756
C9	19	112510	47556.2	120829	241488	617.254
C10	19	148506	60137.3	148729	304467	1011.01
C11	19	161295	60295.4	147792	309674	525.674
C12	19	137730	53314.6	127300	276644	969.367
D1	19	87375.4	40656.5	108471	238755	424.845
D2	19	96855.5	42175.5	109775	234456	602.863
D3	19	110157	47240.1	121677	249993	790.648
D4	19	135283	56230.2	146314	296178	402.807
D5	19	125270	53682.7	141112	282711	706.232
D6	19	152736	67558.5	176218	348218	981.018
D7	19	122254	52145.5	134294	264363	738.609
D8	19	109504	51886.4	153124	278945	733.595
D9	19	139391	54259.6	135100	270010	394.301
D10	19	196920	66756.6	155080	312706	1844.8
D11	19	132561	54534.9	136040	285821	1159.04
D12	19	133954	56270	137791	298556	0
E1	19	128382	51790.8	144516	316914	830.933
E2	19	106947	45045.5	121488	260333	0
E3	19	104574	43043.5	114625	237278	1561.48
E4	19	108923	45081.6	120678	243054	595.644
E5	19	137996	49274.4	121948	240901	1261.11
E6	19	130095	54329.7	142492	281686	744.937
E7	19	129644	53181	141494	280024	0
E8	19	143639	52009.4	132686	262058	634.047
E9	19	125313	50575.6	134218	269436	296.952
E10	19	125796	49371.4	128331	262314	358.682
E11	19	193961	59403.9	135351	278675	3094.36
E12	19	116206	44902.1	117200	252310	106.084
F1	19	84106.4	38078.1	110176	248378	0
F2	19	83546.6	35492.1	94524.2	204802	73513.7
F3	19	103756	43563.5	115466	242198	590.806
F4	19	109323	43345.6	115307	235895	2407.94
F5	19	112617	46081.4	123416	247483	81.4452
F6	19	158264	65860	129643	256828	807.163
F7	19	118171	46514.7	124869	249022	459.346
F8	19	101927	40984	109898	219490	274.124
F9	19	101801	39476.8	106544	213567	0
F10	19	114201	48358.5	116206	235215	386.61
F11	19	122167	48400.6	130028	273419	0
F12	19	116958	48013.3	123751	268101	0
G1	19	75879.4	35395.2	102155	226563	4331.6
G2	19	82558.4	39875.4	113973	245892	4070.19
G3	19	85497.6	40133	119343	250037	0
G4	19	13589.9	1474.82	907.948	619.854	0
G5	19	21736.4	2854.74	2277.97	2571.99	272.936
G6	19	15370.6	3074.65	18319.7	43766.6	1164.01
G7	19	82937	11520.7	8327	10944.4	3715.82
G8	19	9848.04	582.08	0	647.185	0
G9	19	6062.77	570.808	0	0	0
G10	19	19369.1	2545.14	1468.75	1411.96	282.018
G11	19	0	0	0	0	2765.14
G12	19	1595.37	346.68	154.942	304.389	58.0992
H1	19	24855.8	2910.82	1827	2322.94	9875.3
H2	19	1960.44	0	0	0	0
H3	19	15953.7	2105.94	1088.73	1060.84	549.999
H4	19	9458.4	0	0	0	4929.59
H5	19	27345.4	3680.13	3047.15	4848.91	1551.01
H6	19	29364.1	4033.16	2328.56	3220.99	13912.5
H7	19	18411.5	1980.48	883.372	794.386	244.627
H8	19	8457.35	0	0	323.231	315.805
H9	19	10038.2	828.793	264.736	805.629	11.2024
H10	19	4299.72	0	0	0	0
H11	19	13952.3	497.246	0	416.259	0
H12	19	35951.4	20167.6	5908.58	928.066	154.773
A1	20	137950	46887.8	107805	212709	2108.17
A2	20	134110	44289.6	97135.6	214381	0
A3	20	134923	45512	102300	220676	0
A4	20	177523	56371.9	124422	262158	292.326
A5	20	173021	53283.5	115880	240982	1073.62
A6	20	126907	48692.7	118867	247041	0
A7	20	152370	55559.9	130320	268366	1393.16
A8	20	168458	55509	123661	255624	32.3452
A9	20	164504	48163.3	104873	221865	298.504
A10	20	224513	64407	130323	278355	397.338
A11	20	207917	62354.7	126678	279266	6092.71
A12	20	208168	61338.9	117543	275041	459950
B1	20	118909	40273.2	86621.3	192832	2538.65
B2	20	159457	53029	115008	247964	294.437
B3	20	145041	48382	110133	231791	3912.65
B4	20	196243	60197.2	131484	271332	565.659
B5	20	268006	73176.8	145556	294376	1538.85
B6	20	140537	53893	133924	270289	0
B7	20	148077	53843.2	129291	260876	40.517
B8	20	172046	53846.8	121126	246931	1054.68
B9	20	172130	53556.9	118700	247016	783.803
B10	20	249743	68869.6	137503	287824	0
B11	20	225603	65875.3	134343	286249	26183.5
B12	20	238868	67463.2	135703	299757	0
C1	20	59826.4	32089.9	88012.8	200306	0
C2	20	109691	45084.5	113569	242806	812.764
C3	20	113901	48385.1	124659	257904	839.338
C4	20	142983	53885.4	129287	261025	4045.24
C5	20	343711	103414	182456	340858	11286.7
C6	20	134667	57739	147915	294246	886.643
C7	20	123934	53419.6	136805	273273	891.791
C8	20	118406	48577.7	121364	243273	850.488
C9	20	112873	47951.3	121216	241912	551.149
C10	20	148092	60241.4	148884	304922	1075.73
C11	20	160225	60231.9	147624	308945	742.484
C12	20	137246	53540.1	127628	277359	296.974
D1	20	87149.9	40449.6	108522	239570	270.056
D2	20	96967.8	42275.3	109892	234581	171.61
D3	20	108956	47123.7	121312	248742	823.835
D4	20	134875	56068.1	145955	295174	750.215
D5	20	125052	53921	141204	282909	386.491
D6	20	152516	67334.8	176269	347984	1111.98
D7	20	122077	52205.4	134228	264306	454.529
D8	20	109622	52083.2	153217	279531	618.315
D9	20	138943	54092.7	135003	269521	546.09
D10	20	196642	66749.6	155462	313509	1764.15
D11	20	131380	54305.1	135592	285154	869.583
D12	20	133934	55981.5	137974	299592	0
E1	20	128388	51988.2	145218	317363	421.172
E2	20	108336	45475.6	121717	261086	0
E3	20	105477	42896.4	114328	236552	1653.77
E4	20	108668	44731.5	120416	241917	454.137
E5	20	138327	49349.5	122126	241088	1034.49
E6	20	129681	54442.7	142707	282309	875.15
E7	20	129905	53305.8	141060	279616	0
E8	20	145791	52060.1	132362	262457	833.6
E9	20	127706	50867.1	134431	269438	349.791
E10	20	126958	49858.5	128777	264257	530.724
E11	20	193273	58875.7	135608	279244	3175.7
E12	20	116675	44954.5	117073	252320	0
F1	20	84222.5	38043.8	110263	247967	0
F2	20	85637.9	35084.2	94816.6	205392	73094.8
F3	20	104746	43820.6	115894	242441	272.761
F4	20	109222	43514.6	115239	235625	2176.86
F5	20	113133	46176.7	123355	247752	257.707
F6	20	158275	65909.1	129871	257779	152.317
F7	20	118014	46600.4	124324	248361	323.763
F8	20	103514	41303.3	109913	219540	204.37
F9	20	103422	39861.3	106892	214073	0
F10	20	114829	48289.8	116361	235558	907.304
F11	20	122262	48677.9	130638	274117	0
F12	20	118190	48553.3	123826	268698	0
G1	20	76339.2	35436	102419	227096	4503.48
G2	20	83376.1	40212.7	114172	246092	4026.75
G3	20	85859.1	40036.7	118767	249417	0
G4	20	13637.6	1385.61	729.11	687.51	0
G5	20	21810.3	2980.76	2174.98	2462.32	90.2869
G6	20	15454.7	3231.36	18412.2	43832.5	1250.75
G7	20	83650.5	11545.6	8288.1	11042	3339.29
G8	20	10099.2	540.992	104.522	302.783	27.7209
G9	20	6000.43	341.465	0	0	0
G10	20	19460.5	2567.46	1440.34	1454.67	382.573
G11	20	0	0	0	0	2772.68
G12	20	2093.41	78.2825	174.747	264.888	454.541
H1	20	24317.2	2747.76	1557.42	2553.57	10170.6
H2	20	1757.64	0	0	0	0
H3	20	15924.8	2166.47	969.031	1269.73	505.846
H4	20	9440.69	0	0	0	5112
H5	20	27447.5	3709.49	3122.28	4841.43	1492.95
H6	20	29755.6	3988.72	2237.73	3222.72	14272.3
H7	20	18444.7	1970.12	857.51	676.213	378.433
H8	20	8373.45	0	0	147.006	672.003
H9	20	10135.9	714.065	181.087	934.493	57.8789
H10	20	4296.15	0	0	0	0
H11	20	13603.9	371.4	0	359.694	0
H12	20	37284.8	20634	5852.19	674.594	679.066
A1	21	179763	53056.7	107165	212079	2398.47
A2	21	181118	50480	97511	215370	0
A3	21	178808	51129.3	102571	221791	34.6142
A4	21	238339	63612.6	124907	262649	423.508
A5	21	228986	59926.3	116388	241636	865.361
A6	21	152607	51661.7	118832	247353	0
A7	21	186067	59313.4	130682	268970	1673.06
A8	21	220623	61181.1	123740	255581	146.405
A9	21	217691	53694.1	104650	222056	573.012
A10	21	314209	75277.3	130550	279568	354.413
A11	21	284951	72069.6	126426	279181	6777.63
A12	21	284287	72226.7	117698	275355	456058
B1	21	158387	46278.1	86776	192829	2733.25
B2	21	206798	59320.7	114951	248431	600.483
B3	21	185204	52800.2	109825	232176	4250.16
B4	21	266186	68009.3	131681	272450	665.924
B5	21	363798	83636.7	145455	294634	1382.91
B6	21	161862	56227.9	134061	271100	0
B7	21	183210	57456	129349	261782	163.568
B8	21	221351	58958.7	121783	248268	1121.16
B9	21	227249	59402.3	118942	247297	865.983
B10	21	353523	80984.7	137716	288369	0
B11	21	305669	75904.3	134577	287253	25812.3
B12	21	327120	78865.2	135593	298098	0
C1	21	60276.4	32166.3	87967.6	200641	0
C2	21	110408	45436.1	114014	243493	1058.93
C3	21	114620	48848.5	125009	259135	631.941
C4	21	142819	53981.9	129162	261266	4281.53
C5	21	343728	103713	182654	341474	11858.3
C6	21	135018	57824.5	148361	295060	898.539
C7	21	124262	53464	136879	273727	750.259
C8	21	118862	48518.7	121617	243942	839.433
C9	21	112703	47716.3	121240	242098	770.122
C10	21	149081	60357.2	148998	305061	839.402
C11	21	160082	60163.5	147827	310273	406.973
C12	21	137369	53614.8	127770	277548	1228.52
D1	21	87757	40459	108567	240047	293.11
D2	21	96761.7	42394.9	110200	234955	257.415
D3	21	109328	47016.2	121530	249061	800.409
D4	21	135156	56298.4	146328	296445	245.064
D5	21	125646	53874	141577	283748	343.639
D6	21	152296	67605.7	176286	347797	1111.98
D7	21	122278	52281	134589	264760	612.505
D8	21	110104	52090.2	153646	280399	702.903
D9	21	139442	54150.3	135399	269514	533.005
D10	21	197058	66995	155308	313742	1792.74
D11	21	132432	54017.8	135921	286468	915.799
D12	21	134061	56311.2	138176	299537	0
E1	21	127710	51956.1	144747	317741	673.253
E2	21	111207	45688	121996	261931	0
E3	21	106660	43499.7	114645	237464	1542.16
E4	21	109623	44897.4	120786	243680	420.132
E5	21	139456	49863.4	122149	241394	1189.77
E6	21	129945	54383.7	142434	281598	878.178
E7	21	131750	53263.8	141724	279924	0
E8	21	150224	53237.6	132885	262749	715.638
E9	21	131855	51309.5	134964	270928	0
E10	21	128537	49693.7	128580	263412	972.82
E11	21	194054	59510.2	135810	279900	3013.02
E12	21	118381	45175.5	117452	252840	0
F1	21	84536.3	38134.9	110626	248880	0
F2	21	87719.4	35948.4	95049.7	205580	73406.1
F3	21	106566	44319.4	116080	243068	468.643
F4	21	109658	44033.3	115839	236834	2491.53
F5	21	114777	46632.4	123707	248154	526.355
F6	21	157707	65694.5	129682	256876	536.109
F7	21	119201	46574.8	124299	247840	611.293
F8	21	107034	42017.7	110177	220625	379.369
F9	21	106883	40088.6	107132	214492	0
F10	21	116164	48642.4	116632	236436	521.812
F11	21	122676	48613.7	130753	274789	0
F12	21	120697	48822.4	124526	270420	0
G1	21	76232.8	35348.4	102625	227442	4472.83
[truncated: 10,679 more rows]

## Sheet: Multicomponent Data
Block Type	96alum
Chemistry	SYBR_GREEN
Experiment File Name	C:\Users\abi2\Desktop\20210517 adipoq-cre and adipoq-cre-prdm16 sham and CNV choro n4-6 TNFa and PLGF.eds
Experiment Run End Time	2021-05-17 17:01:00 PM EDT
Instrument Type	sds7500
Passive Reference	ROX
Well	Cycle	SYBR	ROX
A1	1	100506	202816
A2	1	67771.3	191881
A3	1	75375.8	198494
A4	1	94145.8	229529
A5	1	87298.1	199931
A6	1	76547.6	202155
A7	1	99861.1	233055
A8	1	96146.4	223576
A9	1	96590.8	205463
A10	1	100966	243704
A11	1	101076	250266
A12	1	107777	231089
B1	1	69160.7	170240
B2	1	92203.3	210028
B3	1	90098.7	206438
B4	1	92552.1	225724
B5	1	132674	257073
B6	1	101823	235895
B7	1	92667.6	228351
B8	1	99937.7	216723
B9	1	88628.8	207676
B10	1	100005	239236
B11	1	110328	240178
B12	1	129907	271908
C1	1	53838	178630
C2	1	93224.1	201865
C3	1	93363	214720
C4	1	114185	225481
C5	1	255601	282459
C6	1	104362	241965
C7	1	98373.2	232882
C8	1	91157.2	203411
C9	1	87554.2	197339
C10	1	118230	253134
C11	1	127779	247456
C12	1	131752	240681
D1	1	72068.1	202969
D2	1	80467.4	199234
D3	1	94863.1	221359
D4	1	107643	247578
D5	1	103590	239157
D6	1	119968	286371
D7	1	101652	220670
D8	1	92134.7	236514
D9	1	117967	230594
D10	1	136382	265869
D11	1	109209	235162
D12	1	112691	255519
E1	1	112778	273783
E2	1	81720.4	209961
E3	1	84115.9	196635
E4	1	88449.1	205636
E5	1	110976	211274
E6	1	106889	240678
E7	1	103576	235653
E8	1	130700	233880
E9	1	102132	229936
E10	1	106573	229563
E11	1	197525	247358
E12	1	103866	223683
F1	1	68402.9	205669
F2	1	71307.2	172117
F3	1	86488.6	206370
F4	1	86128.3	198769
F5	1	90617.9	210585
F6	1	96256	222163
F7	1	99420.7	219481
F8	1	86923.9	198479
F9	1	91857.2	195928
F10	1	99177.1	207655
F11	1	109023	235900
F12	1	101059	229206
G1	1	81552.9	211157
G2	1	68661	201840
G3	1	71290.2	213733
G4	1
G5	1
G6	1
G7	1
G8	1
G9	1
G10	1
G11	1
G12	1
H1	1
H2	1
H3	1
H4	1
H5	1
H6	1
H7	1
H8	1
H9	1
H10	1
H11	1
H12	1
A1	2	92696.5	194761
A2	2	66104.8	190943
A3	2	75904.7	198643
A4	2	97028.4	236605
A5	2	93052.1	205052
A6	2	80826.9	209871
A7	2	103369	240593
A8	2	101007	234980
A9	2	102976	218740
A10	2	109143	259360
A11	2	113588	266260
A12	2	120727	252124
B1	2	65393.8	169018
B2	2	97170.2	217733
B3	2	93513.2	211585
B4	2	97446.8	234380
B5	2	140585	271629
B6	2	105284	242692
B7	2	97847.9	236152
B8	2	104023	224983
B9	2	95611.5	220885
B10	2	110222	258719
B11	2	121027	257871
B12	2	138801	289948
C1	2	50637.6	177343
C2	2	94764.6	206790
C3	2	99434.4	226117
C4	2	124386	238589
C5	2	284341	303262
C6	2	109500	251977
C7	2	104057	242843
C8	2	96191.2	210541
C9	2	91520.3	204830
C10	2	124519	266213
C11	2	132681	263389
C12	2	138570	258900
D1	2	77821.4	211643
D2	2	84617.5	206347
D3	2	97876.6	226827
D4	2	114940	260192
D5	2	108748	250987
D6	2	129094	304972
D7	2	105289	230884
D8	2	95449.4	247141
D9	2	121494	239707
D10	2	150306	282123
D11	2	119920	257960
D12	2	125674	276424
E1	2	117671	284226
E2	2	86744.7	218881
E3	2	89707	207411
E4	2	92709.2	212583
E5	2	117094	218938
E6	2	114589	255785
E7	2	109472	247799
E8	2	132556	238219
E9	2	106229	239664
E10	2	110914	241469
E11	2	204381	258735
E12	2	107102	233752
F1	2	71125.3	215085
F2	2	71588.4	176485
F3	2	91771.9	218148
F4	2	91995.2	209194
F5	2	93998.8	218848
F6	2	100383	231537
F7	2	104031	231130
F8	2	88666.6	203228
F9	2	91792.5	198504
F10	2	100780	213926
F11	2	111119	245841
F12	2	103071	238582
G1	2	80022.9	212974
G2	2	69990.2	208790
G3	2	74357	222645
G4	2
G5	2
G6	2
G7	2
G8	2
G9	2
G10	2
G11	2
G12	2
H1	2
H2	2
H3	2
H4	2
H5	2
H6	2
H7	2
H8	2
H9	2
H10	2
H11	2
H12	2
A1	3	93831	199988
A2	3	69893.6	196480
A3	3	79319.1	204771
A4	3	101471	245175
A5	3	97478.7	214545
A6	3	85765.5	218779
A7	3	107662	249874
A8	3	105477	243767
A9	3	105715	223688
A10	3	113045	265706
A11	3	119310	274690
A12	3	125462	259715
B1	3	68444.6	174552
B2	3	101837	226349
B3	3	96046	217422
B4	3	102745	244364
B5	3	145513	279655
B6	3	110228	252663
B7	3	102866	245756
B8	3	109621	232929
B9	3	101234	229970
B10	3	116978	268998
B11	3	125341	264100
B12	3	143148	296664
C1	3	55231	184904
C2	3	99200.8	215065
C3	3	105029	237134
C4	3	130523	248075
C5	3	303612	318469
C6	3	116727	264770
C7	3	110407	253391
C8	3	101734	219073
C9	3	97518.5	214581
C10	3	131029	277428
C11	3	138447	271864
C12	3	142716	267398
D1	3	82700.1	220369
D2	3	89986.7	215248
D3	3	101902	234038
D4	3	121959	271888
D5	3	113908	261109
D6	3	136222	318300
D7	3	110931	241266
D8	3	99709.9	257282
D9	3	126667	248035
D10	3	161073	291525
D11	3	124673	267008
D12	3	131281	286095
E1	3	120808	293890
E2	3	91472	228913
E3	3	93628.1	214698
E4	3	97970.2	221975
E5	3	123999	225712
E6	3	119785	265231
E7	3	114707	256887
E8	3	136507	246718
E9	3	111475	249506
E10	3	115517	249255
E11	3	210023	266883
E12	3	112139	241116
F1	3	74165.4	222074
F2	3	74804.3	184688
F3	3	96221.5	226189
F4	3	96818.7	216953
F5	3	98795.3	227158
F6	3	106106	240347
F7	3	108446	238097
F8	3	92103.5	208376
F9	3	94553.6	204502
F10	3	104351	219596
F11	3	115272	253113
F12	3	107332	246135
G1	3	81134.4	218443
G2	3	73742.4	217240
G3	3	77935.9	230226
G4	3
G5	3
G6	3
G7	3
G8	3
G9	3
G10	3
G11	3
G12	3
H1	3
H2	3
H3	3
H4	3
H5	3
H6	3
H7	3
H8	3
H9	3
H10	3
H11	3
H12	3
A1	4	91876.5	203057
A2	4	71268.6	200809
A3	4	81563.6	210123
A4	4	104429	251572
A5	4	100967	220958
A6	4	89135.6	225324
A7	4	110546	256268
A8	4	108397	249569
A9	4	107056	226877
A10	4	114839	270590
A11	4	121304	279036
A12	4	126955	264642
B1	4	70570	179495
B2	4	103202	232271
B3	4	97901	221632
B4	4	105824	252016
B5	4	148936	287494
B6	4	113387	259361
B7	4	106295	252455
B8	4	112609	238115
B9	4	102766	233866
B10	4	120902	276741
B11	4	129134	270930
B12	4	142052	298316
C1	4	57183.4	189877
C2	4	101994	222051
C3	4	108576	245598
C4	4	134785	255533
C5	4	315108	327739
C6	4	121024	272782
C7	4	112312	258054
C8	4	105895	226030
C9	4	101949	222731
C10	4	135760	285170
C11	4	139213	276353
C12	4	142413	270284
D1	4	82837.2	225259
D2	4	92618.3	220873
D3	4	105085	240277
D4	4	126047	280744
D5	4	117167	268030
D6	4	140152	327437
D7	4	113357	248248
D8	4	102194	263793
D9	4	130496	254790
D10	4	170711	299722
D11	4	128035	274207
D12	4	134345	292637
E1	4	123076	301360
E2	4	93045.3	234886
E3	4	95889.5	220357
E4	4	99921.2	226871
E5	4	129382	232026
E6	4	121357	270018
E7	4	118792	265048
E8	4	137038	249754
E9	4	113828	254555
E10	4	118817	253886
E11	4	209025	268177
E12	4	112488	241279
F1	4	76973.5	229188
F2	4	75669.3	188903
F3	4	98722.2	232386
F4	4	98610.9	220696
F5	4	100903	232334
F6	4	107548	244163
F7	4	110820	243219
F8	4	95679.2	213519
F9	4	94415.6	205404
F10	4	105922	222046
F11	4	117971	258036
F12	4	107790	248052
G1	4	81935.9	222616
G2	4	76099.1	223665
G3	4	80471.2	236539
G4	4
G5	4
G6	4
G7	4
G8	4
G9	4
G10	4
G11	4
G12	4
H1	4
H2	4
H3	4
H4	4
H5	4
H6	4
H7	4
H8	4
H9	4
H10	4
H11	4
H12	4
A1	5	90903.8	207430
A2	5	72148.5	202956
A3	5	82442.5	213255
A4	5	106193	257016
A5	5	101674	224653
A6	5	92237.1	231876
A7	5	113167	262258
A8	5	110338	254936
A9	5	109812	233120
A10	5	116645	273809
A11	5	122459	281731
A12	5	129032	269499
B1	5	71898.2	183835
B2	5	104495	237076
B3	5	97646.1	224420
B4	5	109007	257982
B5	5	151262	291239
B6	5	115716	264672
B7	5	108167	256789
B8	5	115176	243129
B9	5	105081	237646
B10	5	123320	281121
B11	5	132129	276902
B12	5	142591	300186
C1	5	59405.1	193786
C2	5	104511	227872
C3	5	110802	250710
C4	5	136995	258198
C5	5	324033	335406
C6	5	124195	279317
C7	5	114523	261640
C8	5	109104	231757
C9	5	105482	230323
C10	5	140068	292489
C11	5	141654	282601
C12	5	143314	274491
D1	5	84336.7	229805
D2	5	94178.8	225609
D3	5	106624	244154
D4	5	128956	286641
D5	5	119646	273774
D6	5	144663	335289
D7	5	115775	252835
D8	5	104755	270172
D9	5	133734	260488
D10	5	177079	305325
D11	5	130976	279483
D12	5	135000	293303
E1	5	124818	307044
E2	5	95659.7	240610
E3	5	98064.3	225458
E4	5	101634	231785
E5	5	131132	235650
E6	5	123839	275243
E7	5	120927	269937
E8	5	138798	254549
E9	5	117508	261006
E10	5	120744	257588
E11	5	212554	276216
E12	5	113396	242794
F1	5	78738.4	234209
F2	5	77550.9	193378
F3	5	99383.2	234982
F4	5	100734	224988
F5	5	103237	236393
F6	5	111797	248738
F7	5	113040	246683
F8	5	96510.2	216211
F9	5	95540.8	207956
F10	5	107298	225974
F11	5	119916	262778
F12	5	110223	252201
G1	5	82727.5	227021
G2	5	78009.2	229663
G3	5	82165.5	241897
G4	5
G5	5
G6	5
G7	5
G8	5
G9	5
G10	5
G11	5
G12	5
H1	5
H2	5
H3	5
H4	5
H5	5
H6	5
H7	5
H8	5
H9	5
H10	5
H11	5
H12	5
A1	6	90031.3	210084
A2	6	72627.8	204691
A3	6	83597.6	215727
A4	6	106923	259335
A5	6	103122	228207
A6	6	92383.7	234204
A7	6	112893	264016
A8	6	111945	258176
A9	6	109448	234052
A10	6	117129	277188
A11	6	123169	284527
A12	6	129655	274919
B1	6	72180.8	185843
B2	6	105031	240245
B3	6	98391	227128
B4	6	111321	263137
B5	6	152426	294385
B6	6	116567	267573
B7	6	109672	260906
B8	6	116324	246229
B9	6	105843	240896
B10	6	124928	284561
B11	6	133636	281211
B12	6	141321	300334
C1	6	59911.3	196466
C2	6	106026	231880
C3	6	112288	253707
C4	6	138263	260798
C5	6	328459	338726
C6	6	126395	284470
C7	6	116839	266487
C8	6	110980	235497
C9	6	107378	233551
C10	6	142149	296617
C11	6	139993	284358
C12	6	142666	274378
D1	6	84634.9	232373
D2	6	95575.4	229401
D3	6	107690	246863
D4	6	130550	290687
D5	6	121178	277217
D6	6	146838	340820
D7	6	117630	257031
D8	6	106087	274511
D9	6	135870	265883
D10	6	181607	309372
D11	6	131415	281604
D12	6	135620	296723
E1	6	124895	309335
E2	6	98106.1	245925
E3	6	99371.4	228508
E4	6	102652	235575
E5	6	132869	238247
E6	6	126253	279769
E7	6	123036	274079
E8	6	139218	257843
E9	6	119336	265073
E10	6	123005	261370
E11	6	212250	279346
E12	6	114059	243728
F1	6	79500.4	238835
F2	6	78264.9	196166
F3	6	99767.4	236385
F4	6	102269	228157
F5	6	104362	238892
F6	6	115832	250791
F7	6	113128	246358
F8	6	97117.4	217214
F9	6	95986.6	209168
F10	6	108893	228120
F11	6	120580	265713
F12	6	111780	256370
G1	6	82212.2	228259
G2	6	79944.1	233118
G3	6	83707.4	245252
G4	6
G5	6
G6	6
G7	6
G8	6
G9	6
G10	6
G11	6
G12	6
H1	6
H2	6
H3	6
H4	6
H5	6
H6	6
H7	6
H8	6
H9	6
H10	6
H11	6
H12	6
A1	7	89772.9	211080
A2	7	72361.8	204371
A3	7	84547.9	218464
A4	7	107605	261674
A5	7	104859	231441
A6	7	94028.7	238018
A7	7	114420	266682
A8	7	112768	259460
A9	7	110094	235274
A10	7	119092	280178
A11	7	123403	284674
A12	7	129681	277629
B1	7	73309	188791
B2	7	106027	242493
B3	7	99809.6	228957
B4	7	112547	265829
B5	7	153592	296666
B6	7	118008	270153
B7	7	110830	263354
B8	7	117828	248336
B9	7	107313	243135
B10	7	126351	288189
B11	7	135374	283320
B12	7	141372	301424
C1	7	60744.5	198252
C2	7	107252	233974
C3	7	114145	256859
C4	7	139726	263402
C5	7	332918	342279
C6	7	128805	288493
C7	7	119056	269843
C8	7	113260	239084
C9	7	109026	237621
C10	7	144511	300599
C11	7	137813	287951
C12	7	142807	276700
D1	7	86087.8	234627
D2	7	97029	231924
D3	7	108922	249210
D4	7	132357	293953
D5	7	122992	280871
D6	7	149909	345839
D7	7	119629	261261
D8	7	108259	278935
D9	7	136756	267780
D10	7	186223	313001
D11	7	133321	284026
D12	7	137556	300553
E1	7	126069	313093
E2	7	100268	250770
E3	7	101037	232301
E4	7	104434	238076
E5	7	134275	241437
E6	7	126806	280655
E7	7	124675	276480
E8	7	140397	260714
E9	7	121049	268472
E10	7	124384	264735
E11	7	212160	283358
E12	7	115307	247501
F1	7	81245.6	241800
F2	7	79023.8	198291
F3	7	100732	237618
F4	7	103917	230957
F5	7	105557	242331
F6	7	128889	254283
F7	7	114742	248975
F8	7	98413.2	219316
F9	7	97323.5	211704
F10	7	109621	229466
F11	7	121921	268941
F12	7	113237	259670
G1	7	81652.6	229714
G2	7	81096.7	236225
G3	7	84404.7	247154
G4	7
G5	7
G6	7
G7	7
G8	7
G9	7
G10	7
G11	7
G12	7
H1	7
H2	7
H3	7
H4	7
H5	7
H6	7
H7	7
H8	7
H9	7
H10	7
H11	7
H12	7
A1	8	91224.4	213495
A2	8	74203.8	206202
A3	8	85844.4	220374
A4	8	108317	262848
A5	8	106473	234351
A6	8	95306.3	240705
A7	8	114537	267385
A8	8	113005	261556
A9	8	110476	237249
A10	8	120240	282450
A11	8	123913	286681
A12	8	130880	278367
B1	8	74655.4	190458
B2	8	107060	244529
B3	8	101320	231768
B4	8	114235	268926
B5	8	154136	298551
B6	8	119512	273214
B7	8	110928	263760
B8	8	119494	250573
B9	8	108405	245541
B10	8	127033	290256
B11	8	136874	286355
B12	8	142043	304396
C1	8	61972.1	200182
C2	8	109459	237788
C3	8	115466	260591
C4	8	141537	265671
C5	8	336090	345028
C6	8	130544	291852
C7	8	120614	272291
C8	8	114734	242034
C9	8	110968	240252
C10	8	146205	303631
C11	8	136886	289520
C12	8	143588	278039
D1	8	86851	236702
D2	8	98178	234046
D3	8	110032	251294
D4	8	133661	296621
D5	8	124708	284534
D6	8	152036	349809
D7	8	120823	264333
D8	8	108930	280532
D9	8	138636	270631
D10	8	189871	316247
D11	8	134081	287076
D12	8	138094	302922
E1	8	126869	315155
E2	8	101530	253882
E3	8	102604	234776
E4	8	105670	241647
E5	8	136510	242947
E6	8	128582	282490
E7	8	126033	279512
E8	8	139789	261971
E9	8	122012	270560
E10	8	125795	266844
E11	8	207835	282864
E12	8	115730	249511
F1	8	81829.4	243867
F2	8	81162.7	201521
F3	8	101420	240330
F4	8	105179	232862
F5	8	107231	245132
F6	8	134427	257012
F7	8	115877	250770
F8	8	99477.9	221393
F9	8	97427.4	213141
F10	8	111068	233403
F11	8	123313	273067
F12	8	114048	261658
G1	8	81248	231033
G2	8	82174.4	239759
G3	8	85657.4	249928
G4	8
G5	8
G6	8
G7	8
G8	8
G9	8
G10	8
G11	8
G12	8
H1	8
H2	8
H3	8
H4	8
H5	8
H6	8
H7	8
H8	8
H9	8
H10	8
H11	8
H12	8
A1	9	91159.7	214603
A2	9	79649.7	215522
A3	9	86576.7	222049
A4	9	109842	265428
A5	9	107103	236230
A6	9	96563.2	242903
A7	9	115689	270299
A8	9	113690	262337
A9	9	110986	238205
A10	9	120972	283721
A11	9	124086	287970
A12	9	131781	281102
B1	9	75825.6	192525
B2	9	107377	246926
B3	9	101140	232345
B4	9	115540	271693
B5	9	154903	300040
B6	9	120388	275079
B7	9	112167	266085
B8	9	120212	252397
B9	9	109828	247763
B10	9	128541	293272
B11	9	137208	288730
B12	9	142169	305328
C1	9	62866.3	202568
C2	9	110262	240962
C3	9	116602	262001
C4	9	142809	267575
C5	9	338710	347210
C6	9	131749	294606
C7	9	122141	275376
C8	9	116266	244018
C9	9	111528	242848
C10	9	147350	306327
C11	9	135749	291982
C12	9	143922	280758
D1	9	87753.4	238865
D2	9	98688.7	236363
D3	9	111031	253301
D4	9	135201	299657
D5	9	125749	287242
D6	9	153976	353998
D7	9	121547	266389
D8	9	110162	284313
D9	9	139413	272562
D10	9	191734	316782
D11	9	134490	289124
D12	9	140133	305861
E1	9	127806	317954
E2	9	103077	257357
E3	9	102936	237387
E4	9	106919	243337
E5	9	136804	244650
E6	9	129707	285578
E7	9	126926	281217
E8	9	140931	265002
E9	9	123507	272717
E10	9	126787	269473
E11	9	209374	286565
E12	9	116585	252228
F1	9	83183.6	246986
F2	9	82524.3	203776
F3	9	102354	242952
F4	9	106173	235423
F5	9	108318	247214
F6	9	141320	259344
F7	9	116984	252727
F8	9	100374	222944
F9	9	98425.9	214255
F10	9	111847	234828
F11	9	124284	275713
F12	9	116039	265269
G1	9	81433.1	232042
G2	9	83575.9	242647
G3	9	86819.8	253789
G4	9
G5	9
G6	9
G7	9
G8	9
G9	9
G10	9
G11	9
G12	9
H1	9
H2	9
H3	9
H4	9
H5	9
H6	9
H7	9
H8	9
H9	9
H10	9
H11	9
H12	9
A1	10	91553.7	214828
A2	10	79893.9	216597
A3	10	87864.5	224073
A4	10	109321	266023
A5	10	109051	240253
A6	10	98201.8	246319
A7	10	116927	272685
A8	10	114342	263842
A9	10	110884	238685
A10	10	121294	283991
A11	10	124076	287822
A12	10	130618	281895
B1	10	75280.3	193149
B2	10	108108	248635
B3	10	101502	233865
B4	10	116819	273573
B5	10	155549	301860
B6	10	119217	274345
B7	10	112309	266582
B8	10	119794	252590
B9	10	110874	249430
B10	10	127180	291781
B11	10	138127	289801
B12	10	142283	306958
C1	10	60798.7	201905
C2	10	109298	241215
C3	10	117665	264234
C4	10	144182	269350
C5	10	342180	350230
C6	10	133174	297326
C7	10	123074	277110
C8	10	117546	246412
C9	10	112256	244382
C10	10	148701	308687
C11	10	134798	291580
C12	10	144091	281804
D1	10	88666.1	240504
D2	10	99776.8	238250
D3	10	97962.7	221812
D4	10	136320	301598
D5	10	125122	286884
D6	10	155106	357144
D7	10	122656	268635
D8	10	110952	287304
D9	10	141616	276651
D10	10	195236	320419
D11	10	135225	291212
D12	10	136683	302166
E1	10	128774	320288
E2	10	104448	260949
E3	10	104254	239774
E4	10	107132	245375
E5	10	138008	246267
E6	10	131343	288588
E7	10	128460	284842
E8	10	141544	268168
E9	10	122883	273805
E10	10	126080	268790
E11	10	207586	285914
E12	10	116959	254302
F1	10	82639.7	247315
F2	10	81659.5	204273
F3	10	102813	244265
F4	10	107388	236477
F5	10	109961	250280
F6	10	149367	262711
F7	10	117893	254227
F8	10	100132	223548
F9	10	99027	216215
F10	10	112856	236898
F11	10	123566	275145
F12	10	116571	267182
G1	10	80451.6	232158
G2	10	83631.9	244852
G3	10	87365.3	255362
G4	10
G5	10
G6	10
G7	10
G8	10
G9	10
G10	10
G11	10
G12	10
H1	10
H2	10
H3	10
H4	10
H5	10
H6	10
H7	10
H8	10
H9	10
H10	10
H11	10
H12	10
A1	11	90373	215546
A2	11	80753.2	217950
A3	11	87547.7	223237
A4	11	110097	266332
A5	11	109755	240797
A6	11	98972.4	247377
A7	11	118080	274240
A8	11	114558	264172
A9	11	111034	238473
A10	11	122672	286797
A11	11	124694	289545
A12	11	130749	282356
B1	11	75855.8	193789
B2	11	109092	251042
B3	11	102125	235565
B4	11	117674	275554
B5	11	156532	304167
B6	11	119807	275337
B7	11	112745	267555
B8	11	120220	252826
B9	11	111702	251666
B10	11	127224	293095
B11	11	139104	293179
B12	11	141954	308005
C1	11	60832	202499
C2	11	110161	243493
C3	11	117847	265306
C4	11	143233	268551
C5	11	342304	350915
C6	11	134330	299754
C7	11	124409	279809
C8	11	118119	248650
C9	11	112431	245534
C10	11	149665	310673
C11	11	131686	291905
C12	11	144129	283477
D1	11	89440.9	242247
D2	11	100402	239946
D3	11	111884	255922
D4	11	136078	303111
D5	11	125458	288760
D6	11	156390	359397
D7	11	123370	270692
D8	11	111580	288859
D9	11	141512	277162
D10	11	197417	321539
D11	11	136093	293506
D12	11	136608	304123
E1	11	128935	321637
E2	11	105032	262740
E3	11	104748	241305
E4	11	107789	246669
E5	11	138184	247374
E6	11	131596	289214
E7	11	129337	286412
E8	11	142343	270483
E9	11	124220	276175
E10	11	126326	269756
E11	11	203941	287248
E12	11	117567	256131
F1	11	83367.7	249444
F2	11	82385.4	206111
F3	11	102994	245411
F4	11	108044	238240
F5	11	110133	250696
F6	11	157469	263439
F7	11	117743	255521
F8	11	100381	223622
F9	11	99710.9	217440
F10	11	113248	238924
F11	11	124840	278607
F12	11	117162	269827
G1	11	80918.5	233563
G2	11	83951	246263
G3	11	87857.4	255702
G4	11
G5	11
G6	11
G7	11
G8	11
G9	11
G10	11
G11	11
G12	11
H1	11
H2	11
H3	11
H4	11
H5	11
H6	11
H7	11
H8	11
H9	11
H10	11
H11	11
H12	11
A1	12	90813	216359
A2	12	82013.3	218797
A3	12	88670.2	225079
A4	12	110583	268074
A5	12	110653	242842
A6	12	99731.4	249474
A7	12	118200	275033
A8	12	114887	265140
A9	12	110469	238740
A10	12	123064	287069
A11	12	123884	289468
A12	12	130506	283905
B1	12	76466.6	194167
B2	12	108837	251225
B3	12	103090	236380
B4	12	118976	277583
B5	12	156188	303545
B6	12	120206	276237
B7	12	113885	269185
B8	12	120729	253951
B9	12	112253	252555
B10	12	128156	295054
B11	12	139392	293361
B12	12	141672	308625
C1	12	61610.2	202582
C2	12	110422	244883
C3	12	119291	267259
C4	12	143749	269815
C5	12	344620	352406
C6	12	135286	300759
C7	12	125327	281486
C8	12	118829	249363
C9	12	113440	246954
C10	12	149946	312103
C11	12	131837	294112
C12	12	143368	283718
D1	12	89305.9	243073
D2	12	100403	240845
D3	12	112026	256416
D4	12	136780	304804
D5	12	126142	289847
D6	12	157381	361311
D7	12	123779	272214
D8	12	112291	290936
D9	12	140714	276844
D10	12	199322	325215
D11	12	136079	294233
D12	12	137072	305469
E1	12	130189	323644
E2	12	105788	264727
E3	12	105443	241921
E4	12	108884	249031
E5	12	138511	248503
E6	12	131857	290334
E7	12	130051	287251
E8	12	141703	270858
E9	12	124730	277617
E10	12	126346	270070
E11	12	202658	289160
E12	12	118370	257296
F1	12	84472.8	251037
F2	12	82965.7	207213
F3	12	103933	247380
F4	12	108783	239669
F5	12	111208	252945
F6	12	159467	265414
F7	12	118646	256764
F8	12	101001	225566
F9	12	100081	219314
F10	12	114084	240296
F11	12	125134	280023
F12	12	117488	271354
G1	12	81280.5	233783
G2	12	84649.9	248407
G3	12	88361.9	258506
G4	12
G5	12
G6	12
G7	12
G8	12
G9	12
G10	12
G11	12
G12	12
H1	12
H2	12
H3	12
H4	12
H5	12
H6	12
H7	12
H8	12
H9	12
H10	12
H11	12
H12	12
A1	13	90705	217142
A2	13	82762.1	220111
A3	13	89185.6	225839
A4	13	110948	268417
A5	13	111383	244255
A6	13	100503	250540
A7	13	118524	275230
A8	13	114545	264861
A9	13	111318	238909
A10	13	123506	287443
A11	13	123636	287101
A12	13	129000	282231
B1	13	76948	195893
B2	13	109502	252931
B3	13	102987	237574
B4	13	120392	278889
B5	13	157064	304678
B6	13	121057	278111
B7	13	113827	269206
B8	13	121070	253966
B9	13	113141	253774
B10	13	129651	295971
B11	13	140618	294319
B12	13	140885	307712
C1	13	62144.7	204375
C2	13	111273	246482
C3	13	118960	268235
C4	13	144732	271167
C5	13	345435	354357
C6	13	135304	302294
C7	13	125553	282159
C8	13	119489	249895
C9	13	113372	247480
C10	13	150806	313334
C11	13	134705	300345
C12	13	143772	283252
D1	13	89371.9	243055
D2	13	101275	242420
D3	13	112725	257583
D4	13	137411	304735
D5	13	126188	290834
D6	13	157632	362610
D7	13	124228	273554
D8	13	112747	292241
D9	13	141461	278433
D10	13	200332	325727
D11	13	136117	295058
D12	13	137760	306321
E1	13	130235	325068
E2	13	107394	267089
E3	13	105813	243428
E4	13	109302	249933
E5	13	139398	249730
E6	13	132660	291172
E7	13	130315	288239
E8	13	141868	271180
E9	13	125201	277729
E10	13	126957	270758
E11	13	202760	289144
E12	13	119653	257962
F1	13	85189.2	252188
F2	13	84002.3	208416
F3	13	104404	247367
F4	13	109513	241425
F5	13	111374	253969
F6	13	162976	265929
F7	13	118539	256327
F8	13	101260	225378
F9	13	100283	218664
F10	13	114813	241085
F11	13	125493	281365
F12	13	118482	272918
G1	13	79256.8	232655
G2	13	85298.8	249799
G3	13	89112.9	259618
G4	13
G5	13
G6	13
G7	13
G8	13
G9	13
G10	13
G11	13
G12	13
H1	13
H2	13
H3	13
H4	13
H5	13
H6	13
H7	13
H8	13
H9	13
H10	13
H11	13
H12	13
A1	14	91887.1	218554
A2	14	84397.2	221477
A3	14	89890.4	226691
A4	14	112480	270404
A5	14	112491	246054
A6	14	101480	252688
A7	14	119016	276366
A8	14	115713	265578
A9	14	111850	239795
A10	14	124873	287812
A11	14	124375	287945
A12	14	129991	282801
B1	14	78362.5	197051
B2	14	109932	253899
B3	14	103797	238464
B4	14	120646	279252
B5	14	159407	306798
B6	14	121682	278942
B7	14	114387	270472
B8	14	122612	255039
B9	14	113987	255077
B10	14	131021	297278
B11	14	141775	295307
B12	14	141576	308710
C1	14	61944.8	204850
C2	14	111816	247396
C3	14	119224	268703
C4	14	144902	271807
C5	14	346858	354806
C6	14	136570	304821
C7	14	126285	282917
C8	14	121116	251984
C9	14	114244	249030
C10	14	151543	314842
C11	14	137202	307988
C12	14	142769	284498
D1	14	89865.9	244622
D2	14	101601	243489
D3	14	113143	258814
D4	14	137469	306198
D5	14	127045	292368
D6	14	157335	363572
D7	14	124627	274533
D8	14	112728	292121
D9	14	141647	278770
D10	14	201464	326641
D11	14	136189	295075
D12	14	137561	307393
E1	14	130660	326137
E2	14	107936	267889
E3	14	107221	246463
E4	14	109797	250688
E5	14	139527	250136
E6	14	132629	292466
E7	14	131289	290021
E8	14	142393	272082
E9	14	126023	278813
E10	14	127822	272743
E11	14	201637	289454
E12	14	118990	258545
F1	14	84971.5	253551
F2	14	83926.5	209955
F3	14	105016	249087
F4	14	109952	242246
F5	14	111927	255103
F6	14	164762	266932
F7	14	119276	258338
F8	14	101039	226080
F9	14	100708	220696
F10	14	115520	242634
F11	14	125531	283274
F12	14	118834	273991
G1	14	79497.3	232703
G2	14	85217	251643
G3	14	87554.7	257422
G4	14
G5	14
G6	14
G7	14
G8	14
G9	14
G10	14
G11	14
G12	14
H1	14
H2	14
H3	14
H4	14
H5	14
H6	14
H7	14
H8	14
H9	14
H10	14
H11	14
H12	14
A1	15	91818.9	219399
A2	15	85012.3	221112
A3	15	91562.9	228269
A4	15	113886	270925
A5	15	114118	247063
A6	15	102482	254222
A7	15	120094	277063
A8	15	116880	267114
A9	15	111482	235541
A10	15	126893	288356
A11	15	125778	288633
A12	15	130556	282801
B1	15	78855.2	197090
B2	15	110452	254073
B3	15	104479	239784
B4	15	122839	281363
B5	15	161128	306815
B6	15	122698	280593
B7	15	115792	271790
B8	15	123641	255787
B9	15	115361	255855
B10	15	133564	299157
B11	15	144096	296911
B12	15	143494	309129
C1	15	62116.6	205296
C2	15	111725	248186
C3	15	119720	269703
C4	15	145247	272825
C5	15	347341	356339
C6	15	136536	305141
C7	15	126972	285253
C8	15	121034	252498
C9	15	114765	250796
C10	15	151588	316094
C11	15	143477	317743
C12	15	142590	285331
D1	15	90156.8	245853
D2	15	101984	244604
D3	15	113710	260206
D4	15	137901	307072
D5	15	127608	294053
D6	15	157983	365008
D7	15	125174	276178
D8	15	113152	293408
D9	15	141985	279669
D10	15	202645	328278
D11	15	136124	296070
D12	15	138134	308843
E1	15	130951	327656
E2	15	107966	269247
E3	15	108084	247408
E4	15	110753	251924
E5	15	140263	251404
E6	15	134072	295080
E7	15	131682	291327
E8	15	143163	273767
E9	15	126544	279986
E10	15	128101	273218
E11	15	200712	289932
E12	15	119304	260439
F1	15	85658.8	254526
F2	15	84480.9	211119
F3	15	104946	249915
F4	15	110605	244712
F5	15	113197	257291
F6	15	164735	267598
F7	15	119441	258790
F8	15	102159	228275
F9	15	101238	220765
F10	15	115727	243635
F11	15	126148	284411
F12	15	119142	275426
G1	15	79507.7	234166
G2	15	85772.6	252976
G3	15	87723.5	257272
G4	15
G5	15
G6	15
G7	15
G8	15
G9	15
G10	15
G11	15
G12	15
H1	15
H2	15
H3	15
H4	15
H5	15
H6	15
H7	15
H8	15
H9	15
H10	15
H11	15
H12	15
A1	16	94714.7	220115
A2	16	87896.4	222646
A3	16	92563.8	227254
A4	16	117033	272158
A5	16	117030	248218
A6	16	104167	255042
A7	16	121796	277965
A8	16	118796	266557
A9	16	113042	234973
A10	16	130392	289986
A11	16	129099	289386
A12	16	132828	283931
B1	16	80527	197985
B2	16	112780	255202
B3	16	106285	240774
B4	16	125529	281878
B5	16	165757	307908
B6	16	123434	280839
B7	16	117028	272449
B8	16	126601	257398
B9	16	117247	257190
B10	16	138141	298658
B11	16	147066	297118
B12	16	146211	308823
C1	16	62711.2	205361
C2	16	112452	249183
C3	16	120203	270742
C4	16	145242	272847
C5	16	348676	357305
C6	16	137669	306651
C7	16	127078	284875
C8	16	121099	253661
C9	16	115162	251013
C10	16	152511	317941
C11	16	153173	326624
C12	16	142608	286312
D1	16	90651.5	246502
D2	16	102186	245150
D3	16	114086	260424
D4	16	139189	309200
D5	16	128095	295084
D6	16	158416	366258
D7	16	125294	277055
D8	16	113636	295163
D9	16	142227	280784
D10	16	203390	329007
D11	16	136809	297701
D12	16	138239	309054
E1	16	131321	328532
E2	16	108708	269633
E3	16	108387	248666
E4	16	110520	252712
E5	16	140702	252669
E6	16	133006	295318
E7	16	131995	292880
E8	16	142856	273958
E9	16	126508	280262
E10	16	128051	274236
E11	16	200558	290804
E12	16	118384	260491
F1	16	85982.3	254947
F2	16	85311.4	211804
F3	16	105625	251104
F4	16	111122	245338
F5	16	113248	257697
F6	16	165615	269034
F7	16	119201	258642
F8	16	102026	228544
F9	16	102093	221848
F10	16	115558	244240
F11	16	125831	284673
F12	16	119729	276447
G1	16	78716.8	233777
G2	16	85884.9	254195
G3	16	87723.9	258863
G4	16
G5	16
G6	16
G7	16
G8	16
G9	16
G10	16
G11	16
G12	16
H1	16
H2	16
H3	16
H4	16
H5	16
H6	16
H7	16
H8	16
H9	16
H10	16
H11	16
H12	16
A1	17	97491.2	220478
A2	17	91541	222435
A3	17	96220.2	228603
A4	17	121778	273009
A5	17	121342	249399
A6	17	105666	255776
A7	17	124468	279059
A8	17	122178	266395
A9	17	116855	234126
A10	17	138725	290921
A11	17	135339	289354
A12	17	137804	283530
B1	17	84109.1	199294
B2	17	116088	255853
B3	17	109050	240771
B4	17	130442	282280
B5	17	173523	308572
B6	17	125040	281905
B7	17	119785	272951
B8	17	129852	258292
B9	17	122665	257767
B10	17	147344	300117
B11	17	153876	299348
B12	17	154033	309813
C1	17	62411.2	206146
C2	17	112288	250642
C3	17	119955	271416
C4	17	145286	273877
C5	17	348908	357867
C6	17	138034	307974
C7	17	127672	286222
C8	17	121877	254932
C9	17	115810	251897
C10	17	153244	317939
C11	17	160967	331251
C12	17	142710	286472
D1	17	89841.7	246614
D2	17	102128	246637
D3	17	112866	260216
D4	17	138152	309553
D5	17	127953	295542
D6	17	158437	366800
D7	17	125395	277309
D8	17	113842	294572
D9	17	142699	281282
D10	17	204529	329727
D11	17	137039	298250
D12	17	138915	310404
E1	17	131841	328555
E2	17	108674	270768
E3	17	108362	249644
E4	17	110622	252951
E5	17	140370	253091
E6	17	132710	295263
E7	17	132107	293003
E8	17	143828	275365
E9	17	127857	282208
E10	17	129529	275911
E11	17	199324	291354
E12	17	119402	261481
F1	17	86145.3	255673
F2	17	85526.5	212643
F3	17	105674	251977
F4	17	111355	245921
F5	17	113660	258898
F6	17	160309	269297
F7	17	119587	259256
F8	17	103741	229482
F9	17	102031	222624
F10	17	116709	245732
F11	17	126368	286062
F12	17	120307	277212
G1	17	79592	234701
G2	17	85972.7	254788
G3	17	87884	258642
G4	17
G5	17
G6	17
G7	17
G8	17
G9	17
G10	17
G11	17
G12	17
H1	17
H2	17
H3	17
H4	17
H5	17
H6	17
H7	17
H8	17
H9	17
H10	17
H11	17
H12	17
A1	18	104447	220670
A2	18	98626.4	222958
A3	18	103135	229338
A4	18	130397	272376
A5	18	130218	250795
A6	18	109904	256663
A7	18	129687	280118
A8	18	129295	266716
A9	18	124632	234226
A10	18	151304	289867
A11	18	145970	289143
A12	18	148596	283339
B1	18	89578.7	199311
B2	18	123462	256333
B3	18	114938	240757
B4	18	141793	283455
B5	18	189135	308820
B6	18	127726	281561
B7	18	124536	272969
B8	18	136707	258847
B9	18	130224	256954
B10	18	163523	299990
B11	18	166730	299888
B12	18	167337	310285
C1	18	63140.1	207103
C2	18	112933	250678
C3	18	120445	271779
C4	18	146259	273969
C5	18	350319	358726
C6	18	137940	307889
C7	18	127603	286833
C8	18	121633	255063
C9	18	115249	252473
C10	18	153127	319013
C11	18	166263	325432
C12	18	141958	287358
D1	18	90563.5	247423
D2	18	102276	246963
D3	18	113661	260623
D4	18	138768	309974
D5	18	128224	296667
D6	18	158646	366944
D7	18	125497	277372
D8	18	113275	295196
D9	18	142270	282163
D10	18	204110	330013
D11	18	137122	298609
D12	18	138904	310929
E1	18	132166	329225
E2	18	109123	271547
E3	18	109183	249684
E4	18	110869	253367
E5	18	141230	253420
E6	18	133049	295886
E7	18	132361	293149
E8	18	143678	275244
E9	18	127759	282051
E10	18	128594	274042
E11	18	198008	290946
E12	18	118662	260598
F1	18	86622.7	256867
F2	18	86165.2	212802
F3	18	105904	252158
F4	18	110902	245872
F5	18	113867	259092
F6	18	161600	269454
F7	18	119663	259845
F8	18	103968	230358
F9	18	102798	223512
F10	18	116933	246067
F11	18	125962	286156
F12	18	120481	278726
G1	18	79147.2	234170
G2	18	85982.3	256042
G3	18	88369.4	259924
G4	18
G5	18
G6	18
G7	18
G8	18
G9	18
G10	18
G11	18
G12	18
H1	18
H2	18
H3	18
H4	18
H5	18
H6	18
H7	18
H8	18
H9	18
H10	18
H11	18
H12	18
A1	19	118109	222005
A2	19	111602	223079
A3	19	115566	230316
A4	19	148734	275009
A5	19	146444	251704
A6	19	116777	257643
A7	19	138880	281256
A8	19	144266	267694
A9	19	139389	233341
A10	19	178864	291650
A11	19	169507	290799
A12	19	170522	285894
B1	19	101477	199824
B2	19	136948	256823
B3	19	126747	242223
B4	19	162078	284587
B5	19	218664	309778
B6	19	134151	283578
B7	19	134214	274099
B8	19	150946	259794
B9	19	146762	259220
B10	19	196138	301111
B11	19	187427	298515
B12	19	194549	311800
C1	19	62772.6	207048
C2	19	113415	252475
C3	19	118248	270968
C4	19	146420	274083
C5	19	350848	359972
C6	19	138971	309952
C7	19	128181	288008
C8	19	122470	256001
C9	19	116254	254016
C10	19	153022	319378
C11	19	166112	323880
C12	19	142369	288106
D1	19	91246.4	248482
D2	19	100508	244922
D3	19	114006	262159
D4	19	139222	311267
D5	19	129001	297592
D6	19	157777	366992
D7	19	125957	278713
D8	19	113511	295756
D9	19	143105	284076
D10	19	201603	328467
D11	19	136979	298981
D12	19	139021	311012
E1	19	132757	329890
E2	19	110793	271864
E3	19	107980	248689
E4	19	111903	255479
E5	19	141470	253780
E6	19	133796	296917
E7	19	133371	295105
E8	19	146203	276133
E9	19	129001	283354
E10	19	129268	275272
E11	19	198223	291847
E12	19	120085	263024
F1	19	87752	258043
F2	19	86660	213778
F3	19	107273	253596
F4	19	112551	247692
F5	19	115061	260433
F6	19	162904	270696
F7	19	120927	262328
F8	19	104852	231122
F9	19	104485	224595
F10	19	118048	246864
F11	19	126115	285833
F12	19	121352	279226
G1	19	79455	235438
G2	19	86334.8	256419
G3	19	88565.2	261585
G4	19
G5	19
G6	19
G7	19
G8	19
G9	19
G10	19
G11	19
G12	19
H1	19
H2	19
H3	19
H4	19
H5	19
H6	19
H7	19
H8	19
H9	19
H10	19
H11	19
H12	19
A1	20	141930	222153
A2	20	137680	223069
A3	20	138578	230324
A4	20	181657	274300
A5	20	176911	252487
A6	20	130646	258959
A7	20	156784	281474
A8	20	172650	267974
A9	20	167893	232000
A10	20	228281	290664
A11	20	212476	290654
A12	20	212452	285470
B1	20	122005	200340
B2	20	163641	258596
B3	20	148698	242491
B4	20	200002	284591
B5	20	272544	309334
B6	20	144699	284177
B7	20	152143	274263
B8	20	175857	259389
B9	20	175917	258907
B10	20	254340	301215
B11	20	230291	298854
B12	20	243544	311554
C1	20	63074.5	208015
C2	20	113573	253580
C3	20	117902	270290
C4	20	146582	274326
C5	20	350509	360474
C6	20	138864	309860
C7	20	128027	287705
C8	20	121983	255995
C9	20	116654	254489
C10	20	152624	319846
C11	20	165050	323142
C12	20	141924	288849
D1	20	90997.2	249291
D2	20	100631	245059
D3	20	112807	260883
D4	20	138804	310233
D5	20	128809	297799
D6	20	157538	366771
D7	20	125788	278647
D8	20	113646	296342
D9	20	142645	283583
D10	20	201327	329308
D11	20	135787	298266
D12	20	138963	312054
E1	20	132791	330418
E2	20	112213	272634
E3	20	108856	247936
E4	20	111618	254328
E5	20	141806	253990
E6	20	133395	297559
E7	20	133641	294640
E8	20	148338	276472
E9	20	131399	283386
E10	20	130467	277238
E11	20	197483	292440
E12	20	120553	263017
F1	20	87861.1	257649
F2	20	88668.5	214395
F3	20	108279	253895
F4	20	112468	247418
F5	20	115580	260686
F6	20	162919	271659
F7	20	120779	261599
F8	20	106455	231173
F9	20	106128	225141
F10	20	118660	247222
F11	20	126242	286599
F12	20	122635	279823
G1	20	79910.8	235995
G2	20	87182.3	256641
G3	20	88911.3	260897
G4	20
G5	20
G6	20
G7	20
G8	20
G9	20
G10	20
G11	20
G12	20
H1	20
H2	20
H3	20
H4	20
H5	20
H6	20
H7	20
H8	20
H9	20
H10	20
H11	20
H12	20
A1	21	183562	221427
A2	21	184558	224085
A3	21	182414	231447
A4	21	242403	274836
A5	21	232848	253188
A6	21	156330	259258
A7	21	190450	282111
A8	21	224742	267934
A9	21	220941	232157
A10	21	317858	291863
A11	21	289297	290538
A12	21	288265	285782
B1	21	161476	200330
B2	21	210988	259031
B3	21	188805	242818
B4	21	269894	285697
B5	21	368317	309548
B6	21	166025	284987
B7	21	187254	275153
B8	21	225125	260788
B9	21	231001	259212
B10	21	358108	301769
B11	21	310314	299863
B12	21	331591	309903
C1	21	63526.3	208339
C2	21	114323	254314
C3	21	118664	271546
C4	21	146429	274543
C5	21	350557	361106
C6	21	139220	310723
C7	21	128356	288160
C8	21	122428	256687
C9	21	116462	254674
C10	21	153614	319998
C11	21	164900	324472
C12	21	142055	289055
D1	21	91594.5	249766
D2	21	100442	245468
D3	21	113163	261225
D4	21	139103	311531
D5	21	129392	298674
D6	21	157345	366592
D7	21	125994	279146
D8	21	114125	297255
D9	21	143145	283637
D10	21	201764	329514
D11	21	136790	299599
D12	21	139132	312025
E1	21	132120	330733
E2	21	115068	273500
E3	21	110090	248874
E4	21	112576	256107
E5	21	142974	254292
E6	21	133652	296823
E7	21	135467	295043
E8	21	152842	276837
E9	21	135549	284921
E10	21	132011	276382
E11	21	198327	293112
E12	21	122258	263577
F1	21	88181.4	258593
F2	21	90824.7	214611
F3	21	110131	254535
F4	21	112951	248690
F5	21	117251	261133
F6	21	162337	270749
F7	21	121956	261087
F8	21	110010	232273
F9	21	109576	225586
F10	21	120016	248120
F11	21	126641	287274
F12	21	125130	281604
G1	21	79793.9	236359
[truncated: 10,679 more rows]

## Sheet: Amplification Data
Block Type	96alum
Chemistry	SYBR_GREEN
Experiment File Name	C:\Users\abi2\Desktop\20210517 adipoq-cre and adipoq-cre-prdm16 sham and CNV choro n4-6 TNFa and PLGF.eds
Experiment Run End Time	2021-05-17 17:01:00 PM EDT
Instrument Type	sds7500
Passive Reference	ROX
Well	Cycle	Target Name	Rn	ΔRn
A1	1	Bact	0.495551	0.037915
A1	2	Bact	0.475949	0.0218966
A1	3	Bact	0.469183	0.0187131
A1	4	Bact	0.452468	0.00558112
A1	5	Bact	0.438238	-0.00506578
A1	6	Bact	0.42855	-0.0111702
A1	7	Bact	0.425303	-0.0108342
A1	8	Bact	0.427291	-0.00526299
A1	9	Bact	0.424782	-0.00418849
A1	10	Bact	0.426173	0.000784842
A1	11	Bact	0.419275	-0.00252964
A1	12	Bact	0.419734	0.00151213
A1	13	Bact	0.417722	0.00308349
A1	14	Bact	0.420432	0.00937662
A1	15	Bact	0.418502	0.0110296
A1	16	Bact	0.430296	0.0264068
A1	17	Bact	0.442182	0.0418756
A1	18	Bact	0.473317	0.0765937
A1	19	Bact	0.532012	0.138872
A1	20	Bact	0.638885	0.249328
A1	21	Bact	0.828998	0.443024
A1	22	Bact	1.17573	0.793338
A1	23	Bact	1.6628	1.28399
A1	24	Bact	2.22617	1.85095
A1	25	Bact	2.60813	2.23649
A1	26	Bact	2.8909	2.52285
A1	27	Bact	3.10204	2.73756
A1	28	Bact	3.26227	2.90138
A1	29	Bact	3.38643	3.02912
A1	30	Bact	3.45849	3.10476
A1	31	Bact	3.52365	3.17351
A1	32	Bact	3.57384	3.22728
A1	33	Bact	3.6107	3.26772
A1	34	Bact	3.63332	3.29393
A1	35	Bact	3.69429	3.35848
A1	36	Bact	3.72229	3.39006
A1	37	Bact	3.75386	3.42522
A1	38	Bact	3.78782	3.46276
A1	39	Bact	3.8083	3.48682
A1	40	Bact	3.84919	3.53129
A2	1	Bact	0.353194	0.00786592
A2	2	Bact	0.346202	-0.00170114
A2	3	Bact	0.355729	0.0052503
A2	4	Bact	0.354907	0.00185346
A2	5	Bact	0.355488	-0.000140565
A2	6	Bact	0.354816	-0.00338846
A2	7	Bact	0.35407	-0.00670928
A2	8	Bact	0.359859	-0.00349565
A2	9	Bact	0.369566	0.0036361
A2	10	Bact	0.36886	0.000354737
A2	11	Bact	0.370512	-0.000568697
A2	12	Bact	0.374837	0.00118054
A2	13	Bact	0.376001	-0.000230725
A2	14	Bact	0.381065	0.00225824
A2	15	Bact	0.384476	0.00309371
A2	16	Bact	0.394781	0.0108234
A2	17	Bact	0.411541	0.0250081
A2	18	Bact	0.442354	0.0532458
A2	19	Bact	0.500282	0.108599
A2	20	Bact	0.617208	0.22295
A2	21	Bact	0.82361	0.426777
A2	22	Bact	1.18563	0.78622
A2	23	Bact	1.73043	1.32845
A2	24	Bact	2.40805	2.00349
A2	25	Bact	2.92523	2.51809
A2	26	Bact	3.28527	2.87556
A2	27	Bact	3.55679	3.14451
A2	28	Bact	3.74843	3.33357
A2	29	Bact	3.88899	3.47155
A2	30	Bact	3.99799	3.57798
A2	31	Bact	4.06552	3.64293
A2	32	Bact	4.12837	3.70321
A2	33	Bact	4.16513	3.7374
A2	34	Bact	4.22228	3.79197
A2	35	Bact	4.26514	3.83225
A2	36	Bact	4.29721	3.86175
A2	37	Bact	4.33442	3.89638
A2	38	Bact	4.34619	3.90558
A2	39	Bact	4.36524	3.92205
A2	40	Bact	4.399	3.95324
A3	1	Bact	0.379738	-0.00321448
A3	2	Bact	0.382115	-0.0018809
A3	3	Bact	0.387355	0.00231598
A3	4	Bact	0.388171	0.00208794
A3	5	Bact	0.386592	-0.000534449
A3	6	Bact	0.387515	-0.000654308
A3	7	Bact	0.38701	-0.00220307
A3	8	Bact	0.389539	-0.000716614
A3	9	Bact	0.389899	-0.00140001
A3	10	Bact	0.392124	-0.000218368
A3	11	Bact	0.392174	-0.00121242
A3	12	Bact	0.393952	-0.000477398
A3	13	Bact	0.394909	-0.000563998
A3	14	Bact	0.396533	1.67057e-05
A3	15	Bact	0.401119	0.00356
A3	16	Bact	0.407315	0.00871208
A3	17	Bact	0.420906	0.0212601
A3	18	Bact	0.449707	0.0490176
A3	19	Bact	0.501771	0.100039
A3	20	Bact	0.601664	0.198888
A3	21	Bact	0.788147	0.384327
A3	22	Bact	1.11055	0.70569
A3	23	Bact	1.61084	1.20494
A3	24	Bact	2.26141	1.85446
A3	25	Bact	2.82149	2.41349
A3	26	Bact	3.18798	2.77895
A3	27	Bact	3.46321	3.05313
A3	28	Bact	3.66677	3.25565
A3	29	Bact	3.82762	3.41545
A3	30	Bact	3.92071	3.50751
A3	31	Bact	4.00331	3.58906
A3	32	Bact	4.06518	3.64989
A3	33	Bact	4.12853	3.71219
A3	34	Bact	4.17063	3.75325
A3	35	Bact	4.2121	3.79367
A3	36	Bact	4.24957	3.83011
A3	37	Bact	4.28268	3.86217
A3	38	Bact	4.29806	3.87651
A3	39	Bact	4.32501	3.90241
A3	40	Bact	4.34852	3.92488
A4	1	Bact	0.41017	-0.00143028
A4	2	Bact	0.410085	-0.00177747
A4	3	Bact	0.41387	0.00174454
A4	4	Bact	0.415105	0.002717
A4	5	Bact	0.413175	0.000525019
A4	6	Bact	0.412297	-0.000615329
A4	7	Bact	0.411218	-0.00195723
A4	8	Bact	0.412092	-0.00134535
A4	9	Bact	0.41383	0.000129484
A4	10	Bact	0.410948	-0.00301489
A4	11	Bact	0.413383	-0.000841877
A4	12	Bact	0.412508	-0.00197945
A4	13	Bact	0.413343	-0.00140679
A4	14	Bact	0.415971	0.000958535
A4	15	Bact	0.420361	0.00508634
A4	16	Bact	0.430018	0.0144799
A4	17	Bact	0.446059	0.0302588
A4	18	Bact	0.47874	0.0626777
A4	19	Bact	0.540834	0.124509
A4	20	Bact	0.662255	0.245667
A4	21	Bact	0.881991	0.465141
A4	22	Bact	1.2581	0.840983
A4	23	Bact	1.82076	1.40339
A4	24	Bact	2.53456	2.11692
A4	25	Bact	3.09387	2.67597
A4	26	Bact	3.45211	3.03394
A4	27	Bact	3.70954	3.29112
A4	28	Bact	3.8949	3.47621
A4	29	Bact	4.03155	3.6126
A4	30	Bact	4.12741	3.7082
A4	31	Bact	4.19407	3.77459
A4	32	Bact	4.2501	3.83036
A4	33	Bact	4.30291	3.88291
A4	34	Bact	4.33783	3.91757
A4	35	Bact	4.37473	3.95421
A4	36	Bact	4.40652	3.98573
A4	37	Bact	4.42591	4.00486
A4	38	Bact	4.44504	4.02373
A4	39	Bact	4.45885	4.03728
A4	40	Bact	4.46949	4.04765
A5	1	Bact	0.436642	-0.0151493
A5	2	Bact	0.453796	0.00158498
A5	3	Bact	0.45435	0.00171831
A5	4	Bact	0.456952	0.00390046
A5	5	Bact	0.45258	-0.000891767
A5	6	Bact	0.451882	-0.00201068
A5	7	Bact	0.453069	-0.0012436
A5	8	Bact	0.454331	-0.000401637
A5	9	Bact	0.453385	-0.00176826
A5	10	Bact	0.453901	-0.00167234
A5	11	Bact	0.455797	-0.000195909
A5	12	Bact	0.455656	-0.000757514
A5	13	Bact	0.456009	-0.000824668
A5	14	Bact	0.45718	-7.39266e-05
A5	15	Bact	0.461896	0.00422153
A5	16	Bact	0.471481	0.0133862
A5	17	Bact	0.486538	0.028023
A5	18	Bact	0.519222	0.060287
A5	19	Bact	0.581809	0.122454
A5	20	Bact	0.700673	0.240897
A5	21	Bact	0.919664	0.459468
A5	22	Bact	1.29244	0.831823
A5	23	Bact	1.85254	1.39151
A5	24	Bact	2.54544	2.08398
A5	25	Bact	3.08669	2.62482
A5	26	Bact	3.43061	2.96832
A5	27	Bact	3.68132	3.21861
A5	28	Bact	3.86493	3.40179
A5	29	Bact	3.99487	3.53131
A5	30	Bact	4.08771	3.62373
A5	31	Bact	4.15321	3.68881
A5	32	Bact	4.20862	3.7438
A5	33	Bact	4.25641	3.79117
A5	34	Bact	4.28261	3.81695
A5	35	Bact	4.32008	3.854
A5	36	Bact	4.34322	3.87672
A5	37	Bact	4.35385	3.88693
A5	38	Bact	4.37352	3.90618
A5	39	Bact	4.39332	3.92556
A5	40	Bact	4.40975	3.94157
A6	1	Bact	0.378657	-0.0122584
A6	2	Bact	0.385126	-0.00670039
A6	3	Bact	0.392019	-0.000718208
A6	4	Bact	0.39559	0.00194158
A6	5	Bact	0.397787	0.00322823
A6	6	Bact	0.394458	-0.00101199
A6	7	Bact	0.395049	-0.00133196
A6	8	Bact	0.395946	-0.00134565
A6	9	Bact	0.397538	-0.000664492
A6	10	Bact	0.398677	-0.000436751
A6	11	Bact	0.400088	6.3235e-05
A6	12	Bact	0.399766	-0.00116922
A6	13	Bact	0.401144	-0.000702701
A6	14	Bact	0.401603	-0.00115451
A6	15	Bact	0.403118	-0.000550307
A6	16	Bact	0.408432	0.00385274
A6	17	Bact	0.413119	0.00762922
A6	18	Bact	0.428205	0.0218037
A6	19	Bact	0.45325	0.0459378
A6	20	Bact	0.504506	0.0962832
A6	21	Bact	0.602992	0.193859
A6	22	Bact	0.785632	0.375588
A6	23	Bact	1.10768	0.696729
A6	24	Bact	1.61742	1.20556
A6	25	Bact	2.30613	1.89335
A6	26	Bact	2.95211	2.53843
A6	27	Bact	3.37999	2.96539
A6	28	Bact	3.66653	3.25102
A6	29	Bact	3.87956	3.46314
A6	30	Bact	4.01823	3.6009
A6	31	Bact	4.12477	3.70653
A6	32	Bact	4.21371	3.79455
A6	33	Bact	4.27304	3.85297
A6	34	Bact	4.32527	3.90429
A6	35	Bact	4.37863	3.95675
A6	36	Bact	4.41238	3.98959
A6	37	Bact	4.43006	4.00635
A6	38	Bact	4.44846	4.02384
A6	39	Bact	4.4617	4.03617
A6	40	Bact	4.49055	4.06411
A7	1	Bact	0.428487	0.000517631
A7	2	Bact	0.429643	0.00136131
A7	3	Bact	0.430865	0.00227062
A7	4	Bact	0.431368	0.00246002
A7	5	Bact	0.431512	0.00229131
A7	6	Bact	0.427599	-0.00193468
A7	7	Bact	0.429052	-0.000794642
A7	8	Bact	0.428359	-0.00180013
A7	9	Bact	0.428006	-0.00246627
A7	10	Bact	0.428797	-0.00198755
A7	11	Bact	0.43057	-0.000527971
A7	12	Bact	0.429767	-0.00164382
A7	13	Bact	0.430637	-0.00108672
A7	14	Bact	0.430644	-0.00139216
A7	15	Bact	0.433455	0.0011057
A7	16	Bact	0.438168	0.00550629
A7	17	Bact	0.446026	0.0130512
A7	18	Bact	0.462972	0.0296845
A7	19	Bact	0.493783	0.0601825
A7	20	Bact	0.55701	0.123096
A7	21	Bact	0.67509	0.240864
A7	22	Bact	0.894871	0.460332
A7	23	Bact	1.26805	0.833198
A7	24	Bact	1.8339	1.39873
A7	25	Bact	2.53734	2.10186
A7	26	Bact	3.07614	2.64035
A7	27	Bact	3.43192	2.99581
A7	28	Bact	3.69096	3.25454
A7	29	Bact	3.87609	3.43936
A7	30	Bact	4.01877	3.58173
A7	31	Bact	4.10737	3.67002
A7	32	Bact	4.18083	3.74316
A7	33	Bact	4.24752	3.80953
A7	34	Bact	4.29544	3.85715
A7	35	Bact	4.3477	3.90909
A7	36	Bact	4.37047	3.93155
A7	37	Bact	4.3977	3.95847
A7	38	Bact	4.41864	3.9791
A7	39	Bact	4.43742	3.99757
A7	40	Bact	4.45931	4.01914
A8	1	Bact	0.430039	-0.00231443
A8	2	Bact	0.429852	-0.00268353
A8	3	Bact	0.432694	-2.38422e-05
A8	4	Bact	0.434339	0.00143842
A8	5	Bact	0.432809	-0.000274435
A8	6	Bact	0.4336	0.000334524
A8	7	Bact	0.434627	0.00117946
A8	8	Bact	0.432048	-0.00158166
A8	9	Bact	0.433373	-0.000439389
A8	10	Bact	0.433374	-0.000621265
A8	11	Bact	0.43365	-0.000527559
A8	12	Bact	0.433308	-0.00105145
A8	13	Bact	0.432474	-0.00206829
A8	14	Bact	0.435701	0.000976945
A8	15	Bact	0.437565	0.00265855
A8	16	Bact	0.445668	0.0105794
A8	17	Bact	0.458634	0.0233626
A8	18	Bact	0.484765	0.0493116
A8	19	Bact	0.538924	0.103288
A8	20	Bact	0.644282	0.208464
A8	21	Bact	0.838798	0.402797
A8	22	Bact	1.17945	0.743269
A8	23	Bact	1.70736	1.27099
A8	24	Bact	2.40144	1.96489
A8	25	Bact	3.01609	2.57936
A8	26	Bact	3.42054	2.98362
A8	27	Bact	3.71729	3.2802
A8	28	Bact	3.91092	3.47364
A8	29	Bact	4.07535	3.63789
A8	30	Bact	4.18719	3.74955
A8	31	Bact	4.26341	3.82559
A8	32	Bact	4.33788	3.89988
A8	33	Bact	4.39409	3.95591
A8	34	Bact	4.445	4.00663
A8	35	Bact	4.48324	4.04469
A8	36	Bact	4.50216	4.06342
A8	37	Bact	4.53041	4.0915
A8	38	Bact	4.54301	4.10391
A8	39	Bact	4.56411	4.12483
A8	40	Bact	4.58468	4.14521
A9	1	Bact	0.470114	-0.000479478
A9	2	Bact	0.470768	0.000525412
A9	3	Bact	0.472599	0.00270782
A9	4	Bact	0.471867	0.00232645
A9	5	Bact	0.471053	0.00186298
A9	6	Bact	0.467623	-0.00121606
A9	7	Bact	0.46794	-0.000548562
A9	8	Bact	0.465654	-0.00248406
A9	9	Bact	0.465925	-0.00186228
A9	10	Bact	0.464564	-0.00287289
A9	11	Bact	0.465604	-0.00148215
A9	12	Bact	0.462717	-0.00401805
A9	13	Bact	0.465945	-0.000439994
A9	14	Bact	0.466442	0.000407599
A9	15	Bact	0.473302	0.00761918
A9	16	Bact	0.481083	0.0157507
A9	17	Bact	0.499112	0.0341305
A9	18	Bact	0.532104	0.0674727
A9	19	Bact	0.597364	0.133084
A9	20	Bact	0.723677	0.259748
A9	21	Bact	0.951685	0.488106
A9	22	Bact	1.34301	0.879783
A9	23	Bact	1.92868	1.4658
A9	24	Bact	2.63045	2.16792
A9	25	Bact	3.21115	2.74898
A9	26	Bact	3.58869	3.12686
A9	27	Bact	3.85094	3.38946
A9	28	Bact	4.04254	3.58141
A9	29	Bact	4.19461	3.73384
A9	30	Bact	4.31624	3.85581
A9	31	Bact	4.38047	3.9204
A9	32	Bact	4.44966	3.98994
A9	33	Bact	4.49742	4.03805
A9	34	Bact	4.5486	4.08958
A9	35	Bact	4.59008	4.13141
A9	36	Bact	4.61902	4.1607
A9	37	Bact	4.64615	4.18819
A9	38	Bact	4.66121	4.20359
A9	39	Bact	4.68265	4.22539
A9	40	Bact	4.69989	4.24297
A10	1	Bact	0.414295	-0.0059225
A10	2	Bact	0.420816	-0.000361719
A10	3	Bact	0.425451	0.00331332
A10	4	Bact	0.424402	0.00130333
A10	5	Bact	0.42601	0.00195135
A10	6	Bact	0.422563	-0.00245525
A10	7	Bact	0.425059	-0.000919722
A10	8	Bact	0.425703	-0.00123643
A10	9	Bact	0.426376	-0.00152313
A10	10	Bact	0.427104	-0.00175554
A10	11	Bact	0.427731	-0.00208843
A10	12	Bact	0.428693	-0.00208715
A10	13	Bact	0.42967	-0.0020699
A10	14	Bact	0.433872	0.00117155
A10	15	Bact	0.440057	0.00639601
A10	16	Bact	0.449649	0.0150284
A10	17	Bact	0.476848	0.0412668
A10	18	Bact	0.521976	0.0854347
A10	19	Bact	0.613281	0.17578
A10	20	Bact	0.785376	0.346915
A10	21	Bact	1.08906	0.649642
A10	22	Bact	1.58605	1.14567
A10	23	Bact	2.26094	1.8196
A10	24	Bact	2.94952	2.50722
A10	25	Bact	3.39853	2.95527
A10	26	Bact	3.72399	3.27977
A10	27	Bact	3.93715	3.49196
A10	28	Bact	4.10358	3.65744
A10	29	Bact	4.23175	3.78465
A10	30	Bact	4.32109	3.87302
A10	31	Bact	4.3747	3.92568
A10	32	Bact	4.45693	4.00694
A10	33	Bact	4.48943	4.03848
A10	34	Bact	4.53393	4.08202
A10	35	Bact	4.56999	4.11712
A10	36	Bact	4.59407	4.14024
A10	37	Bact	4.61223	4.15745
A10	38	Bact	4.62434	4.1686
A10	39	Bact	4.63842	4.18171
A10	40	Bact	4.65966	4.20199
A11	1	Bact	0.403876	-0.0316549
A11	2	Bact	0.426607	-0.00846938
A11	3	Bact	0.434343	-0.000280372
A11	4	Bact	0.434724	0.000554559
A11	5	Bact	0.434666	0.000949935
A11	6	Bact	0.432888	-0.000373418
A11	7	Bact	0.433488	0.000680113
A11	8	Bact	0.432234	-0.000120299
A11	9	Bact	0.430898	-0.00100291
A11	10	Bact	0.431085	-0.000362346
A11	11	Bact	0.430655	-0.000337889
A11	12	Bact	0.427972	-0.00256753
A11	13	Bact	0.430636	0.000550079
A11	14	Bact	0.431942	0.00231007
A11	15	Bact	0.435771	0.0065929
A11	16	Bact	0.446113	0.0173885
A11	17	Bact	0.467726	0.0394554
A11	18	Bact	0.504838	0.0770211
A11	19	Bact	0.5829	0.155536
A11	20	Bact	0.731026	0.304116
A11	21	Bact	0.995728	0.569272
A11	22	Bact	1.4487	1.0227
A11	23	Bact	2.10102	1.67547
A11	24	Bact	2.83506	2.40997
A11	25	Bact	3.39003	2.96539
A11	26	Bact	3.754	3.32981
A11	27	Bact	4.0261	3.60237
A11	28	Bact	4.20331	3.78003
A11	29	Bact	4.35799	3.93517
A11	30	Bact	4.44371	4.02134
A11	31	Bact	4.53035	4.10844
A11	32	Bact	4.59591	4.17444
A11	33	Bact	4.653	4.23198
A11	34	Bact	4.6885	4.26794
A11	35	Bact	4.73225	4.31215
A11	36	Bact	4.76482	4.34517
A11	37	Bact	4.78534	4.36615
A11	38	Bact	4.79462	4.37587
A11	39	Bact	4.8147	4.39641
A11	40	Bact	4.81355	4.39571
A12	1	Bact	0.466387	-0.0177002
A12	2	Bact	0.47884	-0.00323453
A12	3	Bact	0.483076	0.00301528
A12	4	Bact	0.479724	0.0016757
A12	5	Bact	0.478786	0.00275165
A12	6	Bact	0.471612	-0.00240886
A12	7	Bact	0.467103	-0.00490472
A12	8	Bact	0.470171	0.000175654
A12	9	Bact	0.468801	0.000819472
A12	10	Bact	0.463359	-0.00260929
A12	11	Bact	0.463065	-0.000889991
A12	12	Bact	0.459681	-0.00226072
A12	13	Bact	0.457072	-0.00285701
A12	14	Bact	0.459657	0.00174107
A12	15	Bact	0.461654	0.00575175
A12	16	Bact	0.467817	0.0139277
A12	17	Bact	0.486029	0.0341536
A12	18	Bact	0.524446	0.0745835
A12	19	Bact	0.596452	0.148603
A12	20	Bact	0.744218	0.298382
A12	21	Bact	1.00869	0.564866
A12	22	Bact	1.45386	1.01205
A12	23	Bact	2.07673	1.63693
A12	24	Bact	2.75064	2.31286
A12	25	Bact	3.2252	2.78943
A12	26	Bact	3.53737	3.10361
A12	27	Bact	3.77472	3.34297
A12	28	Bact	3.94997	3.52024
A12	29	Bact	4.10061	3.67289
A12	30	Bact	4.18345	3.75775
A12	31	Bact	4.26167	3.83798
A12	32	Bact	4.32626	3.90458
A12	33	Bact	4.38312	3.96346
A12	34	Bact	4.42198	4.00433
A12	35	Bact	4.4612	4.04556
A12	36	Bact	4.47165	4.05802
A12	37	Bact	4.48905	4.07744
A12	38	Bact	4.50418	4.09459
A12	39	Bact	4.51518	4.1076
A12	40	Bact	4.54162	4.13605
B1	1	Bact	0.406254	0.0178891
B1	2	Bact	0.386903	-0.00199708
B1	3	Bact	0.392117	0.00268003
B1	4	Bact	0.393158	0.00318526
B1	5	Bact	0.391103	0.000594004
B1	6	Bact	0.388398	-0.00264742
B1	7	Bact	0.388307	-0.00327405
B1	8	Bact	0.391979	-0.000137755
B1	9	Bact	0.393848	0.00119455
B1	10	Bact	0.389752	-0.00343739
B1	11	Bact	0.391435	-0.00229105
B1	12	Bact	0.393819	-0.000443169
B1	13	Bact	0.392806	-0.00199212
B1	14	Bact	0.397677	0.00234283
B1	15	Bact	0.400096	0.0042263
B1	16	Bact	0.406733	0.010327
B1	17	Bact	0.422035	0.0250927
B1	18	Bact	0.449442	0.051964
B1	19	Bact	0.507833	0.109818
B1	20	Bact	0.608986	0.210435
B1	21	Bact	0.80605	0.406963
B1	22	Bact	1.13466	0.735034
B1	23	Bact	1.65019	1.25003
B1	24	Bact	2.27191	1.87122
B1	25	Bact	2.76069	2.35946
B1	26	Bact	3.1026	2.70083
B1	27	Bact	3.36499	2.96269
B1	28	Bact	3.56509	3.16225
B1	29	Bact	3.70165	3.29828
B1	30	Bact	3.80078	3.39687
B1	31	Bact	3.87828	3.47384
B1	32	Bact	3.93955	3.53457
B1	33	Bact	3.98426	3.57874
B1	34	Bact	4.02354	3.61748
B1	35	Bact	4.08813	3.68154
B1	36	Bact	4.12505	3.71792
B1	37	Bact	4.14666	3.73899
B1	38	Bact	4.17348	3.76528
B1	39	Bact	4.19402	3.78529
B1	40	Bact	4.21185	3.80258
B2	1	Bact	0.439004	-0.00709282
B2	2	Bact	0.446282	0.0012801
B2	3	Bact	0.449913	0.00600675
B2	4	Bact	0.444318	0.00150769
B2	5	Bact	0.440765	-0.000949936
B2	6	Bact	0.437183	-0.00343575
B2	7	Bact	0.437238	-0.00228527
B2	8	Bact	0.437822	-0.000605711
B2	9	Bact	0.434853	-0.00247909
B2	10	Bact	0.434805	-0.00143134
B2	11	Bact	0.434559	-0.000581951
B2	12	Bact	0.433227	-0.000818082
B2	13	Bact	0.432934	-1.50063e-05
B2	14	Bact	0.432975	0.00112108
B2	15	Bact	0.434724	0.00396663
B2	16	Bact	0.441924	0.0122618
B2	17	Bact	0.453729	0.025163
B2	18	Bact	0.481648	0.0541777
B2	19	Bact	0.533238	0.106863
B2	20	Bact	0.632808	0.207528
B2	21	Bact	0.814529	0.390346
B2	22	Bact	1.14165	0.718566
B2	23	Bact	1.64489	1.2229
B2	24	Bact	2.29744	1.87655
B2	25	Bact	2.86304	2.44324
B2	26	Bact	3.22684	2.80814
B2	27	Bact	3.51009	3.09248
B2	28	Bact	3.71588	3.29936
B2	29	Bact	3.85742	3.44201
B2	30	Bact	3.95962	3.5453
B2	31	Bact	4.04764	3.63441
B2	32	Bact	4.10677	3.69464
B2	33	Bact	4.15291	3.74187
B2	34	Bact	4.19009	3.78015
B2	35	Bact	4.25396	3.84512
B2	36	Bact	4.27442	3.86667
B2	37	Bact	4.31134	3.90468
B2	38	Bact	4.3378	3.93225
B2	39	Bact	4.35463	3.95017
B2	40	Bact	4.38529	3.98193
B3	1	Bact	0.436445	-0.00283497
B3	2	Bact	0.441966	0.00309266
B3	3	Bact	0.44175	0.00328349
B3	4	Bact	0.441727	0.00366714
B3	5	Bact	0.435104	-0.00254848
B3	6	Bact	0.433196	-0.00405004
B3	7	Bact	0.435931	-0.000908059
B3	8	Bact	0.437161	0.000728572
B3	9	Bact	0.435302	-0.000723479
B3	10	Bact	0.434018	-0.00160085
B3	11	Bact	0.433534	-0.00167824
B3	12	Bact	0.43612	0.00131481
B3	13	Bact	0.433494	-0.000904588
B3	14	Bact	0.435274	0.00128205
B3	15	Bact	0.435723	0.00213768
B3	16	Bact	0.441432	0.00825357
B3	17	Bact	0.452918	0.0201465
B3	18	Bact	0.477401	0.0450359
B3	19	Bact	0.523267	0.0913087
B3	20	Bact	0.613209	0.181658
B3	21	Bact	0.777557	0.346413
B3	22	Bact	1.06922	0.638482
B3	23	Bact	1.52561	1.09528
B3	24	Bact	2.12191	1.69198
B3	25	Bact	2.63853	2.20901
B3	26	Bact	2.97837	2.54926
B3	27	Bact	3.22861	2.79991
B3	28	Bact	3.39681	2.96852
B3	29	Bact	3.5441	3.11621
B3	30	Bact	3.63981	3.21232
B3	31	Bact	3.7095	3.28242
B3	32	Bact	3.75569	3.32902
B3	33	Bact	3.81122	3.38496
B3	34	Bact	3.848	3.42215
B3	35	Bact	3.8804	3.45495
B3	36	Bact	3.91672	3.49167
B3	37	Bact	3.93834	3.51371
B3	38	Bact	3.95905	3.53482
B3	39	Bact	3.96688	3.54306
B3	40	Bact	3.99459	3.57117
B4	1	Bact	0.410023	-0.00663278
B4	2	Bact	0.415764	-0.00210113
B4	3	Bact	0.420459	0.00138354
B4	4	Bact	0.419909	-0.000376472
B4	5	Bact	0.422537	0.00104179
B4	6	Bact	0.423055	0.000349626
B4	7	Bact	0.423381	-0.000534403
B4	8	Bact	0.424782	-0.000342479
B4	9	Bact	0.425258	-0.00107651
B4	10	Bact	0.42701	-0.00053453
B4	11	Bact	0.427045	-0.00170949
B4	12	Bact	0.428613	-0.00135198
B4	13	Bact	0.431686	0.000511463
B4	14	Bact	0.432034	-0.000350482
B4	15	Bact	0.436584	0.00298994
B4	16	Bact	0.445329	0.0105247
B4	17	Bact	0.462101	0.0260871
B4	18	Bact	0.50023	0.0630064
B4	19	Bact	0.569521	0.131087
B4	20	Bact	0.702769	0.263125
B4	21	Bact	0.944687	0.503833
B4	22	Bact	1.35302	0.910952
B4	23	Bact	1.94499	1.50172
B4	24	Bact	2.63968	2.1952
B4	25	Bact	3.13826	2.69257
B4	26	Bact	3.46976	3.02286
B4	27	Bact	3.7123	3.26419
B4	28	Bact	3.8614	3.41208
B4	29	Bact	3.99574	3.54521
B4	30	Bact	4.08148	3.62973
B4	31	Bact	4.15197	3.69902
B4	32	Bact	4.20711	3.75295
B4	33	Bact	4.25859	3.80322
B4	34	Bact	4.28525	3.82867
B4	35	Bact	4.33186	3.87407
B4	36	Bact	4.36261	3.9036
B4	37	Bact	4.37175	3.91153
B4	38	Bact	4.38785	3.92643
B4	39	Bact	4.39599	3.93336
B4	40	Bact	4.4095	3.94566
B5	1	Bact	0.516094	-0.00332723
B5	2	Bact	0.517561	-0.00155245
B5	3	Bact	0.52033	0.00152327
B5	4	Bact	0.518051	-0.00044792
B5	5	Bact	0.519374	0.00118316
B5	6	Bact	0.51778	-0.000103826
B5	7	Bact	0.517727	0.00015122
B5	8	Bact	0.516279	-0.000989555
B5	9	Bact	0.516273	-0.0006876
B5	10	Bact	0.515301	-0.00135267
B5	11	Bact	0.514627	-0.00171924
B5	12	Bact	0.514545	-0.00149281
B5	13	Bact	0.515507	-0.000223765
B5	14	Bact	0.519583	0.00415974
B5	15	Bact	0.525164	0.0100485
B5	16	Bact	0.538334	0.0235256
B5	17	Bact	0.562341	0.0478406
B5	18	Bact	0.612446	0.0982533
B5	19	Bact	0.705874	0.191989
B5	20	Bact	0.881066	0.367488
B5	21	Bact	1.18985	0.676585
B5	22	Bact	1.67695	1.16399
B5	23	Bact	2.33568	1.82303
B5	24	Bact	2.95581	2.44346
B5	25	Bact	3.35956	2.84752
B5	26	Bact	3.63421	3.12248
B5	27	Bact	3.83177	3.32035
B5	28	Bact	3.97289	3.46177
B5	29	Bact	4.09053	3.57972
B5	30	Bact	4.16848	3.65797
B5	31	Bact	4.22832	3.71812
B5	32	Bact	4.27317	3.76328
B5	33	Bact	4.30388	3.7943
B5	34	Bact	4.34916	3.83989
B5	35	Bact	4.38223	3.87327
B5	36	Bact	4.40525	3.89659
B5	37	Bact	4.41999	3.91164
B5	38	Bact	4.4283	3.92026
B5	39	Bact	4.44167	3.93393
B5	40	Bact	4.45338	3.94595
B6	1	Bact	0.431643	-0.00462384
B6	2	Bact	0.433819	-0.00247869
B6	3	Bact	0.436265	-6.23167e-05
B6	4	Bact	0.437179	0.000820671
B6	5	Bact	0.437205	0.000817039
B6	6	Bact	0.435645	-0.000773059
B6	7	Bact	0.436821	0.000372218
B6	8	Bact	0.437429	0.00095
B6	9	Bact	0.43765	0.0011408
B6	10	Bact	0.434552	-0.0019874
B6	11	Bact	0.435127	-0.00144299
B6	12	Bact	0.435157	-0.00144302
B6	13	Bact	0.435282	-0.00134821
B6	14	Bact	0.436229	-0.000431848
B6	15	Bact	0.43728	0.000589452
B6	16	Bact	0.43952	0.00279867
B6	17	Bact	0.443552	0.00680071
B6	18	Bact	0.453634	0.0168524
B6	19	Bact	0.473064	0.0362521
B6	20	Bact	0.509186	0.0723441
B6	21	Bact	0.582569	0.145697
B6	22	Bact	0.718483	0.28158
B6	23	Bact	0.968238	0.531305
B6	24	Bact	1.38961	0.952648
B6	25	Bact	2.02493	1.58794
B6	26	Bact	2.75353	2.3165
B6	27	Bact	3.32091	2.88386
B6	28	Bact	3.68492	3.24783
B6	29	Bact	3.9477	3.51059
B6	30	Bact	4.13253	3.69539
B6	31	Bact	4.25764	3.82047
B6	32	Bact	4.35986	3.92265
B6	33	Bact	4.43526	3.99803
B6	34	Bact	4.48675	4.04948
B6	35	Bact	4.54675	4.10945
B6	36	Bact	4.58168	4.14435
B6	37	Bact	4.61522	4.17786
B6	38	Bact	4.64406	4.20667
B6	39	Bact	4.66093	4.22351
B6	40	Bact	4.6854	4.24796
B7	1	Bact	0.405812	-0.0118696
B7	2	Bact	0.414344	-0.00387331
B7	3	Bact	0.418569	-0.000182611
B7	4	Bact	0.421045	0.00175795
B7	5	Bact	0.421228	0.0014059
B7	6	Bact	0.420351	-6.06448e-06
B7	7	Bact	0.420839	-5.27259e-05
B7	8	Bact	0.420564	-0.000863251
B7	9	Bact	0.421546	-0.000416147
B7	10	Bact	0.421291	-0.00120647
B7	11	Bact	0.421392	-0.00164053
B7	12	Bact	0.423073	-0.000493844
B7	13	Bact	0.422823	-0.0012796
B7	14	Bact	0.422917	-0.00171989
B7	15	Bact	0.426036	0.000863291
B7	16	Bact	0.429541	0.003834
B7	17	Bact	0.43885	0.0126074
B7	18	Bact	0.456227	0.0294498
B7	19	Bact	0.489658	0.062345
B7	20	Bact	0.554735	0.126887
B7	21	Bact	0.680544	0.252161
B7	22	Bact	0.912245	0.483327
B7	23	Bact	1.30709	0.877637
B7	24	Bact	1.9153	1.48531
B7	25	Bact	2.64253	2.212
B7	26	Bact	3.21518	2.78412
B7	27	Bact	3.59582	3.16423
B7	28	Bact	3.87074	3.43861
B7	29	Bact	4.06492	3.63225
B7	30	Bact	4.20909	3.77589
B7	31	Bact	4.30544	3.87171
B7	32	Bact	4.3919	3.95763
B7	33	Bact	4.45731	4.02251
B7	34	Bact	4.49326	4.05793
B7	35	Bact	4.54743	4.11156
B7	36	Bact	4.57088	4.13447
B7	37	Bact	4.60239	4.16545
B7	38	Bact	4.62886	4.19138
B7	39	Bact	4.64839	4.21038
B7	40	Bact	4.66196	4.22341
B8	1	Bact	0.46113	-0.00853045
B8	2	Bact	0.462361	-0.0080472
B8	3	Bact	0.470622	-0.000533397
B8	4	Bact	0.472919	0.00101595
B8	5	Bact	0.473723	0.00107172
B8	6	Bact	0.472422	-0.000977152
B8	7	Bact	0.474468	0.000321704
B8	8	Bact	0.476885	0.00199064
B8	9	Bact	0.476282	0.000640521
B8	10	Bact	0.474265	-0.00212495
B8	11	Bact	0.475506	-0.00163099
B8	12	Bact	0.475404	-0.002481
B8	13	Bact	0.476716	-0.00191668
B8	14	Bact	0.480757	0.00137633
B8	15	Bact	0.483375	0.0032473
B8	16	Bact	0.491848	0.0109726
B8	17	Bact	0.502732	0.0211085
B8	18	Bact	0.528141	0.0457696
B8	19	Bact	0.581021	0.0979024
B8	20	Bact	0.677964	0.194097
B8	21	Bact	0.863249	0.378635
B8	22	Bact	1.1859	0.700539
B8	23	Bact	1.69583	1.20972
B8	24	Bact	2.39139	1.90453
B8	25	Bact	3.02744	2.53984
B8	26	Bact	3.44401	2.95566
B8	27	Bact	3.74877	3.25967
B8	28	Bact	3.95669	3.46684
B8	29	Bact	4.11929	3.6287
B8	30	Bact	4.23145	3.74011
B8	31	Bact	4.32027	3.82818
B8	32	Bact	4.37822	3.88538
B8	33	Bact	4.44478	3.9512
B8	34	Bact	4.48125	3.98692
B8	35	Bact	4.52793	4.03284
B8	36	Bact	4.56362	4.06779
B8	37	Bact	4.58354	4.08696
B8	38	Bact	4.605	4.10768
B8	39	Bact	4.61303	4.11495
B8	40	Bact	4.6355	4.13668
B9	1	Bact	0.426764	-0.010482
B9	2	Bact	0.432857	-0.0051546
B9	3	Bact	0.440206	0.00142966
B9	4	Bact	0.439424	-0.000117026
B9	5	Bact	0.442176	0.00187019
B9	6	Bact	0.439373	-0.00169694
B9	7	Bact	0.441374	-0.000460952
B9	8	Bact	0.441495	-0.00110528
B9	9	Bact	0.443277	-8.83387e-05
B9	10	Bact	0.444509	0.000379675
B9	11	Bact	0.443851	-0.00104333
B9	12	Bact	0.44447	-0.00118984
B9	13	Bact	0.445833	-0.000590726
B9	14	Bact	0.446871	-0.000317501
B9	15	Bact	0.450884	0.00293041
B9	16	Bact	0.455878	0.00715954
B9	17	Bact	0.475877	0.0263934
B9	18	Bact	0.5068	0.0565515
B9	19	Bact	0.566169	0.115156
B9	20	Bact	0.679459	0.227681
B9	21	Bact	0.891167	0.438624
B9	22	Bact	1.26031	0.807007
B9	23	Bact	1.82425	1.37018
B9	24	Bact	2.53519	2.08035
B9	25	Bact	3.13252	2.67691
B9	26	Bact	3.54234	3.08598
B9	27	Bact	3.80338	3.34624
B9	28	Bact	4.00625	3.54835
B9	29	Bact	4.16221	3.70355
B9	30	Bact	4.27595	3.81652
B9	31	Bact	4.35868	3.89849
B9	32	Bact	4.42481	3.96385
B9	33	Bact	4.48913	4.02741
B9	34	Bact	4.52706	4.06457
B9	35	Bact	4.56516	4.10191
B9	36	Bact	4.58827	4.12425
B9	37	Bact	4.61284	4.14806
B9	38	Bact	4.63541	4.16987
B9	39	Bact	4.63925	4.17294
B9	40	Bact	4.66264	4.19556
B10	1	Bact	0.418017	-0.018882
B10	2	Bact	0.426029	-0.0109156
B10	3	Bact	0.434866	-0.00212423
B10	4	Bact	0.436877	-0.000159592
B10	5	Bact	0.438673	0.00159098
B10	6	Bact	0.439019	0.00189175
B10	7	Bact	0.43843	0.00125689
B10	8	Bact	0.43766	0.000441299
B10	9	Bact	0.438299	0.00103405
B10	10	Bact	0.435874	-0.00143661
B10	11	Bact	0.434071	-0.00328491
B10	12	Bact	0.434347	-0.003055
B10	13	Bact	0.438052	0.000604556
B10	14	Bact	0.440734	0.00324082
B10	15	Bact	0.446468	0.00892935
B10	16	Bact	0.462539	0.0249541
B10	17	Bact	0.490957	0.0533262
B10	18	Bact	0.545096	0.10742
B10	19	Bact	0.651379	0.213657
B10	20	Bact	0.844383	0.406615
B10	21	Bact	1.18669	0.74888
B10	22	Bact	1.7186	1.28075
B10	23	Bact	2.41467	1.97677
B10	24	Bact	3.00363	2.56568
B10	25	Bact	3.39857	2.96057
B10	26	Bact	3.67159	3.23355
B10	27	Bact	3.87084	3.43275
B10	28	Bact	4.00991	3.57178
B10	29	Bact	4.12147	3.68329
B10	30	Bact	4.21269	3.77447
B10	31	Bact	4.27172	3.83345
B10	32	Bact	4.32634	3.88803
B10	33	Bact	4.36804	3.92967
B10	34	Bact	4.40571	3.9673
B10	35	Bact	4.44468	4.00623
B10	36	Bact	4.46589	4.02739
B10	37	Bact	4.47201	4.03346
B10	38	Bact	4.48892	4.05033
B10	39	Bact	4.50048	4.06184
B10	40	Bact	4.52018	4.0815
B11	1	Bact	0.459359	-0.0145426
B11	2	Bact	0.469331	-0.00498772
B11	3	Bact	0.474595	-0.000139805
B11	4	Bact	0.476631	0.001479
B11	5	Bact	0.477168	0.00159943
B11	6	Bact	0.475215	-0.000770387
B11	7	Bact	0.477811	0.00140963
B11	8	Bact	0.477989	0.00117049
B11	9	Bact	0.475213	-0.00202226
B11	10	Bact	0.476628	-0.00102406
B11	11	Bact	0.47447	-0.00359838
B11	12	Bact	0.475154	-0.00333159
B11	13	Bact	0.477775	-0.00112681
B11	14	Bact	0.480092	0.000773091
B11	15	Bact	0.485317	0.00558164
B11	16	Bact	0.494976	0.0148245
B11	17	Bact	0.514037	0.0334681
B11	18	Bact	0.555972	0.0749871
B11	19	Bact	0.627864	0.146462
B11	20	Bact	0.770581	0.288763
B11	21	Bact	1.03485	0.552618
B11	22	Bact	1.48512	1.00247
B11	23	Bact	2.12696	1.6439
B11	24	Bact	2.84462	2.36114
B11	25	Bact	3.35831	2.87441
B11	26	Bact	3.70409	3.21978
B11	27	Bact	3.97212	3.48738
B11	28	Bact	4.14648	3.66133
B11	29	Bact	4.27771	3.79214
B11	30	Bact	4.3889	3.90291
B11	31	Bact	4.46797	3.98157
B11	32	Bact	4.53228	4.04546
B11	33	Bact	4.58091	4.09368
B11	34	Bact	4.62667	4.13901
B11	35	Bact	4.66319	4.17512
B11	36	Bact	4.69995	4.21147
B11	37	Bact	4.70817	4.21927
B11	38	Bact	4.73214	4.24282
B11	39	Bact	4.74322	4.25348
B11	40	Bact	4.76938	4.27923
B12	1	Bact	0.477759	-0.00322034
B12	2	Bact	0.478708	-0.00051114
B12	3	Bact	0.482526	0.00506823
B12	4	Bact	0.476178	0.000480867
B12	5	Bact	0.475008	0.0010713
B12	6	Bact	0.470545	-0.00163119
B12	7	Bact	0.469014	-0.00140145
B12	8	Bact	0.466638	-0.00201635
B12	9	Bact	0.465626	-0.00126808
B12	10	Bact	0.463527	-0.00160647
B12	11	Bact	0.460881	-0.00249158
B12	12	Bact	0.459041	-0.00257102
B12	13	Bact	0.457847	-0.00200392
B12	14	Bact	0.458604	0.000513502
B12	15	Bact	0.464186	0.00785616
B12	16	Bact	0.473448	0.0188784
B12	17	Bact	0.497181	0.0443721
B12	18	Bact	0.539302	0.0882539
B12	19	Bact	0.623955	0.174667
B12	20	Bact	0.781708	0.334181
B12	21	Bact	1.06998	0.624216
B12	22	Bact	1.54854	1.10453
B12	23	Bact	2.22461	1.78236
B12	24	Bact	2.93228	2.4918
B12	25	Bact	3.43596	2.99724
B12	26	Bact	3.7758	3.33884
B12	27	Bact	4.03742	3.60222
B12	28	Bact	4.22222	3.78878
B12	29	Bact	4.3445	3.91282
B12	30	Bact	4.45596	4.02604
B12	31	Bact	4.53274	4.10458
B12	32	Bact	4.6074	4.181
B12	33	Bact	4.67241	4.24778
B12	34	Bact	4.70405	4.28117
B12	35	Bact	4.73833	4.31722
B12	36	Bact	4.76992	4.35056
B12	37	Bact	4.79457	4.37698
B12	38	Bact	4.81516	4.39932
B12	39	Bact	4.84355	4.42947
B12	40	Bact	4.83993	4.42762
C1	1	TNFa	0.301393	-0.0026532
C1	2	TNFa	0.285535	-0.0185093
C1	3	TNFa	0.298701	-0.00533975
C1	4	TNFa	0.301159	-0.00287924
C1	5	TNFa	0.306551	0.00251499
C1	6	TNFa	0.304944	0.000911002
C1	7	TNFa	0.306401	0.00237022
C1	8	TNFa	0.309578	0.00554992
C1	9	TNFa	0.310346	0.00632073
C1	10	TNFa	0.301125	-0.00289795
C1	11	TNFa	0.300407	-0.00361315
C1	12	TNFa	0.304125	0.000107738
C1	13	TNFa	0.304072	5.72282e-05
C1	14	TNFa	0.302391	-0.0016212
C1	15	TNFa	0.302571	-0.00143887
C1	16	TNFa	0.305371	0.00136381
C1	17	TNFa	0.302752	-0.00125259
C1	18	TNFa	0.304872	0.000870706
C1	19	TNFa	0.30318	-0.000819617
C1	20	TNFa	0.303222	-0.000774998
C1	21	TNFa	0.304918	0.000924544
C1	22	TNFa	0.302473	-0.00151859
C1	23	TNFa	0.303272	-0.000716661
C1	24	TNFa	0.303977	-9.02951e-06
C1	25	TNFa	0.304992	0.00100834
C1	26	TNFa	0.304863	0.000882427
C1	27	TNFa	0.312095	0.00811647
C1	28	TNFa	0.323093	0.0191172
C1	29	TNFa	0.34746	0.0434876
C1	30	TNFa	0.389985	0.0860144
C1	31	TNFa	0.472615	0.168648
C1	32	TNFa	0.634011	0.330046
C1	33	TNFa	0.908675	0.604713
C1	34	TNFa	1.36272	1.05876
C1	35	TNFa	1.98101	1.67706
C1	36	TNFa	2.37059	2.06663
C1	37	TNFa	2.67085	2.3669
C1	38	TNFa	3.00183	2.69788
C1	39	TNFa	3.26541	2.96146
C1	40	TNFa	3.49117	3.18722
C2	1	TNFa	0.461814	0.00180018
C2	2	TNFa	0.458265	-0.00120711
C2	3	TNFa	0.46126	0.00232845
C2	4	TNFa	0.459327	0.000936208
C2	5	TNFa	0.458641	0.000791636
C2	6	TNFa	0.457243	-6.60164e-05
C2	7	TNFa	0.458394	0.00162667
C2	8	TNFa	0.460323	0.00409591
C2	9	TNFa	0.457588	0.00190251
C2	10	TNFa	0.453116	-0.00202859
C2	11	TNFa	0.452421	-0.00218339
C2	12	TNFa	0.450916	-0.00314672
C2	13	TNFa	0.451445	-0.00207741
C2	14	TNFa	0.451971	-0.00100992
C2	15	TNFa	0.450167	-0.00227286
C2	16	TNFa	0.451281	-0.000618352
C2	17	TNFa	0.448004	-0.00335442
C2	18	TNFa	0.45051	-0.000307099
C2	19	TNFa	0.449212	-0.00106435
C2	20	TNFa	0.447879	-0.00185626
C2	21	TNFa	0.449536	0.000341039
C2	22	TNFa	0.447788	-0.00086533
C2	23	TNFa	0.448127	1.46422e-05
C2	24	TNFa	0.449092	0.00152025
C2	25	TNFa	0.450079	0.00304819
C2	26	TNFa	0.450735	0.0042452
C2	27	TNFa	0.458738	0.0127895
C2	28	TNFa	0.46975	0.0243416
C2	29	TNFa	0.489677	0.0448095
C2	30	TNFa	0.531513	0.0871866
C2	31	TNFa	0.611739	0.167954
C2	32	TNFa	0.764468	0.321224
C2	33	TNFa	1.0318	0.5891
C2	34	TNFa	1.47694	1.03477
C2	35	TNFa	2.07708	1.63546
C2	36	TNFa	2.45673	2.01565
C2	37	TNFa	2.76496	2.32442
C2	38	TNFa	3.10205	2.66205
C2	39	TNFa	3.34753	2.90807
C2	40	TNFa	3.57075	3.13183
C3	1	TNFa	0.434812	-0.0112262
C3	2	TNFa	0.439747	-0.00595009
C3	3	TNFa	0.442911	-0.0024449
C3	4	TNFa	0.442091	-0.00292438
C3	5	TNFa	0.441955	-0.00271851
C3	6	TNFa	0.442592	-0.00174086
C3	7	TNFa	0.444388	0.000396606
C3	8	TNFa	0.443095	-0.000555353
C3	9	TNFa	0.445043	0.00173441
C3	10	TNFa	0.445306	0.00233804
C3	11	TNFa	0.444192	0.00156606
C3	12	TNFa	0.446348	0.00406318
C3	13	TNFa	0.443492	0.00154839
C3	14	TNFa	0.443704	0.00210103
C3	15	TNFa	0.443896	0.0026343
C3	16	TNFa	0.443975	0.00305483
C3	17	TNFa	0.44196	0.00138114
C3	18	TNFa	0.443172	0.00293431
C3	19	TNFa	0.43639	-0.0035067
C3	20	TNFa	0.436208	-0.00334769
C3	21	TNFa	0.436995	-0.00221879
C3	22	TNFa	0.436403	-0.00246995
C3	23	TNFa	0.437077	-0.00145495
C3	24	TNFa	0.436854	-0.00133668
C3	25	TNFa	0.43739	-0.000459523
C3	26	TNFa	0.438934	0.00142603
C3	27	TNFa	0.442175	0.00500775
C3	28	TNFa	0.452567	0.0157413
C3	29	TNFa	0.470668	0.0341836
C3	30	TNFa	0.501745	0.065602
C3	31	TNFa	0.566229	0.130427
C3	32	TNFa	0.686123	0.250662
C3	33	TNFa	0.905133	0.470014
C3	34	TNFa	1.28043	0.845656
C3	35	TNFa	1.85211	1.41767
C3	36	TNFa	2.41838	1.98428
C3	37	TNFa	2.72117	2.28742
C3	38	TNFa	3.04151	2.60809
C3	39	TNFa	3.32071	2.88764
C3	40	TNFa	3.55029	3.11756
C4	1	TNFa	0.506407	-0.0221652
C4	2	TNFa	0.521339	-0.00756471
C4	3	TNFa	0.526143	-0.00309258
C4	4	TNFa	0.527467	-0.0021
C4	5	TNFa	0.530583	0.000684244
C4	6	TNFa	0.530152	-7.75136e-05
C4	7	TNFa	0.530466	-9.55843e-05
C4	8	TNFa	0.532754	0.00186093
C4	9	TNFa	0.533714	0.00248885
C4	10	TNFa	0.535296	0.00373959
C4	11	TNFa	0.533357	0.00146935
C4	12	TNFa	0.53277	0.00055012
C4	13	TNFa	0.533737	0.00118567
C4	14	TNFa	0.533109	0.000225969
C4	15	TNFa	0.532382	-0.000832322
C4	16	TNFa	0.532322	-0.00122411
C4	17	TNFa	0.530479	-0.00339814
C4	18	TNFa	0.533853	-0.000355576
C4	19	TNFa	0.534216	-0.000324711
C4	20	TNFa	0.534334	-0.000538523
C4	21	TNFa	0.533353	-0.00185055
C4	22	TNFa	0.533416	-0.0021198
C4	23	TNFa	0.534235	-0.001632
C4	24	TNFa	0.536537	0.000338636
C4	25	TNFa	0.541628	0.00509806
C4	26	TNFa	0.550156	0.0132942
C4	27	TNFa	0.567446	0.0302532
C4	28	TNFa	0.605711	0.068186
C4	29	TNFa	0.671159	0.133302
C4	30	TNFa	0.799914	0.261726
C4	31	TNFa	1.033	0.494482
C4	32	TNFa	1.43276	0.893911
C4	33	TNFa	2.03713	1.49795
C4	34	TNFa	2.74225	2.20274
C4	35	TNFa	3.149	2.60915
C4	36	TNFa	3.42554	2.88537
C4	37	TNFa	3.69418	3.15367
C4	38	TNFa	3.89638	3.35554
C4	39	TNFa	4.05849	3.51732
C4	40	TNFa	4.17824	3.63673
C5	1	TNFa	0.904915	-0.0642818
C5	2	TNFa	0.937606	-0.0317776
C5	3	TNFa	0.953349	-0.0162219
C5	4	TNFa	0.96146	-0.00829789
C5	5	TNFa	0.966091	-0.00385463
C5	6	TNFa	0.969689	-0.000443192
C5	7	TNFa	0.972651	0.00233096
C5	8	TNFa	0.974093	0.00358578
C5	9	TNFa	0.975518	0.00482386
C5	10	TNFa	0.977015	0.00613352
C5	11	TNFa	0.97546	0.00439178
C5	12	TNFa	0.977907	0.00665112
C5	13	TNFa	0.974823	0.00338005
C5	14	TNFa	0.977597	0.00596727
C5	15	TNFa	0.974748	0.0029308
C5	16	TNFa	0.975852	0.00384779
C5	17	TNFa	0.974965	0.00277392
C5	18	TNFa	0.976563	0.00418449
C5	19	TNFa	0.974654	0.00208864
C5	20	TNFa	0.972358	-0.000395411
C5	21	TNFa	0.970787	-0.002153
C5	22	TNFa	0.970892	-0.00223541
C5	23	TNFa	0.966109	-0.00720569
C5	24	TNFa	0.967657	-0.00584459
C5	25	TNFa	0.967251	-0.00643823
C5	26	TNFa	0.971222	-0.00265438
C5	27	TNFa	0.985011	0.0109476
C5	28	TNFa	1.00554	0.0312874
C5	29	TNFa	1.04596	0.071524
C5	30	TNFa	1.12779	0.153164
C5	31	TNFa	1.27678	0.301972
C5	32	TNFa	1.54993	0.574933
C5	33	TNFa	1.98199	1.0068
C5	34	TNFa	2.57809	1.60272
C5	35	TNFa	3.13244	2.15688
C5	36	TNFa	3.40376	2.42801
C5	37	TNFa	3.64926	2.67332
C5	38	TNFa	3.85409	2.87797
C5	39	TNFa	4.00057	3.02426
C5	40	TNFa	4.1214	3.1449
C6	1	TNFa	0.431309	-0.0135649
C6	2	TNFa	0.434563	-0.0104816
C6	3	TNFa	0.440862	-0.00435326
C6	4	TNFa	0.443664	-0.00172231
C6	5	TNFa	0.444639	-0.000917548
C6	6	TNFa	0.444318	-0.00140973
C6	7	TNFa	0.446474	0.000576219
C6	8	TNFa	0.447294	0.00122511
C6	9	TNFa	0.447205	0.000965035
C6	10	TNFa	0.447906	0.00149597
C6	11	TNFa	0.448135	0.00155368
C6	12	TNFa	0.449816	0.00306436
C6	13	TNFa	0.447592	0.000668859
C6	14	TNFa	0.448035	0.000941021
C6	15	TNFa	0.447453	0.000188937
C6	16	TNFa	0.448943	0.00150782
C6	17	TNFa	0.4482	0.000593697
C6	18	TNFa	0.448018	0.00024168
C6	19	TNFa	0.448363	0.000415584
C6	20	TNFa	0.448151	3.30784e-05
C6	21	TNFa	0.448052	-0.000236655
C6	22	TNFa	0.448196	-0.000263619
C6	23	TNFa	0.448117	-0.000513027
C6	24	TNFa	0.448918	0.000116972
C6	25	TNFa	0.448045	-0.000926698
C6	26	TNFa	0.44878	-0.00036292
C6	27	TNFa	0.446422	-0.00289173
C6	28	TNFa	0.449494	9.47459e-06
C6	29	TNFa	0.456203	0.00654847
C6	30	TNFa	0.47084	0.0210138
C6	31	TNFa	0.492829	0.0428327
C6	32	TNFa	0.541543	0.0913761
C6	33	TNFa	0.631276	0.180938
C6	34	TNFa	0.802089	0.35158
C6	35	TNFa	1.10743	0.656751
C6	36	TNFa	1.61545	1.1646
C6	37	TNFa	2.31906	1.86804
C6	38	TNFa	3.01972	2.56853
C6	39	TNFa	3.36014	2.90877
C6	40	TNFa	3.665	3.21347
C7	1	TNFa	0.422416	-0.0150754
C7	2	TNFa	0.428497	-0.00948644
C7	3	TNFa	0.435718	-0.00275837
C7	4	TNFa	0.435228	-0.00374112
C7	5	TNFa	0.437713	-0.00174957
C7	6	TNFa	0.438444	-0.00151126
C7	7	TNFa	0.441204	0.000756058
C7	8	TNFa	0.442959	0.00201811
C7	9	TNFa	0.443544	0.00211054
C7	10	TNFa	0.444135	0.00220917
C7	11	TNFa	0.444623	0.0022037
C7	12	TNFa	0.445236	0.00232412
C7	13	TNFa	0.444973	0.00156834
C7	14	TNFa	0.446368	0.00247104
C7	15	TNFa	0.44512	0.000729702
C7	16	TNFa	0.446084	0.00120134
C7	17	TNFa	0.446059	0.000683952
C7	18	TNFa	0.44487	-0.000998137
C7	19	TNFa	0.44506	-0.00130094
C7	20	TNFa	0.444994	-0.00186005
C7	21	TNFa	0.445433	-0.00191383
C7	22	TNFa	0.446704	-0.00113565
C7	23	TNFa	0.446365	-0.00196703
C7	24	TNFa	0.447615	-0.00120959
C7	25	TNFa	0.448968	-0.000349246
C7	26	TNFa	0.452029	0.00221874
C7	27	TNFa	0.457566	0.00726247
C7	28	TNFa	0.468173	0.0173771
C7	29	TNFa	0.489981	0.0386918
C7	30	TNFa	0.527878	0.0760968
C7	31	TNFa	0.595964	0.14369
C7	32	TNFa	0.724852	0.272085
C7	33	TNFa	0.952318	0.499058
C7	34	TNFa	1.3338	0.880048
C7	35	TNFa	1.92529	1.47105
C7	36	TNFa	2.62726	2.17252
C7	37	TNFa	3.07873	2.6235
C7	38	TNFa	3.39968	2.94395
C7	39	TNFa	3.70157	3.24535
C7	40	TNFa	3.95104	3.49433
C8	1	TNFa	0.448143	-0.0217182
C8	2	TNFa	0.456877	-0.0134513
C8	3	TNFa	0.464383	-0.00641129
C8	4	TNFa	0.468502	-0.00275909
C8	5	TNFa	0.470769	-0.000958473
C8	6	TNFa	0.471258	-0.000935896
C8	7	TNFa	0.473723	0.00106326
C8	8	TNFa	0.474039	0.000912777
C8	9	TNFa	0.476463	0.0028703
C8	10	TNFa	0.477031	0.00297144
C8	11	TNFa	0.475042	0.000516576
C8	12	TNFa	0.47653	0.00153816
C8	13	TNFa	0.478157	0.00269853
C8	14	TNFa	0.480649	0.00472421
C8	15	TNFa	0.479345	0.00295409
C8	16	TNFa	0.477406	0.000548043
C8	17	TNFa	0.478077	0.000753517
C8	18	TNFa	0.476875	-0.000915396
C8	19	TNFa	0.478399	0.000141948
C8	20	TNFa	0.476507	-0.00221576
C8	21	TNFa	0.476957	-0.00223294
C8	22	TNFa	0.476213	-0.00344286
C8	23	TNFa	0.478134	-0.00198831
C8	24	TNFa	0.479171	-0.00141788
C8	25	TNFa	0.48264	0.00158505
C8	26	TNFa	0.486609	0.00508773
C8	27	TNFa	0.498367	0.0163789
C8	28	TNFa	0.5189	0.0364455
C8	29	TNFa	0.55869	0.0757696
C8	30	TNFa	0.635853	0.152466
C8	31	TNFa	0.778165	0.294311
C8	32	TNFa	1.04115	0.556835
C8	33	TNFa	1.47771	0.992924
C8	34	TNFa	2.14096	1.65571
C8	35	TNFa	2.84348	2.35776
C8	36	TNFa	3.21816	2.73197
C8	37	TNFa	3.56016	3.07351
C8	38	TNFa	3.8566	3.36948
C8	39	TNFa	4.07821	3.59063
C8	40	TNFa	4.26718	3.77913
C9	1	TNFa	0.443674	-0.0137081
C9	2	TNFa	0.446811	-0.0106802
C9	3	TNFa	0.454461	-0.00313814
C9	4	TNFa	0.457724	1.68432e-05
C9	5	TNFa	0.457973	0.00015753
C9	6	TNFa	0.459763	0.00183938
C9	7	TNFa	0.458824	0.000792687
C9	8	TNFa	0.461881	0.00374138
C9	9	TNFa	0.45925	0.00100176
C9	10	TNFa	0.459348	0.000992006
C9	11	TNFa	0.457904	-0.000560347
C9	12	TNFa	0.459357	0.000784592
C9	13	TNFa	0.458105	-0.000575656
C9	14	TNFa	0.458755	-3.35612e-05
C9	15	TNFa	0.457604	-0.00129337
C9	16	TNFa	0.458788	-0.000217312
C9	17	TNFa	0.459752	0.000638452
C9	18	TNFa	0.456482	-0.00273977
C9	19	TNFa	0.457665	-0.00166544
C9	20	TNFa	0.458387	-0.00105131
C9	21	TNFa	0.457296	-0.00225015
C9	22	TNFa	0.456853	-0.00280186
C9	23	TNFa	0.457411	-0.00235144
C9	24	TNFa	0.459732	-0.000139011
C9	25	TNFa	0.462018	0.00203887
C9	26	TNFa	0.466901	0.00681385
C9	27	TNFa	0.476383	0.0161878
C9	28	TNFa	0.495362	0.0350583
C9	29	TNFa	0.530214	0.0698022
C9	30	TNFa	0.599244	0.138724
C9	31	TNFa	0.730568	0.269939
C9	32	TNFa	0.973567	0.51283
C9	33	TNFa	1.38645	0.925605
C9	34	TNFa	2.01217	1.55122
C9	35	TNFa	2.73849	2.27743
C9	36	TNFa	3.12432	2.66315
C9	37	TNFa	3.46778	3.00651
C9	38	TNFa	3.7724	3.31102
C9	39	TNFa	4.00942	3.54792
C9	40	TNFa	4.19959	3.73799
C10	1	TNFa	0.467065	-0.0111779
C10	2	TNFa	0.467741	-0.0106275
C10	3	TNFa	0.472297	-0.00619722
C10	4	TNFa	0.476066	-0.00255433
C10	5	TNFa	0.478883	0.000136794
C10	6	TNFa	0.479233	0.000360938
C10	7	TNFa	0.480743	0.00174457
C10	8	TNFa	0.481523	0.00239862
C10	9	TNFa	0.481021	0.00177107
C10	10	TNFa	0.481722	0.00234593
C10	11	TNFa	0.481746	0.00224392
C10	12	TNFa	0.480436	0.000808012
C10	13	TNFa	0.481296	0.00154261
C10	14	TNFa	0.481332	0.00145183
C10	15	TNFa	0.479564	-0.000441714
C10	16	TNFa	0.479682	-0.00044967
C10	17	TNFa	0.481993	0.00173496
C10	18	TNFa	0.480002	-0.000381748
C10	19	TNFa	0.479125	-0.00138442
C10	20	TNFa	0.477179	-0.00345609
C10	21	TNFa	0.480046	-0.000715738
C10	22	TNFa	0.478582	-0.00230578
C10	23	TNFa	0.48057	-0.000442835
C10	24	TNFa	0.482929	0.00179028
C10	25	TNFa	0.488977	0.00771213
C10	26	TNFa	0.500233	0.0188416
C10	27	TNFa	0.519651	0.0381338
C10	28	TNFa	0.558552	0.0769088
C10	29	TNFa	0.635755	0.153986
C10	30	TNFa	0.780088	0.298193
C10	31	TNFa	1.04202	0.560002
C10	32	TNFa	1.4857	1.00355
C10	33	TNFa	2.16547	1.6832
C10	34	TNFa	2.90919	2.42679
C10	35	TNFa	3.33823	2.85571
C10	36	TNFa	3.66617	3.18352
C10	37	TNFa	3.95589	3.47312
C10	38	TNFa	4.19542	3.71252
C10	39	TNFa	4.37197	3.88894
C10	40	TNFa	4.51143	4.02828
C11	1	TNFa	0.51637	0.0479508
C11	2	TNFa	0.503747	0.0340019
C11	3	TNFa	0.509252	0.0381811
C11	4	TNFa	0.503752	0.0313548
C11	5	TNFa	0.501252	0.0275294
C11	6	TNFa	0.492312	0.0172634
C11	7	TNFa	0.478598	0.00222335
C11	8	TNFa	0.472804	-0.00489616
C11	9	TNFa	0.464924	-0.014103
C11	10	TNFa	0.462301	-0.0180513
C11	11	TNFa	0.451126	-0.0305521
C11	12	TNFa	0.448256	-0.0347483
C11	13	TNFa	0.448503	-0.0358276
C11	14	TNFa	0.44548	-0.0401763
C11	15	TNFa	0.451552	-0.0354305
C11	16	TNFa	0.468959	-0.0193494
C11	17	TNFa	0.485937	-0.00369703
C11	18	TNFa	0.510899	0.0199388
C11	19	TNFa	0.512882	0.0205956
C11	20	TNFa	0.510765	0.0171533
C11	21	TNFa	0.508211	0.0132731
C11	22	TNFa	0.507836	0.0115719
C11	23	TNFa	0.509546	0.0119559
C11	24	TNFa	0.510244	0.0113278
C11	25	TNFa	0.514705	0.0144633
C11	26	TNFa	0.52202	0.020452
C11	27	TNFa	0.540793	0.0378992
C11	28	TNFa	0.569567	0.0653477
C11	29	TNFa	0.622092	0.116546
C11	30	TNFa	0.72356	0.216689
C11	31	TNFa	0.914425	0.406228
C11	32	TNFa	1.24965	0.740123
C11	33	TNFa	1.79054	1.2797
C11	34	TNFa	2.5433	2.03112
C11	35	TNFa	3.13558	2.62208
C11	36	TNFa	3.45791	2.94308
C11	37	TNFa	3.78226	3.26611
C11	38	TNFa	4.05143	3.53395
C11	39	TNFa	4.26095	3.74214
C11	40	TNFa	4.41043	3.8903
C12	1	TNFa	0.547411	0.0174303
C12	2	TNFa	0.535227	0.0072137
C12	3	TNFa	0.533721	0.00767584
C12	4	TNFa	0.526899	0.00282119
C12	5	TNFa	0.52211	3.14515e-07
C12	6	TNFa	0.519962	-0.000180318
C12	7	TNFa	0.516106	-0.00206821
C12	8	TNFa	0.516432	0.00022529
C12	9	TNFa	0.51262	-0.00161956
C12	10	TNFa	0.511318	-0.000953632
C12	11	TNFa	0.508433	-0.00187128
C12	12	TNFa	0.50532	-0.00301584
C12	13	TNFa	0.507577	0.00120903
C12	14	TNFa	0.501828	-0.00257297
C12	15	TNFa	0.499736	-0.00269734
C12	16	TNFa	0.498084	-0.0023812
C12	17	TNFa	0.498164	-0.000333899
C12	18	TNFa	0.49401	-0.00251981
C12	19	TNFa	0.494157	-0.000405694
C12	20	TNFa	0.491343	-0.00125202
C12	21	TNFa	0.491447	0.000820521
C12	22	TNFa	0.488769	0.000109943
C12	23	TNFa	0.486817	0.000125469
C12	24	TNFa	0.486389	0.00166494
C12	25	TNFa	0.489975	0.00721923
C12	26	TNFa	0.491889	0.0111007
C12	27	TNFa	0.505221	0.0264006
C12	28	TNFa	0.528015	0.0511618
C12	29	TNFa	0.568307	0.0934221
C12	30	TNFa	0.652116	0.179198
C12	31	TNFa	0.808164	0.337214
C12	32	TNFa	1.09783	0.628848
C12	33	TNFa	1.57142	1.1044
C12	34	TNFa	2.26475	1.79971
C12	35	TNFa	2.91198	2.4489
C12	36	TNFa	3.26766	2.80655
C12	37	TNFa	3.60371	3.14456
C12	38	TNFa	3.89157	3.43439
C12	39	TNFa	4.11436	3.65916
C12	40	TNFa	4.28707	3.83383
D1	1	TNFa	0.355069	-0.0132633
D1	2	TNFa	0.367702	-0.00055525
D1	3	TNFa	0.375279	0.00709786
D1	4	TNFa	0.367743	-0.000363419
D1	5	TNFa	0.366993	-0.00103755
D1	6	TNFa	0.36422	-0.00373544
D1	7	TNFa	0.366914	-0.000965732
D1	8	TNFa	0.366922	-0.000882348
D1	9	TNFa	0.367377	-0.00035175
D1	10	TNFa	0.368669	0.00101576
D1	11	TNFa	0.369213	0.0016357
D1	12	TNFa	0.367404	-9.79624e-05
D1	13	TNFa	0.367703	0.000276114
D1	14	TNFa	0.367366	1.51019e-05
D1	15	TNFa	0.366709	-0.000566016
D1	16	TNFa	0.367752	0.000551866
D1	17	TNFa	0.364301	-0.00282304
D1	18	TNFa	0.366026	-0.00102254
D1	19	TNFa	0.367215	0.000241406
D1	20	TNFa	0.365024	-0.00187402
D1	21	TNFa	0.366721	-0.000101326
D1	22	TNFa	0.366161	-0.000585646
D1	23	TNFa	0.364904	-0.0017671
D1	24	TNFa	0.365647	-0.00094924
D1	25	TNFa	0.365614	-0.000906447
D1	26	TNFa	0.366711	0.00026645
D1	27	TNFa	0.373299	0.00692932
D1	28	TNFa	0.38269	0.0163965
D1	29	TNFa	0.397495	0.0312769
D1	30	TNFa	0.432444	0.0663013
D1	31	TNFa	0.496882	0.130815
D1	32	TNFa	0.619503	0.253511
D1	33	TNFa	0.847152	0.481236
D1	34	TNFa	1.22592	0.860082
D1	35	TNFa	1.7881	1.42233
D1	36	TNFa	2.2509	1.88521
D1	37	TNFa	2.53982	2.17421
D1	38	TNFa	2.89415	2.52862
D1	39	TNFa	3.15351	2.78805
D1	40	TNFa	3.38649	3.02111
D2	1	TNFa	0.403884	-0.0177165
D2	2	TNFa	0.410074	-0.0110186
D2	3	TNFa	0.41806	-0.00252427
D2	4	TNFa	0.419329	-0.00074761
D2	5	TNFa	0.417442	-0.00212627
D2	6	TNFa	0.41663	-0.00243029
D2	7	TNFa	0.418365	-0.000187529
D2	8	TNFa	0.419482	0.00143714
D2	9	TNFa	0.41753	-6.67428e-06
D2	10	TNFa	0.418791	0.00176182
D2	11	TNFa	0.418437	0.00191601
D2	12	TNFa	0.416879	0.000865557
D2	13	TNFa	0.417768	0.00226298
D2	14	TNFa	0.41727	0.0022731
D2	15	TNFa	0.416937	0.0024475
D2	16	TNFa	0.416829	0.00284747
D2	17	TNFa	0.414081	0.000607757
D2	18	TNFa	0.414135	0.00116931
D2	19	TNFa	0.410368	-0.00208993
D2	20	TNFa	0.410638	-0.00131198
D2	21	TNFa	0.409186	-0.00225604
D2	22	TNFa	0.408248	-0.00268559
D2	23	TNFa	0.408163	-0.00226347
D2	24	TNFa	0.409798	-0.000119832
D2	25	TNFa	0.410571	0.00116086
D2	26	TNFa	0.41149	0.00258787
D2	27	TNFa	0.421783	0.0133885
D2	28	TNFa	0.434465	0.0265786
D2	29	TNFa	0.461236	0.0538571
D2	30	TNFa	0.507727	0.100857
D2	31	TNFa	0.599853	0.19349
D2	32	TNFa	0.767684	0.36183
D2	33	TNFa	1.06608	0.660729
D2	34	TNFa	1.54499	1.14015
D2	35	TNFa	2.06691	1.66258
D2	36	TNFa	2.34358	1.93975
D2	37	TNFa	2.66101	2.2577
D2	38	TNFa	2.96242	2.55961
D2	39	TNFa	3.22027	2.81797
D2	40	TNFa	3.43648	3.03468
D3	1	TNFa	0.428548	-0.00954084
D3	2	TNFa	0.431502	-0.00644714
D3	3	TNFa	0.435408	-0.00240165
D3	4	TNFa	0.437349	-0.000321376
D3	5	TNFa	0.436709	-0.000822045
D3	6	TNFa	0.436236	-0.00115499
D3	7	TNFa	0.437067	-0.000184643
D3	8	TNFa	0.437862	0.00074964
D3	9	TNFa	0.438335	0.00136176
D3	10	TNFa	0.441647	0.00481386
D3	11	TNFa	0.437179	0.000485413
D3	12	TNFa	0.436891	0.000337186
D3	13	TNFa	0.437624	0.00120975
D3	14	TNFa	0.437161	0.000885896
D3	15	TNFa	0.437	0.00086421
D3	16	TNFa	0.438079	0.00208257
D3	17	TNFa	0.433739	-0.00211773
D3	18	TNFa	0.436113	0.000395807
D3	19	TNFa	0.434874	-0.000703203
D3	20	TNFa	0.432406	-0.00303183
D3	21	TNFa	0.433201	-0.00209763
D3	22	TNFa	0.432213	-0.0029461
D3	23	TNFa	0.433543	-0.00147624
D3	24	TNFa	0.432953	-0.00192719
D3	25	TNFa	0.433886	-0.000854807
D3	26	TNFa	0.435694	0.0010929
D3	27	TNFa	0.440222	0.00576043
D3	28	TNFa	0.446178	0.011856
D3	29	TNFa	0.462065	0.0278828
D3	30	TNFa	0.492937	0.0588941
D3	31	TNFa	0.550122	0.116218
D3	32	TNFa	0.658687	0.224923
D3	33	TNFa	0.856041	0.422417
D3	34	TNFa	1.20522	0.771738
D3	35	TNFa	1.74855	1.31521
D3	36	TNFa	2.27612	1.84292
D3	37	TNFa	2.58284	2.14977
D3	38	TNFa	2.90109	2.46816
D3	39	TNFa	3.19198	2.75919
D3	40	TNFa	3.44896	3.01631
D4	1	TNFa	0.434782	-0.0154164
D4	2	TNFa	0.44175	-0.00835874
D4	3	TNFa	0.448564	-0.00145464
D4	4	TNFa	0.448975	-0.000953443
D4	5	TNFa	0.449888	4.93249e-05
D4	6	TNFa	0.449106	-0.000642587
D4	7	TNFa	0.450267	0.000607838
D4	8	TNFa	0.450613	0.001044
D4	9	TNFa	0.451188	0.00170834
D4	10	TNFa	0.451993	0.002604
D4	11	TNFa	0.448937	-0.000362191
D4	12	TNFa	0.448748	-0.000460977
D4	13	TNFa	0.450921	0.001801
D4	14	TNFa	0.448952	-7.72839e-05
D4	15	TNFa	0.449083	0.000143769
D4	16	TNFa	0.450159	0.0013095
D4	17	TNFa	0.446296	-0.00246353
D4	18	TNFa	0.447676	-0.000994057
D4	19	TNFa	0.447276	-0.00130408
D4	20	TNFa	0.447418	-0.00107194
D4	21	TNFa	0.446515	-0.00188551
D4	22	TNFa	0.445678	-0.0026319
D4	23	TNFa	0.447678	-0.000542447
D4	24	TNFa	0.449747	0.00161629
D4	25	TNFa	0.452001	0.00396052
D4	26	TNFa	0.456176	0.00822524
D4	27	TNFa	0.466212	0.0183518
D4	28	TNFa	0.487619	0.0398487
D4	29	TNFa	0.531052	0.0833715
D4	30	TNFa	0.607587	0.159996
D4	31	TNFa	0.756542	0.309041
D4	32	TNFa	1.02698	0.579572
D4	33	TNFa	1.47613	1.02881
D4	34	TNFa	2.14317	1.69594
D4	35	TNFa	2.87485	2.42771
D4	36	TNFa	3.2394	2.79235
D4	37	TNFa	3.56093	3.11397
D4	38	TNFa	3.84202	3.39515
D4	39	TNFa	4.05798	3.6112
D4	40	TNFa	4.22591	3.77922
D5	1	TNFa	0.433148	-0.00441974
D5	2	TNFa	0.43328	-0.00409131
D5	3	TNFa	0.436249	-0.000925987
D5	4	TNFa	0.437141	0.000162528
D5	5	TNFa	0.437024	0.000241311
D5	6	TNFa	0.437123	0.000536966
D5	7	TNFa	0.437895	0.00150606
D5	8	TNFa	0.43829	0.00209715
D5	9	TNFa	0.43778	0.00178317
D5	10	TNFa	0.436141	0.000340631
D5	11	TNFa	0.434473	-0.0011306
D5	12	TNFa	0.435203	-0.000203975
D5	13	TNFa	0.433883	-0.00132742
D5	14	TNFa	0.434539	-0.000475592
D5	15	TNFa	0.433964	-0.000854036
D5	16	TNFa	0.434097	-0.000524824
D5	17	TNFa	0.432946	-0.00147935
D5	18	TNFa	0.432216	-0.0020127
D5	19	TNFa	0.433484	-0.000548559
D5	20	TNFa	0.432536	-0.00129977
D5	21	TNFa	0.43322	-0.000419514
D5	22	TNFa	0.431823	-0.00162011
D5	23	TNFa	0.432542	-0.000704721
D5	24	TNFa	0.435145	0.0020954
D5	25	TNFa	0.437617	0.00476395
D5	26	TNFa	0.444145	0.0114881
D5	27	TNFa	0.455565	0.023104
D5	28	TNFa	0.478255	0.0459905
D5	29	TNFa	0.525962	0.0938943
D5	30	TNFa	0.613109	0.181238
D5	31	TNFa	0.775703	0.344028
D5	32	TNFa	1.07126	0.639783
D5	33	TNFa	1.55884	1.12756
D5	34	TNFa	2.26811	1.83703
D5	35	TNFa	3.02042	2.58953
D5	36	TNFa	3.41855	2.98785
D5	37	TNFa	3.72854	3.29804
D5	38	TNFa	4.00184	3.57154
D5	39	TNFa	4.21268	3.78258
D5	40	TNFa	4.35163	3.92173
D6	1	TNFa	0.418925	-0.0144178
D6	2	TNFa	0.423298	-0.00990723
D6	3	TNFa	0.427967	-0.00510067
D6	4	TNFa	0.428026	-0.004904
D6	5	TNFa	0.431458	-0.00133504
D6	6	TNFa	0.430837	-0.00181831
D6	7	TNFa	0.433466	0.000947888
D6	8	TNFa	0.434627	0.00224701
D6	9	TNFa	0.434963	0.00271983
D6	10	TNFa	0.434296	0.00219061
D6	11	TNFa	0.435145	0.00317713
D6	12	TNFa	0.435585	0.00375429
D6	13	TNFa	0.434716	0.00302283
D6	14	TNFa	0.432748	0.00119276
D6	15	TNFa	0.432821	0.00140344
D6	16	TNFa	0.432526	0.00124609
D6	17	TNFa	0.431943	0.000800465
D6	18	TNFa	0.432344	0.00133849
D6	19	TNFa	0.429919	-0.00094853
D6	20	TNFa	0.429527	-0.00120369
D6	21	TNFa	0.429211	-0.00138187
D6	22	TNFa	0.427939	-0.00251608
D6	23	TNFa	0.427711	-0.00260688
D6	24	TNFa	0.428629	-0.00155107
D6	25	TNFa	0.427772	-0.00227135
D6	26	TNFa	0.428889	-0.0010161
D6	27	TNFa	0.429248	-0.000519798
D6	28	TNFa	0.432763	0.00313257
D6	29	TNFa	0.439759	0.0102661
D6	30	TNFa	0.450803	0.0214476
D6	31	TNFa	0.473289	0.0440704
D6	32	TNFa	0.518511	0.0894307
D6	33	TNFa	0.603587	0.174643
D6	34	TNFa	0.765125	0.336319
D6	35	TNFa	1.05557	0.626897
D6	36	TNFa	1.53664	1.10811
D6	37	TNFa	2.23096	1.80257
D6	38	TNFa	2.91084	2.48258
D6	39	TNFa	3.25035	2.82223
D6	40	TNFa	3.56957	3.14159
D7	1	TNFa	0.460654	0.00218646
D7	2	TNFa	0.456028	-0.00213682
D7	3	TNFa	0.459789	0.00192679
D7	4	TNFa	0.456627	-0.000933162
D7	5	TNFa	0.457907	0.000649548
D7	6	TNFa	0.457648	0.000693208
D7	7	TNFa	0.45789	0.00123772
D7	8	TNFa	0.457086	0.000735942
D7	9	TNFa	0.456275	0.000226768
D7	10	TNFa	0.456591	0.000845552
D7	11	TNFa	0.455758	0.00031501
D7	12	TNFa	0.45471	-0.000430883
D7	13	TNFa	0.454125	-0.000712934
D7	14	TNFa	0.45396	-0.000575993
D7	15	TNFa	0.453237	-0.000996594
D7	16	TNFa	0.452233	-0.00169775
D7	17	TNFa	0.452186	-0.00144312
D7	18	TNFa	0.452449	-0.000877716
D7	19	TNFa	0.451923	-0.00110052
D7	20	TNFa	0.451424	-0.00129737
D7	21	TNFa	0.451353	-0.00106619
D7	22	TNFa	0.450664	-0.00145311
D7	23	TNFa	0.449646	-0.00216846
D7	24	TNFa	0.450861	-0.000651196
D7	25	TNFa	0.452263	0.00105382
D7	26	TNFa	0.452011	0.00110419
D7	27	TNFa	0.457221	0.00661645
D7	28	TNFa	0.464558	0.0142558
D7	29	TNFa	0.479345	0.0293452
D7	30	TNFa	0.510984	0.0612866
D7	31	TNFa	0.569826	0.120431
D7	32	TNFa	0.682242	0.233149
D7	33	TNFa	0.888043	0.439253
D7	34	TNFa	1.24941	0.800922
D7	35	TNFa	1.81986	1.37168
D7	36	TNFa	2.54766	2.09977
D7	37	TNFa	3.03461	2.58703
D7	38	TNFa	3.34545	2.89817
D7	39	TNFa	3.64561	3.19864
D7	40	TNFa	3.89177	3.44509
D8	1	TNFa	0.389553	0.00205958
D8	2	TNFa	0.386215	-0.00117238
D8	3	TNFa	0.387551	0.000270004
D8	4	TNFa	0.3874	0.000224925
D8	5	TNFa	0.387736	0.000666429
D8	6	TNFa	0.386459	-0.000504462
D8	7	TNFa	0.388114	0.00125588
D8	8	TNFa	0.388297	0.00154516
D8	9	TNFa	0.387468	0.000822403
D8	10	TNFa	0.386184	-0.000356326
D8	11	TNFa	0.386278	-0.000155774
D8	12	TNFa	0.385964	-0.000364617
D8	13	TNFa	0.385802	-0.000420246
D8	14	TNFa	0.385893	-0.000223538
D8	15	TNFa	0.385649	-0.0003616
D8	16	TNFa	0.384993	-0.000911471
D8	17	TNFa	0.386467	0.000668124
D8	18	TNFa	0.383728	-0.00196472
D8	19	TNFa	0.3838	-0.00178727
D8	20	TNFa	0.383498	-0.00198359
D8	21	TNFa	0.383928	-0.00144681
D8	22	TNFa	0.384334	-0.000935568
D8	23	TNFa	0.383795	-0.00136858
D8	24	TNFa	0.38529	0.000231992
D8	25	TNFa	0.387348	0.00239592
D8	26	TNFa	0.389549	0.00470374
D8	27	TNFa	0.395307	0.0105675
D8	28	TNFa	0.407155	0.0225208
D8	29	TNFa	0.432794	0.0482655
D8	30	TNFa	0.479058	0.0946359
D8	31	TNFa	0.566239	0.181923
D8	32	TNFa	0.730513	0.346303
D8	33	TNFa	1.01897	0.634867
D8	34	TNFa	1.48389	1.09989
D8	35	TNFa	2.11585	1.73196
D8	36	TNFa	2.5952	2.21141
D8	37	TNFa	2.86891	2.48523
D8	38	TNFa	3.15931	2.77574
D8	39	TNFa	3.38806	3.00459
D8	40	TNFa	3.56939	3.18603
D9	1	TNFa	0.511578	-0.00112007
D9	2	TNFa	0.506845	-0.00552655
D9	3	TNFa	0.510679	-0.00136468
D9	4	TNFa	0.512172	0.00045496
D9	5	TNFa	0.513396	0.00200722
D9	6	TNFa	0.511013	-4.92316e-05
D9	7	TNFa	0.510703	-3.1974e-05
D9	8	TNFa	0.512268	0.00186074
D9	9	TNFa	0.511491	0.00141058
D9	10	TNFa	0.511895	0.00214274
D9	11	TNFa	0.510576	0.00115023
D9	12	TNFa	0.508277	-0.000820563
D9	13	TNFa	0.508063	-0.000707282
D9	14	TNFa	0.508117	-0.000326793
D9	15	TNFa	0.507688	-0.000428209
D9	16	TNFa	0.506534	-0.00125507
D9	17	TNFa	0.507316	-0.000145619
D9	18	TNFa	0.504212	-0.00292197
D9	19	TNFa	0.503755	-0.00305206
D9	20	TNFa	0.50301	-0.00346985
D9	21	TNFa	0.504677	-0.00147473
D9	22	TNFa	0.502854	-0.0029709
D9	23	TNFa	0.503983	-0.00151407
D9	24	TNFa	0.505911	0.000741164
D9	25	TNFa	0.507703	0.00286068
D9	26	TNFa	0.51242	0.00790469
D9	27	TNFa	0.5224	0.0182122
D9	28	TNFa	0.542743	0.0388818
D9	29	TNFa	0.579269	0.0757356
D9	30	TNFa	0.650573	0.147367
D9	31	TNFa	0.786421	0.283542
D9	32	TNFa	1.03151	0.52896
D9	33	TNFa	1.45446	0.952234
D9	34	TNFa	2.09279	1.5909
D9	35	TNFa	2.81547	2.3139
D9	36	TNFa	3.19166	2.69042
D9	37	TNFa	3.53162	3.03071
D9	38	TNFa	3.83728	3.33669
D9	39	TNFa	4.06619	3.56593
D9	40	TNFa	4.26095	3.76101
D10	1	TNFa	0.512967	-0.065523
D10	2	TNFa	0.532767	-0.0478674
D10	3	TNFa	0.552517	-0.0302624
D10	4	TNFa	0.569564	-0.0153601
D10	5	TNFa	0.579971	-0.00709797
D10	6	TNFa	0.587018	-0.0021958
D10	7	TNFa	0.594959	0.00360092
D10	8	TNFa	0.600388	0.00688446
D10	9	TNFa	0.605258	0.00960987
D10	10	TNFa	0.609315	0.0115222
D10	11	TNFa	0.613973	0.0140358
D10	12	TNFa	0.612893	0.0108104
D10	13	TNFa	0.61503	0.0108032
D10	14	TNFa	0.616775	0.0104028
D10	15	TNFa	0.617299	0.00878206
D10	16	TNFa	0.618193	0.00753166
D10	17	TNFa	0.6203	0.00749373
D10	18	TNFa	0.61849	0.00353961
D10	19	TNFa	0.613769	-0.00332615
D10	20	TNFa	0.611362	-0.00787829
D10	21	TNFa	0.612309	-0.00907659
D10	22	TNFa	0.612313	-0.011217
D10	23	TNFa	0.615717	-0.00995758
D10	24	TNFa	0.619175	-0.0086448
D10	25	TNFa	0.621506	-0.0084579
D10	26	TNFa	0.635391	0.00328236
D10	27	TNFa	0.6596	0.0253459
D10	28	TNFa	0.705265	0.0688669
D10	29	TNFa	0.7941	0.155557
D10	30	TNFa	0.959596	0.318908
D10	31	TNFa	1.25103	0.6082
D10	32	TNFa	1.73233	1.08735
D10	33	TNFa	2.44474	1.79762
D10	34	TNFa	3.08445	2.43518
D10	35	TNFa	3.43879	2.78738
D10	36	TNFa	3.75636	3.10281
D10	37	TNFa	4.02731	3.37161
D10	38	TNFa	4.22479	3.56695
D10	39	TNFa	4.38842	3.72843
D10	40	TNFa	4.51157	3.84943
D11	1	TNFa	0.464399	-0.00510236
D11	2	TNFa	0.464879	-0.00403292
D11	3	TNFa	0.466927	-0.00139601
D11	4	TNFa	0.46693	-0.00080407
D11	5	TNFa	0.468639	0.00149414
D11	6	TNFa	0.466666	0.000110695
D11	7	TNFa	0.469398	0.00343214
D11	8	TNFa	0.467057	0.0016798
D11	9	TNFa	0.465163	0.000375328
D11	10	TNFa	0.464353	0.000154022
D11	11	TNFa	0.463681	7.09983e-05
D11	12	TNFa	0.462487	-0.000533208
D11	13	TNFa	0.461323	-0.00110818
D11	14	TNFa	0.461539	-0.000302884
D11	15	TNFa	0.45977	-0.00148263
D11	16	TNFa	0.45955	-0.00111332
D11	17	TNFa	0.459476	-0.000598415
D11	18	TNFa	0.459201	-0.000283905
D11	19	TNFa	0.458152	-0.000744166
D11	20	TNFa	0.455254	-0.00305312
D11	21	TNFa	0.456577	-0.00114053
D11	22	TNFa	0.455841	-0.00128724
D11	23	TNFa	0.455298	-0.00124151
D11	24	TNFa	0.457737	0.00178683
D11	25	TNFa	0.461346	0.00598523
D11	26	TNFa	0.467803	0.0130313
D11	27	TNFa	0.483325	0.0291428
D11	28	TNFa	0.511373	0.0577797
D11	29	TNFa	0.563217	0.110213
D11	30	TNFa	0.665685	0.21327
D11	31	TNFa	0.850617	0.398791
D11	32	TNFa	1.18456	0.733325
D11	33	TNFa	1.72352	1.27288
D11	34	TNFa	2.45553	2.00547
D11	35	TNFa	3.0373	2.58783
D11	36	TNFa	3.35321	2.90433
D11	37	TNFa	3.67682	3.22853
D11	38	TNFa	3.94064	3.49294
D11	39	TNFa	4.14478	3.69767
D11	40	TNFa	4.29046	3.84394
D12	1	TNFa	0.441028	-0.0182717
D12	2	TNFa	0.454642	-0.00401725
D12	3	TNFa	0.458873	0.000853925
D12	4	TNFa	0.459084	0.00170519
D12	5	TNFa	0.460274	0.00353522
D12	6	TNFa	0.45706	0.000961059
D12	7	TNFa	0.457678	0.00221918
D12	8	TNFa	0.455872	0.00105387
D12	9	TNFa	0.458159	0.00398071
D12	10	TNFa	0.452345	-0.00119346
D12	11	TNFa	0.449187	-0.00371084
D12	12	TNFa	0.448724	-0.00353332
D12	13	TNFa	0.449726	-0.00189164
D12	14	TNFa	0.447508	-0.00346924
D12	15	TNFa	0.447264	-0.00307282
D12	16	TNFa	0.447298	-0.00239867
D12	17	TNFa	0.44753	-0.00152712
D12	18	TNFa	0.44674	-0.00167659
D12	19	TNFa	0.446995	-0.000781158
D12	20	TNFa	0.445318	-0.00181799
D12	21	TNFa	0.445899	-0.000597241
D12	22	TNFa	0.445599	-0.000256732
D12	23	TNFa	0.446174	0.000958506
D12	24	TNFa	0.4474	0.00282427
D12	25	TNFa	0.45177	0.00783489
D12	26	TNFa	0.459373	0.0160785
D12	27	TNFa	0.471902	0.0292474
D12	28	TNFa	0.497211	0.0551963
D12	29	TNFa	0.54641	0.105036
D12	30	TNFa	0.640469	0.199735
D12	31	TNFa	0.818267	0.378173
D12	32	TNFa	1.13485	0.695401
D12	33	TNFa	1.65564	1.21682
D12	34	TNFa	2.37435	1.93617
D12	35	TNFa	2.97909	2.54156
D12	36	TNFa	3.29099	2.8541
D12	37	TNFa	3.62785	3.19159
D12	38	TNFa	3.93327	3.49766
D12	39	TNFa	4.14011	3.70514
D12	40	TNFa	4.31665	3.88232
E1	1	PLGF	0.411926	0.00651297
E1	2	PLGF	0.414004	0.00880443
E1	3	PLGF	0.411066	0.00607939
E1	4	PLGF	0.408404	0.00363115
E1	5	PLGF	0.406516	0.00195696
E1	6	PLGF	0.403753	-0.000592844
E1	7	PLGF	0.402656	-0.00147563
E1	8	PLGF	0.402561	-0.00135729
E1	9	PLGF	0.401965	-0.00173979
E1	10	PLGF	0.402057	-0.00143411
E1	11	PLGF	0.400871	-0.00240684
E1	12	PLGF	0.402261	-0.00080301
E1	13	PLGF	0.400639	-0.00221136
E1	14	PLGF	0.400631	-0.00200526
E1	15	PLGF	0.39966	-0.00276329
E1	16	PLGF	0.399722	-0.00248769
E1	17	PLGF	0.401275	-0.000720805
E1	18	PLGF	0.401445	-0.000336723
E1	19	PLGF	0.402428	0.000859651
E1	20	PLGF	0.401887	0.000532144
E1	21	PLGF	0.399476	-0.00166474
E1	22	PLGF	0.400953	2.55736e-05
E1	23	PLGF	0.402545	0.00183135
E1	24	PLGF	0.407584	0.00708316
E1	25	PLGF	0.413384	0.0130972
E1	26	PLGF	0.426305	0.026232
E1	27	PLGF	0.450306	0.0504462
E1	28	PLGF	0.494764	0.0951177
E1	29	PLGF	0.582876	0.183444
E1	30	PLGF	0.741244	0.342025
E1	31	PLGF	1.02348	0.624471
E1	32	PLGF	1.47498	1.07619
E1	33	PLGF	1.99083	1.59225
E1	34	PLGF	2.42284	2.02447
E1	35	PLGF	2.8114	2.41325
E1	36	PLGF	3.10464	2.7067
E1	37	PLGF	3.33277	2.93504
E1	38	PLGF	3.502	3.10449
E1	39	PLGF	3.64648	3.24918
E1	40	PLGF	3.77315	3.37607
E2	1	PLGF	0.389217	-0.00654538
E2	2	PLGF	0.39631	1.96711e-05
E2	3	PLGF	0.399593	0.00277367
E2	4	PLGF	0.39613	-0.00121771
E2	5	PLGF	0.397572	-0.000303949
E2	6	PLGF	0.398926	0.000521299
E2	7	PLGF	0.399841	0.000907141
E2	8	PLGF	0.39991	0.000448266
E2	9	PLGF	0.40052	0.000528962
E2	10	PLGF	0.400261	-0.000258544
E2	11	PLGF	0.399757	-0.0012909
E2	12	PLGF	0.399613	-0.0019637
E2	13	PLGF	0.402091	-1.37138e-05
E2	14	PLGF	0.402912	0.000278996
E2	15	PLGF	0.40099	-0.00217169
E2	16	PLGF	0.403169	-0.000521482
E2	17	PLGF	0.401355	-0.00286413
E2	18	PLGF	0.401858	-0.00288959
E2	19	PLGF	0.407529	0.00225264
E2	20	PLGF	0.411589	0.00578445
E2	21	PLGF	0.420722	0.0143889
E2	22	PLGF	0.441436	0.0345739
E2	23	PLGF	0.481572	0.0741814
E2	24	PLGF	0.556943	0.149024
E2	25	PLGF	0.700735	0.292287
E2	26	PLGF	0.956212	0.547236
E2	27	PLGF	1.37932	0.96981
E2	28	PLGF	1.87735	1.46731
E2	29	PLGF	2.31099	1.90043
E2	30	PLGF	2.68295	2.27186
E2	31	PLGF	2.96822	2.5566
E2	32	PLGF	3.20131	2.78916
E2	33	PLGF	3.37894	2.96626
[truncated: 1,847 more rows]

## Sheet: BioGroup Analysis Result
Block Type	96alum
Chemistry	SYBR_GREEN
Experiment File Name	C:\Users\abi2\Desktop\20210517 adipoq-cre and adipoq-cre-prdm16 sham and CNV choro n4-6 TNFa and PLGF.eds
Experiment Run End Time	2021-05-17 17:01:00 PM EDT
Instrument Type	sds7500
Passive Reference	ROX
Biogroup Name	Target Name	Task	RQ	RQ Min	RQ Max	Cт Mean	ΔCт Mean	ΔCт SE	ΔΔCт
Analysis Type	Singleplex
Endogenous Control	Bact
RQ Min/Max Confidence Level	95.0
Reference Biogroup Name

## Sheet: Technical Analysis Result
Block Type	96alum
Chemistry	SYBR_GREEN
Experiment File Name	C:\Users\abi2\Desktop\20210517 adipoq-cre and adipoq-cre-prdm16 sham and CNV choro n4-6 TNFa and PLGF.eds
Experiment Run End Time	2021-05-17 17:01:00 PM EDT
Instrument Type	sds7500
Passive Reference	ROX
Sample Name	Target Name	Task	RQ	RQ Min	RQ Max	Cт Mean	ΔCт Mean	ΔCт SE	ΔΔCт
Adipoq-cre Sham 364	TNFa	UNKNOWN	1	0.605554	1.65138	32.7445	11.1063	0.168192	0
Adipoq-cre Sham 365	TNFa	UNKNOWN	1.22029	0.786143	1.89421	32.5104	10.8191	0.147436	-0.28723
Adipoq-cre Sham 366	TNFa	UNKNOWN	0.954073	0.720333	1.26366	33.0311	11.1742	0.0942293	0.0678291
Adipoq-cre CNV 288	TNFa	UNKNOWN	2.29176	0.738191	7.11493	31.3206	9.90987	0.379857	-1.19646
Adipoq-cre CNV 289	TNFa	UNKNOWN	1.61423	0.620577	4.19887	31.6091	10.4155	0.320537	-0.690842
Adipoq-cre CNV 290	TNFa	UNKNOWN	0.774525	0.413852	1.44953	34.515	11.4749	0.210149	0.368616
Adipoq-cre-prdm16 Sham 463	TNFa	UNKNOWN	1.44909	1.08389	1.93734	33.0244	10.5712	0.0973657	-0.53515
Adipoq-cre-prdm16 Sham 464	TNFa	UNKNOWN	1.67151	0.542371	5.15132	32.1376	10.3652	0.377394	-0.741148
Adipoq-cre-prdm16 Sham 515	TNFa	UNKNOWN	1.64909	1.25826	2.16133	31.8654	10.3847	0.0906985	-0.721674
Adipoq-cre-prdm16 CNV 281	TNFa	UNKNOWN	2.36819	1.55982	3.59551	30.6891	9.86255	0.140009	-1.24378
Adipoq-cre-prdm16 CNV 285	TNFa	UNKNOWN	1.97205	1.83998	2.1136	31.2688	10.1266	0.0232424	-0.979695
Adipoq-cre-prdm16 CNV 286	TNFa	UNKNOWN	1.61409	1.11403	2.33862	31.4615	10.4156	0.124326	-0.690722
Adipoq-cre Sham 364	PLGF	UNKNOWN	1	0.627634	1.59329	30.7171	9.07895	0.156184	0
Adipoq-cre Sham 365	PLGF	UNKNOWN	30.0998	22.9426	39.4898	25.8586	4.16727	0.0910433	-4.91168
Adipoq-cre Sham 366	PLGF	UNKNOWN	22.6257	19.0942	26.8102	26.436	4.57906	0.0569004	-4.49989
Adipoq-cre CNV 288	PLGF	UNKNOWN	5.16125	3.28761	8.10267	28.122	6.71123	0.151227	-2.36772
Adipoq-cre CNV 289	PLGF	UNKNOWN	9.95143	3.95414	25.0448	26.9576	5.76404	0.309469	-3.3149
Adipoq-cre CNV 290	PLGF	UNKNOWN	4.08617	1.96144	8.51254	30.0883	7.0482	0.24609	-2.03075
Adipoq-cre-prdm16 Sham 463	PLGF	UNKNOWN	19.7222	17.1056	22.7392	27.2304	4.7772	0.0477277	-4.30175
Adipoq-cre-prdm16 Sham 464	PLGF	UNKNOWN	51.6964	34.8982	76.5805	25.1594	3.38696	0.131759	-5.69199
Adipoq-cre-prdm16 Sham 515	PLGF	UNKNOWN	35.9611	23.3131	55.471	25.3914	3.91058	0.145328	-5.16837
Adipoq-cre-prdm16 CNV 281	PLGF	UNKNOWN	8.50948	5.20479	13.9124	26.8164	5.98988	0.164836	-3.08907
Adipoq-cre-prdm16 CNV 285	PLGF	UNKNOWN	4.0042	1.68193	9.53286	28.2196	7.07743	0.290843	-2.00151
Adipoq-cre-prdm16 CNV 286	PLGF	UNKNOWN	13.6085	10.5459	17.5604	26.3584	5.31251	0.0854862	-3.76643
H2O	TNFa	UNKNOWN
H2O	PLGF	UNKNOWN	203.796			36.8343	1.40796		-7.67099
Analysis Type	Singleplex
Endogenous Control	Bact
RQ Min/Max Confidence Level	95.0
Reference Sample	Adipoq-cre Sham 364
