# Supplementary material for: Adipocytes influence choroidal neovascularization via PRDM16
Source: EMBO Mol Med. 2026 May 19;18(6):2379–403. doi: 10.1038/s44321-026-00441-5 (PMC13269495; doi:10.1038/s44321-026-00441-5)
Supplement: Supplementary file 4 — Source data Fig. 3 [file 44321_2026_441_MOESM4_ESM.zip › Figure 3/3H-I/3 days/2021-05-17 Adipoq-cre and adipoq-cre-prdm16 sham and CNV 3 days choro Il1b and Il6 .xls]

## Sheet: Sample Setup
Block Type	96-Well Block (0.2mL)
Calibration Background is expired	No
Calibration Background performed on	11-24-2020
Calibration Normalization FAM-ROX is expired	No
Calibration Normalization FAM-ROX performed on	11-24-2020
Calibration Normalization VIC-ROX is expired	No
Calibration Normalization VIC-ROX performed on	11-24-2020
Calibration Pure Dye CY3 is expired	Yes
Calibration Pure Dye CY3 performed on	03-26-2020
Calibration Pure Dye CY5 is expired	Yes
Calibration Pure Dye CY5 performed on	03-26-2020
Calibration Pure Dye FAM is expired	No
Calibration Pure Dye FAM performed on	11-24-2020
Calibration Pure Dye NED is expired	No
Calibration Pure Dye NED performed on	09-15-2020
Calibration Pure Dye ROX is expired	No
Calibration Pure Dye ROX performed on	11-24-2020
Calibration Pure Dye SYBR is expired	No
Calibration Pure Dye SYBR performed on	11-24-2020
Calibration Pure Dye TAMRA is expired	No
Calibration Pure Dye TAMRA performed on	11-24-2020
Calibration Pure Dye VIC is expired	No
Calibration Pure Dye VIC performed on	11-24-2020
Calibration ROI is expired	No
Calibration ROI performed on	11-24-2020
Calibration Uniformity is expired	No
Calibration Uniformity performed on	11-24-2020
Chemistry	SYBR_GREEN
Date Created	2021-05-17 13:17:39 PM EDT
Experiment Barcode
Experiment Comment
Experiment File Name	P:\ABI-2\Sapieha\Roberto\CNV B6\Choroid\2021-05-17 Adipoq-cre and adipoq-cre-prdm16 sham nad CNV choro Il1b and Il6n7-9.eds
Experiment Name	2021-05-17 Adipoq-cre and adipoq-cre-prdm16 sham nad CNV choro Il1b and Il6n7-9
Experiment Run End Time	2021-05-17 16:05:57 PM EDT
Experiment Type	Comparative Cт (ΔΔCт)
Instrument Name	278870006
Instrument Serial Number	278870006
Instrument Type	QuantStudio(TM) 7 Flex System
Passive Reference	ROX
Quantification Cycle Method	Ct
Signal Smoothing On	true
Stage/ Cycle where Analysis is performed	Stage 2, Step 2
User Name
Well	Well Position	Sample Name	Sample Color	Biogroup Name	Biogroup Color	Target Name	Target Color	Task	Reporter	Quencher	Quantity	Comments
1	A1	Adipoq-cre sham 433	RGB(176,23,31)			Bact	RGB(176,23,31)	UNKNOWN	SYBR	None
2	A2	Adipoq-cre sham 435	RGB(0,0,255)			Bact	RGB(176,23,31)	UNKNOWN	SYBR	None
3	A3	Adipoq-cre sham 438	RGB(0,139,69)			Bact	RGB(176,23,31)	UNKNOWN	SYBR	None
4	A4	Adipoq-cre CNV 293	RGB(255,127,0)			Bact	RGB(176,23,31)	UNKNOWN	SYBR	None
5	A5	Adipoq-cre CNV 294	RGB(139,137,112)			Bact	RGB(176,23,31)	UNKNOWN	SYBR	None
6	A6	Adipoq-cre CNV 251	RGB(238,121,66)			Bact	RGB(176,23,31)	UNKNOWN	SYBR	None
7	A7	Adipoq-cre-prdm16 sham 516	RGB(142,56,142)			Bact	RGB(176,23,31)	UNKNOWN	SYBR	None
8	A8	Adipoq-cre-prdm16 sham 517	RGB(198,113,113)			Bact	RGB(176,23,31)	UNKNOWN	SYBR	None
9	A9	Adipoq-cre-prdm16 sham 518	RGB(0,245,255)			Bact	RGB(176,23,31)	UNKNOWN	SYBR	None
10	A10	Adipoq-cre-prdm16 CNV 287	RGB(238,220,130)			Bact	RGB(176,23,31)	UNKNOWN	SYBR	None
11	A11	Adipoq-cre-prdm16 CNV 289	RGB(238,238,0)			Bact	RGB(176,23,31)	UNKNOWN	SYBR	None
12	A12	Adipoq-cre-prdm16 CNV 280	RGB(142,142,56)			Bact	RGB(176,23,31)	UNKNOWN	SYBR	None
13	B1	Adipoq-cre sham 433	RGB(176,23,31)			Bact	RGB(176,23,31)	UNKNOWN	SYBR	None
14	B2	Adipoq-cre sham 435	RGB(0,0,255)			Bact	RGB(176,23,31)	UNKNOWN	SYBR	None
15	B3	Adipoq-cre sham 438	RGB(0,139,69)			Bact	RGB(176,23,31)	UNKNOWN	SYBR	None
16	B4	Adipoq-cre CNV 293	RGB(255,127,0)			Bact	RGB(176,23,31)	UNKNOWN	SYBR	None
17	B5	Adipoq-cre CNV 294	RGB(139,137,112)			Bact	RGB(176,23,31)	UNKNOWN	SYBR	None
18	B6	Adipoq-cre CNV 251	RGB(238,121,66)			Bact	RGB(176,23,31)	UNKNOWN	SYBR	None
19	B7	Adipoq-cre-prdm16 sham 516	RGB(142,56,142)			Bact	RGB(176,23,31)	UNKNOWN	SYBR	None
20	B8	Adipoq-cre-prdm16 sham 517	RGB(198,113,113)			Bact	RGB(176,23,31)	UNKNOWN	SYBR	None
21	B9	Adipoq-cre-prdm16 sham 518	RGB(0,245,255)			Bact	RGB(176,23,31)	UNKNOWN	SYBR	None
22	B10	Adipoq-cre-prdm16 CNV 287	RGB(238,220,130)			Bact	RGB(176,23,31)	UNKNOWN	SYBR	None
23	B11	Adipoq-cre-prdm16 CNV 289	RGB(238,238,0)			Bact	RGB(176,23,31)	UNKNOWN	SYBR	None
24	B12	Adipoq-cre-prdm16 CNV 280	RGB(142,142,56)			Bact	RGB(176,23,31)	UNKNOWN	SYBR	None
25	C1	Adipoq-cre sham 433	RGB(176,23,31)			Il1b	RGB(0,0,255)	UNKNOWN	SYBR	None
26	C2	Adipoq-cre sham 435	RGB(0,0,255)			Il1b	RGB(0,0,255)	UNKNOWN	SYBR	None
27	C3	Adipoq-cre sham 438	RGB(0,139,69)			Il1b	RGB(0,0,255)	UNKNOWN	SYBR	None
28	C4	Adipoq-cre CNV 293	RGB(255,127,0)			Il1b	RGB(0,0,255)	UNKNOWN	SYBR	None
29	C5	Adipoq-cre CNV 294	RGB(139,137,112)			Il1b	RGB(0,0,255)	UNKNOWN	SYBR	None
30	C6	Adipoq-cre CNV 251	RGB(238,121,66)			Il1b	RGB(0,0,255)	UNKNOWN	SYBR	None
31	C7	Adipoq-cre-prdm16 sham 516	RGB(142,56,142)			Il1b	RGB(0,0,255)	UNKNOWN	SYBR	None
32	C8	Adipoq-cre-prdm16 sham 517	RGB(198,113,113)			Il1b	RGB(0,0,255)	UNKNOWN	SYBR	None
33	C9	Adipoq-cre-prdm16 sham 518	RGB(0,245,255)			Il1b	RGB(0,0,255)	UNKNOWN	SYBR	None
34	C10	Adipoq-cre-prdm16 CNV 287	RGB(238,220,130)			Il1b	RGB(0,0,255)	UNKNOWN	SYBR	None
35	C11	Adipoq-cre-prdm16 CNV 289	RGB(238,238,0)			Il1b	RGB(0,0,255)	UNKNOWN	SYBR	None
36	C12	Adipoq-cre-prdm16 CNV 280	RGB(142,142,56)			Il1b	RGB(0,0,255)	UNKNOWN	SYBR	None
37	D1	Adipoq-cre sham 433	RGB(176,23,31)			Il1b	RGB(0,0,255)	UNKNOWN	SYBR	None
38	D2	Adipoq-cre sham 435	RGB(0,0,255)			Il1b	RGB(0,0,255)	UNKNOWN	SYBR	None
39	D3	Adipoq-cre sham 438	RGB(0,139,69)			Il1b	RGB(0,0,255)	UNKNOWN	SYBR	None
40	D4	Adipoq-cre CNV 293	RGB(255,127,0)			Il1b	RGB(0,0,255)	UNKNOWN	SYBR	None
41	D5	Adipoq-cre CNV 294	RGB(139,137,112)			Il1b	RGB(0,0,255)	UNKNOWN	SYBR	None
42	D6	Adipoq-cre CNV 251	RGB(238,121,66)			Il1b	RGB(0,0,255)	UNKNOWN	SYBR	None
43	D7	Adipoq-cre-prdm16 sham 516	RGB(142,56,142)			Il1b	RGB(0,0,255)	UNKNOWN	SYBR	None
44	D8	Adipoq-cre-prdm16 sham 517	RGB(198,113,113)			Il1b	RGB(0,0,255)	UNKNOWN	SYBR	None
45	D9	Adipoq-cre-prdm16 sham 518	RGB(0,245,255)			Il1b	RGB(0,0,255)	UNKNOWN	SYBR	None
46	D10	Adipoq-cre-prdm16 CNV 287	RGB(238,220,130)			Il1b	RGB(0,0,255)	UNKNOWN	SYBR	None
47	D11	Adipoq-cre-prdm16 CNV 289	RGB(238,238,0)			Il1b	RGB(0,0,255)	UNKNOWN	SYBR	None
48	D12	Adipoq-cre-prdm16 CNV 280	RGB(142,142,56)			Il1b	RGB(0,0,255)	UNKNOWN	SYBR	None
49	E1	Adipoq-cre sham 433	RGB(176,23,31)			Il6	RGB(0,139,69)	UNKNOWN	SYBR	None
50	E2	Adipoq-cre sham 435	RGB(0,0,255)			Il6	RGB(0,139,69)	UNKNOWN	SYBR	None
51	E3	Adipoq-cre sham 438	RGB(0,139,69)			Il6	RGB(0,139,69)	UNKNOWN	SYBR	None
52	E4	Adipoq-cre CNV 293	RGB(255,127,0)			Il6	RGB(0,139,69)	UNKNOWN	SYBR	None
53	E5	Adipoq-cre CNV 294	RGB(139,137,112)			Il6	RGB(0,139,69)	UNKNOWN	SYBR	None
54	E6	Adipoq-cre CNV 251	RGB(238,121,66)			Il6	RGB(0,139,69)	UNKNOWN	SYBR	None
55	E7	Adipoq-cre-prdm16 sham 516	RGB(142,56,142)			Il6	RGB(0,139,69)	UNKNOWN	SYBR	None
56	E8	Adipoq-cre-prdm16 sham 517	RGB(198,113,113)			Il6	RGB(0,139,69)	UNKNOWN	SYBR	None
57	E9	Adipoq-cre-prdm16 sham 518	RGB(0,245,255)			Il6	RGB(0,139,69)	UNKNOWN	SYBR	None
58	E10	Adipoq-cre-prdm16 CNV 287	RGB(238,220,130)			Il6	RGB(0,139,69)	UNKNOWN	SYBR	None
59	E11	Adipoq-cre-prdm16 CNV 289	RGB(238,238,0)			Il6	RGB(0,139,69)	UNKNOWN	SYBR	None
60	E12	Adipoq-cre-prdm16 CNV 280	RGB(142,142,56)			Il6	RGB(0,139,69)	UNKNOWN	SYBR	None
61	F1	Adipoq-cre sham 433	RGB(176,23,31)			Il6	RGB(0,139,69)	UNKNOWN	SYBR	None
62	F2	Adipoq-cre sham 435	RGB(0,0,255)			Il6	RGB(0,139,69)	UNKNOWN	SYBR	None
63	F3	Adipoq-cre sham 438	RGB(0,139,69)			Il6	RGB(0,139,69)	UNKNOWN	SYBR	None
64	F4	Adipoq-cre CNV 293	RGB(255,127,0)			Il6	RGB(0,139,69)	UNKNOWN	SYBR	None
65	F5	Adipoq-cre CNV 294	RGB(139,137,112)			Il6	RGB(0,139,69)	UNKNOWN	SYBR	None
66	F6	Adipoq-cre CNV 251	RGB(238,121,66)			Il6	RGB(0,139,69)	UNKNOWN	SYBR	None
67	F7	Adipoq-cre-prdm16 sham 516	RGB(142,56,142)			Il6	RGB(0,139,69)	UNKNOWN	SYBR	None
68	F8	Adipoq-cre-prdm16 sham 517	RGB(198,113,113)			Il6	RGB(0,139,69)	UNKNOWN	SYBR	None
69	F9	Adipoq-cre-prdm16 sham 518	RGB(0,245,255)			Il6	RGB(0,139,69)	UNKNOWN	SYBR	None
70	F10	Adipoq-cre-prdm16 CNV 287	RGB(238,220,130)			Il6	RGB(0,139,69)	UNKNOWN	SYBR	None
71	F11	Adipoq-cre-prdm16 CNV 289	RGB(238,238,0)			Il6	RGB(0,139,69)	UNKNOWN	SYBR	None
72	F12	Adipoq-cre-prdm16 CNV 280	RGB(142,142,56)			Il6	RGB(0,139,69)	UNKNOWN	SYBR	None
73	G1	H2O	RGB(238,44,44)			Bact	RGB(176,23,31)	UNKNOWN	SYBR	None
74	G2	H2O	RGB(238,44,44)			Il1b	RGB(0,0,255)	UNKNOWN	SYBR	None
75	G3	H2O	RGB(238,44,44)			Il6	RGB(0,139,69)	UNKNOWN	SYBR	None
76	G4
77	G5
78	G6
79	G7
80	G8
81	G9
82	G10
83	G11
84	G12
85	H1
86	H2
87	H3
88	H4
89	H5
90	H6
91	H7
92	H8
93	H9
94	H10
95	H11
96	H12

## Sheet: Raw Data
Block Type	96-Well Block (0.2mL)
Calibration Background is expired	No
Calibration Background performed on	11-24-2020
Calibration Normalization FAM-ROX is expired	No
Calibration Normalization FAM-ROX performed on	11-24-2020
Calibration Normalization VIC-ROX is expired	No
Calibration Normalization VIC-ROX performed on	11-24-2020
Calibration Pure Dye CY3 is expired	Yes
Calibration Pure Dye CY3 performed on	03-26-2020
Calibration Pure Dye CY5 is expired	Yes
Calibration Pure Dye CY5 performed on	03-26-2020
Calibration Pure Dye FAM is expired	No
Calibration Pure Dye FAM performed on	11-24-2020
Calibration Pure Dye NED is expired	No
Calibration Pure Dye NED performed on	09-15-2020
Calibration Pure Dye ROX is expired	No
Calibration Pure Dye ROX performed on	11-24-2020
Calibration Pure Dye SYBR is expired	No
Calibration Pure Dye SYBR performed on	11-24-2020
Calibration Pure Dye TAMRA is expired	No
Calibration Pure Dye TAMRA performed on	11-24-2020
Calibration Pure Dye VIC is expired	No
Calibration Pure Dye VIC performed on	11-24-2020
Calibration ROI is expired	No
Calibration ROI performed on	11-24-2020
Calibration Uniformity is expired	No
Calibration Uniformity performed on	11-24-2020
Chemistry	SYBR_GREEN
Date Created	2021-05-17 13:17:39 PM EDT
Experiment Barcode
Experiment Comment
Experiment File Name	P:\ABI-2\Sapieha\Roberto\CNV B6\Choroid\2021-05-17 Adipoq-cre and adipoq-cre-prdm16 sham nad CNV choro Il1b and Il6n7-9.eds
Experiment Name	2021-05-17 Adipoq-cre and adipoq-cre-prdm16 sham nad CNV choro Il1b and Il6n7-9
Experiment Run End Time	2021-05-17 16:05:57 PM EDT
Experiment Type	Comparative Cт (ΔΔCт)
Instrument Name	278870006
Instrument Serial Number	278870006
Instrument Type	QuantStudio(TM) 7 Flex System
Passive Reference	ROX
Quantification Cycle Method	Ct
Signal Smoothing On	true
Stage/ Cycle where Analysis is performed	Stage 2, Step 2
User Name
Well	Well Position	Cycle	x1-m1	x2-m2	x3-m3	x4-m4	x5-m5
1	A1	1	643767	252423	503887	1.22616e+06	11665
2	A2	1	587626	235161	513088	1135824	5610.85
3	A3	1	554506	225993	503283	1.06649e+06	6338.2
4	A4	1	532018	223987	521035	1.07818e+06	11875.1
5	A5	1	519930	224298	522383	1.07157e+06	4803.28
6	A6	1	530110	229629	521335	1.07468e+06	10685.6
7	A7	1	481858	210907	497468	1.00818e+06	1799.33
8	A8	1	505883	206318	485987	970680	7892.72
9	A9	1	462558	191316	451546	927645	3142.75
10	A10	1	501650	203809	452076	938707	6628.09
11	A11	1	417584	181078	417366	894822	1060.44
12	A12	1	777908	293453	651045	1.35639e+06	6845.86
13	B1	1	616076	249018	516028	1.2217e+06	14754.9
14	B2	1	653273	242467	508871	1.11952e+06	9164.39
15	B3	1	564154	236994	531796	1.12668e+06	5127.83
16	B4	1	550139	234770	553696	1.12486e+06	3153.63
17	B5	1	558542	240512	560025	1.11976e+06	7120.08
18	B6	1	521051	231633	544765	1.07781e+06	3265.07
19	B7	1	505917	216373	510349	1.02093e+06	8036.35
20	B8	1	501060	216974	516464	1.01923e+06	3851.48
21	B9	1	484378	203446	488334	979833	2890.7
22	B10	1	499758	209449	462444	950291	8939.52
23	B11	1	720417	284694	626539	1.27192e+06	70561.7
24	B12	1	1.20212e+06	454982	990455	2.07806e+06	10759.1
25	C1	1	642622	245934	518471	1.16802e+06	11899.6
26	C2	1	577112	242813	546340	1.22278e+06	2.06643e+06
27	C3	1	674810	261784	581903	1.18892e+06	7095.67
28	C4	1	562469	250321	590273	1.16523e+06	8795.51
29	C5	1	559521	252172	594101	1.15552e+06	7390.23
30	C6	1	510349	234210	567869	1.10817e+06	2856.62
31	C7	1	465850	217034	527273	1.03198e+06	3557.03
32	C8	1	477616	212588	516324	993433	5537.99
33	C9	1	412065	183326	451445	878116	2334.89
34	C10	1	596493	249032	579881	1.13181e+06	4852.95
35	C11	1	767513	308500	692572	1.39655e+06	7365.79
36	C12	1	656534	272368	558645	1.313e+06	4685.62
37	D1	1	380332	168319	380678	834067	5312.63
38	D2	1	617202	240576	529867	1094094	17142
39	D3	1	565548	243650	575704	1.14959e+06	9534.71
40	D4	1	594224	258021	617610	1.1935e+06	1997.75
41	D5	1	565899	261094	652080	1.22553e+06	3403.59
42	D6	1	498089	229025	586291	1.09716e+06	-1748.38
43	D7	1	475862	218403	532830	1.01673e+06	10445.6
44	D8	1	457659	208272	502068	970227	618.915
45	D9	1	586077	245845	582647	1.08807e+06	3562.68
46	D10	1	675358	275946	634778	1.24792e+06	2848.53
47	D11	1	530193	224820	499377	1.08383e+06	4427.05
48	D12	1	459476	186692	380294	860755	2957.09
49	E1	1	419253	186121	436867	971204	11843.1
50	E2	1	483118	212738	511511	1.06542e+06	3913.06
51	E3	1	518473	215892	522211	1.03211e+06	18915.5
52	E4	1	497738	232361	605684	1.14497e+06	4361.42
53	E5	1	496104	234707	606193	1.11607e+06	191.293
54	E6	1	492279	236795	618878	1.13351e+06	-344.366
55	E7	1	557576	259893	654531	1.21833e+06	4469.05
56	E8	1	617136	293976	720313	1.36259e+06	898.791
57	E9	1	653168	290307	664658	1256943	6226.94
58	E10	1	563715	246415	598001	1.17827e+06	13954.1
59	E11	1	477426	206951	509559	1.04612e+06	1789.03
60	E12	1	316126	143083	339211	772887	894.2
61	F1	1	488565	211376	504154	1.11785e+06	7428.45
62	F2	1	629950	265260	618092	1.29772e+06	4678.56
63	F3	1	492574	220452	540335	1.10165e+06	4872.92
64	F4	1	460262	214700	515988	1.00998e+06	3358.43
65	F5	1	479278	229532	578873	1.08936e+06	11368.7
66	F6	1	474631	229316	580117	1.09e+06	2532.09
67	F7	1	558182	254705	602156	1.15654e+06	14005
68	F8	1	513306	248946	605599	1.18241e+06	2607.73
69	F9	1	509133	238511	593224	1.17424e+06	-6889.3
70	F10	1	551987	241424	591044	1.16907e+06	3854.54
71	F11	1	681370	260185	636682	1.25628e+06	7678.77
72	F12	1	590284	234933	549141	1.17311e+06	7312.66
73	G1	1	780972	307992	706135	1.61631e+06	19727.4
74	G2	1	439221	203435	482383	1.07609e+06	10794.4
75	G3	1	384558	191570	494985	1.02888e+06	16777.6
76	G4	1	30156.3	4663.6	7133.32	3495.88	1190.16
77	G5	1	34169.2	5788.88	8505.26	4719.41	3125.15
78	G6	1	49927	7474.06	11570.2	10077.9	25652.2
79	G7	1	50418.5	9584.84	15768.1	12130.8	6523.73
80	G8	1	36774.2	4526.52	11597.5	6659.17	202.946
81	G9	1	102858	15669	18063.5	12979.2	6491.48
82	G10	1	58117.2	9162.84	9326.1	7638.22	2597.16
83	G11	1	72282.4	8225.51	10300.3	10337.6	4992.09
84	G12	1	55303.2	4254.22	2989.66	4314.95	3159.14
85	H1	1	106203	14426.4	6603.91	10176.9	5458.48
86	H2	1	24402.6	3868.18	-567.041	2290.24	-384.322
87	H3	1	31167.5	3439.37	3789.9	3043.64	2034.74
88	H4	1	49276.4	6114.14	5669.47	3895.71	1471.16
89	H5	1	86175.3	8823.53	7548.28	6241.61	3533.16
90	H6	1	86513.6	10488.1	5215.75	6220.53	3435.54
91	H7	1	69763.8	10340.1	12351.4	10277.1	9693.47
92	H8	1	54720.8	6155.8	2835.78	4290.12	570.179
93	H9	1	53495.6	6531.18	3335.15	4354.02	467.296
94	H10	1	73159.6	7309.43	2441.72	4882.82	3731.82
95	H11	1	48484.2	5643.89	2796.67	3430.23	3831.08
96	H12	1	205511	33012.8	21484.4	32827.5	15166.6
1	A1	2	652321	256839	510996	1.24329e+06	11535
2	A2	2	588845	238508	518493	1.1466e+06	5204.93
3	A3	2	554890	228202	508120	1.07954e+06	5957.77
4	A4	2	540278	227688	525842	1.08601e+06	11019.4
5	A5	2	522806	225166	528195	1.08043e+06	4721.12
6	A6	2	534680	230406	523627	1.07937e+06	10280.2
7	A7	2	489618	214869	499718	1.01217e+06	2497.83
8	A8	2	510505	209438	489994	977968	8514.4
9	A9	2	471077	193970	453181	927654	2894.19
10	A10	2	505153	205098	452995	938628	7369.67
11	A11	2	419789	179969	418562	897709	819.202
12	A12	2	783813	296686	656535	1.37275e+06	6916.25
13	B1	2	628669	253591	523892	1.23914e+06	15658.6
14	B2	2	663094	245266	512562	1.12809e+06	8951.89
15	B3	2	568082	237713	533751	1.1324e+06	5453.19
16	B4	2	548013	238379	557082	1130649	3048.15
17	B5	2	567155	242556	565966	1.12734e+06	6335.49
18	B6	2	523791	230571	547131	1080044	3838.65
19	B7	2	504710	218381	516825	1.02428e+06	8296.16
20	B8	2	498920	217132	517488	1.02052e+06	5218.59
21	B9	2	487748	205661	488896	980769	3735.69
22	B10	2	504344	208854	463813	954799	8716.87
23	B11	2	729833	289801	632673	1.284e+06	70628.6
24	B12	2	1.2082e+06	459003	998403	2.09396e+06	8747.25
25	C1	2	647987	246446	523353	1.17836e+06	13629.3
26	C2	2	585257	244568	549231	1.23289e+06	2.06753e+06
27	C3	2	676116	262005	584282	1.1949e+06	5045.22
28	C4	2	562926	250421	597031	1.17002e+06	7541.81
29	C5	2	564470	254294	601352	1.16171e+06	6784.24
30	C6	2	516747	236644	577504	1.11852e+06	4071.4
31	C7	2	473221	218902	530357	1.03358e+06	2433.35
32	C8	2	480092	213213	520735	995000	3707.04
33	C9	2	412443	182213	455234	885396	304.335
34	C10	2	598712	246950	583758	1.13691e+06	5767.75
35	C11	2	776270	308399	698906	1.40319e+06	5806.53
36	C12	2	666190	275692	566566	1.32951e+06	5095.64
37	D1	2	386017	171152	387125	842755	5225.33
38	D2	2	614991	241751	535809	1.10137e+06	16581.9
39	D3	2	572541	246338	580408	1.15899e+06	7784.85
40	D4	2	588686	257640	622756	1.20063e+06	3275.13
41	D5	2	569096	262744	658632	1.23492e+06	4282.98
42	D6	2	502177	230991	591219	1.10236e+06	-1774.84
43	D7	2	476691	218127	541661	1.02395e+06	6103.42
44	D8	2	464435	209043	505303	970561	1411.03
45	D9	2	596640	247326	585710	1.09123e+06	4754.84
46	D10	2	672126	276659	638100	1.25218e+06	5293.35
47	D11	2	529554	224838	501074	1.0881e+06	3820.7
48	D12	2	464434	187314	382695	864953	3016
49	E1	2	427225	188805	441501	981464	13499.8
50	E2	2	489485	213107	517438	1.07005e+06	4253.93
51	E3	2	523519	219642	527266	1.03802e+06	18242.9
52	E4	2	504676	237783	614004	1.15565e+06	5606.99
53	E5	2	498791	240205	609470	1.12657e+06	2448.4
54	E6	2	497684	240098	622688	1.1463e+06	1544.65
55	E7	2	555656	260681	656469	1.22401e+06	6373.77
56	E8	2	630018	293420	722293	1.37186e+06	3107.74
57	E9	2	643890	290465	671607	1270661	4505.54
58	E10	2	567425	248206	601982	1.18449e+06	15079.9
59	E11	2	481369	208290	510975	1.04794e+06	3186.71
60	E12	2	319108	143452	340935	777205	317.975
61	F1	2	496931	215077	510488	1.13193e+06	6573.37
62	F2	2	636220	267018	623207	1.30735e+06	3996.6
63	F3	2	499233	224895	545094	1.11357e+06	3862.48
64	F4	2	462074	213612	518876	1.01595e+06	4086.63
65	F5	2	481712	227802	582083	1.09656e+06	9419.35
66	F6	2	481468	234154	587012	1.10311e+06	2689.37
67	F7	2	566374	259883	608174	1.16463e+06	14113.2
68	F8	2	517972	253752	607771	1.18845e+06	3332.14
69	F9	2	513873	239388	595143	1.17637e+06	-6719
70	F10	2	556887	241733	589787	1.1696e+06	4147.05
71	F11	2	678729	261484	644333	1.26549e+06	6861.98
72	F12	2	593048	233730	552210	1.18208e+06	8025.09
73	G1	2	783115	310839	711397	1.62799e+06	20183.9
74	G2	2	443072	205830	489633	1.08944e+06	10464.2
75	G3	2	386629	191737	500276	1.03849e+06	14779.3
76	G4	2	31578.3	3295.79	7222.7	3819.75	96.9949
77	G5	2	35655.6	5988.29	7838.26	4230.73	1896.13
78	G6	2	50964.2	6670.46	12418.8	10963.6	25558.3
79	G7	2	51089.9	9066.69	15045.3	11209	6354.28
80	G8	2	38271.4	7671.89	9676.47	7219.67	422.328
81	G9	2	104778	15008.7	17479.3	13059.8	9095.88
82	G10	2	60620.1	7314.04	10001.2	8036.88	840.487
83	G11	2	74315	11108.5	9796.77	8440.92	5187.88
84	G12	2	58544.6	4684.97	961.614	4808.94	2720.62
85	H1	2	111960	14240.4	4867.02	9785.28	5325.37
86	H2	2	23390	3196.48	-81.9326	2122.4	101.938
87	H3	2	31072.7	4219.88	3384.8	2641.72	2131.68
88	H4	2	50690.6	6450.58	4401.53	3920.79	166.052
89	H5	2	88783.3	10207.3	7563.7	6155.95	3353.41
90	H6	2	90955.3	10594.8	5374.04	5868.35	2242.57
91	H7	2	70877.8	9985.07	11059.3	10426.7	9092.45
92	H8	2	54457.6	5651.02	2433	3658.6	909.89
93	H9	2	55204.5	5693.9	3168.04	3072.44	1704.32
94	H10	2	76754.7	9002.6	1833.36	6130.97	2227.06
95	H11	2	51837.4	6189.05	2396.2	3731.97	3737.45
96	H12	2	209732	35230	21849.1	34784	15825.2
1	A1	3	656145	255790	511690	1.25323e+06	12773.8
2	A2	3	592753	237462	517278	1.14694e+06	4860.99
3	A3	3	556797	229118	506694	1.07959e+06	5597.66
4	A4	3	538333	226710	525157	1.08885e+06	11654
5	A5	3	534366	228381	530669	1.08204e+06	3882
6	A6	3	530820	230475	522401	1.07955e+06	8794.84
7	A7	3	489554	214891	498258	1.0144e+06	3445.12
8	A8	3	504607	207062	488632	977589	6744.1
9	A9	3	470154	192741	451398	927470	2001.64
10	A10	3	502368	204194	447346	938232	7344.24
11	A11	3	418322	181027	414193	896925	839.86
12	A12	3	788525	296962	656382	1.37756e+06	6800.61
13	B1	3	629716	255445	524527	1.24531e+06	15284.3
14	B2	3	660628	242727	511319	1.12712e+06	9754.44
15	B3	3	564923	237737	531136	1.13045e+06	3427.05
16	B4	3	551762	236298	554458	1.12987e+06	1610.51
17	B5	3	563221	242459	564961	1.12373e+06	6696.44
18	B6	3	519398	231530	544518	1.07897e+06	2042.25
19	B7	3	502552	218144	518042	1.0336e+06	7304.68
20	B8	3	496814	215748	516469	1.01454e+06	4359.05
21	B9	3	487735	205711	484199	972935	1516.42
22	B10	3	500512	208791	462442	953771	7499.19
23	B11	3	731329	287129	626240	1.28199e+06	70908.4
24	B12	3	1.21113e+06	459322	991112	2.09084e+06	9406.21
25	C1	3	646651	245066	521759	1.18218e+06	12960.4
26	C2	3	585220	244715	549144	1231062	2.10809e+06
27	C3	3	670787	261425	581275	1.19294e+06	5172.91
28	C4	3	563974	250408	593402	1.17017e+06	6623.65
29	C5	3	563819	252592	598060	1.15675e+06	6975.78
30	C6	3	516292	234814	575876	1.11606e+06	2866.89
31	C7	3	473126	217081	526718	1.03402e+06	2600.93
32	C8	3	482637	207692	513470	987310	2425.73
33	C9	3	412456	182707	451445	882607	-1095.79
34	C10	3	593914	248390	580876	1.13449e+06	4245.29
35	C11	3	773808	307803	698690	1.40617e+06	7483.31
36	C12	3	666753	275777	565627	1330765	4150.5
37	D1	3	386376	170076	387375	844681	5828.59
38	D2	3	606992	239614	533650	1.09981e+06	15912.8
39	D3	3	571529	244781	578036	1.15891e+06	8444.52
40	D4	3	584447	256281	618871	1.19952e+06	3538.04
41	D5	3	567532	260730	653741	1.23362e+06	3598.52
42	D6	3	500038	233036	581313	1.10015e+06	506.856
43	D7	3	481603	214750	533873	1.02001e+06	7944.29
44	D8	3	463191	208746	503148	968301	1235.33
45	D9	3	590962	245798	582261	1.0883e+06	4135.81
46	D10	3	663206	274426	633868	1.24652e+06	3724.94
47	D11	3	525510	223035	496510	1081322	3503.86
48	D12	3	462423	188131	381782	862258	2987.81
49	E1	3	425570	189648	441694	984343	12664.7
50	E2	3	486370	211511	514740	1.0702e+06	3615.33
51	E3	3	518408	216126	525477	1.03537e+06	19090.3
52	E4	3	504379	235936	611456	1.15939e+06	5765.86
53	E5	3	502428	237988	610016	1.12366e+06	3328.74
54	E6	3	499844	239145	621555	1.14518e+06	1469.86
55	E7	3	557704	261448	649170	1.21713e+06	3441.75
56	E8	3	633465	293947	720020	1370980	6087.72
57	E9	3	647549	289408	669195	1.26567e+06	3336.67
58	E10	3	569034	249463	596925	1.18028e+06	13730.7
59	E11	3	476872	206253	507703	1.04688e+06	2033.72
60	E12	3	317552	144210	339263	774347	-811.461
61	F1	3	496160	215139	508506	1.13331e+06	5991.63
62	F2	3	631941	265558	620773	1.30456e+06	5042.65
63	F3	3	502518	223593	545431	1.11541e+06	4374.97
64	F4	3	462116	215780	517903	1.0157e+06	3099.93
65	F5	3	481486	230246	578521	1.09419e+06	9939.31
66	F6	3	480292	231708	584350	1104922	3956.18
67	F7	3	568426	257746	602312	1.16284e+06	14287.5
68	F8	3	512830	247609	607888	1.18945e+06	3139.99
69	F9	3	511050	239932	589717	1.17246e+06	-5332.82
70	F10	3	554871	242408	587049	1.16422e+06	4565.18
71	F11	3	671954	261243	639118	1.26056e+06	6951.1
72	F12	3	592252	235134	551016	1181374	8577.24
73	G1	3	783916	310647	710468	1.62984e+06	19974.5
74	G2	3	442332	206645	490049	1092602	8144.46
75	G3	3	384727	192161	500440	1.0376e+06	15039.1
76	G4	3	30916.6	3764.2	6371.48	3744.5	642.713
77	G5	3	35510.9	6395.3	7730.38	4553.7	3213.27
78	G6	3	52156.8	5923.32	12078.7	10786.6	26968.7
79	G7	3	51123.8	8673.48	13974.8	11260.3	4636.56
80	G8	3	36766.4	4993.7	10182.7	6671.39	801.899
81	G9	3	104602	15433.9	17475.1	13543.9	8565.36
82	G10	3	60112.7	8087.2	7507.25	6944.58	1157.78
83	G11	3	75776.4	8958.44	10153.8	8973.53	4751.73
84	G12	3	58628	5154.14	2507.52	5205.64	3418.05
85	H1	3	113347	15888.5	6064.3	10672.4	5932.35
86	H2	3	23720.3	1480.8	-907.808	2163.09	-998.616
87	H3	3	31336.7	3959.71	3412.73	3350.78	1093.42
88	H4	3	51226.3	6637.43	3806.55	3866.34	736.127
89	H5	3	90898.9	10119.9	6261.51	6143.59	2574.36
90	H6	3	90223.6	10701.3	3937.41	5896.01	1630.59
91	H7	3	69846.3	8919.5	10359.6	10026.3	9486.6
92	H8	3	56438.9	4806.78	1707.64	3458.24	1464.23
93	H9	3	54874.5	5337.89	2393.02	3965.43	887.929
94	H10	3	78552.1	8633.71	1157.16	5155.58	2342.67
95	H11	3	50935.6	5911.39	3048.41	5073.1	1922.66
96	H12	3	215005	34086.7	21903.7	34606.6	17428
1	A1	4	666988	262889	518490	1.26699e+06	12935.3
2	A2	4	600409	241980	522714	1.15491e+06	4382.72
3	A3	4	565122	232269	512033	1.09012e+06	6077.19
4	A4	4	546899	230607	528807	1.09762e+06	12915.5
5	A5	4	539987	232314	535693	1.09099e+06	3833.95
6	A6	4	537449	234552	526540	1.08717e+06	10484.5
7	A7	4	492308	216772	503645	1.0227e+06	3641.52
8	A8	4	508241	209859	494119	983558	7714.1
9	A9	4	474999	195128	455212	934710	3253.27
10	A10	4	511072	208192	452885	943893	7928.52
11	A11	4	424809	184357	421406	903404	-509.763
12	A12	4	806869	303888	669016	1389974	4745.12
13	B1	4	640504	260019	531748	1.25568e+06	15775.1
14	B2	4	669136	248653	516355	1.13686e+06	8544.64
15	B3	4	573611	242513	537418	1.13841e+06	4687.21
16	B4	4	559202	241414	560207	1.13951e+06	2701.27
17	B5	4	569492	249320	571485	1.13232e+06	5127.49
18	B6	4	528762	233963	549371	1.08922e+06	2051.07
19	B7	4	508927	223713	521078	1.0412e+06	8709.05
20	B8	4	498612	215848	517393	1.02037e+06	3721.82
21	B9	4	494887	210625	489197	980809	2387.49
22	B10	4	507195	210870	466550	960259	6984.22
23	B11	4	740339	291022	636978	1.29227e+06	70876.2
24	B12	4	1.2302e+06	469808	999247	2.1072e+06	8438.25
25	C1	4	655669	252660	530494	1.19121e+06	13170.9
26	C2	4	594159	249188	553507	1.24115e+06	2.18102e+06
27	C3	4	673981	266811	585913	1.20327e+06	4241.15
28	C4	4	571468	254729	598933	1177469	7933.83
29	C5	4	567675	255591	603087	1.16691e+06	7040.82
30	C6	4	517623	237532	576841	1122280	3750.2
31	C7	4	481563	221788	531067	1.03897e+06	2211.95
32	C8	4	488576	215651	519458	994227	4766.19
33	C9	4	419960	186072	455406	885623	-829.807
34	C10	4	601040	251027	586532	1.14232e+06	5586.82
35	C11	4	785711	315790	703917	1.4176e+06	7469.72
36	C12	4	674150	281967	572885	1.34445e+06	5321.95
37	D1	4	391571	173474	392173	854957	5720.15
38	D2	4	607842	245216	537666	1.10861e+06	17594.7
39	D3	4	579658	251098	582235	1.16731e+06	5156.87
40	D4	4	591306	261384	623992	1.20554e+06	1031.19
41	D5	4	576369	265584	659834	1.24039e+06	3669.27
42	D6	4	505809	234906	587885	1.10672e+06	2767.02
43	D7	4	492166	221874	540772	1.02424e+06	8593.17
44	D8	4	467240	211320	510114	977315	3965.93
45	D9	4	600722	250228	586740	1.09714e+06	5870.71
46	D10	4	673260	276028	638483	1.25397e+06	3364.77
47	D11	4	535148	227199	502448	1.08734e+06	3244.35
48	D12	4	469813	191790	384531	869404	3854.47
49	E1	4	432562	191876	445490	991770	13149.8
50	E2	4	495107	215187	519731	1.07842e+06	4091.64
51	E3	4	520580	218761	528627	1.04389e+06	19440.4
52	E4	4	514834	243449	617535	1.16822e+06	3548.37
53	E5	4	506644	241677	611521	1.13185e+06	4414.75
54	E6	4	508879	242015	625288	1.15463e+06	2830.45
55	E7	4	569577	263884	660630	1.22477e+06	5463.16
56	E8	4	640967	302075	728447	1.38405e+06	2717.66
57	E9	4	659249	293515	674393	1.27615e+06	4106.08
58	E10	4	576237	253324	605325	1.18782e+06	14884.2
59	E11	4	479853	212794	512381	1.05407e+06	2142.69
60	E12	4	322579	146336	341336	781015	508.653
61	F1	4	503923	218976	515048	1.14247e+06	6040.41
62	F2	4	642583	271170	627320	1.31538e+06	4567.18
63	F3	4	513775	229673	551380	1.12902e+06	4464.25
64	F4	4	467193	217187	519596	1.02514e+06	2903.13
65	F5	4	487043	231400	582744	1.10124e+06	10005.3
66	F6	4	487996	236742	591716	1.11324e+06	3107.27
67	F7	4	580418	262295	611498	1.17673e+06	14783.7
68	F8	4	521991	254622	609545	1.19703e+06	2928.42
69	F9	4	517702	242934	593155	1.18011e+06	-6408.83
70	F10	4	559752	245717	591913	1.17237e+06	4437.32
71	F11	4	679139	266237	644002	1.27079e+06	7213.61
72	F12	4	600108	239631	556170	1.19103e+06	7487.1
73	G1	4	794293	316603	720010	1647912	19581.2
74	G2	4	449836	209492	494646	1.10108e+06	10220.5
75	G3	4	389698	193957	503142	1.04627e+06	14971.5
76	G4	4	32320	3954.49	6420.58	3791.16	1026.67
77	G5	4	37788.8	4712.69	6681.14	4481.13	1625.16
78	G6	4	50775.1	5893.72	11469.9	10835.7	27966
79	G7	4	52149.5	10608.7	13777.7	11622.6	5266.91
80	G8	4	38965.6	4621.45	9778.42	6303.26	458.394
81	G9	4	106279	16005.3	17335.9	13902.5	8625.18
82	G10	4	60641.1	7726.46	6173.27	6987.1	507.672
83	G11	4	77853.2	9055.62	9771.25	9641.7	6211.98
84	G12	4	60817.6	4839.38	1437.05	4089.25	3183.94
85	H1	4	120020	14422.3	5689.47	10117.8	6151.23
86	H2	4	26690.5	3247.34	-433.48	2641.01	-1205.72
87	H3	4	32843	4551.33	3005.41	2328.01	1079.7
88	H4	4	52960.6	5717.53	3457.17	3179.67	246.058
89	H5	4	94357.1	11072.4	5843.61	5754.32	3050.73
90	H6	4	93251.5	9781.15	4749.83	7028.25	792.943
91	H7	4	72285.1	8489.41	10325	10368.5	9189.5
92	H8	4	57525.2	6360.76	2121.53	4069.01	622.635
93	H9	4	55377.7	6784.1	2744.88	2738.75	-730.781
94	H10	4	80550.5	8686.76	2131.13	5543.43	2684.58
95	H11	4	50849.2	4748.29	1857.03	2740.37	2209.69
96	H12	4	220763	35833.7	24878.9	36826.3	16676.5
1	A1	5	681055	265775	530739	1.29144e+06	12516.4
2	A2	5	610588	245722	531859	1.17445e+06	5953.92
3	A3	5	577553	235421	519746	1.10851e+06	6678.29
4	A4	5	558303	234592	539237	1.11695e+06	11931.6
5	A5	5	549033	236986	544325	1.10883e+06	5085.95
6	A6	5	547887	236498	536442	1.10371e+06	9578.93
7	A7	5	501890	219890	513094	1.03833e+06	3725.13
8	A8	5	517759	212682	503214	1.00072e+06	7791.24
9	A9	5	481677	197918	464116	950614	2325.89
10	A10	5	521509	211965	460847	959016	7652.17
11	A11	5	434088	187838	426623	919569	222.212
12	A12	5	829547	308760	684613	1.41871e+06	8649.37
13	B1	5	651900	263836	541430	1.27758e+06	15633.2
14	B2	5	679431	251661	525102	1157511	8503.17
15	B3	5	584208	245258	546863	1.1563e+06	4209.96
16	B4	5	568299	244092	569299	1158497	2042.15
17	B5	5	582287	250597	579517	1.15137e+06	5967.26
18	B6	5	536198	236865	559240	1103699	2192.28
19	B7	5	520225	222446	530749	1.05833e+06	8680.22
20	B8	5	507991	219666	526655	1.03677e+06	4814.7
21	B9	5	503121	212460	499115	996672	2097.7
22	B10	5	518355	213928	476669	977833	9027.95
23	B11	5	751488	296949	649357	1.31973e+06	70638.7
24	B12	5	1.25575e+06	474266	1.01899e+06	2.14394e+06	11860.2
25	C1	5	670881	254310	539404	1.21445e+06	14460.3
26	C2	5	603955	253012	563924	1.25987e+06	2.1855e+06
27	C3	5	684590	269767	597506	1.2217e+06	5421.49
28	C4	5	579282	258724	607593	1196189	7056.52
29	C5	5	578585	260177	608750	1183880	8630.84
30	C6	5	530366	241991	586900	1.14271e+06	2813.49
31	C7	5	490321	225186	541357	1.05767e+06	973.215
32	C8	5	495772	218722	527870	1.00945e+06	4734.2
33	C9	5	425554	189065	462983	900954	796.205
34	C10	5	613945	256429	597210	1.16163e+06	5733.28
35	C11	5	797444	318898	721818	1444160	8797.28
36	C12	5	686367	283991	584424	1369243	5483.6
37	D1	5	402120	175414	400792	868871	5015.46
38	D2	5	617131	244207	546407	1127869	17249.2
39	D3	5	589733	252238	595560	1.18629e+06	9991.15
40	D4	5	603934	265803	635706	1.22359e+06	2840.29
41	D5	5	584005	266527	669459	1.25963e+06	4429.85
42	D6	5	514329	239887	597977	1125493	-828.971
43	D7	5	500658	226675	546177	1.03959e+06	10807.3
44	D8	5	475835	214108	518942	989174	92.9232
45	D9	5	612363	251043	599238	1.11493e+06	6968.48
46	D10	5	684444	281742	652571	1.27349e+06	4365.13
47	D11	5	542858	230132	509612	1.10671e+06	4644.6
48	D12	5	477738	193277	392581	884456	3841.36
49	E1	5	441619	194842	455394	1.01012e+06	13128.1
50	E2	5	503430	217595	526750	1.09571e+06	4826.19
51	E3	5	528211	222443	535382	1.05888e+06	20071.5
52	E4	5	522584	245386	630572	1188867	3658.92
53	E5	5	514439	242121	623234	1.1508e+06	5194.71
54	E6	5	516766	248183	640021	1.17817e+06	3593.73
55	E7	5	581514	267976	665239	1.24862e+06	4962.52
56	E8	5	654280	306229	742223	1.41245e+06	3866.95
57	E9	5	668443	297954	687556	1.29874e+06	7165.8
58	E10	5	584073	256688	614867	1.20934e+06	16421.4
59	E11	5	490129	213033	522182	1.07293e+06	2111.97
60	E12	5	328289	148338	348320	795594	103.288
61	F1	5	514874	221642	524438	1163717	7072.09
62	F2	5	653834	274542	638266	1337323	4999.15
63	F3	5	524514	232837	562037	1.14767e+06	4819.54
64	F4	5	478628	220029	531191	1041230	3319.56
65	F5	5	493551	235140	594224	1.11937e+06	10672.2
66	F6	5	496273	240066	598540	1.13212e+06	2826.46
67	F7	5	595160	267376	621130	1.19626e+06	13885.5
68	F8	5	536029	258641	625317	1216688	3432.76
69	F9	5	527252	244696	603907	1.19765e+06	-6022.59
70	F10	5	568939	248849	599538	1193252	4016.86
71	F11	5	687348	266842	657862	1.29127e+06	6476.96
72	F12	5	609667	241997	565656	1.21342e+06	8318.8
73	G1	5	809419	319333	733305	1.67758e+06	20231.1
74	G2	5	458428	213142	503963	1.12297e+06	8589.1
75	G3	5	394404	197917	512861	1.06625e+06	14821.1
76	G4	5	35369.8	4765.49	8028.79	3237.99	1234.52
77	G5	5	39364.7	5189.72	6944.42	4074.32	956.82
78	G6	5	54937.5	7163.17	11768.9	10553.3	27995.1
79	G7	5	54965.2	9013.92	14763.8	10963.9	5402.62
80	G8	5	40200.9	5283.34	7587.28	5786.91	468.933
81	G9	5	109727	15781.3	17219	13814.8	8225.71
82	G10	5	62999.2	9956.84	8409.82	7490.63	1472.76
83	G11	5	80197.6	11887.8	10109.1	8077.41	4303.55
84	G12	5	63968	3911.89	1726.83	4484.61	2649.4
85	H1	5	126291	17993	5742.87	10623.1	5533.72
86	H2	5	28547.7	3340.31	-930.347	2774.75	-251.62
87	H3	5	36262.5	3958.62	2260.7	2776.07	756.565
88	H4	5	55080.1	5548.12	3630.82	3976.44	1565.79
89	H5	5	97085.6	10025	6721.37	6280.06	3443.47
90	H6	5	97343.8	11577.8	3677.76	6584.86	1429.54
91	H7	5	75173.8	10392.6	9916.52	10859.4	9742.06
92	H8	5	59076.9	5804.89	463.601	2875.98	89.3727
93	H9	5	57357.8	6097.86	3598.79	3616.39	124.706
94	H10	5	82352.3	8160.52	2936.06	5521.95	944.786
95	H11	5	54743.3	5981.96	2214.64	3170.4	1936.61
96	H12	5	231146	36516.6	24801.1	36545.3	17867.6
1	A1	6	681242	266955	533308	1.29574e+06	13650.4
2	A2	6	611798	245610	533829	1.17891e+06	4765.21
3	A3	6	577313	236246	522082	1.11187e+06	7189.78
4	A4	6	556923	234812	542314	1.12077e+06	12186
5	A5	6	548367	239946	546372	1.11264e+06	3574.14
6	A6	6	546048	236149	537959	1.10639e+06	10116.1
7	A7	6	503477	220365	513058	1.04154e+06	2649.5
8	A8	6	515748	215291	504198	1.0033e+06	8093.3
9	A9	6	481414	199593	465883	953010	1439.6
10	A10	6	520434	211184	460406	962366	7852.48
11	A11	6	434646	186520	426934	921727	-217.861
12	A12	6	832097	309242	683808	1.42321e+06	6497.63
13	B1	6	650752	263997	543245	1.28512e+06	15212.1
14	B2	6	679430	252006	527295	1.15949e+06	9264.65
15	B3	6	583912	245837	546176	1.15916e+06	4302.98
16	B4	6	567930	244770	573303	1.15949e+06	2315.04
17	B5	6	581307	250573	580021	1.15305e+06	6517.55
18	B6	6	536435	236004	560513	1.10588e+06	1843.32
19	B7	6	520221	226325	530981	1.06071e+06	9501.46
20	B8	6	508852	220398	527098	1.0383e+06	4635.45
21	B9	6	503268	211967	500477	997836	2819.66
22	B10	6	519910	215880	474847	980474	8702.66
23	B11	6	750762	299817	652652	1.32178e+06	69936.5
24	B12	6	1.25047e+06	474942	1.01888e+06	2.15114e+06	9016.02
25	C1	6	669700	253509	539800	1.21654e+06	13921
26	C2	6	604204	252879	565047	1.2631e+06	2198121
27	C3	6	683494	266992	596320	1.22425e+06	6215.69
28	C4	6	575947	257175	610656	1.19634e+06	7794.74
29	C5	6	574790	257348	613807	1.18362e+06	6417.33
30	C6	6	528783	241451	588752	1.14313e+06	4097.77
31	C7	6	491053	224887	544733	1.05959e+06	2639.73
32	C8	6	496117	217713	526530	1.01086e+06	4706.87
33	C9	6	425029	190584	462245	902912	-798.361
34	C10	6	615744	255945	596931	1.16356e+06	4099.65
35	C11	6	798336	320751	722975	1448167	8851.64
36	C12	6	687973	286694	583494	1.37309e+06	5784.26
37	D1	6	403098	175471	399908	873777	5365.22
38	D2	6	611669	245547	549069	1.12924e+06	16057.6
39	D3	6	588278	251475	595254	1.18875e+06	6646.37
40	D4	6	601522	263889	633773	1.22474e+06	2494.67
41	D5	6	583013	269333	669932	1.26178e+06	6271.46
42	D6	6	516379	235945	603145	1.12646e+06	-2757.14
43	D7	6	502332	229666	551549	1.04186e+06	8148.13
44	D8	6	477851	218649	520562	995586	792.401
45	D9	6	608245	252544	597044	1.11467e+06	6147.11
46	D10	6	685152	283380	651016	1.27787e+06	4557.83
47	D11	6	539922	229611	509906	1.1081e+06	5094.04
48	D12	6	478342	193889	392185	886590	3290.8
49	E1	6	441926	196503	455148	1.0132e+06	13098
50	E2	6	503263	219087	528640	1.10033e+06	5378.65
51	E3	6	528258	223073	538358	1060091	19812.4
52	E4	6	523007	245633	628596	1.1904e+06	5272.18
53	E5	6	516118	244795	625871	1.1552e+06	4624.19
54	E6	6	519247	247620	643935	1.18205e+06	252.084
55	E7	6	582813	268342	668686	1.2481e+06	5055.96
56	E8	6	656845	305050	748984	1.41533e+06	3971.64
57	E9	6	671023	300488	686908	1.30227e+06	6051.34
58	E10	6	582204	256854	616318	1.21058e+06	15703.7
59	E11	6	489832	214019	523778	1.07635e+06	3622.98
60	E12	6	328236	148659	348524	796673	220.945
61	F1	6	513846	221736	525743	1.16739e+06	7025.18
62	F2	6	655657	274997	638320	1.341e+06	4804.58
63	F3	6	524127	231538	564021	1.15173e+06	4526.24
64	F4	6	477954	218760	531761	1.04492e+06	3755.18
65	F5	6	493513	237413	596611	1.12199e+06	8099.22
66	F6	6	499224	240059	603821	1135873	1338.57
67	F7	6	598776	267586	628105	1.20229e+06	14787
68	F8	6	537095	257780	625330	1.22128e+06	3836.39
69	F9	6	524657	247069	606075	1.20133e+06	-5791.37
70	F10	6	569674	247383	602478	1.19458e+06	4058.03
71	F11	6	687821	269384	655565	1.29329e+06	6652.8
72	F12	6	611749	241679	567938	1.21449e+06	7195.14
73	G1	6	809539	321758	735018	1.68373e+06	20444.2
74	G2	6	456838	213543	504248	1.12558e+06	9175.75
75	G3	6	394899	198376	514440	1066815	14815
76	G4	6	34773	4807.94	6393.37	3878.94	1303.14
77	G5	6	38340.9	4845.63	6778.18	4089.16	452.296
78	G6	6	54570.4	7921.79	9431.38	11294.7	27486.8
79	G7	6	55580.8	8614.07	13193	12496.5	4203.64
80	G8	6	40169.5	6515.01	8945.11	6498.77	564.113
81	G9	6	109118	16357.7	16988.6	14539.3	8384.51
82	G10	6	63751.1	10220.3	9189.3	6629.61	1778.37
83	G11	6	80078.5	8137.38	8378.25	7943.43	4102.98
84	G12	6	62913.3	4493.3	1318.37	4349.55	2428.36
85	H1	6	128934	16865	6824.42	11358	6912.87
86	H2	6	28720.4	4128	-1258.43	2460.95	254.724
87	H3	6	36385.4	5266.43	2163.25	2326.31	1743.79
88	H4	6	55663.3	6190.18	3565.74	2893.83	596.899
89	H5	6	98567.4	10971.4	5335.11	6028.21	1806.96
90	H6	6	97282.9	11858.5	4311.56	6935.59	2767.4
91	H7	6	76279.2	9828.88	10497.6	10593.7	9435.9
92	H8	6	58762.9	6044.91	1112.26	3000.19	-207.879
93	H9	6	57121	5625.85	3437.31	2793.63	477.251
94	H10	6	83293	10011.6	1807.24	6690.38	1774.46
95	H11	6	51360.7	5873.48	2249.21	3822.36	3611.27
96	H12	6	229955	36081.7	25830.3	37987.2	18401.9
1	A1	7	684801	268080	534966	1.29967e+06	12067.5
2	A2	7	611742	247439	534407	1.18159e+06	4764.6
3	A3	7	579548	237733	524963	1.11468e+06	7200.18
4	A4	7	558522	235330	542782	1.12389e+06	11447.3
5	A5	7	536357	232114	542807	1.11371e+06	3299.09
6	A6	7	547789	237608	539398	1.10962e+06	10597.3
7	A7	7	504222	223542	515397	1.04431e+06	4154.92
8	A8	7	515429	215664	505606	1.00759e+06	7365.81
9	A9	7	483980	199035	466325	955938	1391.56
10	A10	7	522847	211256	462941	963688	9001.02
11	A11	7	434554	186164	429372	921927	865.758
12	A12	7	835778	313086	687371	1.42772e+06	5995.21
13	B1	7	655736	266313	545762	1.28812e+06	15853.7
14	B2	7	678908	252426	528628	1.16264e+06	9459.23
15	B3	7	586642	245370	548169	1.16134e+06	3913.25
16	B4	7	568989	244567	571281	1.16186e+06	2573.1
17	B5	7	583146	250931	582247	1.15468e+06	7116.64
18	B6	7	538193	239795	560110	1108429	3899.25
19	B7	7	518800	226422	532969	1.06388e+06	7820.92
20	B8	7	510188	220324	527469	1.03974e+06	5143
21	B9	7	503701	213628	499652	1.00056e+06	1579.44
22	B10	7	521200	215328	477783	981180	8158.78
23	B11	7	754723	297611	652393	1.32399e+06	70946.9
24	B12	7	1.25499e+06	473659	1.02357e+06	2.15601e+06	8109.36
25	C1	7	671509	258418	543041	1.22082e+06	14391.3
26	C2	7	604244	251243	564241	1.2644e+06	2.20847e+06
27	C3	7	685132	269233	598496	1.22723e+06	6126.09
28	C4	7	576497	257427	608855	1200381	7654.18
29	C5	7	572514	260588	612192	1.18278e+06	5471.46
30	C6	7	528382	240505	588221	1.14227e+06	5083.93
31	C7	7	493989	225512	543440	1.06199e+06	2870.72
32	C8	7	496401	217056	526297	1.01001e+06	2558.59
33	C9	7	424332	189341	464421	905704	-218.221
34	C10	7	615727	254218	597578	1166768	5002.27
35	C11	7	799894	323478	723672	1.45255e+06	9323.79
36	C12	7	688704	287367	585848	1.37819e+06	4808.04
37	D1	7	403196	176720	402946	876951	5810.29
38	D2	7	614237	245779	550187	1.13412e+06	16925.9
39	D3	7	590986	253768	595534	1.18952e+06	9177.51
40	D4	7	602843	262918	633818	1.22583e+06	2055.34
41	D5	7	584460	266963	670566	1.2629e+06	1858.97
42	D6	7	513559	238739	601327	1.12686e+06	-1592.16
43	D7	7	504510	227764	544850	1.04449e+06	10418.3
44	D8	7	479727	219040	518298	997879	1571.09
45	D9	7	612132	255467	599905	1.1188e+06	4803.85
46	D10	7	683670	280545	649927	1.28083e+06	3218.08
47	D11	7	541821	232119	509385	1.11047e+06	3925.2
48	D12	7	479069	194522	393097	888202	3316.1
49	E1	7	444591	197412	457258	1.01606e+06	12976.1
50	E2	7	505246	219312	532545	1.10163e+06	3884.64
51	E3	7	524480	221646	539176	1.06385e+06	21199.3
52	E4	7	527254	246404	632427	1195167	4004.43
53	E5	7	517034	243672	626236	1.15596e+06	3572.61
54	E6	7	522912	249223	641230	1183425	-13.1049
55	E7	7	585622	267880	667863	1250401	4674.58
56	E8	7	657349	306760	749399	1.42212e+06	1261.96
57	E9	7	671454	300206	691170	1.30756e+06	4791.02
58	E10	7	583830	257704	615305	1.21438e+06	14564.8
59	E11	7	491774	214342	524821	1.07767e+06	1985.87
60	E12	7	328895	148829	349614	798010	-376.66
61	F1	7	517268	223583	528785	1.16862e+06	5823.99
62	F2	7	657153	275958	640297	1.34511e+06	5165.49
63	F3	7	525821	234784	566099	1155345	4944.3
64	F4	7	479594	221514	532127	1.0477e+06	4186.45
65	F5	7	495474	237844	597490	1.12496e+06	9882.76
66	F6	7	498802	241472	606116	1.13947e+06	2676.67
67	F7	7	614003	276238	640763	1.23304e+06	14770.2
68	F8	7	537137	258139	628681	1.22637e+06	4277.32
69	F9	7	528291	245552	606567	1.20257e+06	-6225
70	F10	7	568931	249252	604224	1.19849e+06	5114.45
71	F11	7	688210	270579	659312	1.29641e+06	6906.05
72	F12	7	611029	242537	569740	1.21928e+06	9218.77
73	G1	7	812561	321149	736960	1.68976e+06	19058.8
74	G2	7	457174	214306	505978	1.12794e+06	8486.93
75	G3	7	395931	197322	514720	1.07082e+06	15540.1
76	G4	7	35565.8	4710.58	6349.74	4329.29	1020.54
77	G5	7	40509	4831.65	7329.6	4085.26	2207.12
78	G6	7	55503.6	7981.76	10441.7	10883.8	27281.9
79	G7	7	58200.3	8687.9	13771.1	10633	3426.77
80	G8	7	40085.4	5538.49	8525.46	6536.97	484.741
81	G9	7	111076	14997	15994.6	13882.8	8637.31
82	G10	7	62977.1	9750.65	8263.83	8053.08	1992.6
83	G11	7	81282.5	9442.75	8187.05	8977.64	6057.44
84	G12	7	62903.1	3017.66	2037.51	4252.73	3606.91
85	H1	7	131808	17605.4	5921.13	11519.1	6345.25
86	H2	7	28851.4	4370.31	-855.216	3030.34	-272.528
87	H3	7	36871.8	4583.33	2076.43	2816.99	1563.6
88	H4	7	56847.9	6352.13	3262.02	3042.14	1402.66
89	H5	7	100568	10682.9	6067.85	7057.28	4029.16
90	H6	7	98742	10563.4	4681.93	7480.14	1962.35
91	H7	7	75767.6	10345.7	9813.2	10669.9	9941.1
92	H8	7	60117.1	6531.41	1489.66	3266.28	1751.73
93	H9	7	60474.9	5127.73	3142.91	3937.03	1258.46
94	H10	7	85242.8	8486.41	2470.78	6158.48	2829.54
95	H11	7	54902.2	5309.09	3376.66	3266.31	1790.79
96	H12	7	233879	37315.8	25939.1	37800.7	18686
1	A1	8	682574	268622	533832	1.29944e+06	13500.7
2	A2	8	611165	247126	532532	1.17647e+06	6517.76
3	A3	8	577524	236172	523490	1112689	5847.91
4	A4	8	555647	234229	540200	1.12049e+06	12185.7
5	A5	8	534247	231473	542410	1.11072e+06	4890.77
6	A6	8	546398	237245	535631	1.10745e+06	9986.84
7	A7	8	502221	222008	513018	1.0409e+06	3928.83
8	A8	8	513434	214078	503420	1.00306e+06	7071.89
9	A9	8	480350	198229	464817	950997	3367.75
10	A10	8	518602	209469	460924	961518	6902.96
11	A11	8	434667	188020	429106	922091	1311.07
12	A12	8	831455	309876	683206	1.42511e+06	7640.35
13	B1	8	651978	265813	544036	1.2846e+06	16271.7
14	B2	8	675606	253011	527273	1159503	9029.3
15	B3	8	584235	244766	544479	1.15645e+06	3764.04
16	B4	8	565997	243779	570224	1.15883e+06	2264.22
17	B5	8	579425	251279	579322	1.15016e+06	5925.73
18	B6	8	537139	235984	557263	1.10335e+06	3148.98
19	B7	8	516769	225578	531490	1.05753e+06	9266.62
20	B8	8	507637	219744	525910	1.03377e+06	5740.02
21	B9	8	501369	212148	498723	995814	727.467
22	B10	8	517722	215032	475862	979612	8494.66
23	B11	8	752529	298800	651610	1.3214e+06	67591.3
24	B12	8	1.25145e+06	475949	1.01967e+06	2.14731e+06	10865.1
25	C1	8	670236	256979	539952	1.21487e+06	13810.7
26	C2	8	603976	252307	562792	1.2631e+06	2266699
27	C3	8	678188	269061	597915	1.22318e+06	5846.53
28	C4	8	573915	255839	606067	1.19551e+06	8397.53
29	C5	8	567369	257088	608802	1.17863e+06	4931.73
30	C6	8	524539	242908	585369	1.14e+06	5422.01
31	C7	8	489681	227226	540716	1.05496e+06	3056.61
32	C8	8	492637	218230	527143	1.00709e+06	4109.88
33	C9	8	425382	187310	462240	902058	-679.507
34	C10	8	613853	256733	592969	1.16144e+06	2744.12
35	C11	8	793917	320944	722003	1.44852e+06	8367.07
36	C12	8	684041	285397	585778	1.37092e+06	6051.25
37	D1	8	401826	176150	400765	874383	5390.84
38	D2	8	610945	244968	548135	1128427	17759.7
39	D3	8	585812	253489	592658	1.18456e+06	8144.95
40	D4	8	599170	263033	630293	1.22054e+06	1956.14
41	D5	8	581211	269299	668059	1260686	5106.33
42	D6	8	510386	238045	596262	1.12173e+06	-1710.09
43	D7	8	505058	226137	547381	1.04388e+06	8347.07
44	D8	8	478304	212185	518812	994707	4519.63
45	D9	8	606832	251165	598323	1.11483e+06	7828.11
46	D10	8	682316	282429	649716	1.27375e+06	5313.24
47	D11	8	535751	229106	509411	1.10668e+06	4164.81
48	D12	8	477016	194111	392868	885042	3161.43
49	E1	8	442627	197400	457326	1.01306e+06	13197.3
50	E2	8	500623	217310	529681	1100020	3472.71
51	E3	8	521481	221624	535806	1.06107e+06	19914.7
52	E4	8	525202	244621	628685	1.19104e+06	4703.18
53	E5	8	517723	245119	628552	1154522	1529.59
54	E6	8	518266	249914	642520	1.17939e+06	685.522
55	E7	8	581760	268421	670325	1.24716e+06	5820.62
56	E8	8	656997	304996	747247	1.41511e+06	3226.58
57	E9	8	671260	298732	688758	1.30571e+06	3227.68
58	E10	8	580583	256382	614851	1.20905e+06	14993.7
59	E11	8	487684	213233	521072	1.0729e+06	3873.05
60	E12	8	324946	149185	347896	795130	345.464
61	F1	8	513374	223745	526368	1.16688e+06	7099.34
62	F2	8	652840	275277	637397	1.33971e+06	5738.97
63	F3	8	522888	234279	563227	1.15165e+06	4695.75
64	F4	8	477549	221600	530847	1.04538e+06	4115.91
65	F5	8	494318	238501	596006	1.12181e+06	9117.04
66	F6	8	498321	240279	603172	1137687	1503.18
67	F7	8	609381	277530	638627	1.22628e+06	14848.2
68	F8	8	536780	258412	625201	1.2228e+06	3539.16
69	F9	8	524018	245094	607946	1.19856e+06	-6739.05
70	F10	8	566867	248263	601156	1195528	5025.83
71	F11	8	684590	270427	654331	1.29328e+06	6866.24
72	F12	8	610401	242059	567296	1.21484e+06	8020.68
73	G1	8	808352	323529	735626	1.6838e+06	20204.2
74	G2	8	455172	214715	506665	1124823	9125.61
75	G3	8	394028	198131	514993	1.06772e+06	15429.9
76	G4	8	35890.8	4478.65	7409.33	3982.45	1521.87
77	G5	8	38741.7	4792.72	6762.93	3660.77	1033.27
78	G6	8	54376.2	6819.05	9233	10464.1	28625.1
79	G7	8	56888	9228.8	12550.9	12949.7	3098.62
80	G8	8	39893.7	5607.05	8204.49	6268.12	493.269
81	G9	8	109922	16422	16911.1	13967.4	10043.4
82	G10	8	63074.4	8600.68	8807.7	7399.85	1964.15
83	G11	8	80899.8	9446.97	9367.68	7891.67	5045.05
84	G12	8	63295.4	5152.18	1394.3	4330.94	3785.76
85	H1	8	131837	18572.5	6905.52	10597.6	6089.13
86	H2	8	28538.7	3131.72	-1296.61	3226.14	-173.469
87	H3	8	36042.6	4930.51	2178.28	3159.68	1191.76
88	H4	8	56908.6	6836.8	2547.77	3777.04	1219.37
89	H5	8	100352	11884	5919.09	5995.11	3753.7
90	H6	8	97802.8	11984	4647.87	5897.76	2100.07
91	H7	8	76707.8	11142.5	8619.14	11144.1	10515.9
92	H8	8	61846.5	5246.55	1088.92	4247.02	1446.77
93	H9	8	57821.7	4750.5	3346.94	3215.76	819.468
94	H10	8	84088.4	7177.14	3034.9	5463	2700.23
95	H11	8	56088.9	6518.06	1773.67	2955.48	1646.02
96	H12	8	233791	37239.1	28317.7	38418	18295.4
1	A1	9	691262	270779	538704	1.31064e+06	12803.4
2	A2	9	618079	249660	537778	1.18687e+06	5526.89
3	A3	9	584392	239815	527622	1.12265e+06	6234.19
4	A4	9	564092	235571	545615	1.12766e+06	12167.6
5	A5	9	538440	233503	547714	1.11893e+06	3927.27
6	A6	9	550406	239694	541169	1114273	10998.7
7	A7	9	510363	223161	518210	1.0495e+06	3146.09
8	A8	9	516704	217917	507677	1.01116e+06	7509.59
9	A9	9	485086	200705	468623	959628	1752.71
10	A10	9	525236	213911	467602	969039	9405.67
11	A11	9	438297	187763	431530	928231	1316.59
12	A12	9	842005	313780	689171	1.43584e+06	7292.88
13	B1	9	658714	267313	550010	1.29595e+06	16686.7
14	B2	9	682329	254234	533804	1.17063e+06	8707.03
15	B3	9	588365	248083	550092	1.16557e+06	3599.11
16	B4	9	572216	246037	574012	1.16637e+06	3201.3
17	B5	9	584525	253290	585525	1.15798e+06	6360.35
18	B6	9	542200	241213	562853	1.1116e+06	80.754
19	B7	9	520944	225268	533890	1067115	7971.49
20	B8	9	512486	222047	528328	1.04267e+06	3861.91
21	B9	9	506651	215064	501700	1.00399e+06	1846.58
22	B10	9	524496	218104	480405	987394	9278.45
23	B11	9	759894	300188	658270	1.33285e+06	69697.5
24	B12	9	1.26302e+06	479651	1.02957e+06	2168513	9794.56
25	C1	9	676130	260290	545502	1.22733e+06	12790.5
26	C2	9	611012	253770	566997	1.27261e+06	2.28593e+06
27	C3	9	684735	271661	603115	1230436	4540.88
28	C4	9	579005	258770	611384	1201472	8167.57
29	C5	9	575582	260862	612090	1.18696e+06	3749.9
30	C6	9	527168	243382	587770	1.14706e+06	2784.9
31	C7	9	496306	227975	546385	1.06652e+06	2524.74
32	C8	9	498069	219865	530252	1014555	4935.17
33	C9	9	430266	191183	465842	907380	-1478.1
34	C10	9	621245	256904	600643	1171716	4655.35
35	C11	9	802865	322670	728222	1.45856e+06	7141.01
36	C12	9	690476	288106	588591	1.38213e+06	5268.13
37	D1	9	404475	178592	406398	881199	5816.13
38	D2	9	615029	248255	550884	1.13704e+06	17465.2
39	D3	9	593385	254626	600053	1.19299e+06	7851.35
40	D4	9	604567	266787	636470	1.22813e+06	4754.45
41	D5	9	581499	269706	672144	1.26694e+06	5199.93
42	D6	9	515888	241056	601268	1128077	-825.884
43	D7	9	507523	227087	554697	1.05079e+06	10250.5
44	D8	9	481912	217394	525630	1.00018e+06	1677.27
45	D9	9	610593	258651	600963	1.12538e+06	4546.02
46	D10	9	689745	285300	654120	1.2828e+06	6633.28
47	D11	9	542714	232550	511931	1.11666e+06	3575.57
48	D12	9	481845	195874	395632	892130	3830.74
49	E1	9	446924	197854	460136	1.02125e+06	13264.5
50	E2	9	505825	220569	531783	1.10667e+06	4356.5
51	E3	9	526409	222117	542169	1.06752e+06	20593.9
52	E4	9	529812	246438	638430	1199189	3893.14
53	E5	9	522662	248581	629003	1.16302e+06	4832.43
54	E6	9	526643	253417	650040	1.1897e+06	3204.1
55	E7	9	593207	269348	674535	1.25648e+06	3677.3
56	E8	9	664364	310332	754964	1.42877e+06	3244.01
57	E9	9	675937	301336	697497	1.31577e+06	4261.05
58	E10	9	590562	257178	619349	1.21892e+06	15579.7
59	E11	9	489914	215451	525100	1.07991e+06	2457.51
60	E12	9	329790	150344	349957	799144	220.391
61	F1	9	518389	225223	531885	1.17605e+06	7842.5
62	F2	9	660247	278057	643768	1.34987e+06	4585.15
63	F3	9	530979	235667	570076	1162531	4849.94
64	F4	9	484124	223198	537366	1.05612e+06	4140.17
65	F5	9	497547	237523	600765	1.1301e+06	9065.96
66	F6	9	502183	243491	609024	1.14757e+06	314.672
67	F7	9	616048	277777	643802	1.23366e+06	14057.6
68	F8	9	541298	262768	630785	1233170	3127.65
69	F9	9	526496	247759	609696	1.20834e+06	-6829.98
70	F10	9	574138	249691	608071	1202357	5095.1
71	F11	9	690758	271416	661892	1.30365e+06	7264.22
72	F12	9	616270	244221	571982	1.22509e+06	8255.41
73	G1	9	813979	327355	740616	1.70085e+06	20525.9
74	G2	9	459936	217144	510378	1.13464e+06	8601.48
75	G3	9	398815	198856	518483	1075473	15673
76	G4	9	37211.6	5577.67	5679.16	3272.16	1527.93
77	G5	9	40394.5	5844.57	5366.56	4167.63	1934.52
78	G6	9	55765.4	8892.29	9819.72	9957.07	27454.4
79	G7	9	58223.6	8438.99	11047.5	11632.8	4952.52
80	G8	9	42604.7	5930.29	7262.39	6220.42	265.944
81	G9	9	111627	15905.2	16768	13441.9	8085.5
82	G10	9	64198.5	9749.31	7080.17	7524.03	1959.62
83	G11	9	80739.9	9834.13	9221.11	9422.51	5589.77
84	G12	9	66263.2	5571.35	1193.86	4871.06	2441.59
85	H1	9	135131	16871.9	6998.95	11485.4	6519.38
86	H2	9	30843	3240.46	-1007.21	3025.04	-1088.31
87	H3	9	36951.3	3792.76	1724.25	2248.36	2620
88	H4	9	56768	6236.59	2209.67	3676.66	768.943
89	H5	9	102718	10721	6391.39	7409.08	2855.2
90	H6	9	99860.2	12168	4741.86	6966.04	2520.11
91	H7	9	76289.6	10122.3	9416.48	10227.1	9402.11
92	H8	9	60326.3	6400.57	1503.35	3639.53	1725.74
93	H9	9	61197.8	6845.23	2934.63	4061.39	1254.77
94	H10	9	85839.5	8975.7	3565.48	5416.42	3238.02
95	H11	9	56909.3	6045.86	2507.61	5502.37	3115.6
96	H12	9	234441	39695.2	26370	40458.6	16946.2
1	A1	10	681359	267079	534680	1.29974e+06	13189.9
2	A2	10	609696	245027	534145	1178636	5876.86
3	A3	10	575969	236522	524180	1114287	6750.77
4	A4	10	554142	235176	542812	1120417	12805.3
5	A5	10	530853	232657	542425	1.11035e+06	4258.22
6	A6	10	544859	237123	537696	1.10563e+06	11075.4
7	A7	10	504381	222948	512180	1.03801e+06	3153.76
8	A8	10	508887	212466	504540	1.00382e+06	7396.94
9	A9	10	478389	196950	465933	951531	2241.58
10	A10	10	519116	210774	459612	959420	8305.11
11	A11	10	431138	189229	428955	917058	1312.96
12	A12	10	830958	309010	684179	1.42561e+06	7316.71
13	B1	10	648986	266972	546737	1.28801e+06	16032.6
14	B2	10	672717	251353	527294	1161499	7543.67
15	B3	10	579603	244998	545513	1.1543e+06	3031.62
16	B4	10	563823	244942	568022	1.15647e+06	2268.86
17	B5	10	579380	251647	576325	1147396	7067.79
18	B6	10	534388	236655	558371	1.09907e+06	3386.28
19	B7	10	512719	223733	529038	1.05573e+06	7787.29
20	B8	10	507685	218852	524939	1.03219e+06	3335.03
21	B9	10	497033	212674	496825	995100	1703.06
22	B10	10	517375	214279	476894	979940	9385
23	B11	10	751171	297482	653095	1.32139e+06	68049.7
24	B12	10	1.24614e+06	476811	1.02014e+06	2.14844e+06	7975.41
25	C1	10	666708	255778	541607	1.21695e+06	14485.3
26	C2	10	601611	253457	565930	1.26125e+06	2.33243e+06
27	C3	10	674446	265924	595297	1.22041e+06	5495.63
28	C4	10	571014	258103	607521	1.19167e+06	7685.65
29	C5	10	564565	256968	607614	1.17538e+06	6404.88
30	C6	10	522592	240405	585642	1.13385e+06	5246.52
31	C7	10	489592	225107	540613	1.05384e+06	1586.54
32	C8	10	490681	215580	522882	1.0049e+06	3873.35
33	C9	10	424114	186768	462249	899078	-366.219
34	C10	10	611078	253452	595710	1.15747e+06	4563.41
35	C11	10	790994	318484	721786	1.44378e+06	8907.96
36	C12	10	679266	284536	584290	1.36932e+06	4441.34
37	D1	10	400367	177186	401678	873563	5446.23
38	D2	10	608264	248437	547606	1.12568e+06	17271.8
39	D3	10	585288	252643	592985	1.1842e+06	7111.26
40	D4	10	596948	264854	631445	1.21682e+06	1472.83
41	D5	10	573468	268518	666986	1.25222e+06	260.438
42	D6	10	505614	236568	595331	1.11953e+06	-2609.36
43	D7	10	501334	226733	548585	1.04084e+06	8247.19
44	D8	10	474783	215441	516712	992862	2227.79
45	D9	10	603013	252821	597832	1114237	4521.54
46	D10	10	680710	279315	646718	1.27125e+06	3735.75
47	D11	10	534990	229785	507239	1.10568e+06	3228.13
48	D12	10	474620	193005	390868	883014	3442.05
49	E1	10	440583	195836	456100	1.01181e+06	12725.6
50	E2	10	500277	217616	527499	1095616	4237.1
51	E3	10	516046	221675	537842	1.05753e+06	19922
52	E4	10	522896	245710	630529	1.1885e+06	4792.75
53	E5	10	514076	246092	626241	1.15628e+06	1972.56
54	E6	10	519172	253785	646443	1.1808e+06	608.262
55	E7	10	584639	271379	668826	1.24618e+06	2577.5
56	E8	10	654457	308586	746883	1.41884e+06	3498.76
57	E9	10	667540	299285	688205	1.3036e+06	3162.55
58	E10	10	580798	256142	612529	1207607	17177.9
59	E11	10	483416	213036	521541	1.06677e+06	2830.86
60	E12	10	321949	147728	346537	791451	-487.996
61	F1	10	511353	222996	527268	1.16686e+06	7629.93
62	F2	10	651453	275893	636649	1.33959e+06	4466.56
63	F3	10	524536	233052	564851	1.15343e+06	4987.13
64	F4	10	476356	221301	532579	1.0449e+06	4564.98
65	F5	10	490959	235778	595919	1121443	10705
66	F6	10	497446	242023	603522	1.1382e+06	4167.66
67	F7	10	613131	274320	638624	1.22488e+06	15053.7
68	F8	10	535902	258333	625560	1.22146e+06	4614.26
69	F9	10	520626	245577	601676	1.2006e+06	-5171.89
70	F10	10	566435	247777	602223	1.19298e+06	5055.31
71	F11	10	680510	269625	653943	1.2929e+06	7206.67
72	F12	10	606485	241087	564937	1.21189e+06	9385.88
73	G1	10	803500	322406	737343	1.6862e+06	20951.8
74	G2	10	451734	215978	506432	1.12691e+06	8754.58
75	G3	10	394862	197868	514146	1.06699e+06	14077.1
76	G4	10	35924	4396.99	5795.29	4435.67	1108.81
77	G5	10	39413.3	5018.63	6710.81	4094.49	2721.88
78	G6	10	54591.1	8907.36	9750.49	10106.5	29091.6
79	G7	10	57263.1	9892.41	11857.1	12225.6	3375.86
80	G8	10	40333.2	6469.11	7096.15	6627.79	1723.51
81	G9	10	110701	16776.2	15128.9	13363.5	8534.65
82	G10	10	64153.2	8696.59	8394.17	6577.56	1807.4
83	G11	10	79326.4	10057.9	9468.45	8237.65	5171.72
84	G12	10	63775.6	4582.8	1147.78	4242.98	3744.85
85	H1	10	133441	16273.7	6869.62	11228.1	7085.23
86	H2	10	30266	2610.4	-210.426	2636.63	195.126
87	H3	10	36430.4	5150.56	2883.22	2512.6	2492.04
88	H4	10	55955.7	6410.65	2625.34	3842.95	251.047
89	H5	10	100099	11245.2	6347.03	6648.69	3158.3
90	H6	10	97781	11745	4157.04	5981.92	2290.1
91	H7	10	74775.9	9822.53	8970.02	10160	9905.85
92	H8	10	59570	6011.97	895.691	3406.14	603.108
93	H9	10	58168.6	6038.99	1297.9	4455.99	481.394
94	H10	10	82508	8822.58	2816.71	6045.27	2345.44
95	H11	10	54878.6	7335.67	1793.88	4124.06	2029.09
96	H12	10	234188	40496.2	24696.4	38371.2	18199.8
1	A1	11	691232	272200	542166	1.31522e+06	13312.1
2	A2	11	619397	247867	540028	1.19091e+06	5726.67
3	A3	11	583602	240569	531800	1.12554e+06	5723.43
4	A4	11	563383	239397	548162	1.13068e+06	13508.3
5	A5	11	537586	234864	548825	1.12124e+06	3171.58
6	A6	11	552784	240263	542528	1.11531e+06	10998.9
7	A7	11	517990	229232	518785	1050254	1572.68
8	A8	11	517340	213706	508558	1.01351e+06	8285.11
9	A9	11	484851	200458	471098	961148	1910.2
10	A10	11	524242	213336	467214	970326	8124.05
11	A11	11	438784	189416	434644	930255	833.067
12	A12	11	846266	315192	694893	1.44189e+06	7279.96
13	B1	11	657355	268216	552180	1.29972e+06	15999.6
14	B2	11	682411	254948	532971	1.172e+06	8002.92
15	B3	11	585486	247218	548941	1.16559e+06	3550.68
16	B4	11	572170	246763	575456	1.16563e+06	3273.16
17	B5	11	584341	253842	586280	1.15978e+06	6890.51
18	B6	11	540714	241412	563913	1.11264e+06	1725.45
19	B7	11	517416	227050	535603	1.06654e+06	9445.07
20	B8	11	512796	220545	531377	1.04176e+06	3179.8
21	B9	11	507740	213631	504992	1.00401e+06	1532.32
22	B10	11	525105	217736	483508	988147	9526.84
23	B11	11	758378	300378	661067	1.33702e+06	67294.9
24	B12	11	1.26207e+06	482812	1.02937e+06	2.17113e+06	8647.33
25	C1	11	673186	257991	547225	1228487	13011.9
26	C2	11	609584	255064	569589	1.27678e+06	2.40299e+06
27	C3	11	681377	270576	602800	1.23207e+06	5417
28	C4	11	576670	260583	612682	1.20474e+06	7964.63
29	C5	11	571526	257118	614240	1.18894e+06	5639.2
30	C6	11	525347	244012	591158	1.14586e+06	2409.23
31	C7	11	495982	226678	544193	1.06509e+06	1907.97
32	C8	11	498466	217875	531427	1.01658e+06	2197.01
33	C9	11	428700	191823	467646	908170	114.217
34	C10	11	619947	258617	603684	1.17151e+06	3935.7
35	C11	11	802825	321525	727377	1.46094e+06	7208.48
36	C12	11	689252	288427	589933	1.3852e+06	5607.41
37	D1	11	404339	178844	407973	885033	5563.63
38	D2	11	614024	245609	552950	1.13733e+06	17820.6
39	D3	11	592415	255085	601371	1.19522e+06	7045.55
40	D4	11	602365	265279	638008	1.22781e+06	2831.04
41	D5	11	582529	269360	676782	1.26518e+06	5241.54
42	D6	11	513766	241798	605769	1.129e+06	-1248.14
43	D7	11	510815	229692	559662	1.05246e+06	9617.66
44	D8	11	481798	217290	526714	1.00305e+06	3088.24
45	D9	11	611874	256557	606497	1.12446e+06	4686.49
46	D10	11	688153	284332	654423	1.28609e+06	2728.29
47	D11	11	539696	231566	515273	1.11641e+06	4380.05
48	D12	11	481404	196848	396020	892475	2322.73
49	E1	11	445980	198350	462212	1.0232e+06	12886.2
50	E2	11	505620	220190	534807	1.10796e+06	4494.06
51	E3	11	522743	223659	543744	1.0701e+06	18799.9
52	E4	11	529743	250640	637614	1.20114e+06	4226.33
53	E5	11	520984	247131	634328	1.1674e+06	2422.82
54	E6	11	528710	253034	652237	1.19565e+06	1651.84
55	E7	11	593608	271269	678772	1.26124e+06	6577.93
56	E8	11	663692	311640	754771	1.43444e+06	2004.12
57	E9	11	674393	302572	697578	1.31816e+06	6035.93
58	E10	11	589527	257311	622351	1.21884e+06	16247.4
59	E11	11	487778	214788	526144	1.08068e+06	4342.79
60	E12	11	328908	150402	351346	800643	-391.534
61	F1	11	519654	225847	533869	1.18014e+06	7345.38
62	F2	11	660029	277749	644927	1352918	5244.33
63	F3	11	531255	236070	573104	1.16669e+06	4919.04
64	F4	11	483124	224355	535791	1.05954e+06	3723.61
65	F5	11	496471	237863	600842	1.13261e+06	8754.79
66	F6	11	501812	244689	610460	1.15258e+06	2453.83
67	F7	11	619725	276845	643797	1.2384e+06	13806.4
68	F8	11	543093	261083	635166	1.23752e+06	2026.16
69	F9	11	527831	247620	612865	1.21344e+06	-7496.21
70	F10	11	572109	248922	608435	1.20405e+06	4801.22
71	F11	11	688611	272221	663793	1.30281e+06	7521.36
72	F12	11	615227	243835	572068	1.22609e+06	7376.71
73	G1	11	814885	325914	744757	1.70454e+06	20985
74	G2	11	458150	217952	512765	1.13935e+06	9259.9
75	G3	11	398689	200480	520118	1.08067e+06	15475.5
76	G4	11	37197.8	3670.3	7659.64	3683.94	1653.2
77	G5	11	38298.1	4668.96	6536.09	3414.98	1640
78	G6	11	57644.4	7130.59	8851.17	10718.9	28159.2
79	G7	11	58855.6	9312.88	12390.6	11759.2	3019.43
80	G8	11	41951.4	6635.36	7087.44	6445.94	654.981
81	G9	11	112098	16660	16045	14245.1	9586.35
82	G10	11	65484.2	9121.27	7875.81	6630.68	411.597
83	G11	11	82605.1	9328.56	7363.28	9020.89	4858.53
84	G12	11	66381.8	5370.37	2009	4704.91	2681.44
85	H1	11	138493	17104.1	6468.66	11174.3	7958.79
86	H2	11	32076.5	2907.95	-265.569	2783.89	-804.813
87	H3	11	37770.6	4715.65	3507.23	3062.99	1442.23
88	H4	11	56634.9	6016.33	2780.68	3835.45	169.676
89	H5	11	101296	12111.3	7362.53	6969.92	3565.18
90	H6	11	100330	12270.2	3714.22	6073.15	2825.56
91	H7	11	77914	10652.9	9325.86	10683.3	9959.58
92	H8	11	60941.9	6855.5	502.776	2734.86	1442.39
93	H9	11	57846.8	6038.74	2924.4	2691.49	-198.008
94	H10	11	87272.6	9923.48	2681.64	5225.3	2305.63
95	H11	11	56008.1	5189.36	1610.17	4055.45	2747
96	H12	11	239492	38940.8	26466.4	39438.5	18023.8
1	A1	12	688156	269831	539805	1.31037e+06	12874.3
2	A2	12	617560	248110	537059	1.1841e+06	5819.19
3	A3	12	582908	238103	529047	1.12069e+06	6332.53
4	A4	12	560526	235520	545013	1.12748e+06	12640.4
5	A5	12	536219	233278	546087	1.11434e+06	4115.42
6	A6	12	550301	238538	538522	1111856	10053.7
7	A7	12	522477	232097	519573	1044924	4532.73
8	A8	12	512741	214802	505533	1.00752e+06	8665.34
9	A9	12	480735	198515	466962	955708	2566.73
10	A10	12	524808	212981	463952	964630	6561.18
11	A11	12	435237	187932	429775	924104	1531.26
12	A12	12	841970	313686	690246	1.43461e+06	7813.96
13	B1	12	653103	267992	550232	1.29505e+06	14703.3
14	B2	12	679288	253548	529905	1.16748e+06	8325.61
15	B3	12	584982	245184	547529	1.15813e+06	2697.19
16	B4	12	567202	243872	571989	1.16088e+06	1661.35
17	B5	12	584908	252997	583977	1.15169e+06	7203.31
18	B6	12	537893	239084	561029	1106865	2127.8
19	B7	12	518927	226224	530166	1.06163e+06	7178.24
20	B8	12	511966	219568	526599	1.03482e+06	4857.99
21	B9	12	502471	212361	498956	999413	344.68
22	B10	12	523399	217559	479700	984955	7368.69
23	B11	12	757102	299181	657244	1.32836e+06	67244.7
24	B12	12	1.25841e+06	476372	1.0265e+06	2.1598e+06	9213.2
25	C1	12	670411	255724	544080	1.22334e+06	13064.7
26	C2	12	606262	253452	566341	1.26832e+06	2.4788e+06
27	C3	12	678455	267895	598805	1.2264e+06	6692.73
28	C4	12	574586	256391	609279	1.19783e+06	7462.78
29	C5	12	566618	258045	607488	1.18239e+06	5415.35
30	C6	12	523553	239566	585680	1.14218e+06	3623.98
31	C7	12	493344	225967	546543	1061177	725.247
32	C8	12	493309	217049	528175	1.00923e+06	2310.74
33	C9	12	426322	188307	464385	905601	1580.64
34	C10	12	614748	255656	598483	1.16493e+06	5482.53
35	C11	12	794531	319166	725494	1453526	7769.46
36	C12	12	685310	285354	587857	1.3779e+06	4779.85
37	D1	12	404070	179272	404522	878858	5172.32
38	D2	12	612134	246327	551919	1.13298e+06	18226.2
39	D3	12	588054	254686	596424	1.18736e+06	7686.08
40	D4	12	600072	266970	632952	1.22261e+06	1869.45
41	D5	12	578719	270030	669240	1.25782e+06	3804.24
42	D6	12	508836	240288	598962	1.12378e+06	-185.037
43	D7	12	506238	226301	549685	1.04534e+06	11094.3
44	D8	12	480829	215794	523250	999373	1487.73
45	D9	12	606025	254899	603012	1119864	3218.03
46	D10	12	682669	283601	651895	1278652	4454.71
47	D11	12	536605	230909	509877	1.11038e+06	3962.41
48	D12	12	479278	194882	393508	889510	3214.81
49	E1	12	444571	196429	458234	1.01922e+06	13147.9
50	E2	12	504372	220098	531301	1.10002e+06	3719.58
51	E3	12	518206	222023	540115	1.0631e+06	19167.8
52	E4	12	525924	249267	634357	1197082	5479.46
53	E5	12	519502	247234	629033	1.16067e+06	6277.88
54	E6	12	527557	249463	650018	1.18957e+06	2660.33
55	E7	12	588882	268472	677292	1.25314e+06	4836.43
56	E8	12	659811	307873	752512	1.4267e+06	2065.51
57	E9	12	670441	301319	691458	1.3117e+06	3625
58	E10	12	584606	257063	618250	1212942	16818.1
59	E11	12	485214	213706	522303	1.07309e+06	3782.84
60	E12	12	325157	148890	348050	796066	-395.1
61	F1	12	515374	224914	531683	1.17633e+06	7182.55
62	F2	12	658440	278077	640043	1.34547e+06	5027.51
63	F3	12	530577	235181	571078	1162413	4684.88
64	F4	12	479569	221956	535077	1.05293e+06	3414.98
65	F5	12	491666	237575	598828	1.12954e+06	9746.44
66	F6	12	502884	244828	609104	1.14937e+06	2223.41
67	F7	12	616599	277876	643865	1.23147e+06	14856.2
68	F8	12	539654	259247	629678	1.23089e+06	4678.4
69	F9	12	525722	246503	608555	1.20485e+06	-6514.68
70	F10	12	568234	249321	605418	1.20158e+06	5494.62
71	F11	12	682677	271224	658345	1.30031e+06	7194.35
72	F12	12	612616	241925	569546	1.21885e+06	8367.43
73	G1	12	809136	325206	743848	1.69741e+06	20355
74	G2	12	457374	217064	510552	1132159	8312.85
75	G3	12	395392	199708	518036	1.07459e+06	14595.5
76	G4	12	36590.7	3890.95	5824.17	3074.54	1124.03
77	G5	12	39111.6	6154.54	6442.72	5140.76	2827.4
78	G6	12	57578	6798.28	9367.08	10007.8	27230.7
79	G7	12	59954.3	10567.7	12489.5	12472.9	4690.23
80	G8	12	41576.4	5927.88	7708.24	5751.17	790.794
81	G9	12	109855	17437.9	15236.2	12907.4	8786.63
82	G10	12	65280.9	11048	8033.47	6856.88	1815.52
83	G11	12	80354.3	8320.46	8702.03	9374.4	4816.27
84	G12	12	65731.5	5270.16	1304.92	4792.62	5344.77
85	H1	12	138227	17907.5	5897.32	11758.3	6359.14
86	H2	12	32955	3825.45	-212.348	3701.89	-126.123
87	H3	12	37507.4	5259.63	1868.57	2803.65	218.714
88	H4	12	57098.7	6409.74	2458.46	3574.08	472.597
89	H5	12	101601	11020.1	6156.19	6204.94	3939.41
90	H6	12	99370.7	11670	3544.62	6581.26	2084.62
91	H7	12	75775.5	10518.8	9293.67	10800.2	8749.68
92	H8	12	61061	5274.51	-345.006	4076.16	-160.188
93	H9	12	58179.7	5161.73	3319.7	3933.15	-853.694
94	H10	12	85569.1	10301.3	2344.34	5366.91	2155.12
95	H11	12	55761.6	5706.89	1798.06	4041.31	2199.52
96	H12	12	237291	39376	26573.8	39823	18145.7
1	A1	13	699387	273065	545237	1.32435e+06	13259
2	A2	13	627982	250447	543958	1.19815e+06	6249.86
3	A3	13	593166	241981	534662	1133323	5945.67
4	A4	13	569124	240056	550330	1138258	12368.7
5	A5	13	546137	237671	552489	1.12807e+06	3425.14
6	A6	13	558445	242344	545678	1.12417e+06	10963.6
7	A7	13	537783	236858	526894	1.05598e+06	4277.49
8	A8	13	519578	217181	510524	1018010	6710.17
9	A9	13	490216	202367	472635	965607	976.122
10	A10	13	536442	214657	469618	976841	8366.54
11	A11	13	443847	191110	433558	935144	-81.5823
12	A12	13	860319	318093	701555	1.45321e+06	8319.28
13	B1	13	665423	271038	554815	1.31038e+06	16390.4
14	B2	13	688534	256329	535862	1.18122e+06	9869.21
15	B3	13	592557	249765	553404	1.17181e+06	4192.61
16	B4	13	577997	247920	577233	1.17358e+06	2309.25
17	B5	13	593053	253372	584062	1.16414e+06	6735.36
18	B6	13	548111	240723	565293	1.1181e+06	2895.09
19	B7	13	529612	227824	534940	1072830	7079.32
20	B8	13	521409	225631	531959	1.04759e+06	4309.94
21	B9	13	510974	215143	507105	1.01098e+06	1694.78
22	B10	13	534055	218910	484206	996076	8559.55
23	B11	13	768854	304912	665109	1.34408e+06	67726.7
24	B12	13	1.27979e+06	484180	1.03784e+06	2.18499e+06	9553.19
25	C1	13	680543	261442	551255	1.23648e+06	12926.6
26	C2	13	615149	255943	573779	1.28196e+06	2.52876e+06
27	C3	13	686119	273029	607034	1.2397e+06	5010.18
28	C4	13	583200	259448	618954	1.21113e+06	6966.17
29	C5	13	572093	261658	616374	1.19152e+06	6320.3
30	C6	13	531747	242069	592058	1.15233e+06	3982.56
31	C7	13	499996	229161	552074	1.07184e+06	3488.85
32	C8	13	501030	220764	536055	1.02073e+06	3204.47
33	C9	13	433026	192909	469235	912814	-766.155
34	C10	13	622921	259362	603456	1.17603e+06	5127.6
35	C11	13	806458	321193	730134	1.46885e+06	9165.04
36	C12	13	694940	290183	593303	1.39473e+06	5565.62
37	D1	13	409839	180148	409452	890236	5631.06
38	D2	13	620980	249426	557728	1.14645e+06	17613.4
39	D3	13	597003	256493	601287	1.20184e+06	7883.5
40	D4	13	607494	266698	637795	1.23367e+06	858.825
41	D5	13	588202	270933	677718	1.27174e+06	4066.96
42	D6	13	522019	239177	605037	1.1393e+06	1036.46
43	D7	13	513589	229892	560524	1.05644e+06	10136.8
44	D8	13	486204	216422	528581	1.00908e+06	2887.05
45	D9	13	614798	259318	609603	1.12954e+06	4712.46
46	D10	13	693847	283790	660095	1.29131e+06	3741.34
47	D11	13	545195	234949	516928	1.12336e+06	3404.35
48	D12	13	484826	197966	397528	898356	3073.39
49	E1	13	452691	199913	465209	1.02969e+06	13116.1
50	E2	13	510344	223872	536769	1.11118e+06	3374.05
51	E3	13	525450	224910	545141	1.07548e+06	19375.6
52	E4	13	534398	248311	640985	1.20857e+06	2184.61
53	E5	13	523868	248506	639398	1.17423e+06	2332.65
54	E6	13	535069	257656	657940	1.20199e+06	1393.8
55	E7	13	598846	279493	679182	1.26827e+06	4299.5
56	E8	13	669836	313156	762443	1.44165e+06	4282.06
57	E9	13	681955	304595	703744	1.3254e+06	4343.59
58	E10	13	591148	259290	625615	1.22524e+06	16097.8
59	E11	13	492032	217569	530368	1.08524e+06	3616.35
60	E12	13	330613	151267	352585	805215	-269.132
61	F1	13	524820	227024	536951	1.18913e+06	6886.76
62	F2	13	666140	280046	647991	1.35966e+06	4771.87
63	F3	13	536484	237920	579493	1.1747e+06	4093.16
64	F4	13	486579	225289	542459	1.06435e+06	3136.81
65	F5	13	500253	242001	606982	1.13927e+06	9858.25
66	F6	13	508192	245015	616068	1.15965e+06	1365.59
67	F7	13	626086	280959	648736	1.24644e+06	14196.2
68	F8	13	547996	263940	638968	1.24405e+06	3213.42
69	F9	13	531750	249974	615789	1.21956e+06	-6869.81
70	F10	13	575739	253072	610984	1.21081e+06	4823.02
71	F11	13	694113	274097	666677	1312683	7734.87
72	F12	13	620392	246460	575339	1.23365e+06	8618.99
73	G1	13	821088	329222	749488	1.71653e+06	20661.8
74	G2	13	463342	219003	514836	1.14689e+06	8768.83
75	G3	13	403229	202574	523715	1085972	15307.9
76	G4	13	37916.6	5269.9	7377.99	3331.18	1204.4
77	G5	13	40681.6	5102.76	6969.8	3869.18	2167.17
78	G6	13	60001.7	6108.11	12104.1	11360	28731
79	G7	13	60082.9	10085.9	12151.7	13023.9	5289.15
80	G8	13	42302.4	6062.51	6646.84	6977.74	1824.9
81	G9	13	116017	17067.8	14619.1	14549.4	10508.2
82	G10	13	65667.5	8521.79	6812.19	7263.57	2575.76
83	G11	13	83162.4	11180.9	8860.67	9146.37	5051.1
84	G12	13	67672.8	4691.47	2603.31	5273.85	4995.38
85	H1	13	142095	17864.1	6562.74	12077.7	5834.99
86	H2	13	32782.5	3864.9	-830.614	2971.65	-535.172
87	H3	13	38641.3	4373.64	2326.48	2720.67	1198.62
88	H4	13	57853.7	6608.96	2961.77	3483.4	288.08
89	H5	13	105987	10750.7	7100.97	6471.74	2457.27
90	H6	13	100691	11600.9	4024.13	6736.49	2035.04
91	H7	13	79474.1	9970.99	8469.94	11171.1	9991.17
92	H8	13	62535.6	6724.22	849.945	3259.53	428.104
93	H9	13	61632.9	5858.31	2573.28	3817.41	253.326
94	H10	13	86673.2	8159.23	2494.1	5353.14	4256.24
95	H11	13	56925.4	6042.88	2543.53	4373.77	2599.38
96	H12	13	242929	40336.6	28163	39138.6	18998.4
1	A1	14	696389	273007	542081	1.32138e+06	13416.7
2	A2	14	627864	250129	541305	1.19483e+06	5980.52
3	A3	14	593960	243022	531503	1.1282e+06	6376.86
4	A4	14	568587	238243	550123	1.13401e+06	13462.5
5	A5	14	543268	234411	550002	1.12251e+06	3011.7
6	A6	14	557938	241138	543974	1.12082e+06	8745.96
7	A7	14	540914	239112	525049	1.05363e+06	3004.01
8	A8	14	519102	215893	509141	1.01442e+06	7157.37
9	A9	14	489852	201042	471453	962707	2818.49
10	A10	14	539447	215355	468256	971911	9168.73
11	A11	14	442059	188857	433407	930529	1777.16
12	A12	14	856593	317938	696680	1.44679e+06	8088.63
13	B1	14	662045	270475	553427	1.30644e+06	15009.7
14	B2	14	686258	256016	536189	1.17579e+06	7806.89
15	B3	14	591318	248569	550487	1.16803e+06	3893.79
16	B4	14	577005	247160	575094	1168140	2566.97
17	B5	14	592432	253539	585368	1.15996e+06	6020.95
18	B6	14	546228	239866	565322	1.11343e+06	1930.82
19	B7	14	529538	227500	533142	1.06697e+06	9023.79
20	B8	14	520970	225235	530017	1.04089e+06	3438.99
21	B9	14	511685	217012	502615	1.0071e+06	983.037
22	B10	14	536148	219595	481710	990276	9078.27
23	B11	14	765868	301955	662918	1.33894e+06	69038.4
24	B12	14	1.27346e+06	481124	1.03543e+06	2.17764e+06	8646.63
25	C1	14	677586	260731	548999	1.23101e+06	14511.8
26	C2	14	611804	256402	569676	1.27961e+06	2.51805e+06
27	C3	14	680402	269944	603069	1.23306e+06	5015.41
28	C4	14	581100	258731	614601	1.20606e+06	6913.23
29	C5	14	568239	257753	612477	1.1872e+06	5434.39
30	C6	14	526170	243236	590704	1.14684e+06	3412.44
31	C7	14	494383	227466	548135	1.06793e+06	150.029
32	C8	14	497930	218020	530794	1.0146e+06	2437.7
33	C9	14	430926	190618	467196	909718	-1112.51
34	C10	14	619953	258021	603185	1.17302e+06	5440.46
35	C11	14	802297	321835	730212	1.464e+06	8603.23
36	C12	14	691604	290167	593197	1.39213e+06	6727.42
37	D1	14	406942	179634	407565	885682	5029.11
38	D2	14	615227	249309	554882	1.13961e+06	17908.9
39	D3	14	593127	255627	598690	1198897	7715.34
40	D4	14	604434	267043	636748	1.2281e+06	3384.99
41	D5	14	582623	273785	674547	1.26535e+06	3904.34
42	D6	14	516460	238562	604260	1.12998e+06	1138.81
43	D7	14	511715	229342	556304	1.05254e+06	9401.5
44	D8	14	483460	215885	522386	1.0044e+06	83.7502
45	D9	14	610962	255936	604520	1.12753e+06	5259.14
46	D10	14	690244	286117	657570	1.28681e+06	5038.82
47	D11	14	541347	233272	514821	1.11845e+06	4087.33
48	D12	14	482997	196089	396787	895103	2775.22
49	E1	14	450552	199272	462880	1.02524e+06	12550.8
50	E2	14	508141	221157	533963	1.11029e+06	4030.04
51	E3	14	522506	224759	542452	1.07186e+06	19350.4
52	E4	14	529060	248926	639783	1.20302e+06	5945.92
53	E5	14	523885	246732	634958	1.16826e+06	1027.12
54	E6	14	531200	255934	652873	1.19616e+06	1980.52
55	E7	14	590472	272743	678059	1262991	4055.8
56	E8	14	662797	311472	757940	1.43866e+06	1287.55
57	E9	14	678620	301056	698020	1.32027e+06	6031.87
58	E10	14	586969	257130	621691	1.22178e+06	17097.6
59	E11	14	487998	212475	525279	1.08203e+06	2603.21
60	E12	14	327440	150326	351496	802162	-139.939
61	F1	14	520108	225728	536229	1.18444e+06	7945.46
62	F2	14	664636	280023	646290	1.35492e+06	4333.46
63	F3	14	536607	237155	576594	1.17148e+06	6067.59
64	F4	14	485838	224402	539465	1.06237e+06	3603.84
65	F5	14	499222	240702	604105	1.13536e+06	9535.01
66	F6	14	505747	245740	613131	1.15843e+06	3625.93
67	F7	14	624079	278355	647542	1.24173e+06	14880.4
68	F8	14	544475	260953	634149	1.23875e+06	4569.45
69	F9	14	528470	248921	614497	1214578	-6243.4
70	F10	14	573159	250820	607092	1.20705e+06	4446.43
71	F11	14	686525	272877	664879	1.30734e+06	7026.5
72	F12	14	617731	245026	573742	1.22727e+06	9169.01
73	G1	14	815838	327095	747593	1.71114e+06	21591.6
74	G2	14	459399	218362	513569	1.14362e+06	8653.69
75	G3	14	400363	200814	521487	1.08251e+06	15089.5
76	G4	14	37433.3	4617.81	4918.93	4431.09	994.647
77	G5	14	38856	4180.09	5951.96	4966.59	2232
78	G6	14	57802.4	7461.37	9305.67	10944.6	28537.6
79	G7	14	60871.1	11215.4	11346.8	13347.6	4625.01
80	G8	14	41962.9	6693.82	7757.97	5365.49	-30.4874
81	G9	14	112400	16266.1	15413.7	14884.1	9443.62
82	G10	14	67555.9	10323.9	7592.78	6836.47	2249.44
83	G11	14	82472.3	9824.29	8428.33	9234.85	4212.4
84	G12	14	66250.1	6011.72	1724.62	5166.38	3642.58
85	H1	14	139133	17561.1	7650.89	11961.8	5705.56
86	H2	14	32036	2757.19	141.209	2357.44	-39.5245
87	H3	14	38148.2	3675.33	2332.63	2987.34	931.76
88	H4	14	58028.7	6930.19	2629.28	3831.43	1106.36
89	H5	14	105321	12111	6424.49	6758.09	3822.99
90	H6	14	103298	11624	4448.4	6922.72	2647.45
91	H7	14	78547.5	10408.4	8369.89	10256.1	9997.26
92	H8	14	62096.8	5995.42	1395.46	3950.37	649.918
93	H9	14	61245.2	6281.8	3396.38	3570.53	1004.51
94	H10	14	88170.2	9206.12	2562.36	5519.27	2368.07
95	H11	14	57347.9	5791.69	2025.7	3729.02	1090.29
96	H12	14	244022	39622.9	25406.2	38372.3	19647.2
1	A1	15	691118	272275	539809	1.31156e+06	12922.7
2	A2	15	626037	249374	535991	1.18569e+06	5303.83
3	A3	15	591638	240127	526646	1.12e+06	6976
4	A4	15	566612	235918	544383	1.12581e+06	13043.5
5	A5	15	540206	234657	545826	1.11511e+06	3237.59
6	A6	15	554305	239590	540536	1.10974e+06	10665.4
7	A7	15	540360	236373	517562	1.0455e+06	4395.67
8	A8	15	515312	213829	504344	1.00543e+06	7171.26
9	A9	15	485620	200139	466593	952070	2516.66
10	A10	15	543590	212622	463751	962851	9059.64
11	A11	15	438366	188923	430509	921854	426.74
12	A12	15	847578	315245	689437	1.4369e+06	7098.05
13	B1	15	656276	267804	548458	1.29508e+06	17028.4
14	B2	15	683841	253864	530186	1.16698e+06	9428.27
15	B3	15	588789	247108	545808	1157855	4077.94
16	B4	15	573788	245264	569782	1.15829e+06	3406.33
17	B5	15	590651	253740	579748	1148679	5872.84
18	B6	15	542758	239151	559394	1.10368e+06	2547.86
19	B7	15	528582	225872	530776	1.05842e+06	9950.65
20	B8	15	521134	218553	525669	1.03348e+06	4769.31
21	B9	15	508797	214635	500650	997384	957.67
22	B10	15	542475	218275	476290	982566	8225.55
23	B11	15	761432	298278	654406	1.32867e+06	66489.9
24	B12	15	1.26502e+06	479197	1.02505e+06	2158197	10919.3
25	C1	15	670134	258275	543736	1.22192e+06	13186.9
26	C2	15	605637	253079	564707	1.26864e+06	2.56306e+06
27	C3	15	673383	267618	598046	1.22305e+06	5702.63
28	C4	15	570865	256911	608537	1.19651e+06	7143.89
29	C5	15	559101	256700	607791	1.1769e+06	5402.54
30	C6	15	518967	241886	584750	1.13708e+06	1510.94
31	C7	15	491420	225402	547558	1.05809e+06	184.373
32	C8	15	491631	217457	526576	1.00895e+06	3425.26
33	C9	15	424665	189060	464160	901156	773.941
34	C10	15	618257	260577	608566	1.18375e+06	3193.53
35	C11	15	792696	319922	723933	1.44934e+06	7240.03
36	C12	15	683005	286125	587857	1.37989e+06	5899.43
37	D1	15	400559	177748	403662	877903	5684.49
38	D2	15	608282	246098	549449	1.13042e+06	18051.6
39	D3	15	587606	253782	594840	1.18637e+06	7848.56
40	D4	15	595657	262212	633569	1.21649e+06	3264.07
41	D5	15	575323	268822	671128	1.25483e+06	3904.1
42	D6	15	509356	240231	595860	1.12158e+06	-791.744
43	D7	15	503632	228032	549475	1.04454e+06	10469.9
44	D8	15	476326	215177	517653	997262	3205.74
45	D9	15	601186	251676	603108	1.11755e+06	5651.63
46	D10	15	679169	282687	650769	1.27725e+06	4836.76
47	D11	15	535275	230509	509815	1.106e+06	3933.03
48	D12	15	476714	194626	392371	887154	3023.1
49	E1	15	444272	196570	457582	1.01743e+06	13051.7
50	E2	15	499611	218971	531544	1.09797e+06	4173.64
51	E3	15	514122	219503	537197	1.06524e+06	19324.5
52	E4	15	518611	245662	632280	1195666	5112.66
53	E5	15	516760	244577	628866	1.16302e+06	2601.72
54	E6	15	523312	249624	648979	1.19169e+06	1842.95
55	E7	15	585383	273459	674346	1.25143e+06	5866.71
56	E8	15	653354	307357	753038	1.42505e+06	4230.01
57	E9	15	669445	299886	693459	1.30988e+06	3931.02
58	E10	15	581380	257657	618176	1.21105e+06	17892
59	E11	15	479803	212527	521911	1.07058e+06	3317.33
60	E12	15	321814	148634	347904	795143	811.234
61	F1	15	512354	224335	531134	1.17499e+06	6751.53
62	F2	15	656593	276227	638701	1.34311e+06	5713.67
63	F3	15	527457	234880	569800	1.16249e+06	5476.64
64	F4	15	479195	224369	537268	1.05277e+06	3280.42
65	F5	15	492599	238849	598743	1.12727e+06	7849.63
66	F6	15	498426	244298	608059	1149892	-18.5492
67	F7	15	614883	275988	640602	1.23078e+06	14025.2
68	F8	15	540555	261091	631257	1228297	2670.97
69	F9	15	520338	247989	607428	1.20416e+06	-7257.91
70	F10	15	564461	249801	604925	1.19568e+06	4609.29
71	F11	15	677354	268903	657832	1295665	7223.86
72	F12	15	608412	242958	566997	1.21865e+06	8884.33
73	G1	15	806821	323274	740512	1.69594e+06	20753.6
74	G2	15	454816	215997	507408	1.13166e+06	8133.21
75	G3	15	394725	199550	516998	1074823	15047.6
76	G4	15	37122.5	5425.05	4163.87	4174.21	1506.22
77	G5	15	39878.9	5411.66	4398.81	3705.81	2864.09
78	G6	15	58593.5	6887.52	9506.82	10422.3	27774.1
79	G7	15	59185.2	9737.15	11460.4	11382.8	4733.16
80	G8	15	40969.5	5309.14	6393.11	6839.17	1111.19
81	G9	15	110458	16796.1	15199.9	15094.2	10861.4
82	G10	15	64625.8	10169.8	7150.8	7097.78	1689.21
83	G11	15	83530.2	9861.11	8013.2	8700.56	4553.74
84	G12	15	67179.4	5299.51	111.597	4258.72	3972.05
85	H1	15	139783	17910.7	5891.15	11600.6	6359.9
86	H2	15	30955	3913.52	-997.774	2971.84	-686.899
87	H3	15	36202.1	4122.99	3306.81	2287.03	1506.06
88	H4	15	57512.9	6530.35	1712.49	3850.19	900.067
89	H5	15	104089	10973.9	5315.89	6748	3266.52
90	H6	15	100636	12163.7	5440.7	6156.83	1581.52
91	H7	15	78703.4	10772.3	8759.42	10843	11266.4
92	H8	15	62671.4	6750.28	1116.81	3349.86	1804.92
93	H9	15	59202	6212.73	2209.01	3572.79	-485.967
94	H10	15	86442.6	9360.37	2194.04	5646.85	1934.34
95	H11	15	55302.3	7181.64	1464.13	3407.32	2185.92
96	H12	15	235882	41043	26987.9	39299.8	18017.4
1	A1	16	712870	278078	549144	1.33306e+06	13489.2
2	A2	16	653204	255123	544522	1.20404e+06	5989.65
3	A3	16	615685	246772	536417	1.13864e+06	6978.38
4	A4	16	582879	242275	554810	1142943	12858.5
5	A5	16	557806	236965	553902	1.13155e+06	3388.4
6	A6	16	575317	244852	548921	1.12814e+06	9308.18
7	A7	16	566245	242226	528973	1.06057e+06	4878.92
8	A8	16	534269	218579	514447	1021257	8065.38
9	A9	16	504120	204589	474963	969518	2657.39
10	A10	16	577172	221873	471825	979070	10489.2
11	A11	16	451306	193305	438319	937497	102.029
12	A12	16	876862	321952	705809	1.45816e+06	6804.26
13	B1	16	674788	273404	558876	1.31509e+06	17016.9
14	B2	16	708033	260471	540257	1183411	8908.39
15	B3	16	609441	250881	556077	1.17612e+06	4039.7
16	B4	16	594528	250524	580470	1.17608e+06	3083.92
17	B5	16	614099	258577	588159	1166631	6987.64
18	B6	16	560299	242388	568293	1118877	2231.81
19	B7	16	556579	231636	540820	1.07438e+06	7897.18
20	B8	16	538073	225260	532819	1.04718e+06	5773.3
21	B9	16	523246	217861	505735	1.01356e+06	2803.4
22	B10	16	575819	225022	487142	998108	8240.34
23	B11	16	787491	305841	669145	1.34914e+06	67256.6
24	B12	16	1.30622e+06	488948	1.04361e+06	2191909	8428.3
25	C1	16	683713	261396	553540	1.24163e+06	13025
26	C2	16	619122	257173	576077	1.29053e+06	2.67162e+06
27	C3	16	685092	271876	609577	1.24144e+06	5866.27
28	C4	16	582772	259961	619765	1.21321e+06	6089.8
29	C5	16	573723	259778	617697	1.19395e+06	4238
30	C6	16	532375	244499	597846	1.15532e+06	789.771
31	C7	16	501955	228030	553502	1.07321e+06	1917.97
32	C8	16	503360	221698	536741	1.02281e+06	3616.38
33	C9	16	434536	195573	471962	916754	-1374.37
34	C10	16	632636	262479	616776	1203672	4284.85
35	C11	16	808113	324459	736852	1.47443e+06	8646.39
36	C12	16	698071	292812	599741	1.40402e+06	4698.46
37	D1	16	409666	180110	412380	893356	6566.4
38	D2	16	622264	251521	560402	1.14827e+06	19222.1
39	D3	16	598354	256695	603405	1201276	7650.45
40	D4	16	608831	270710	642529	1.2398e+06	1453.8
41	D5	16	586300	271274	679499	1.2778e+06	2013.95
42	D6	16	519243	238160	606939	1.13938e+06	-728.203
43	D7	16	514174	232154	559345	1.05994e+06	11573.6
44	D8	16	485916	217308	531876	1.0133e+06	1405.21
45	D9	16	613915	255744	612666	1.13617e+06	5012
46	D10	16	696679	286318	663419	1.29844e+06	2984.48
47	D11	16	545415	233329	518240	1.12692e+06	2644.03
48	D12	16	486151	197070	401344	900177	2766.47
49	E1	16	452454	200539	466241	1034543	13405
50	E2	16	511710	222904	539026	1.11749e+06	4614.19
51	E3	16	525644	223474	547905	1.07963e+06	20122.5
52	E4	16	532261	251286	642986	1.21381e+06	5830.62
53	E5	16	524424	251440	639741	1.17581e+06	1311.88
54	E6	16	535469	257598	661273	1.2071e+06	3504.05
55	E7	16	598383	274618	683076	1.26905e+06	5818.94
56	E8	16	664526	313245	762932	1.4469e+06	3726.87
57	E9	16	681439	306419	704428	1.32707e+06	5329.9
58	E10	16	593198	260186	627510	1.23002e+06	18166.6
59	E11	16	491979	216055	529868	1.08884e+06	3926.17
60	E12	16	330144	152737	356564	808433	-352.794
61	F1	16	522449	228140	540577	1.19484e+06	7322.46
62	F2	16	668416	281169	650061	1.36519e+06	5928.54
63	F3	16	539014	240493	581906	1.17918e+06	5484.67
64	F4	16	490691	225378	546817	1.06989e+06	2246.21
65	F5	16	500619	243357	608020	1.14401e+06	9624.44
66	F6	16	504585	248406	621613	1.16531e+06	722.404
67	F7	16	627264	282305	653739	1.25195e+06	15854.9
68	F8	16	548070	265116	639424	1.24742e+06	3938.89
69	F9	16	532134	250637	615212	1.22256e+06	-5995.78
70	F10	16	576574	254948	614213	1215420	3781.16
71	F11	16	691094	274950	667438	1.31588e+06	7730.84
72	F12	16	620283	248008	578053	1.23706e+06	8852.51
73	G1	16	823970	329861	754020	1.72538e+06	21418.2
74	G2	16	465886	220589	518333	1.15032e+06	9640.29
75	G3	16	404148	203216	527005	1090548	14748.3
76	G4	16	38647.4	4117.42	6592.68	4072.6	666.996
77	G5	16	41334.6	5076.86	7704.4	3584.04	2074.3
78	G6	16	58853.3	7886.01	8453.19	10028.8	30587.9
79	G7	16	61422.6	9481.49	12275.6	12185	4585.03
80	G8	16	42952.3	5791.02	6716.54	6484.93	1137.11
81	G9	16	115164	17778	15712.9	13485.5	10370.5
82	G10	16	66605.2	8900.19	7639.31	6401.64	1487.8
83	G11	16	84144.4	10728.2	8813.32	8099.16	5102.02
84	G12	16	67382	6675.04	3003.57	3958.19	2877.08
85	H1	16	142767	18701.2	7471.79	11426.4	6258.25
86	H2	16	32892	4391.13	404.119	3341.73	-985.383
87	H3	16	38154.5	4517.54	3386.55	2061.71	1515.91
88	H4	16	59117.6	6021.69	2927.79	3726.27	435.467
89	H5	16	106288	10087.6	5778.74	6877.12	2894.44
90	H6	16	103800	11980.7	5433.34	6817.26	1219.97
91	H7	16	78983.8	10358.6	8348.53	10662.3	11957.9
92	H8	16	63525.7	5578.59	367.791	3201.36	1317.04
93	H9	16	60004.5	5212.63	2446.08	3285.87	55.1966
94	H10	16	89244.1	8688.15	2466.03	5402.58	1526.38
95	H11	16	56182.9	6228.34	2633.51	4515.87	3099.9
96	H12	16	244670	41934.7	27978.3	39602.3	19172.6
1	A1	17	723557	279802	548124	1.32957e+06	13264.5
2	A2	17	674381	257328	545321	1.20439e+06	5521.35
3	A3	17	636477	249027	536776	1.13822e+06	6547.87
4	A4	17	597721	243036	554139	1.14181e+06	13987.1
5	A5	17	570731	238557	553700	1.13051e+06	3724.61
6	A6	17	588259	246234	549067	1.12764e+06	11372.9
7	A7	17	578227	232988	524315	1.05967e+06	2624.99
8	A8	17	549012	220440	512348	1.02092e+06	7218.35
9	A9	17	515472	205298	474892	967906	2266.2
10	A10	17	617472	223967	473625	977681	8641.19
11	A11	17	456336	194081	437854	936922	560.669
12	A12	17	891298	323796	702108	1.46066e+06	8389.94
13	B1	17	683369	273558	558623	1.31431e+06	16960.1
14	B2	17	729058	261147	538771	1184991	8505.55
15	B3	17	622931	254016	556547	1.17433e+06	3312.14
16	B4	17	607491	253800	580328	1.17599e+06	2985.74
17	B5	17	635617	260387	589900	1.16575e+06	6577.95
18	B6	17	576613	246243	569552	1.12066e+06	4292.18
19	B7	17	587554	233267	542445	1.07414e+06	8228.7
20	B8	17	557815	228473	534413	1.04792e+06	4615.52
21	B9	17	533496	219437	506729	1.01352e+06	1328.46
22	B10	17	617811	228550	487038	997890	8578.42
23	B11	17	802528	309219	667985	1.34821e+06	67440.4
24	B12	17	1339596	495436	1.04108e+06	2.18972e+06	8552.36
25	C1	17	682602	261528	552863	1.2397e+06	12671.3
26	C2	17	615055	255528	574932	1.2924e+06	2.6769e+06
27	C3	17	679869	271126	608345	1.23931e+06	4903.82
28	C4	17	581672	259779	618215	1.21401e+06	7104.57
29	C5	17	571073	260897	617107	1.19644e+06	3404.86
30	C6	17	528884	243025	594184	1.15341e+06	698.346
31	C7	17	500832	228364	554561	1.07248e+06	1556.81
32	C8	17	499998	222280	534106	1.02335e+06	2689.56
33	C9	17	435621	192040	473026	916176	-591.446
34	C10	17	633243	263208	616600	1.20153e+06	4255.66
35	C11	17	806868	326075	736663	1.47293e+06	6797.88
36	C12	17	695956	291748	597722	1.40246e+06	5270.84
37	D1	17	410796	179792	411671	892209	5806.88
38	D2	17	621192	251006	560793	1.14828e+06	17934.6
39	D3	17	597603	257584	603864	1203549	8294.79
40	D4	17	607670	268859	643388	1.23607e+06	1738.39
41	D5	17	586046	273211	681586	1.27205e+06	3690.77
42	D6	17	518794	243513	608435	1.13711e+06	238.14
43	D7	17	515407	231898	560463	1.06029e+06	8065.82
44	D8	17	485693	217246	527690	1.01059e+06	1707.12
45	D9	17	612819	257605	612122	1.13645e+06	4770.42
46	D10	17	694327	285948	659381	1.29278e+06	2923.18
47	D11	17	543014	234231	520176	1.12557e+06	2793.23
48	D12	17	486182	197416	400496	899816	2726.13
49	E1	17	453792	200233	467561	1.03362e+06	12984.2
50	E2	17	511057	222006	539445	1.11535e+06	4412.56
51	E3	17	523949	225743	546162	1077925	20605.2
52	E4	17	528943	250645	640830	1.2127e+06	2779.87
53	E5	17	526358	248841	641405	1.17763e+06	697.149
54	E6	17	536273	257392	659365	1.20825e+06	4422.85
55	E7	17	597973	274171	685072	1.27194e+06	5961.04
56	E8	17	668737	316279	762681	1.44667e+06	2536.55
57	E9	17	680844	304880	703435	1.32813e+06	4290.36
58	E10	17	594577	260476	624056	1228697	17785.9
59	E11	17	488996	215683	530524	1.0873e+06	2865.38
60	E12	17	329690	151809	354942	806239	-2.72008
61	F1	17	523180	228667	539722	1.19483e+06	7132.97
62	F2	17	667972	280299	651139	1.36352e+06	4802.68
63	F3	17	537704	240131	579760	1.17844e+06	4609.11
64	F4	17	489900	224841	547649	1.07125e+06	5010.12
65	F5	17	498381	242662	606957	1.14186e+06	9711.03
66	F6	17	506552	247645	621265	1.16565e+06	872.535
67	F7	17	628423	280835	652205	1.24878e+06	16439.8
68	F8	17	547159	264001	639364	1247040	3779.26
69	F9	17	531551	250260	617255	1.22286e+06	-6683.36
70	F10	17	575691	252454	613627	1.21618e+06	2657.17
71	F11	17	691184	273720	668367	1.31715e+06	7605.36
72	F12	17	619651	248343	577226	1.23871e+06	8237.51
73	G1	17	823060	328320	752200	1.72352e+06	20450.5
74	G2	17	461925	220081	516351	1.15071e+06	8648.36
75	G3	17	404229	203190	524564	1.09081e+06	15373.6
76	G4	17	38416.4	5270.8	6224.9	3536.24	1075.12
77	G5	17	40639.7	5786.23	4875.27	4066.59	1381.13
78	G6	17	59891.3	7389.02	8050.85	11232.8	28478.3
79	G7	17	61275.7	8952.18	13369.9	12157	4888.54
80	G8	17	42421.7	7338.19	7200.82	5535.07	953.95
81	G9	17	115524	17328.6	15748.8	13847.3	9484.12
82	G10	17	66156.1	10067.1	8711.88	6772.38	1297.22
83	G11	17	83994.1	10944.6	8799.59	8216.6	4989.65
84	G12	17	68716.5	5026.66	2598.74	5608.01	2317.75
85	H1	17	143306	18721.9	6252.52	12554.1	6175.02
86	H2	17	32660.9	2646.73	-891.157	2762.7	-178.11
87	H3	17	39503.3	4779.84	2533.74	2710.71	1828.08
88	H4	17	58361.1	6867.8	3028.28	3659.44	439.161
89	H5	17	109231	11851	7462.01	6877.85	4059.16
90	H6	17	102686	12230	3340.02	6677.12	1540.51
91	H7	17	79790.7	10254.2	10526.7	11760	10934.3
92	H8	17	62764	6995.74	238.945	3302.37	764.976
93	H9	17	61157.9	5183.13	1838	3066.51	132.369
94	H10	17	89165.2	9617.19	2386.26	5158.29	2687.79
95	H11	17	58793.5	4448.49	2550.33	3644.45	3692.12
96	H12	17	246149	40423.2	27904.4	39661.9	19946.7
1	A1	18	746658	279993	548456	1.32859e+06	13077.9
2	A2	18	719619	264724	544102	1.20006e+06	6178.26
3	A3	18	681665	253748	535404	1.13515e+06	7100.71
4	A4	18	621162	245940	552354	1.1393e+06	13321.8
5	A5	18	595035	241774	552512	1127994	3994.19
6	A6	18	611549	247579	546755	1123800	10634.8
7	A7	18	635017	239778	523595	1.05766e+06	4192.98
8	A8	18	572746	223104	509939	1.0177e+06	8345.77
9	A9	18	540424	208420	473172	964477	3322.89
10	A10	18	699790	234092	471275	975124	7930.63
11	A11	18	468598	194999	435895	933465	1261.69
12	A12	18	916279	328188	701845	1.45263e+06	8710.94
13	B1	18	697100	275671	559407	1.31197e+06	15934.3
14	B2	18	767290	266553	540401	1.1799e+06	9048.28
15	B3	18	654346	258367	554743	1169970	4156.33
16	B4	18	633916	254308	579076	1.17242e+06	3057.17
17	B5	18	673072	265197	587476	1.1626e+06	6545.38
18	B6	18	602984	246950	565173	1.11693e+06	1552.12
19	B7	18	646037	241281	536966	1.07024e+06	9030.37
20	B8	18	588952	231100	532505	1.0445e+06	4604.2
21	B9	18	551979	222474	505862	1.01032e+06	3573.26
22	B10	18	698576	238660	485610	994372	8588.74
23	B11	18	838664	312326	664850	1.34491e+06	67043.3
24	B12	18	1.39305e+06	499037	1.04374e+06	2.18499e+06	10523.9
25	C1	18	678678	263028	550353	1.23757e+06	13515
26	C2	18	614350	258386	572962	1.28678e+06	2.67213e+06
27	C3	18	680651	271296	604561	1.23938e+06	5275.91
28	C4	18	579876	260998	615313	1.20903e+06	8904.27
29	C5	18	567968	259885	616188	1.19023e+06	6768.03
30	C6	18	526320	241819	591687	1.15208e+06	2951.19
31	C7	18	500964	230188	550281	1.06783e+06	3620.63
32	C8	18	498517	223343	534410	1.01921e+06	3892.3
33	C9	18	433456	193707	470923	915619	723.318
34	C10	18	630808	262822	615209	1.19872e+06	4917.69
35	C11	18	804698	324884	737224	1467436	9404.07
36	C12	18	693908	290391	596375	1.39795e+06	5464.79
37	D1	18	407427	178520	411783	889222	6515.53
38	D2	18	619949	250716	557226	1.144e+06	17139.7
39	D3	18	595786	258623	605834	1.1987e+06	7290.3
40	D4	18	604509	268069	639786	1.23142e+06	1608.33
41	D5	18	582637	269610	677538	1.27071e+06	5692.7
42	D6	18	518697	242228	605585	1.13246e+06	1389.7
43	D7	18	514653	233343	560593	1.0578e+06	10813.6
44	D8	18	482473	217328	528539	1.00993e+06	2851.78
45	D9	18	608583	255335	610053	1133439	4739.69
46	D10	18	690093	287474	659418	1.2911e+06	3946.63
47	D11	18	542036	234151	517420	1122017	3467.18
48	D12	18	483950	195459	398357	897515	2170.19
49	E1	18	452210	199305	468035	1.03092e+06	13604.5
50	E2	18	506308	223089	536654	1111920	3760.64
51	E3	18	521125	223510	545793	1.07387e+06	20680.1
52	E4	18	527130	248986	641480	1.20925e+06	5918.46
53	E5	18	524176	249113	639215	1174510	361.029
54	E6	18	530872	257608	660675	1.20118e+06	2015.39
55	E7	18	595336	275829	683092	1.26942e+06	7589.9
56	E8	18	663655	310396	759121	1443170	1785.68
57	E9	18	676484	303562	698412	1324649	4383.69
58	E10	18	590174	258642	623972	1.22483e+06	17886
59	E11	18	486129	214669	526436	1.0842e+06	3307.72
60	E12	18	327906	150986	353465	804922	58.069
61	F1	18	520459	227727	538015	1.18953e+06	7422.09
62	F2	18	663733	281302	647977	1.3589e+06	5345.6
63	F3	18	535850	239715	578547	1.17611e+06	4998.72
64	F4	18	488621	226179	544118	1.06826e+06	3427.49
65	F5	18	496694	241031	605787	1.13763e+06	8801.39
66	F6	18	503903	246021	616483	1.16053e+06	2987.62
67	F7	18	624851	279797	647654	1.24468e+06	15855.2
68	F8	18	546498	263099	637773	1.24097e+06	3593.27
69	F9	18	529173	248295	613937	1.21914e+06	-5836.96
70	F10	18	572889	252333	613178	1.2111e+06	5709.93
71	F11	18	688925	273551	667021	1.30935e+06	6798.83
72	F12	18	620566	247362	575144	1.23285e+06	7596.94
73	G1	18	820116	327896	750970	1.72081e+06	21387.3
74	G2	18	461543	219886	516707	1.14813e+06	8451.41
75	G3	18	402329	202364	523020	1086859	15691.6
76	G4	18	37651.3	5299.96	5704.82	4327.74	1561.31
77	G5	18	40520.6	5564.95	6569.56	4723.27	435.789
78	G6	18	57701.1	8300.04	10064.7	10873.4	28968.7
79	G7	18	60499.7	9455.84	10713.4	12537.5	4297.5
80	G8	18	44122.5	6089.51	6821.74	6448.3	943.06
81	G9	18	115506	18218.4	14393.8	13915	9727.37
82	G10	18	68133.5	9258.49	7119.45	7715.43	967.51
83	G11	18	83775.4	9582.02	9239.12	8415.91	5173.96
84	G12	18	69196.8	5207.68	2644.09	5114.73	3091.98
85	H1	18	144569	20246.7	6887.72	12442.4	6037.79
86	H2	18	34237.6	3365.41	86.8523	3373.72	181.842
87	H3	18	39141.8	5429.5	2478.42	2426.71	1158.93
88	H4	18	58417.2	6479.18	3110.06	3522.74	123.092
89	H5	18	106006	11435.5	5512.64	6986.96	3512.64
90	H6	18	102087	12716.7	3534.12	6370.31	2174.85
91	H7	18	78435.9	11467.7	9662.98	10510.4	10762.5
92	H8	18	63359	6087.38	501.431	3463.81	311.253
93	H9	18	61002.2	6430.76	3299.83	4191.72	833.939
94	H10	18	89454.4	9744.1	2147.05	6786.78	2201.64
95	H11	18	58334	5522.65	2513.48	3752.97	3358.37
96	H12	18	243869	40762.4	26998	40492	18928.8
1	A1	19	785980	287083	543453	1.31683e+06	12985.2
2	A2	19	801197	271911	538923	1.19097e+06	5734.23
3	A3	19	759824	262453	530605	1.12462e+06	6125.95
4	A4	19	666085	249606	546189	1128095	13568.2
5	A5	19	637090	244506	548049	1118118	4365.59
6	A6	19	657089	252840	543025	1.11581e+06	10281.5
7	A7	19	735726	248268	517896	1.04787e+06	2038.71
8	A8	19	623969	227910	507136	1.00886e+06	7352.89
9	A9	19	585184	210576	468318	955867	1878.75
10	A10	19	847442	251355	464399	966467	8498.78
11	A11	19	486970	195360	432627	924868	1383.18
12	A12	19	958646	332478	692710	1.43961e+06	7803.88
13	B1	19	724217	279113	553106	1300593	16428.7
14	B2	19	839943	274365	534653	1.17091e+06	9151.45
15	B3	19	713085	262255	548900	1.16021e+06	3713.65
16	B4	19	683209	258138	573706	1.16159e+06	3245.43
17	B5	19	749308	269337	580915	1.15301e+06	7917.64
18	B6	19	651174	251858	561441	1.10721e+06	2036.45
19	B7	19	752070	251330	531167	1062428	8155.92
20	B8	19	651863	235529	529015	1.03578e+06	4576.86
21	B9	19	589617	223423	502161	1.00115e+06	3551.14
22	B10	19	851391	254514	480708	986084	9365.73
23	B11	19	906007	319608	659195	1.33169e+06	67275.8
24	B12	19	1.49423e+06	511706	1.03026e+06	2.16506e+06	9655.97
25	C1	19	672122	258268	545495	1.22526e+06	13345.5
26	C2	19	608513	255868	569348	1.27497e+06	2.66325e+06
27	C3	19	671800	267136	600618	1.22811e+06	4316.81
28	C4	19	577210	258946	612309	1.19956e+06	6224.88
29	C5	19	565806	258587	611639	1.18038e+06	3734.89
30	C6	19	521720	242594	589094	1.14336e+06	3071.07
31	C7	19	494852	227746	545305	1.05905e+06	3067.36
32	C8	19	493425	220702	526667	1.01114e+06	3857.16
33	C9	19	428861	191449	467663	905384	552.219
34	C10	19	624367	260551	608766	1.18746e+06	4345.04
35	C11	19	795405	320902	726807	1.45402e+06	9929.11
36	C12	19	684442	288500	590037	1.38584e+06	5888.66
37	D1	19	401357	178037	408612	882029	5633.75
38	D2	19	613095	247643	553550	1.13362e+06	19627.4
39	D3	19	588468	253803	596432	1.18972e+06	7609.69
40	D4	19	598732	264556	635864	1220480	3025.68
41	D5	19	577453	267941	672417	1.25745e+06	3603.85
42	D6	19	511004	238398	600115	1.12336e+06	-43.733
43	D7	19	509903	229987	552384	1.04746e+06	11292.8
44	D8	19	479225	215087	526102	1.00035e+06	3457.85
45	D9	19	605396	255095	602984	1.12354e+06	3009.21
46	D10	19	684950	284099	654476	1.27885e+06	4568.46
47	D11	19	535389	232972	511740	1.11122e+06	2915.37
48	D12	19	477930	195164	393353	888394	3401.4
49	E1	19	446635	198126	461496	1.02307e+06	12696.1
50	E2	19	501051	220993	533142	1.10219e+06	4830.31
51	E3	19	515536	221053	544052	1.06731e+06	20385.7
52	E4	19	522513	250046	635820	1.19889e+06	2261.03
53	E5	19	516324	247413	632861	1.16531e+06	195.498
54	E6	19	529140	253613	650557	1.19569e+06	1174.93
55	E7	19	589030	275665	677652	1.25779e+06	3931.2
56	E8	19	656066	309300	755975	1.43096e+06	3917.76
57	E9	19	672078	301412	694649	1311861	5439.7
58	E10	19	583092	257244	620842	1.2141e+06	18058.5
59	E11	19	480827	213032	522719	1.07396e+06	2354.55
60	E12	19	323874	149698	350257	796785	-627.971
61	F1	19	514008	225355	532734	1.18054e+06	7230.1
62	F2	19	657528	278121	640651	1.34949e+06	5668.69
63	F3	19	529220	235507	573618	1.16695e+06	4931.97
64	F4	19	481910	225384	542450	1.06145e+06	4264.53
65	F5	19	492775	237393	598925	1.12907e+06	10109.9
66	F6	19	498627	245868	614813	1.15574e+06	2011.39
67	F7	19	621735	278792	644654	1.23474e+06	15346
68	F8	19	540812	260251	633410	1.23238e+06	3797.83
69	F9	19	522160	246422	608957	1.20787e+06	-5298.5
70	F10	19	567135	249159	604236	1.20175e+06	3798.43
71	F11	19	680613	271820	661095	1.29884e+06	6629.38
72	F12	19	613790	243005	572679	1222586	8632.62
73	G1	19	811109	325902	745261	1.70452e+06	21222.9
74	G2	19	455164	217605	511400	1.137e+06	8006.16
75	G3	19	398592	200533	519623	1.07807e+06	14886.1
76	G4	19	38626.4	6079.75	5640.18	3600.13	1587.29
77	G5	19	40042	6645.26	6491.55	4275.45	1631.68
78	G6	19	57138.9	8068.76	9664.37	10879.9	28777.4
79	G7	19	61684.6	9044.31	11846.4	12208.5	3723.06
80	G8	19	42228.6	6890.25	6607.29	5562.83	319.068
81	G9	19	113813	17417.2	15919.1	13894	9166.59
82	G10	19	64748.2	9472.62	7176.53	7327.55	1244.4
83	G11	19	82976.5	10024.2	7279.42	8508.86	5725.92
84	G12	19	65636.1	6985.56	1938.99	3725.51	3580.73
85	H1	19	141820	17975.6	6619.32	11690.2	6755.57
86	H2	19	33250.4	3295.25	-1705.29	3519.51	-334.753
87	H3	19	36668.9	4174.57	2713.23	3010.95	1919.21
88	H4	19	58972.1	6762.59	3008.88	3852.5	186.449
89	H5	19	105422	11286.3	5864.92	6599.39	3239.13
90	H6	19	101709	11688.8	4129.18	6874.7	1168.41
91	H7	19	78350.3	10732.8	7902.9	10314.8	9911.52
92	H8	19	60923.3	6031.86	-12.3705	4025.8	589.292
93	H9	19	59871.7	6742.98	4359.08	3161.98	1729.19
94	H10	19	90244.4	8569	2513.35	6350.76	3119
95	H11	19	56748.9	5065.54	3503.12	3545.89	2400.45
96	H12	19	244099	40849.9	26802.7	39861.7	17755.6
1	A1	20	892277	304305	551494	1.33777e+06	14336
2	A2	20	986863	298886	548744	1.20858e+06	6230.57
3	A3	20	937552	284856	540590	1.14082e+06	5819.73
4	A4	20	777125	264143	555325	1.14535e+06	13757.9
5	A5	20	748620	258630	556785	1.13541e+06	3079.37
6	A6	20	770494	265483	549238	1131326	10944.6
7	A7	20	954371	275810	525393	1.06304e+06	2828.58
8	A8	20	745660	243368	515331	1.02223e+06	8895.43
9	A9	20	695324	227260	475680	969870	2155.79
10	A10	20	1.1515e+06	288495	473688	979343	10061
11	A11	20	541519	205614	439840	939337	1216.23
12	A12	20	1.09014e+06	352651	707209	1.46543e+06	9237.05
13	B1	20	805574	292474	561199	1.31927e+06	16220.5
14	B2	20	1.00442e+06	297457	543473	1187590	8391.43
15	B3	20	847297	278440	558194	1.17711e+06	4265.07
16	B4	20	807487	273497	581465	1.17728e+06	3101.78
17	B5	20	921647	290499	590037	1.1677e+06	5076.6
18	B6	20	770772	265427	572284	1.12226e+06	2902.72
19	B7	20	980140	274613	541143	1.07725e+06	7905.19
20	B8	20	795686	251876	535728	1.05125e+06	6755.82
21	B9	20	683921	235215	510493	1.01496e+06	4694.01
22	B10	20	1.15232e+06	290328	489414	998466	9149.55
23	B11	20	1.06268e+06	341021	669491	1.35244e+06	67460.1
24	B12	20	1.75211e+06	550812	1.04801e+06	2197074	8728.62
25	C1	20	684911	263261	553898	1.24522e+06	13081.3
26	C2	20	619392	259479	577284	1.2941e+06	2701555
27	C3	20	683291	273226	609924	1.24553e+06	3986.97
28	C4	20	585345	261685	620619	1.21499e+06	6125.84
29	C5	20	575328	261731	618444	1.19731e+06	5653.82
30	C6	20	530725	245074	595954	1.1577e+06	4322.57
31	C7	20	502685	230310	554252	1.07326e+06	2816.29
32	C8	20	502535	222560	536396	1.02444e+06	1431.8
33	C9	20	436998	193915	475218	919084	-523.635
34	C10	20	636675	264355	620075	1.20551e+06	5982.24
35	C11	20	813886	325052	738487	1.47626e+06	7722.76
36	C12	20	700115	293477	601267	1.40586e+06	6509.51
37	D1	20	411718	179611	411506	895551	6903.59
38	D2	20	624477	250155	561373	1.1509e+06	19268.2
39	D3	20	600730	257480	607171	1205188	8442.31
40	D4	20	608146	268457	647322	1.23971e+06	1405.91
41	D5	20	589060	272700	682301	1.27746e+06	3794.16
42	D6	20	517548	242446	609217	1.1386e+06	-2498.6
43	D7	20	515635	231262	562559	1.06034e+06	11328.3
44	D8	20	489057	219981	531243	1.01434e+06	2086.89
45	D9	20	612845	259745	614272	1.14056e+06	4941.59
46	D10	20	698712	288270	663788	1.29808e+06	6587.54
47	D11	20	547164	234681	520891	1.12801e+06	2685.4
48	D12	20	488540	198737	400281	903157	2668.76
49	E1	20	454543	200890	470290	1.03753e+06	13966.2
50	E2	20	513326	223189	540412	1.11862e+06	5142.54
51	E3	20	524180	223982	549149	1.08146e+06	20490.1
52	E4	20	531378	248533	646704	1.2157e+06	3416.1
53	E5	20	528875	251165	638344	1.18177e+06	3328.29
54	E6	20	537749	254140	662500	1.21129e+06	2605.26
55	E7	20	600984	277573	686726	1.2751e+06	4106.78
56	E8	20	664670	312476	763721	1.4538e+06	621.122
57	E9	20	681503	304809	704921	1.32864e+06	2669.01
58	E10	20	594200	261320	630608	1.23023e+06	16968.8
59	E11	20	491000	217459	533055	1.09368e+06	3490.48
60	E12	20	330719	151365	354861	809141	-470.195
61	F1	20	523926	228852	542928	1.19949e+06	7557.6
62	F2	20	668759	281676	653801	1.3672e+06	5287.71
63	F3	20	538647	240453	580967	1.18352e+06	5770.43
64	F4	20	492563	226815	547332	1.07519e+06	4316.2
65	F5	20	503342	243955	610005	1.14535e+06	9011.19
66	F6	20	507304	249225	623029	1.16896e+06	1378.08
67	F7	20	630608	283888	653365	1.25155e+06	15862.7
68	F8	20	550421	264269	643657	1251353	3466.03
69	F9	20	531758	252321	619733	1.22398e+06	-7533.55
70	F10	20	574351	253581	614276	1.2166e+06	4128.18
71	F11	20	691450	274641	669959	1.31697e+06	7391.87
72	F12	20	623029	248055	579652	1.2412e+06	8305.79
73	G1	20	826218	330689	755468	1.72897e+06	22645.6
74	G2	20	464328	219287	519304	1.15597e+06	9315.56
75	G3	20	405773	204702	528671	1.09359e+06	15112.9
76	G4	20	40677.1	3892.64	5544.32	3443.06	368.573
77	G5	20	42435.4	6390.02	6715.2	4551.8	1633.24
78	G6	20	59821.3	7181.21	7850.19	10121.9	28613.9
79	G7	20	63511.5	9896.81	12532.5	12135.6	4665.67
80	G8	20	44312.2	5365.47	8262.19	6833.48	-600.459
81	G9	20	115826	17279.5	15051.6	14127.9	9793.2
82	G10	20	68247.6	9258.37	7551.72	7374.24	2473.9
83	G11	20	84918.2	11796.1	8550.84	8461.86	6204.2
84	G12	20	69271.5	4987.21	151.431	5167	3311.72
85	H1	20	146861	16791.9	8279.71	11813.3	7081.55
86	H2	20	35038.3	3162.67	-147.053	3530.77	-170.867
87	H3	20	39419.8	5002.65	2391.18	3607.97	1917.57
88	H4	20	59375.9	6414.3	2997.82	3421.31	-818.911
89	H5	20	109675	13072.8	6809.45	6865.7	2426.68
90	H6	20	105096	12701.8	5056.5	6583.07	1683.42
91	H7	20	80659.9	10061.9	8336.91	11765.3	10748
92	H8	20	64983.1	6297.73	224.043	3939.7	565.264
93	H9	20	61948.3	6621.88	3408.4	3615.86	722.972
94	H10	20	90463.7	8709.63	2180.12	5662.83	1610.17
95	H11	20	59809.9	6460.83	2279.82	3487.61	1859.18
96	H12	20	247762	42604.7	26605.4	39346.6	19480.3
1	A1	21	1.06449e+06	329296	552120	1336066	13413.1
2	A2	21	1.30249e+06	340497	549583	1.20633e+06	6713.53
3	A3	21	1.24174e+06	321506	539553	1.14064e+06	6750.44
4	A4	21	964235	286069	555431	1.14412e+06	14033.1
5	A5	21	934049	280238	555035	1.13097e+06	2778.65
6	A6	21	962150	286478	549136	1.12785e+06	10854.5
7	A7	21	1.3232e+06	314996	525586	1.06123e+06	2891.04
8	A8	21	950471	265798	515634	1023063	8039.6
9	A9	21	882217	245725	475914	969146	1804.64
10	A10	21	1634542	346636	473514	979835	9152.19
11	A11	21	631316	217283	439499	938204	1343.82
12	A12	21	1283687	384684	705628	1.46186e+06	7468.52
13	B1	21	933482	308631	561595	1.31847e+06	16059.8
14	B2	21	1.28818e+06	332760	541681	1.18747e+06	9753.69
15	B3	21	1.08124e+06	304810	559219	1.17632e+06	3429.32
16	B4	21	1.01737e+06	295369	584139	1.17755e+06	3516.77
17	B5	21	1.21298e+06	319165	589887	1.16754e+06	7010.12
18	B6	21	973893	283062	569862	1.12089e+06	1645.33
19	B7	21	1.36713e+06	313836	541895	1.0766e+06	8968.22
20	B8	21	1034528	275230	536085	1.04835e+06	6845.85
21	B9	21	838290	249889	510591	1.01427e+06	1256.14
22	B10	21	1.63887e+06	342526	487398	997001	8325.29
23	B11	21	1.32467e+06	370166	669089	1.34907e+06	67144.4
24	B12	21	2.17531e+06	607928	1.04436e+06	2.19335e+06	8430.06
25	C1	21	680796	260236	555046	1.24407e+06	14166.8
26	C2	21	618322	258772	577526	1.29324e+06	2.70001e+06
27	C3	21	683140	270975	607404	1.24377e+06	5198.62
28	C4	21	584829	262403	619062	1.21407e+06	7588.82
29	C5	21	576534	262018	617783	1.19518e+06	4749.78
30	C6	21	531865	244524	596242	1.15384e+06	4322.04
31	C7	21	503066	228479	553490	1.07174e+06	2417.44
32	C8	21	501540	222052	534036	1.02276e+06	3087.02
33	C9	21	438801	192620	475221	918290	-634.404
34	C10	21	640000	262418	618105	1.20512e+06	4678.67
35	C11	21	813379	324366	737798	1.47546e+06	7652.85
36	C12	21	700240	292737	598084	1.40458e+06	4997.58
[truncated: 18,684 more rows]

## Sheet: Amplification Data
Block Type	96-Well Block (0.2mL)
Calibration Background is expired	No
Calibration Background performed on	11-24-2020
Calibration Normalization FAM-ROX is expired	No
Calibration Normalization FAM-ROX performed on	11-24-2020
Calibration Normalization VIC-ROX is expired	No
Calibration Normalization VIC-ROX performed on	11-24-2020
Calibration Pure Dye CY3 is expired	Yes
Calibration Pure Dye CY3 performed on	03-26-2020
Calibration Pure Dye CY5 is expired	Yes
Calibration Pure Dye CY5 performed on	03-26-2020
Calibration Pure Dye FAM is expired	No
Calibration Pure Dye FAM performed on	11-24-2020
Calibration Pure Dye NED is expired	No
Calibration Pure Dye NED performed on	09-15-2020
Calibration Pure Dye ROX is expired	No
Calibration Pure Dye ROX performed on	11-24-2020
Calibration Pure Dye SYBR is expired	No
Calibration Pure Dye SYBR performed on	11-24-2020
Calibration Pure Dye TAMRA is expired	No
Calibration Pure Dye TAMRA performed on	11-24-2020
Calibration Pure Dye VIC is expired	No
Calibration Pure Dye VIC performed on	11-24-2020
Calibration ROI is expired	No
Calibration ROI performed on	11-24-2020
Calibration Uniformity is expired	No
Calibration Uniformity performed on	11-24-2020
Chemistry	SYBR_GREEN
Date Created	2021-05-17 13:17:39 PM EDT
Experiment Barcode
Experiment Comment
Experiment File Name	P:\ABI-2\Sapieha\Roberto\CNV B6\Choroid\2021-05-17 Adipoq-cre and adipoq-cre-prdm16 sham nad CNV choro Il1b and Il6n7-9.eds
Experiment Name	2021-05-17 Adipoq-cre and adipoq-cre-prdm16 sham nad CNV choro Il1b and Il6n7-9
Experiment Run End Time	2021-05-17 16:05:57 PM EDT
Experiment Type	Comparative Cт (ΔΔCт)
Instrument Name	278870006
Instrument Serial Number	278870006
Instrument Type	QuantStudio(TM) 7 Flex System
Passive Reference	ROX
Quantification Cycle Method	Ct
Signal Smoothing On	true
Stage/ Cycle where Analysis is performed	Stage 2, Step 2
User Name
Well	Cycle	Target Name	Rn	Delta Rn
1	1	Bact	0.494887	7.64495e-05
1	2	Bact	0.494725	-0.000234996
1	3	Bact	0.494338	-0.000770942
1	4	Bact	0.496359	0.00110057
1	5	Bact	0.497003	0.00159448
1	6	Bact	0.496104	0.000546168
1	7	Bact	0.495878	0.000170558
1	8	Bact	0.495419	-0.000437808
1	9	Bact	0.494612	-0.00139358
1	10	Bact	0.494515	-0.00164044
1	11	Bact	0.495203	-0.00110181
1	12	Bact	0.495621	-0.000833389
1	13	Bact	0.497028	0.000424288
1	14	Bact	0.497361	0.000607442
1	15	Bact	0.498637	0.00173447
1	16	Bact	0.505623	0.00857054
1	17	Bact	0.516106	0.0189041
1	18	Bact	0.536651	0.0393001
1	19	Bact	0.571733	0.0742331
1	20	Bact	0.644289	0.146639
1	21	Bact	0.780754	0.282955
1	22	Bact	1.01724	0.519289
1	23	Bact	1.42193	0.923832
1	24	Bact	1.98433	1.48608
1	25	Bact	2.55185	2.05345
1	26	Bact	3.01791	2.51936
1	27	Bact	3.38949	2.89079
1	28	Bact	3.68408	3.18524
1	29	Bact	3.92188	3.42288
1	30	Bact	4.1025	3.60335
1	31	Bact	4.24494	3.74565
1	32	Bact	4.36007	3.86063
1	33	Bact	4.46013	3.96053
1	34	Bact	4.54292	4.04318
1	35	Bact	4.58639	4.08649
1	36	Bact	4.62967	4.12963
1	37	Bact	4.67946	4.17927
1	38	Bact	4.74117	4.24083
1	39	Bact	4.80277	4.30228
1	40	Bact	4.80198	4.30134
2	1	Bact	0.484939	0.000262198
2	2	Bact	0.483943	-0.00138163
2	3	Bact	0.485913	-5.86678e-05
2	4	Bact	0.488528	0.00190913
2	5	Bact	0.488857	0.0015904
2	6	Bact	0.488307	0.000392861
2	7	Bact	0.488654	9.24919e-05
2	8	Bact	0.488388	-0.000820762
2	9	Bact	0.486849	-0.00300738
2	10	Bact	0.487117	-0.00338589
2	11	Bact	0.490035	-0.00111527
2	12	Bact	0.491196	-0.000601802
2	13	Bact	0.49395	0.0015046
2	14	Bact	0.496593	0.00350029
2	15	Bact	0.499289	0.00554897
2	16	Bact	0.51162	0.0172325
2	17	Bact	0.532834	0.0377988
2	18	Bact	0.574366	0.0786837
2	19	Bact	0.649195	0.152866
2	20	Bact	0.797047	0.30007
2	21	Bact	1.06412	0.566494
2	22	Bact	1.49223	0.993956
2	23	Bact	2.12623	1.62731
2	24	Bact	2.85259	2.35303
2	25	Bact	3.4525	2.95229
2	26	Bact	3.8756	3.37474
2	27	Bact	4.17639	3.67488
2	28	Bact	4.38621	3.88406
2	29	Bact	4.5408	4.03799
2	30	Bact	4.66418	4.16073
2	31	Bact	4.75104	4.24694
2	32	Bact	4.82931	4.32456
2	33	Bact	4.89398	4.38859
2	34	Bact	4.9399	4.43386
2	35	Bact	4.95592	4.44924
2	36	Bact	4.97853	4.47119
2	37	Bact	5.01262	4.50464
2	38	Bact	5.05707	4.54844
2	39	Bact	5.08539	4.57611
2	40	Bact	5.0589	4.54897
3	1	Bact	0.484184	0.00189932
3	2	Bact	0.482392	-0.00053054
3	3	Bact	0.483122	-0.000437398
3	4	Bact	0.485579	0.00138163
3	5	Bact	0.487351	0.00251591
3	6	Bact	0.48658	0.0011075
3	7	Bact	0.486201	9.17255e-05
3	8	Bact	0.485769	-0.000978465
3	9	Bact	0.48445	-0.0029342
3	10	Bact	0.484583	-0.00343961
3	11	Bact	0.486669	-0.00199028
3	12	Bact	0.48792	-0.00137667
3	13	Bact	0.491809	0.00187424
3	14	Bact	0.494758	0.00418563
3	15	Bact	0.497149	0.00593903
3	16	Bact	0.508284	0.0164368
3	17	Bact	0.529919	0.0374341
3	18	Bact	0.573414	0.0802915
3	19	Bact	0.649579	0.155819
3	20	Bact	0.798942	0.304545
3	21	Bact	1.07094	0.575908
3	22	Bact	1.5085	1.01283
3	23	Bact	2.15315	1.65684
3	24	Bact	2.87631	2.37936
3	25	Bact	3.46285	2.96527
3	26	Bact	3.88314	3.38492
3	27	Bact	4.18569	3.68683
3	28	Bact	4.39548	3.89598
3	29	Bact	4.56702	4.06688
3	30	Bact	4.69322	4.19245
3	31	Bact	4.79001	4.2886
3	32	Bact	4.86928	4.36723
3	33	Bact	4.93942	4.43674
3	34	Bact	4.99405	4.49073
3	35	Bact	5.01515	4.51119
3	36	Bact	5.0331	4.5285
3	37	Bact	5.06766	4.56242
3	38	Bact	5.11137	4.6055
3	39	Bact	5.14791	4.6414
3	40	Bact	5.12673	4.61959
4	1	Bact	0.460908	0.000458727
4	2	Bact	0.461636	0.000693996
4	3	Bact	0.461748	0.00031212
4	4	Bact	0.464248	0.00231935
4	5	Bact	0.465012	0.0025894
4	6	Bact	0.463552	0.000637085
4	7	Bact	0.462667	-0.000741768
4	8	Bact	0.462238	-0.00166396
4	9	Bact	0.461451	-0.00294441
4	10	Bact	0.461584	-0.00330429
4	11	Bact	0.463247	-0.00213502
4	12	Bact	0.46423	-0.00164488
4	13	Bact	0.467333	0.000964715
4	14	Bact	0.46929	0.00242906
4	15	Bact	0.470537	0.00318259
4	16	Bact	0.477138	0.00929023
4	17	Bact	0.491357	0.0230157
4	18	Bact	0.516732	0.0478974
4	19	Bact	0.56109	0.0917623
4	20	Bact	0.651325	0.181504
4	21	Bact	0.821443	0.351129
4	22	Bact	1.11507	0.644266
4	23	Bact	1.60582	1.13452
4	24	Bact	2.29542	1.82363
4	25	Bact	3.05077	2.57849
4	26	Bact	3.64871	3.17593
4	27	Bact	4.05872	3.58545
4	28	Bact	4.32947	3.8557
4	29	Bact	4.52254	4.04828
4	30	Bact	4.66777	4.19301
4	31	Bact	4.7792	4.30396
4	32	Bact	4.86101	4.38527
4	33	Bact	4.93446	4.45823
4	34	Bact	4.99224	4.51551
4	35	Bact	5.01363	4.53641
4	36	Bact	5.03618	4.55846
4	37	Bact	5.0674	4.58919
4	38	Bact	5.11666	4.63796
4	39	Bact	5.1581	4.67891
4	40	Bact	5.13074	4.65105
5	1	Bact	0.451586	-0.00500745
5	2	Bact	0.451714	-0.00414493
5	3	Bact	0.458142	0.00301667
5	4	Bact	0.460596	0.00620499
5	5	Bact	0.458892	0.00523437
5	6	Bact	0.450342	-0.00258077
5	7	Bact	0.447442	-0.00474733
5	8	Bact	0.446751	-0.00470384
5	9	Bact	0.444999	-0.00572176
5	10	Bact	0.445032	-0.00495535
5	11	Bact	0.44698	-0.00227349
5	12	Bact	0.447851	-0.000667702
5	13	Bact	0.44977	0.0019851
5	14	Bact	0.450619	0.00356815
5	15	Bact	0.451958	0.00564097
5	16	Bact	0.459266	0.0136826
5	17	Bact	0.472757	0.0279084
5	18	Bact	0.497612	0.0534972
5	19	Bact	0.540938	0.0975575
5	20	Bact	0.632798	0.190151
5	21	Bact	0.802789	0.360876
5	22	Bact	1.09541	0.654235
5	23	Bact	1.58754	1.14709
5	24	Bact	2.2734	1.83369
5	25	Bact	3.025	2.58602
5	26	Bact	3.61635	3.17811
5	27	Bact	4.01439	3.57688
5	28	Bact	4.2895	3.85273
5	29	Bact	4.49444	4.0584
5	30	Bact	4.63653	4.20122
5	31	Bact	4.74384	4.30927
5	32	Bact	4.829	4.39516
5	33	Bact	4.89416	4.46105
5	34	Bact	4.95794	4.52557
5	35	Bact	4.97998	4.54834
5	36	Bact	4.99983	4.56892
5	37	Bact	5.03504	4.60488
5	38	Bact	5.08022	4.65078
5	39	Bact	5.12067	4.69197
5	40	Bact	5.09618	4.66821
6	1	Bact	0.458863	0.00174461
6	2	Bact	0.458402	0.000752787
6	3	Bact	0.458565	0.000384577
6	4	Bact	0.460451	0.00173998
6	5	Bact	0.460934	0.00169265
6	6	Bact	0.459998	0.000225722
6	7	Bact	0.459859	-0.000444624
6	8	Bact	0.45971	-0.00112433
6	9	Bact	0.459308	-0.00205717
6	10	Bact	0.459517	-0.00237922
6	11	Bact	0.461011	-0.00141521
6	12	Bact	0.461747	-0.00121077
6	13	Bact	0.463889	0.000400255
6	14	Bact	0.465465	0.00144628
6	15	Bact	0.467292	0.00274185
6	16	Bact	0.476069	0.0109884
6	17	Bact	0.48995	0.024338
6	18	Bact	0.514335	0.0481922
6	19	Bact	0.559854	0.0931809
6	20	Bact	0.654448	0.187244
6	21	Bact	0.829704	0.361969
6	22	Bact	1.13	0.661737
6	23	Bact	1.63037	1.16157
6	24	Bact	2.32123	1.8519
6	25	Bact	3.06088	2.59102
6	26	Bact	3.6259	3.15551
6	27	Bact	3.99808	3.52716
6	28	Bact	4.25178	3.78033
6	29	Bact	4.44682	3.97484
6	30	Bact	4.58392	4.1114
6	31	Bact	4.68846	4.21541
6	32	Bact	4.77497	4.3014
6	33	Bact	4.83418	4.36007
6	34	Bact	4.8835	4.40887
6	35	Bact	4.90539	4.43022
6	36	Bact	4.92765	4.45195
6	37	Bact	4.95763	4.4814
6	38	Bact	5.00558	4.52882
6	39	Bact	5.04457	4.56728
6	40	Bact	5.02274	4.54491
7	1	Bact	0.447564	0.01274
7	2	Bact	0.449467	0.0115056
7	3	Bact	0.44956	0.00846049
7	4	Bact	0.448884	0.0046474
7	5	Bact	0.449884	0.00250993
7	6	Bact	0.450156	-0.000356038
7	7	Bact	0.449818	-0.0038314
7	8	Bact	0.450193	-0.00659353
7	9	Bact	0.452546	-0.00737793
7	10	Bact	0.454489	-0.00857273
7	11	Bact	0.461332	-0.00486698
7	12	Bact	0.467666	-0.00167014
7	13	Bact	0.476058	0.00358404
7	14	Bact	0.482317	0.00670518
7	15	Bact	0.486111	0.0073617
7	16	Bact	0.498841	0.0169546
7	17	Bact	0.51805	0.033026
7	18	Bact	0.573171	0.0850098
7	19	Bact	0.676147	0.184848
7	20	Bact	0.873936	0.3795
7	21	Bact	1.21895	0.721376
7	22	Bact	1.74007	1.23936
7	23	Bact	2.4371	1.93325
7	24	Bact	3.1272	2.62022
7	25	Bact	3.62613	3.11601
7	26	Bact	3.98365	3.47039
7	27	Bact	4.22957	3.71317
7	28	Bact	4.40019	3.88066
7	29	Bact	4.54229	4.01962
7	30	Bact	4.64353	4.11772
7	31	Bact	4.72149	4.19254
7	32	Bact	4.79054	4.25845
7	33	Bact	4.84675	4.31153
7	34	Bact	4.88003	4.34167
7	35	Bact	4.89118	4.34968
7	36	Bact	4.90298	4.35834
7	37	Bact	4.93179	4.38401
7	38	Bact	4.97093	4.42002
7	39	Bact	5.00541	4.45136
7	40	Bact	4.97918	4.42199
8	1	Bact	0.482126	0.00194924
8	2	Bact	0.48047	0.000885777
8	3	Bact	0.47986	0.00086736
8	4	Bact	0.480129	0.00172823
8	5	Bact	0.47942	0.00161057
8	6	Bact	0.477854	0.000636363
8	7	Bact	0.476153	-0.000472074
8	8	Bact	0.474961	-0.00107199
8	9	Bact	0.471644	-0.00379736
8	10	Bact	0.471226	-0.00362412
8	11	Bact	0.472616	-0.00164241
8	12	Bact	0.47341	-0.000256572
8	13	Bact	0.475325	0.00225082
8	14	Bact	0.476254	0.00377118
8	15	Bact	0.478038	0.00614697
8	16	Bact	0.487311	0.0160121
8	17	Bact	0.50364	0.0329336
8	18	Bact	0.532366	0.0622511
8	19	Bact	0.587587	0.118064
8	20	Bact	0.699647	0.230716
8	21	Bact	0.904239	0.435899
8	22	Bact	1.24818	0.780436
8	23	Bact	1.80435	1.3372
8	24	Bact	2.52523	2.05866
8	25	Bact	3.23623	2.77026
8	26	Bact	3.76428	3.2989
8	27	Bact	4.1171	3.65231
8	28	Bact	4.37043	3.90624
8	29	Bact	4.57042	4.10681
8	30	Bact	4.71485	4.25184
8	31	Bact	4.82121	4.35879
8	32	Bact	4.91124	4.44941
8	33	Bact	4.98273	4.52149
8	34	Bact	5.03189	4.57124
8	35	Bact	5.05099	4.59093
8	36	Bact	5.06909	4.60962
8	37	Bact	5.10223	4.64336
8	38	Bact	5.14634	4.68807
8	39	Bact	5.18726	4.72957
8	40	Bact	5.16403	4.70693
9	1	Bact	0.468759	-0.00173668
9	2	Bact	0.471589	0.000911642
9	3	Bact	0.472951	0.00209065
9	4	Bact	0.473494	0.0024514
9	5	Bact	0.472458	0.00123406
9	6	Bact	0.471314	-9.25103e-05
9	7	Bact	0.471104	-0.000484744
9	8	Bact	0.470589	-0.0011815
9	9	Bact	0.469025	-0.00292834
9	10	Bact	0.46862	-0.00351542
9	11	Bact	0.468948	-0.00336945
9	12	Bact	0.469842	-0.00265781
9	13	Bact	0.473831	0.00114925
9	14	Bact	0.475751	0.0028872
9	15	Bact	0.477463	0.00441722
9	16	Bact	0.486161	0.0129329
9	17	Bact	0.501356	0.0279458
9	18	Bact	0.530914	0.0573214
9	19	Bact	0.583066	0.109292
9	20	Bact	0.689786	0.215829
9	21	Bact	0.888071	0.413932
9	22	Bact	1.22363	0.749314
9	23	Bact	1.76571	1.29121
9	24	Bact	2.47761	2.00292
9	25	Bact	3.19245	2.71758
9	26	Bact	3.72036	3.24531
9	27	Bact	4.07988	3.60465
9	28	Bact	4.335	3.85959
9	29	Bact	4.53343	4.05783
9	30	Bact	4.67597	4.20019
9	31	Bact	4.78166	4.3057
9	32	Bact	4.86784	4.39169
9	33	Bact	4.94141	4.46508
9	34	Bact	4.9923	4.51579
9	35	Bact	5.01364	4.53695
9	36	Bact	5.03568	4.55881
9	37	Bact	5.06797	4.59091
9	38	Bact	5.1103	4.63307
9	39	Bact	5.15144	4.67402
9	40	Bact	5.1292	4.6516
10	1	Bact	0.501233	-0.00105742
10	2	Bact	0.501703	-0.00142393
10	3	Bact	0.50284	-0.00112276
10	4	Bact	0.507025	0.00222534
10	5	Bact	0.508641	0.00300597
10	6	Bact	0.507178	0.000706297
10	7	Bact	0.505847	-0.0014607
10	8	Bact	0.505827	-0.00231663
10	9	Bact	0.507154	-0.00182645
10	10	Bact	0.507651	-0.00216561
10	11	Bact	0.509002	-0.0016507
10	12	Bact	0.511148	-0.000340896
10	13	Bact	0.517271	0.00494615
10	14	Bact	0.524567	0.0114063
10	15	Bact	0.532972	0.0189741
10	16	Bact	0.556889	0.0420554
10	17	Bact	0.602648	0.0869787
10	18	Bact	0.692452	0.175946
10	19	Bact	0.854059	0.336716
10	20	Bact	1.15114	0.632963
10	21	Bact	1.63484	1.11582
10	22	Bact	2.2908	1.77095
10	23	Bact	3.02542	2.50474
10	24	Bact	3.60683	3.08531
10	25	Bact	4.00911	3.48675
10	26	Bact	4.28796	3.76476
10	27	Bact	4.48121	3.95718
10	28	Bact	4.61808	4.09321
10	29	Bact	4.7355	4.20979
10	30	Bact	4.8238	4.29726
10	31	Bact	4.88596	4.35859
10	32	Bact	4.94597	4.41776
10	33	Bact	4.99312	4.46407
10	34	Bact	5.02372	4.49383
10	35	Bact	5.03923	4.50851
10	36	Bact	5.04783	4.51628
10	37	Bact	5.07594	4.54354
10	38	Bact	5.11392	4.58069
10	39	Bact	5.14943	4.61536
10	40	Bact	5.12135	4.58645
11	1	Bact	0.437821	-0.00105213
11	2	Bact	0.437783	-0.00160493
11	3	Bact	0.438368	-0.00153403
11	4	Bact	0.441183	0.000766884
11	5	Bact	0.442926	0.0019948
11	6	Bact	0.442703	0.00125806
11	7	Bact	0.442402	0.000442844
11	8	Bact	0.44243	-4.38279e-05
11	9	Bact	0.441941	-0.00104772
11	10	Bact	0.441799	-0.00170409
11	11	Bact	0.442226	-0.00179054
11	12	Bact	0.442874	-0.00165753
11	13	Bact	0.445666	0.000620049
11	14	Bact	0.446728	0.00116764
11	15	Bact	0.447602	0.00152747
11	16	Bact	0.452503	0.00591413
11	17	Bact	0.460806	0.0137031
11	18	Bact	0.476598	0.0289798
11	19	Bact	0.500654	0.0525214
11	20	Bact	0.552734	0.104087
11	21	Bact	0.654251	0.20509
11	22	Bact	0.833292	0.383617
11	23	Bact	1.16067	0.710479
11	24	Bact	1.67567	1.22497
11	25	Bact	2.36089	1.90967
11	26	Bact	3.05389	2.60216
11	27	Bact	3.5657	3.11346
11	28	Bact	3.91324	3.46048
11	29	Bact	4.16941	3.71614
11	30	Bact	4.35022	3.89643
11	31	Bact	4.48334	4.02904
11	32	Bact	4.58717	4.13235
11	33	Bact	4.67478	4.21945
11	34	Bact	4.74173	4.28588
11	35	Bact	4.7629	4.30654
11	36	Bact	4.78874	4.33186
11	37	Bact	4.8315	4.37411
11	38	Bact	4.87889	4.42098
11	39	Bact	4.92321	4.46479
11	40	Bact	4.90819	4.44926
12	1	Bact	0.543074	-0.00318562
12	2	Bact	0.542364	-0.00499825
12	3	Bact	0.544194	-0.00427077
12	4	Bact	0.550329	0.00076189
12	5	Bact	0.554145	0.00347468
12	6	Bact	0.55461	0.00283745
12	7	Bact	0.553992	0.00111703
12	8	Bact	0.553629	-0.000349182
12	9	Bact	0.553268	-0.00181235
12	10	Bact	0.553763	-0.00242026
12	11	Bact	0.556547	-0.000738804
12	12	Bact	0.557968	-0.00042057
12	13	Bact	0.561138	0.00164646
12	14	Bact	0.560586	-7.91825e-06
12	15	Bact	0.561879	0.000182344
12	16	Bact	0.570958	0.00815817
12	17	Bact	0.583928	0.0200256
12	18	Bact	0.605565	0.0405596
12	19	Bact	0.641487	0.0753791
12	20	Bact	0.719842	0.152632
12	21	Bact	0.861949	0.293636
12	22	Bact	1.1115	0.542086
12	23	Bact	1.55754	0.987024
12	24	Bact	2.21351	1.64189
12	25	Bact	2.99847	2.42575
12	26	Bact	3.68112	3.1073
12	27	Bact	4.14121	3.56628
12	28	Bact	4.45265	3.87662
12	29	Bact	4.69188	4.11474
12	30	Bact	4.85624	4.27801
12	31	Bact	4.97783	4.39849
12	32	Bact	5.07341	4.49297
12	33	Bact	5.15815	4.57661
12	34	Bact	5.21432	4.63168
12	35	Bact	5.23836	4.65461
12	36	Bact	5.261	4.67615
12	37	Bact	5.29984	4.71388
12	38	Bact	5.34808	4.76102
12	39	Bact	5.39396	4.8058
12	40	Bact	5.37338	4.78412
13	1	Bact	0.479089	-0.00250152
13	2	Bact	0.480017	-0.00141258
13	3	Bact	0.480264	-0.00100459
13	4	Bact	0.482892	0.00178365
13	5	Bact	0.482796	0.00184873
13	6	Bact	0.480738	-4.8903e-05
13	7	Bact	0.481144	0.000517576
13	8	Bact	0.480705	0.000239725
13	9	Bact	0.478427	-0.00187723
13	10	Bact	0.477857	-0.00228645
13	11	Bact	0.47816	-0.00182341
13	12	Bact	0.478562	-0.00126015
13	13	Bact	0.480266	0.000604873
13	14	Bact	0.48063	0.00112903
13	15	Bact	0.481517	0.00217715
13	16	Bact	0.486743	0.00756338
13	17	Bact	0.494784	0.0157655
13	18	Bact	0.509223	0.0303648
13	19	Bact	0.534411	0.0557138
13	20	Bact	0.589324	0.110788
13	21	Bact	0.692438	0.214062
13	22	Bact	0.869133	0.390918
13	23	Bact	1.15277	0.674712
13	24	Bact	1.48829	1.0104
13	25	Bact	1.81728	1.33955
13	26	Bact	2.13448	1.6569
13	27	Bact	2.43013	1.95272
13	28	Bact	2.69805	2.2208
13	29	Bact	2.9414	2.46431
13	30	Bact	3.14624	2.66931
13	31	Bact	3.32279	2.84602
13	32	Bact	3.47823	3.00162
13	33	Bact	3.61512	3.13868
13	34	Bact	3.73572	3.25944
13	35	Bact	3.81282	3.33669
13	36	Bact	3.89338	3.41742
13	37	Bact	3.97713	3.50133
13	38	Bact	4.063	3.58736
13	39	Bact	4.14314	3.66765
13	40	Bact	4.16771	3.69239
14	1	Bact	0.551358	-0.00195175
14	2	Bact	0.55219	-0.000742634
14	3	Bact	0.552973	0.00041683
14	4	Bact	0.554504	0.0023254
14	5	Bact	0.553671	0.00186952
14	6	Bact	0.552234	0.00080937
14	7	Bact	0.550098	-0.00094935
14	8	Bact	0.548969	-0.00170194
14	9	Bact	0.546647	-0.00364639
14	10	Bact	0.546487	-0.00342928
14	11	Bact	0.548296	-0.00124318
14	12	Bact	0.548973	-0.000189398
14	13	Bact	0.55056	0.00177467
14	14	Bact	0.552372	0.00396374
14	15	Bact	0.554634	0.00660295
14	16	Bact	0.565562	0.0179082
14	17	Bact	0.585567	0.0382906
14	18	Bact	0.622854	0.0759547
14	19	Bact	0.690192	0.143669
14	20	Bact	0.82286	0.276714
14	21	Bact	1.06752	0.521753
14	22	Bact	1.46482	0.919425
14	23	Bact	2.06484	1.51982
14	24	Bact	2.77744	2.2328
14	25	Bact	3.39287	2.84861
14	26	Bact	3.82841	3.28453
14	27	Bact	4.13579	3.59229
14	28	Bact	4.35265	3.80952
14	29	Bact	4.51778	3.97502
14	30	Bact	4.63692	4.09455
14	31	Bact	4.72268	4.18069
14	32	Bact	4.79201	4.25039
14	33	Bact	4.85672	4.31548
14	34	Bact	4.91035	4.36948
14	35	Bact	4.93254	4.39205
14	36	Bact	4.94792	4.40781
14	37	Bact	4.97591	4.43618
14	38	Bact	5.01598	4.47662
14	39	Bact	5.0532	4.51422
14	40	Bact	5.0344	4.4958
15	1	Bact	0.46754	-0.000679917
15	2	Bact	0.467254	-0.00145324
15	3	Bact	0.467805	-0.00139029
15	4	Bact	0.470763	0.0010792
15	5	Bact	0.471989	0.00181757
15	6	Bact	0.471537	0.000877855
15	7	Bact	0.472319	0.00117163
15	8	Bact	0.471985	0.000350141
15	9	Bact	0.470062	-0.00206088
15	10	Bact	0.469982	-0.00262923
15	11	Bact	0.471871	-0.00122863
15	12	Bact	0.47251	-0.00107722
15	13	Bact	0.47386	-0.000215293
15	14	Bact	0.475563	0.00100003
15	15	Bact	0.477356	0.00230512
15	16	Bact	0.485786	0.0102469
15	17	Bact	0.501095	0.0250677
15	18	Bact	0.531796	0.0552805
15	19	Bact	0.586638	0.109635
15	20	Bact	0.695358	0.217867
15	21	Bact	0.899872	0.421893
15	22	Bact	1.24135	0.762879
15	23	Bact	1.78434	1.30539
15	24	Bact	2.47897	1.99953
15	25	Bact	3.12663	2.6467
15	26	Bact	3.60646	3.12604
15	27	Bact	3.94465	3.46374
15	28	Bact	4.19002	3.70862
15	29	Bact	4.38348	3.9016
15	30	Bact	4.52053	4.03816
15	31	Bact	4.61936	4.1365
15	32	Bact	4.70386	4.22052
15	33	Bact	4.78022	4.29638
15	34	Bact	4.83488	4.35056
15	35	Bact	4.8543	4.36949
15	36	Bact	4.87275	4.38745
15	37	Bact	4.90915	4.42336
15	38	Bact	4.95022	4.46394
15	39	Bact	4.99272	4.50596
15	40	Bact	4.9822	4.49495
16	1	Bact	0.452448	-4.61301e-05
16	2	Bact	0.451947	-0.00101932
16	3	Bact	0.454092	0.000653041
16	4	Bact	0.456237	0.0023257
16	5	Bact	0.456317	0.00193279
16	6	Bact	0.455539	0.000682974
16	7	Bact	0.454632	-0.000696422
16	8	Bact	0.454262	-0.00153926
16	9	Bact	0.453879	-0.00239449
16	10	Bact	0.453852	-0.00289403
16	11	Bact	0.454405	-0.00281312
16	12	Bact	0.45536	-0.00233052
16	13	Bact	0.459233	0.00106996
16	14	Bact	0.461029	0.00239354
16	15	Bact	0.462718	0.00360984
16	16	Bact	0.471105	0.0115245
16	17	Bact	0.48492	0.0248672
16	18	Bact	0.511226	0.050701
16	19	Bact	0.558829	0.0978314
16	20	Bact	0.657508	0.196038
16	21	Bact	0.839688	0.377746
16	22	Bact	1.14996	0.687541
16	23	Bact	1.66301	1.20012
16	24	Bact	2.36023	1.89687
16	25	Bact	3.08894	2.62511
16	26	Bact	3.64496	3.18065
16	27	Bact	4.01376	3.54898
16	28	Bact	4.2686	3.80336
16	29	Bact	4.46031	3.99459
16	30	Bact	4.59801	4.13182
16	31	Bact	4.7019	4.23524
16	32	Bact	4.78676	4.31962
16	33	Bact	4.85954	4.39193
16	34	Bact	4.9084	4.44032
16	35	Bact	4.92472	4.45616
16	36	Bact	4.94717	4.47814
16	37	Bact	4.979	4.5095
16	38	Bact	5.00958	4.53961
16	39	Bact	5.04059	4.57014
16	40	Bact	5.02492	4.554
17	1	Bact	0.463246	0.000425728
17	2	Bact	0.464037	0.000384496
17	3	Bact	0.464671	0.000186594
17	4	Bact	0.466334	0.0010178
17	5	Bact	0.467871	0.00172371
17	6	Bact	0.467424	0.000444936
17	7	Bact	0.467156	-0.000655381
17	8	Bact	0.467257	-0.00138609
17	9	Bact	0.468183	-0.00129118
17	10	Bact	0.468557	-0.00174932
17	11	Bact	0.469761	-0.00137725
17	12	Bact	0.471096	-0.000873578
17	13	Bact	0.473734	0.000932935
17	14	Bact	0.47666	0.00302683
17	15	Bact	0.479023	0.00455869
17	16	Bact	0.489888	0.0145921
17	17	Bact	0.510296	0.0341679
17	18	Bact	0.547722	0.0707625
17	19	Bact	0.618453	0.140662
17	20	Bact	0.759033	0.28041
17	21	Bact	1.01258	0.533124
17	22	Bact	1.42369	0.943402
17	23	Bact	2.04331	1.56219
17	24	Bact	2.77072	2.28877
17	25	Bact	3.3938	2.91102
17	26	Bact	3.82558	3.34197
17	27	Bact	4.11994	3.6355
17	28	Bact	4.32387	3.83859
17	29	Bact	4.48256	3.99645
17	30	Bact	4.60038	4.11344
17	31	Bact	4.69031	4.20254
17	32	Bact	4.76336	4.27476
17	33	Bact	4.82658	4.33714
17	34	Bact	4.86974	4.37947
17	35	Bact	4.88315	4.39205
17	36	Bact	4.90631	4.41438
17	37	Bact	4.93809	4.44533
17	38	Bact	4.97306	4.47947
17	39	Bact	5.01047	4.51605
17	40	Bact	4.99308	4.49782
18	1	Bact	0.435491	0.000774143
18	2	Bact	0.434822	-0.000543888
18	3	Bact	0.435174	-0.000840921
18	4	Bact	0.437814	0.00114967
18	5	Bact	0.438448	0.00113427
18	6	Bact	0.438256	0.000293108
18	7	Bact	0.439422	0.000809649
18	8	Bact	0.439551	0.000289695
18	9	Bact	0.439216	-0.000694699
18	10	Bact	0.439037	-0.00152257
18	11	Bact	0.439032	-0.00217693
18	12	Bact	0.439667	-0.00219117
18	13	Bact	0.442872	0.000364682
18	14	Bact	0.444449	0.00129184
18	15	Bact	0.4459	0.00209338
18	16	Bact	0.453929	0.00947339
18	17	Bact	0.469505	0.0243997
18	18	Bact	0.496841	0.051087
18	19	Bact	0.545385	0.0989812
18	20	Bact	0.645239	0.198186
18	21	Bact	0.830851	0.383149
18	22	Bact	1.14797	0.699616
18	23	Bact	1.66892	1.21992
18	24	Bact	2.36812	1.91847
18	25	Bact	3.09016	2.63986
18	26	Bact	3.62841	3.17746
18	27	Bact	3.97853	3.52693
18	28	Bact	4.21998	3.76773
18	29	Bact	4.40431	3.95141
18	30	Bact	4.53742	4.08388
18	31	Bact	4.63882	4.18462
18	32	Bact	4.72264	4.2678
18	33	Bact	4.79684	4.34135
18	34	Bact	4.84683	4.39069
18	35	Bact	4.85686	4.40007
18	36	Bact	4.87306	4.41562
18	37	Bact	4.90686	4.44877
18	38	Bact	4.95433	4.49559
18	39	Bact	4.99197	4.53258
18	40	Bact	4.97248	4.51244
19	1	Bact	0.454859	0.00606973
19	2	Bact	0.45318	0.0038652
19	3	Bact	0.450342	0.000502545
19	4	Bact	0.45196	0.00159516
19	5	Bact	0.453564	0.00267344
19	6	Bact	0.452718	0.00130248
19	7	Bact	0.451904	-3.73979e-05
19	8	Bact	0.451229	-0.0012381
19	9	Bact	0.449298	-0.00369425
19	10	Bact	0.449031	-0.00448646
19	11	Bact	0.450272	-0.00377114
19	12	Bact	0.452789	-0.00177891
19	13	Bact	0.458112	0.00301826
19	14	Bact	0.461533	0.00591436
19	15	Bact	0.464927	0.00878278
19	16	Bact	0.481555	0.0248849
19	17	Bact	0.513205	0.0560098
19	18	Bact	0.571876	0.114156
19	19	Bact	0.677854	0.219608
19	20	Bact	0.880901	0.42213
19	21	Bact	1.23641	0.777109
19	22	Bact	1.77189	1.31207
19	23	Bact	2.47933	2.01899
19	24	Bact	3.16437	2.7035
19	25	Bact	3.66328	3.20189
19	26	Bact	4.01139	3.54946
19	27	Bact	4.25717	3.79472
19	28	Bact	4.42642	3.96345
19	29	Bact	4.56129	4.09779
19	30	Bact	4.66095	4.19692
19	31	Bact	4.74287	4.27832
19	32	Bact	4.80623	4.34116
19	33	Bact	4.86574	4.40014
19	34	Bact	4.89789	4.43176
19	35	Bact	4.91636	4.44971
19	36	Bact	4.93585	4.46867
19	37	Bact	4.95911	4.4914
19	38	Bact	4.98164	4.51342
19	39	Bact	5.01525	4.5465
19	40	Bact	4.9907	4.52142
20	1	Bact	0.452803	0.00564078
20	2	Bact	0.452764	0.00436865
20	3	Bact	0.45258	0.00295129
20	4	Bact	0.452126	0.00126457
20	5	Bact	0.452814	0.000719259
20	6	Bact	0.453289	-3.82179e-05
20	7	Bact	0.453984	-0.000576827
20	8	Bact	0.454203	-0.00159075
20	9	Bact	0.454728	-0.00229837
20	10	Bact	0.455255	-0.0030045
20	11	Bact	0.457156	-0.00233617
20	12	Bact	0.458472	-0.00225385
20	13	Bact	0.462847	0.000888454
20	14	Bact	0.465909	0.00271755
20	15	Bact	0.467982	0.00355757
20	16	Bact	0.477417	0.0117597
20	17	Bact	0.49706	0.0301692
20	18	Bact	0.53187	0.0637462
20	19	Bact	0.597037	0.127681
20	20	Bact	0.726548	0.255959
20	21	Bact	0.961078	0.489256
20	22	Bact	1.35101	0.877954
20	23	Bact	1.94911	1.47482
20	24	Bact	2.68116	2.20564
20	25	Bact	3.34405	2.86729
20	26	Bact	3.80642	3.32843
20	27	Bact	4.13065	3.65143
20	28	Bact	4.36124	3.88078
20	29	Bact	4.53914	4.05746
20	30	Bact	4.66562	4.1827
20	31	Bact	4.76235	4.2782
20	32	Bact	4.83438	4.34899
20	33	Bact	4.9023	4.41568
20	34	Bact	4.95643	4.46858
20	35	Bact	4.97306	4.48397
20	36	Bact	4.99268	4.50236
20	37	Bact	5.02375	4.5322
20	38	Bact	5.06134	4.56856
20	39	Bact	5.09874	4.60473
20	40	Bact	5.07335	4.5781
21	1	Bact	0.460657	-0.00293499
21	2	Bact	0.462978	-0.00106653
21	3	Bact	0.464841	0.000343131
21	4	Bact	0.467139	0.00218814
21	5	Bact	0.467565	0.00216121
21	6	Bact	0.467112	0.00125508
21	7	Bact	0.466649	0.000338934
21	8	Bact	0.465843	-0.000920236
21	9	Bact	0.463464	-0.00375204
21	10	Bact	0.463312	-0.00435774
21	11	Bact	0.465388	-0.00273428
21	12	Bact	0.466438	-0.00213772
21	13	Bact	0.469647	0.000618412
21	14	Bact	0.472531	0.00304963
21	15	Bact	0.473882	0.00394747
21	16	Bact	0.479585	0.00919763
21	17	Bact	0.491468	0.0206269
21	18	Bact	0.514219	0.0429251
21	19	Bact	0.555826	0.0840789
21	20	Bact	0.641327	0.169127
21	21	Bact	0.800222	0.327569
21	22	Bact	1.07769	0.604588
21	23	Bact	1.54746	1.0739
21	24	Bact	2.21196	1.73795
21	25	Bact	2.95433	2.47987
21	26	Bact	3.54223	3.06731
21	27	Bact	3.95416	3.47879
21	28	Bact	4.24051	3.76468
21	29	Bact	4.45512	3.97884
21	30	Bact	4.60897	4.13224
21	31	Bact	4.72947	4.25228
21	32	Bact	4.82577	4.34814
21	33	Bact	4.89989	4.4218
21	34	Bact	4.9589	4.48036
21	35	Bact	4.9803	4.50131
21	36	Bact	5.00468	4.52523
21	37	Bact	5.04311	4.56321
21	38	Bact	5.08584	4.60549
21	39	Bact	5.12305	4.64224
21	40	Bact	5.1019	4.62064
22	1	Bact	0.490525	0.000843723
22	2	Bact	0.490131	-0.000293157
22	3	Bact	0.490495	-0.000671747
22	4	Bact	0.492957	0.0010467
22	5	Bact	0.494666	0.00201348
22	6	Bact	0.494981	0.00158509
22	7	Bact	0.493927	-0.000212358
22	8	Bact	0.493455	-0.00142714
22	9	Bact	0.493078	-0.0025465
22	10	Bact	0.493502	-0.0028662
22	11	Bact	0.495916	-0.00119498
22	12	Bact	0.497532	-0.000321936
22	13	Bact	0.503192	0.00459559
22	14	Bact	0.50968	0.0103402
22	15	Bact	0.519111	0.0190285
22	16	Bact	0.542985	0.0421592
22	17	Bact	0.588649	0.0870804
22	18	Bact	0.676355	0.174043
22	19	Bact	0.837089	0.334034
22	20	Bact	1.12874	0.624938
22	21	Bact	1.60813	1.10358
22	22	Bact	2.25604	1.75076
22	23	Bact	2.97435	2.46832
22	24	Bact	3.54063	3.03386
22	25	Bact	3.93362	3.42611
22	26	Bact	4.21324	3.70498
22	27	Bact	4.39982	3.89082
22	28	Bact	4.53405	4.02431
22	29	Bact	4.64843	4.13795
22	30	Bact	4.73133	4.2201
22	31	Bact	4.79772	4.28575
22	32	Bact	4.85718	4.34447
22	33	Bact	4.90481	4.39136
22	34	Bact	4.93749	4.42329
22	35	Bact	4.94939	4.43445
22	36	Bact	4.96201	4.44632
22	37	Bact	4.98934	4.47291
22	38	Bact	5.01963	4.50246
22	39	Bact	5.05431	4.53639
22	40	Bact	5.02593	4.50728
23	1	Bact	0.532718	-0.000691349
23	2	Bact	0.533807	0.000174509
23	3	Bact	0.535386	0.00152966
23	4	Bact	0.5365	0.00242019
23	5	Bact	0.534479	0.000175107
23	6	Bact	0.533388	-0.00113925
23	7	Bact	0.534183	-0.00056832
23	8	Bact	0.53416	-0.000814804
23	9	Bact	0.53344	-0.0017586
23	10	Bact	0.533432	-0.00199019
23	11	Bact	0.534423	-0.00122345
23	12	Bact	0.534922	-0.000948156
23	13	Bact	0.536502	0.000408308
23	14	Bact	0.537516	0.00119853
23	15	Bact	0.539252	0.00271098
23	16	Bact	0.548032	0.0112674
23	17	Bact	0.563074	0.0260853
23	18	Bact	0.594375	0.057163
23	19	Bact	0.64977	0.112334
23	20	Bact	0.758486	0.220827
23	21	Bact	0.958864	0.42098
23	22	Bact	1.29922	0.761117
23	23	Bact	1.84791	1.30958
23	24	Bact	2.56817	2.02962
23	25	Bact	3.28737	2.74859
23	26	Bact	3.8196	3.28059
23	27	Bact	4.17848	3.63926
23	28	Bact	4.42973	3.89028
23	29	Bact	4.62268	4.08301
23	30	Bact	4.76036	4.22046
23	31	Bact	4.85779	4.31767
23	32	Bact	4.9418	4.40146
23	33	Bact	5.01532	4.47475
23	34	Bact	5.0719	4.53111
23	35	Bact	5.08946	4.54844
23	36	Bact	5.11097	4.56974
23	37	Bact	5.14495	4.60349
23	38	Bact	5.19014	4.64845
23	39	Bact	5.22836	4.68645
23	40	Bact	5.20105	4.65891
24	1	Bact	0.546101	-0.0018194
24	2	Bact	0.54601	-0.0022785
24	3	Bact	0.547725	-0.000932287
24	4	Bact	0.551081	0.00205561
24	5	Bact	0.551174	0.00178039
24	6	Bact	0.549917	0.000154953
24	7	Bact	0.550617	0.000486332
24	8	Bact	0.550385	-0.000114446
24	9	Bact	0.548688	-0.00217935
24	10	Bact	0.548604	-0.00263136
24	11	Bact	0.550175	-0.00142915
24	12	Bact	0.550851	-0.00112144
24	13	Bact	0.552557	0.000216128
24	14	Bact	0.553878	0.00116924
24	15	Bact	0.555623	0.00254537
24	16	Bact	0.564669	0.0112231
24	17	Bact	0.581714	0.0278994
24	18	Bact	0.611385	0.0572027
24	19	Bact	0.664281	0.109729
24	20	Bact	0.773854	0.218935
24	21	Bact	0.975169	0.419881
24	22	Bact	1.31822	0.762564
24	23	Bact	1.88352	1.3275
24	24	Bact	2.64087	2.08448
24	25	Bact	3.42058	2.86382
24	26	Bact	4.0039	3.44677
24	27	Bact	4.39214	3.83464
24	28	Bact	4.65789	4.10002
24	29	Bact	4.86494	4.3067
24	30	Bact	5.01237	4.45377
24	31	Bact	5.11844	4.55947
24	32	Bact	5.19714	4.6378
24	33	Bact	5.27685	4.71714
24	34	Bact	5.32943	4.76935
24	35	Bact	5.34849	4.78805
24	36	Bact	5.36519	4.80437
24	37	Bact	5.40139	4.8402
24	38	Bact	5.45626	4.89471
24	39	Bact	5.49729	4.93537
24	40	Bact	5.46833	4.90604
25	1	Il1b	0.51889	0.000280704
25	2	Il1b	0.518237	-0.000425248
25	3	Il1b	0.517427	-0.00128736
25	4	Il1b	0.519798	0.00103108
25	5	Il1b	0.520871	0.00205074
25	6	Il1b	0.520389	0.00151687
25	7	Il1b	0.52126	0.00233465
25	8	Il1b	0.520811	0.00183362
25	9	Il1b	0.51826	-0.000770501
25	10	Il1b	0.517588	-0.00149523
25	11	Il1b	0.517645	-0.00149081
25	12	Il1b	0.518045	-0.00114325
25	13	Il1b	0.519557	0.000315994
25	14	Il1b	0.518688	-0.000606085
25	15	Il1b	0.518636	-0.00071003
25	16	Il1b	0.519751	0.00035207
25	17	Il1b	0.518836	-0.000615487
25	18	Il1b	0.518421	-0.00108266
25	19	Il1b	0.518085	-0.00147152
25	20	Il1b	0.517228	-0.00238096
25	21	Il1b	0.517224	-0.00243764
25	22	Il1b	0.517398	-0.00231652
25	23	Il1b	0.518405	-0.00136272
25	24	Il1b	0.519988	0.000168351
25	25	Il1b	0.522869	0.00299636
25	26	Il1b	0.526496	0.00657103
25	27	Il1b	0.531321	0.0113429
25	28	Il1b	0.541567	0.0215367
25	29	Il1b	0.568617	0.0485343
25	30	Il1b	0.61356	0.0934243
25	31	Il1b	0.689384	0.169196
25	32	Il1b	0.795696	0.275455
25	33	Il1b	0.913823	0.39353
25	34	Il1b	1.0222	0.501853
25	35	Il1b	1.118	0.597599
25	36	Il1b	1.22307	0.70262
25	37	Il1b	1.34309	0.822583
25	38	Il1b	1.4779	0.957342
25	39	Il1b	1.61673	1.09612
25	40	Il1b	1.71989	1.19923
26	1	Il1b	0.442073	-0.00345438
26	2	Il1b	0.443141	-0.00244583
26	3	Il1b	0.44432	-0.00132582
26	4	Il1b	0.446698	0.000993559
26	5	Il1b	0.447467	0.00170275
26	6	Il1b	0.446797	0.000973645
26	7	Il1b	0.446392	0.000509694
26	8	Il1b	0.446306	0.000365075
26	9	Il1b	0.445666	-0.000333777
26	10	Il1b	0.445547	-0.000512341
26	11	Il1b	0.446176	5.75511e-05
26	12	Il1b	0.446277	9.99717e-05
26	13	Il1b	0.4464	0.000163612
26	14	Il1b	0.445867	-0.000427983
26	15	Il1b	0.4455	-0.000854829
26	16	Il1b	0.445197	-0.00121668
26	17	Il1b	0.445431	-0.00104187
26	18	Il1b	0.445605	-0.000927124
26	19	Il1b	0.445671	-0.000919512
26	20	Il1b	0.446042	-0.000607649
26	21	Il1b	0.444981	-0.00172829
26	22	Il1b	0.445283	-0.00148504
26	23	Il1b	0.448592	0.00176477
26	24	Il1b	0.451636	0.00475029
26	25	Il1b	0.456802	0.00985684
26	26	Il1b	0.46641	0.0194064
26	27	Il1b	0.484181	0.0371183
26	28	Il1b	0.518086	0.0709634
26	29	Il1b	0.588208	0.141027
26	30	Il1b	0.716331	0.26909
26	31	Il1b	0.949029	0.50173
26	32	Il1b	1.34525	0.897888
26	33	Il1b	1.94373	1.49631
26	34	Il1b	2.64652	2.19905
26	35	Il1b	3.18909	2.74155
26	36	Il1b	3.57333	3.12574
26	37	Il1b	3.88956	3.4419
26	38	Il1b	4.1364	3.68869
26	39	Il1b	4.33106	3.88329
26	40	Il1b	4.42671	3.97888
27	1	Il1b	0.527887	0.00328284
27	2	Il1b	0.526186	0.00235956
27	3	Il1b	0.525082	0.00203305
27	4	Il1b	0.52377	0.00149846
27	5	Il1b	0.522724	0.00123012
27	6	Il1b	0.521109	0.000392794
27	7	Il1b	0.518501	-0.00143754
27	8	Il1b	0.517603	-0.00155747
27	9	Il1b	0.516305	-0.00207782
27	10	Il1b	0.516132	-0.00147402
27	11	Il1b	0.516506	-0.000322278
27	12	Il1b	0.516394	0.000343447
27	13	Il1b	0.515281	8.58952e-06
27	14	Il1b	0.514234	-0.00026124
27	15	Il1b	0.513768	5.07916e-05
27	16	Il1b	0.512419	-0.00052022
27	17	Il1b	0.511842	-0.000320067
27	18	Il1b	0.510728	-0.000656355
27	19	Il1b	0.510932	0.000325335
27	20	Il1b	0.511599	0.00177015
27	21	Il1b	0.50892	-0.000130997
27	22	Il1b	0.509379	0.00110526
27	23	Il1b	0.513955	0.00645949
27	24	Il1b	0.517805	0.011087
27	25	Il1b	0.523761	0.0178201
27	26	Il1b	0.535236	0.0300732
27	27	Il1b	0.55606	0.0516743
27	28	Il1b	0.597045	0.0934369
27	29	Il1b	0.681898	0.179068
27	30	Il1b	0.836166	0.334113
27	31	Il1b	1.1116	0.610325
27	32	Il1b	1.54317	1.04267
27	33	Il1b	2.05132	1.5516
27	34	Il1b	2.47291	1.97397
27	35	Il1b	2.83446	2.3363
27	36	Il1b	3.17717	2.67979
27	37	Il1b	3.48712	2.99051
27	38	Il1b	3.74899	3.25315
27	39	Il1b	3.96629	3.47124
27	40	Il1b	4.08575	3.59147
28	1	Il1b	0.446577	0.000737158
28	2	Il1b	0.446035	0.000250409
28	3	Il1b	0.446937	0.00120717
28	4	Il1b	0.448766	0.00309149
28	5	Il1b	0.446961	0.00134184
28	6	Il1b	0.445858	0.00029394
28	7	Il1b	0.445001	-0.000507342
28	8	Il1b	0.444649	-0.000803804
28	9	Il1b	0.444176	-0.00122186
28	10	Il1b	0.44409	-0.00125275
28	11	Il1b	0.444319	-0.000968365
28	12	Il1b	0.444684	-0.000547842
28	13	Il1b	0.445367	0.000190106
28	14	Il1b	0.442716	-0.0024056
28	15	Il1b	0.442359	-0.00270734
28	16	Il1b	0.444013	-0.000998224
28	17	Il1b	0.444734	-0.000221444
28	18	Il1b	0.445676	0.000775903
28	19	Il1b	0.445927	0.00108201
28	20	Il1b	0.44578	0.000989819
28	21	Il1b	0.443841	-0.000893765
28	22	Il1b	0.444195	-0.000483881
28	23	Il1b	0.448664	0.00403995
28	24	Il1b	0.453977	0.00940783
28	25	Il1b	0.461051	0.016537
28	26	Il1b	0.474786	0.0303275
28	27	Il1b	0.501667	0.0572636
28	28	Il1b	0.551487	0.107139
28	29	Il1b	0.650314	0.206022
28	30	Il1b	0.831214	0.386976
28	31	Il1b	1.14624	0.702059
28	32	Il1b	1.66039	1.21626
28	33	Il1b	2.36642	1.92235
28	34	Il1b	3.09919	2.65517
28	35	Il1b	3.59594	3.15198
28	36	Il1b	3.93963	3.49572
28	37	Il1b	4.21367	3.76982
28	38	Il1b	4.42857	3.98477
28	39	Il1b	4.59149	4.14775
28	40	Il1b	4.65871	4.21502
29	1	Il1b	0.447482	0.000919812
29	2	Il1b	0.448507	0.00230875
29	3	Il1b	0.44876	0.00292685
29	4	Il1b	0.448098	0.00262943
29	5	Il1b	0.447352	0.00224733
29	6	Il1b	0.445774	0.00103387
29	7	Il1b	0.443682	-0.000694364
29	8	Il1b	0.443029	-0.000982521
29	9	Il1b	0.442385	-0.00126263
29	10	Il1b	0.442063	-0.00122016
29	11	Il1b	0.441466	-0.00145208
29	12	Il1b	0.441176	-0.00137853
29	13	Il1b	0.440097	-0.00209226
29	14	Il1b	0.437632	-0.00419297
29	15	Il1b	0.437738	-0.00372269
29	16	Il1b	0.43978	-0.00131666
29	17	Il1b	0.439769	-0.000963735
29	18	Il1b	0.44093	0.000562383
29	19	Il1b	0.441529	0.00152509
29	20	Il1b	0.442911	0.00327183
29	21	Il1b	0.444357	0.00508182
29	22	Il1b	0.44636	0.00744935
29	23	Il1b	0.456537	0.0179906
29	24	Il1b	0.475807	0.0376255
29	25	Il1b	0.509004	0.0711864
29	26	Il1b	0.570378	0.132925
29	27	Il1b	0.687228	0.25014
29	28	Il1b	0.900802	0.464078
29	29	Il1b	1.27065	0.834289
29	30	Il1b	1.83377	1.39777
29	31	Il1b	2.54727	2.11164
29	32	Il1b	3.20367	2.7684
29	33	Il1b	3.64611	3.21121
29	34	Il1b	3.96344	3.52891
29	35	Il1b	4.18598	3.75181
29	36	Il1b	4.3443	3.91049
29	37	Il1b	4.4685	4.03505
29	38	Il1b	4.57868	4.1456
29	39	Il1b	4.66821	4.2355
29	40	Il1b	4.68557	4.25322
30	1	Il1b	0.423504	-0.000755021
30	2	Il1b	0.424102	8.9468e-05
30	3	Il1b	0.424137	0.000370634
30	4	Il1b	0.423711	0.000191502
30	5	Il1b	0.42467	0.00139714
30	6	Il1b	0.42423	0.00120355
30	7	Il1b	0.422785	5.41838e-06
30	8	Il1b	0.422468	-6.58881e-05
30	9	Il1b	0.422826	0.000538663
30	10	Il1b	0.422458	0.000418123
30	11	Il1b	0.420892	-0.000901573
30	12	Il1b	0.420548	-0.000999344
30	13	Il1b	0.420578	-0.000722887
30	14	Il1b	0.419182	-0.00187179
30	15	Il1b	0.419092	-0.00171552
30	16	Il1b	0.420094	-0.000467092
30	17	Il1b	0.419256	-0.00105878
30	18	Il1b	0.4187	-0.00136817
30	19	Il1b	0.419077	-0.000744699
30	20	Il1b	0.420968	0.001393
30	21	Il1b	0.421069	0.00174078
30	22	Il1b	0.421739	0.00265694
30	23	Il1b	0.426142	0.00730656
30	24	Il1b	0.433575	0.0149868
30	25	Il1b	0.448298	0.0299557
30	26	Il1b	0.474884	0.0567886
30	27	Il1b	0.525929	0.108081
30	28	Il1b	0.623013	0.205411
30	29	Il1b	0.805349	0.387994
30	30	Il1b	1.12291	0.705801
30	31	Il1b	1.63773	1.22087
30	32	Il1b	2.34598	1.92937
30	33	Il1b	3.09164	2.67527
30	34	Il1b	3.62246	3.20634
30	35	Il1b	3.97099	3.55511
30	36	Il1b	4.22826	3.81263
30	37	Il1b	4.42758	4.0122
30	38	Il1b	4.58655	4.17141
30	39	Il1b	4.71173	4.29684
30	40	Il1b	4.75015	4.33551
31	1	Il1b	0.416632	-0.00645979
31	2	Il1b	0.418687	-0.00471742
31	3	Il1b	0.420503	-0.00321409
31	4	Il1b	0.424377	0.000346163
31	5	Il1b	0.425276	0.000932443
31	6	Il1b	0.425286	0.000629421
31	7	Il1b	0.42611	0.00114027
31	8	Il1b	0.426213	0.000931007
31	9	Il1b	0.426453	0.000857671
31	10	Il1b	0.426399	0.000490664
31	11	Il1b	0.426594	0.000372625
31	12	Il1b	0.426211	-0.000322625
31	13	Il1b	0.425385	-0.00146181
31	14	Il1b	0.4259	-0.00125977
31	15	Il1b	0.426367	-0.00110545
31	16	Il1b	0.428422	0.000636714
31	17	Il1b	0.429583	0.00148379
31	18	Il1b	0.429242	0.000830833
31	19	Il1b	0.429092	0.000366997
31	20	Il1b	0.429312	0.000274261
31	21	Il1b	0.427282	-0.00206822
31	22	Il1b	0.427497	-0.00216612
31	23	Il1b	0.432282	0.00230522
31	24	Il1b	0.437689	0.00739949
31	25	Il1b	0.443631	0.0130282
31	26	Il1b	0.457399	0.0264838
31	27	Il1b	0.483651	0.052423
31	28	Il1b	0.534084	0.102543
31	29	Il1b	0.634181	0.202327
31	30	Il1b	0.817029	0.384862
31	31	Il1b	1.14078	0.7083
31	32	Il1b	1.66192	1.22913
31	33	Il1b	2.36575	1.93264
31	34	Il1b	3.05414	2.62072
31	35	Il1b	3.51135	3.07762
31	36	Il1b	3.85498	3.42093
31	37	Il1b	4.13278	3.69842
31	38	Il1b	4.36433	3.92966
31	39	Il1b	4.53869	4.1037
31	40	Il1b	4.60804	4.17275
32	1	Il1b	0.443884	-0.00494802
32	2	Il1b	0.445752	-0.0031327
32	3	Il1b	0.448529	-0.000408371
32	4	Il1b	0.450788	0.00179695
32	5	Il1b	0.451018	0.00197475
32	6	Il1b	0.450579	0.00148344
32	7	Il1b	0.449547	0.000398103
32	8	Il1b	0.449055	-0.000146201
32	9	Il1b	0.448543	-0.000711456
32	10	Il1b	0.448394	-0.000912586
32	11	Il1b	0.448707	-0.000652912
32	12	Il1b	0.449008	-0.000404117
32	13	Il1b	0.449844	0.000379213
32	14	Il1b	0.448006	-0.00151174
32	15	Il1b	0.447687	-0.00188358
32	16	Il1b	0.449045	-0.00057796
32	17	Il1b	0.449314	-0.00036156
32	18	Il1b	0.44865	-0.00107833
32	19	Il1b	0.448736	-0.00104512
32	20	Il1b	0.449773	-6.13437e-05
32	21	Il1b	0.448173	-0.00171379
32	22	Il1b	0.448194	-0.00174588
32	23	Il1b	0.450786	0.000793822
32	24	Il1b	0.452038	0.00199319
32	25	Il1b	0.454493	0.00439547
32	26	Il1b	0.460188	0.0100382
32	27	Il1b	0.46946	0.0192572
32	28	Il1b	0.487708	0.0374521
32	29	Il1b	0.528165	0.0778566
32	30	Il1b	0.601249	0.150888
32	31	Il1b	0.739335	0.288921
32	32	Il1b	0.99183	0.541363
32	33	Il1b	1.42193	0.97141
32	34	Il1b	2.06608	1.61551
32	35	Il1b	2.81161	2.36098
32	36	Il1b	3.39863	2.94795
32	37	Il1b	3.81645	3.36572
32	38	Il1b	4.16493	3.71415
32	39	Il1b	4.43627	3.98544
32	40	Il1b	4.57241	4.12152
33	1	Il1b	0.42954	-0.00172641
33	2	Il1b	0.428819	-0.00263793
33	3	Il1b	0.429772	-0.00187544
33	4	Il1b	0.433989	0.00215149
33	5	Il1b	0.433605	0.00157656
33	6	Il1b	0.432051	-0.000167836
33	7	Il1b	0.431725	-0.00068462
33	8	Il1b	0.432573	-2.65065e-05
33	9	Il1b	0.432922	0.00013206
33	10	Il1b	0.432735	-0.000245934
33	11	Il1b	0.432251	-0.000920223
33	12	Il1b	0.432543	-0.00081846
33	13	Il1b	0.434206	0.000653942
33	14	Il1b	0.433074	-0.000668905
33	15	Il1b	0.433045	-0.000887784
33	16	Il1b	0.434922	0.000798837
33	17	Il1b	0.435112	0.00079814
33	18	Il1b	0.435077	0.000572078
33	19	Il1b	0.435214	0.000518422
33	20	Il1b	0.435522	0.000636637
33	21	Il1b	0.432766	-0.00230981
33	22	Il1b	0.433096	-0.00217094
33	23	Il1b	0.438395	0.0029383
33	24	Il1b	0.443436	0.00778897
33	25	Il1b	0.453709	0.0178715
33	26	Il1b	0.468082	0.0320531
33	27	Il1b	0.493306	0.0570874
33	28	Il1b	0.546512	0.110103
33	29	Il1b	0.651575	0.214975
33	30	Il1b	0.844965	0.408174
33	31	Il1b	1.18313	0.746148
33	32	Il1b	1.72877	1.2916
33	33	Il1b	2.47008	2.03272
33	34	Il1b	3.19866	2.76111
33	35	Il1b	3.67938	3.24163
33	36	Il1b	4.04661	3.60868
33	37	Il1b	4.35687	3.91874
33	38	Il1b	4.60406	4.16574
33	39	Il1b	4.78869	4.35018
33	40	Il1b	4.8631	4.42441
34	1	Il1b	0.487371	-0.00152336
34	2	Il1b	0.486186	-0.00275358
34	3	Il1b	0.48608	-0.00290479
34	4	Il1b	0.488161	-0.000869244
34	5	Il1b	0.490213	0.00113766
34	6	Il1b	0.490965	0.00184464
34	7	Il1b	0.490908	0.00174154
34	8	Il1b	0.490616	0.00140506
34	9	Il1b	0.489996	0.000739108
34	10	Il1b	0.489757	0.000454688
34	11	Il1b	0.489737	0.000389435
34	12	Il1b	0.489794	0.000401966
34	13	Il1b	0.490233	0.000795311
34	14	Il1b	0.488827	-0.00065578
34	15	Il1b	0.485914	-0.003614
34	16	Il1b	0.487457	-0.00211705
34	17	Il1b	0.488268	-0.00135049
34	18	Il1b	0.488066	-0.00159772
34	19	Il1b	0.488238	-0.0014717
34	20	Il1b	0.490551	0.00079666
34	21	Il1b	0.494675	0.0048747
34	22	Il1b	0.497583	0.00773717
34	23	Il1b	0.509472	0.0195817
34	24	Il1b	0.532121	0.0421849
34	25	Il1b	0.575618	0.0856364
34	26	Il1b	0.656149	0.166123
34	27	Il1b	0.806172	0.3161
34	28	Il1b	1.07611	0.585989
34	29	Il1b	1.52913	1.03897
34	30	Il1b	2.19811	1.7079
34	31	Il1b	2.98624	2.49599
34	32	Il1b	3.62885	3.13855
34	33	Il1b	4.06696	3.57662
34	34	Il1b	4.394	3.90361
34	35	Il1b	4.61427	4.12384
34	36	Il1b	4.77593	4.28545
34	37	Il1b	4.9103	4.41977
34	38	Il1b	5.03333	4.54276
34	39	Il1b	5.13301	4.6424
34	40	Il1b	5.14732	4.65666
35	1	Il1b	0.512475	0.000510952
35	2	Il1b	0.512948	0.00105708
35	3	Il1b	0.513093	0.00127592
35	4	Il1b	0.515317	0.00357341
35	5	Il1b	0.514302	0.00263151
35	6	Il1b	0.512942	0.00134539
35	7	Il1b	0.510893	-0.000630647
35	8	Il1b	0.510297	-0.00115281
35	9	Il1b	0.510054	-0.0013223
35	10	Il1b	0.509745	-0.00155746
35	11	Il1b	0.508943	-0.00228634
35	12	Il1b	0.508937	-0.0022183
35	13	Il1b	0.509757	-0.00132455
35	14	Il1b	0.509331	-0.0016775
35	15	Il1b	0.50927	-0.00166543
35	16	Il1b	0.509985	-0.000876651
35	17	Il1b	0.510223	-0.000564589
35	18	Il1b	0.509449	-0.00126515
35	19	Il1b	0.509839	-0.00080223
35	20	Il1b	0.51249	0.00192239
35	21	Il1b	0.513183	0.00268959
35	22	Il1b	0.514326	0.00390574
35	23	Il1b	0.521835	0.011488
35	24	Il1b	0.537777	0.027504
35	25	Il1b	0.565317	0.055117
35	26	Il1b	0.616311	0.106185
35	27	Il1b	0.712017	0.201964
35	28	Il1b	0.890068	0.380089
35	29	Il1b	1.21224	0.702338
35	30	Il1b	1.73677	1.22693
35	31	Il1b	2.47419	1.96443
35	32	Il1b	3.27217	2.76248
35	33	Il1b	3.87422	3.36461
35	34	Il1b	4.29066	3.78112
35	35	Il1b	4.56981	4.06035
35	36	Il1b	4.77474	4.26535
35	37	Il1b	4.94356	4.43424
35	38	Il1b	5.08653	4.57728
35	39	Il1b	5.20193	4.69276
35	40	Il1b	5.22259	4.71349
36	1	Il1b	0.471002	0.000381013
36	2	Il1b	0.471327	0.000893619
36	3	Il1b	0.471586	0.00134
36	4	Il1b	0.47195	0.0018918
36	5	Il1b	0.471736	0.00186507
36	6	Il1b	0.471352	0.00166809
36	7	Il1b	0.469985	0.000488785
36	8	Il1b	0.469114	-0.000194784
36	9	Il1b	0.467277	-0.0018441
36	10	Il1b	0.466976	-0.00195788
36	11	Il1b	0.467788	-0.000958182
36	12	Il1b	0.46788	-0.000679584
36	13	Il1b	0.467416	-0.000956143
36	14	Il1b	0.466087	-0.00209766
36	15	Il1b	0.465938	-0.00205837
36	16	Il1b	0.466896	-0.000913418
36	17	Il1b	0.466796	-0.00082627
36	18	Il1b	0.46524	-0.00219482
36	19	Il1b	0.465456	-0.00179105
36	20	Il1b	0.468384	0.00132455
36	21	Il1b	0.470073	0.003201
36	22	Il1b	0.471378	0.00469294
36	23	Il1b	0.477834	0.0113365
36	24	Il1b	0.490375	0.0240646
36	25	Il1b	0.514523	0.0484008
36	26	Il1b	0.557524	0.0915886
36	27	Il1b	0.63974	0.173992
36	28	Il1b	0.794388	0.328827
36	29	Il1b	1.07459	0.609217
36	30	Il1b	1.53413	1.06894
36	31	Il1b	2.19525	1.73025
36	32	Il1b	2.93123	2.46641
36	33	Il1b	3.49349	3.02887
36	34	Il1b	3.87876	3.41433
36	35	Il1b	4.13976	3.67551
36	36	Il1b	4.33606	3.872
36	37	Il1b	4.49343	4.02956
36	38	Il1b	4.62668	4.163
36	39	Il1b	4.72817	4.26467
36	40	Il1b	4.75399	4.29068
37	1	Il1b	0.429199	-0.00340782
37	2	Il1b	0.429825	-0.00257792
37	3	Il1b	0.429751	-0.00244781
37	4	Il1b	0.430851	-0.00114408
37	5	Il1b	0.433638	0.00184711
37	6	Il1b	0.433178	0.00159128
37	7	Il1b	0.431982	0.000599456
37	8	Il1b	0.431451	0.000272877
37	9	Il1b	0.43082	-0.000153838
37	10	Il1b	0.430713	-5.77005e-05
37	11	Il1b	0.431482	0.000915936
37	12	Il1b	0.431908	0.00154551
37	13	Il1b	0.43135	0.00119249
37	14	Il1b	0.429199	-0.000754737
37	15	Il1b	0.428888	-0.000862299
37	16	Il1b	0.430197	0.000651594
37	17	Il1b	0.429808	0.000466487
37	18	Il1b	0.42777	-0.00136776
37	19	Il1b	0.427544	-0.00138991
37	20	Il1b	0.428313	-0.000416005
37	21	Il1b	0.425514	-0.00301146
37	22	Il1b	0.42507	-0.0032512
37	23	Il1b	0.427367	-0.000750431
37	24	Il1b	0.42991	0.00199725
37	25	Il1b	0.432236	0.00452725
37	26	Il1b	0.437569	0.0100642
37	27	Il1b	0.445597	0.018296
37	28	Il1b	0.460955	0.0338578
37	29	Il1b	0.494262	0.0673689
37	30	Il1b	0.556148	0.12946
37	31	Il1b	0.671649	0.245164
37	32	Il1b	0.889243	0.462963
37	33	Il1b	1.26526	0.839179
37	34	Il1b	1.81637	1.3905
37	35	Il1b	2.38011	1.95444
37	36	Il1b	2.82044	2.39497
37	37	Il1b	3.2247	2.79944
37	38	Il1b	3.59001	3.16496
37	39	Il1b	3.89266	3.46781
37	40	Il1b	4.06163	3.63698
38	1	Il1b	0.524027	0.0130139
38	2	Il1b	0.520532	0.00964421
38	3	Il1b	0.518418	0.00765606
38	4	Il1b	0.515427	0.00479095
38	5	Il1b	0.510863	0.000353228
38	6	Il1b	0.509223	-0.00116148
38	7	Il1b	0.508836	-0.00142211
38	8	Il1b	0.508722	-0.00141029
38	9	Il1b	0.508232	-0.00177457
38	10	Il1b	0.508123	-0.00175839
38	11	Il1b	0.507777	-0.00197867
38	12	Il1b	0.507703	-0.00192691
38	13	Il1b	0.507203	-0.00230127
38	14	Il1b	0.505922	-0.00345602
38	15	Il1b	0.506279	-0.0029735
38	16	Il1b	0.508503	-0.000623804
38	17	Il1b	0.509205	0.000204127
38	18	Il1b	0.50848	-0.000394759
38	19	Il1b	0.508602	-0.000147198
38	20	Il1b	0.509081	0.000457811
38	21	Il1b	0.506862	-0.0016353
38	22	Il1b	0.507193	-0.00117889
38	23	Il1b	0.511401	0.00315541
38	24	Il1b	0.515646	0.00752558
38	25	Il1b	0.520703	0.0127086
38	26	Il1b	0.530795	0.0229263
38	27	Il1b	0.55049	0.0427476
38	28	Il1b	0.586841	0.0792237
38	29	Il1b	0.663113	0.155621
38	30	Il1b	0.802436	0.295071
38	31	Il1b	1.05712	0.549876
38	32	Il1b	1.48943	0.982316
38	33	Il1b	2.13904	1.63205
38	34	Il1b	2.90026	2.39339
38	35	Il1b	3.48586	2.97913
38	36	Il1b	3.8998	3.39319
38	37	Il1b	4.24048	3.734
38	38	Il1b	4.5159	4.00954
38	39	Il1b	4.72348	4.21725
38	40	Il1b	4.81411	4.30801
39	1	Il1b	0.455777	-0.00134836
39	2	Il1b	0.456207	-0.00106563
39	3	Il1b	0.456945	-0.000473853
39	4	Il1b	0.45924	0.00167414
39	5	Il1b	0.459125	0.0014131
39	6	Il1b	0.45812	0.000260937
39	7	Il1b	0.457955	-5.02638e-05
39	8	Il1b	0.457829	-0.000323288
39	9	Il1b	0.457642	-0.000656483
39	10	Il1b	0.457694	-0.00075126
39	11	Il1b	0.458428	-0.000163921
39	12	Il1b	0.45845	-0.00028856
39	13	Il1b	0.458303	-0.000581701
39	14	Il1b	0.458558	-0.000473762
39	15	Il1b	0.458947	-0.000230729
39	16	Il1b	0.460516	0.00119137
39	17	Il1b	0.460061	0.000589599
39	18	Il1b	0.458337	-0.00128026
39	19	Il1b	0.458304	-0.00146007
39	20	Il1b	0.459731	-0.000179615
39	21	Il1b	0.458312	-0.00174579
39	22	Il1b	0.458372	-0.00183166
39	23	Il1b	0.461414	0.00106372
39	24	Il1b	0.464795	0.00429834
39	25	Il1b	0.469816	0.00917224
39	26	Il1b	0.477835	0.0170443
39	27	Il1b	0.493902	0.0329649
39	28	Il1b	0.526069	0.0649857
39	29	Il1b	0.589653	0.128423
39	30	Il1b	0.70649	0.245113
39	31	Il1b	0.920805	0.459282
39	32	Il1b	1.29548	0.833809
39	33	Il1b	1.88097	1.41916
39	34	Il1b	2.61421	2.15225
39	35	Il1b	3.22345	2.76134
39	36	Il1b	3.65049	3.18823
39	37	Il1b	4.00455	3.54215
39	38	Il1b	4.29567	3.83312
39	39	Il1b	4.51663	4.05393
39	40	Il1b	4.62007	4.15722
40	1	Il1b	0.450958	3.04831e-05
40	2	Il1b	0.448955	-0.00202732
40	3	Il1b	0.448598	-0.00243834
40	4	Il1b	0.451024	-6.71042e-05
40	5	Il1b	0.452256	0.00110969
40	6	Il1b	0.451968	0.000766825
40	7	Il1b	0.451811	0.000555273
40	8	Il1b	0.451696	0.000385653
40	9	Il1b	0.451578	0.000213798
40	10	Il1b	0.451556	0.000136983
40	11	Il1b	0.451845	0.000370678
40	12	Il1b	0.452049	0.00052036
40	13	Il1b	0.452457	0.000873146
40	14	Il1b	0.450818	-0.000820058
40	15	Il1b	0.450661	-0.00103209
40	16	Il1b	0.452032	0.000285072
40	17	Il1b	0.451903	0.00010061
40	18	Il1b	0.451439	-0.000417458
40	19	Il1b	0.451367	-0.000544073
40	20	Il1b	0.451587	-0.000379549
40	21	Il1b	0.450989	-0.00103146
40	22	Il1b	0.451263	-0.00081204
40	23	Il1b	0.454354	0.00222409
40	24	Il1b	0.460273	0.00808854
40	25	Il1b	0.469585	0.0173456
40	26	Il1b	0.486057	0.0337626
40	27	Il1b	0.518586	0.0662369
40	28	Il1b	0.578126	0.125722
40	29	Il1b	0.696444	0.243986
40	30	Il1b	0.911477	0.458964
40	31	Il1b	1.28069	0.828124
40	32	Il1b	1.8593	1.40668
40	33	Il1b	2.60835	2.15568
40	34	Il1b	3.30548	2.85275
40	35	Il1b	3.75173	3.29894
40	36	Il1b	4.08025	3.62741
40	37	Il1b	4.34333	3.89044
40	38	Il1b	4.5464	4.09345
40	39	Il1b	4.70405	4.25104
40	40	Il1b	4.76771	4.31465
41	1	Il1b	0.421504	-0.000642581
41	2	Il1b	0.420945	-0.00110953
41	3	Il1b	0.421423	-0.00053914
41	4	Il1b	0.424198	0.00232742
41	5	Il1b	0.423831	0.00205321
41	6	Il1b	0.422752	0.00106649
41	7	Il1b	0.422034	0.000440278
41	8	Il1b	0.421344	-0.000157736
41	9	Il1b	0.419367	-0.00204175
41	10	Il1b	0.419212	-0.00210499
41	11	Il1b	0.420636	-0.000588503
41	12	Il1b	0.421016	-0.000116138
41	13	Il1b	0.421009	-3.13512e-05
41	14	Il1b	0.41962	-0.0013282
41	15	Il1b	0.4195	-0.00135613
41	16	Il1b	0.420361	-0.000402185
41	17	Il1b	0.419614	-0.00105727
41	18	Il1b	0.419754	-0.00082553
41	19	Il1b	0.420199	-0.000287987
41	20	Il1b	0.421634	0.00123893
41	21	Il1b	0.421514	0.00121169
41	22	Il1b	0.422709	0.00249888
41	23	Il1b	0.430997	0.010879
41	24	Il1b	0.447125	0.0270986
41	25	Il1b	0.473264	0.0533306
41	26	Il1b	0.523717	0.103875
41	27	Il1b	0.620199	0.200449
41	28	Il1b	0.798863	0.379205
41	29	Il1b	1.11509	0.695527
41	30	Il1b	1.61921	1.19974
41	31	Il1b	2.30723	1.88785
41	32	Il1b	3.0116	2.59231
41	33	Il1b	3.51928	3.10009
41	34	Il1b	3.87884	3.45974
41	35	Il1b	4.12023	3.70121
41	36	Il1b	4.29687	3.87795
41	37	Il1b	4.44398	4.02515
41	38	Il1b	4.56809	4.14936
41	39	Il1b	4.66736	4.24872
41	40	Il1b	4.69303	4.27448
42	1	Il1b	0.416179	-0.000368285
42	2	Il1b	0.416581	-9.61834e-06
42	3	Il1b	0.417091	0.00045738
42	4	Il1b	0.418591	0.00191328
42	5	Il1b	0.418823	0.00210216
42	6	Il1b	0.418059	0.00129404
42	7	Il1b	0.417291	0.000482249
42	8	Il1b	0.416518	-0.00033425
42	9	Il1b	0.414348	-0.00254779
42	10	Il1b	0.413993	-0.00294578
42	11	Il1b	0.414874	-0.00210845
42	12	Il1b	0.415663	-0.00136304
42	13	Il1b	0.417847	0.000777386
42	14	Il1b	0.416906	-0.000207495
42	15	Il1b	0.416655	-0.000501469
42	16	Il1b	0.417857	0.000656556
42	17	Il1b	0.418876	0.00163216
42	18	Il1b	0.417346	5.87726e-05
42	19	Il1b	0.416651	-0.000680329
42	20	Il1b	0.416045	-0.00132952
42	21	Il1b	0.415861	-0.00155772
42	22	Il1b	0.416929	-0.000532701
42	23	Il1b	0.42224	0.00473456
42	24	Il1b	0.427346	0.0097969
42	25	Il1b	0.436237	0.0186442
42	26	Il1b	0.454855	0.0372188
42	27	Il1b	0.491095	0.0734152
42	28	Il1b	0.560302	0.142579
42	29	Il1b	0.692089	0.274322
42	30	Il1b	0.927516	0.509705
42	31	Il1b	1.33459	0.916734
42	32	Il1b	1.96158	1.54369
42	33	Il1b	2.7504	2.33246
42	34	Il1b	3.45831	3.04032
42	35	Il1b	3.90333	3.48531
42	36	Il1b	4.22483	3.80676
42	37	Il1b	4.48048	4.06237
42	38	Il1b	4.68255	4.26439
42	39	Il1b	4.83292	4.41472
42	40	Il1b	4.88072	4.46247
43	1	Il1b	0.430527	-0.00865264
43	2	Il1b	0.430495	-0.00925251
43	3	Il1b	0.434687	-0.00562773
43	4	Il1b	0.441106	0.000223198
43	5	Il1b	0.443394	0.00194385
43	6	Il1b	0.444119	0.00210176
43	7	Il1b	0.44499	0.00240496
43	8	Il1b	0.44519	0.00203716
43	9	Il1b	0.444032	0.000312364
43	10	Il1b	0.443984	-0.000303603
43	11	Il1b	0.445722	0.00086708
43	12	Il1b	0.446297	0.000874607
43	13	Il1b	0.447055	0.00106458
43	14	Il1b	0.444916	-0.0016421
43	15	Il1b	0.444549	-0.002576
43	16	Il1b	0.446575	-0.00111776
43	17	Il1b	0.448117	-0.000143503
43	18	Il1b	0.448668	-0.000159787
43	19	Il1b	0.448376	-0.00101986
43	20	Il1b	0.448115	-0.00184838
43	21	Il1b	0.44928	-0.0012505
43	22	Il1b	0.44985	-0.0012478
43	23	Il1b	0.452478	0.000812183
43	24	Il1b	0.456528	0.00429529
43	25	Il1b	0.461525	0.00872429
43	26	Il1b	0.472993	0.0196251
43	27	Il1b	0.493788	0.0398527
43	28	Il1b	0.531617	0.0771134
43	29	Il1b	0.609118	0.154047
43	30	Il1b	0.755659	0.300021
43	31	Il1b	1.01896	0.562754
43	32	Il1b	1.46384	1.00707
43	33	Il1b	2.12201	1.66467
43	34	Il1b	2.87472	2.41681
43	35	Il1b	3.43124	2.97276
43	36	Il1b	3.82918	3.37013
43	37	Il1b	4.15816	3.69855
43	38	Il1b	4.41228	3.95211
43	39	Il1b	4.61175	4.15101
43	40	Il1b	4.7016	4.24029
44	1	Il1b	0.434996	-0.00374325
44	2	Il1b	0.437197	-0.00157259
44	3	Il1b	0.438028	-0.000772371
44	4	Il1b	0.438204	-0.000626934
44	5	Il1b	0.439826	0.000963438
44	6	Il1b	0.439942	0.00104918
44	7	Il1b	0.440184	0.00126048
44	8	Il1b	0.439798	0.000843845
44	9	Il1b	0.438469	-0.000516212
44	10	Il1b	0.438466	-0.000549858
44	11	Il1b	0.440227	0.00118056
44	12	Il1b	0.440598	0.00152078
44	13	Il1b	0.440383	0.00127444
44	14	Il1b	0.438158	-0.000980496
44	15	Il1b	0.437828	-0.00134203
44	16	Il1b	0.438982	-0.000218507
44	17	Il1b	0.438075	-0.00115641
44	18	Il1b	0.438322	-0.000940347
44	19	Il1b	0.438619	-0.000673704
44	20	Il1b	0.438922	-0.000401578
44	21	Il1b	0.43573	-0.00362464
44	22	Il1b	0.435345	-0.00404038
44	23	Il1b	0.438161	-0.0012549
44	24	Il1b	0.440592	0.00114538
44	25	Il1b	0.442214	0.00273718
44	26	Il1b	0.444631	0.0051231
44	27	Il1b	0.44888	0.00934162
44	28	Il1b	0.461255	0.0216858
44	29	Il1b	0.485799	0.0461986
44	30	Il1b	0.528125	0.0884935
44	31	Il1b	0.608902	0.16924
44	32	Il1b	0.761718	0.322026
44	33	Il1b	1.03939	0.599669
44	34	Il1b	1.50674	1.06699
44	35	Il1b	2.16538	1.72559
44	36	Il1b	2.89118	2.45137
44	37	Il1b	3.43655	2.9967
44	38	Il1b	3.82903	3.38916
44	39	Il1b	4.15764	3.71773
44	40	Il1b	4.3396	3.89966
45	1	Il1b	0.49791	-0.00602611
45	2	Il1b	0.499378	-0.00402222
45	3	Il1b	0.5007	-0.00216481
45	4	Il1b	0.503385	0.00105623
45	5	Il1b	0.502952	0.0011599
45	6	Il1b	0.502286	0.00102943
45	7	Il1b	0.501368	0.000647316
45	8	Il1b	0.500592	0.000408133
45	9	Il1b	0.498771	-0.000876963
45	10	Il1b	0.498245	-0.000867237
45	11	Il1b	0.498249	-0.000327388
45	12	Il1b	0.498307	0.000266732
45	13	Il1b	0.498215	0.000711184
45	14	Il1b	0.495579	-0.00138868
45	15	Il1b	0.495159	-0.00127336
45	16	Il1b	0.49605	0.00015406
45	17	Il1b	0.494868	-0.000492104
45	18	Il1b	0.495761	0.000937553
45	19	Il1b	0.495795	0.00150691
45	20	Il1b	0.494392	0.000640355
45	21	Il1b	0.49207	-0.00114539
45	22	Il1b	0.492698	1.81326e-05
45	23	Il1b	0.498631	0.00648733
45	24	Il1b	0.504929	0.0133209
45	25	Il1b	0.511871	0.0207992
45	26	Il1b	0.530118	0.0395826
45	27	Il1b	0.560397	0.0703972
45	28	Il1b	0.618742	0.129278
45	29	Il1b	0.736092	0.247164
45	30	Il1b	0.950408	0.462017
45	31	Il1b	1.32634	0.83848
45	32	Il1b	1.91776	1.43044
45	33	Il1b	2.6901	2.20332
45	34	Il1b	3.3989	2.91265
45	35	Il1b	3.86467	3.37896
45	36	Il1b	4.23291	3.74774
45	37	Il1b	4.53309	4.04845
45	38	Il1b	4.76612	4.28202
45	39	Il1b	4.94461	4.46104
45	40	Il1b	5.0134	4.53036
46	1	Il1b	0.496195	0.00115437
46	2	Il1b	0.493981	-0.00116555
46	3	Il1b	0.493657	-0.00159458
46	4	Il1b	0.496775	0.00141907
46	5	Il1b	0.497495	0.00203376
46	6	Il1b	0.496357	0.000790442
46	7	Il1b	0.496428	0.000756627
46	8	Il1b	0.496397	0.000620649
46	9	Il1b	0.496228	0.000346239
46	10	Il1b	0.4959	-8.73145e-05
46	11	Il1b	0.495056	-0.0010357
46	12	Il1b	0.495188	-0.00100944
46	13	Il1b	0.49612	-0.000181996
46	14	Il1b	0.493516	-0.0028912
46	15	Il1b	0.493563	-0.00294951
46	16	Il1b	0.496627	9.57439e-06
46	17	Il1b	0.496057	-0.000666094
46	18	Il1b	0.496258	-0.000570001
46	19	Il1b	0.496761	-0.000171355
46	20	Il1b	0.498866	0.00182842
46	21	Il1b	0.500495	0.0033524
46	22	Il1b	0.502717	0.00546918
46	23	Il1b	0.51415	0.0167967
46	24	Il1b	0.534588	0.0371298
46	25	Il1b	0.571135	0.0735715
46	26	Il1b	0.639348	0.14168
46	27	Il1b	0.767678	0.269904
46	28	Il1b	1.00441	0.50653
46	29	Il1b	1.41302	0.91504
46	30	Il1b	2.03499	1.5369
46	31	Il1b	2.82095	2.32276
46	32	Il1b	3.52814	3.02984
46	33	Il1b	4.01679	3.51839
46	34	Il1b	4.376	3.87749
46	35	Il1b	4.61213	4.11352
46	36	Il1b	4.78528	4.28656
46	37	Il1b	4.9339	4.43508
46	38	Il1b	5.06421	4.56528
46	39	Il1b	5.16661	4.66757
46	40	Il1b	5.19189	4.69275
47	1	Il1b	0.453683	0.000177537
47	2	Il1b	0.452789	-0.000525426
47	3	Il1b	0.453356	0.000231864
47	4	Il1b	0.456755	0.00382252
47	5	Il1b	0.455039	0.00229728
47	6	Il1b	0.453287	0.000736459
47	7	Il1b	0.451157	-0.00120276
47	8	Il1b	0.450615	-0.00155406
47	9	Il1b	0.450597	-0.00138042
47	10	Il1b	0.450462	-0.00132414
47	11	Il1b	0.450113	-0.00148246
47	12	Il1b	0.450116	-0.00128864
47	13	Il1b	0.450653	-0.00056059
47	14	Il1b	0.450697	-0.000325287
47	15	Il1b	0.450375	-0.000456969
47	16	Il1b	0.44952	-0.00112068
47	17	Il1b	0.449596	-0.000853074
47	18	Il1b	0.448954	-0.00130457
47	19	Il1b	0.449198	-0.000869944
47	20	Il1b	0.451684	0.00180742
47	21	Il1b	0.454513	0.00482805
47	22	Il1b	0.456686	0.00719163
47	23	Il1b	0.466132	0.0168289
47	24	Il1b	0.482915	0.0338022
47	25	Il1b	0.512923	0.0640017
47	26	Il1b	0.574305	0.125574
47	27	Il1b	0.685233	0.236693
47	28	Il1b	0.891715	0.443367
47	29	Il1b	1.25476	0.806599
47	30	Il1b	1.81693	1.36897
47	31	Il1b	2.54923	2.10146
47	32	Il1b	3.25363	2.80605
47	33	Il1b	3.74135	3.29395
47	34	Il1b	4.0951	3.64789
47	35	Il1b	4.32168	3.87467
47	36	Il1b	4.49808	4.05126
47	37	Il1b	4.64308	4.19645
47	38	Il1b	4.76813	4.32169
47	39	Il1b	4.86879	4.42254
47	40	Il1b	4.88481	4.43875
48	1	Il1b	0.504483	-0.0027732
48	2	Il1b	0.505371	-0.00200327
48	3	Il1b	0.506407	-0.00108434
48	4	Il1b	0.509116	0.00150687
48	5	Il1b	0.509343	0.00161625
48	6	Il1b	0.508872	0.00102784
48	7	Il1b	0.508556	0.000594588
48	8	Il1b	0.508153	7.3535e-05
48	9	Il1b	0.507253	-0.000944025
48	10	Il1b	0.507173	-0.00114154
48	11	Il1b	0.508142	-0.000290022
48	12	Il1b	0.508403	-0.00014696
48	13	Il1b	0.508656	-1.16469e-05
48	14	Il1b	0.507385	-0.00140036
48	15	Il1b	0.507292	-0.00161082
48	16	Il1b	0.50872	-0.00030028
48	17	Il1b	0.508539	-0.000598591
48	18	Il1b	0.507798	-0.00145701
48	19	Il1b	0.508171	-0.00120213
48	20	Il1b	0.511174	0.00168334
48	21	Il1b	0.513293	0.0036853
48	22	Il1b	0.515461	0.00573523
48	23	Il1b	0.526898	0.0170549
48	24	Il1b	0.549358	0.0393972
48	25	Il1b	0.59051	0.0804316
48	26	Il1b	0.667172	0.156976
48	27	Il1b	0.807915	0.297601
48	28	Il1b	1.06228	0.551845
48	29	Il1b	1.4952	0.984647
48	30	Il1b	2.12894	1.61827
48	31	Il1b	2.86251	2.35173
48	32	Il1b	3.44771	2.93681
48	33	Il1b	3.8482	3.33718
48	34	Il1b	4.15695	3.64582
48	35	Il1b	4.35768	3.84643
48	36	Il1b	4.50772	3.99635
48	37	Il1b	4.63589	4.1244
48	38	Il1b	4.74643	4.23482
48	39	Il1b	4.84381	4.33208
48	40	Il1b	4.8609	4.34905
49	1	Il6	0.404391	-0.00234935
49	2	Il6	0.405062	-0.00182743
49	3	Il6	0.405075	-0.00196358
49	4	Il6	0.407464	0.000275671
49	5	Il6	0.408514	0.0011768
49	6	Il6	0.408302	0.000815464
49	7	Il6	0.408805	0.00116927
49	8	Il6	0.408583	0.00079709
49	9	Il6	0.407617	-0.000317376
49	10	Il6	0.407392	-0.000692238
49	11	Il6	0.407913	-0.000320283
49	12	Il6	0.408483	0.000100518
49	13	Il6	0.410357	0.0018246
49	14	Il6	0.409035	0.000353404
49	15	Il6	0.408517	-0.000313461
49	16	Il6	0.409164	0.000184409
49	17	Il6	0.409863	0.000733717
49	18	Il6	0.408801	-0.000477278
49	19	Il6	0.408523	-0.00090492
49	20	Il6	0.408851	-0.000725637
49	21	Il6	0.407187	-0.00253959
49	22	Il6	0.407125	-0.00275102
49	23	Il6	0.409468	-0.000556474
49	24	Il6	0.410497	0.000322925
49	25	Il6	0.410183	-0.000140866
49	26	Il6	0.410375	-9.78399e-05
49	27	Il6	0.410448	-0.000174202
49	28	Il6	0.411052	0.000281229
49	29	Il6	0.41486	0.00393966
49	30	Il6	0.419592	0.00852218
49	31	Il6	0.427309	0.0160901
49	32	Il6	0.444405	0.0330367
49	33	Il6	0.477647	0.0661295
49	34	Il6	0.541668	0.130001
49	35	Il6	0.655862	0.244046
49	36	Il6	0.868935	0.456969
[truncated: 1,884 more rows]

## Sheet: Multicomponent Data
Block Type	96-Well Block (0.2mL)
Calibration Background is expired	No
Calibration Background performed on	11-24-2020
Calibration Normalization FAM-ROX is expired	No
Calibration Normalization FAM-ROX performed on	11-24-2020
Calibration Normalization VIC-ROX is expired	No
Calibration Normalization VIC-ROX performed on	11-24-2020
Calibration Pure Dye CY3 is expired	Yes
Calibration Pure Dye CY3 performed on	03-26-2020
Calibration Pure Dye CY5 is expired	Yes
Calibration Pure Dye CY5 performed on	03-26-2020
Calibration Pure Dye FAM is expired	No
Calibration Pure Dye FAM performed on	11-24-2020
Calibration Pure Dye NED is expired	No
Calibration Pure Dye NED performed on	09-15-2020
Calibration Pure Dye ROX is expired	No
Calibration Pure Dye ROX performed on	11-24-2020
Calibration Pure Dye SYBR is expired	No
Calibration Pure Dye SYBR performed on	11-24-2020
Calibration Pure Dye TAMRA is expired	No
Calibration Pure Dye TAMRA performed on	11-24-2020
Calibration Pure Dye VIC is expired	No
Calibration Pure Dye VIC performed on	11-24-2020
Calibration ROI is expired	No
Calibration ROI performed on	11-24-2020
Calibration Uniformity is expired	No
Calibration Uniformity performed on	11-24-2020
Chemistry	SYBR_GREEN
Date Created	2021-05-17 13:17:39 PM EDT
Experiment Barcode
Experiment Comment
Experiment File Name	P:\ABI-2\Sapieha\Roberto\CNV B6\Choroid\2021-05-17 Adipoq-cre and adipoq-cre-prdm16 sham nad CNV choro Il1b and Il6n7-9.eds
Experiment Name	2021-05-17 Adipoq-cre and adipoq-cre-prdm16 sham nad CNV choro Il1b and Il6n7-9
Experiment Run End Time	2021-05-17 16:05:57 PM EDT
Experiment Type	Comparative Cт (ΔΔCт)
Instrument Name	278870006
Instrument Serial Number	278870006
Instrument Type	QuantStudio(TM) 7 Flex System
Passive Reference	ROX
Quantification Cycle Method	Ct
Signal Smoothing On	true
Stage/ Cycle where Analysis is performed	Stage 2, Step 2
User Name
Well	Well Position	Cycle	ROX	SYBR
1	A1	1	1.26766e+06	627347
2	A2	1	1.17814e+06	571329
3	A3	1	1112066	538445
4	A4	1	1.12528e+06	518651
5	A5	1	1.12082e+06	506147
6	A6	1	1.12197e+06	514831
7	A7	1	1.05374e+06	471616
8	A8	1	1.01619e+06	489932
9	A9	1	965024	452364
10	A10	1	974105	488254
11	A11	1	926583	405677
12	A12	1	1.40957e+06	765500
13	B1	1	1266297	606669
14	B2	1	1.16185e+06	640598
15	B3	1	1.17169e+06	547813
16	B4	1	1.17519e+06	531714
17	B5	1	1.17237e+06	543098
18	B6	1	1.12831e+06	491369
19	B7	1	1070600	486972
20	B8	1	1.06378e+06	481685
21	B9	1	1.01915e+06	469480
22	B10	1	990736	485980
23	B11	1	1.32667e+06	706739
24	B12	1	2155704	1.17723e+06
25	C1	1	1.2106e+06	628166
26	C2	1	1.27335e+06	562915
27	C3	1	1.24064e+06	654920
28	C4	1	1.22095e+06	545247
29	C5	1	1.212e+06	542348
30	C6	1	1.16676e+06	494127
31	C7	1	1083174	451285
32	C8	1	1.03916e+06	461268
33	C9	1	921944	396012
34	C10	1	1.18414e+06	577115
35	C11	1	1.45736e+06	746863
36	C12	1	1.36184e+06	641428
37	D1	1	866294	371813
38	D2	1	1.13977e+06	597271
39	D3	1	1204390	548934
40	D4	1	1.25372e+06	565376
41	D5	1	1.29252e+06	544804
42	D6	1	1.15556e+06	480919
43	D7	1	1070692	460962
44	D8	1	1017852	442761
45	D9	1	1.1437e+06	569462
46	D10	1	1.3039e+06	646988
47	D11	1	1.12322e+06	509588
48	D12	1	889871	448925
49	E1	1	1.0083e+06	407750
50	E2	1	1.1089e+06	468387
51	E3	1	1.07961e+06	497012
52	E4	1	1.20746e+06	478871
53	E5	1	1.17912e+06	477168
54	E6	1	1200947	473907
55	E7	1	1.28223e+06	531139
56	E8	1	1436926	600143
57	E9	1	1.32464e+06	620555
58	E10	1	1.23269e+06	543249
59	E11	1	1.08849e+06	457841
60	E12	1	798773	306178
61	F1	1	1.16096e+06	475728
62	F2	1	1.34994e+06	610565
63	F3	1	1.15371e+06	478021
64	F4	1	1.05956e+06	444241
65	F5	1	1.14629e+06	460840
66	F6	1	1.15295e+06	456585
67	F7	1	1.21769e+06	540481
68	F8	1	1.24275e+06	490424
69	F9	1	1.22744e+06	488016
70	F10	1	1218194	532109
71	F11	1	1.31058e+06	653624
72	F12	1	1.21793e+06	571375
73	G1	1	1670519	756180
74	G2	1	1.11928e+06	425691
75	G3	1	1.07389e+06	369081
76	G4	1
77	G5	1
78	G6	1
79	G7	1
80	G8	1
81	G9	1
82	G10	1
83	G11	1
84	G12	1
85	H1	1
86	H2	1
87	H3	1
88	H4	1
89	H5	1
90	H6	1
91	H7	1
92	H8	1
93	H9	1
94	H10	1
95	H11	1
96	H12	1
1	A1	2	1.27426e+06	630409
2	A2	2	1.18196e+06	572000
3	A3	2	1.11661e+06	538646
4	A4	2	1.12826e+06	520846
5	A5	2	1124134	507787
6	A6	2	1.12364e+06	515078
7	A7	2	1.05529e+06	474321
8	A8	2	1.0187e+06	489457
9	A9	2	964960	455065
10	A10	2	973785	488551
11	A11	2	927238	405929
12	A12	2	1.41555e+06	767742
13	B1	2	1.2728e+06	610965
14	B2	2	1.16459e+06	643077
15	B3	2	1173004	548091
16	B4	2	1.17698e+06	531934
17	B5	2	1173978	544769
18	B6	2	1.12872e+06	490794
19	B7	2	1.07258e+06	486071
20	B8	2	1.06221e+06	480932
21	B9	2	1.01668e+06	470701
22	B10	2	991969	486194
23	B11	2	1.33016e+06	710046
24	B12	2	2.16016e+06	1.17947e+06
25	C1	2	1.21446e+06	629380
26	C2	2	1.27636e+06	565608
27	C3	2	1.24203e+06	653541
28	C4	2	1.2228e+06	545413
29	C5	2	1.21262e+06	543869
30	C6	2	1.16985e+06	496135
31	C7	2	1.08384e+06	453790
32	C8	2	1.03699e+06	462241
33	C9	2	923520	396023
34	C10	2	1.18513e+06	576196
35	C11	2	1.46e+06	748906
36	C12	2	1.36772e+06	644644
37	D1	2	869543	373751
38	D2	2	1.14191e+06	594401
39	D3	2	1.2077e+06	550962
40	D4	2	1.25588e+06	563832
41	D5	2	1.2954e+06	545291
42	D6	2	1.1564e+06	481733
43	D7	2	1.0719e+06	461446
44	D8	2	1.01726e+06	444742
45	D9	2	1.14378e+06	571179
46	D10	2	1.30339e+06	643851
47	D11	2	1.12228e+06	508156
48	D12	2	890470	450017
49	E1	2	1012089	409959
50	E2	2	1.11065e+06	469431
51	E3	2	1.0809e+06	497047
52	E4	2	1.21159e+06	481145
53	E5	2	1.18192e+06	478352
54	E6	2	1.20509e+06	475820
55	E7	2	1.28159e+06	531288
56	E8	2	1.43982e+06	604580
57	E9	2	1.32786e+06	620788
58	E10	2	1.23337e+06	544604
59	E11	2	1.0887e+06	457621
60	E12	2	799307	306733
61	F1	2	1.16597e+06	478362
62	F2	2	1.35242e+06	611213
63	F3	2	1.15801e+06	480484
64	F4	2	1.06164e+06	444760
65	F5	2	1.14797e+06	461523
66	F6	2	1.15772e+06	458476
67	F7	2	1.2199e+06	543430
68	F8	2	1.24493e+06	490136
69	F9	2	1.2267e+06	488786
70	F10	2	1.21641e+06	533237
71	F11	2	1.31218e+06	651298
72	F12	2	1.22088e+06	571989
73	G1	2	1.67472e+06	756945
74	G2	2	1.12421e+06	426755
75	G3	2	1.07712e+06	369067
76	G4	2
77	G5	2
78	G6	2
79	G7	2
80	G8	2
81	G9	2
82	G10	2
83	G11	2
84	G12	2
85	H1	2
86	H2	2
87	H3	2
88	H4	2
89	H5	2
90	H6	2
91	H7	2
92	H8	2
93	H9	2
94	H10	2
95	H11	2
96	H12	2
1	A1	3	1.28617e+06	635802
2	A2	3	1.18535e+06	575976
3	A3	3	1.12058e+06	541378
4	A4	3	1.13295e+06	523139
5	A5	3	1.12849e+06	517008
6	A6	3	1.1258e+06	516250
7	A7	3	1.05881e+06	475999
8	A8	3	1.02079e+06	489835
9	A9	3	966178	456954
10	A10	3	974646	490091
11	A11	3	928622	407078
12	A12	3	1.42371e+06	774773
13	B1	3	1281710	615560
14	B2	3	1.16738e+06	645527
15	B3	3	1.1749e+06	549624
16	B4	3	1.17935e+06	535535
17	B5	3	1.17611e+06	546506
18	B6	3	1.13061e+06	492012
19	B7	3	1.08079e+06	486727
20	B8	3	1.06242e+06	480828
21	B9	3	1.01685e+06	472676
22	B10	3	993553	487333
23	B11	3	1.33346e+06	713915
24	B12	3	2.16484e+06	1185735
25	C1	3	1220284	631408
26	C2	3	1.27934e+06	568435
27	C3	3	1.24433e+06	653373
28	C4	3	1.22483e+06	547420
29	C5	3	1.21458e+06	545054
30	C6	3	1.17214e+06	497150
31	C7	3	1.08504e+06	456263
32	C8	3	1.03718e+06	465207
33	C9	3	924688	397405
34	C10	3	1.18687e+06	576914
35	C11	3	1.46512e+06	751742
36	C12	3	1.37368e+06	647808
37	D1	3	874117	375653
38	D2	3	1.14426e+06	593207
39	D3	3	1.21054e+06	553151
40	D4	3	1.25781e+06	564252
41	D5	3	1.2978e+06	546922
42	D6	3	1.15789e+06	482946
43	D7	3	1.07317e+06	466494
44	D8	3	1.01858e+06	446167
45	D9	3	1145314	573458
46	D10	3	1.30445e+06	643951
47	D11	3	1.1229e+06	509075
48	D12	3	891873	451651
49	E1	3	1.01704e+06	411977
50	E2	3	1.11285e+06	471255
51	E3	3	1.08282e+06	497204
52	E4	3	1.21732e+06	483832
53	E5	3	1.18442e+06	481856
54	E6	3	1.20844e+06	479560
55	E7	3	1.28277e+06	534804
56	E8	3	1.4433e+06	610261
57	E9	3	1330996	625181
58	E10	3	1.23499e+06	547667
59	E11	3	1.09001e+06	458084
60	E12	3	800596	307734
61	F1	3	1.17077e+06	480721
62	F2	3	1.3553e+06	613209
63	F3	3	1.16362e+06	485498
64	F4	3	1.06403e+06	445996
65	F5	3	1.14984e+06	462815
66	F6	3	1162479	460503
67	F7	3	1.22322e+06	548037
68	F8	3	1.24789e+06	491566
69	F9	3	1.22766e+06	490139
70	F10	3	1216968	534453
71	F11	3	1.31454e+06	651376
72	F12	3	1.22374e+06	573505
73	G1	3	1.68099e+06	759486
74	G2	3	1.13009e+06	428371
75	G3	3	1.07992e+06	369859
76	G4	3
77	G5	3
78	G6	3
79	G7	3
80	G8	3
81	G9	3
82	G10	3
83	G11	3
84	G12	3
85	H1	3
86	H2	3
87	H3	3
88	H4	3
89	H5	3
90	H6	3
91	H7	3
92	H8	3
93	H9	3
94	H10	3
95	H11	3
96	H12	3
1	A1	4	1.3015e+06	646010
2	A2	4	1.19434e+06	583470
3	A3	4	1.13103e+06	549203
4	A4	4	1.14281e+06	530547
5	A5	4	1.13815e+06	524229
6	A6	4	1.13403e+06	522165
7	A7	4	1.06776e+06	479302
8	A8	4	1.02805e+06	493599
9	A9	4	973997	461181
10	A10	4	981376	497582
11	A11	4	936066	412977
12	A12	4	1.43837e+06	791579
13	B1	4	1293766	624749
14	B2	4	1.17761e+06	652992
15	B3	4	1.18366e+06	557222
16	B4	4	1.18937e+06	542637
17	B5	4	1.18551e+06	552844
18	B6	4	1.1403e+06	499238
19	B7	4	1.09058e+06	492900
20	B8	4	1.06919e+06	483410
21	B9	4	1025214	478918
22	B10	4	1.00115e+06	493526
23	B11	4	1.34561e+06	721922
24	B12	4	2182420	1.20269e+06
25	C1	4	1.23135e+06	640054
26	C2	4	1.28958e+06	576054
27	C3	4	1.25468e+06	657165
28	C4	4	1.23326e+06	553444
29	C5	4	1.22454e+06	548716
30	C6	4	1.17979e+06	499892
31	C7	4	1.09192e+06	463387
32	C8	4	1.0449e+06	471026
33	C9	4	929604	403438
34	C10	4	1.19579e+06	583738
35	C11	4	1.47819e+06	761736
36	C12	4	1.38764e+06	654897
37	D1	4	883957	380853
38	D2	4	1.15361e+06	594604
39	D3	4	1.2197e+06	560134
40	D4	4	1.26532e+06	570688
41	D5	4	1306051	554024
42	D6	4	1.16602e+06	488084
43	D7	4	1.07914e+06	476015
44	D8	4	1.02723e+06	450138
45	D9	4	1.15466e+06	581236
46	D10	4	1.31319e+06	652358
47	D11	4	1130599	516407
48	D12	4	899353	457875
49	E1	4	1.02583e+06	417990
50	E2	4	1.12156e+06	478407
51	E3	4	1.09122e+06	499787
52	E4	4	1227822	492176
53	E5	4	1193213	486457
54	E6	4	1.21906e+06	487117
55	E7	4	1.29279e+06	544900
56	E8	4	1.45748e+06	618129
57	E9	4	1.34222e+06	635005
58	E10	4	1.24428e+06	553823
59	E11	4	1.09833e+06	461969
60	E12	4	807624	311959
61	F1	4	1.18106e+06	487552
62	F2	4	1.36662e+06	622192
63	F3	4	1.1766e+06	495302
64	F4	4	1.07319e+06	451054
65	F5	4	1157975	467450
66	F6	4	1.17204e+06	466987
67	F7	4	1.23648e+06	558640
68	F8	4	1.25672e+06	500174
69	F9	4	1.23605e+06	495707
70	F10	4	1.22628e+06	539130
71	F11	4	1.32519e+06	657514
72	F12	4	1.23422e+06	580299
73	G1	4	1.69889e+06	768920
74	G2	4	1140270	434521
75	G3	4	1.08922e+06	373837
76	G4	4
77	G5	4
78	G6	4
79	G7	4
80	G8	4
81	G9	4
82	G10	4
83	G11	4
84	G12	4
85	H1	4
86	H2	4
87	H3	4
88	H4	4
89	H5	4
90	H6	4
91	H7	4
92	H8	4
93	H9	4
94	H10	4
95	H11	4
96	H12	4
1	A1	5	1.32149e+06	656783
2	A2	5	1.21001e+06	591521
3	A3	5	1.14612e+06	558561
4	A4	5	1.1585e+06	538718
5	A5	5	1152796	529008
6	A6	5	1.14749e+06	528916
7	A7	5	1.08078e+06	486227
8	A8	5	1.04158e+06	499355
9	A9	5	986824	466234
10	A10	5	993488	505329
11	A11	5	948642	420178
12	A12	5	1.46128e+06	809760
13	B1	5	1.31194e+06	633398
14	B2	5	1193899	661028
15	B3	5	1.19802e+06	565452
16	B4	5	1.20452e+06	549642
17	B5	5	1.20053e+06	561692
18	B6	5	1.15279e+06	505437
19	B7	5	1.10435e+06	500893
20	B8	5	1.08197e+06	489932
21	B9	5	1.03804e+06	485353
22	B10	5	1015039	502106
23	B11	5	1.36688e+06	730568
24	B12	5	2.21197e+06	1.21918e+06
25	C1	5	1.24927e+06	650707
26	C2	5	1304980	583935
27	C3	5	1.26989e+06	663801
28	C4	5	1.24767e+06	557660
29	C5	5	1237955	553802
30	C6	5	1.19521e+06	507569
31	C7	5	1.10639e+06	470520
32	C8	5	1.05704e+06	476743
33	C9	5	941199	408108
34	C10	5	1.21105e+06	593671
35	C11	5	1.49965e+06	771274
36	C12	5	1.40777e+06	664098
37	D1	5	896259	388652
38	D2	5	1168737	597065
39	D3	5	1235086	567059
40	D4	5	1279397	578615
41	D5	5	1.32112e+06	559931
42	D6	5	1.18071e+06	494509
43	D7	5	1.09104e+06	483758
44	D8	5	1.03849e+06	456753
45	D9	5	1.16886e+06	587881
46	D10	5	1.32915e+06	661246
47	D11	5	1.14525e+06	521132
48	D12	5	911402	464216
49	E1	5	1.04039e+06	425013
50	E2	5	1.13571e+06	485142
51	E3	5	1.10334e+06	504492
52	E4	5	1.24426e+06	498796
53	E5	5	1.20882e+06	492207
54	E6	5	1.23816e+06	494036
55	E7	5	1.31035e+06	554670
56	E8	5	1.48027e+06	628249
57	E9	5	1.36057e+06	643205
58	E10	5	1.26085e+06	558948
59	E11	5	1.11335e+06	468839
60	E12	5	819039	316405
61	F1	5	1197940	495389
62	F2	5	1.38437e+06	631465
63	F3	5	1.19274e+06	503982
64	F4	5	1.08691e+06	458895
65	F5	5	1.17257e+06	472494
66	F6	5	1.18727e+06	474001
67	F7	5	1.25374e+06	570786
68	F8	5	1.273e+06	510966
69	F9	5	1.25044e+06	501436
70	F10	5	1.24234e+06	545813
71	F11	5	1.34175e+06	663825
72	F12	5	1251528	587884
73	G1	5	1723484	780193
74	G2	5	1.15727e+06	440463
75	G3	5	1104697	377718
76	G4	5
77	G5	5
78	G6	5
79	G7	5
80	G8	5
81	G9	5
82	G10	5
83	G11	5
84	G12	5
85	H1	5
86	H2	5
87	H3	5
88	H4	5
89	H5	5
90	H6	5
91	H7	5
92	H8	5
93	H9	5
94	H10	5
95	H11	5
96	H12	5
1	A1	6	1.32933e+06	659485
2	A2	6	1.21614e+06	593850
3	A3	6	1.15194e+06	560510
4	A4	6	1164651	539877
5	A5	6	1.15829e+06	521626
6	A6	6	1.15251e+06	530153
7	A7	6	1.08565e+06	488711
8	A8	6	1.0464e+06	500026
9	A9	6	991050	467096
10	A10	6	998259	506295
11	A11	6	952895	421850
12	A12	6	1.46964e+06	815076
13	B1	6	1.32088e+06	634996
14	B2	6	1199014	662136
15	B3	6	1.20259e+06	567068
16	B4	6	1.20871e+06	550614
17	B5	6	1.20457e+06	563047
18	B6	6	1.15652e+06	506850
19	B7	6	1.10855e+06	501859
20	B8	6	1.08521e+06	491913
21	B9	6	1.04143e+06	486466
22	B10	6	1.0197e+06	504732
23	B11	6	1.37322e+06	732461
24	B12	6	2222620	1.22226e+06
25	C1	6	1.2545e+06	652827
26	C2	6	1.31057e+06	585560
27	C3	6	1.27469e+06	664253
28	C4	6	1.25112e+06	557823
29	C5	6	1.2401e+06	552803
30	C6	6	1.19865e+06	508502
31	C7	6	1.11046e+06	472263
32	C8	6	1.05987e+06	477557
33	C9	6	945045	408307
34	C10	6	1.21535e+06	596693
35	C11	6	1.50724e+06	773125
36	C12	6	1.41436e+06	666659
37	D1	6	902120	390778
38	D2	6	1173103	597371
39	D3	6	1.23942e+06	567805
40	D4	6	1.28253e+06	579664
41	D5	6	1.32582e+06	560493
42	D6	6	1.18425e+06	495084
43	D7	6	1.09589e+06	486708
44	D8	6	1.04489e+06	459693
45	D9	6	1.17183e+06	588591
46	D10	6	1.3348e+06	662535
47	D11	6	1.14935e+06	520986
48	D12	6	915248	465744
49	E1	6	1.04572e+06	426969
50	E2	6	1141936	485985
51	E3	6	1.10717e+06	502877
52	E4	6	1.24899e+06	500690
53	E5	6	1.21535e+06	494692
54	E6	6	1.24488e+06	496802
55	E7	6	1.31429e+06	557380
56	E8	6	1.48775e+06	631960
57	E9	6	1367541	646480
58	E10	6	1.26532e+06	559400
59	E11	6	1.11848e+06	469934
60	E12	6	822104	316821
61	F1	6	1.20415e+06	496687
62	F2	6	1390493	634057
63	F3	6	1.19893e+06	505212
64	F4	6	1.09242e+06	460377
65	F5	6	1.17776e+06	473813
66	F6	6	1.19384e+06	477093
67	F7	6	1.26599e+06	577329
68	F8	6	1.27993e+06	513738
69	F9	6	1.25581e+06	502226
70	F10	6	1.24724e+06	547148
71	F11	6	1.34663e+06	665104
72	F12	6	1.25638e+06	590450
73	G1	6	1.73292e+06	782681
74	G2	6	1.16281e+06	441138
75	G3	6	1.10891e+06	378718
76	G4	6
77	G5	6
78	G6	6
79	G7	6
80	G8	6
81	G9	6
82	G10	6
83	G11	6
84	G12	6
85	H1	6
86	H2	6
87	H3	6
88	H4	6
89	H5	6
90	H6	6
91	H7	6
92	H8	6
93	H9	6
94	H10	6
95	H11	6
96	H12	6
1	A1	7	1.33272e+06	660864
2	A2	7	1.21562e+06	594018
3	A3	7	1.1536e+06	560883
4	A4	7	1.16542e+06	539201
5	A5	7	1157791	518044
6	A6	7	1153876	530620
7	A7	7	1.08612e+06	488556
8	A8	7	1.047e+06	498531
9	A9	7	990384	466574
10	A10	7	998587	505132
11	A11	7	953562	421858
12	A12	7	1.47213e+06	815549
13	B1	7	1322352	636241
14	B2	7	1.19979e+06	660002
15	B3	7	1.20149e+06	567487
16	B4	7	1.20865e+06	549493
17	B5	7	1.20325e+06	562107
18	B6	7	1.1553e+06	507664
19	B7	7	1.10728e+06	500384
20	B8	7	1.08267e+06	491512
21	B9	7	1.04049e+06	485544
22	B10	7	1.01995e+06	503783
23	B11	7	1.37375e+06	733835
24	B12	7	2.22184e+06	1.22338e+06
25	C1	7	1254187	653757
26	C2	7	1.31147e+06	585430
27	C3	7	1.27487e+06	661023
28	C4	7	1.25066e+06	556546
29	C5	7	1.23694e+06	548808
30	C6	7	1.19685e+06	506011
31	C7	7	1.10777e+06	472033
32	C8	7	1.05806e+06	475648
33	C9	7	945103	408024
34	C10	7	1.21431e+06	596114
35	C11	7	1.50855e+06	770706
36	C12	7	1.41416e+06	664636
37	D1	7	903778	390416
38	D2	7	1.17315e+06	596942
39	D3	7	1237247	566604
40	D4	7	1.27997e+06	578305
41	D5	7	1.32569e+06	559485
42	D6	7	1.18113e+06	492875
43	D7	7	1.09748e+06	488368
44	D8	7	1.04558e+06	460248
45	D9	7	1.17228e+06	587745
46	D10	7	1.333e+06	661740
47	D11	7	1.14894e+06	518350
48	D12	7	914929	465293
49	E1	7	1.04668e+06	427888
50	E2	7	1.14297e+06	484344
51	E3	7	1.10822e+06	500283
52	E4	7	1.25006e+06	502457
53	E5	7	1.21631e+06	495645
54	E6	7	1244164	497052
55	E7	7	1.31417e+06	557247
56	E8	7	1.48854e+06	632593
57	E9	7	1.37097e+06	647013
58	E10	7	1.26479e+06	558504
59	E11	7	1.11693e+06	468696
60	E12	7	821526	314922
61	F1	7	1.20493e+06	496785
62	F2	7	1.3906e+06	632842
63	F3	7	1199978	504842
64	F4	7	1.09365e+06	460476
65	F5	7	1.17844e+06	474685
66	F6	7	1.19615e+06	477192
67	F7	7	1.28435e+06	585446
68	F8	7	1.28208e+06	513769
69	F9	7	1255115	501884
70	F10	7	1.2484e+06	545742
71	F11	7	1.34723e+06	663406
72	F12	7	1.2572e+06	590278
73	G1	7	1.73457e+06	782448
74	G2	7	1.16335e+06	440320
75	G3	7	1110071	378381
76	G4	7
77	G5	7
78	G6	7
79	G7	7
80	G8	7
81	G9	7
82	G10	7
83	G11	7
84	G12	7
85	H1	7
86	H2	7
87	H3	7
88	H4	7
89	H5	7
90	H6	7
91	H7	7
92	H8	7
93	H9	7
94	H10	7
95	H11	7
96	H12	7
1	A1	8	1.33341e+06	660598
2	A2	8	1.21531e+06	593541
3	A3	8	1.15374e+06	560450
4	A4	8	1.16509e+06	538548
5	A5	8	1.15707e+06	516922
6	A6	8	1.1535e+06	530273
7	A7	8	1.08527e+06	488581
8	A8	8	1046840	497209
9	A9	8	989932	465851
10	A10	8	997876	504753
11	A11	8	952997	421634
12	A12	8	1.47217e+06	815036
13	B1	8	1.32254e+06	635750
14	B2	8	1199845	658677
15	B3	8	1.20044e+06	566592
16	B4	8	1.2078e+06	548660
17	B5	8	1202011	561648
18	B6	8	1.15392e+06	507206
19	B7	8	1.10616e+06	499130
20	B8	8	1.08143e+06	491189
21	B9	8	1.03976e+06	484366
22	B10	8	1.01967e+06	503160
23	B11	8	1.37339e+06	733610
24	B12	8	2.22106e+06	1.22244e+06
25	C1	8	1.25399e+06	653090
26	C2	8	1.31095e+06	585083
27	C3	8	1273965	659409
28	C4	8	1.24959e+06	555630
29	C5	8	1.23531e+06	547278
30	C6	8	1.19504e+06	504866
31	C7	8	1.10654e+06	471621
32	C8	8	1056854	474586
33	C9	8	944258	408461
34	C10	8	1.21305e+06	595142
35	C11	8	1.50749e+06	769266
36	C12	8	1.41322e+06	662963
37	D1	8	903492	389813
38	D2	8	1.17228e+06	596367
39	D3	8	1.2362e+06	565969
40	D4	8	1.2784e+06	577448
41	D5	8	1.32379e+06	557772
42	D6	8	1.17962e+06	491331
43	D7	8	1.09722e+06	488470
44	D8	8	1.04482e+06	459512
45	D9	8	1.172e+06	586694
46	D10	8	1.3316e+06	661004
47	D11	8	1148270	517427
48	D12	8	914102	464504
49	E1	8	1.04618e+06	427452
50	E2	8	1.14191e+06	483678
51	E3	8	1.10755e+06	498717
52	E4	8	1.24949e+06	502224
53	E5	8	1216223	495846
54	E6	8	1.24372e+06	496928
55	E7	8	1.31362e+06	557394
56	E8	8	1.48875e+06	632222
57	E9	8	1.37091e+06	646380
58	E10	8	1.26399e+06	558106
59	E11	8	1.11508e+06	467532
60	E12	8	820426	313769
61	F1	8	1.20456e+06	496195
62	F2	8	1.39006e+06	631979
63	F3	8	1.19997e+06	504696
64	F4	8	1093403	460081
65	F5	8	1178086	474069
66	F6	8	1.19622e+06	476756
67	F7	8	1.28788e+06	587474
68	F8	8	1281838	513585
69	F9	8	1.25469e+06	501033
70	F10	8	1.24789e+06	545089
71	F11	8	1.34687e+06	662058
72	F12	8	1.25644e+06	589275
73	G1	8	1.73465e+06	781239
74	G2	8	1.1633e+06	439356
75	G3	8	1.10982e+06	378239
76	G4	8
77	G5	8
78	G6	8
79	G7	8
80	G8	8
81	G9	8
82	G10	8
83	G11	8
84	G12	8
85	H1	8
86	H2	8
87	H3	8
88	H4	8
89	H5	8
90	H6	8
91	H7	8
92	H8	8
93	H9	8
94	H10	8
95	H11	8
96	H12	8
1	A1	9	1.33416e+06	659892
2	A2	9	1.21713e+06	592558
3	A3	9	1155147	559612
4	A4	9	1.16551e+06	537823
5	A5	9	1.1571e+06	514907
6	A6	9	1.15269e+06	529439
7	A7	9	1.08353e+06	490347
8	A8	9	1.04768e+06	494131
9	A9	9	990580	464606
10	A10	9	996597	505428
11	A11	9	949978	419834
12	A12	9	1472917	814918
13	B1	9	1.32532e+06	634067
14	B2	9	1.20145e+06	656771
15	B3	9	1.19932e+06	563755
16	B4	9	1206324	547525
17	B5	9	1.20018e+06	561904
18	B6	9	1.15138e+06	505705
19	B7	9	1.10503e+06	496487
20	B8	9	1.08049e+06	491331
21	B9	9	1.03935e+06	481703
22	B10	9	1.0202e+06	503038
23	B11	9	1.37379e+06	732834
24	B12	9	2.22219e+06	1.21929e+06
25	C1	9	1.25578e+06	650818
26	C2	9	1.31028e+06	583949
27	C3	9	1.27218e+06	656832
28	C4	9	1247395	554063
29	C5	9	1.23326e+06	545576
30	C6	9	1.19123e+06	503681
31	C7	9	1.10599e+06	471653
32	C8	9	1.05523e+06	473317
33	C9	9	942488	408024
34	C10	9	1.21085e+06	593310
35	C11	9	1.50463e+06	767444
36	C12	9	1.41239e+06	659979
37	D1	9	903276	389150
38	D2	9	1.17067e+06	594972
39	D3	9	1236240	565755
40	D4	9	1.27625e+06	576327
41	D5	9	1.31833e+06	552867
42	D6	9	1.17829e+06	488221
43	D7	9	1.0956e+06	486483
44	D8	9	1.04364e+06	457605
45	D9	9	1.17179e+06	584456
46	D10	9	1.32993e+06	659948
47	D11	9	1.14767e+06	517135
48	D12	9	912831	463036
49	E1	9	1.04556e+06	426187
50	E2	9	1139083	483745
51	E3	9	1105588	495275
52	E4	9	1.24826e+06	501031
53	E5	9	1217465	493867
54	E6	9	1.2453e+06	497955
55	E7	9	1.31307e+06	559753
56	E8	9	1.49151e+06	631029
57	E9	9	1.36977e+06	644267
58	E10	9	1.26309e+06	558445
59	E11	9	1.11125e+06	464936
60	E12	9	818077	311837
61	F1	9	1.20491e+06	494998
62	F2	9	1.39021e+06	631313
63	F3	9	1.20158e+06	505893
64	F4	9	1.09348e+06	459443
65	F5	9	1.17809e+06	471801
66	F6	9	1.19689e+06	476491
67	F7	9	1.28732e+06	590100
68	F8	9	1.28126e+06	513300
69	F9	9	1.25576e+06	498924
70	F10	9	1.24652e+06	544983
71	F11	9	1.34685e+06	659423
72	F12	9	1.25461e+06	586848
73	G1	9	1736709	778088
74	G2	9	1164982	437302
75	G3	9	1.10955e+06	378921
76	G4	9
77	G5	9
78	G6	9
79	G7	9
80	G8	9
81	G9	9
82	G10	9
83	G11	9
84	G12	9
85	H1	9
86	H2	9
87	H3	9
88	H4	9
89	H5	9
90	H6	9
91	H7	9
92	H8	9
93	H9	9
94	H10	9
95	H11	9
96	H12	9
1	A1	10	1.33568e+06	660512
2	A2	10	1.21817e+06	593394
3	A3	10	1.15626e+06	560302
4	A4	10	1.16646e+06	538419
5	A5	10	1.15749e+06	515120
6	A6	10	1.15323e+06	529928
7	A7	10	1.08408e+06	492704
8	A8	10	1.0482e+06	493939
9	A9	10	991181	464487
10	A10	10	996967	506111
11	A11	10	950127	419765
12	A12	10	1.47422e+06	816371
13	B1	10	1.32677e+06	634009
14	B2	10	1202530	657167
15	B3	10	1.19943e+06	563709
16	B4	10	1.20645e+06	547552
17	B5	10	1.2003e+06	562409
18	B6	10	1151842	505702
19	B7	10	1.10542e+06	496368
20	B8	10	1.0805e+06	491904
21	B9	10	1.03975e+06	481727
22	B10	10	1.02091e+06	503822
23	B11	10	1.37472e+06	733321
24	B12	10	2.22399e+06	1220092
25	C1	10	1.25693e+06	650573
26	C2	10	1.311e+06	584113
27	C3	10	1.27249e+06	656771
28	C4	10	1.24762e+06	554056
29	C5	10	1.23366e+06	545357
30	C6	10	1.19138e+06	503307
31	C7	10	1.10693e+06	471995
32	C8	10	1.05543e+06	473249
33	C9	10	942922	408035
34	C10	10	1.21131e+06	593248
35	C11	10	1.50522e+06	767281
36	C12	10	1.41325e+06	659956
37	D1	10	903801	389279
38	D2	10	1171245	595136
39	D3	10	1.23651e+06	565945
40	D4	10	1.27644e+06	576384
41	D5	10	1.31768e+06	552386
42	D6	10	1.17849e+06	487885
43	D7	10	1095681	486465
44	D8	10	1.04429e+06	457886
45	D9	10	1.1725e+06	584190
46	D10	10	1.33057e+06	659828
47	D11	10	1.14807e+06	517164
48	D12	10	913382	463243
49	E1	10	1.04632e+06	426261
50	E2	10	1.13888e+06	484247
51	E3	10	1105790	494654
52	E4	10	1.24908e+06	500983
53	E5	10	1.21821e+06	493992
54	E6	10	1.24683e+06	499206
55	E7	10	1.31397e+06	560660
56	E8	10	1.49319e+06	631222
57	E9	10	1.37051e+06	643940
58	E10	10	1.26356e+06	558924
59	E11	10	1.11111e+06	464438
60	E12	10	818057	311769
61	F1	10	1206249	495104
62	F2	10	1.39093e+06	632069
63	F3	10	1.20318e+06	506853
64	F4	10	1.09455e+06	459577
65	F5	10	1179171	471168
66	F6	10	1.19863e+06	476748
67	F7	10	1.28792e+06	590947
68	F8	10	1282411	513540
69	F9	10	1256578	499062
70	F10	10	1.24737e+06	545033
71	F11	10	1.34782e+06	658970
72	F12	10	1.25505e+06	587028
73	G1	10	1.73871e+06	777992
74	G2	10	1.16594e+06	437537
75	G3	10	1.11047e+06	379006
76	G4	10
77	G5	10
78	G6	10
79	G7	10
80	G8	10
81	G9	10
82	G10	10
83	G11	10
84	G12	10
85	H1	10
86	H2	10
87	H3	10
88	H4	10
89	H5	10
90	H6	10
91	H7	10
92	H8	10
93	H9	10
94	H10	10
95	H11	10
96	H12	10
1	A1	11	1.34342e+06	665268
2	A2	11	1.22228e+06	598962
3	A3	11	1.16115e+06	565096
4	A4	11	1.17161e+06	542742
5	A5	11	1160691	518805
6	A6	11	1.15768e+06	533703
7	A7	11	1.08949e+06	502618
8	A8	11	1.051e+06	496718
9	A9	11	994259	466256
10	A10	11	1.00094e+06	509482
11	A11	11	955101	422371
12	A12	11	1.48093e+06	824209
13	B1	11	1.33203e+06	636921
14	B2	11	1.20697e+06	661779
15	B3	11	1.20236e+06	567357
16	B4	11	1.20993e+06	549800
17	B5	11	1.204e+06	565590
18	B6	11	1.15744e+06	508156
19	B7	11	1.10969e+06	499662
20	B8	11	1.08257e+06	494904
21	B9	11	1.04299e+06	485395
22	B10	11	1.0247e+06	508163
23	B11	11	1.37995e+06	737477
24	B12	11	2.23232e+06	1.22817e+06
25	C1	11	1.26166e+06	653090
26	C2	11	1.31621e+06	587260
27	C3	11	1.27699e+06	659572
28	C4	11	1.25208e+06	556323
29	C5	11	1.23852e+06	546763
30	C6	11	1.19713e+06	503864
31	C7	11	1.11252e+06	474596
32	C8	11	1.05895e+06	475156
33	C9	11	947640	409618
34	C10	11	1.21672e+06	595873
35	C11	11	1.51227e+06	769661
36	C12	11	1419528	664039
37	D1	11	907787	391694
38	D2	11	1176661	597481
39	D3	11	1.23914e+06	568055
40	D4	11	1.28063e+06	578644
41	D5	11	1.32182e+06	556006
42	D6	11	1.18184e+06	490314
43	D7	11	1.09898e+06	489840
44	D8	11	1.0494e+06	461974
45	D9	11	1.17689e+06	586385
46	D10	11	1.33612e+06	661455
47	D11	11	1.15161e+06	518357
48	D12	11	918103	466527
49	E1	11	1.05167e+06	428991
50	E2	11	1.14232e+06	487253
51	E3	11	1.1099e+06	496083
52	E4	11	1.25538e+06	503257
53	E5	11	1.22163e+06	497777
54	E6	11	1.25325e+06	504559
55	E7	11	1.31957e+06	563359
56	E8	11	1.49921e+06	634827
57	E9	11	1.37645e+06	646026
58	E10	11	1.2678e+06	561576
59	E11	11	1115593	465660
60	E12	11	821432	314025
61	F1	11	1213141	497940
62	F2	11	1.39536e+06	636962
63	F3	11	1.20992e+06	510999
64	F4	11	1.10035e+06	461760
65	F5	11	1.18504e+06	471721
66	F6	11	1.20682e+06	479574
67	F7	11	1.2931e+06	593643
68	F8	11	1289290	516089
69	F9	11	1.26019e+06	502574
70	F10	11	1.25357e+06	546310
71	F11	11	1.35333e+06	660502
72	F12	11	1.26025e+06	591177
73	G1	11	1.74693e+06	781938
74	G2	11	1.17002e+06	441423
75	G3	11	1116081	379479
76	G4	11
77	G5	11
78	G6	11
79	G7	11
80	G8	11
81	G9	11
82	G10	11
83	G11	11
84	G12	11
85	H1	11
86	H2	11
87	H3	11
88	H4	11
89	H5	11
90	H6	11
91	H7	11
92	H8	11
93	H9	11
94	H10	11
95	H11	11
96	H12	11
1	A1	12	1.34669e+06	667449
2	A2	12	1.22476e+06	601598
3	A3	12	1.16324e+06	567568
4	A4	12	1.17366e+06	544848
5	A5	12	1162542	520646
6	A6	12	1160024	535637
7	A7	12	1.09203e+06	510708
8	A8	12	1.05256e+06	498292
9	A9	12	995965	467946
10	A10	12	1.00292e+06	512642
11	A11	12	957156	423899
12	A12	12	1.48421e+06	828144
13	B1	12	1.33479e+06	638779
14	B2	12	1.20917e+06	663801
15	B3	12	1.20446e+06	569121
16	B4	12	1.21172e+06	551769
17	B5	12	1.20598e+06	568134
18	B6	12	1.1597e+06	509882
19	B7	12	1.11133e+06	503200
20	B8	12	1.08391e+06	496940
21	B9	12	1.04485e+06	487356
22	B10	12	1.02622e+06	510579
23	B11	12	1.38267e+06	739622
24	B12	12	2.23697e+06	1.23224e+06
25	C1	12	1.26376e+06	654685
26	C2	12	1.31906e+06	588665
27	C3	12	1278942	660438
28	C4	12	1.25433e+06	557780
29	C5	12	1.24032e+06	547201
30	C6	12	1.19911e+06	504282
31	C7	12	1.11475e+06	475119
32	C8	12	1.06049e+06	476170
33	C9	12	949252	410593
34	C10	12	1.21916e+06	597139
35	C11	12	1.51541e+06	771249
36	C12	12	1.42307e+06	665827
37	D1	12	909582	392855
38	D2	12	1.1788e+06	598481
39	D3	12	1.24139e+06	569116
40	D4	12	1.28235e+06	579683
41	D5	12	1323884	557377
42	D6	12	1.18352e+06	491944
43	D7	12	1.10083e+06	491297
44	D8	12	1.05116e+06	463139
45	D9	12	1178960	587484
46	D10	12	1.33863e+06	662875
47	D11	12	1.15362e+06	519261
48	D12	12	919955	467708
49	E1	12	1.05369e+06	430413
50	E2	12	1.14459e+06	488339
51	E3	12	1.11209e+06	497016
52	E4	12	1.25763e+06	504015
53	E5	12	1.22348e+06	499011
54	E6	12	1.25557e+06	506235
55	E7	12	1.32226e+06	563994
56	E8	12	1502333	635858
57	E9	12	1.37906e+06	647566
58	E10	12	1.27004e+06	562327
59	E11	12	1.11795e+06	466193
60	E12	12	823070	314798
61	F1	12	1.21584e+06	499118
62	F2	12	1.39774e+06	638892
63	F3	12	1.21276e+06	512606
64	F4	12	1.10306e+06	463099
65	F5	12	1187203	472950
66	F6	12	1.20999e+06	481589
67	F7	12	1.29566e+06	595088
68	F8	12	1.29199e+06	517224
69	F9	12	1.2625e+06	503665
70	F10	12	1.2557e+06	547225
71	F11	12	1.3556e+06	661337
72	F12	12	1.26263e+06	592816
73	G1	12	1.7508e+06	783699
74	G2	12	1.17256e+06	442458
75	G3	12	1.11846e+06	380230
76	G4	12
77	G5	12
78	G6	12
79	G7	12
80	G8	12
81	G9	12
82	G10	12
83	G11	12
84	G12	12
85	H1	12
86	H2	12
87	H3	12
88	H4	12
89	H5	12
90	H6	12
91	H7	12
92	H8	12
93	H9	12
94	H10	12
95	H11	12
96	H12	12
1	A1	13	1.35312e+06	672537
2	A2	13	1.23106e+06	608080
3	A3	13	1.16746e+06	574167
4	A4	13	1.17738e+06	550230
5	A5	13	1.16741e+06	525066
6	A6	13	1.16492e+06	540392
7	A7	13	1097172	522318
8	A8	13	1.05625e+06	502062
9	A9	13	999469	473579
10	A10	13	1.00685e+06	520817
11	A11	13	960558	428088
12	A12	13	1491560	836971
13	B1	13	1.3412e+06	644132
14	B2	13	1.21403e+06	668394
15	B3	13	1.20989e+06	573319
16	B4	13	1.21546e+06	558182
17	B5	13	1.21001e+06	573221
18	B6	13	1163050	515083
19	B7	13	1.11409e+06	510379
20	B8	13	1.08722e+06	503215
21	B9	13	1.04896e+06	492640
22	B10	13	1.02894e+06	517752
23	B11	13	1.38877e+06	745078
24	B12	13	2246639	1.2414e+06
25	C1	13	1.26809e+06	658843
26	C2	13	1.32543e+06	591674
27	C3	13	1282350	660771
28	C4	13	1.25891e+06	560679
29	C5	13	1.24249e+06	546816
30	C6	13	1.20129e+06	505236
31	C7	13	1.1181e+06	475625
32	C8	13	1.06358e+06	478444
33	C9	13	951092	412970
34	C10	13	1.22515e+06	600610
35	C11	13	1.52069e+06	775185
36	C12	13	1431337	669029
37	D1	13	913424	394006
38	D2	13	1.18223e+06	599631
39	D3	13	1.24752e+06	571744
40	D4	13	1.28469e+06	581265
41	D5	13	1.32791e+06	559062
42	D6	13	1.18687e+06	495932
43	D7	13	1105087	494034
44	D8	13	1.05352e+06	463950
45	D9	13	1.18289e+06	589335
46	D10	13	1.34318e+06	666378
47	D11	13	1.15757e+06	521663
48	D12	13	922873	469425
49	E1	13	1.05707e+06	433777
50	E2	13	1.14995e+06	489622
51	E3	13	1.11729e+06	498601
52	E4	13	1261126	504540
53	E5	13	1.22848e+06	500498
54	E6	13	1.25986e+06	507929
55	E7	13	1.32728e+06	564703
56	E8	13	1.50892e+06	636676
57	E9	13	1.38398e+06	651657
58	E10	13	1.27475e+06	563138
59	E11	13	1.12252e+06	466634
60	E12	13	826472	315584
61	F1	13	1220389	501230
62	F2	13	1.40285e+06	641967
63	F3	13	1.21811e+06	514993
64	F4	13	1.10849e+06	466486
65	F5	13	1.19048e+06	477240
66	F6	13	1.21533e+06	482806
67	F7	13	1.3014e+06	598863
68	F8	13	1.29626e+06	520120
69	F9	13	1.26797e+06	504396
70	F10	13	1.25795e+06	549368
71	F11	13	1.35913e+06	662551
72	F12	13	1267430	595071
73	G1	13	1.75816e+06	786864
74	G2	13	1.17882e+06	443205
75	G3	13	1.12308e+06	382769
76	G4	13
77	G5	13
78	G6	13
79	G7	13
80	G8	13
81	G9	13
82	G10	13
83	G11	13
84	G12	13
85	H1	13
86	H2	13
87	H3	13
88	H4	13
89	H5	13
90	H6	13
91	H7	13
92	H8	13
93	H9	13
94	H10	13
95	H11	13
96	H12	13
1	A1	14	1.34827e+06	670578
2	A2	14	1.22645e+06	609047
3	A3	14	1.16294e+06	575373
4	A4	14	1.17267e+06	550323
5	A5	14	1.16359e+06	524334
6	A6	14	1.15885e+06	539405
7	A7	14	1.09272e+06	527038
8	A8	14	1.0511e+06	500590
9	A9	14	993248	472538
10	A10	14	1.00176e+06	525492
11	A11	14	955682	426930
12	A12	14	1.48664e+06	833390
13	B1	14	1.33524e+06	641758
14	B2	14	1209224	667941
15	B3	14	1.20445e+06	572790
16	B4	14	1.20975e+06	557732
17	B5	14	1.20344e+06	573630
18	B6	14	1.15724e+06	514335
19	B7	14	1.10915e+06	511911
20	B8	14	1.08299e+06	504573
21	B9	14	1.04366e+06	493163
22	B10	14	1.02431e+06	522070
23	B11	14	1.38319e+06	743485
24	B12	14	2236113	1.23853e+06
25	C1	14	1.26303e+06	655119
26	C2	14	1.31976e+06	588437
27	C3	14	1.27647e+06	656406
28	C4	14	1.25353e+06	554959
29	C5	14	1.23613e+06	540972
30	C6	14	1.19517e+06	500994
31	C7	14	1.11265e+06	473879
32	C8	14	1.06039e+06	475063
33	C9	14	945879	409636
34	C10	14	1227992	600276
35	C11	14	1.51228e+06	770253
36	C12	14	1.42526e+06	664294
37	D1	14	909156	390209
38	D2	14	1176865	595402
39	D3	14	1240826	568990
40	D4	14	1.27768e+06	575999
41	D5	14	1.32197e+06	554726
42	D6	14	1.18169e+06	492654
43	D7	14	1.1005e+06	489629
44	D8	14	1.04917e+06	459703
45	D9	14	1.17743e+06	583509
46	D10	14	1.33773e+06	660190
47	D11	14	1.15031e+06	518444
48	D12	14	918244	465903
49	E1	14	1.05259e+06	430548
50	E2	14	1.14329e+06	484608
51	E3	14	1.11396e+06	493424
52	E4	14	1.25671e+06	497988
53	E5	14	1.22584e+06	496744
54	E6	14	1.25769e+06	503024
55	E7	14	1.32092e+06	561894
56	E8	14	1.50155e+06	630887
57	E9	14	1.37825e+06	646984
58	E10	14	1.26885e+06	560035
59	E11	14	1.11615e+06	461780
60	E12	14	822600	312194
61	F1	14	1.21517e+06	496917
62	F2	14	1.39611e+06	637571
63	F3	14	1213215	510399
64	F4	14	1103569	463274
65	F5	14	1.18572e+06	474122
66	F6	14	1.2108e+06	478453
67	F7	14	1.2953e+06	594018
68	F8	14	1.29046e+06	518527
69	F9	14	1.26218e+06	499571
70	F10	14	1.25115e+06	544544
71	F11	14	1.35212e+06	656978
72	F12	14	1.2627e+06	589758
73	G1	14	1.74992e+06	781932
74	G2	14	1.17238e+06	440503
75	G3	14	1.119e+06	379855
76	G4	14
77	G5	14
78	G6	14
79	G7	14
80	G8	14
81	G9	14
82	G10	14
83	G11	14
84	G12	14
85	H1	14
86	H2	14
87	H3	14
88	H4	14
89	H5	14
90	H6	14
91	H7	14
92	H8	14
93	H9	14
94	H10	14
95	H11	14
96	H12	14
1	A1	15	1.34911e+06	672715
2	A2	15	1.22739e+06	612822
3	A3	15	1.16409e+06	578724
4	A4	15	1173579	552213
5	A5	15	1.16454e+06	526325
6	A6	15	1.15961e+06	541875
7	A7	15	1093303	531466
8	A8	15	1051789	502795
9	A9	15	993842	474523
10	A10	15	1.00248e+06	534294
11	A11	15	956435	428102
12	A12	15	1.48785e+06	835991
13	B1	15	1.33599e+06	643303
14	B2	15	1.20993e+06	671069
15	B3	15	1.20523e+06	575323
16	B4	15	1.21063e+06	560182
17	B5	15	1.20409e+06	576787
18	B6	15	1.15773e+06	516231
19	B7	15	1109970	516055
20	B8	15	1.08367e+06	507140
21	B9	15	1044326	494888
22	B10	15	1.02518e+06	532183
23	B11	15	1.38429e+06	746484
24	B12	15	2.23761e+06	1.24327e+06
25	C1	15	1.26405e+06	655582
26	C2	15	1.3211e+06	588548
27	C3	15	1.27722e+06	656196
28	C4	15	1.2543e+06	554850
29	C5	15	1.23691e+06	541444
30	C6	15	1.19597e+06	501221
31	C7	15	1.11316e+06	474614
32	C8	15	1.06144e+06	475192
33	C9	15	946688	409959
34	C10	15	1.23858e+06	601844
35	C11	15	1.51339e+06	770725
36	C12	15	1.4265e+06	664663
37	D1	15	909869	390231
38	D2	15	1177839	596315
39	D3	15	1.24076e+06	569442
40	D4	15	1.27881e+06	576307
41	D5	15	1.32287e+06	554943
42	D6	15	1182632	492750
43	D7	15	1.10129e+06	489579
44	D8	15	1.04995e+06	459698
45	D9	15	1.17851e+06	583549
46	D10	15	1.33838e+06	660577
47	D11	15	1.15126e+06	518499
48	D12	15	918690	466044
49	E1	15	1.05358e+06	430403
50	E2	15	1.14384e+06	484824
51	E3	15	1.11465e+06	493558
52	E4	15	1.25786e+06	497656
53	E5	15	1.22657e+06	496590
54	E6	15	1.25898e+06	503208
55	E7	15	1.32148e+06	562714
56	E8	15	1502292	630636
57	E9	15	1378840	647051
58	E10	15	1.26966e+06	560692
59	E11	15	1.11679e+06	461871
60	E12	15	823025	312426
61	F1	15	1.21628e+06	496873
62	F2	15	1.39718e+06	637706
63	F3	15	1.21388e+06	510387
64	F4	15	1.10436e+06	463630
65	F5	15	1.18645e+06	473750
66	F6	15	1.21142e+06	477843
67	F7	15	1.296e+06	593900
68	F8	15	1.29138e+06	518640
69	F9	15	1.26299e+06	499846
70	F10	15	1.25214e+06	544715
71	F11	15	1.353e+06	657494
72	F12	15	1.26378e+06	589811
73	G1	15	1.75145e+06	782756
74	G2	15	1.17289e+06	440671
75	G3	15	1119818	380199
76	G4	15
77	G5	15
78	G6	15
79	G7	15
80	G8	15
81	G9	15
82	G10	15
83	G11	15
84	G12	15
85	H1	15
86	H2	15
87	H3	15
88	H4	15
89	H5	15
90	H6	15
91	H7	15
92	H8	15
93	H9	15
94	H10	15
95	H11	15
96	H12	15
1	A1	16	1.36197e+06	688642
2	A2	16	1.23943e+06	634120
3	A3	16	1.17651e+06	598001
4	A4	16	1.18495e+06	565385
5	A5	16	1.17539e+06	539816
6	A6	16	1.17167e+06	557795
7	A7	16	1.10331e+06	550377
8	A8	16	1.06236e+06	517698
9	A9	16	1.00475e+06	488472
10	A10	16	1.01295e+06	564099
11	A11	16	966617	437397
12	A12	16	1.50194e+06	857542
13	B1	16	1.3494e+06	656809
14	B2	16	1.22091e+06	690503
15	B3	16	1.2166e+06	591009
16	B4	16	1.22258e+06	575964
17	B5	16	1.21595e+06	595680
18	B6	16	1.16811e+06	530237
19	B7	16	1.12057e+06	539617
20	B8	16	1.09286e+06	521750
21	B9	16	1.0549e+06	505913
22	B10	16	1.03562e+06	562326
23	B11	16	1.39809e+06	766197
24	B12	16	2.25946e+06	1.27585e+06
25	C1	16	1.27658e+06	663502
26	C2	16	1.33586e+06	594719
27	C3	16	1.28907e+06	660543
28	C4	16	1.26545e+06	561877
29	C5	16	1.24835e+06	549000
30	C6	16	1.20771e+06	507353
31	C7	16	1.12269e+06	480986
32	C8	16	1.07081e+06	480841
33	C9	16	957422	416404
34	C10	16	1.25302e+06	610794
35	C11	16	1.5296e+06	780074
36	C12	16	1.44195e+06	673242
37	D1	16	919871	395726
38	D2	16	1.18967e+06	604952
39	D3	16	1.25089e+06	576055
40	D4	16	1.29214e+06	584088
41	D5	16	1.33527e+06	561294
42	D6	16	1.19355e+06	498733
43	D7	16	1.11199e+06	496587
44	D8	16	1.0599e+06	465275
45	D9	16	1.1911e+06	590843
46	D10	16	1349499	670198
47	D11	16	1.16478e+06	523590
48	D12	16	927431	471802
49	E1	16	1.06491e+06	435722
50	E2	16	1.15576e+06	491848
51	E3	16	1.1235e+06	499960
52	E4	16	1.26979e+06	504494
53	E5	16	1.23571e+06	501752
54	E6	16	1.26924e+06	510699
55	E7	16	1.33392e+06	570515
56	E8	16	1.51685e+06	637781
57	E9	16	1.39057e+06	654172
58	E10	16	1281618	567760
59	E11	16	1.12833e+06	467564
60	E12	16	830983	317604
61	F1	16	1.22912e+06	503128
62	F2	16	1.41127e+06	644696
63	F3	16	1.22526e+06	517332
64	F4	16	1.1161e+06	470515
65	F5	16	1.19651e+06	477502
66	F6	16	1.22185e+06	481704
67	F7	16	1.30872e+06	601624
68	F8	16	1.30359e+06	523024
69	F9	16	1275188	506899
70	F10	16	1.26518e+06	551744
71	F11	16	1.36599e+06	666269
72	F12	16	1275957	597443
73	G1	16	1.77067e+06	793223
74	G2	16	1.1856e+06	445516
75	G3	16	1.13027e+06	386095
76	G4	16
77	G5	16
78	G6	16
79	G7	16
80	G8	16
81	G9	16
82	G10	16
83	G11	16
84	G12	16
85	H1	16
86	H2	16
87	H3	16
88	H4	16
89	H5	16
90	H6	16
91	H7	16
92	H8	16
93	H9	16
94	H10	16
95	H11	16
96	H12	16
1	A1	17	1.36242e+06	703151
2	A2	17	1.239e+06	660181
3	A3	17	1176231	623307
4	A4	17	1.18414e+06	581838
5	A5	17	1.17474e+06	555366
6	A6	17	1.17102e+06	573742
7	A7	17	1.10279e+06	571301
8	A8	17	1.06153e+06	534627
9	A9	17	1.0037e+06	503210
10	A10	17	1.01226e+06	610036
11	A11	17	965537	444926
12	A12	17	1.50032e+06	876079
13	B1	17	1.34963e+06	667774
14	B2	17	1.22054e+06	714709
15	B3	17	1.21487e+06	608767
16	B4	17	1.22187e+06	592511
17	B5	17	1.21519e+06	620107
18	B6	17	1.16808e+06	548419
19	B7	17	1119536	574551
20	B8	17	1.0924e+06	542988
21	B9	17	1.05445e+06	518226
22	B10	17	1.03488e+06	609181
23	B11	17	1.39706e+06	786648
24	B12	17	2.25861e+06	1.31386e+06
25	C1	17	1.27613e+06	662101
26	C2	17	1.33565e+06	594939
27	C3	17	1289613	660078
28	C4	17	1.26424e+06	562253
29	C5	17	1.24756e+06	548637
30	C6	17	1.20813e+06	506515
31	C7	17	1.12044e+06	481322
32	C8	17	1.06971e+06	480636
33	C9	17	958067	416867
34	C10	17	1.2523e+06	611461
35	C11	17	1527859	779549
36	C12	17	1.44081e+06	672565
37	D1	17	919273	395111
38	D2	17	1.18857e+06	605225
39	D3	17	1.25092e+06	575497
40	D4	17	1.29039e+06	583133
41	D5	17	1.33491e+06	560147
42	D6	17	1.19153e+06	499102
43	D7	17	1.11209e+06	498348
44	D8	17	1.06028e+06	464480
45	D9	17	1.19112e+06	589446
46	D10	17	1.34911e+06	669236
47	D11	17	1.16384e+06	523260
48	D12	17	926684	471255
49	E1	17	1.06482e+06	436431
50	E2	17	1.15474e+06	489926
51	E3	17	1.12203e+06	498759
52	E4	17	1.26886e+06	504348
53	E5	17	1.23614e+06	501921
54	E6	17	1.26766e+06	510015
55	E7	17	1.33583e+06	570159
56	E8	17	1.51654e+06	638273
57	E9	17	1.39004e+06	652532
58	E10	17	1.28035e+06	566935
59	E11	17	1.12723e+06	466309
60	E12	17	830657	317079
61	F1	17	1.22801e+06	502925
62	F2	17	1.41002e+06	643120
63	F3	17	1.22507e+06	516817
64	F4	17	1.1173e+06	470505
65	F5	17	1.19476e+06	476706
66	F6	17	1220970	481796
67	F7	17	1.3073e+06	602257
68	F8	17	1.30166e+06	522768
69	F9	17	1.27462e+06	505986
70	F10	17	1264536	550884
71	F11	17	1.3639e+06	666108
72	F12	17	1275104	598077
73	G1	17	1.77093e+06	792595
74	G2	17	1.18608e+06	445361
75	G3	17	1129441	386175
76	G4	17
77	G5	17
78	G6	17
79	G7	17
80	G8	17
81	G9	17
82	G10	17
83	G11	17
84	G12	17
85	H1	17
86	H2	17
87	H3	17
88	H4	17
89	H5	17
90	H6	17
91	H7	17
92	H8	17
93	H9	17
94	H10	17
95	H11	17
96	H12	17
1	A1	18	1.35407e+06	726661
2	A2	18	1.23194e+06	707583
3	A3	18	1.1683e+06	669917
4	A4	18	1.17563e+06	607488
5	A5	18	1167239	580832
6	A6	18	1.16468e+06	599037
7	A7	18	1.09535e+06	627823
8	A8	18	1.05477e+06	561523
9	A9	18	996872	529253
10	A10	18	1.00542e+06	696207
11	A11	18	958886	457003
12	A12	18	1.49015e+06	902380
13	B1	18	1.34116e+06	682951
14	B2	18	1213596	755894
15	B3	18	1.20706e+06	641907
16	B4	18	1.21364e+06	620445
17	B5	18	1207627	661444
18	B6	18	1.16093e+06	576797
19	B7	18	1.11312e+06	636567
20	B8	18	1.08587e+06	577540
21	B9	18	1.04752e+06	538656
22	B10	18	1.02835e+06	695531
23	B11	18	1.38712e+06	824467
24	B12	18	2243541	1.37167e+06
25	C1	18	1.26705e+06	656867
26	C2	18	1.32686e+06	591254
27	C3	18	1.2819e+06	654700
28	C4	18	1256943	560190
29	C5	18	1.24e+06	546754
30	C6	18	1.20171e+06	503156
31	C7	18	1.11324e+06	477851
32	C8	18	1.06306e+06	476942
33	C9	18	950793	413668
34	C10	18	1243668	606993
35	C11	18	1.51712e+06	772897
36	C12	18	1.43139e+06	665938
37	D1	18	913625	390821
38	D2	18	1.18065e+06	600336
39	D3	18	1.24386e+06	570106
40	D4	18	1281832	578669
41	D5	18	1.32523e+06	556270
42	D6	18	1.18406e+06	494162
43	D7	18	1.1042e+06	495418
44	D8	18	1.05364e+06	461833
45	D9	18	1.18346e+06	586714
46	D10	18	1.34016e+06	665065
47	D11	18	1155464	518750
48	D12	18	919783	467064
49	E1	18	1.05861e+06	432761
50	E2	18	1.14726e+06	485623
51	E3	18	1.11673e+06	494424
52	E4	18	1260800	501160
53	E5	18	1.22928e+06	496702
54	E6	18	1.26217e+06	508029
55	E7	18	1327709	565734
56	E8	18	1.50751e+06	633238
57	E9	18	1.38073e+06	648913
58	E10	18	1.27219e+06	561869
59	E11	18	1.11941e+06	462317
60	E12	18	824647	314067
61	F1	18	1.22079e+06	498328
62	F2	18	1.40227e+06	638222
63	F3	18	1218060	511854
64	F4	18	1.11233e+06	465839
65	F5	18	1.18765e+06	473667
66	F6	18	1216772	478249
67	F7	18	1.2995e+06	599957
68	F8	18	1.29451e+06	518872
69	F9	18	1.26615e+06	500927
70	F10	18	1.25691e+06	546502
71	F11	18	1355412	660314
72	F12	18	1.26737e+06	594309
73	G1	18	1.75905e+06	786213
74	G2	18	1.17794e+06	441141
75	G3	18	1.12267e+06	383428
76	G4	18
77	G5	18
78	G6	18
79	G7	18
80	G8	18
81	G9	18
82	G10	18
83	G11	18
84	G12	18
85	H1	18
86	H2	18
87	H3	18
88	H4	18
89	H5	18
90	H6	18
91	H7	18
92	H8	18
93	H9	18
94	H10	18
95	H11	18
96	H12	18
1	A1	19	1.35475e+06	774558
2	A2	19	1.23255e+06	800164
3	A3	19	1.16863e+06	759118
4	A4	19	1.17602e+06	659852
5	A5	19	1.16733e+06	631454
6	A6	19	1.16498e+06	652220
7	A7	19	1.09556e+06	740762
8	A8	19	1.05506e+06	619938
9	A9	19	997314	581500
10	A10	19	1.00568e+06	858909
11	A11	19	959368	480311
12	A12	19	1.49112e+06	956536
13	B1	19	1.34161e+06	716970
14	B2	19	1214272	838080
15	B3	19	1207763	708520
16	B4	19	1.21394e+06	678383
17	B5	19	1.20799e+06	747085
18	B6	19	1.16131e+06	633358
19	B7	19	1.11377e+06	754975
20	B8	19	1.08626e+06	648540
21	B9	19	1.04789e+06	582442
22	B10	19	1.02841e+06	860872
23	B11	19	1.38737e+06	901474
24	B12	19	2.24432e+06	1.49086e+06
25	C1	19	1.26769e+06	656773
26	C2	19	1.32749e+06	591626
27	C3	19	1.28236e+06	655199
28	C4	19	1.25746e+06	560736
29	C5	19	1.24052e+06	547725
30	C6	19	1.20171e+06	503607
31	C7	19	1.11361e+06	477840
32	C8	19	1.06332e+06	477149
33	C9	19	950970	413875
34	C10	19	1.24421e+06	607469
35	C11	19	1.51791e+06	773890
36	C12	19	1.43196e+06	666513
37	D1	19	914049	390796
38	D2	19	1.18109e+06	600706
39	D3	19	1.24437e+06	570298
40	D4	19	1282522	578889
41	D5	19	1.32566e+06	557039
42	D6	19	1.18467e+06	493594
43	D7	19	1.10415e+06	495073
44	D8	19	1.05395e+06	462283
45	D9	19	1.1841e+06	587070
46	D10	19	1.34078e+06	666046
47	D11	19	1.15601e+06	519277
48	D12	19	919921	467477
49	E1	19	1.05895e+06	432605
50	E2	19	1.14756e+06	486165
51	E3	19	1.11749e+06	494705
52	E4	19	1.2613e+06	500937
53	E5	19	1.22976e+06	496962
54	E6	19	1.26316e+06	508525
55	E7	19	1.32758e+06	565493
56	E8	19	1.50815e+06	632848
57	E9	19	1.38083e+06	649277
58	E10	19	1.27266e+06	561759
59	E11	19	1.12061e+06	462925
60	E12	19	824923	313983
61	F1	19	1.22157e+06	498428
62	F2	19	1.40277e+06	638386
63	F3	19	1.21827e+06	511767
64	F4	19	1.11286e+06	466056
65	F5	19	1.18807e+06	474121
66	F6	19	1.21747e+06	478137
67	F7	19	1.29994e+06	600252
68	F8	19	1.29551e+06	518907
69	F9	19	1.26645e+06	501073
70	F10	19	1.25722e+06	546394
71	F11	19	1.35576e+06	660345
72	F12	19	1.26791e+06	594534
73	G1	19	1.75934e+06	786531
74	G2	19	1.17821e+06	441049
75	G3	19	1123210	383557
76	G4	19
77	G5	19
78	G6	19
79	G7	19
80	G8	19
81	G9	19
82	G10	19
83	G11	19
84	G12	19
85	H1	19
86	H2	19
87	H3	19
88	H4	19
89	H5	19
90	H6	19
91	H7	19
92	H8	19
93	H9	19
94	H10	19
95	H11	19
96	H12	19
1	A1	20	1.36626e+06	880264
2	A2	20	1.24173e+06	989718
3	A3	20	1.17766e+06	940880
4	A4	20	1.1857e+06	772278
5	A5	20	1174909	743480
6	A6	20	1.17207e+06	767058
7	A7	20	1.10374e+06	964599
8	A8	20	1.06273e+06	743539
9	A9	20	1.00524e+06	693400
10	A10	20	1.01312e+06	1166242
11	A11	20	967204	534606
12	A12	20	1.50449e+06	1.08299e+06
13	B1	20	1.35205e+06	796794
14	B2	20	1.22361e+06	1.00686e+06
15	B3	20	1.21712e+06	846337
16	B4	20	1.22307e+06	804176
17	B5	20	1216022	923001
18	B6	20	1.16947e+06	754584
19	B7	20	1122430	988749
20	B8	20	1.09338e+06	794393
21	B9	20	1055665	677026
22	B10	20	1.03442e+06	1.16758e+06
23	B11	20	1.39797e+06	1.06034e+06
24	B12	20	2.26072e+06	1.74947e+06
25	C1	20	1.2787e+06	661379
26	C2	20	1.33812e+06	596860
27	C3	20	1.29157e+06	660766
28	C4	20	1.26581e+06	564271
29	C5	20	1.24896e+06	553177
30	C6	20	1.20782e+06	508455
31	C7	20	1.12132e+06	481395
32	C8	20	1.07016e+06	481328
33	C9	20	958936	417638
34	C10	20	1.25442e+06	615356
35	C11	20	1530552	784392
36	C12	20	1.4428e+06	675783
37	D1	20	921309	394609
38	D2	20	1.19014e+06	605878
39	D3	20	1.25327e+06	576168
40	D4	20	1.29244e+06	583650
41	D5	20	1.33629e+06	563425
42	D6	20	1193329	496479
43	D7	20	1.11164e+06	498142
44	D8	20	1.06164e+06	465978
45	D9	20	1.19359e+06	590100
46	D10	20	1.35154e+06	674237
47	D11	20	1.16522e+06	526311
48	D12	20	927155	473937
49	E1	20	1.06636e+06	435981
50	E2	20	1.15569e+06	491528
51	E3	20	1.12513e+06	498318
52	E4	20	1271278	502979
53	E5	20	1.2388e+06	502783
54	E6	20	1272343	512075
55	E7	20	1.3352e+06	569032
56	E8	20	1.51919e+06	636403
57	E9	20	1389951	653419
58	E10	20	1282029	566320
59	E11	20	1.13196e+06	468058
60	E12	20	831742	316434
61	F1	20	1.23152e+06	503010
62	F2	20	1.41159e+06	642921
63	F3	20	1.22618e+06	516422
64	F4	20	1.12016e+06	471129
65	F5	20	1.19618e+06	478385
66	F6	20	1.22428e+06	481437
67	F7	20	1.30938e+06	604216
68	F8	20	1.30529e+06	522968
69	F9	20	1.27538e+06	505700
70	F10	20	1265009	549899
71	F11	20	1.36457e+06	664427
72	F12	20	1.27695e+06	598826
73	G1	20	1.7719e+06	793247
74	G2	20	1.18747e+06	444605
75	G3	20	1131621	386546
76	G4	20
77	G5	20
78	G6	20
79	G7	20
80	G8	20
81	G9	20
82	G10	20
83	G11	20
84	G12	20
85	H1	20
86	H2	20
87	H3	20
88	H4	20
89	H5	20
90	H6	20
91	H7	20
92	H8	20
93	H9	20
94	H10	20
95	H11	20
96	H12	20
1	A1	21	1360166	1.06196e+06
2	A2	21	1235811	1.31505e+06
3	A3	21	1.17149e+06	1.2546e+06
4	A4	21	1180003	969306
5	A5	21	1.16927e+06	938681
6	A6	21	1.16675e+06	968060
7	A7	21	1.09914e+06	1.3398e+06
8	A8	21	1058324	956977
9	A9	21	1.00052e+06	888534
10	A10	21	1.00876e+06	1.64916e+06
11	A11	21	961927	629342
12	A12	21	1.49704e+06	1.29037e+06
13	B1	21	1346015	932031
14	B2	21	1217704	1.29992e+06
15	B3	21	1.21048e+06	1.08927e+06
16	B4	21	1.21882e+06	1.02343e+06
17	B5	21	1.20937e+06	1.22459e+06
18	B6	21	1.16401e+06	967120
19	B7	21	1.11771e+06	1.38194e+06
20	B8	21	1.08704e+06	1.04473e+06
21	B9	21	1.05044e+06	840588
22	B10	21	1.02783e+06	1.65289e+06
23	B11	21	1.39213e+06	1.33486e+06
24	B12	21	2249740	2.19388e+06
25	C1	21	1.27149e+06	657644
26	C2	21	1.33125e+06	592382
27	C3	21	1.2856e+06	654265
28	C4	21	1.25927e+06	558917
29	C5	21	1.2424e+06	552069
30	C6	21	1.20221e+06	506211
31	C7	21	1.11639e+06	477012
32	C8	21	1.06477e+06	477203
33	C9	21	954879	413240
34	C10	21	1.24768e+06	617197
35	C11	21	1523186	781674
36	C12	21	1434972	674542
[truncated: 18,684 more rows]

## Sheet: Technical Analysis Result
Block Type	96-Well Block (0.2mL)
Calibration Background is expired	No
Calibration Background performed on	11-24-2020
Calibration Normalization FAM-ROX is expired	No
Calibration Normalization FAM-ROX performed on	11-24-2020
Calibration Normalization VIC-ROX is expired	No
Calibration Normalization VIC-ROX performed on	11-24-2020
Calibration Pure Dye CY3 is expired	Yes
Calibration Pure Dye CY3 performed on	03-26-2020
Calibration Pure Dye CY5 is expired	Yes
Calibration Pure Dye CY5 performed on	03-26-2020
Calibration Pure Dye FAM is expired	No
Calibration Pure Dye FAM performed on	11-24-2020
Calibration Pure Dye NED is expired	No
Calibration Pure Dye NED performed on	09-15-2020
Calibration Pure Dye ROX is expired	No
Calibration Pure Dye ROX performed on	11-24-2020
Calibration Pure Dye SYBR is expired	No
Calibration Pure Dye SYBR performed on	11-24-2020
Calibration Pure Dye TAMRA is expired	No
Calibration Pure Dye TAMRA performed on	11-24-2020
Calibration Pure Dye VIC is expired	No
Calibration Pure Dye VIC performed on	11-24-2020
Calibration ROI is expired	No
Calibration ROI performed on	11-24-2020
Calibration Uniformity is expired	No
Calibration Uniformity performed on	11-24-2020
Chemistry	SYBR_GREEN
Date Created	2021-05-17 13:17:39 PM EDT
Experiment Barcode
Experiment Comment
Experiment File Name	P:\ABI-2\Sapieha\Roberto\CNV B6\Choroid\2021-05-17 Adipoq-cre and adipoq-cre-prdm16 sham nad CNV choro Il1b and Il6n7-9.eds
Experiment Name	2021-05-17 Adipoq-cre and adipoq-cre-prdm16 sham nad CNV choro Il1b and Il6n7-9
Experiment Run End Time	2021-05-17 16:05:57 PM EDT
Experiment Type	Comparative Cт (ΔΔCт)
Instrument Name	278870006
Instrument Serial Number	278870006
Instrument Type	QuantStudio(TM) 7 Flex System
Passive Reference	ROX
Quantification Cycle Method	Ct
Signal Smoothing On	true
Stage/ Cycle where Analysis is performed	Stage 2, Step 2
User Name
Sample Name	Target Name	Task	RQ	RQ Min	RQ Max	Ct Mean	Delta Ct Mean	Delta Ct SE	Delta Delta Ct
Adipoq-cre sham 433	Bact	UNKNOWN				21.0247
Adipoq-cre sham 435	Bact	UNKNOWN				19.7948
Adipoq-cre sham 438	Bact	UNKNOWN				19.9724
Adipoq-cre CNV 293	Bact	UNKNOWN				20.4621
Adipoq-cre CNV 294	Bact	UNKNOWN				20.1548
Adipoq-cre CNV 251	Bact	UNKNOWN				20.4295
Adipoq-cre-prdm16 sham 516	Bact	UNKNOWN				19.3116
Adipoq-cre-prdm16 sham 517	Bact	UNKNOWN				20.0716
Adipoq-cre-prdm16 sham 518	Bact	UNKNOWN				20.4412
Adipoq-cre-prdm16 CNV 287	Bact	UNKNOWN				18.5773
Adipoq-cre-prdm16 CNV 289	Bact	UNKNOWN				20.7907
Adipoq-cre-prdm16 CNV 280	Bact	UNKNOWN				20.5224
Adipoq-cre sham 433	Il1b	UNKNOWN	0.199547	0.040535	0.982337	31.934	10.9093	0.534435	2.3252
Adipoq-cre sham 435	Il1b	UNKNOWN	0.275503	0.209229	0.362769	30.2387	10.4439	0.092265	1.85986
Adipoq-cre sham 438	Il1b	UNKNOWN	0.318354	0.10808	0.937723	30.2077	10.2354	0.362225	1.65129
Adipoq-cre CNV 293	Il1b	UNKNOWN	0.679804	0.43844	1.05404	29.603	9.14088	0.147058	0.556809
Adipoq-cre CNV 294	Il1b	UNKNOWN	2.20634	0.765306	6.36075	27.5972	7.44242	0.355024	-1.14165
Adipoq-cre CNV 251	Il1b	UNKNOWN	1	0.429866	2.3263	29.0136	8.58407	0.28309	0
Adipoq-cre-prdm16 sham 516	Il1b	UNKNOWN	0.242116	0.125175	0.468308	29.9419	10.6303	0.221202	2.04623
Adipoq-cre-prdm16 sham 517	Il1b	UNKNOWN	0.129636	0.0371357	0.452541	31.6031	11.5315	0.41918	2.94747
Adipoq-cre-prdm16 sham 518	Il1b	UNKNOWN	0.691633	0.369335	1.29518	29.5572	9.116	0.210353	0.531921
Adipoq-cre-prdm16 CNV 287	Il1b	UNKNOWN	0.987221	0.681095	1.43094	27.1799	8.60263	0.124462	0.0185556
Adipoq-cre-prdm16 CNV 289	Il1b	UNKNOWN	3.33268	0.594574	18.6802	27.6381	6.84739	0.577958	-1.73668
Adipoq-cre-prdm16 CNV 280	Il1b	UNKNOWN	2.90852	0.651942	12.9759	27.5662	7.04379	0.501428	-1.54029
Adipoq-cre sham 433	Il6	UNKNOWN	0.126624			33.758	12.7333		2.98138
Adipoq-cre sham 435	Il6	UNKNOWN	0.0945632	0.0225379	0.396763	32.9493	13.1545	0.480849	3.40258
Adipoq-cre sham 438	Il6	UNKNOWN	0.0713343	0.00673195	0.755886	33.5335	13.5612	0.791488	3.80926
Adipoq-cre CNV 293	Il6	UNKNOWN	0.471028	0.278733	0.795986	31.3002	10.838	0.175922	1.08611
Adipoq-cre CNV 294	Il6	UNKNOWN	2.77275	1.05761	7.26939	28.4353	8.28059	0.323176	-1.47132
Adipoq-cre CNV 251	Il6	UNKNOWN	1	0.285364	3.5043	30.1814	9.75191	0.420468	0
Adipoq-cre-prdm16 sham 516	Il6	UNKNOWN	0.14309	0.0440373	0.464943	31.8685	12.5569	0.395135	2.805
Adipoq-cre-prdm16 sham 517	Il6	UNKNOWN	0.0630457	0.0137461	0.289155	33.8109	13.7394	0.510702	3.98746
Adipoq-cre-prdm16 sham 518	Il6	UNKNOWN	0.183527	0.0149442	2.25385	32.6391	12.1978	0.840954	2.44594
Adipoq-cre-prdm16 CNV 287	Il6	UNKNOWN	0.877022	0.5016	1.53343	28.5185	9.94123	0.187344	0.189316
Adipoq-cre-prdm16 CNV 289	Il6	UNKNOWN	2.36463	0.312547	17.8901	29.301	8.51029	0.678529	-1.24162
Adipoq-cre-prdm16 CNV 280	Il6	UNKNOWN	3.90803	1.13667	13.4364	28.3078	7.78547	0.414078	-1.96644
H2O	Bact	UNKNOWN				34.5099
H2O	Il1b	UNKNOWN
H2O	Il6	UNKNOWN
Analysis Type	Singleplex
Endogenous Control	Bact
RQ Min/Max Confidence Level	95.0
Reference Sample	Adipoq-cre CNV 251

## Sheet: BioGroup Analysis Result
Block Type	96-Well Block (0.2mL)
Calibration Background is expired	No
Calibration Background performed on	11-24-2020
Calibration Normalization FAM-ROX is expired	No
Calibration Normalization FAM-ROX performed on	11-24-2020
Calibration Normalization VIC-ROX is expired	No
Calibration Normalization VIC-ROX performed on	11-24-2020
Calibration Pure Dye CY3 is expired	Yes
Calibration Pure Dye CY3 performed on	03-26-2020
Calibration Pure Dye CY5 is expired	Yes
Calibration Pure Dye CY5 performed on	03-26-2020
Calibration Pure Dye FAM is expired	No
Calibration Pure Dye FAM performed on	11-24-2020
Calibration Pure Dye NED is expired	No
Calibration Pure Dye NED performed on	09-15-2020
Calibration Pure Dye ROX is expired	No
Calibration Pure Dye ROX performed on	11-24-2020
Calibration Pure Dye SYBR is expired	No
Calibration Pure Dye SYBR performed on	11-24-2020
Calibration Pure Dye TAMRA is expired	No
Calibration Pure Dye TAMRA performed on	11-24-2020
Calibration Pure Dye VIC is expired	No
Calibration Pure Dye VIC performed on	11-24-2020
Calibration ROI is expired	No
Calibration ROI performed on	11-24-2020
Calibration Uniformity is expired	No
Calibration Uniformity performed on	11-24-2020
Chemistry	SYBR_GREEN
Date Created	2021-05-17 13:17:39 PM EDT
Experiment Barcode
Experiment Comment
Experiment File Name	P:\ABI-2\Sapieha\Roberto\CNV B6\Choroid\2021-05-17 Adipoq-cre and adipoq-cre-prdm16 sham nad CNV choro Il1b and Il6n7-9.eds
Experiment Name	2021-05-17 Adipoq-cre and adipoq-cre-prdm16 sham nad CNV choro Il1b and Il6n7-9
Experiment Run End Time	2021-05-17 16:05:57 PM EDT
Experiment Type	Comparative Cт (ΔΔCт)
Instrument Name	278870006
Instrument Serial Number	278870006
Instrument Type	QuantStudio(TM) 7 Flex System
Passive Reference	ROX
Quantification Cycle Method	Ct
Signal Smoothing On	true
Stage/ Cycle where Analysis is performed	Stage 2, Step 2
User Name
Biogroup Name	Target Name	Task	RQ	RQ Min	RQ Max	Ct Mean	Delta Ct Mean	Delta Ct SE	Delta Delta Ct
Analysis Type	Singleplex
Endogenous Control	Bact
RQ Min/Max Confidence Level	95.0
Reference Biogroup Name

## Sheet: Results
Block Type	96-Well Block (0.2mL)
Calibration Background is expired	No
Calibration Background performed on	11-24-2020
Calibration Normalization FAM-ROX is expired	No
Calibration Normalization FAM-ROX performed on	11-24-2020
Calibration Normalization VIC-ROX is expired	No
Calibration Normalization VIC-ROX performed on	11-24-2020
Calibration Pure Dye CY3 is expired	Yes
Calibration Pure Dye CY3 performed on	03-26-2020
Calibration Pure Dye CY5 is expired	Yes
Calibration Pure Dye CY5 performed on	03-26-2020
Calibration Pure Dye FAM is expired	No
Calibration Pure Dye FAM performed on	11-24-2020
Calibration Pure Dye NED is expired	No
Calibration Pure Dye NED performed on	09-15-2020
Calibration Pure Dye ROX is expired	No
Calibration Pure Dye ROX performed on	11-24-2020
Calibration Pure Dye SYBR is expired	No
Calibration Pure Dye SYBR performed on	11-24-2020
Calibration Pure Dye TAMRA is expired	No
Calibration Pure Dye TAMRA performed on	11-24-2020
Calibration Pure Dye VIC is expired	No
Calibration Pure Dye VIC performed on	11-24-2020
Calibration ROI is expired	No
Calibration ROI performed on	11-24-2020
Calibration Uniformity is expired	No
Calibration Uniformity performed on	11-24-2020
Chemistry	SYBR_GREEN
Date Created	2021-05-17 13:17:39 PM EDT
Experiment Barcode
Experiment Comment
Experiment File Name	P:\ABI-2\Sapieha\Roberto\CNV B6\Choroid\2021-05-17 Adipoq-cre and adipoq-cre-prdm16 sham nad CNV choro Il1b and Il6n7-9.eds
Experiment Name	2021-05-17 Adipoq-cre and adipoq-cre-prdm16 sham nad CNV choro Il1b and Il6n7-9
Experiment Run End Time	2021-05-17 16:05:57 PM EDT
Experiment Type	Comparative Cт (ΔΔCт)
Instrument Name	278870006
Instrument Serial Number	278870006
Instrument Type	QuantStudio(TM) 7 Flex System
Passive Reference	ROX
Quantification Cycle Method	Ct
Signal Smoothing On	true
Stage/ Cycle where Analysis is performed	Stage 2, Step 2
User Name
Well	Well Position	Omit	Sample Name	Target Name	Task	Reporter	Quencher	Quantity	Quantity Mean	Quantity SD	RQ	RQ Min	RQ Max	CT	Ct Mean	Ct SD	Delta Ct	Delta Ct Mean	Delta Ct SE	Delta Delta Ct	Automatic Ct Threshold	Tm1	Ct Threshold	Tm2	Automatic Baseline	Tm3	Baseline Start	Baseline End	Comments	HIGHSD	NOAMP	EXPFAIL
1	A1	FALSE	Adipoq-cre sham 433	Bact	UNKNOWN	SYBR	None							20.8404	21.0247	0.26072					TRUE	81.4838	0.251428		TRUE		1	40		N	N	N
2	A2	FALSE	Adipoq-cre sham 435	Bact	UNKNOWN	SYBR	None							19.7371	19.7948	0.0816138					TRUE	81.4838	0.251428		TRUE		1	40		N	N	N
3	A3	FALSE	Adipoq-cre sham 438	Bact	UNKNOWN	SYBR	None							19.715	19.9724	0.363995					TRUE	81.5835	0.251428		TRUE		1	40		N	N	N
4	A4	FALSE	Adipoq-cre CNV 293	Bact	UNKNOWN	SYBR	None							20.5183	20.4621	0.079375					TRUE	81.4838	0.251428		TRUE		1	40		N	N	N
5	A5	FALSE	Adipoq-cre CNV 294	Bact	UNKNOWN	SYBR	None							20.468	20.1548	0.443014					TRUE	81.4838	0.251428		TRUE		1	40		N	N	N
6	A6	FALSE	Adipoq-cre CNV 251	Bact	UNKNOWN	SYBR	None							20.4737	20.4295	0.0625284					TRUE	81.5835	0.251428		TRUE		1	40		N	N	N
7	A7	FALSE	Adipoq-cre-prdm16 sham 516	Bact	UNKNOWN	SYBR	None							19.4161	19.3116	0.147784					TRUE	81.7829	0.251428		TRUE		1	40		N	N	N
8	A8	FALSE	Adipoq-cre-prdm16 sham 517	Bact	UNKNOWN	SYBR	None							20.1659	20.0716	0.133373					TRUE	81.6832	0.251428		TRUE		1	40		N	N	N
9	A9	FALSE	Adipoq-cre-prdm16 sham 518	Bact	UNKNOWN	SYBR	None							20.2572	20.4412	0.260267					TRUE	81.6832	0.251428		TRUE		1	40		N	N	N
10	A10	FALSE	Adipoq-cre-prdm16 CNV 287	Bact	UNKNOWN	SYBR	None							18.5701	18.5773	0.010184					TRUE	81.4838	0.251428		TRUE		1	40		N	N	N
11	A11	FALSE	Adipoq-cre-prdm16 CNV 289	Bact	UNKNOWN	SYBR	None							21.3548	20.7907	0.797836					TRUE	81.4838	0.251428		TRUE		1	40		Y	N	N
12	A12	FALSE	Adipoq-cre-prdm16 CNV 280	Bact	UNKNOWN	SYBR	None							20.7981	20.5224	0.39001					TRUE	81.3841	0.251428		TRUE		1	40		N	N	N
13	B1	FALSE	Adipoq-cre sham 433	Bact	UNKNOWN	SYBR	None							21.2091	21.0247	0.26072					TRUE	81.4838	0.251428		TRUE		1	40		N	N	N
14	B2	FALSE	Adipoq-cre sham 435	Bact	UNKNOWN	SYBR	None							19.8525	19.7948	0.0816138					TRUE	81.4838	0.251428		TRUE		1	40		N	N	N
15	B3	FALSE	Adipoq-cre sham 438	Bact	UNKNOWN	SYBR	None							20.2297	19.9724	0.363995					TRUE	81.4838	0.251428		TRUE		1	40		N	N	N
16	B4	FALSE	Adipoq-cre CNV 293	Bact	UNKNOWN	SYBR	None							20.406	20.4621	0.079375					TRUE	81.4838	0.251428		TRUE		1	40		N	N	N
17	B5	FALSE	Adipoq-cre CNV 294	Bact	UNKNOWN	SYBR	None							19.8415	20.1548	0.443014					TRUE	81.4838	0.251428		TRUE		1	40		N	N	N
18	B6	FALSE	Adipoq-cre CNV 251	Bact	UNKNOWN	SYBR	None							20.3853	20.4295	0.0625284					TRUE	81.5835	0.251428		TRUE		1	40		N	N	N
19	B7	FALSE	Adipoq-cre-prdm16 sham 516	Bact	UNKNOWN	SYBR	None							19.2071	19.3116	0.147784					TRUE	81.6832	0.251428		TRUE		1	40		N	N	N
20	B8	FALSE	Adipoq-cre-prdm16 sham 517	Bact	UNKNOWN	SYBR	None							19.9773	20.0716	0.133373					TRUE	81.6832	0.251428		TRUE		1	40		N	N	N
21	B9	FALSE	Adipoq-cre-prdm16 sham 518	Bact	UNKNOWN	SYBR	None							20.6253	20.4412	0.260267					TRUE	81.6832	0.251428		TRUE		1	40		N	N	N
22	B10	FALSE	Adipoq-cre-prdm16 CNV 287	Bact	UNKNOWN	SYBR	None							18.5845	18.5773	0.010184					TRUE	81.5835	0.251428		TRUE		1	40		N	N	N
23	B11	FALSE	Adipoq-cre-prdm16 CNV 289	Bact	UNKNOWN	SYBR	None							20.2265	20.7907	0.797836					TRUE	81.4838	0.251428		TRUE		1	40		Y	N	N
24	B12	FALSE	Adipoq-cre-prdm16 CNV 280	Bact	UNKNOWN	SYBR	None							20.2466	20.5224	0.39001					TRUE	81.4838	0.251428		TRUE		1	40		N	N	N
25	C1	FALSE	Adipoq-cre sham 433	Il1b	UNKNOWN	SYBR	None				0.199547	0.040535	0.982337	32.4356	31.934	0.709413		10.9093	0.534435	2.3252	TRUE	81.2844	0.325821		TRUE		1	40		Y	N	N
26	C2	FALSE	Adipoq-cre sham 435	Il1b	UNKNOWN	SYBR	None				0.275503	0.209229	0.362769	30.3107	30.2387	0.101808		10.4439	0.092265	1.85986	TRUE	81.0849	0.325821		TRUE		1	40		N	N	N
27	C3	FALSE	Adipoq-cre sham 438	Il1b	UNKNOWN	SYBR	None				0.318354	0.10808	0.937723	29.9528	30.2077	0.360447		10.2354	0.362225	1.65129	TRUE	81.1846	0.325821		TRUE		1	40		N	N	N
28	C4	FALSE	Adipoq-cre CNV 293	Il1b	UNKNOWN	SYBR	None				0.679804	0.43844	1.05404	29.7389	29.603	0.192229		9.14088	0.147058	0.556809	TRUE	80.9852	0.325821		TRUE		1	40		N	N	N
29	C5	FALSE	Adipoq-cre CNV 294	Il1b	UNKNOWN	SYBR	None				2.20634	0.765306	6.36075	27.4301	27.5972	0.236268		7.44242	0.355024	-1.14165	TRUE	80.9852	0.325821		TRUE		1	40		N	N	N
30	C6	FALSE	Adipoq-cre CNV 251	Il1b	UNKNOWN	SYBR	None				1	0.429866	2.3263	28.734	29.0136	0.395437		8.58407	0.28309	0	TRUE	80.9852	0.325821		TRUE		1	40		N	N	N
31	C7	FALSE	Adipoq-cre-prdm16 sham 516	Il1b	UNKNOWN	SYBR	None				0.242116	0.125175	0.468308	29.7469	29.9419	0.275719		10.6303	0.221202	2.04623	TRUE	81.2844	0.325821		TRUE		1	40		N	N	N
32	C8	FALSE	Adipoq-cre-prdm16 sham 517	Il1b	UNKNOWN	SYBR	None				0.129636	0.0371357	0.452541	31.1947	31.6031	0.577611		11.5315	0.41918	2.94747	TRUE	81.2844	0.325821		TRUE		1	40		Y	N	N
33	C9	FALSE	Adipoq-cre-prdm16 sham 518	Il1b	UNKNOWN	SYBR	None				0.691633	0.369335	1.29518	29.6591	29.5572	0.144077		9.116	0.210353	0.531921	TRUE	81.2844	0.325821		TRUE		1	40		N	N	N
34	C10	FALSE	Adipoq-cre-prdm16 CNV 287	Il1b	UNKNOWN	SYBR	None				0.987221	0.681095	1.43094	27.0556	27.1799	0.175721		8.60263	0.124462	0.0185556	TRUE	81.0849	0.325821		TRUE		1	40		N	N	N
35	C11	FALSE	Adipoq-cre-prdm16 CNV 289	Il1b	UNKNOWN	SYBR	None				3.33268	0.594574	18.6802	27.7636	27.6381	0.177562		6.84739	0.577958	-1.73668	TRUE	81.0849	0.325821		TRUE		1	40		N	N	N
36	C12	FALSE	Adipoq-cre-prdm16 CNV 280	Il1b	UNKNOWN	SYBR	None				2.90852	0.651942	12.9759	27.9849	27.5662	0.592243		7.04379	0.501428	-1.54029	TRUE	80.9852	0.325821		TRUE		1	40		Y	N	N
37	D1	FALSE	Adipoq-cre sham 433	Il1b	UNKNOWN	SYBR	None				0.199547	0.040535	0.982337	31.4324	31.934	0.709413		10.9093	0.534435	2.3252	TRUE	81.1846	0.325821		TRUE		1	40		Y	N	N
38	D2	FALSE	Adipoq-cre sham 435	Il1b	UNKNOWN	SYBR	None				0.275503	0.209229	0.362769	30.1667	30.2387	0.101808		10.4439	0.092265	1.85986	TRUE	81.1846	0.325821		TRUE		1	40		N	N	N
39	D3	FALSE	Adipoq-cre sham 438	Il1b	UNKNOWN	SYBR	None				0.318354	0.10808	0.937723	30.4626	30.2077	0.360447		10.2354	0.362225	1.65129	TRUE	81.0849	0.325821		TRUE		1	40		N	N	N
40	D4	FALSE	Adipoq-cre CNV 293	Il1b	UNKNOWN	SYBR	None				0.679804	0.43844	1.05404	29.4671	29.603	0.192229		9.14088	0.147058	0.556809	TRUE	80.9852	0.325821		TRUE		1	40		N	N	N
41	D5	FALSE	Adipoq-cre CNV 294	Il1b	UNKNOWN	SYBR	None				2.20634	0.765306	6.36075	27.7642	27.5972	0.236268		7.44242	0.355024	-1.14165	TRUE	80.9852	0.325821		TRUE		1	40		N	N	N
42	D6	FALSE	Adipoq-cre CNV 251	Il1b	UNKNOWN	SYBR	None				1	0.429866	2.3263	29.2932	29.0136	0.395437		8.58407	0.28309	0	TRUE	80.9852	0.325821		TRUE		1	40		N	N	N
43	D7	FALSE	Adipoq-cre-prdm16 sham 516	Il1b	UNKNOWN	SYBR	None				0.242116	0.125175	0.468308	30.1368	29.9419	0.275719		10.6303	0.221202	2.04623	TRUE	81.2844	0.325821		TRUE		1	40		N	N	N
44	D8	FALSE	Adipoq-cre-prdm16 sham 517	Il1b	UNKNOWN	SYBR	None				0.129636	0.0371357	0.452541	32.0115	31.6031	0.577611		11.5315	0.41918	2.94747	TRUE	81.2844	0.325821		TRUE		1	40		Y	N	N
45	D9	FALSE	Adipoq-cre-prdm16 sham 518	Il1b	UNKNOWN	SYBR	None				0.691633	0.369335	1.29518	29.4554	29.5572	0.144077		9.116	0.210353	0.531921	TRUE	81.3841	0.325821		TRUE		1	40		N	N	N
46	D10	FALSE	Adipoq-cre-prdm16 CNV 287	Il1b	UNKNOWN	SYBR	None				0.987221	0.681095	1.43094	27.3041	27.1799	0.175721		8.60263	0.124462	0.0185556	TRUE	81.1846	0.325821		TRUE		1	40		N	N	N
47	D11	FALSE	Adipoq-cre-prdm16 CNV 289	Il1b	UNKNOWN	SYBR	None				3.33268	0.594574	18.6802	27.5125	27.6381	0.177562		6.84739	0.577958	-1.73668	TRUE	81.0849	0.325821		TRUE		1	40		N	N	N
48	D12	FALSE	Adipoq-cre-prdm16 CNV 280	Il1b	UNKNOWN	SYBR	None				2.90852	0.651942	12.9759	27.1474	27.5662	0.592243		7.04379	0.501428	-1.54029	TRUE	81.0849	0.325821		TRUE		1	40		Y	N	N
49	E1	FALSE	Adipoq-cre sham 433	Il6	UNKNOWN	SYBR	None				0.126624			33.758	33.758			12.7333		2.98138	TRUE	81.8826	0.106898		TRUE		1	40		N	N	N
50	E2	FALSE	Adipoq-cre sham 435	Il6	UNKNOWN	SYBR	None				0.0945632	0.0225379	0.396763	33.4267	32.9493	0.675108		13.1545	0.480849	3.40258	TRUE	81.7829	0.106898		TRUE		1	40		Y	N	N
51	E3	FALSE	Adipoq-cre sham 438	Il6	UNKNOWN	SYBR	None				0.0713343	0.00673195	0.755886	34.282	33.5335	1.0585		13.5612	0.791488	3.80926	TRUE	81.8826	0.106898		TRUE		1	40		Y	N	N
52	E4	FALSE	Adipoq-cre CNV 293	Il6	UNKNOWN	SYBR	None				0.471028	0.278733	0.795986	31.4669	31.3002	0.235789		10.838	0.175922	1.08611	TRUE	81.6832	0.106898		TRUE		1	40		N	N	N
53	E5	FALSE	Adipoq-cre CNV 294	Il6	UNKNOWN	SYBR	None				2.77275	1.05761	7.26939	28.3559	28.4353	0.112359		8.28059	0.323176	-1.47132	TRUE	81.6832	0.106898		TRUE		1	40		N	N	N
54	E6	FALSE	Adipoq-cre CNV 251	Il6	UNKNOWN	SYBR	None				1	0.285364	3.5043	29.7633	30.1814	0.591334		9.75191	0.420468	0	TRUE	81.6832	0.106898		TRUE		1	40		Y	N	N
55	E7	FALSE	Adipoq-cre-prdm16 sham 516	Il6	UNKNOWN	SYBR	None				0.14309	0.0440373	0.464943	31.4874	31.8685	0.538909		12.5569	0.395135	2.805	TRUE	81.8826	0.106898		TRUE		1	40		Y	N	N
56	E8	FALSE	Adipoq-cre-prdm16 sham 517	Il6	UNKNOWN	SYBR	None				0.0630457	0.0137461	0.289155	34.3129	33.8109	0.70982		13.7394	0.510702	3.98746	TRUE	82.082	0.106898		TRUE		1	40		Y	N	N
57	E9	FALSE	Adipoq-cre-prdm16 sham 518	Il6	UNKNOWN	SYBR	None				0.183527	0.0149442	2.25385	33.4597	32.6391	1.16046		12.1978	0.840954	2.44594	TRUE	81.9823	0.106898		TRUE		1	40		Y	N	N
58	E10	FALSE	Adipoq-cre-prdm16 CNV 287	Il6	UNKNOWN	SYBR	None				0.877022	0.5016	1.53343	28.7057	28.5185	0.264748		9.94123	0.187344	0.189316	TRUE	81.7829	0.106898		TRUE		1	40		N	N	N
59	E11	FALSE	Adipoq-cre-prdm16 CNV 289	Il6	UNKNOWN	SYBR	None				2.36463	0.312547	17.8901	29.678	29.301	0.53316		8.51029	0.678529	-1.24162	TRUE	81.7829	0.106898		TRUE		1	40		Y	N	N
60	E12	FALSE	Adipoq-cre-prdm16 CNV 280	Il6	UNKNOWN	SYBR	None				3.90803	1.13667	13.4364	27.999	28.3078	0.436822		7.78547	0.414078	-1.96644	TRUE	81.7829	0.106898		TRUE		1	40		N	N	N
61	F1	FALSE	Adipoq-cre sham 433	Il6	UNKNOWN	SYBR	None							Undetermined	33.758						TRUE	63.9354	0.106898		TRUE		1	40		N	Y	Y
62	F2	FALSE	Adipoq-cre sham 435	Il6	UNKNOWN	SYBR	None				0.0945632	0.0225379	0.396763	32.4719	32.9493	0.675108		13.1545	0.480849	3.40258	TRUE	81.6832	0.106898		TRUE		1	40		Y	N	N
63	F3	FALSE	Adipoq-cre sham 438	Il6	UNKNOWN	SYBR	None				0.0713343	0.00673195	0.755886	32.7851	33.5335	1.0585		13.5612	0.791488	3.80926	TRUE	81.6832	0.106898		TRUE		1	40		Y	N	N
64	F4	FALSE	Adipoq-cre CNV 293	Il6	UNKNOWN	SYBR	None				0.471028	0.278733	0.795986	31.1334	31.3002	0.235789		10.838	0.175922	1.08611	TRUE	81.5835	0.106898		TRUE		1	40		N	N	N
65	F5	FALSE	Adipoq-cre CNV 294	Il6	UNKNOWN	SYBR	None				2.77275	1.05761	7.26939	28.5148	28.4353	0.112359		8.28059	0.323176	-1.47132	TRUE	81.6832	0.106898		TRUE		1	40		N	N	N
66	F6	FALSE	Adipoq-cre CNV 251	Il6	UNKNOWN	SYBR	None				1	0.285364	3.5043	30.5996	30.1814	0.591334		9.75191	0.420468	0	TRUE	81.6832	0.106898		TRUE		1	40		Y	N	N
67	F7	FALSE	Adipoq-cre-prdm16 sham 516	Il6	UNKNOWN	SYBR	None				0.14309	0.0440373	0.464943	32.2495	31.8685	0.538909		12.5569	0.395135	2.805	TRUE	81.8826	0.106898		TRUE		1	40		Y	N	N
68	F8	FALSE	Adipoq-cre-prdm16 sham 517	Il6	UNKNOWN	SYBR	None				0.0630457	0.0137461	0.289155	33.309	33.8109	0.70982		13.7394	0.510702	3.98746	TRUE	81.9823	0.106898		TRUE		1	40		Y	N	N
69	F9	FALSE	Adipoq-cre-prdm16 sham 518	Il6	UNKNOWN	SYBR	None				0.183527	0.0149442	2.25385	31.8185	32.6391	1.16046		12.1978	0.840954	2.44594	TRUE	81.8826	0.106898		TRUE		1	40		Y	N	N
70	F10	FALSE	Adipoq-cre-prdm16 CNV 287	Il6	UNKNOWN	SYBR	None				0.877022	0.5016	1.53343	28.3313	28.5185	0.264748		9.94123	0.187344	0.189316	TRUE	81.6832	0.106898		TRUE		1	40		N	N	N
71	F11	FALSE	Adipoq-cre-prdm16 CNV 289	Il6	UNKNOWN	SYBR	None				2.36463	0.312547	17.8901	28.924	29.301	0.53316		8.51029	0.678529	-1.24162	TRUE	81.6832	0.106898		TRUE		1	40		Y	N	N
72	F12	FALSE	Adipoq-cre-prdm16 CNV 280	Il6	UNKNOWN	SYBR	None				3.90803	1.13667	13.4364	28.6167	28.3078	0.436822		7.78547	0.414078	-1.96644	TRUE	81.6832	0.106898		TRUE		1	40		N	N	N
73	G1	FALSE	H2O	Bact	UNKNOWN	SYBR	None							34.5099	34.5099						TRUE	71.4134	0.251428		TRUE		1	40		N	N	N
74	G2	FALSE	H2O	Il1b	UNKNOWN	SYBR	None							Undetermined							TRUE	60.9442	0.325821		TRUE		1	40		N	Y	N
75	G3	FALSE	H2O	Il6	UNKNOWN	SYBR	None							Undetermined							TRUE	71.4134	0.106898		TRUE		1	40		N	N	N
Analysis Type	Singleplex
Endogenous Control	Bact
RQ Min/Max Confidence Level	95.0
Reference Sample	Adipoq-cre CNV 251

## Sheet: Reagent Information
Block Type	96-Well Block (0.2mL)
Calibration Background is expired	No
Calibration Background performed on	11-24-2020
Calibration Normalization FAM-ROX is expired	No
Calibration Normalization FAM-ROX performed on	11-24-2020
Calibration Normalization VIC-ROX is expired	No
Calibration Normalization VIC-ROX performed on	11-24-2020
Calibration Pure Dye CY3 is expired	Yes
Calibration Pure Dye CY3 performed on	03-26-2020
Calibration Pure Dye CY5 is expired	Yes
Calibration Pure Dye CY5 performed on	03-26-2020
Calibration Pure Dye FAM is expired	No
Calibration Pure Dye FAM performed on	11-24-2020
Calibration Pure Dye NED is expired	No
Calibration Pure Dye NED performed on	09-15-2020
Calibration Pure Dye ROX is expired	No
Calibration Pure Dye ROX performed on	11-24-2020
Calibration Pure Dye SYBR is expired	No
Calibration Pure Dye SYBR performed on	11-24-2020
Calibration Pure Dye TAMRA is expired	No
Calibration Pure Dye TAMRA performed on	11-24-2020
Calibration Pure Dye VIC is expired	No
Calibration Pure Dye VIC performed on	11-24-2020
Calibration ROI is expired	No
Calibration ROI performed on	11-24-2020
Calibration Uniformity is expired	No
Calibration Uniformity performed on	11-24-2020
Chemistry	SYBR_GREEN
Date Created	2021-05-17 13:17:39 PM EDT
Experiment Barcode
Experiment Comment
Experiment File Name	P:\ABI-2\Sapieha\Roberto\CNV B6\Choroid\2021-05-17 Adipoq-cre and adipoq-cre-prdm16 sham nad CNV choro Il1b and Il6n7-9.eds
Experiment Name	2021-05-17 Adipoq-cre and adipoq-cre-prdm16 sham nad CNV choro Il1b and Il6n7-9
Experiment Run End Time	2021-05-17 16:05:57 PM EDT
Experiment Type	Comparative Cт (ΔΔCт)
Instrument Name	278870006
Instrument Serial Number	278870006
Instrument Type	QuantStudio(TM) 7 Flex System
Passive Reference	ROX
Quantification Cycle Method	Ct
Signal Smoothing On	true
Stage/ Cycle where Analysis is performed	Stage 2, Step 2
User Name
Reagent Type	Reagent Name	Reagent Part Number	Reagent Lot Number	Reagent Expiration Date

## Sheet: Melt Curve Raw Data
Block Type	96-Well Block (0.2mL)
Calibration Background is expired	No
Calibration Background performed on	11-24-2020
Calibration Normalization FAM-ROX is expired	No
Calibration Normalization FAM-ROX performed on	11-24-2020
Calibration Normalization VIC-ROX is expired	No
Calibration Normalization VIC-ROX performed on	11-24-2020
Calibration Pure Dye CY3 is expired	Yes
Calibration Pure Dye CY3 performed on	03-26-2020
Calibration Pure Dye CY5 is expired	Yes
Calibration Pure Dye CY5 performed on	03-26-2020
Calibration Pure Dye FAM is expired	No
Calibration Pure Dye FAM performed on	11-24-2020
Calibration Pure Dye NED is expired	No
Calibration Pure Dye NED performed on	09-15-2020
Calibration Pure Dye ROX is expired	No
Calibration Pure Dye ROX performed on	11-24-2020
Calibration Pure Dye SYBR is expired	No
Calibration Pure Dye SYBR performed on	11-24-2020
Calibration Pure Dye TAMRA is expired	No
Calibration Pure Dye TAMRA performed on	11-24-2020
Calibration Pure Dye VIC is expired	No
Calibration Pure Dye VIC performed on	11-24-2020
Calibration ROI is expired	No
Calibration ROI performed on	11-24-2020
Calibration Uniformity is expired	No
Calibration Uniformity performed on	11-24-2020
Chemistry	SYBR_GREEN
Date Created	2021-05-17 13:17:39 PM EDT
Experiment Barcode
Experiment Comment
Experiment File Name	P:\ABI-2\Sapieha\Roberto\CNV B6\Choroid\2021-05-17 Adipoq-cre and adipoq-cre-prdm16 sham nad CNV choro Il1b and Il6n7-9.eds
Experiment Name	2021-05-17 Adipoq-cre and adipoq-cre-prdm16 sham nad CNV choro Il1b and Il6n7-9
Experiment Run End Time	2021-05-17 16:05:57 PM EDT
Experiment Type	Comparative Cт (ΔΔCт)
Instrument Name	278870006
Instrument Serial Number	278870006
Instrument Type	QuantStudio(TM) 7 Flex System
Passive Reference	ROX
Quantification Cycle Method	Ct
Signal Smoothing On	true
Stage/ Cycle where Analysis is performed	Stage 2, Step 2
User Name
Well	Well Position	Reading	Temperature	Fluorescence	Derivative
1	A1	1	60.1465	4.49284	0.243384
1	A1	2	60.3459	4.47601	0.240217
1	A1	3	60.5453	4.45809	0.237561
1	A1	4	60.7447	4.44571	0.236365
1	A1	5	60.9442	4.43027	0.236968
1	A1	6	61.1436	4.41233	0.238903
1	A1	7	61.343	4.37915	0.241211
1	A1	8	61.5424	4.36075	0.243085
1	A1	9	61.7418	4.33631	0.244358
1	A1	10	61.9412	4.31187	0.245518
1	A1	11	62.1406	4.30778	0.247317
1	A1	12	62.34	4.2746	0.250293
1	A1	13	62.5395	4.25507	0.254504
1	A1	14	62.7389	4.23444	0.259563
1	A1	15	62.9383	4.20904	0.26478
1	A1	16	63.1377	4.18741	0.269344
1	A1	17	63.3371	4.16289	0.27248
1	A1	18	63.5365	4.13303	0.273649
1	A1	19	63.7359	4.1189	0.272811
1	A1	20	63.9354	4.0805	0.270571
1	A1	21	64.1348	4.05457	0.268065
1	A1	22	64.3342	4.04516	0.266478
1	A1	23	64.5336	4.02349	0.266445
1	A1	24	64.733	3.99671	0.267662
1	A1	25	64.9324	3.97806	0.26905
1	A1	26	65.1318	3.94603	0.269374
1	A1	27	65.3313	3.92195	0.268023
1	A1	28	65.5307	3.89901	0.265442
1	A1	29	65.7301	3.86845	0.262931
1	A1	30	65.9295	3.85612	0.261853
1	A1	31	66.1289	3.8331	0.262762
1	A1	32	66.3283	3.82931	0.265035
1	A1	33	66.5277	3.7967	0.267329
1	A1	34	66.7271	3.74054	0.268538
1	A1	35	66.9266	3.74012	0.268568
1	A1	36	67.126	3.71304	0.268306
1	A1	37	67.3254	3.69969	0.268867
1	A1	38	67.5248	3.67066	0.270691
1	A1	39	67.7242	3.64438	0.273114
1	A1	40	67.9236	3.63172	0.274656
1	A1	41	68.123	3.59482	0.273826
1	A1	42	68.3225	3.57178	0.269979
1	A1	43	68.5219	3.5351	0.263754
1	A1	44	68.7213	3.52308	0.256869
1	A1	45	68.9207	3.50896	0.251365
1	A1	46	69.1201	3.47545	0.248698
1	A1	47	69.3195	3.47702	0.249179
1	A1	48	69.5189	3.44251	0.252034
1	A1	49	69.7184	3.41913	0.255961
1	A1	50	69.9178	3.39381	0.259804
1	A1	51	70.1172	3.37331	0.262944
1	A1	52	70.3166	3.35006	0.265289
1	A1	53	70.516	3.32941	0.266977
1	A1	54	70.7154	3.30129	0.268131
1	A1	55	70.9148	3.28383	0.268785
1	A1	56	71.1143	3.25352	0.268994
1	A1	57	71.3137	3.22797	0.268962
1	A1	58	71.5131	3.20948	0.269014
1	A1	59	71.7125	3.18458	0.269451
1	A1	60	71.9119	3.16529	0.270363
1	A1	61	72.1113	3.135	0.27156
1	A1	62	72.3107	3.11568	0.272657
1	A1	63	72.5101	3.09019	0.273252
1	A1	64	72.7096	3.06406	0.273045
1	A1	65	72.909	3.04127	0.271885
1	A1	66	73.1084	3.01753	0.269748
1	A1	67	73.3078	2.99546	0.266712
1	A1	68	73.5072	2.96795	0.263001
1	A1	69	73.7066	2.94572	0.259023
1	A1	70	73.9061	2.92063	0.255308
1	A1	71	74.1055	2.90251	0.252319
1	A1	72	74.3049	2.88446	0.250253
1	A1	73	74.5043	2.8621	0.248995
1	A1	74	74.7037	2.83889	0.248299
1	A1	75	74.9031	2.80599	0.248041
1	A1	76	75.1025	2.79445	0.248311
1	A1	77	75.3019	2.78272	0.249258
1	A1	78	75.5014	2.7509	0.250856
1	A1	79	75.7008	2.73222	0.252841
1	A1	80	75.9002	2.7065	0.254867
1	A1	81	76.0996	2.6826	0.25675
1	A1	82	76.299	2.6629	0.258612
1	A1	83	76.4984	2.64205	0.260804
1	A1	84	76.6978	2.61715	0.263703
1	A1	85	76.8973	2.58637	0.267494
1	A1	86	77.0967	2.5829	0.272046
1	A1	87	77.2961	2.54719	0.276939
1	A1	88	77.4955	2.51609	0.281697
1	A1	89	77.6949	2.50273	0.286077
1	A1	90	77.8943	2.46347	0.290347
1	A1	91	78.0937	2.45167	0.295377
1	A1	92	78.2932	2.41218	0.302548
1	A1	93	78.4926	2.40304	0.313546
1	A1	94	78.692	2.36756	0.330195
1	A1	95	78.8914	2.34092	0.354439
1	A1	96	79.0908	2.31767	0.388473
1	A1	97	79.2902	2.27912	0.435011
1	A1	98	79.4896	2.24104	0.49748
1	A1	99	79.689	2.21008	0.579938
1	A1	100	79.8885	2.15118	0.686445
1	A1	101	80.0879	2.10398	0.819735
1	A1	102	80.2873	2.03657	0.97933
1	A1	103	80.4867	1.95189	1.15956
1	A1	104	80.6861	1.85024	1.34837
1	A1	105	80.8855	1.70987	1.52779
1	A1	106	81.0849	1.53637	1.67637
1	A1	107	81.2844	1.33924	1.77325
1	A1	108	81.4838	1.13334	1.80267
1	A1	109	81.6832	0.935984	1.75753
1	A1	110	81.8826	0.756199	1.64097
1	A1	111	82.082	0.600964	1.46569
1	A1	112	82.2814	0.486177	1.2513
1	A1	113	82.4808	0.402892	1.02042
1	A1	114	82.6803	0.35292	0.794643
1	A1	115	82.8797	0.325212	0.591083
1	A1	116	83.0791	0.308621	0.420459
1	A1	117	83.2785	0.300772	0.286763
1	A1	118	83.4779	0.295248	0.188396
1	A1	119	83.6773	0.293092	0.120137
1	A1	120	83.8767	0.290026	0.0752347
1	A1	121	84.0761	0.288959	0.0470641
1	A1	122	84.2756	0.286704	0.0300916
1	A1	123	84.475	0.287667	0.0201848
1	A1	124	84.6744	0.287035	0.0144961
1	A1	125	84.8738	0.285977	0.011183
1	A1	126	85.0732	0.283262	0.00913022
1	A1	127	85.2726	0.283114	0.00773002
1	A1	128	85.472	0.284495	0.0066967
1	A1	129	85.6715	0.282579	0.00590393
1	A1	130	85.8709	0.283752	0.00526567
1	A1	131	86.0703	0.282004	0.0046945
1	A1	132	86.2697	0.281066	0.00413152
1	A1	133	86.4691	0.281267	0.00359701
1	A1	134	86.6685	0.28085	0.00320353
1	A1	135	86.8679	0.281499	0.00310448
1	A1	136	87.0674	0.281257	0.00340218
1	A1	137	87.2668	0.28133	0.00406937
1	A1	138	87.4662	0.281265	0.00492701
1	A1	139	87.6656	0.279841	0.00569889
1	A1	140	87.865	0.279053	0.00611997
1	A1	141	88.0644	0.277101	0.0060531
1	A1	142	88.2638	0.277548	0.00555881
1	A1	143	88.4632	0.276418	0.00487939
1	A1	144	88.6627	0.276837	0.00434025
1	A1	145	88.8621	0.277403	0.00420993
1	A1	146	89.0615	0.278182	0.00458465
1	A1	147	89.2609	0.275511	0.00535536
1	A1	148	89.4603	0.274981	0.00626303
1	A1	149	89.6597	0.27463	0.00700718
1	A1	150	89.8591	0.274346	0.00735462
1	A1	151	90.0586	0.271942	0.00721093
1	A1	152	90.258	0.271231	0.00664507
1	A1	153	90.4574	0.272013	0.00586716
1	A1	154	90.6568	0.271617	0.00515948
1	A1	155	90.8562	0.272126	0.00477917
1	A1	156	91.0556	0.271607	0.00486939
1	A1	157	91.255	0.270286	0.00541686
1	A1	158	91.4545	0.270685	0.00626678
1	A1	159	91.6539	0.270071	0.00717612
1	A1	160	91.8533	0.267507	0.00787854
1	A1	161	92.0527	0.268077	0.00814747
1	A1	162	92.2521	0.266723	0.00785921
1	A1	163	92.4515	0.264295	0.00704613
1	A1	164	92.6509	0.264951	0.00591219
1	A1	165	92.8504	0.265865	0.00478128
1	A1	166	93.0498	0.265499	0.00398053
1	A1	167	93.2492	0.26644	0.00370694
1	A1	168	93.4486	0.264859	0.00394743
1	A1	169	93.648	0.264716	0.00449618
1	A1	170	93.8474	0.263887	0.00505186
1	A1	171	94.0468	0.262783	0.00534017
1	A1	172	94.2462	0.26228	0.00520173
1	A1	173	94.4457	0.26251	0.0046228
1	A1	174	94.6451	0.260814	0.00371407
1	A1	175	94.8445	0.261494	0.00265952
2	A2	1	60.1465	4.81693	0.263955
2	A2	2	60.3459	4.79712	0.265648
2	A2	3	60.5453	4.7744	0.267964
2	A2	4	60.7447	4.75963	0.270435
2	A2	5	60.9442	4.73097	0.272287
2	A2	6	61.1436	4.7113	0.272632
2	A2	7	61.343	4.67933	0.270907
2	A2	8	61.5424	4.65288	0.267294
2	A2	9	61.7418	4.62528	0.26284
2	A2	10	61.9412	4.60743	0.259106
2	A2	11	62.1406	4.59614	0.257532
2	A2	12	62.34	4.57344	0.258875
2	A2	13	62.5395	4.54673	0.263053
2	A2	14	62.7389	4.51858	0.269287
2	A2	15	62.9383	4.50313	0.276415
2	A2	16	63.1377	4.48355	0.283166
2	A2	17	63.3371	4.44661	0.2884
2	A2	18	63.5365	4.41762	0.291364
2	A2	19	63.7359	4.39693	0.2919
2	A2	20	63.9354	4.36961	0.290462
2	A2	21	64.1348	4.33786	0.287929
2	A2	22	64.3342	4.31965	0.285236
2	A2	23	64.5336	4.29778	0.28304
2	A2	24	64.733	4.26605	0.281537
2	A2	25	64.9324	4.25079	0.28051
2	A2	26	65.1318	4.21734	0.27958
2	A2	27	65.3313	4.19788	0.278561
2	A2	28	65.5307	4.17431	0.277674
2	A2	29	65.7301	4.13776	0.277484
2	A2	30	65.9295	4.12666	0.278467
2	A2	31	66.1289	4.09812	0.280509
2	A2	32	66.3283	4.0936	0.282721
2	A2	33	66.5277	4.05595	0.283878
2	A2	34	66.7271	4.00696	0.283237
2	A2	35	66.9266	3.99385	0.281138
2	A2	36	67.126	3.97577	0.278867
2	A2	37	67.3254	3.9533	0.277829
2	A2	38	67.5248	3.93077	0.278572
2	A2	39	67.7242	3.90179	0.280362
2	A2	40	67.9236	3.89043	0.281536
2	A2	41	68.123	3.847	0.280463
2	A2	42	68.3225	3.82904	0.276504
2	A2	43	68.5219	3.78386	0.270434
2	A2	44	68.7213	3.77891	0.26407
2	A2	45	68.9207	3.7656	0.259345
2	A2	46	69.1201	3.73246	0.257401
2	A2	47	69.3195	3.72297	0.258209
2	A2	48	69.5189	3.68994	0.260854
2	A2	49	69.7184	3.66858	0.264167
2	A2	50	69.9178	3.64466	0.267272
2	A2	51	70.1172	3.62132	0.269789
2	A2	52	70.3166	3.59521	0.271706
2	A2	53	70.516	3.57833	0.273129
2	A2	54	70.7154	3.54654	0.274133
2	A2	55	70.9148	3.5297	0.274782
2	A2	56	71.1143	3.49549	0.275207
2	A2	57	71.3137	3.47609	0.275654
2	A2	58	71.5131	3.452	0.276387
2	A2	59	71.7125	3.42996	0.277516
2	A2	60	71.9119	3.40606	0.278889
2	A2	61	72.1113	3.37505	0.280104
2	A2	62	72.3107	3.35588	0.280674
2	A2	63	72.5101	3.32941	0.280224
2	A2	64	72.7096	3.30331	0.278638
2	A2	65	72.909	3.27738	0.276108
2	A2	66	73.1084	3.25298	0.273094
2	A2	67	73.3078	3.23443	0.27016
2	A2	68	73.5072	3.20549	0.267789
2	A2	69	73.7066	3.1847	0.266196
2	A2	70	73.9061	3.16165	0.265223
2	A2	71	74.1055	3.14068	0.26439
2	A2	72	74.3049	3.11568	0.263132
2	A2	73	74.5043	3.0869	0.26115
2	A2	74	74.7037	3.06724	0.258673
2	A2	75	74.9031	3.03961	0.256445
2	A2	76	75.1025	3.02289	0.255366
2	A2	77	75.3019	3.01118	0.255988
2	A2	78	75.5014	2.98177	0.258177
2	A2	79	75.7008	2.96205	0.261213
2	A2	80	75.9002	2.93231	0.264217
2	A2	81	76.0996	2.90685	0.266674
2	A2	82	76.299	2.88722	0.268709
2	A2	83	76.4984	2.86723	0.271027
2	A2	84	76.6978	2.83481	0.274558
2	A2	85	76.8973	2.81151	0.27997
2	A2	86	77.0967	2.80409	0.287275
2	A2	87	77.2961	2.77114	0.295702
2	A2	88	77.4955	2.73638	0.304002
2	A2	89	77.6949	2.71738	0.311055
2	A2	90	77.8943	2.67167	0.316543
2	A2	91	78.0937	2.66038	0.321296
2	A2	92	78.2932	2.61554	0.327182
2	A2	93	78.4926	2.60833	0.336648
2	A2	94	78.692	2.57249	0.352256
2	A2	95	78.8914	2.54094	0.37646
2	A2	96	79.0908	2.51744	0.411713
2	A2	97	79.2902	2.47623	0.460769
2	A2	98	79.4896	2.43615	0.526929
2	A2	99	79.689	2.40901	0.614011
2	A2	100	79.8885	2.33708	0.725798
2	A2	101	80.0879	2.28982	0.86487
2	A2	102	80.2873	2.21528	1.03084
2	A2	103	80.4867	2.12937	1.21842
2	A2	104	80.6861	2.02063	1.41619
2	A2	105	80.8855	1.87337	1.6068
2	A2	106	81.0849	1.69477	1.76925
2	A2	107	81.2844	1.48848	1.88261
2	A2	108	81.4838	1.2724	1.93034
2	A2	109	81.6832	1.06342	1.9037
2	A2	110	81.8826	0.865775	1.80347
2	A2	111	82.082	0.691299	1.63963
2	A2	112	82.2814	0.554198	1.42936
2	A2	113	82.4808	0.448404	1.19388
2	A2	114	82.6803	0.377797	0.954844
2	A2	115	82.8797	0.335766	0.73105
2	A2	116	83.0791	0.309571	0.536042
2	A2	117	83.2785	0.298105	0.377032
2	A2	118	83.4779	0.289954	0.255229
2	A2	119	83.6773	0.285012	0.167254
2	A2	120	83.8767	0.282053	0.107083
2	A2	121	84.0761	0.279257	0.0679003
2	A2	122	84.2756	0.278318	0.0434379
2	A2	123	84.475	0.277698	0.0286533
2	A2	124	84.6744	0.275861	0.0198737
2	A2	125	84.8738	0.27611	0.0146339
2	A2	126	85.0732	0.274095	0.011406
2	A2	127	85.2726	0.271638	0.00932589
2	A2	128	85.472	0.274751	0.00794114
2	A2	129	85.6715	0.272431	0.00699905
2	A2	130	85.8709	0.27307	0.00630559
2	A2	131	86.0703	0.271541	0.00568433
2	A2	132	86.2697	0.270396	0.0050166
2	A2	133	86.4691	0.269803	0.00429973
2	A2	134	86.6685	0.270669	0.00365274
2	A2	135	86.8679	0.269504	0.00324744
2	A2	136	87.0674	0.27119	0.00320536
2	A2	137	87.2668	0.271762	0.00352706
2	A2	138	87.4662	0.268379	0.00409451
2	A2	139	87.6656	0.268455	0.00473138
2	A2	140	87.865	0.26962	0.00527656
2	A2	141	88.0644	0.268729	0.00563525
2	A2	142	88.2638	0.266915	0.00579978
2	A2	143	88.4632	0.26608	0.00584256
2	A2	144	88.6627	0.265571	0.00587921
2	A2	145	88.8621	0.267185	0.00600379
2	A2	146	89.0615	0.266235	0.00623213
2	A2	147	89.2609	0.263122	0.00649356
2	A2	148	89.4603	0.263945	0.00668331
2	A2	149	89.6597	0.262683	0.00673374
2	A2	150	89.8591	0.263417	0.00664529
2	A2	151	90.0586	0.262561	0.00646214
2	A2	152	90.258	0.260719	0.00622624
2	A2	153	90.4574	0.261	0.00595438
2	A2	154	90.6568	0.261143	0.00565233
2	A2	155	90.8562	0.259819	0.00534404
2	A2	156	91.0556	0.259272	0.00508794
2	A2	157	91.255	0.25948	0.00496377
2	A2	158	91.4545	0.259314	0.00503215
2	A2	159	91.6539	0.259154	0.0052891
2	A2	160	91.8533	0.258524	0.00564809
2	A2	161	92.0527	0.257379	0.0059735
2	A2	162	92.2521	0.255499	0.00615302
2	A2	163	92.4515	0.256082	0.00616059
2	A2	164	92.6509	0.256204	0.00606381
2	A2	165	92.8504	0.25611	0.00596954
2	A2	166	93.0498	0.254156	0.00595469
2	A2	167	93.2492	0.25411	0.00602608
2	A2	168	93.4486	0.254238	0.00612672
2	A2	169	93.648	0.253062	0.00616728
2	A2	170	93.8474	0.252477	0.00605878
2	A2	171	94.0468	0.251902	0.00573588
2	A2	172	94.2462	0.250604	0.00517293
2	A2	173	94.4457	0.251654	0.00439195
2	A2	174	94.6451	0.251095	0.00346126
2	A2	175	94.8445	0.249254	0.00248298
3	A3	1	60.1465	4.92505	0.268729
3	A3	2	60.3459	4.89684	0.270556
3	A3	3	60.5453	4.88609	0.273021
3	A3	4	60.7447	4.85273	0.275759
3	A3	5	60.9442	4.83623	0.278193
3	A3	6	61.1436	4.8158	0.27962
3	A3	7	61.343	4.77917	0.27947
3	A3	8	61.5424	4.75228	0.277632
3	A3	9	61.7418	4.73011	0.2746
3	A3	10	61.9412	4.70362	0.271326
3	A3	11	62.1406	4.69468	0.268833
3	A3	12	62.34	4.65833	0.267841
3	A3	13	62.5395	4.63877	0.268592
3	A3	14	62.7389	4.62157	0.270893
3	A3	15	62.9383	4.58569	0.274245
3	A3	16	63.1377	4.5771	0.278
3	A3	17	63.3371	4.54069	0.281504
3	A3	18	63.5365	4.51242	0.284243
3	A3	19	63.7359	4.49853	0.285991
3	A3	20	63.9354	4.46509	0.286861
3	A3	21	64.1348	4.43405	0.28725
3	A3	22	64.3342	4.41615	0.287601
3	A3	23	64.5336	4.39268	0.288118
3	A3	24	64.733	4.36599	0.288583
3	A3	25	64.9324	4.34241	0.288414
3	A3	26	65.1318	4.30964	0.287014
3	A3	27	65.3313	4.28414	0.284205
3	A3	28	65.5307	4.26867	0.280509
3	A3	29	65.7301	4.22504	0.277028
3	A3	30	65.9295	4.2144	0.274933
3	A3	31	66.1289	4.18902	0.27483
3	A3	32	66.3283	4.18586	0.27643
3	A3	33	66.5277	4.14953	0.278809
3	A3	34	66.7271	4.09922	0.281056
3	A3	35	66.9266	4.09146	0.282808
3	A3	36	67.126	4.07248	0.28429
3	A3	37	67.3254	4.04926	0.285859
3	A3	38	67.5248	4.0116	0.287491
3	A3	39	67.7242	3.9882	0.288583
3	A3	40	67.9236	3.97837	0.288198
3	A3	41	68.123	3.93639	0.285587
3	A3	42	68.3225	3.91007	0.28071
3	A3	43	68.5219	3.88036	0.274451
3	A3	44	68.7213	3.86251	0.268387
3	A3	45	68.9207	3.84969	0.264175
3	A3	46	69.1201	3.81726	0.262874
3	A3	47	69.3195	3.80318	0.264564
3	A3	48	69.5189	3.78011	0.268385
3	A3	49	69.7184	3.75135	0.272952
3	A3	50	69.9178	3.72865	0.2769
3	A3	51	70.1172	3.70153	0.279313
3	A3	52	70.3166	3.67254	0.279967
3	A3	53	70.516	3.65569	0.279292
3	A3	54	70.7154	3.61909	0.278103
3	A3	55	70.9148	3.60501	0.277251
3	A3	56	71.1143	3.58133	0.277264
3	A3	57	71.3137	3.55561	0.278187
3	A3	58	71.5131	3.52792	0.279658
3	A3	59	71.7125	3.50567	0.281138
3	A3	60	71.9119	3.47905	0.282176
3	A3	61	72.1113	3.4531	0.282568
3	A3	62	72.3107	3.42462	0.282334
3	A3	63	72.5101	3.40725	0.281603
3	A3	64	72.7096	3.38139	0.280482
3	A3	65	72.909	3.35156	0.279009
3	A3	66	73.1084	3.32868	0.277205
3	A3	67	73.3078	3.30761	0.275161
3	A3	68	73.5072	3.27735	0.273045
3	A3	69	73.7066	3.25638	0.27104
3	A3	70	73.9061	3.23128	0.269219
3	A3	71	74.1055	3.21163	0.267487
3	A3	72	74.3049	3.18584	0.265644
3	A3	73	74.5043	3.15828	0.263614
3	A3	74	74.7037	3.13905	0.261603
3	A3	75	74.9031	3.10623	0.260102
3	A3	76	75.1025	3.09647	0.25962
3	A3	77	75.3019	3.08245	0.260377
3	A3	78	75.5014	3.04465	0.262185
3	A3	79	75.7008	3.02526	0.26461
3	A3	80	75.9002	3.00092	0.267313
3	A3	81	76.0996	2.97779	0.270271
3	A3	82	76.299	2.9522	0.273747
3	A3	83	76.4984	2.93393	0.278117
3	A3	84	76.6978	2.90463	0.283612
3	A3	85	76.8973	2.8759	0.290169
3	A3	86	77.0967	2.86305	0.297365
3	A3	87	77.2961	2.82789	0.304508
3	A3	88	77.4955	2.79593	0.310848
3	A3	89	77.6949	2.77725	0.31592
3	A3	90	77.8943	2.73405	0.319873
3	A3	91	78.0937	2.71874	0.323676
3	A3	92	78.2932	2.67381	0.329064
3	A3	93	78.4926	2.6664	0.338268
3	A3	94	78.692	2.63005	0.353675
3	A3	95	78.8914	2.59998	0.377607
3	A3	96	79.0908	2.57445	0.412344
3	A3	97	79.2902	2.53425	0.460413
3	A3	98	79.4896	2.49556	0.524909
3	A3	99	79.689	2.4596	0.609668
3	A3	100	79.8885	2.39499	0.718867
3	A3	101	80.0879	2.3444	0.855866
3	A3	102	80.2873	2.27385	1.02127
3	A3	103	80.4867	2.1912	1.21075
3	A3	104	80.6861	2.08094	1.41344
3	A3	105	80.8855	1.93851	1.61207
3	A3	106	81.0849	1.75323	1.7851
3	A3	107	81.2844	1.54892	1.91056
3	A3	108	81.4838	1.3252	1.9705
3	A3	109	81.6832	1.10923	1.95465
3	A3	110	81.8826	0.902127	1.86236
3	A3	111	82.082	0.719661	1.70266
3	A3	112	82.2814	0.572147	1.49236
3	A3	113	82.4808	0.458758	1.25302
3	A3	114	82.6803	0.382419	1.00719
3	A3	115	82.8797	0.336673	0.774857
3	A3	116	83.0791	0.310154	0.570759
3	A3	117	83.2785	0.295021	0.403074
3	A3	118	83.4779	0.285855	0.273653
3	A3	119	83.6773	0.27994	0.179464
3	A3	120	83.8767	0.278756	0.114605
3	A3	121	84.0761	0.274432	0.0722136
3	A3	122	84.2756	0.275364	0.045833
3	A3	123	84.475	0.274172	0.0301186
3	A3	124	84.6744	0.27296	0.021036
3	A3	125	84.8738	0.270803	0.0157771
3	A3	126	85.0732	0.270026	0.0125589
3	A3	127	85.2726	0.267439	0.0103809
3	A3	128	85.472	0.270117	0.00876393
3	A3	129	85.6715	0.268075	0.00750559
3	A3	130	85.8709	0.267754	0.00650205
3	A3	131	86.0703	0.267204	0.00566882
3	A3	132	86.2697	0.265781	0.00494284
3	A3	133	86.4691	0.266721	0.0043145
3	A3	134	86.6685	0.266109	0.00383873
3	A3	135	86.8679	0.26497	0.00360806
3	A3	136	87.0674	0.266563	0.0036994
3	A3	137	87.2668	0.26512	0.00412432
3	A3	138	87.4662	0.266471	0.00480971
3	A3	139	87.6656	0.264017	0.00561598
3	A3	140	87.865	0.26388	0.00638247
3	A3	141	88.0644	0.262528	0.00697275
3	A3	142	88.2638	0.263559	0.00730157
3	A3	143	88.4632	0.261193	0.00734398
3	A3	144	88.6627	0.260957	0.00713601
3	A3	145	88.8621	0.259434	0.00676968
3	A3	146	89.0615	0.259515	0.00637349
3	A3	147	89.2609	0.259643	0.00606829
3	A3	148	89.4603	0.259108	0.00592026
3	A3	149	89.6597	0.258184	0.00591883
3	A3	150	89.8591	0.257175	0.00599842
3	A3	151	90.0586	0.257175	0.00608791
3	A3	152	90.258	0.256175	0.00615281
3	A3	153	90.4574	0.256241	0.00620196
3	A3	154	90.6568	0.255273	0.00626141
3	A3	155	90.8562	0.255502	0.00634507
3	A3	156	91.0556	0.253816	0.00644579
3	A3	157	91.255	0.25379	0.00654971
3	A3	158	91.4545	0.25244	0.00665308
3	A3	159	91.6539	0.253	0.00676006
3	A3	160	91.8533	0.252618	0.00686179
3	A3	161	92.0527	0.25115	0.00691925
3	A3	162	92.2521	0.249505	0.00687498
3	A3	163	92.4515	0.250948	0.00669032
3	A3	164	92.6509	0.248493	0.00637933
3	A3	165	92.8504	0.248953	0.00601362
3	A3	166	93.0498	0.248449	0.00569159
3	A3	167	93.2492	0.248819	0.00549332
3	A3	168	93.4486	0.24755	0.00544909
3	A3	169	93.648	0.246783	0.00553014
3	A3	170	93.8474	0.246585	0.00565512
3	A3	171	94.0468	0.246795	0.00570098
3	A3	172	94.2462	0.245932	0.00552444
3	A3	173	94.4457	0.244359	0.00500876
3	A3	174	94.6451	0.242817	0.00412711
3	A3	175	94.8445	0.243831	0.00298404
4	A4	1	60.1465	4.94359	0.259337
4	A4	2	60.3459	4.92523	0.258775
4	A4	3	60.5453	4.89967	0.258652
4	A4	4	60.7447	4.88418	0.259273
4	A4	5	60.9442	4.86402	0.260552
4	A4	6	61.1436	4.84895	0.261927
4	A4	7	61.343	4.81019	0.262667
4	A4	8	61.5424	4.78972	0.262439
4	A4	9	61.7418	4.7552	0.261616
4	A4	10	61.9412	4.74059	0.261066
4	A4	11	62.1406	4.72995	0.261546
4	A4	12	62.34	4.70728	0.263271
4	A4	13	62.5395	4.67483	0.265932
4	A4	14	62.7389	4.64449	0.269141
4	A4	15	62.9383	4.61875	0.272701
4	A4	16	63.1377	4.61474	0.276524
4	A4	17	63.3371	4.58047	0.280278
4	A4	18	63.5365	4.55169	0.28327
4	A4	19	63.7359	4.52945	0.284736
4	A4	20	63.9354	4.49791	0.284324
4	A4	21	64.1348	4.46788	0.28244
4	A4	22	64.3342	4.44516	0.280055
4	A4	23	64.5336	4.43221	0.278168
4	A4	24	64.733	4.39705	0.277255
4	A4	25	64.9324	4.38418	0.277097
4	A4	26	65.1318	4.35276	0.277078
4	A4	27	65.3313	4.3199	0.276737
4	A4	28	65.5307	4.30625	0.276158
4	A4	29	65.7301	4.27114	0.275897
4	A4	30	65.9295	4.25446	0.276499
4	A4	31	66.1289	4.22866	0.277925
4	A4	32	66.3283	4.22216	0.279428
4	A4	33	66.5277	4.18523	0.280011
4	A4	34	66.7271	4.13138	0.279195
4	A4	35	66.9266	4.1302	0.27748
4	A4	36	67.126	4.10362	0.276096
4	A4	37	67.3254	4.0864	0.2762
4	A4	38	67.5248	4.05888	0.278074
4	A4	39	67.7242	4.0288	0.280844
4	A4	40	67.9236	4.01798	0.282869
4	A4	41	68.123	3.97833	0.282567
4	A4	42	68.3225	3.95229	0.279246
4	A4	43	68.5219	3.91934	0.27349
4	A4	44	68.7213	3.89931	0.266935
4	A4	45	68.9207	3.88857	0.261512
4	A4	46	69.1201	3.85472	0.258584
4	A4	47	69.3195	3.84985	0.258445
4	A4	48	69.5189	3.81795	0.260419
4	A4	49	69.7184	3.78776	0.263397
4	A4	50	69.9178	3.76917	0.266447
4	A4	51	70.1172	3.74765	0.269128
4	A4	52	70.3166	3.71629	0.271423
4	A4	53	70.516	3.69996	0.273461
4	A4	54	70.7154	3.67148	0.275266
4	A4	55	70.9148	3.65159	0.276697
4	A4	56	71.1143	3.62169	0.277608
4	A4	57	71.3137	3.59338	0.27804
4	A4	58	71.5131	3.56866	0.278283
4	A4	59	71.7125	3.55035	0.27872
4	A4	60	71.9119	3.52321	0.279551
4	A4	61	72.1113	3.49979	0.2806
4	A4	62	72.3107	3.4721	0.281346
4	A4	63	72.5101	3.44618	0.281167
4	A4	64	72.7096	3.42547	0.279682
4	A4	65	72.909	3.39224	0.276969
4	A4	66	73.1084	3.36629	0.273583
4	A4	67	73.3078	3.35145	0.270346
4	A4	68	73.5072	3.32239	0.26799
4	A4	69	73.7066	3.30391	0.266839
4	A4	70	73.9061	3.27553	0.266673
4	A4	71	74.1055	3.25356	0.266844
4	A4	72	74.3049	3.23274	0.266588
4	A4	73	74.5043	3.20118	0.265416
4	A4	74	74.7037	3.18019	0.263427
4	A4	75	74.9031	3.14893	0.261308
4	A4	76	75.1025	3.13392	0.260003
4	A4	77	75.3019	3.12422	0.260192
4	A4	78	75.5014	3.08801	0.261933
4	A4	79	75.7008	3.07204	0.264692
4	A4	80	75.9002	3.04188	0.267738
4	A4	81	76.0996	3.01531	0.270605
4	A4	82	76.299	2.99363	0.273357
4	A4	83	76.4984	2.97279	0.276482
4	A4	84	76.6978	2.94406	0.280566
4	A4	85	76.8973	2.91876	0.285917
4	A4	86	77.0967	2.90217	0.292348
4	A4	87	77.2961	2.8716	0.299221
4	A4	88	77.4955	2.83868	0.30574
4	A4	89	77.6949	2.81783	0.311412
4	A4	90	77.8943	2.77429	0.316459
4	A4	91	78.0937	2.76481	0.322012
4	A4	92	78.2932	2.7157	0.329995
4	A4	93	78.4926	2.70985	0.342779
4	A4	94	78.692	2.67103	0.362823
4	A4	95	78.8914	2.64315	0.392489
4	A4	96	79.0908	2.61501	0.43417
4	A4	97	79.2902	2.56969	0.49062
4	A4	98	79.4896	2.52854	0.565281
4	A4	99	79.689	2.49189	0.662214
4	A4	100	79.8885	2.41923	0.785338
4	A4	101	80.0879	2.36667	0.936838
4	A4	102	80.2873	2.28629	1.11504
4	A4	103	80.4867	2.1912	1.31247
4	A4	104	80.6861	2.06548	1.51512
4	A4	105	80.8855	1.89769	1.70365
4	A4	106	81.0849	1.70046	1.85643
4	A4	107	81.2844	1.4847	1.95373
4	A4	108	81.4838	1.26303	1.98165
4	A4	109	81.6832	1.05258	1.93462
4	A4	110	81.8826	0.85262	1.81621
4	A4	111	82.082	0.677188	1.63821
4	A4	112	82.2814	0.543239	1.41847
4	A4	113	82.4808	0.438416	1.17797
4	A4	114	82.6803	0.367979	0.93759
4	A4	115	82.8797	0.328257	0.715079
4	A4	116	83.0791	0.304217	0.522916
4	A4	117	83.2785	0.291196	0.367362
4	A4	118	83.4779	0.283875	0.248888
4	A4	119	83.6773	0.277845	0.163657
4	A4	120	83.8767	0.274816	0.105477
4	A4	121	84.0761	0.271697	0.067601
4	A4	122	84.2756	0.270528	0.0439507
4	A4	123	84.475	0.27127	0.0296695
4	A4	124	84.6744	0.269371	0.0211856
4	A4	125	84.8738	0.267638	0.0160459
4	A4	126	85.0732	0.264753	0.0126993
4	A4	127	85.2726	0.264763	0.0102866
4	A4	128	85.472	0.265466	0.00842289
4	A4	129	85.6715	0.264913	0.00697817
4	A4	130	85.8709	0.263694	0.00589995
4	A4	131	86.0703	0.264163	0.00512397
4	A4	132	86.2697	0.263113	0.00457036
4	A4	133	86.4691	0.262337	0.00418035
4	A4	134	86.6685	0.262669	0.00393743
4	A4	135	86.8679	0.262678	0.00385386
4	A4	136	87.0674	0.262184	0.00393822
4	A4	137	87.2668	0.261988	0.00417475
4	A4	138	87.4662	0.261538	0.0045284
4	A4	139	87.6656	0.260237	0.00496262
4	A4	140	87.865	0.260273	0.00544695
4	A4	141	88.0644	0.260886	0.00594769
4	A4	142	88.2638	0.259903	0.00641479
4	A4	143	88.4632	0.257924	0.00678439
4	A4	144	88.6627	0.257537	0.00699873
4	A4	145	88.8621	0.257271	0.00703086
4	A4	146	89.0615	0.2564	0.00689412
4	A4	147	89.2609	0.255001	0.00663933
4	A4	148	89.4603	0.254748	0.00633864
4	A4	149	89.6597	0.255437	0.00606391
4	A4	150	89.8591	0.254533	0.00586299
4	A4	151	90.0586	0.253159	0.00574646
4	A4	152	90.258	0.253194	0.00569261
4	A4	153	90.4574	0.252648	0.00566774
4	A4	154	90.6568	0.252665	0.00564867
4	A4	155	90.8562	0.251438	0.00563629
4	A4	156	91.0556	0.250849	0.00565254
4	A4	157	91.255	0.250302	0.00572365
4	A4	158	91.4545	0.251571	0.00585294
4	A4	159	91.6539	0.249729	0.00600261
4	A4	160	91.8533	0.248955	0.00610459
4	A4	161	92.0527	0.24724	0.00610009
4	A4	162	92.2521	0.248133	0.00597932
4	A4	163	92.4515	0.248071	0.00578571
4	A4	164	92.6509	0.247018	0.00558261
4	A4	165	92.8504	0.246324	0.0054148
4	A4	166	93.0498	0.246081	0.00529775
4	A4	167	93.2492	0.245288	0.0052332
4	A4	168	93.4486	0.245147	0.00522233
4	A4	169	93.648	0.24547	0.0052535
4	A4	170	93.8474	0.244074	0.00527758
4	A4	171	94.0468	0.244275	0.00519979
4	A4	172	94.2462	0.242056	0.00491044
4	A4	173	94.4457	0.243137	0.00434061
4	A4	174	94.6451	0.24191	0.0035082
4	A4	175	94.8445	0.241372	0.00252524
5	A5	1	60.1465	4.93185	0.259339
5	A5	2	60.3459	4.91179	0.259268
5	A5	3	60.5453	4.89281	0.259454
5	A5	4	60.7447	4.87431	0.259871
5	A5	5	60.9442	4.85185	0.260305
5	A5	6	61.1436	4.83015	0.260445
5	A5	7	61.343	4.79866	0.260135
5	A5	8	61.5424	4.77242	0.259561
5	A5	9	61.7418	4.75684	0.259222
5	A5	10	61.9412	4.73038	0.259617
5	A5	11	62.1406	4.72293	0.260957
5	A5	12	62.34	4.68498	0.263117
5	A5	13	62.5395	4.66213	0.265874
5	A5	14	62.7389	4.63844	0.269122
5	A5	15	62.9383	4.61686	0.272879
5	A5	16	63.1377	4.59222	0.277051
5	A5	17	63.3371	4.57495	0.281219
5	A5	18	63.5365	4.53607	0.284675
5	A5	19	63.7359	4.52119	0.286761
5	A5	20	63.9354	4.48465	0.287276
5	A5	21	64.1348	4.45992	0.286615
5	A5	22	64.3342	4.43057	0.285539
5	A5	23	64.5336	4.42247	0.284648
5	A5	24	64.733	4.38181	0.283974
5	A5	25	64.9324	4.37099	0.282945
5	A5	26	65.1318	4.33489	0.280855
5	A5	27	65.3313	4.3033	0.277477
5	A5	28	65.5307	4.2873	0.273448
5	A5	29	65.7301	4.25384	0.270051
5	A5	30	65.9295	4.24162	0.268506
5	A5	31	66.1289	4.21662	0.269209
5	A5	32	66.3283	4.2066	0.271465
5	A5	33	66.5277	4.17922	0.273973
5	A5	34	66.7271	4.12387	0.275725
5	A5	35	66.9266	4.11578	0.276665
5	A5	36	67.126	4.0942	0.277613
5	A5	37	67.3254	4.07378	0.279485
5	A5	38	67.5248	4.04866	0.282438
5	A5	39	67.7242	4.01425	0.285479
5	A5	40	67.9236	4.01011	0.286861
5	A5	41	68.123	3.95991	0.284992
5	A5	42	68.3225	3.93575	0.279339
5	A5	43	68.5219	3.90281	0.270841
5	A5	44	68.7213	3.88961	0.261626
5	A5	45	68.9207	3.87599	0.254153
5	A5	46	69.1201	3.83636	0.250268
5	A5	47	69.3195	3.84147	0.250599
5	A5	48	69.5189	3.80641	0.254473
5	A5	49	69.7184	3.78775	0.260352
5	A5	50	69.9178	3.7614	0.266473
5	A5	51	70.1172	3.73344	0.271436
5	A5	52	70.3166	3.70723	0.27452
5	A5	53	70.516	3.68891	0.275692
5	A5	54	70.7154	3.65748	0.27541
5	A5	55	70.9148	3.63452	0.27436
5	A5	56	71.1143	3.61117	0.273229
5	A5	57	71.3137	3.5849	0.272535
5	A5	58	71.5131	3.56464	0.272535
5	A5	59	71.7125	3.53956	0.273202
5	A5	60	71.9119	3.51486	0.274306
5	A5	61	72.1113	3.4861	0.275507
5	A5	62	72.3107	3.46451	0.276463
5	A5	63	72.5101	3.44514	0.276886
5	A5	64	72.7096	3.41407	0.276612
5	A5	65	72.909	3.38491	0.275646
5	A5	66	73.1084	3.3669	0.274181
5	A5	67	73.3078	3.34285	0.272521
5	A5	68	73.5072	3.31349	0.270932
5	A5	69	73.7066	3.29462	0.269523
5	A5	70	73.9061	3.26736	0.268169
5	A5	71	74.1055	3.24408	0.266602
5	A5	72	74.3049	3.22071	0.264585
5	A5	73	74.5043	3.19651	0.262135
5	A5	74	74.7037	3.16909	0.259666
5	A5	75	74.9031	3.14524	0.257881
5	A5	76	75.1025	3.12855	0.257446
5	A5	77	75.3019	3.11926	0.258587
5	A5	78	75.5014	3.07988	0.260933
5	A5	79	75.7008	3.0616	0.263698
5	A5	80	75.9002	3.0385	0.266129
5	A5	81	76.0996	3.00608	0.267942
5	A5	82	76.299	2.98792	0.269469
5	A5	83	76.4984	2.96576	0.271509
5	A5	84	76.6978	2.93662	0.274912
5	A5	85	76.8973	2.91472	0.280146
5	A5	86	77.0967	2.90083	0.287
5	A5	87	77.2961	2.86866	0.29461
5	A5	88	77.4955	2.83269	0.301854
5	A5	89	77.6949	2.81638	0.30794
5	A5	90	77.8943	2.7717	0.31297
5	A5	91	78.0937	2.7576	0.318156
5	A5	92	78.2932	2.71351	0.325618
5	A5	93	78.4926	2.70807	0.337868
5	A5	94	78.692	2.67287	0.357316
5	A5	95	78.8914	2.63929	0.386073
5	A5	96	79.0908	2.61262	0.426184
5	A5	97	79.2902	2.57156	0.480126
5	A5	98	79.4896	2.52682	0.551254
5	A5	99	79.689	2.48877	0.643765
5	A5	100	79.8885	2.42298	0.76187
5	A5	101	80.0879	2.37523	0.908176
5	A5	102	80.2873	2.29451	1.08158
5	A5	103	80.4867	2.19667	1.27546
5	A5	104	80.6861	2.08192	1.47689
5	A5	105	80.8855	1.91789	1.66765
5	A5	106	81.0849	1.72991	1.8269
5	A5	107	81.2844	1.5159	1.93497
5	A5	108	81.4838	1.2964	1.97702
5	A5	109	81.6832	1.08483	1.94583
5	A5	110	81.8826	0.87969	1.84285
5	A5	111	82.082	0.699851	1.67784
5	A5	112	82.2814	0.556086	1.46709
5	A5	113	82.4808	0.443343	1.23076
5	A5	114	82.6803	0.367476	0.989734
5	A5	115	82.8797	0.321013	0.762527
5	A5	116	83.0791	0.29242	0.562878
5	A5	117	83.2785	0.278105	0.398521
5	A5	118	83.4779	0.269054	0.271303
5	A5	119	83.6773	0.263979	0.178416
5	A5	120	83.8767	0.261687	0.114222
5	A5	121	84.0761	0.25744	0.0720725
5	A5	122	84.2756	0.257683	0.0456577
5	A5	123	84.475	0.257146	0.0297485
5	A5	124	84.6744	0.256201	0.0204127
5	A5	125	84.8738	0.253853	0.0149248
5	A5	126	85.0732	0.252605	0.0115516
5	A5	127	85.2726	0.252724	0.00930468
5	A5	128	85.472	0.251233	0.00769085
5	A5	129	85.6715	0.252496	0.00648721
5	A5	130	85.8709	0.252566	0.00557985
5	A5	131	86.0703	0.249832	0.00489344
5	A5	132	86.2697	0.249514	0.00439221
5	A5	133	86.4691	0.250226	0.00409371
5	A5	134	86.6685	0.25068	0.00404999
5	A5	135	86.8679	0.24983	0.00429246
5	A5	136	87.0674	0.249118	0.00478111
5	A5	137	87.2668	0.24956	0.00539274
5	A5	138	87.4662	0.248969	0.00595898
5	A5	139	87.6656	0.246286	0.00632766
5	A5	140	87.865	0.24659	0.00641679
5	A5	141	88.0644	0.246758	0.00623578
5	A5	142	88.2638	0.24537	0.00587395
5	A5	143	88.4632	0.244567	0.00546797
5	A5	144	88.6627	0.245338	0.00515968
5	A5	145	88.8621	0.243838	0.00505398
5	A5	146	89.0615	0.244812	0.00517985
5	A5	147	89.2609	0.243586	0.00547447
5	A5	148	89.4603	0.2429	0.00580437
5	A5	149	89.6597	0.241525	0.00602421
5	A5	150	89.8591	0.241063	0.00604354
5	A5	151	90.0586	0.241201	0.00586318
5	A5	152	90.258	0.240542	0.00556287
5	A5	153	90.4574	0.239964	0.00525386
5	A5	154	90.6568	0.239526	0.00502942
5	A5	155	90.8562	0.240107	0.00494148
5	A5	156	91.0556	0.238523	0.00500664
5	A5	157	91.255	0.238408	0.00522585
5	A5	158	91.4545	0.237892	0.00559561
5	A5	159	91.6539	0.237738	0.00609433
5	A5	160	91.8533	0.237386	0.00665408
5	A5	161	92.0527	0.236668	0.00714514
5	A5	162	92.2521	0.234718	0.00740613
5	A5	163	92.4515	0.233689	0.00731411
5	A5	164	92.6509	0.233493	0.00685544
5	A5	165	92.8504	0.232982	0.00614761
5	A5	166	93.0498	0.233527	0.00539244
5	A5	167	93.2492	0.232749	0.00479149
5	A5	168	93.4486	0.23239	0.00446833
5	A5	169	93.648	0.232211	0.0044342
5	A5	170	93.8474	0.232184	0.00459447
5	A5	171	94.0468	0.231403	0.00478378
5	A5	172	94.2462	0.23007	0.00481519
5	A5	173	94.4457	0.230492	0.00454062
5	A5	174	94.6451	0.229441	0.00390637
5	A5	175	94.8445	0.227495	0.00298259
6	A6	1	60.1465	4.87469	0.261161
6	A6	2	60.3459	4.85434	0.260347
6	A6	3	60.5453	4.83846	0.259844
6	A6	4	60.7447	4.81323	0.260002
6	A6	5	60.9442	4.79247	0.260846
6	A6	6	61.1436	4.78362	0.261917
6	A6	7	61.343	4.74591	0.262516
6	A6	8	61.5424	4.71998	0.262189
6	A6	9	61.7418	4.69316	0.261129
6	A6	10	61.9412	4.66757	0.260122
6	A6	11	62.1406	4.67521	0.260142
6	A6	12	62.34	4.62939	0.261865
6	A6	13	62.5395	4.60422	0.265399
6	A6	14	62.7389	4.58973	0.270277
6	A6	15	62.9383	4.5693	0.275588
6	A6	16	63.1377	4.54038	0.280188
6	A6	17	63.3371	4.51315	0.283008
6	A6	18	63.5365	4.47961	0.283473
6	A6	19	63.7359	4.46535	0.281774
6	A6	20	63.9354	4.42943	0.278844
6	A6	21	64.1348	4.40467	0.275958
6	A6	22	64.3342	4.39513	0.27416
6	A6	23	64.5336	4.36644	0.27381
6	A6	24	64.733	4.34005	0.274493
6	A6	25	64.9324	4.3211	0.275354
6	A6	26	65.1318	4.28695	0.27561
6	A6	27	65.3313	4.26579	0.274996
6	A6	28	65.5307	4.24602	0.27392
6	A6	29	65.7301	4.21095	0.273196
6	A6	30	65.9295	4.19914	0.273531
6	A6	31	66.1289	4.16601	0.274996
6	A6	32	66.3283	4.16404	0.27688
6	A6	33	66.5277	4.13384	0.278102
6	A6	34	66.7271	4.07725	0.277967
6	A6	35	66.9266	4.0702	0.276727
6	A6	36	67.126	4.04996	0.275468
6	A6	37	67.3254	4.02558	0.275351
6	A6	38	67.5248	4.00708	0.27671
6	A6	39	67.7242	3.97377	0.278636
6	A6	40	67.9236	3.96589	0.279375
6	A6	41	68.123	3.92238	0.277311
6	A6	42	68.3225	3.89708	0.271988
6	A6	43	68.5219	3.86113	0.264524
6	A6	44	68.7213	3.85125	0.257141
6	A6	45	68.9207	3.84208	0.252088
6	A6	46	69.1201	3.81065	0.250607
6	A6	47	69.3195	3.80148	0.252512
6	A6	48	69.5189	3.76896	0.256551
6	A6	49	69.7184	3.74164	0.261183
6	A6	50	69.9178	3.72714	0.265253
6	A6	51	70.1172	3.6988	0.268269
6	A6	52	70.3166	3.67201	0.270279
6	A6	53	70.516	3.64958	0.271557
6	A6	54	70.7154	3.62984	0.272337
6	A6	55	70.9148	3.60782	0.272736
6	A6	56	71.1143	3.57315	0.272869
6	A6	57	71.3137	3.5529	0.272981
6	A6	58	71.5131	3.52598	0.273446
6	A6	59	71.7125	3.51169	0.274574
6	A6	60	71.9119	3.48482	0.276371
6	A6	61	72.1113	3.45246	0.278413
6	A6	62	72.3107	3.43873	0.279934
6	A6	63	72.5101	3.40401	0.280101
6	A6	64	72.7096	3.38578	0.278356
6	A6	65	72.909	3.35349	0.274703
6	A6	66	73.1084	3.33037	0.269828
6	A6	67	73.3078	3.30355	0.264918
6	A6	68	73.5072	3.28856	0.261216
6	A6	69	73.7066	3.26668	0.259485
6	A6	70	73.9061	3.2452	0.259664
6	A6	71	74.1055	3.22045	0.260915
6	A6	72	74.3049	3.19576	0.262079
6	A6	73	74.5043	3.17216	0.262278
6	A6	74	74.7037	3.14548	0.261374
6	A6	75	74.9031	3.11606	0.259999
6	A6	76	75.1025	3.10396	0.259161
6	A6	77	75.3019	3.09283	0.259692
6	A6	78	75.5014	3.05396	0.261843
6	A6	79	75.7008	3.04013	0.265303
6	A6	80	75.9002	3.01447	0.269527
6	A6	81	76.0996	2.98282	0.27414
6	A6	82	76.299	2.96464	0.279155
6	A6	83	76.4984	2.9414	0.284913
6	A6	84	76.6978	2.9162	0.291836
6	A6	85	76.8973	2.88094	0.300122
6	A6	86	77.0967	2.86922	0.309481
6	A6	87	77.2961	2.83762	0.319068
6	A6	88	77.4955	2.80467	0.327672
6	A6	89	77.6949	2.77882	0.334231
6	A6	90	77.8943	2.73224	0.338464
6	A6	91	78.0937	2.71603	0.341316
6	A6	92	78.2932	2.66939	0.344946
6	A6	93	78.4926	2.66047	0.352226
6	A6	94	78.692	2.62797	0.366047
6	A6	95	78.8914	2.5964	0.388841
6	A6	96	79.0908	2.56774	0.422544
6	A6	97	79.2902	2.52628	0.469012
6	A6	98	79.4896	2.48727	0.530559
6	A6	99	79.689	2.44862	0.610317
6	A6	100	79.8885	2.38689	0.712028
6	A6	101	80.0879	2.33256	0.839086
6	A6	102	80.2873	2.26427	0.992845
6	A6	103	80.4867	2.17867	1.17051
6	A6	104	80.6861	2.08537	1.36347
6	A6	105	80.8855	1.94274	1.55691
6	A6	106	81.0849	1.77472	1.73136
6	A6	107	81.2844	1.57538	1.8659
6	A6	108	81.4838	1.3615	1.94217
6	A6	109	81.6832	1.14959	1.94799
6	A6	110	81.8826	0.940124	1.87967
6	A6	111	82.082	0.750508	1.74265
6	A6	112	82.2814	0.593815	1.55049
6	A6	113	82.4808	0.468762	1.32246
6	A6	114	82.6803	0.381125	1.08027
6	A6	115	82.8797	0.32744	0.844552
6	A6	116	83.0791	0.292702	0.631853
6	A6	117	83.2785	0.275525	0.45272
6	A6	118	83.4779	0.265888	0.311298
6	A6	119	83.6773	0.258671	0.206256
6	A6	120	83.8767	0.256985	0.132574
6	A6	121	84.0761	0.253508	0.0835335
6	A6	122	84.2756	0.253254	0.0523663
6	A6	123	84.475	0.249463	0.0332923
6	A6	124	84.6744	0.25057	0.02194
6	A6	125	84.8738	0.249475	0.0153119
6	A6	126	85.0732	0.248608	0.0115062
6	A6	127	85.2726	0.2475	0.0093698
6	A6	128	85.472	0.248264	0.00819624
6	A6	129	85.6715	0.246386	0.00751348
6	A6	130	85.8709	0.24736	0.0069763
6	A6	131	86.0703	0.244625	0.00634696
6	A6	132	86.2697	0.245019	0.00552855
6	A6	133	86.4691	0.243359	0.00459287
6	A6	134	86.6685	0.243258	0.00375128
6	A6	135	86.8679	0.244564	0.0032545
6	A6	136	87.0674	0.245332	0.00326204
6	A6	137	87.2668	0.244418	0.00375259
6	A6	138	87.4662	0.243444	0.00452765
6	A6	139	87.6656	0.243899	0.00530444
6	A6	140	87.865	0.240955	0.00584365
6	A6	141	88.0644	0.241484	0.0060434
6	A6	142	88.2638	0.240793	0.00595781
6	A6	143	88.4632	0.240699	0.00574706
6	A6	144	88.6627	0.239566	0.00558903
6	A6	145	88.8621	0.240068	0.00559811
6	A6	146	89.0615	0.239166	0.00578152
6	A6	147	89.2609	0.239017	0.00605063
6	A6	148	89.4603	0.237298	0.00627806
6	A6	149	89.6597	0.236081	0.00636482
6	A6	150	89.8591	0.236948	0.00627715
6	A6	151	90.0586	0.236473	0.00603199
6	A6	152	90.258	0.235476	0.00565755
6	A6	153	90.4574	0.235375	0.00517611
6	A6	154	90.6568	0.233761	0.00462905
6	A6	155	90.8562	0.232537	0.00411301
6	A6	156	91.0556	0.236348	0.00377059
6	A6	157	91.255	0.234373	0.00372424
6	A6	158	91.4545	0.233445	0.0039984
6	A6	159	91.6539	0.234263	0.00449932
6	A6	160	91.8533	0.231459	0.00506982
6	A6	161	92.0527	0.232236	0.00557553
6	A6	162	92.2521	0.231567	0.00595274
6	A6	163	92.4515	0.231818	0.00619719
6	A6	164	92.6509	0.230024	0.00632228
6	A6	165	92.8504	0.229894	0.00633254
6	A6	166	93.0498	0.228414	0.00623037
6	A6	167	93.2492	0.229405	0.00603041
6	A6	168	93.4486	0.227358	0.00575396
6	A6	169	93.648	0.229185	0.0054059
6	A6	170	93.8474	0.227193	0.00496259
6	A6	171	94.0468	0.225725	0.00439125
6	A6	172	94.2462	0.226181	0.00369033
6	A6	173	94.4457	0.227264	0.00291182
6	A6	174	94.6451	0.225848	0.00214496
6	A6	175	94.8445	0.226275	0.00147539
7	A7	1	60.1465	4.83593	0.266088
7	A7	2	60.3459	4.81711	0.267041
7	A7	3	60.5453	4.79623	0.267962
7	A7	4	60.7447	4.77631	0.268489
7	A7	5	60.9442	4.74856	0.268237
7	A7	6	61.1436	4.73107	0.266896
7	A7	7	61.343	4.69561	0.264492
7	A7	8	61.5424	4.68311	0.261567
7	A7	9	61.7418	4.64374	0.25914
7	A7	10	61.9412	4.63029	0.258343
7	A7	11	62.1406	4.6255	0.259931
7	A7	12	62.34	4.5945	0.263948
7	A7	13	62.5395	4.55864	0.269713
7	A7	14	62.7389	4.54855	0.276091
7	A7	15	62.9383	4.51769	0.28181
7	A7	16	63.1377	4.49825	0.285765
7	A7	17	63.3371	4.46129	0.287233
7	A7	18	63.5365	4.43334	0.286046
7	A7	19	63.7359	4.41754	0.282697
7	A7	20	63.9354	4.38512	0.278244
7	A7	21	64.1348	4.35928	0.27402
7	A7	22	64.3342	4.34059	0.271183
7	A7	23	64.5336	4.31868	0.270255
7	A7	24	64.733	4.29926	0.270903
7	A7	25	64.9324	4.27717	0.272093
7	A7	26	65.1318	4.24262	0.272647
7	A7	27	65.3313	4.2165	0.271922
7	A7	28	65.5307	4.20373	0.270185
7	A7	29	65.7301	4.16014	0.268441
7	A7	30	65.9295	4.15087	0.267762
7	A7	31	66.1289	4.13311	0.268542
7	A7	32	66.3283	4.11667	0.270236
7	A7	33	66.5277	4.0886	0.271802
7	A7	34	66.7271	4.03509	0.272508
7	A7	35	66.9266	4.02876	0.272486
7	A7	36	67.126	4.01175	0.272589
7	A7	37	67.3254	3.99058	0.273683
7	A7	38	67.5248	3.95648	0.275949
7	A7	39	67.7242	3.93422	0.278612
7	A7	40	67.9236	3.9228	0.280304
7	A7	41	68.123	3.8818	0.279748
7	A7	42	68.3225	3.85735	0.276437
7	A7	43	68.5219	3.82404	0.270971
7	A7	44	68.7213	3.81019	0.264849
7	A7	45	68.9207	3.79694	0.259835
7	A7	46	69.1201	3.75132	0.257198
7	A7	47	69.3195	3.76095	0.257229
7	A7	48	69.5189	3.72851	0.259278
7	A7	49	69.7184	3.69566	0.262205
7	A7	50	69.9178	3.67244	0.264947
7	A7	51	70.1172	3.65599	0.266896
7	A7	52	70.3166	3.62894	0.267927
7	A7	53	70.516	3.60753	0.26823
7	A7	54	70.7154	3.57651	0.268092
7	A7	55	70.9148	3.56116	0.267784
7	A7	56	71.1143	3.53128	0.267527
7	A7	57	71.3137	3.51455	0.267514
7	A7	58	71.5131	3.48476	0.267945
7	A7	59	71.7125	3.45971	0.269027
7	A7	60	71.9119	3.44055	0.270882
7	A7	61	72.1113	3.4186	0.2734
7	A7	62	72.3107	3.39142	0.276118
7	A7	63	72.5101	3.36736	0.278271
7	A7	64	72.7096	3.34768	0.279071
7	A7	65	72.909	3.31099	0.278072
7	A7	66	73.1084	3.28596	0.275426
7	A7	67	73.3078	3.26729	0.271825
7	A7	68	73.5072	3.24152	0.268149
7	A7	69	73.7066	3.2222	0.265036
7	A7	70	73.9061	3.19688	0.262632
7	A7	71	74.1055	3.17368	0.260658
7	A7	72	74.3049	3.15014	0.25872
7	A7	73	74.5043	3.12271	0.256655
7	A7	74	74.7037	3.10724	0.254696
7	A7	75	74.9031	3.07807	0.253371
7	A7	76	75.1025	3.05891	0.25322
7	A7	77	75.3019	3.05176	0.254497
7	A7	78	75.5014	3.01103	0.257058
7	A7	79	75.7008	2.99871	0.26044
7	A7	80	75.9002	2.97104	0.264062
7	A7	81	76.0996	2.94632	0.267439
7	A7	82	76.299	2.92426	0.270333
7	A7	83	76.4984	2.90415	0.272885
7	A7	84	76.6978	2.8698	0.275642
7	A7	85	76.8973	2.84125	0.279415
7	A7	86	77.0967	2.83529	0.284891
7	A7	87	77.2961	2.80512	0.292148
7	A7	88	77.4955	2.78053	0.300428
7	A7	89	77.6949	2.75392	0.308413
7	A7	90	77.8943	2.71073	0.314919
7	A7	91	78.0937	2.69354	0.319644
7	A7	92	78.2932	2.65032	0.323523
7	A7	93	78.4926	2.64191	0.328534
7	A7	94	78.692	2.60188	0.337146
7	A7	95	78.8914	2.5791	0.351764
7	A7	96	79.0908	2.55471	0.374482
7	A7	97	79.2902	2.51889	0.407225
7	A7	98	79.4896	2.47932	0.452189
7	A7	99	79.689	2.45291	0.512343
7	A7	100	79.8885	2.39604	0.591604
7	A7	101	80.0879	2.35513	0.694407
7	A7	102	80.2873	2.29747	0.824445
7	A7	103	80.4867	2.22964	0.982733
7	A7	104	80.6861	2.15676	1.1655
7	A7	105	80.8855	2.04476	1.36275
7	A7	106	81.0849	1.90664	1.55837
7	A7	107	81.2844	1.73456	1.73195
7	A7	108	81.4838	1.5325	1.86224
7	A7	109	81.6832	1.32184	1.93108
7	A7	110	81.8826	1.10068	1.92703
7	A7	111	82.082	0.898237	1.84761
7	A7	112	82.2814	0.715918	1.69984
7	A7	113	82.4808	0.564442	1.49899
7	A7	114	82.6803	0.445433	1.26581
7	A7	115	82.8797	0.370726	1.02294
7	A7	116	83.0791	0.321525	0.791087
7	A7	117	83.2785	0.296421	0.586024
7	A7	118	83.4779	0.276901	0.416867
7	A7	119	83.6773	0.269757	0.28611
7	A7	120	83.8767	0.263558	0.191023
7	A7	121	84.0761	0.258623	0.125737
7	A7	122	84.2756	0.254843	0.0832676
7	A7	123	84.475	0.255772	0.056964
7	A7	124	84.6744	0.253385	0.04128
7	A7	125	84.8738	0.249182	0.0320102
7	A7	126	85.0732	0.246264	0.0262296
7	A7	127	85.2726	0.245262	0.0220963
7	A7	128	85.472	0.243148	0.0185991
7	A7	129	85.6715	0.241447	0.0152924
7	A7	130	85.8709	0.243355	0.0120681
7	A7	131	86.0703	0.237918	0.00900131
7	A7	132	86.2697	0.239955	0.00626374
7	A7	133	86.4691	0.239743	0.00406776
7	A7	134	86.6685	0.241163	0.00260442
7	A7	135	86.8679	0.240037	0.0019736
7	A7	136	87.0674	0.240271	0.00213301
7	A7	137	87.2668	0.241425	0.00289424
7	A7	138	87.4662	0.241256	0.00397467
7	A7	139	87.6656	0.238032	0.00508313
7	A7	140	87.865	0.238367	0.00600129
7	A7	141	88.0644	0.23721	0.00662321
7	A7	142	88.2638	0.238876	0.00694618
7	A7	143	88.4632	0.23666	0.00703233
7	A7	144	88.6627	0.234391	0.00697248
7	A7	145	88.8621	0.235128	0.00685896
7	A7	146	89.0615	0.236156	0.00676153
7	A7	147	89.2609	0.232971	0.0067065
7	A7	148	89.4603	0.23347	0.00667712
7	A7	149	89.6597	0.232306	0.00663874
7	A7	150	89.8591	0.232118	0.00657351
7	A7	151	90.0586	0.232198	0.00649688
7	A7	152	90.258	0.22991	0.00644007
7	A7	153	90.4574	0.231348	0.00642068
7	A7	154	90.6568	0.229646	0.0064254
7	A7	155	90.8562	0.230969	0.00642557
7	A7	156	91.0556	0.22603	0.00641623
7	A7	157	91.255	0.227586	0.00643897
7	A7	158	91.4545	0.23069	0.0065628
7	A7	159	91.6539	0.226711	0.00682678
7	A7	160	91.8533	0.225715	0.00719346
7	A7	161	92.0527	0.226072	0.00755376
7	A7	162	92.2521	0.224863	0.0077791
7	A7	163	92.4515	0.224285	0.00778317
7	A7	164	92.6509	0.222625	0.00755321
7	A7	165	92.8504	0.223156	0.00714575
7	A7	166	93.0498	0.222344	0.00666099
7	A7	167	93.2492	0.221494	0.00620774
7	A7	168	93.4486	0.221417	0.00586672
7	A7	169	93.648	0.221358	0.00565737
7	A7	170	93.8474	0.221325	0.00552158
7	A7	171	94.0468	0.219176	0.00534083
7	A7	172	94.2462	0.219047	0.00498672
7	A7	173	94.4457	0.219564	0.00438299
7	A7	174	94.6451	0.217316	0.00354747
7	A7	175	94.8445	0.218487	0.00258881
8	A8	1	60.1465	5.04414	0.283567
8	A8	2	60.3459	5.0246	0.285054
8	A8	3	60.5453	4.9919	0.285781
8	A8	4	60.7447	4.96616	0.285591
8	A8	5	60.9442	4.949	0.284694
8	A8	6	61.1436	4.9269	0.283469
8	A8	7	61.343	4.89371	0.282203
8	A8	8	61.5424	4.87865	0.281048
8	A8	9	61.7418	4.84241	0.280114
8	A8	10	61.9412	4.81934	0.279601
8	A8	11	62.1406	4.81104	0.279773
8	A8	12	62.34	4.77299	0.280876
8	A8	13	62.5395	4.7528	0.283019
8	A8	14	62.7389	4.72487	0.286123
8	A8	15	62.9383	4.70638	0.289842
8	A8	16	63.1377	4.67952	0.293563
8	A8	17	63.3371	4.65186	0.296544
8	A8	18	63.5365	4.62284	0.29816
8	A8	19	63.7359	4.59804	0.298228
8	A8	20	63.9354	4.56717	0.297157
8	A8	21	64.1348	4.54234	0.295763
8	A8	22	64.3342	4.5189	0.294845
8	A8	23	64.5336	4.50018	0.29473
8	A8	24	64.733	4.46649	0.295078
8	A8	25	64.9324	4.45047	0.295131
8	A8	26	65.1318	4.41564	0.294279
8	A8	27	65.3313	4.38017	0.292573
8	A8	28	65.5307	4.36734	0.290797
8	A8	29	65.7301	4.33874	0.289999
8	A8	30	65.9295	4.31878	0.290712
8	A8	31	66.1289	4.28892	0.292404
8	A8	32	66.3283	4.28407	0.293648
8	A8	33	66.5277	4.24634	0.293009
8	A8	34	66.7271	4.18394	0.290083
8	A8	35	66.9266	4.18479	0.28596
8	A8	36	67.126	4.16545	0.282683
8	A8	37	67.3254	4.14343	0.282026
8	A8	38	67.5248	4.12039	0.284391
8	A8	39	67.7242	4.0879	0.288509
8	A8	40	67.9236	4.08293	0.292081
8	A8	41	68.123	4.03246	0.292981
8	A8	42	68.3225	4.00519	0.290321
8	A8	43	68.5219	3.97821	0.284859
8	A8	44	68.7213	3.95626	0.27857
8	A8	45	68.9207	3.94749	0.273671
8	A8	46	69.1201	3.90808	0.271625
8	A8	47	69.3195	3.90494	0.272622
8	A8	48	69.5189	3.86629	0.275709
8	A8	49	69.7184	3.85259	0.279366
8	A8	50	69.9178	3.81882	0.282207
8	A8	51	70.1172	3.7899	0.283453
8	A8	52	70.3166	3.76667	0.283046
8	A8	53	70.516	3.75101	0.281471
8	A8	54	70.7154	3.71932	0.279475
8	A8	55	70.9148	3.69285	0.277825
8	A8	56	71.1143	3.66995	0.277128
8	A8	57	71.3137	3.65442	0.277717
8	A8	58	71.5131	3.62281	0.279569
8	A8	59	71.7125	3.6023	0.282328
8	A8	60	71.9119	3.57466	0.285425
8	A8	61	72.1113	3.55023	0.28825
8	A8	62	72.3107	3.52145	0.290263
8	A8	63	72.5101	3.49936	0.291063
8	A8	64	72.7096	3.47841	0.290453
8	A8	65	72.909	3.44356	0.288537
8	A8	66	73.1084	3.41339	0.285786
8	A8	67	73.3078	3.39897	0.282923
8	A8	68	73.5072	3.37168	0.280646
8	A8	69	73.7066	3.35467	0.279295
8	A8	70	73.9061	3.31898	0.278702
8	A8	71	74.1055	3.29742	0.278261
8	A8	72	74.3049	3.27931	0.277233
8	A8	73	74.5043	3.24755	0.275131
8	A8	74	74.7037	3.22849	0.272051
8	A8	75	74.9031	3.18766	0.268757
8	A8	76	75.1025	3.17618	0.266399
8	A8	77	75.3019	3.17084	0.265941
8	A8	78	75.5014	3.13282	0.267655
8	A8	79	75.7008	3.12004	0.271017
8	A8	80	75.9002	3.08558	0.275084
8	A8	81	76.0996	3.05703	0.279071
8	A8	82	76.299	3.04165	0.282743
8	A8	83	76.4984	3.01506	0.286426
8	A8	84	76.6978	2.98607	0.290725
8	A8	85	76.8973	2.96123	0.296156
8	A8	86	77.0967	2.94299	0.302874
8	A8	87	77.2961	2.91308	0.310561
8	A8	88	77.4955	2.88065	0.318497
8	A8	89	77.6949	2.86197	0.325835
8	A8	90	77.8943	2.81705	0.332001
8	A8	91	78.0937	2.8031	0.337098
8	A8	92	78.2932	2.75218	0.342145
8	A8	93	78.4926	2.7389	0.348998
8	A8	94	78.692	2.70636	0.359993
8	A8	95	78.8914	2.6779	0.3775
8	A8	96	79.0908	2.65384	0.403654
8	A8	97	79.2902	2.61021	0.440464
8	A8	98	79.4896	2.57157	0.490239
8	A8	99	79.689	2.54574	0.556091
8	A8	100	79.8885	2.47905	0.642125
8	A8	101	80.0879	2.43874	0.75294
8	A8	102	80.2873	2.37167	0.892262
8	A8	103	80.4867	2.30512	1.0608
8	A8	104	80.6861	2.22285	1.25396
8	A8	105	80.8855	2.105	1.46037
8	A8	106	81.0849	1.95548	1.66212
8	A8	107	81.2844	1.77298	1.83706
8	A8	108	81.4838	1.55795	1.96265
8	A8	109	81.6832	1.34003	2.02043
8	A8	110	81.8826	1.11076	1.99977
8	A8	111	82.082	0.904207	1.90006
8	A8	112	82.2814	0.722081	1.73086
8	A8	113	82.4808	0.574285	1.51009
8	A8	114	82.6803	0.463217	1.26069
8	A8	115	82.8797	0.392341	1.00657
8	A8	116	83.0791	0.346413	0.768666
8	A8	117	83.2785	0.327416	0.561988
8	A8	118	83.4779	0.310798	0.394347
8	A8	119	83.6773	0.302534	0.266768
8	A8	120	83.8767	0.296964	0.17526
8	A8	121	84.0761	0.292797	0.113113
8	A8	122	84.2756	0.291838	0.0729476
8	A8	123	84.475	0.291136	0.048083
8	A8	124	84.6744	0.289038	0.0331762
8	A8	125	84.8738	0.285755	0.0243384
8	A8	126	85.0732	0.284823	0.0189733
8	A8	127	85.2726	0.283686	0.0154939
8	A8	128	85.472	0.284584	0.0130159
8	A8	129	85.6715	0.281619	0.0110818
8	A8	130	85.8709	0.280327	0.00945981
8	A8	131	86.0703	0.281829	0.00802773
8	A8	132	86.2697	0.280309	0.00672609
8	A8	133	86.4691	0.279455	0.00554768
8	A8	134	86.6685	0.278784	0.00453518
8	A8	135	86.8679	0.279232	0.00376606
8	A8	136	87.0674	0.279735	0.00332243
8	A8	137	87.2668	0.27898	0.00325163
8	A8	138	87.4662	0.278698	0.00353752
8	A8	139	87.6656	0.278502	0.00409117
8	A8	140	87.865	0.278919	0.00476582
8	A8	141	88.0644	0.277561	0.00539529
8	A8	142	88.2638	0.276949	0.00584614
8	A8	143	88.4632	0.275344	0.00606349
8	A8	144	88.6627	0.275205	0.00608312
8	A8	145	88.8621	0.275477	0.00599779
8	A8	146	89.0615	0.274618	0.0058948
8	A8	147	89.2609	0.273402	0.00580852
8	A8	148	89.4603	0.274322	0.005714
8	A8	149	89.6597	0.271871	0.005563
8	A8	150	89.8591	0.272392	0.00532993
8	A8	151	90.0586	0.272203	0.0050352
8	A8	152	90.258	0.271026	0.00473759
8	A8	153	90.4574	0.272552	0.00451008
8	A8	154	90.6568	0.269851	0.00442294
8	A8	155	90.8562	0.270691	0.00453784
8	A8	156	91.0556	0.270464	0.00489966
8	A8	157	91.255	0.270356	0.00551329
8	A8	158	91.4545	0.269427	0.00631676
8	A8	159	91.6539	0.269316	0.00717939
8	A8	160	91.8533	0.266955	0.00793999
8	A8	161	92.0527	0.266283	0.00846782
8	A8	162	92.2521	0.265222	0.00869701
8	A8	163	92.4515	0.2669	0.00861643
8	A8	164	92.6509	0.264869	0.00823726
8	A8	165	92.8504	0.261349	0.00758589
8	A8	166	93.0498	0.263462	0.00673352
8	A8	167	93.2492	0.26232	0.00582302
8	A8	168	93.4486	0.263032	0.00504369
8	A8	169	93.648	0.261693	0.00454841
8	A8	170	93.8474	0.263702	0.00436588
8	A8	171	94.0468	0.261084	0.00437391
8	A8	172	94.2462	0.260421	0.00435674
8	A8	173	94.4457	0.260703	0.00411415
8	A8	174	94.6451	0.259816	0.00355737
8	A8	175	94.8445	0.25882	0.00274226
9	A9	1	60.1465	5.01056	0.287559
9	A9	2	60.3459	4.97402	0.29193
9	A9	3	60.5453	4.95415	0.295317
9	A9	4	60.7447	4.92539	0.296679
9	A9	5	60.9442	4.89299	0.29567
9	A9	6	61.1436	4.87415	0.292671
9	A9	7	61.343	4.84313	0.288544
9	A9	8	61.5424	4.82283	0.284226
9	A9	9	61.7418	4.79784	0.280481
9	A9	10	61.9412	4.76655	0.277811
9	A9	11	62.1406	4.75776	0.276509
9	A9	12	62.34	4.72422	0.276764
9	A9	13	62.5395	4.6992	0.278697
9	A9	14	62.7389	4.67946	0.282269
9	A9	15	62.9383	4.65307	0.287105
9	A9	16	63.1377	4.63329	0.292339
9	A9	17	63.3371	4.60358	0.296727
9	A9	18	63.5365	4.57375	0.299026
9	A9	19	63.7359	4.54913	0.298571
9	A9	20	63.9354	4.5128	0.295662
9	A9	21	64.1348	4.48555	0.291527
9	A9	22	64.3342	4.46891	0.287769
9	A9	23	64.5336	4.45186	0.285628
9	A9	24	64.733	4.41645	0.285452
9	A9	25	64.9324	4.40363	0.28666
9	A9	26	65.1318	4.36779	0.288218
9	A9	27	65.3313	4.34109	0.289255
9	A9	28	65.5307	4.32567	0.289521
9	A9	29	65.7301	4.28463	0.289376
9	A9	30	65.9295	4.264	0.289366
9	A9	31	66.1289	4.24368	0.289657
9	A9	32	66.3283	4.23585	0.289777
9	A9	33	66.5277	4.19628	0.288945
9	A9	34	66.7271	4.14409	0.286779
9	A9	35	66.9266	4.14064	0.28382
9	A9	36	67.126	4.12138	0.281402
9	A9	37	67.3254	4.08738	0.280892
9	A9	38	67.5248	4.07264	0.282753
9	A9	39	67.7242	4.04407	0.28608
9	A9	40	67.9236	4.03535	0.288929
9	A9	41	68.123	3.98834	0.289278
9	A9	42	68.3225	3.95963	0.286148
9	A9	43	68.5219	3.92464	0.280161
9	A9	44	68.7213	3.9143	0.273275
9	A9	45	68.9207	3.90275	0.267817
9	A9	46	69.1201	3.86254	0.265445
9	A9	47	69.3195	3.85652	0.266555
9	A9	48	69.5189	3.82713	0.270316
9	A9	49	69.7184	3.80041	0.275163
9	A9	50	69.9178	3.78715	0.279472
9	A9	51	70.1172	3.74658	0.282126
9	A9	52	70.3166	3.71748	0.282845
9	A9	53	70.516	3.7072	0.282149
9	A9	54	70.7154	3.67108	0.281023
9	A9	55	70.9148	3.65168	0.280432
9	A9	56	71.1143	3.6335	0.280934
9	A9	57	71.3137	3.60209	0.282552
9	A9	58	71.5131	3.5753	0.284869
9	A9	59	71.7125	3.55654	0.287283
9	A9	60	71.9119	3.52951	0.289239
9	A9	61	72.1113	3.49536	0.290365
9	A9	62	72.3107	3.47494	0.290503
9	A9	63	72.5101	3.45069	0.289641
9	A9	64	72.7096	3.42812	0.28788
9	A9	65	72.909	3.39483	0.285441
9	A9	66	73.1084	3.37124	0.282715
9	A9	67	73.3078	3.34922	0.280221
9	A9	68	73.5072	3.32308	0.278412
9	A9	69	73.7066	3.30432	0.277429
9	A9	70	73.9061	3.27551	0.276939
9	A9	71	74.1055	3.25161	0.276258
9	A9	72	74.3049	3.22956	0.274723
9	A9	73	74.5043	3.19653	0.272138
9	A9	74	74.7037	3.17624	0.269026
9	A9	75	74.9031	3.14695	0.26643
9	A9	76	75.1025	3.13325	0.265386
9	A9	77	75.3019	3.12613	0.266323
9	A9	78	75.5014	3.08364	0.268842
9	A9	79	75.7008	3.0671	0.272016
9	A9	80	75.9002	3.03557	0.274999
9	A9	81	76.0996	3.01283	0.277532
9	A9	82	76.299	2.98797	0.280043
9	A9	83	76.4984	2.97086	0.283355
9	A9	84	76.6978	2.93663	0.288225
9	A9	85	76.8973	2.91508	0.294942
9	A9	86	77.0967	2.90102	0.303164
9	A9	87	77.2961	2.8635	0.312031
9	A9	88	77.4955	2.83036	0.320486
9	A9	89	77.6949	2.80889	0.327658
9	A9	90	77.8943	2.76757	0.333179
9	A9	91	78.0937	2.75896	0.337358
9	A9	92	78.2932	2.69907	0.341233
9	A9	93	78.4926	2.69089	0.346541
9	A9	94	78.692	2.65361	0.355562
9	A9	95	78.8914	2.62921	0.370923
9	A9	96	79.0908	2.59877	0.395397
9	A9	97	79.2902	2.56392	0.431796
9	A9	98	79.4896	2.52772	0.483043
9	A9	99	79.689	2.50089	0.552333
9	A9	100	79.8885	2.43574	0.643206
9	A9	101	80.0879	2.39772	0.759222
9	A9	102	80.2873	2.32006	0.902943
9	A9	103	80.4867	2.25113	1.07413
9	A9	104	80.6861	2.17179	1.26762
9	A9	105	80.8855	2.04935	1.47186
9	A9	106	81.0849	1.89632	1.66901
9	A9	107	81.2844	1.70884	1.83722
9	A9	108	81.4838	1.49994	1.95452
9	A9	109	81.6832	1.2721	2.00333
9	A9	110	81.8826	1.05146	1.97413
9	A9	111	82.082	0.844249	1.86752
9	A9	112	82.2814	0.669645	1.69403
9	A9	113	82.4808	0.524364	1.47203
9	A9	114	82.6803	0.419746	1.2243
9	A9	115	82.8797	0.350583	0.973999
9	A9	116	83.0791	0.306239	0.741069
9	A9	117	83.2785	0.285342	0.539599
9	A9	118	83.4779	0.271905	0.376776
9	A9	119	83.6773	0.264097	0.253356
9	A9	120	83.8767	0.261997	0.165306
9	A9	121	84.0761	0.255804	0.105936
9	A9	122	84.2756	0.255422	0.0678801
9	A9	123	84.475	0.25352	0.0444817
9	A9	124	84.6744	0.251776	0.0304873
9	A9	125	84.8738	0.249999	0.0221627
9	A9	126	85.0732	0.248615	0.0170737
9	A9	127	85.2726	0.247974	0.0137402
9	A9	128	85.472	0.248807	0.0113111
9	A9	129	85.6715	0.244628	0.00933157
9	A9	130	85.8709	0.245541	0.007604
9	A9	131	86.0703	0.244973	0.00610726
9	A9	132	86.2697	0.245299	0.00492578
9	A9	133	86.4691	0.24412	0.00416576
9	A9	134	86.6685	0.244936	0.00387573
9	A9	135	86.8679	0.245632	0.00400017
9	A9	136	87.0674	0.244322	0.00439322
9	A9	137	87.2668	0.243454	0.00488111
9	A9	138	87.4662	0.241523	0.00532765
9	A9	139	87.6656	0.24314	0.00566489
9	A9	140	87.865	0.242794	0.00587548
9	A9	141	88.0644	0.241831	0.00595987
9	A9	142	88.2638	0.239351	0.00592382
9	A9	143	88.4632	0.240254	0.00579271
9	A9	144	88.6627	0.240522	0.00562964
9	A9	145	88.8621	0.238558	0.00552901
9	A9	146	89.0615	0.238895	0.00557957
9	A9	147	89.2609	0.2382	0.00581579
9	A9	148	89.4603	0.238652	0.00618401
9	A9	149	89.6597	0.237678	0.00654938
9	A9	150	89.8591	0.23467	0.00675273
9	A9	151	90.0586	0.236128	0.00669605
9	A9	152	90.258	0.233962	0.00640764
9	A9	153	90.4574	0.234746	0.00604434
9	A9	154	90.6568	0.23485	0.0058208
9	A9	155	90.8562	0.233705	0.00590709
9	A9	156	91.0556	0.234072	0.00634959
9	A9	157	91.255	0.233361	0.00705555
9	A9	158	91.4545	0.231279	0.0078407
9	A9	159	91.6539	0.230714	0.00850389
9	A9	160	91.8533	0.230293	0.00888968
9	A9	161	92.0527	0.229512	0.00891657
9	A9	162	92.2521	0.228097	0.00858103
9	A9	163	92.4515	0.226862	0.00795271
9	A9	164	92.6509	0.22643	0.0071675
9	A9	165	92.8504	0.228133	0.0064045
9	A9	166	93.0498	0.225295	0.00583773
9	A9	167	93.2492	0.226388	0.00557164
9	A9	168	93.4486	0.225686	0.00559058
9	A9	169	93.648	0.226741	0.00575172
9	A9	170	93.8474	0.223427	0.00583855
9	A9	171	94.0468	0.223003	0.00565556
9	A9	172	94.2462	0.22177	0.00511569
9	A9	173	94.4457	0.224922	0.0042704
9	A9	174	94.6451	0.221351	0.00326857
9	A9	175	94.8445	0.222409	0.00228052
10	A10	1	60.1465	4.98656	0.275983
10	A10	2	60.3459	4.9557	0.279236
10	A10	3	60.5453	4.93108	0.281943
10	A10	4	60.7447	4.91096	0.283346
10	A10	5	60.9442	4.87976	0.28314
10	A10	6	61.1436	4.85979	0.281487
10	A10	7	61.343	4.82653	0.278912
10	A10	8	61.5424	4.81108	0.276082
10	A10	9	61.7418	4.78025	0.273588
10	A10	10	61.9412	4.75473	0.271823
10	A10	11	62.1406	4.74994	0.270947
10	A10	12	62.34	4.70606	0.271005
10	A10	13	62.5395	4.68726	0.272062
10	A10	14	62.7389	4.66398	0.274198
10	A10	15	62.9383	4.64194	0.277354
10	A10	16	63.1377	4.61888	0.281117
10	A10	17	63.3371	4.59758	0.284707
10	A10	18	63.5365	4.55937	0.287208
10	A10	19	63.7359	4.53903	0.288013
10	A10	20	63.9354	4.51271	0.287143
10	A10	21	64.1348	4.48294	0.28526
10	A10	22	64.3342	4.45604	0.283338
10	A10	23	64.5336	4.44273	0.28216
10	A10	24	64.733	4.4115	0.281941
10	A10	25	64.9324	4.39666	0.282287
10	A10	26	65.1318	4.35538	0.282518
10	A10	27	65.3313	4.33673	0.282189
10	A10	28	65.5307	4.31711	0.281436
10	A10	29	65.7301	4.27862	0.280907
10	A10	30	65.9295	4.26093	0.281264
10	A10	31	66.1289	4.23701	0.282567
10	A10	32	66.3283	4.23174	0.28405
10	A10	33	66.5277	4.20196	0.284549
10	A10	34	66.7271	4.13385	0.283381
10	A10	35	66.9266	4.13233	0.280929
10	A10	36	67.126	4.1125	0.278471
10	A10	37	67.3254	4.0992	0.277295
10	A10	38	67.5248	4.06011	0.277789
10	A10	39	67.7242	4.0397	0.279137
10	A10	40	67.9236	4.02457	0.27977
10	A10	41	68.123	3.98384	0.278222
10	A10	42	68.3225	3.96215	0.273904
10	A10	43	68.5219	3.92794	0.26742
10	A10	44	68.7213	3.91633	0.260373
10	A10	45	68.9207	3.89817	0.254734
10	A10	46	69.1201	3.85886	0.252111
10	A10	47	69.3195	3.86282	0.253158
10	A10	48	69.5189	3.83326	0.257389
10	A10	49	69.7184	3.8102	0.263436
10	A10	50	69.9178	3.78603	0.269629
10	A10	51	70.1172	3.7548	0.274612
10	A10	52	70.3166	3.72768	0.277697
10	A10	53	70.516	3.71262	0.278844
10	A10	54	70.7154	3.68158	0.278413
10	A10	55	70.9148	3.65959	0.276934
10	A10	56	71.1143	3.63027	0.275042
10	A10	57	71.3137	3.60565	0.273488
10	A10	58	71.5131	3.58365	0.273059
10	A10	59	71.7125	3.56221	0.274334
10	A10	60	71.9119	3.54118	0.277375
10	A10	61	72.1113	3.51392	0.281566
10	A10	62	72.3107	3.48798	0.285706
10	A10	63	72.5101	3.46362	0.288387
10	A10	64	72.7096	3.43602	0.288513
10	A10	65	72.909	3.4058	0.285798
10	A10	66	73.1084	3.37561	0.280966
10	A10	67	73.3078	3.35309	0.275512
10	A10	68	73.5072	3.33204	0.271041
10	A10	69	73.7066	3.31658	0.268512
10	A10	70	73.9061	3.29475	0.267784
10	A10	71	74.1055	3.26092	0.267811
10	A10	72	74.3049	3.2392	0.267324
10	A10	73	74.5043	3.21063	0.265628
10	A10	74	74.7037	3.19136	0.263012
10	A10	75	74.9031	3.15772	0.260545
10	A10	76	75.1025	3.14543	0.259417
10	A10	77	75.3019	3.14144	0.260255
10	A10	78	75.5014	3.10143	0.262827
10	A10	79	75.7008	3.07158	0.266284
10	A10	80	75.9002	3.05966	0.269681
10	A10	81	76.0996	3.02671	0.272443
10	A10	82	76.299	3.0046	0.274509
10	A10	83	76.4984	2.98065	0.276219
10	A10	84	76.6978	2.95722	0.278074
10	A10	85	76.8973	2.9242	0.280529
10	A10	86	77.0967	2.91681	0.283841
10	A10	87	77.2961	2.87721	0.288026
10	A10	88	77.4955	2.85557	0.292929
10	A10	89	77.6949	2.83818	0.298432
10	A10	90	77.8943	2.79239	0.304736
10	A10	91	78.0937	2.78347	0.312569
10	A10	92	78.2932	2.73598	0.323195
10	A10	93	78.4926	2.73058	0.338244
10	A10	94	78.692	2.6972	0.359497
10	A10	95	78.8914	2.65697	0.388881
10	A10	96	79.0908	2.63319	0.428697
10	A10	97	79.2902	2.59147	0.482
10	A10	98	79.4896	2.54836	0.552796
10	A10	99	79.689	2.51357	0.645768
10	A10	100	79.8885	2.44435	0.765314
10	A10	101	80.0879	2.39948	0.913907
10	A10	102	80.2873	2.31526	1.0901
10	A10	103	80.4867	2.22282	1.28684
10	A10	104	80.6861	2.10052	1.49082
10	A10	105	80.8855	1.93789	1.68356
10	A10	106	81.0849	1.74864	1.84412
10	A10	107	81.2844	1.53519	1.95281
10	A10	108	81.4838	1.31576	1.99491
10	A10	109	81.6832	1.10213	1.9633
10	A10	110	81.8826	0.894047	1.85957
10	A10	111	82.082	0.717339	1.69365
10	A10	112	82.2814	0.572133	1.48194
10	A10	113	82.4808	0.461485	1.24466
10	A10	114	82.6803	0.381044	1.00269
10	A10	115	82.8797	0.331841	0.774551
10	A10	116	83.0791	0.306312	0.574058
10	A10	117	83.2785	0.292232	0.409074
10	A10	118	83.4779	0.279647	0.281573
10	A10	119	83.6773	0.275504	0.188821
10	A10	120	83.8767	0.271243	0.125179
10	A10	121	84.0761	0.266187	0.0839134
10	A10	122	84.2756	0.267636	0.058547
10	A10	123	84.475	0.26459	0.0436098
10	A10	124	84.6744	0.260057	0.0349038
10	A10	125	84.8738	0.258205	0.0294867
10	A10	126	85.0732	0.253685	0.0255181
10	A10	127	85.2726	0.252452	0.0220239
10	A10	128	85.472	0.25368	0.0186239
10	A10	129	85.6715	0.249357	0.01528
10	A10	130	85.8709	0.249056	0.0121236
10	A10	131	86.0703	0.248492	0.00936139
10	A10	132	86.2697	0.247311	0.00721354
10	A10	133	86.4691	0.248947	0.00583594
10	A10	134	86.6685	0.249727	0.00524064
10	A10	135	86.8679	0.248919	0.00526735
10	A10	136	87.0674	0.246728	0.00564475
10	A10	137	87.2668	0.246263	0.00610996
10	A10	138	87.4662	0.245778	0.00650623
10	A10	139	87.6656	0.245468	0.00679837
10	A10	140	87.865	0.245436	0.0070091
10	A10	141	88.0644	0.244118	0.0071424
10	A10	142	88.2638	0.244347	0.00715765
10	A10	143	88.4632	0.242296	0.00700793
10	A10	144	88.6627	0.24131	0.00670046
10	A10	145	88.8621	0.240837	0.00632027
10	A10	146	89.0615	0.242987	0.00599265
10	A10	147	89.2609	0.239208	0.00581241
10	A10	148	89.4603	0.240387	0.00579192
10	A10	149	89.6597	0.239647	0.00586503
10	A10	150	89.8591	0.239436	0.00593903
10	A10	151	90.0586	0.237098	0.00596069
10	A10	152	90.258	0.2374	0.00595242
10	A10	153	90.4574	0.237809	0.00599478
10	A10	154	90.6568	0.237688	0.00616861
10	A10	155	90.8562	0.236884	0.00649559
10	A10	156	91.0556	0.234278	0.00691854
10	A10	157	91.255	0.235588	0.00732798
10	A10	158	91.4545	0.234086	0.00760671
10	A10	159	91.6539	0.233589	0.00766816
10	A10	160	91.8533	0.232516	0.00748218
10	A10	161	92.0527	0.232128	0.00710007
10	A10	162	92.2521	0.229289	0.00666461
10	A10	163	92.4515	0.23175	0.00636831
10	A10	164	92.6509	0.232586	0.00635504
10	A10	165	92.8504	0.230968	0.00661676
10	A10	166	93.0498	0.229489	0.00697343
10	A10	167	93.2492	0.22661	0.00717131
10	A10	168	93.4486	0.227968	0.00703577
10	A10	169	93.648	0.226914	0.00656582
10	A10	170	93.8474	0.226706	0.0059009
10	A10	171	94.0468	0.227242	0.0051975
10	A10	172	94.2462	0.226806	0.0045196
10	A10	173	94.4457	0.224947	0.00382416
10	A10	174	94.6451	0.224603	0.00303992
10	A10	175	94.8445	0.224551	0.00216072
11	A11	1	60.1465	4.75497	0.260525
11	A11	2	60.3459	4.71786	0.262108
11	A11	3	60.5453	4.70717	0.262544
11	A11	4	60.7447	4.66518	0.26181
11	A11	5	60.9442	4.65135	0.260409
11	A11	6	61.1436	4.64205	0.258951
11	A11	7	61.343	4.60912	0.257765
11	A11	8	61.5424	4.59184	0.256798
11	A11	9	61.7418	4.55425	0.255893
11	A11	10	61.9412	4.53547	0.255078
11	A11	11	62.1406	4.53069	0.254662
11	A11	12	62.34	4.49452	0.255116
11	A11	13	62.5395	4.47166	0.256878
11	A11	14	62.7389	4.4513	0.260183
11	A11	15	62.9383	4.43127	0.264902
11	A11	16	63.1377	4.40862	0.27044
11	A11	17	63.3371	4.38656	0.275786
11	A11	18	63.5365	4.3531	0.279812
11	A11	19	63.7359	4.33059	0.281715
11	A11	20	63.9354	4.30298	0.281362
11	A11	21	64.1348	4.27143	0.279319
11	A11	22	64.3342	4.25284	0.276527
11	A11	23	64.5336	4.23603	0.273834
11	A11	24	64.733	4.2003	0.271628
11	A11	25	64.9324	4.1888	0.269776
11	A11	26	65.1318	4.15293	0.267892
11	A11	27	65.3313	4.13518	0.265741
11	A11	28	65.5307	4.11436	0.263567
11	A11	29	65.7301	4.08052	0.262091
11	A11	30	65.9295	4.06133	0.262085
11	A11	31	66.1289	4.03744	0.263768
11	A11	32	66.3283	4.04401	0.266455
11	A11	33	66.5277	4.00804	0.268873
11	A11	34	66.7271	3.94522	0.269967
11	A11	35	66.9266	3.94061	0.269622
11	A11	36	67.126	3.92805	0.268714
11	A11	37	67.3254	3.90529	0.268425
11	A11	38	67.5248	3.87115	0.269392
11	A11	39	67.7242	3.8519	0.271235
11	A11	40	67.9236	3.83538	0.272706
11	A11	41	68.123	3.80355	0.272335
11	A11	42	68.3225	3.78219	0.269228
11	A11	43	68.5219	3.73691	0.263618
11	A11	44	68.7213	3.72486	0.256928
11	A11	45	68.9207	3.71826	0.251202
11	A11	46	69.1201	3.67475	0.248225
11	A11	47	69.3195	3.67468	0.248724
11	A11	48	69.5189	3.65484	0.252124
11	A11	49	69.7184	3.62388	0.256929
11	A11	50	69.9178	3.59812	0.261502
11	A11	51	70.1172	3.57318	0.264772
11	A11	52	70.3166	3.54712	0.266512
11	A11	53	70.516	3.53037	0.267117
11	A11	54	70.7154	3.5024	0.267137
11	A11	55	70.9148	3.48556	0.266916
11	A11	56	71.1143	3.45377	0.266543
11	A11	57	71.3137	3.43081	0.266041
11	A11	58	71.5131	3.40568	0.265576
11	A11	59	71.7125	3.3878	0.265473
11	A11	60	71.9119	3.35975	0.266051
11	A11	61	72.1113	3.33694	0.267366
11	A11	62	72.3107	3.31961	0.269033
11	A11	63	72.5101	3.28953	0.270299
11	A11	64	72.7096	3.27188	0.270351
11	A11	65	72.909	3.2356	0.268748
11	A11	66	73.1084	3.21316	0.265683
11	A11	67	73.3078	3.18928	0.261931
11	A11	68	73.5072	3.17519	0.25846
11	A11	69	73.7066	3.14774	0.25594
11	A11	70	73.9061	3.12646	0.254451
11	A11	71	74.1055	3.10131	0.253548
11	A11	72	74.3049	3.08435	0.252605
11	A11	73	74.5043	3.05578	0.25127
11	A11	74	74.7037	3.03222	0.249747
11	A11	75	74.9031	3.00496	0.248733
11	A11	76	75.1025	2.99321	0.249019
11	A11	77	75.3019	2.98494	0.250976
11	A11	78	75.5014	2.94712	0.254304
11	A11	79	75.7008	2.92483	0.258184
11	A11	80	75.9002	2.90617	0.261707
11	A11	81	76.0996	2.87181	0.264284
11	A11	82	76.299	2.8575	0.265833
11	A11	83	76.4984	2.83462	0.266739
11	A11	84	76.6978	2.80504	0.267726
11	A11	85	76.8973	2.77041	0.269617
11	A11	86	77.0967	2.77163	0.273047
11	A11	87	77.2961	2.73999	0.278151
11	A11	88	77.4955	2.70991	0.284521
11	A11	89	77.6949	2.69679	0.291496
11	A11	90	77.8943	2.64448	0.298739
11	A11	91	78.0937	2.63923	0.306701
11	A11	92	78.2932	2.5933	0.316701
11	A11	93	78.4926	2.58957	0.330626
11	A11	94	78.692	2.55316	0.350557
11	A11	95	78.8914	2.51738	0.378642
11	A11	96	79.0908	2.49163	0.417304
11	A11	97	79.2902	2.45224	0.469588
11	A11	98	79.4896	2.41321	0.539325
11	A11	99	79.689	2.37501	0.630823
11	A11	100	79.8885	2.31415	0.747965
11	A11	101	80.0879	2.25944	0.892681
11	A11	102	80.2873	2.17994	1.06311
11	A11	103	80.4867	2.09701	1.25196
11	A11	104	80.6861	1.96784	1.446
11	A11	105	80.8855	1.81186	1.62709
11	A11	106	81.0849	1.628	1.77493
11	A11	107	81.2844	1.42429	1.87082
11	A11	108	81.4838	1.20961	1.90124
11	A11	109	81.6832	1.00654	1.86035
11	A11	110	81.8826	0.814794	1.75093
11	A11	111	82.082	0.65048	1.58368
11	A11	112	82.2814	0.512294	1.37534
11	A11	113	82.4808	0.413023	1.14583
11	A11	114	82.6803	0.34526	0.915144
11	A11	115	82.8797	0.305582	0.700403
11	A11	116	83.0791	0.28083	0.513759
11	A11	117	83.2785	0.264499	0.361545
11	A11	118	83.4779	0.258783	0.244697
11	A11	119	83.6773	0.252266	0.160106
11	A11	120	83.8767	0.252051	0.102304
11	A11	121	84.0761	0.249912	0.065007
11	A11	122	84.2756	0.252047	0.0422177
11	A11	123	84.475	0.247216	0.0288903
11	A11	124	84.6744	0.24303	0.021224
11	A11	125	84.8738	0.244071	0.0166743
11	A11	126	85.0732	0.24418	0.0137474
11	A11	127	85.2726	0.243304	0.0116715
11	A11	128	85.472	0.240267	0.010066
11	A11	129	85.6715	0.240726	0.00870992
11	A11	130	85.8709	0.242221	0.00744426
11	A11	131	86.0703	0.237856	0.00617745
11	A11	132	86.2697	0.239746	0.00492934
11	A11	133	86.4691	0.237111	0.00384576
11	A11	134	86.6685	0.23821	0.00314203
11	A11	135	86.8679	0.240789	0.00298718
11	A11	136	87.0674	0.239531	0.0033936
11	A11	137	87.2668	0.238782	0.00418676
11	A11	138	87.4662	0.237947	0.00507905
11	A11	139	87.6656	0.236731	0.00579861
11	A11	140	87.865	0.23592	0.00619239
11	A11	141	88.0644	0.236045	0.00624912
11	A11	142	88.2638	0.235177	0.00605232
11	A11	143	88.4632	0.235401	0.00571215
11	A11	144	88.6627	0.233726	0.005323
11	A11	145	88.8621	0.233424	0.00495266
11	A11	146	89.0615	0.234082	0.00464754
11	A11	147	89.2609	0.232394	0.00443507
11	A11	148	89.4603	0.233224	0.00432452
11	A11	149	89.6597	0.232192	0.00431546
11	A11	150	89.8591	0.23187	0.00441282
11	A11	151	90.0586	0.230013	0.00462962
11	A11	152	90.258	0.233741	0.00496681
11	A11	153	90.4574	0.230063	0.00538153
11	A11	154	90.6568	0.229659	0.00578363
11	A11	155	90.8562	0.230075	0.00607693
11	A11	156	91.0556	0.226939	0.0062228
11	A11	157	91.255	0.228389	0.00627076
11	A11	158	91.4545	0.228816	0.00632183
11	A11	159	91.6539	0.22798	0.00645433
11	A11	160	91.8533	0.225982	0.00667007
11	A11	161	92.0527	0.225785	0.00689851
11	A11	162	92.2521	0.224226	0.0070372
11	A11	163	92.4515	0.225901	0.00698559
11	A11	164	92.6509	0.225	0.00666348
11	A11	165	92.8504	0.22189	0.00604065
11	A11	166	93.0498	0.221342	0.00519005
11	A11	167	93.2492	0.221715	0.00431882
11	A11	168	93.4486	0.224472	0.00371346
11	A11	169	93.648	0.222876	0.00359478
11	A11	170	93.8474	0.222565	0.00396761
11	A11	171	94.0468	0.223129	0.00457958
11	A11	172	94.2462	0.219761	0.00503256
11	A11	173	94.4457	0.219251	0.00498643
11	A11	174	94.6451	0.218881	0.00432808
11	A11	175	94.8445	0.218879	0.00321002
12	A12	1	60.1465	5.08035	0.272148
12	A12	2	60.3459	5.06496	0.270277
12	A12	3	60.5453	5.05071	0.269464
12	A12	4	60.7447	5.02597	0.270268
12	A12	5	60.9442	5.00946	0.27253
12	A12	6	61.1436	4.99411	0.275329
12	A12	7	61.343	4.95608	0.27747
12	A12	8	61.5424	4.92801	0.278206
12	A12	9	61.7418	4.90285	0.277681
12	A12	10	61.9412	4.87951	0.276794
12	A12	11	62.1406	4.875	0.276632
12	A12	12	62.34	4.84265	0.277953
12	A12	13	62.5395	4.81046	0.281008
12	A12	14	62.7389	4.79098	0.285664
12	A12	15	62.9383	4.77021	0.291512
12	A12	16	63.1377	4.74711	0.297874
12	A12	17	63.3371	4.72024	0.303812
12	A12	18	63.5365	4.68564	0.308349
12	A12	19	63.7359	4.66765	0.310898
12	A12	20	63.9354	4.63048	0.311605
12	A12	21	64.1348	4.60115	0.311364
12	A12	22	64.3342	4.58063	0.311333
12	A12	23	64.5336	4.55911	0.312285
12	A12	24	64.733	4.53338	0.314069
12	A12	25	64.9324	4.50702	0.315648
12	A12	26	65.1318	4.4724	0.315676
12	A12	27	65.3313	4.44108	0.313285
12	A12	28	65.5307	4.42315	0.308674
12	A12	29	65.7301	4.38216	0.303056
12	A12	30	65.9295	4.36428	0.298056
12	A12	31	66.1289	4.34309	0.294853
[truncated: 11,169 more rows]
