# Supplementary material for: Adipocytes influence choroidal neovascularization via PRDM16
Source: EMBO Mol Med. 2026 May 19;18(6):2379–403. doi: 10.1038/s44321-026-00441-5 (PMC13269495; doi:10.1038/s44321-026-00441-5)
Supplement: Supplementary file 4 — Source data Fig. 3 [file 44321_2026_441_MOESM4_ESM.zip › Figure 3/3H-I/3 days/2021-05-17 Adipoq-cre and Adipoq-cre-prdm16 Sham and CNV 3 days choro Vegfr2 and Vegfa.xls]

## Sheet: Sample Setup
Block Type	96-Well Block (0.2mL)
Calibration Background is expired	No
Calibration Background performed on	11-24-2020
Calibration Normalization FAM-ROX is expired	No
Calibration Normalization FAM-ROX performed on	11-24-2020
Calibration Normalization VIC-ROX is expired	No
Calibration Normalization VIC-ROX performed on	11-24-2020
Calibration Pure Dye CY3 is expired	Yes
Calibration Pure Dye CY3 performed on	03-26-2020
Calibration Pure Dye CY5 is expired	Yes
Calibration Pure Dye CY5 performed on	03-26-2020
Calibration Pure Dye FAM is expired	No
Calibration Pure Dye FAM performed on	11-24-2020
Calibration Pure Dye NED is expired	No
Calibration Pure Dye NED performed on	09-15-2020
Calibration Pure Dye ROX is expired	No
Calibration Pure Dye ROX performed on	11-24-2020
Calibration Pure Dye SYBR is expired	No
Calibration Pure Dye SYBR performed on	11-24-2020
Calibration Pure Dye TAMRA is expired	No
Calibration Pure Dye TAMRA performed on	11-24-2020
Calibration Pure Dye VIC is expired	No
Calibration Pure Dye VIC performed on	11-24-2020
Calibration ROI is expired	No
Calibration ROI performed on	11-24-2020
Calibration Uniformity is expired	No
Calibration Uniformity performed on	11-24-2020
Chemistry	SYBR_GREEN
Date Created	2021-05-17 17:42:46 PM EDT
Experiment Barcode
Experiment Comment
Experiment File Name	P:\ABI-2\Sapieha\Roberto\CNV B6\Choroid\2021-05-17 Adipoq-cre and Adipoq-cre-prdm16 Sham and CNV choro n7-9 Vegfr2 and Vegfa.eds
Experiment Name	2021-05-17 Adipoq-cre and Adipoq-cre-prdm16 Sham and CNV choro n7-9 Vegfr2 and Vegfa
Experiment Run End Time	2021-05-17 20:31:18 PM EDT
Experiment Type	Comparative Cт (ΔΔCт)
Instrument Name	278870006
Instrument Serial Number	278870006
Instrument Type	QuantStudio(TM) 7 Flex System
Passive Reference	ROX
Quantification Cycle Method	Ct
Signal Smoothing On	true
Stage/ Cycle where Analysis is performed	Stage 2, Step 2
User Name
Well	Well Position	Sample Name	Sample Color	Biogroup Name	Biogroup Color	Target Name	Target Color	Task	Reporter	Quencher	Quantity	Comments
1	A1	Adipoq-cre sham 433	RGB(176,23,31)			Bact	RGB(176,23,31)	UNKNOWN	SYBR	None
2	A2	Adipoq-cre sham 435	RGB(0,0,255)			Bact	RGB(176,23,31)	UNKNOWN	SYBR	None
3	A3	Adipoq-cre sham 438	RGB(0,139,69)			Bact	RGB(176,23,31)	UNKNOWN	SYBR	None
4	A4	Adipoq-cre CNV 293	RGB(255,127,0)			Bact	RGB(176,23,31)	UNKNOWN	SYBR	None
5	A5	Adipoq-cre CNV 294	RGB(139,137,112)			Bact	RGB(176,23,31)	UNKNOWN	SYBR	None
6	A6	Adipoq-cre CNV 251	RGB(238,121,66)			Bact	RGB(176,23,31)	UNKNOWN	SYBR	None
7	A7	Adipoq-cre-prdm16 sham 516	RGB(142,56,142)			Bact	RGB(176,23,31)	UNKNOWN	SYBR	None
8	A8	Adipoq-cre-prdm16 sham 517	RGB(198,113,113)			Bact	RGB(176,23,31)	UNKNOWN	SYBR	None
9	A9	Adipoq-cre-prdm16 sham 518	RGB(0,245,255)			Bact	RGB(176,23,31)	UNKNOWN	SYBR	None
10	A10	Adipoq-cre-prdm16 CNV 287	RGB(238,220,130)			Bact	RGB(176,23,31)	UNKNOWN	SYBR	None
11	A11	Adipoq-cre-prdm16 CNV 289	RGB(238,238,0)			Bact	RGB(176,23,31)	UNKNOWN	SYBR	None
12	A12	Adipoq-cre-prdm16 CNV 280	RGB(142,142,56)			Bact	RGB(176,23,31)	UNKNOWN	SYBR	None
13	B1	Adipoq-cre sham 433	RGB(176,23,31)			Bact	RGB(176,23,31)	UNKNOWN	SYBR	None
14	B2	Adipoq-cre sham 435	RGB(0,0,255)			Bact	RGB(176,23,31)	UNKNOWN	SYBR	None
15	B3	Adipoq-cre sham 438	RGB(0,139,69)			Bact	RGB(176,23,31)	UNKNOWN	SYBR	None
16	B4	Adipoq-cre CNV 293	RGB(255,127,0)			Bact	RGB(176,23,31)	UNKNOWN	SYBR	None
17	B5	Adipoq-cre CNV 294	RGB(139,137,112)			Bact	RGB(176,23,31)	UNKNOWN	SYBR	None
18	B6	Adipoq-cre CNV 251	RGB(238,121,66)			Bact	RGB(176,23,31)	UNKNOWN	SYBR	None
19	B7	Adipoq-cre-prdm16 sham 516	RGB(142,56,142)			Bact	RGB(176,23,31)	UNKNOWN	SYBR	None
20	B8	Adipoq-cre-prdm16 sham 517	RGB(198,113,113)			Bact	RGB(176,23,31)	UNKNOWN	SYBR	None
21	B9	Adipoq-cre-prdm16 sham 518	RGB(0,245,255)			Bact	RGB(176,23,31)	UNKNOWN	SYBR	None
22	B10	Adipoq-cre-prdm16 CNV 287	RGB(238,220,130)			Bact	RGB(176,23,31)	UNKNOWN	SYBR	None
23	B11	Adipoq-cre-prdm16 CNV 289	RGB(238,238,0)			Bact	RGB(176,23,31)	UNKNOWN	SYBR	None
24	B12	Adipoq-cre-prdm16 CNV 280	RGB(142,142,56)			Bact	RGB(176,23,31)	UNKNOWN	SYBR	None
25	C1	Adipoq-cre sham 433	RGB(176,23,31)			Vegfr2	RGB(0,0,255)	UNKNOWN	SYBR	None
26	C2	Adipoq-cre sham 435	RGB(0,0,255)			Vegfr2	RGB(0,0,255)	UNKNOWN	SYBR	None
27	C3	Adipoq-cre sham 438	RGB(0,139,69)			Vegfr2	RGB(0,0,255)	UNKNOWN	SYBR	None
28	C4	Adipoq-cre CNV 293	RGB(255,127,0)			Vegfr2	RGB(0,0,255)	UNKNOWN	SYBR	None
29	C5	Adipoq-cre CNV 294	RGB(139,137,112)			Vegfr2	RGB(0,0,255)	UNKNOWN	SYBR	None
30	C6	Adipoq-cre CNV 251	RGB(238,121,66)			Vegfr2	RGB(0,0,255)	UNKNOWN	SYBR	None
31	C7	Adipoq-cre-prdm16 sham 516	RGB(142,56,142)			Vegfr2	RGB(0,0,255)	UNKNOWN	SYBR	None
32	C8	Adipoq-cre-prdm16 sham 517	RGB(198,113,113)			Vegfr2	RGB(0,0,255)	UNKNOWN	SYBR	None
33	C9	Adipoq-cre-prdm16 sham 518	RGB(0,245,255)			Vegfr2	RGB(0,0,255)	UNKNOWN	SYBR	None
34	C10	Adipoq-cre-prdm16 CNV 287	RGB(238,220,130)			Vegfr2	RGB(0,0,255)	UNKNOWN	SYBR	None
35	C11	Adipoq-cre-prdm16 CNV 289	RGB(238,238,0)			Vegfr2	RGB(0,0,255)	UNKNOWN	SYBR	None
36	C12	Adipoq-cre-prdm16 CNV 280	RGB(142,142,56)			Vegfr2	RGB(0,0,255)	UNKNOWN	SYBR	None
37	D1	Adipoq-cre sham 433	RGB(176,23,31)			Vegfr2	RGB(0,0,255)	UNKNOWN	SYBR	None
38	D2	Adipoq-cre sham 435	RGB(0,0,255)			Vegfr2	RGB(0,0,255)	UNKNOWN	SYBR	None
39	D3	Adipoq-cre sham 438	RGB(0,139,69)			Vegfr2	RGB(0,0,255)	UNKNOWN	SYBR	None
40	D4	Adipoq-cre CNV 293	RGB(255,127,0)			Vegfr2	RGB(0,0,255)	UNKNOWN	SYBR	None
41	D5	Adipoq-cre CNV 294	RGB(139,137,112)			Vegfr2	RGB(0,0,255)	UNKNOWN	SYBR	None
42	D6	Adipoq-cre CNV 251	RGB(238,121,66)			Vegfr2	RGB(0,0,255)	UNKNOWN	SYBR	None
43	D7	Adipoq-cre-prdm16 sham 516	RGB(142,56,142)			Vegfr2	RGB(0,0,255)	UNKNOWN	SYBR	None
44	D8	Adipoq-cre-prdm16 sham 517	RGB(198,113,113)			Vegfr2	RGB(0,0,255)	UNKNOWN	SYBR	None
45	D9	Adipoq-cre-prdm16 sham 518	RGB(0,245,255)			Vegfr2	RGB(0,0,255)	UNKNOWN	SYBR	None
46	D10	Adipoq-cre-prdm16 CNV 287	RGB(238,220,130)			Vegfr2	RGB(0,0,255)	UNKNOWN	SYBR	None
47	D11	Adipoq-cre-prdm16 CNV 289	RGB(238,238,0)			Vegfr2	RGB(0,0,255)	UNKNOWN	SYBR	None
48	D12	Adipoq-cre-prdm16 CNV 280	RGB(142,142,56)			Vegfr2	RGB(0,0,255)	UNKNOWN	SYBR	None
49	E1	Adipoq-cre sham 433	RGB(176,23,31)			Vegfa	RGB(0,139,69)	UNKNOWN	SYBR	None
50	E2	Adipoq-cre sham 435	RGB(0,0,255)			Vegfa	RGB(0,139,69)	UNKNOWN	SYBR	None
51	E3	Adipoq-cre sham 438	RGB(0,139,69)			Vegfa	RGB(0,139,69)	UNKNOWN	SYBR	None
52	E4	Adipoq-cre CNV 293	RGB(255,127,0)			Vegfa	RGB(0,139,69)	UNKNOWN	SYBR	None
53	E5	Adipoq-cre CNV 294	RGB(139,137,112)			Vegfa	RGB(0,139,69)	UNKNOWN	SYBR	None
54	E6	Adipoq-cre CNV 251	RGB(238,121,66)			Vegfa	RGB(0,139,69)	UNKNOWN	SYBR	None
55	E7	Adipoq-cre-prdm16 sham 516	RGB(142,56,142)			Vegfa	RGB(0,139,69)	UNKNOWN	SYBR	None
56	E8	Adipoq-cre-prdm16 sham 517	RGB(198,113,113)			Vegfa	RGB(0,139,69)	UNKNOWN	SYBR	None
57	E9	Adipoq-cre-prdm16 sham 518	RGB(0,245,255)			Vegfa	RGB(0,139,69)	UNKNOWN	SYBR	None
58	E10	Adipoq-cre-prdm16 CNV 287	RGB(238,220,130)			Vegfa	RGB(0,139,69)	UNKNOWN	SYBR	None
59	E11	Adipoq-cre-prdm16 CNV 289	RGB(238,238,0)			Vegfa	RGB(0,139,69)	UNKNOWN	SYBR	None
60	E12	Adipoq-cre-prdm16 CNV 280	RGB(142,142,56)			Vegfa	RGB(0,139,69)	UNKNOWN	SYBR	None
61	F1	Adipoq-cre sham 433	RGB(176,23,31)			Vegfa	RGB(0,139,69)	UNKNOWN	SYBR	None
62	F2	Adipoq-cre sham 435	RGB(0,0,255)			Vegfa	RGB(0,139,69)	UNKNOWN	SYBR	None
63	F3	Adipoq-cre sham 438	RGB(0,139,69)			Vegfa	RGB(0,139,69)	UNKNOWN	SYBR	None
64	F4	Adipoq-cre CNV 293	RGB(255,127,0)			Vegfa	RGB(0,139,69)	UNKNOWN	SYBR	None
65	F5	Adipoq-cre CNV 294	RGB(139,137,112)			Vegfa	RGB(0,139,69)	UNKNOWN	SYBR	None
66	F6	Adipoq-cre CNV 251	RGB(238,121,66)			Vegfa	RGB(0,139,69)	UNKNOWN	SYBR	None
67	F7	Adipoq-cre-prdm16 sham 516	RGB(142,56,142)			Vegfa	RGB(0,139,69)	UNKNOWN	SYBR	None
68	F8	Adipoq-cre-prdm16 sham 517	RGB(198,113,113)			Vegfa	RGB(0,139,69)	UNKNOWN	SYBR	None
69	F9	Adipoq-cre-prdm16 sham 518	RGB(0,245,255)			Vegfa	RGB(0,139,69)	UNKNOWN	SYBR	None
70	F10	Adipoq-cre-prdm16 CNV 287	RGB(238,220,130)			Vegfa	RGB(0,139,69)	UNKNOWN	SYBR	None
71	F11	Adipoq-cre-prdm16 CNV 289	RGB(238,238,0)			Vegfa	RGB(0,139,69)	UNKNOWN	SYBR	None
72	F12	Adipoq-cre-prdm16 CNV 280	RGB(142,142,56)			Vegfa	RGB(0,139,69)	UNKNOWN	SYBR	None
73	G1	H2O	RGB(238,44,44)			Bact	RGB(176,23,31)	UNKNOWN	SYBR	None
74	G2	H2O	RGB(238,44,44)			Vegfr2	RGB(0,0,255)	UNKNOWN	SYBR	None
75	G3	H2O	RGB(238,44,44)			Vegfa	RGB(0,139,69)	UNKNOWN	SYBR	None
76	G4
77	G5
78	G6
79	G7
80	G8
81	G9
82	G10
83	G11
84	G12
85	H1
86	H2
87	H3
88	H4
89	H5
90	H6
91	H7
92	H8
93	H9
94	H10
95	H11
96	H12

## Sheet: Raw Data
Block Type	96-Well Block (0.2mL)
Calibration Background is expired	No
Calibration Background performed on	11-24-2020
Calibration Normalization FAM-ROX is expired	No
Calibration Normalization FAM-ROX performed on	11-24-2020
Calibration Normalization VIC-ROX is expired	No
Calibration Normalization VIC-ROX performed on	11-24-2020
Calibration Pure Dye CY3 is expired	Yes
Calibration Pure Dye CY3 performed on	03-26-2020
Calibration Pure Dye CY5 is expired	Yes
Calibration Pure Dye CY5 performed on	03-26-2020
Calibration Pure Dye FAM is expired	No
Calibration Pure Dye FAM performed on	11-24-2020
Calibration Pure Dye NED is expired	No
Calibration Pure Dye NED performed on	09-15-2020
Calibration Pure Dye ROX is expired	No
Calibration Pure Dye ROX performed on	11-24-2020
Calibration Pure Dye SYBR is expired	No
Calibration Pure Dye SYBR performed on	11-24-2020
Calibration Pure Dye TAMRA is expired	No
Calibration Pure Dye TAMRA performed on	11-24-2020
Calibration Pure Dye VIC is expired	No
Calibration Pure Dye VIC performed on	11-24-2020
Calibration ROI is expired	No
Calibration ROI performed on	11-24-2020
Calibration Uniformity is expired	No
Calibration Uniformity performed on	11-24-2020
Chemistry	SYBR_GREEN
Date Created	2021-05-17 17:42:46 PM EDT
Experiment Barcode
Experiment Comment
Experiment File Name	P:\ABI-2\Sapieha\Roberto\CNV B6\Choroid\2021-05-17 Adipoq-cre and Adipoq-cre-prdm16 Sham and CNV choro n7-9 Vegfr2 and Vegfa.eds
Experiment Name	2021-05-17 Adipoq-cre and Adipoq-cre-prdm16 Sham and CNV choro n7-9 Vegfr2 and Vegfa
Experiment Run End Time	2021-05-17 20:31:18 PM EDT
Experiment Type	Comparative Cт (ΔΔCт)
Instrument Name	278870006
Instrument Serial Number	278870006
Instrument Type	QuantStudio(TM) 7 Flex System
Passive Reference	ROX
Quantification Cycle Method	Ct
Signal Smoothing On	true
Stage/ Cycle where Analysis is performed	Stage 2, Step 2
User Name
Well	Well Position	Cycle	x1-m1	x2-m2	x3-m3	x4-m4	x5-m5
1	A1	1	842369	308983	561407	1.32288e+06	50627.5
2	A2	1	692213	266995	579136	1.2687e+06	6254.24
3	A3	1	648254	259243	568884	1.18716e+06	6943.21
4	A4	1	633405	255078	569723	1.15697e+06	6507.56
5	A5	1	600142	250802	569495	1.14745e+06	4272.35
6	A6	1	608872	249894	552678	1.12313e+06	9047.61
7	A7	1	596648	241381	543029	1.08565e+06	5673.43
8	A8	1	667121	254278	557722	1082817	11511.6
9	A9	1	515788	211666	498867	999255	5508.25
10	A10	1	525576	211383	481819	985066	7557.35
11	A11	1	506105	205880	457602	965774	3737.3
12	A12	1	1.08554e+06	365533	748858	1528693	17243.3
13	B1	1	725736	272047	542428	1.25511e+06	17156
14	B2	1	728996	276084	584852	1270519	6230.24
15	B3	1	654446	265439	584366	1.2197e+06	5626.52
16	B4	1	668962	273863	628044	1.25594e+06	4481.62
17	B5	1	616923	266641	628850	1.23199e+06	6691.49
18	B6	1	604183	256470	590105	1.15883e+06	3835.18
19	B7	1	578806	245762	568186	1.10968e+06	8666.15
20	B8	1	542009	229579	531759	1.03069e+06	4148.16
21	B9	1	569149	235123	543573	1.06975e+06	3606.23
22	B10	1	525759	219202	499761	1.00739e+06	9011.07
23	B11	1	776998	304206	688021	1.38238e+06	6514.2
24	B12	1	1.44581e+06	521035	1103275	2289367	13354.8
25	C1	1	904616	316501	641026	1412762	38105.6
26	C2	1	852817	316709	699600	1.49656e+06	473077
27	C3	1	784714	300516	680782	1.38233e+06	17212.7
28	C4	1	742840	305204	718783	1.40122e+06	5470.23
29	C5	1	765693	309331	732477	1.40024e+06	14827.2
30	C6	1	722844	287011	666222	1.28191e+06	6192.39
31	C7	1	678910	277522	649042	1.25058e+06	4995.6
32	C8	1	669454	267533	638270	1.21181e+06	5083.61
33	C9	1	593649	231335	558243	1.0668e+06	1540.85
34	C10	1	743237	275121	651915	1.25404e+06	5845.21
35	C11	1	1.00585e+06	360130	830713	1.65378e+06	9437.37
36	C12	1	940894	345354	679691	1.57654e+06	8012.46
37	D1	1	552510	203625	445215	955150	4058.23
38	D2	1	828989	290604	628060	1270229	9682.61
39	D3	1	781632	306350	691811	1.36395e+06	7713.72
40	D4	1	791865	318240	765451	1.46451e+06	5314.26
41	D5	1	794916	322808	784141	1.46119e+06	6622.59
42	D6	1	754203	296453	702074	1.30356e+06	4835.39
43	D7	1	661455	270440	659258	1.22771e+06	5502.68
44	D8	1	662471	262774	630967	1.19194e+06	4052.64
45	D9	1	777148	301304	733584	1.34979e+06	6573.42
46	D10	1	805510	301048	706170	1.36759e+06	8109.03
47	D11	1	695071	263290	565615	1.21831e+06	5537.24
48	D12	1	567631	209405	452259	1.01603e+06	5522.85
49	E1	1	517848	218090	497222	1.08614e+06	5498.89
50	E2	1	577224	246436	585578	1.19607e+06	4221.65
51	E3	1	697890	268289	607591	1.17642e+06	17522.6
52	E4	1	628747	282011	701544	1.3157e+06	8807.5
53	E5	1	569778	268865	701943	1.28522e+06	4258.76
54	E6	1	664016	301124	750378	1.35399e+06	6301.02
55	E7	1	661198	297823	744299	1.36322e+06	9608.31
56	E8	1	745686	346113	848088	1.58921e+06	3757.11
57	E9	1	680745	313989	734637	1.38891e+06	9601.2
58	E10	1	689423	302285	745370	1.4516e+06	17495.3
59	E11	1	606318	249998	606599	1.23446e+06	6754.66
60	E12	1	367198	163637	383606	868103	1897.33
61	F1	1	698628	279976	607127	1.31822e+06	41181.1
62	F2	1	763500	302948	681487	1.41446e+06	8670.58
63	F3	1	624938	271011	650240	1.31432e+06	14506.8
64	F4	1	567148	251397	604341	1.18734e+06	5408.07
65	F5	1	588469	265086	643553	1203337	9151.51
66	F6	1	669336	304752	736049	1.3762e+06	2677.31
67	F7	1	661452	298308	694483	1.31943e+06	14412.7
68	F8	1	628903	293502	705074	1.36157e+06	4591.09
69	F9	1	634652	275743	671119	1.31044e+06	-4622.03
70	F10	1	687751	289804	693988	1366646	6791.13
71	F11	1	885611	305409	721683	1.39737e+06	9394.08
72	F12	1	737451	272697	632940	1.34261e+06	11504.1
73	G1	1	923277	356274	811280	1837462	9848.17
74	G2	1	643522	257224	592762	1.31742e+06	13733.3
75	G3	1	484381	227025	577271	1.18942e+06	9958.59
76	G4	1	129525	15784.1	11516.4	11725.4	2465.88
77	G5	1	124994	17216.8	12781.4	10487.1	2709.28
78	G6	1	124431	16021.3	15203	14656	11829.7
79	G7	1	138586	20807.8	15520.3	15935.4	6713.16
80	G8	1	131604	17619.2	15702.7	14475.1	2947.73
81	G9	1	200088	26704.3	23514.4	20627.9	8731.76
82	G10	1	164662	20436.8	14054.6	14479.4	3343.78
83	G11	1	193217	24616.3	19350.7	18026.3	10459.8
84	G12	1	173905	18843.2	14671.9	15011.6	4366.81
85	H1	1	235115	29745.3	17673.4	21638.7	5587.86
86	H2	1	140047	15076.3	7218	11151.1	1780
87	H3	1	142901	17220.4	11159.1	11190.9	4428.02
88	H4	1	133116	16201.6	9084.99	10484.9	2050.9
89	H5	1	216111	26052	24193	18973.6	6686.19
90	H6	1	172953	21568.5	18356	15732.8	5679.37
91	H7	1	185775	24455.1	16128.5	17010.2	4442.27
92	H8	1	161261	19354.7	19098.5	14751.8	5124.72
93	H9	1	176105	21711.7	19988.4	16345.8	5289.35
94	H10	1	208244	23445.8	19160.6	18562.6	4265.26
95	H11	1	182170	21146.4	16829.1	16703.6	5161.34
96	H12	1	388525	63377	51182.7	60690.8	27520.1
1	A1	2	858729	313613	567828	1.33984e+06	54000.1
2	A2	2	692601	269921	582600	1.2777e+06	6687.33
3	A3	2	653850	260835	571073	1.19546e+06	8075.52
4	A4	2	640834	259536	577127	1170376	7502.73
5	A5	2	605600	252874	576387	1.16171e+06	5170.74
6	A6	2	615919	253395	557424	1.13353e+06	8891.09
7	A7	2	596823	244602	544562	1.09272e+06	4669.02
8	A8	2	672743	256891	561113	1.08894e+06	11182.7
9	A9	2	516872	215649	501639	1.01048e+06	5187.29
10	A10	2	534711	216222	490319	1.00511e+06	8859.68
11	A11	2	510120	208422	461683	975988	3469.28
12	A12	2	1.10736e+06	370644	755256	1.54557e+06	19258.5
13	B1	2	729184	275389	550360	1.27222e+06	17363.1
14	B2	2	727982	278197	590752	1.27837e+06	6505.15
15	B3	2	656135	266497	587790	1.22904e+06	5867.56
16	B4	2	668903	275515	629399	1.2626e+06	5171.97
17	B5	2	622111	267931	633882	1.24016e+06	7910.55
18	B6	2	608928	259020	598137	1.17105e+06	6038.8
19	B7	2	576311	246954	571821	1115835	9336.13
20	B8	2	543036	229147	531074	1.0293e+06	4812.25
21	B9	2	563144	233989	547472	1.07649e+06	5289.7
22	B10	2	531576	222624	503131	1.02015e+06	8782.35
23	B11	2	775480	304164	693163	1.38796e+06	8901.34
24	B12	2	1.44436e+06	524612	1.10989e+06	2.30561e+06	12818.4
25	C1	2	905023	317442	642452	1.41616e+06	40486.1
26	C2	2	867764	325347	715508	1.52956e+06	454147
27	C3	2	787721	305807	682714	1.38348e+06	16982.8
28	C4	2	748756	305796	719249	1.41236e+06	5104.52
29	C5	2	767716	311490	733972	1.40092e+06	13162.7
30	C6	2	724076	288629	664552	1.28699e+06	3508.94
31	C7	2	677403	274748	654061	1.2511e+06	5007.87
32	C8	2	666296	265785	636854	1.20712e+06	4438.55
33	C9	2	584615	230055	559520	1.08054e+06	458.35
34	C10	2	743222	276779	653228	1.26438e+06	6230.86
35	C11	2	1.01277e+06	367296	835599	1.66562e+06	10183.7
36	C12	2	948512	350482	681615	1.58956e+06	9139.68
37	D1	2	553424	204890	447464	958466	3969.9
38	D2	2	832269	292011	630848	1276732	9977.46
39	D3	2	782771	306268	697355	1.37686e+06	8716.67
40	D4	2	796567	318870	769609	1.47075e+06	2378.89
41	D5	2	794922	320105	783327	1.4596e+06	5956.57
42	D6	2	755124	295532	702085	1.29846e+06	3917.15
43	D7	2	661799	273183	657830	1233668	2945.63
44	D8	2	665756	262479	626024	1187297	3877.7
45	D9	2	787253	305322	734319	1.35834e+06	7560.18
46	D10	2	808202	302886	705993	1.37138e+06	5357.45
47	D11	2	693217	262680	569862	1.22595e+06	5035.41
48	D12	2	566947	211527	455500	1.02212e+06	4481.08
49	E1	2	524071	219572	498128	1.09216e+06	5149.38
50	E2	2	597228	253784	595945	1.21908e+06	5012.3
51	E3	2	702392	269703	615721	1.18923e+06	18334.9
52	E4	2	651156	289669	704654	1.31739e+06	11083.4
53	E5	2	573672	272107	704558	1.29307e+06	4748.41
54	E6	2	668607	300403	745825	1.35495e+06	3869.09
55	E7	2	667263	302253	743111	1371282	8467.12
56	E8	2	746694	347387	847298	1590074	4453.4
57	E9	2	677472	315134	739306	1.39951e+06	9210.92
58	E10	2	690554	304672	746056	1.45557e+06	17556
59	E11	2	610535	251364	610147	1.24545e+06	5932.15
60	E12	2	370307	166293	385533	873990	1389.21
61	F1	2	704546	282963	610079	1.32703e+06	46111.4
62	F2	2	762477	302682	685046	1.42589e+06	7736.19
63	F3	2	626658	272735	650181	1.31735e+06	13692.5
64	F4	2	568145	251743	610050	1.19259e+06	6277.31
65	F5	2	607467	273534	665014	1.24908e+06	9249.14
66	F6	2	668379	308141	737212	1.37932e+06	3529.37
67	F7	2	658954	298053	689119	1.31361e+06	12574.2
68	F8	2	628327	294592	704428	1.36357e+06	6063.74
69	F9	2	633583	279461	676769	1.327e+06	-3781.86
70	F10	2	687880	289026	695374	1.36997e+06	6698.5
71	F11	2	902265	316630	742372	1.45002e+06	9775.61
72	F12	2	739982	274303	635020	1350190	11884.3
73	G1	2	921930	358842	816538	1.8534e+06	8937.94
74	G2	2	647539	258729	598390	1.32596e+06	12978.7
75	G3	2	485180	227567	580279	1.19969e+06	9668.1
76	G4	2	131770	14934.1	12479	12263.7	3283.6
77	G5	2	124933	17264.6	11603.2	11083.6	2934.05
78	G6	2	126747	15610.8	14107.6	14136.1	10968.4
79	G7	2	141182	21799.3	14490.5	16338.6	6870.29
80	G8	2	133241	17119.9	13852.4	14635.8	863.414
81	G9	2	203959	25912.8	22464.6	20825.7	10003.9
82	G10	2	169266	21695.7	14811.1	13862.6	4031.67
83	G11	2	198256	23338.3	18621.6	17897.6	9834.96
84	G12	2	179587	17650.2	15739.6	14759.5	3790.57
85	H1	2	243574	29681.8	18271	22396.9	6094.64
86	H2	2	143804	16229.6	7769.87	11283.4	1798.65
87	H3	2	146700	17601.7	11587.9	11601.5	3857.94
88	H4	2	132725	16406.1	9082.57	9577.22	1494.14
89	H5	2	221540	26747.1	24914.2	20082.8	7433.65
90	H6	2	175997	21863.6	16717.6	15135.5	5651.6
91	H7	2	190436	23208.5	16124.9	16587.6	3251.3
92	H8	2	161280	18961	17327.2	14245	5001.29
93	H9	2	178646	21876.9	17649.4	15885.8	6196.19
94	H10	2	214203	24889.2	18238.8	18541.8	4940.52
95	H11	2	187248	22705.9	17485.3	17155.2	6506.3
96	H12	2	404426	67543.5	50199.4	63410.9	29237.3
1	A1	3	875929	321723	584814	1.37009e+06	54535.9
2	A2	3	704056	274415	595693	1307463	6945.73
3	A3	3	664214	265368	586402	1.22222e+06	7057.23
4	A4	3	652014	262050	588668	1.19376e+06	8078.79
5	A5	3	615988	258482	590575	1.18622e+06	3968.23
6	A6	3	630354	260305	571600	1.15792e+06	9294.25
7	A7	3	605818	246256	555388	1.11059e+06	6190.35
8	A8	3	686777	260347	572121	1.11001e+06	10814.9
9	A9	3	526144	220818	514451	1.03011e+06	4241.66
10	A10	3	549945	224432	504858	1.03343e+06	7150.95
11	A11	3	519489	211252	471331	996173	1732.24
12	A12	3	1.14664e+06	383593	775411	1.57757e+06	19854.6
13	B1	3	743457	279144	561267	1.30095e+06	15335.6
14	B2	3	739512	282082	602831	1304696	6996.33
15	B3	3	672332	274500	607203	1.26399e+06	5058.53
16	B4	3	678393	280368	641783	1.2847e+06	5057.77
17	B5	3	633336	271968	645493	1.26319e+06	6772.97
18	B6	3	622319	266702	609882	1.19253e+06	4171.66
19	B7	3	581584	253346	579738	1.13324e+06	9634.87
20	B8	3	548403	231414	542498	1.04454e+06	3661.18
21	B9	3	570729	238212	555871	1.09086e+06	4429.35
22	B10	3	542713	225833	514454	1.03884e+06	9066.61
23	B11	3	786653	309975	707441	1.41324e+06	7373.22
24	B12	3	1.4658e+06	532856	1.13046e+06	2348783	12117.6
25	C1	3	913779	322721	653836	1439993	40276.9
26	C2	3	882935	330112	728692	1.5587e+06	452095
27	C3	3	798493	309938	694788	1.41011e+06	17765.4
28	C4	3	762623	311203	735460	1.44071e+06	5996.58
29	C5	3	780181	318009	742618	1.42056e+06	14075.1
30	C6	3	735179	291437	677403	1.30446e+06	6221.82
31	C7	3	693090	280827	665336	1.27262e+06	7268.67
32	C8	3	679516	269583	644764	1.21948e+06	5016.59
33	C9	3	595302	234836	571532	1.10179e+06	2921.28
34	C10	3	756044	281317	667208	1.28722e+06	7779.74
35	C11	3	1.04288e+06	377202	868329	1734358	11397.7
36	C12	3	961762	355849	696149	1.61642e+06	7924.17
37	D1	3	559752	207669	456046	976925	4808.34
38	D2	3	843080	295929	643757	1.30181e+06	11925.7
39	D3	3	807163	316838	720838	1.42042e+06	8531.89
40	D4	3	807382	324910	783398	1.49377e+06	4151.36
41	D5	3	803328	328304	798151	1.48325e+06	8375.59
42	D6	3	766905	299321	709105	1317485	5664.51
43	D7	3	672128	273609	671400	1.25381e+06	5222.54
44	D8	3	672153	266271	637082	1.20417e+06	4326.99
45	D9	3	798153	312763	747674	1.37795e+06	7053.75
46	D10	3	820105	310018	713744	1.39445e+06	6416.08
47	D11	3	708076	268289	579964	1247148	4685.61
48	D12	3	572845	213075	463457	1.03541e+06	4641.4
49	E1	3	525180	222480	508302	1.11198e+06	5816.42
50	E2	3	600411	257667	606067	1238036	5856.8
51	E3	3	709396	275869	628000	1209625	19404.6
52	E4	3	657192	293962	718123	1.34235e+06	10794.9
53	E5	3	585385	276938	719790	1.31766e+06	4775.94
54	E6	3	677048	306982	759037	1.3743e+06	4780.3
55	E7	3	678169	308428	757235	1.39304e+06	8623.67
56	E8	3	757721	349709	857982	1.60982e+06	2886.76
57	E9	3	686600	320452	753339	1.42102e+06	9736.56
58	E10	3	702024	310363	757059	1.47618e+06	16459.4
59	E11	3	620463	256050	621475	1.26535e+06	6447.33
60	E12	3	374069	168456	393861	891972	1510.19
61	F1	3	712112	288034	621221	1.35057e+06	47028.5
62	F2	3	781438	310380	699131	1.4522e+06	8406.74
63	F3	3	639211	277833	665969	1.34223e+06	14113.5
64	F4	3	576989	258563	620672	1.21427e+06	5460.35
65	F5	3	617457	278536	678951	1272168	8908.84
66	F6	3	697988	319394	772989	1.44636e+06	5342.75
67	F7	3	674251	305038	707987	1.3462e+06	13416.9
68	F8	3	635930	297700	717105	1.38473e+06	3262.81
69	F9	3	647265	284737	687486	1.34698e+06	-4651.29
70	F10	3	700056	296661	710396	1.39905e+06	5961.37
71	F11	3	915857	322518	758705	1.47599e+06	11764.3
72	F12	3	752411	279936	647313	1.37079e+06	10853.5
73	G1	3	932918	365925	833829	1890692	9198.63
74	G2	3	657598	264666	611445	1.35327e+06	13136
75	G3	3	493615	232811	592478	1.21683e+06	8803.27
76	G4	3	136809	16748.1	13974.2	12151.9	2347.16
77	G5	3	128584	17744.8	12504.1	10090.4	3115.8
78	G6	3	128633	16220.5	14274.3	13315.2	10120.2
79	G7	3	143663	21973.9	13635.2	16234.2	6946.01
80	G8	3	136567	17269.9	13164.7	14049.8	3675.96
81	G9	3	211630	27642.3	24024.5	21126	9953.67
82	G10	3	172411	23231.7	16652.2	14436.7	2855.19
83	G11	3	200925	23589.5	19605.5	18552	12099.7
84	G12	3	183459	19103	15830.6	14854.3	3145.19
85	H1	3	256827	32200	19334.8	22566.6	6932.62
86	H2	3	149225	15141.1	7038.85	11323.6	1983.43
87	H3	3	151476	18152.5	11906.7	12653	3714.16
88	H4	3	136574	16238.2	9714.68	9410.01	2598.51
89	H5	3	228749	27663.4	25573.4	20208.1	7966.14
90	H6	3	180859	22287.8	16687.7	15498.1	5322.5
91	H7	3	192165	24201.2	15167	16643.2	4320.22
92	H8	3	164465	19405.6	17574.3	13509.4	5047.23
93	H9	3	184460	21218.6	18432.6	16532.8	6102.65
94	H10	3	221810	25524.4	17615	19913.1	5744.54
95	H11	3	192735	21283.8	17881.9	17112.8	5212.23
96	H12	3	416775	69897.7	52662.5	65514.8	28504.2
1	A1	4	884695	325824	585290	1.37325e+06	54193.5
2	A2	4	708084	278345	597509	1.30835e+06	6931.21
3	A3	4	663415	268126	583953	1.22121e+06	6441.19
4	A4	4	655050	264880	590584	1.19786e+06	6828.44
5	A5	4	620041	260501	590708	1186137	5343.38
6	A6	4	632748	261892	574508	1.1609e+06	10572.2
7	A7	4	610993	249544	556877	1.10958e+06	4621.71
8	A8	4	691895	262587	571983	1.10968e+06	11786.3
9	A9	4	530730	221632	514349	1.03275e+06	4822.86
10	A10	4	552196	226557	508256	1.03833e+06	7621.59
11	A11	4	520306	214178	474324	999554	3163.62
12	A12	4	1.15782e+06	386980	774715	1578936	19912.6
13	B1	4	746069	282366	562683	1.30264e+06	16431.8
14	B2	4	739704	284919	602732	1305453	6134.99
15	B3	4	674684	275196	607375	1.26419e+06	6218.29
16	B4	4	681873	282123	641037	1.28283e+06	4183.27
17	B5	4	634187	275574	645526	1.26002e+06	7572.29
18	B6	4	621811	266537	610727	1192303	3433.56
19	B7	4	580763	251410	579642	1.13273e+06	8068
20	B8	4	545846	231394	540396	1.04225e+06	4249.88
21	B9	4	570152	240305	555035	1.09071e+06	3499.15
22	B10	4	541551	228338	514646	1.03746e+06	7821.52
23	B11	4	802837	317188	721136	1.43845e+06	7902.81
24	B12	4	1.46559e+06	538542	1.12931e+06	2347760	11750.9
25	C1	4	913634	324405	652511	1.43587e+06	41842.6
26	C2	4	882383	333072	728808	1.55858e+06	440187
27	C3	4	800119	310535	691961	1.40683e+06	16186.3
28	C4	4	761589	311670	734402	1.43782e+06	6137.83
29	C5	4	779453	316949	744432	1.41487e+06	16463.7
30	C6	4	735540	294546	676798	1.30102e+06	6883.39
31	C7	4	690617	284334	661380	1.27131e+06	4958.09
32	C8	4	675408	270137	646884	1.21954e+06	6649.15
33	C9	4	597633	235711	572620	1.10093e+06	1916.46
34	C10	4	753173	282444	669461	1.28537e+06	6906.6
35	C11	4	1.04127e+06	381284	865538	1.72868e+06	9579.66
36	C12	4	966689	359816	694643	1.61346e+06	8400.55
37	D1	4	561327	210661	456092	975460	4865.48
38	D2	4	842022	298597	643547	1.30208e+06	12074.7
39	D3	4	807857	316838	720107	1.41909e+06	9722.44
40	D4	4	803065	325295	781581	1.48874e+06	4404.19
41	D5	4	799321	328358	793302	1.47781e+06	6170.99
42	D6	4	766805	301108	712077	1312484	4443.6
43	D7	4	671271	277706	664462	1.24973e+06	7821.58
44	D8	4	669504	268014	640048	1.20492e+06	5758.16
45	D9	4	800838	311493	750136	1.37905e+06	6545.32
46	D10	4	821765	313963	717573	1.39186e+06	6376.81
47	D11	4	706841	269477	579005	1.24284e+06	5322.72
48	D12	4	572363	215747	463312	1.03422e+06	5060.28
49	E1	4	526064	225112	506174	1.10799e+06	6066.32
50	E2	4	601221	258598	604536	1236230	5761.96
51	E3	4	710676	277573	628681	1.20886e+06	19181.8
52	E4	4	663358	295504	717835	1.33796e+06	10387.3
53	E5	4	583180	281659	719354	1.31398e+06	6180.5
54	E6	4	679272	310471	759596	1.37477e+06	8081.35
55	E7	4	681336	306607	758021	1.39391e+06	6183.18
56	E8	4	754086	350262	859644	1.60859e+06	5066.87
57	E9	4	685359	321169	752114	1.42035e+06	9073.24
58	E10	4	701414	311388	758540	1.47248e+06	17821.9
59	E11	4	618855	258322	620995	1.26455e+06	5218.29
60	E12	4	377607	170604	394525	890113	1425.6
61	F1	4	712421	289108	621613	1.3494e+06	48466.1
62	F2	4	793158	318389	711995	1.48206e+06	7894.92
63	F3	4	641075	278307	664853	1.33877e+06	12501
64	F4	4	576670	260075	622948	1.21353e+06	5254.79
65	F5	4	619626	280921	681602	1.27067e+06	12672.5
66	F6	4	698885	320643	773601	1.44056e+06	4369.18
67	F7	4	675407	308034	709766	1.34527e+06	16757
68	F8	4	636962	298666	715555	1.38079e+06	5551.14
69	F9	4	649356	289150	690544	1348543	-4323.6
70	F10	4	711896	298291	713772	1.40096e+06	6979.43
71	F11	4	919032	323044	761687	1.47679e+06	10164.4
72	F12	4	750131	279581	646395	1.37078e+06	13043.1
73	G1	4	931768	368919	834962	1.89499e+06	9544.44
74	G2	4	661180	266652	612622	1.35371e+06	12901.3
75	G3	4	491341	233565	590875	1.21619e+06	9013.77
76	G4	4	136160	17902.3	14553.3	12165	2743.93
77	G5	4	131968	18333.1	10987.7	10949.2	1369.07
78	G6	4	128286	16015.9	12868.6	13098.5	10166
79	G7	4	146650	24151.9	16422.1	16559.2	6802.84
80	G8	4	135862	17631.5	13873.3	14200.3	2078.88
81	G9	4	211549	28314.5	22087.3	20573.8	11837.7
82	G10	4	175061	22458.3	16222	14388.4	4390.92
83	G11	4	205147	24126.1	17970	17179.7	10414.6
84	G12	4	187187	19086.8	15571.1	14055.8	3855.2
85	H1	4	261123	32065.5	18543.3	22552.3	7473.08
86	H2	4	150366	16069	7031.51	11403.8	1282.38
87	H3	4	153409	17891.8	12049.8	12867.4	4106.49
88	H4	4	138787	15430.9	9295.02	9927.89	3015.44
89	H5	4	229815	28168.6	26940.8	20621.9	7400.49
90	H6	4	183278	23002.9	15466.4	15083.3	5155.56
91	H7	4	190932	24333	15550.2	17211.5	5089.01
92	H8	4	164842	18801.9	14186.1	14210.2	5524.89
93	H9	4	183292	21206.7	18987.3	15741.3	5738.78
94	H10	4	225066	25743.5	18452.8	19091.4	4498.03
95	H11	4	193405	23303.9	17297.8	16694.4	7756.57
96	H12	4	422229	72251.9	51663.7	67604.5	31631.9
1	A1	5	894720	326337	593324	1.39052e+06	53801.3
2	A2	5	710857	277008	603324	1.32494e+06	6088.4
3	A3	5	669725	267001	591542	1.23345e+06	7559.45
4	A4	5	659116	268048	595408	1.20891e+06	7828.16
5	A5	5	624609	260730	596637	1.20036e+06	4458.09
6	A6	5	639285	260908	578171	1.17314e+06	10134.7
7	A7	5	615343	249413	561708	1.11931e+06	5213.44
8	A8	5	694981	263097	578898	1.11844e+06	11885.7
9	A9	5	534265	222486	518993	1042430	4300.13
10	A10	5	556734	227228	514928	1.05208e+06	7720.7
11	A11	5	529992	218013	484805	1.025e+06	3260.15
12	A12	5	1.17772e+06	388517	787694	1.59695e+06	20797.6
13	B1	5	750968	283482	568960	1.31804e+06	16049.3
14	B2	5	741241	283842	607658	1.31434e+06	5851.19
15	B3	5	679614	275949	611102	1276988	5976.85
16	B4	5	685710	281509	645704	1.29328e+06	4448.35
17	B5	5	637834	275025	649940	1.27112e+06	7311.94
18	B6	5	627944	268188	613373	1.20385e+06	6533.25
19	B7	5	583780	251018	584696	1.14228e+06	9356.64
20	B8	5	547774	234121	543243	1.05026e+06	4381.74
21	B9	5	574337	239648	557522	1.10206e+06	4113.18
22	B10	5	547020	227842	517825	1.04842e+06	9168.76
23	B11	5	806119	317205	729229	1.45383e+06	7547.23
24	B12	5	1.47189e+06	540900	1.14258e+06	2369255	13100.7
25	C1	5	916517	324773	656002	1449322	40482.5
26	C2	5	885779	334614	736915	1.57713e+06	437747
27	C3	5	806506	311932	698702	1.41733e+06	17063.8
28	C4	5	767503	313936	739672	1.45009e+06	4980.74
29	C5	5	782915	316945	747218	1.42303e+06	15325.3
30	C6	5	741081	293789	681642	1.3101e+06	8887.45
31	C7	5	692812	283527	668420	1.28142e+06	6230.03
32	C8	5	679555	271884	650947	1.22968e+06	6428.45
33	C9	5	599635	239232	578674	1.10944e+06	1810.66
34	C10	5	761188	285670	673486	1.29861e+06	7315.98
35	C11	5	1.04961e+06	381180	872857	1.74472e+06	11540.9
36	C12	5	971235	358424	702044	1.62829e+06	8900.17
37	D1	5	564525	209100	458947	983374	4496.76
38	D2	5	846201	297674	647056	1.31246e+06	9320.71
39	D3	5	811635	317462	725055	1.43186e+06	9285.44
40	D4	5	810937	325823	784794	1.49955e+06	5469.48
41	D5	5	805953	329639	801883	1.48864e+06	5373.43
42	D6	5	779050	306762	722626	1.33827e+06	6311.93
43	D7	5	677382	274251	672125	1.2632e+06	5630.81
44	D8	5	673663	266655	642675	1.21365e+06	4933.94
45	D9	5	805062	314010	751660	1.39271e+06	6471.48
46	D10	5	825141	311038	725894	1.40414e+06	5222.64
47	D11	5	709854	271069	583023	1.25366e+06	4211.36
48	D12	5	574476	215285	467856	1.04438e+06	5097.58
49	E1	5	525365	224486	511158	1.11863e+06	5290.87
50	E2	5	606746	257057	610427	1.24719e+06	5345.05
51	E3	5	716499	274953	629800	1.2185e+06	17901.7
52	E4	5	663430	296776	721884	1.34919e+06	10519.9
53	E5	5	588530	280235	723514	1.32802e+06	5378.15
54	E6	5	678584	306808	767284	1.38972e+06	2882.72
55	E7	5	683455	311875	762089	1.40579e+06	10556.4
56	E8	5	760348	353425	862834	1620437	4296.23
57	E9	5	689296	323905	758915	1.43782e+06	9192.06
58	E10	5	703623	311310	762676	1.48627e+06	17511.8
59	E11	5	625064	258584	627233	1.2767e+06	5780.8
60	E12	5	378663	170942	398012	898467	810.24
61	F1	5	716468	288378	625766	1360426	48839.8
62	F2	5	796103	318182	718359	1495597	7108.52
63	F3	5	642865	279368	670726	1.35055e+06	12827.5
64	F4	5	581821	258436	628251	1.22809e+06	4238.13
65	F5	5	623366	281106	688949	1.28382e+06	9940.8
66	F6	5	705004	321248	780212	1.45741e+06	4307
67	F7	5	681210	309446	718128	1.35617e+06	16501.4
68	F8	5	641988	298785	722471	1.39424e+06	5757.9
69	F9	5	697266	295443	701843	1.36633e+06	-2168.11
70	F10	5	714767	299111	720455	1414215	5433.54
71	F11	5	923248	323727	768923	1.49064e+06	9435.51
72	F12	5	755827	281929	651673	1382971	10940.7
73	G1	5	937327	368694	843664	1.91433e+06	10610.1
74	G2	5	664862	267722	618545	1368226	12551.2
75	G3	5	493581	232856	595347	1.22684e+06	9040.63
76	G4	5	137565	14862.2	14696	12852.2	2787.11
77	G5	5	130355	17723.8	13654.9	11340.5	2157.21
78	G6	5	129281	17041.2	13165.5	14463	9712.05
79	G7	5	148746	25596.2	16369.7	16927.2	7267.32
80	G8	5	137971	16925.3	15355.3	14162.6	2364.6
81	G9	5	214574	27909.4	22337.3	21179.2	12506.2
82	G10	5	179679	22223.1	15406.2	15736.1	3862.82
83	G11	5	205644	24005.4	19114.9	18513.6	11000.2
84	G12	5	187706	17984.3	14356.4	15330.7	3782.6
85	H1	5	266164	33347.3	19925.6	23849.4	6789.09
86	H2	5	153273	16609	8562.53	11789.4	1866.93
87	H3	5	156581	18831	12110.9	13255.6	4477.28
88	H4	5	137681	15768	9275.7	10018.4	2544.94
89	H5	5	233992	28143.6	27741.6	21478.2	7399.09
90	H6	5	186062	22706.2	15732.8	14598.8	5249.05
91	H7	5	190957	23858.9	16767.7	17009.5	4626.81
92	H8	5	167344	17720.3	15940.2	13716.6	3434.03
93	H9	5	185073	21699.1	18041	15904	5166.47
94	H10	5	227292	25148	18242.5	19776	4249.22
95	H11	5	197585	21832.1	17882.6	16685.1	7028.5
96	H12	5	433552	71266	52866.5	69478.8	32835.2
1	A1	6	903038	333079	598701	1.40611e+06	54132
2	A2	6	715523	281208	612465	1.35117e+06	7766.95
3	A3	6	674909	270165	594284	1.24502e+06	7449.58
4	A4	6	664598	270312	599840	1.21968e+06	8068.1
5	A5	6	629807	264378	601283	1.20887e+06	3900.29
6	A6	6	646248	264928	582654	1.18491e+06	10832.3
7	A7	6	622128	252645	564403	1.12927e+06	5366.15
8	A8	6	702015	264570	582453	1.12686e+06	12902.9
9	A9	6	541270	226386	524428	1.05204e+06	4369.5
10	A10	6	563582	230474	518292	1.06478e+06	6822.9
11	A11	6	535851	219630	489259	1.0338e+06	3715.07
12	A12	6	1.18982e+06	396914	791676	1612313	20587.5
13	B1	6	760870	285680	574719	1.33124e+06	15919.6
14	B2	6	746881	286482	609638	1.32668e+06	6451.9
15	B3	6	683284	279256	614610	1.28629e+06	5645.31
16	B4	6	690792	285360	648837	1.30152e+06	4952.64
17	B5	6	643887	277798	654326	1.28147e+06	7415.87
18	B6	6	632928	270085	620061	1.21517e+06	4889.88
19	B7	6	588235	255053	589633	1.15434e+06	8518.59
20	B8	6	552807	233917	546855	1.05685e+06	3844.17
21	B9	6	579186	242824	562806	1.10863e+06	4122.74
22	B10	6	551457	230109	521850	1.05778e+06	8618.19
23	B11	6	811546	320833	737421	1.47712e+06	6345.35
24	B12	6	1.48168e+06	543250	1.1473e+06	2.39138e+06	11468.9
25	C1	6	925866	328703	661223	1.45615e+06	41070.6
26	C2	6	894817	335814	743227	1.58798e+06	440297
27	C3	6	812428	311434	703982	1.42774e+06	16208.1
28	C4	6	773647	316211	742697	1460099	6007.69
29	C5	6	789412	321568	748895	1.43025e+06	14422
30	C6	6	745410	295047	684324	1.31868e+06	5484.19
31	C7	6	701668	282799	668813	1.28986e+06	6248.47
32	C8	6	685922	271018	652496	1.2358e+06	6051.21
33	C9	6	608233	241218	583666	1.11985e+06	864.435
34	C10	6	762437	287917	681031	1.30965e+06	6944.93
35	C11	6	1053705	385200	881803	1.76349e+06	9417.01
36	C12	6	980951	360761	706246	1641378	8477.4
37	D1	6	568830	210979	462660	990293	5434.69
38	D2	6	851827	300768	650769	1.32444e+06	11487.5
39	D3	6	820257	322358	730301	1.44361e+06	8200.12
40	D4	6	813828	329105	790979	1.50735e+06	5171.62
41	D5	6	810979	328954	804073	1.49788e+06	5479.53
42	D6	6	787670	308527	726293	1.34696e+06	4187.19
43	D7	6	677958	278933	674952	1.27036e+06	3628
44	D8	6	681112	269519	644057	1.22187e+06	2317.89
45	D9	6	814482	317510	762232	1.40503e+06	7516.6
46	D10	6	833536	316310	727990	1.41684e+06	7282.96
47	D11	6	715200	274264	588337	1266436	6292.07
48	D12	6	578726	217900	468775	1.05152e+06	4979.46
49	E1	6	529717	226395	515233	1.12702e+06	5483.95
50	E2	6	608547	259960	613906	1.25489e+06	5661.58
51	E3	6	720092	279940	634146	1.22855e+06	18916.3
52	E4	6	668352	299841	725812	1.36032e+06	11611.1
53	E5	6	592835	284020	732871	1.33897e+06	3137.77
54	E6	6	690685	309159	767355	1.39429e+06	2619.29
55	E7	6	688731	312130	767075	1.41313e+06	8057.8
56	E8	6	766077	357450	868762	1.63408e+06	2466.27
57	E9	6	695932	325253	766517	1442668	10300.3
58	E10	6	709840	317025	769418	1.49805e+06	16549.2
59	E11	6	631452	260349	632102	1.28777e+06	6937.73
60	E12	6	382542	172306	399554	905742	1766.03
61	F1	6	721444	292130	631454	1.37216e+06	49829.7
62	F2	6	805076	321034	723901	1.50865e+06	8036.36
63	F3	6	648420	282034	673564	1.36427e+06	12079.6
64	F4	6	584060	260352	630881	1.23767e+06	4463.03
65	F5	6	628186	283834	690202	1.29369e+06	9758.5
66	F6	6	709553	325931	784066	1.46777e+06	3636.77
67	F7	6	686123	311910	721880	1.36838e+06	17356
68	F8	6	646297	302172	726284	1.40572e+06	5654.92
69	F9	6	702092	298017	707105	1.38078e+06	-2767.85
70	F10	6	723080	302562	726692	1.42602e+06	7423.85
71	F11	6	930984	329940	776909	1.50893e+06	9783.2
72	F12	6	763691	282577	654913	1.39439e+06	10571.8
73	G1	6	944577	373454	851446	1.93354e+06	10118
74	G2	6	672348	270546	622678	1.3833e+06	12005
75	G3	6	498718	236011	598952	1.23775e+06	10469.9
76	G4	6	139621	16946.2	15149.3	12606	2595.84
77	G5	6	132039	18980.6	12011	11312.5	2847.91
78	G6	6	132323	16094.9	13848.7	14133.9	9720.96
79	G7	6	150656	27305.5	15724.3	17760.6	5427.98
80	G8	6	137039	17275.9	15154.3	14479.1	2444.6
81	G9	6	217178	29808.9	23785.1	21420.5	11487.4
82	G10	6	180322	23196	15087.8	14336.7	3746.79
83	G11	6	208262	23116.3	18909.1	18207.8	10414.3
84	G12	6	189997	19463.2	13878.8	14805.6	2740.05
85	H1	6	273027	33584.1	20017.7	23768	6862.47
86	H2	6	154940	17133.5	7608.19	12448.9	2029.61
87	H3	6	158920	18917.6	13873.7	13285.1	4275.46
88	H4	6	139455	16496.2	10036	9774.9	1718.55
89	H5	6	237201	29136.5	27631.6	21070.2	8549.73
90	H6	6	188350	21655.5	14989.9	15040.7	6575.84
91	H7	6	193739	23998.1	16301.4	16458.1	4052.09
92	H8	6	169697	18856.6	14222.3	13924.1	5025.43
93	H9	6	186237	21965.8	19109.3	16082.6	6277.28
94	H10	6	231708	26479.3	18767.2	19433.5	5926.2
95	H11	6	198470	22311.5	18869.1	17073.5	6303.71
96	H12	6	441666	73846.4	54810.5	70047	32220.1
1	A1	7	901076	332004	597134	1405703	55943
2	A2	7	714548	281160	612974	1.35085e+06	6050.42
3	A3	7	673517	269873	593327	1.24311e+06	7324.45
4	A4	7	663448	269095	600776	1.21999e+06	7886.69
5	A5	7	629818	263621	600579	1.20849e+06	3937.44
6	A6	7	644019	263388	581922	1.1835e+06	10139.5
7	A7	7	618781	251965	561754	1126994	5119.78
8	A8	7	701137	264987	580847	1.12694e+06	11956.3
9	A9	7	539492	224570	524232	1.0517e+06	6369.31
10	A10	7	561105	229763	520568	1.06383e+06	7349.13
11	A11	7	531055	217051	490092	1.03293e+06	2800.92
12	A12	7	1.18778e+06	392974	790211	1.61109e+06	19664.7
13	B1	7	756660	285823	574369	1.33152e+06	17169.7
14	B2	7	742482	284959	612829	1.32591e+06	7274.88
15	B3	7	681476	277691	615276	1.28457e+06	6470.98
16	B4	7	687876	285152	650857	1.29835e+06	4945.52
17	B5	7	641099	277817	653121	1.27926e+06	7946.25
18	B6	7	632500	270993	618198	1.21234e+06	3702.88
19	B7	7	585172	255896	590808	1.15322e+06	7614.88
20	B8	7	550212	232934	544267	1.05415e+06	4799.3
21	B9	7	575400	242704	561017	1.10704e+06	4685.04
22	B10	7	549625	230605	520739	1.05535e+06	7368.43
23	B11	7	807990	320785	740216	1.47588e+06	9467.99
24	B12	7	1.47604e+06	542313	1.14757e+06	2387681	13272.6
25	C1	7	921892	325576	658452	1452835	41533.9
26	C2	7	891866	334997	740174	1.58668e+06	436957
27	C3	7	808838	311925	702790	1.42363e+06	16715.6
28	C4	7	770613	313838	744717	1.45409e+06	4589.74
29	C5	7	786994	317228	746993	1.42579e+06	14680.2
30	C6	7	742526	293748	682557	1.31311e+06	6815.34
31	C7	7	696148	282812	668589	1284428	6010.84
32	C8	7	681437	270833	648697	1.23096e+06	4268.23
33	C9	7	606310	239727	580335	1.11824e+06	558.419
34	C10	7	760467	287597	680639	1.30582e+06	6751.05
35	C11	7	1.05229e+06	385006	881048	1.76175e+06	11312.5
36	C12	7	976489	360099	705375	1.63949e+06	8868.54
37	D1	7	568249	210929	463456	988906	4524.95
38	D2	7	846570	299131	651156	1.32202e+06	10786.6
39	D3	7	816532	321067	728929	1.43931e+06	9365.04
40	D4	7	811280	326216	788354	1.50102e+06	3678.38
41	D5	7	809646	331511	811081	1.50982e+06	6419.58
42	D6	7	782135	304871	725046	1.34335e+06	4735.98
43	D7	7	675996	278906	677946	1.26897e+06	6842.19
44	D8	7	677503	268770	644038	1218403	5270.94
45	D9	7	815682	319411	759568	1.40501e+06	7616.56
46	D10	7	829787	314752	730665	1.41575e+06	3658.83
47	D11	7	714115	274407	588423	1.26539e+06	6141.44
48	D12	7	577038	215885	469240	1.05036e+06	6044.27
49	E1	7	527943	225569	512998	1.12536e+06	6080.33
50	E2	7	605791	260047	610331	1.25124e+06	4619.85
51	E3	7	718118	278241	632963	1224852	20065.3
52	E4	7	666382	296790	726323	1.35356e+06	11822.1
53	E5	7	590644	279451	732038	1.33714e+06	5171.32
54	E6	7	685090	310527	765384	1.39326e+06	3283.72
55	E7	7	687775	311461	770799	1414002	6703.34
56	E8	7	765926	357042	867502	1.62851e+06	4923.13
57	E9	7	692781	327516	765965	1.44434e+06	10507.1
58	E10	7	710930	314503	768225	1.49622e+06	17617
59	E11	7	629705	261906	632464	1.28703e+06	6760.83
60	E12	7	382349	171547	398662	904971	1802.19
61	F1	7	721574	292302	630298	1369092	49661
62	F2	7	805148	320271	724380	1.50795e+06	8157.53
63	F3	7	646951	280572	674002	1.36121e+06	11636.2
64	F4	7	583150	260905	631369	1.23476e+06	6472.48
65	F5	7	626392	283994	692610	1.29416e+06	8898.32
66	F6	7	709838	325875	782120	1.46621e+06	4197.68
67	F7	7	684768	312075	722552	1.36854e+06	17081.9
68	F8	7	644867	301659	727313	1.40205e+06	4085.88
69	F9	7	703421	301528	709282	1.38033e+06	-3955.26
70	F10	7	721364	300112	726071	1.42483e+06	7296.18
71	F11	7	930892	328266	776498	1.50818e+06	9693.31
72	F12	7	759050	281271	655786	1.39239e+06	10638.8
73	G1	7	940456	372266	851029	1.93117e+06	9529.48
74	G2	7	671641	269872	624022	1.38076e+06	12329.7
75	G3	7	496927	236520	598007	1.23454e+06	9259.62
76	G4	7	138848	17365	15645.5	13296	3185.01
77	G5	7	131196	18552.3	12210.6	10944.9	2240.09
78	G6	7	131472	15252.7	12999.2	14766.7	10082.3
79	G7	7	149151	23407.8	16810.7	17397.3	5515.65
80	G8	7	138700	17288	14492.5	14167.9	3699.24
81	G9	7	214319	28096.4	22472.6	22131.2	11037.7
82	G10	7	180557	24997.1	15420.9	14634.9	3800.25
83	G11	7	208751	24794.7	18261.4	17166.4	10582.5
84	G12	7	188156	19185.4	14974.8	15911.4	2705.77
85	H1	7	271601	34003.8	20286	24275	7345.85
86	H2	7	152016	16358.2	8790.72	12692.3	1261.55
87	H3	7	158477	19027.2	13096.7	13601.6	4574.18
88	H4	7	138105	15621.5	9958.28	10825.7	2967.45
89	H5	7	236661	28777.4	28047.9	21382.4	7602.04
90	H6	7	187964	22303.4	16142.4	15369.9	5298.06
91	H7	7	191330	23572.9	15464.2	16758.3	5081.48
92	H8	7	167807	18832.2	14779.5	13016.8	4693.46
93	H9	7	186076	21417.1	19013.1	15897.1	5895.29
94	H10	7	230181	27474	18730.6	20299	4940.47
95	H11	7	198187	24335.8	18738.4	17256	6783.8
96	H12	7	443300	73350.6	55055.1	72318	32301.5
1	A1	8	910204	336093	601754	1.41314e+06	56017.7
2	A2	8	718916	283409	616877	1.3573e+06	6814.24
3	A3	8	677374	272425	599474	1.2487e+06	7618.95
4	A4	8	669912	272469	605363	1.22554e+06	7600.48
5	A5	8	636980	265563	604829	1.21555e+06	5672.66
6	A6	8	649681	266703	584143	1.18904e+06	9963.76
7	A7	8	625112	252529	564301	1.1313e+06	4425.51
8	A8	8	706023	267116	584406	1.13018e+06	12380.4
9	A9	8	545201	228126	529705	1.05602e+06	5289.29
10	A10	8	565075	232184	522298	1.07062e+06	8425.71
11	A11	8	537188	222727	492613	1.03821e+06	2961.9
12	A12	8	1205008	397587	796284	1.61818e+06	20314.4
13	B1	8	760814	290341	576748	1.33783e+06	18068.4
14	B2	8	746182	288813	611932	1.33018e+06	6796.17
15	B3	8	687169	279934	617000	1.28986e+06	7457.09
16	B4	8	692067	286500	652259	1.30365e+06	5617.02
17	B5	8	646991	278974	655676	1.28186e+06	8592.16
18	B6	8	637005	274276	625770	1.2177e+06	3928.47
19	B7	8	590276	256258	593666	1.16171e+06	8229.34
20	B8	8	552368	234412	548313	1.05766e+06	3664.72
21	B9	8	580572	241423	563468	1.10998e+06	3162.95
22	B10	8	555331	230643	522588	1.06181e+06	9005.01
23	B11	8	815885	323020	743727	1.48387e+06	8779.35
24	B12	8	1.48722e+06	545237	1.15362e+06	2.3951e+06	13905.6
25	C1	8	929332	327522	664040	1457917	41340
26	C2	8	896676	337600	744499	1595582	441782
27	C3	8	815829	314406	704268	1.42852e+06	15547.6
28	C4	8	775237	316967	744728	1.45984e+06	5776.17
29	C5	8	790598	321810	750833	1.43199e+06	16152.5
30	C6	8	747952	296723	687350	1.31748e+06	6380.94
31	C7	8	702037	286149	670046	1.28842e+06	5206.82
32	C8	8	686678	274570	651477	1234160	4528.23
33	C9	8	613239	242476	586032	1.12199e+06	1140.21
34	C10	8	766658	290584	681656	1.31321e+06	7203.49
35	C11	8	1.05941e+06	386561	888569	1.76682e+06	9840.97
36	C12	8	986048	362404	710299	1.64577e+06	7835.66
37	D1	8	572079	212486	464146	991652	5016.14
38	D2	8	854299	302174	653309	1.32503e+06	11136.9
39	D3	8	823522	324281	731884	1.44566e+06	9814.7
40	D4	8	817519	328051	788791	1.50115e+06	6845.38
41	D5	8	816555	333605	816303	1.51345e+06	6252.2
42	D6	8	786568	306270	734612	1.34962e+06	4579.28
43	D7	8	683975	281259	682020	1.26765e+06	4722.67
44	D8	8	681616	273488	648721	1.2216e+06	4349.05
45	D9	8	818533	320156	763721	1.41089e+06	5074.1
46	D10	8	836565	319873	733825	1.42126e+06	7681.18
47	D11	8	719485	277276	590952	1.26879e+06	4410.47
48	D12	8	580871	218584	471000	1.05319e+06	4612.57
49	E1	8	530152	228685	515453	1.12985e+06	5626.57
50	E2	8	610218	262304	614965	1257623	6228.92
51	E3	8	721692	281396	634828	1.22898e+06	20151.9
52	E4	8	673789	299440	726929	1.35777e+06	11224.2
53	E5	8	593915	286599	736412	1.34358e+06	4519.49
54	E6	8	691135	313839	769746	1.39712e+06	4460.64
55	E7	8	696173	312311	773254	1417134	9503.26
56	E8	8	768403	359821	874555	1.63647e+06	3854.36
57	E9	8	696081	329301	768055	1.45094e+06	10111.8
58	E10	8	712415	318883	770425	1.50154e+06	18479
59	E11	8	632901	264513	635024	1.29244e+06	7201.88
60	E12	8	382989	172706	402170	908708	749.295
61	F1	8	727095	294839	632678	1.37496e+06	50111.1
62	F2	8	809891	323585	730076	1.5162e+06	7132.77
63	F3	8	652838	284878	676426	1.36623e+06	13374.5
64	F4	8	585602	262951	632535	1.23899e+06	5054.68
65	F5	8	631249	286808	692658	1.29858e+06	10336
66	F6	8	715387	329326	788135	1.474e+06	4124.43
67	F7	8	691995	315358	725955	1.37314e+06	16382.6
68	F8	8	651079	304251	728273	1407791	5306.6
69	F9	8	709864	304280	712560	1.38849e+06	-3022.55
70	F10	8	726702	304942	729354	1.43338e+06	7184.6
71	F11	8	930806	331412	780810	1.51606e+06	10567.2
72	F12	8	762586	284115	657971	1396009	11472.4
73	G1	8	945591	378071	855732	1.94127e+06	9426.7
74	G2	8	675672	272516	627996	1.38806e+06	12743.9
75	G3	8	502329	240518	603801	1.24453e+06	9355.12
76	G4	8	140321	16884.6	16238.1	13684.9	4156.12
77	G5	8	132863	18326.7	11747	11608.1	2970.01
78	G6	8	133457	16805.9	13110.4	14586.9	10052.8
79	G7	8	152530	22056	18311	16579.2	6219.64
80	G8	8	138029	18220.3	14304.2	14229	3177.65
81	G9	8	216269	29301.5	24109	20670.5	12274.6
82	G10	8	182137	24185.3	15394.5	15447.5	4056.06
83	G11	8	209602	22971.2	18560.6	18366.1	10953.2
84	G12	8	190729	18854.4	13978.1	15829.5	3805.06
85	H1	8	276400	34258.8	18705.1	23693.9	8114.99
86	H2	8	154493	15899.1	9402.94	12532.5	1756.55
87	H3	8	160749	19523.6	13627.7	13404.4	4008.54
88	H4	8	139513	16063.2	9150.26	10100.2	1656.37
89	H5	8	240683	29491.9	28588.5	22001.4	7706.13
90	H6	8	189641	22435.8	15002.3	15515.3	5967.85
91	H7	8	193289	25011.8	15294.9	16756.1	5488.86
92	H8	8	167986	19451.5	13899.9	12212.7	3941.95
93	H9	8	188017	21517	16946.9	15690.3	4979.98
94	H10	8	231124	27404.3	19278.4	19724.6	4932.09
95	H11	8	200760	22730.1	18558.5	17836.9	6777.2
96	H12	8	450088	77205.2	55588	74264.9	34262
1	A1	9	911889	334978	601400	1.41846e+06	54636.7
2	A2	9	718291	282843	615326	1.36111e+06	6675.45
3	A3	9	677113	272132	597019	1.25071e+06	6974.33
4	A4	9	668927	270724	605189	1.22894e+06	6647.98
5	A5	9	637166	265944	603887	1.21949e+06	5626.78
6	A6	9	651242	268546	584561	1.19114e+06	11226.7
7	A7	9	623514	253182	565483	1.13575e+06	3963.29
8	A8	9	705971	268544	583753	1.1335e+06	12832.2
9	A9	9	545182	227210	527780	1.06108e+06	4752.16
10	A10	9	565155	232046	523742	1.07507e+06	7097.05
11	A11	9	534427	221057	491754	1.0419e+06	4169.44
12	A12	9	1.20499e+06	398038	793680	1622793	19439.4
13	B1	9	762705	288724	577202	1.34273e+06	17039.3
14	B2	9	743652	288593	610545	1.33572e+06	6123.29
15	B3	9	685548	279568	619026	1.29387e+06	6037.09
16	B4	9	691165	284349	649248	1.30524e+06	5969.89
17	B5	9	644940	276720	655144	1.28674e+06	7282.81
18	B6	9	634969	271738	624097	1.22088e+06	4496.56
19	B7	9	590754	255050	591733	1.16363e+06	9774.78
20	B8	9	551325	231960	545846	1.06114e+06	3875.33
21	B9	9	579449	240726	561783	1.11198e+06	2978.71
22	B10	9	553850	231026	522769	1.06457e+06	9118.27
23	B11	9	813210	325524	740590	1.48817e+06	6738.43
24	B12	9	1.48318e+06	545631	1.15128e+06	2.4033e+06	13656.2
25	C1	9	928684	327240	662707	1.46243e+06	40757.3
26	C2	9	895496	338398	745719	1.59953e+06	442292
27	C3	9	812724	313226	702407	1.43067e+06	16813.2
28	C4	9	773997	314469	744788	1.46303e+06	5310.51
29	C5	9	787884	320393	746770	1.43258e+06	13997.6
30	C6	9	746397	296292	682978	1.31974e+06	5785.82
31	C7	9	700793	283985	670365	1.28899e+06	6006.95
32	C8	9	684870	271476	652019	1.23681e+06	5753.43
33	C9	9	612544	244132	585564	1127734	2967.61
34	C10	9	763302	289183	679510	1.31349e+06	5422.3
35	C11	9	1055889	386536	887665	1.77373e+06	10113.9
36	C12	9	986886	362164	709403	1.65161e+06	9459.32
37	D1	9	571174	213304	463324	994322	4807.15
38	D2	9	850036	301024	655297	1.32863e+06	10970.6
39	D3	9	823330	319902	733849	1.45051e+06	8940.04
40	D4	9	816993	327859	788002	1.5088e+06	5867.12
41	D5	9	817678	335785	815968	1.52096e+06	6074.67
42	D6	9	782921	305893	730248	1.35042e+06	5055.26
43	D7	9	683636	281034	680093	1.27211e+06	2985.28
44	D8	9	677522	270351	649557	1.22541e+06	4057.01
45	D9	9	817100	319760	765178	1414522	7683.42
46	D10	9	835142	315096	733247	1.42731e+06	6026.69
47	D11	9	716904	274219	591860	1.27322e+06	4783.53
48	D12	9	579227	217667	471022	1.05638e+06	4060.71
49	E1	9	529979	226142	515421	1.13193e+06	5604
50	E2	9	607885	260501	613910	1257964	5408.34
51	E3	9	719854	279750	636569	1.23367e+06	19658
52	E4	9	674236	301219	726182	1.35958e+06	11896.6
53	E5	9	594641	284643	731893	1.34913e+06	5416.96
54	E6	9	688261	315840	772274	1.40038e+06	5600.79
55	E7	9	690588	315810	773633	1422443	8610.59
56	E8	9	767040	355759	868733	1639629	5766.42
57	E9	9	696595	329071	769864	1455984	9687.41
58	E10	9	713896	317496	772016	1.50459e+06	16858.9
59	E11	9	634316	262531	634170	1.29832e+06	5896.71
60	E12	9	382220	171982	400629	910111	1776.8
61	F1	9	726932	293093	632583	1.38078e+06	50894.4
62	F2	9	812392	323398	729429	1.52081e+06	8035.01
63	F3	9	650573	284479	678728	1.36733e+06	11724.2
64	F4	9	585608	263350	631241	1.24498e+06	5872.22
65	F5	9	629930	283510	696185	1302330	9444.4
66	F6	9	713960	326522	787889	1.47656e+06	6093.28
67	F7	9	684396	314125	723531	1.3761e+06	14561
68	F8	9	649590	304480	729255	1.41222e+06	4346.18
69	F9	9	709691	301634	711671	1.39537e+06	-4052.06
70	F10	9	723955	301988	729152	1.43564e+06	6904.45
71	F11	9	930652	329872	781310	1.52303e+06	9343.66
72	F12	9	762409	284739	658452	1.39829e+06	10537.7
73	G1	9	944384	374098	858102	1949289	10565.3
74	G2	9	675371	271862	628610	1.39261e+06	12789
75	G3	9	501938	239842	604222	1.24839e+06	8920.44
76	G4	9	140110	17447.3	17373	14172.4	4790.29
77	G5	9	133984	19018.1	13043.4	10405.1	3128.4
78	G6	9	131633	16869.5	12964.9	14200	9472.26
79	G7	9	151281	22894.2	15104.9	16613.5	5345.01
80	G8	9	138664	18253.5	15211.3	14116.2	1693.93
81	G9	9	216044	29131.9	24446.7	22055.1	10515.8
82	G10	9	181648	24432.2	15440.3	15180.7	3801.55
83	G11	9	210477	24593.4	18823.3	19017.9	10307.7
84	G12	9	190956	18392	15115.3	14642.3	3565.72
85	H1	9	277717	34661.6	19436.1	23532.2	6707.94
86	H2	9	154759	16314.2	8122.53	12058.9	2494.29
87	H3	9	160625	18688.4	13580.7	14043.1	4818.81
88	H4	9	140060	15596.2	9040.17	9969.29	1450.78
89	H5	9	240580	29619.9	28132.6	22525.5	7163.62
90	H6	9	190069	22968.3	15088	15580.3	5943.52
91	H7	9	192867	23225.3	16890.7	17773.9	4150.63
92	H8	9	167641	18918.1	14773.7	12456.8	4452.45
93	H9	9	188165	21628.2	17970.8	16696.6	6343.82
94	H10	9	234073	27392.9	18103.3	20353.9	5329.81
95	H11	9	200140	22436.3	18450.2	17963.2	7153.92
96	H12	9	451271	78068.9	58249.1	73666.3	33945.9
1	A1	10	912222	337665	603648	1419550	54364.5
2	A2	10	719662	284461	615298	1.36307e+06	7110.44
3	A3	10	678214	272542	598878	1.25136e+06	7557.35
4	A4	10	668788	271855	604274	1229977	8819.12
5	A5	10	635919	266937	605219	1.21729e+06	5168.69
6	A6	10	651465	266186	584530	1.19241e+06	10148.7
7	A7	10	623116	254345	565695	1.13344e+06	4797.01
8	A8	10	706400	268070	583489	1.13115e+06	11950.7
9	A9	10	548274	226980	527306	1.06065e+06	4950.08
10	A10	10	564510	232540	525345	1076293	7985.23
11	A11	10	536603	223186	492912	1.04069e+06	3576.72
12	A12	10	1.20507e+06	399590	799506	1.62426e+06	20353.9
13	B1	10	765861	289174	579512	1.34298e+06	17269.2
14	B2	10	744582	290413	611468	1334745	6002.91
15	B3	10	693776	281455	620337	1293631	6555.19
16	B4	10	692573	285561	651346	1.30409e+06	6172.73
17	B5	10	646758	278240	654829	1.28499e+06	8711.25
18	B6	10	637303	272840	623072	1.2196e+06	4007.3
19	B7	10	588882	257410	594069	1.1646e+06	9185.37
20	B8	10	549477	236169	548810	1.05834e+06	3841.89
21	B9	10	581113	243095	562914	1.11423e+06	3802.21
22	B10	10	552070	233015	524522	1.06424e+06	8582.25
23	B11	10	814889	326620	742534	1.48711e+06	6912.41
24	B12	10	1.48103e+06	545844	1.15613e+06	2403558	13749.9
25	C1	10	925502	330834	661390	1.46248e+06	41294.5
26	C2	10	896554	337711	747545	1.60142e+06	441594
27	C3	10	810894	315755	705121	1.42801e+06	15719.3
28	C4	10	770385	315672	743982	1.46113e+06	5042.69
29	C5	10	790093	323570	748691	1.43147e+06	14625.1
30	C6	10	744752	295988	681352	1315147	7670.95
31	C7	10	701240	284999	668567	1.28717e+06	4133.8
32	C8	10	683066	273937	653840	1233091	4587.01
33	C9	10	612196	243214	585142	1.12795e+06	1826.59
34	C10	10	765210	289575	682424	1.31433e+06	6352.59
35	C11	10	1.05878e+06	387126	887837	1.77439e+06	10274.6
36	C12	10	984707	364046	710992	1.65146e+06	9218.71
37	D1	10	571868	213448	464468	994282	5029.41
38	D2	10	851409	301828	655673	1.33037e+06	10475.6
39	D3	10	820425	324659	733911	1.44843e+06	9699.14
40	D4	10	814453	330313	786830	1.5049e+06	3757.21
41	D5	10	814430	335434	817284	1.52305e+06	6037.82
42	D6	10	785835	305394	730077	1.35175e+06	3680.99
43	D7	10	681687	281803	678309	1.27377e+06	4823.55
44	D8	10	677807	272763	647700	1.22528e+06	4527.23
45	D9	10	819117	322102	766544	1.41524e+06	5961.66
46	D10	10	835329	316966	733056	1.42711e+06	4721.99
47	D11	10	718349	274474	590698	1.27255e+06	4392.91
48	D12	10	579024	218610	471064	1.05615e+06	4846.07
49	E1	10	528843	227563	516912	1.13288e+06	5735.46
50	E2	10	609716	262908	613420	1.25647e+06	5534.96
51	E3	10	718492	280949	635165	1.2316e+06	19438
52	E4	10	675856	303108	726751	1.35958e+06	6708.71
53	E5	10	594337	282543	736199	1347376	3787.68
54	E6	10	689491	313834	769927	1397697	2968.13
55	E7	10	691472	314044	774684	1.42183e+06	9426.38
56	E8	10	764724	359535	869020	1639077	5870.15
57	E9	10	698326	330461	769427	1.45551e+06	10269.3
58	E10	10	712576	316195	771150	1.50375e+06	18276.1
59	E11	10	632036	265146	635378	1.29655e+06	6535.9
60	E12	10	384619	174743	399947	909252	1384.52
61	F1	10	727434	295759	633969	1380649	51482.4
62	F2	10	814632	324986	728798	1.52006e+06	7817.14
63	F3	10	651701	285113	677720	1.36726e+06	12152.8
64	F4	10	584231	263460	633793	1.24136e+06	5289.09
65	F5	10	630910	286624	697099	1.30296e+06	10557.7
66	F6	10	714875	327483	787641	1.48021e+06	4813.89
67	F7	10	687070	315193	726463	1.37227e+06	15250.3
68	F8	10	648511	305207	726612	1.41132e+06	5158.01
69	F9	10	710058	303692	715577	1.39586e+06	-3193.85
70	F10	10	726099	303859	727757	1.43694e+06	6968.41
71	F11	10	925421	330997	782446	1.5246e+06	9540.37
72	F12	10	762441	284908	658332	1.39842e+06	9072.8
73	G1	10	947456	377016	857298	1.94945e+06	9604.94
74	G2	10	674254	272461	628037	1.39329e+06	13010.5
75	G3	10	501557	239304	604563	1.24658e+06	9141.78
76	G4	10	140199	18433.7	17295.5	13770.2	3529.26
77	G5	10	134067	19621.4	12336.1	12041.4	3956.35
78	G6	10	132201	17132.9	13527.3	14089.6	8477.12
79	G7	10	153382	22420.9	16764.2	16394.1	7267.34
80	G8	10	137755	17797.3	14203.6	14441.1	1201.2
81	G9	10	216348	29029.6	22895.9	21130.9	12139.8
82	G10	10	184404	25269.1	16088.6	15668.9	3701.73
83	G11	10	210977	24120.5	18085.9	19091.6	9873.26
84	G12	10	190902	20156.1	15258.1	15061.4	4219.55
85	H1	10	276876	35457.4	20700.7	23683.9	7149.14
86	H2	10	155142	17438.5	8967.43	12521.6	1679.26
87	H3	10	161698	18928.4	12656.3	13540	4750.11
88	H4	10	139608	14601.1	9979.15	9847.84	3249.74
89	H5	10	241257	29487.5	29259.6	21587.2	7520.49
90	H6	10	190944	23627.7	15217.7	14630.4	5168.57
91	H7	10	190984	23236.9	15566	16256.8	4357.42
92	H8	10	166902	19982.9	12934.9	12975.9	3887.34
93	H9	10	187036	23113.2	17776.6	15473.2	5788.43
94	H10	10	235002	26969.1	18117	19135.8	5965.68
95	H11	10	198954	24694	17541.4	16130.5	7696.67
96	H12	10	453184	78858.1	56152.2	74903.2	33622.4
1	A1	11	913683	337340	604117	1.42191e+06	55162.8
2	A2	11	721803	283025	618487	1.36319e+06	6023.29
3	A3	11	679826	272549	597718	1.25164e+06	7959.47
4	A4	11	668211	271022	606920	1.22977e+06	7785.21
5	A5	11	636405	266575	607895	1.22077e+06	4345.91
6	A6	11	651500	267402	586015	1.19198e+06	10299.7
7	A7	11	621985	251791	565421	1.13274e+06	5005.04
8	A8	11	708868	269032	584541	1.132e+06	11704.7
9	A9	11	547547	228457	529197	1.06174e+06	3871.17
10	A10	11	566375	234439	527124	1.07872e+06	7840.48
11	A11	11	538942	221594	493482	1.04019e+06	3699.35
12	A12	11	1.20869e+06	398448	800252	1.62494e+06	19987.7
13	B1	11	765671	289565	579851	1.34305e+06	16877
14	B2	11	743222	288726	613814	1.3342e+06	5996.87
15	B3	11	694550	280714	619284	1.29353e+06	6164.77
16	B4	11	692932	286493	651930	1.3035e+06	5271.99
17	B5	11	647273	278358	657255	1286558	9514.25
18	B6	11	637870	272353	622589	1.22278e+06	4313.51
19	B7	11	588378	255430	594358	1.16302e+06	9756.49
20	B8	11	551254	234190	548560	1.05929e+06	5055.58
21	B9	11	579306	242352	564016	1.1131e+06	3956.45
22	B10	11	554307	230291	523952	1.06451e+06	8172.99
23	B11	11	815407	323583	746658	1.48893e+06	6290.04
24	B12	11	1.4853e+06	546713	1.15466e+06	2.40444e+06	12576.4
25	C1	11	925356	327174	665465	1.46037e+06	41613
26	C2	11	896218	338754	748840	1.60323e+06	434421
27	C3	11	811753	314570	704629	1.42787e+06	15848.6
28	C4	11	772242	315349	743730	1.4594e+06	6432.43
29	C5	11	790714	321191	747124	1432299	15213.6
30	C6	11	745019	293381	683425	1.31629e+06	4723.48
31	C7	11	701529	282047	669485	1.28829e+06	3055.85
32	C8	11	685160	272506	651552	1.2356e+06	6542.25
33	C9	11	614291	243415	587502	1.12883e+06	1613.47
34	C10	11	763502	288056	682344	1.31627e+06	7275.53
35	C11	11	1.05738e+06	385979	889676	1.7743e+06	11526.8
36	C12	11	985014	362831	711624	1.65367e+06	9245.41
37	D1	11	571997	212577	465008	996346	4523.67
38	D2	11	851820	301968	656679	1.33021e+06	10826.5
39	D3	11	820429	322210	734660	1.44971e+06	10626.8
40	D4	11	812520	329877	789431	1.50475e+06	4910.61
41	D5	11	812823	333014	818784	1.51757e+06	4230.1
42	D6	11	780535	307242	730469	1.35018e+06	3159.07
43	D7	11	695564	285501	693108	1297309	6612.21
44	D8	11	679708	272227	648444	1.22809e+06	5492.04
45	D9	11	822015	320085	768043	1.41716e+06	4868.93
46	D10	11	837859	315639	736882	1.42581e+06	5599.57
47	D11	11	717922	277919	592451	1.27109e+06	4112.7
48	D12	11	578457	217353	471829	1.05588e+06	4740.39
49	E1	11	529057	227535	515272	1.13199e+06	5725.97
50	E2	11	610078	260801	615303	1.2574e+06	5407.38
51	E3	11	719539	279783	636412	1.23397e+06	18735.6
52	E4	11	675356	300659	725220	1355431	9886.66
53	E5	11	594095	281747	739416	1347760	4073.71
54	E6	11	690546	313760	768609	1.39677e+06	2098.97
55	E7	11	693771	315050	773824	1.41931e+06	7687.37
56	E8	11	767267	356645	873421	1.63958e+06	3405.72
57	E9	11	700705	329221	769293	1.45615e+06	9607.08
58	E10	11	713792	314637	771351	1.50432e+06	17596.9
59	E11	11	633396	263532	636434	1.29641e+06	4788.61
60	E12	11	383103	172429	401722	910623	1498.61
61	F1	11	728054	294202	634793	1380081	51325.9
62	F2	11	816996	325071	730749	1.52091e+06	8715.56
63	F3	11	650246	282777	678402	1367657	13030.1
64	F4	11	585921	263740	633846	1.24042e+06	5915.25
65	F5	11	632075	284917	697460	1.30477e+06	9738.96
66	F6	11	713741	326946	791684	1.47868e+06	4360.76
67	F7	11	688354	312855	724220	1374418	15430.1
68	F8	11	647894	303781	728537	1.41207e+06	4534.27
69	F9	11	729791	312455	737592	1.44032e+06	-2738.74
70	F10	11	725870	304057	731121	1.43847e+06	6678.63
71	F11	11	919406	329635	782413	1.52698e+06	9646.73
72	F12	11	759164	285794	658302	1.39971e+06	10383.6
73	G1	11	947918	377549	858828	1.95186e+06	9965.83
74	G2	11	674467	272170	630030	1.39485e+06	12777.8
75	G3	11	500111	239069	603562	1.243e+06	8667.22
76	G4	11	140747	18214.4	17739.4	14303.2	4579.98
77	G5	11	132813	20629.9	12448.1	12092.2	3364.2
78	G6	11	131993	16440.2	13695.1	13653.6	7666.37
79	G7	11	151104	20863	15564.4	17194.8	5611.1
80	G8	11	137432	17582.6	16391.6	14697.7	1638.91
81	G9	11	215030	28785	22983.8	22338.7	12012
82	G10	11	181717	24738	15639.5	15254.8	3921.32
83	G11	11	208141	24290.3	17021.9	18580.3	9724.59
84	G12	11	188865	18533	13650.4	15124	3270.7
85	H1	11	278918	35812	20069.3	24062.1	8230.55
86	H2	11	155017	18635	8538.47	12264.9	1780.65
87	H3	11	162453	19027.4	13723.6	13234.8	5418.28
88	H4	11	140714	15394.1	9457.44	9558.05	1964.95
89	H5	11	242099	28111.7	29794.3	21401.9	8352.22
90	H6	11	189090	22558	15623.2	15065.8	6092.24
91	H7	11	191424	23245.2	18401.2	17456	3926.92
92	H8	11	167497	19728.8	14146	12361.4	3460.71
93	H9	11	187084	21757.7	19058.8	15527.6	5482.62
94	H10	11	233613	26567.2	19703.4	19715.4	5167.34
95	H11	11	201214	23837.8	17707.5	17044.3	8123.2
96	H12	11	457662	78577.5	55384.7	75773.9	35156.7
1	A1	12	924009	339553	609720	1.43352e+06	55981.1
2	A2	12	729983	286990	623405	1.37761e+06	6374.86
3	A3	12	685655	273681	602647	1.26249e+06	5671.81
4	A4	12	674950	273157	612497	1.24106e+06	8273.38
5	A5	12	643166	269364	611215	1.23069e+06	4841.74
6	A6	12	660013	270644	592245	1201370	10121.7
7	A7	12	627793	255218	569665	1.14215e+06	5628.27
8	A8	12	717296	269380	589014	1.14229e+06	12661.8
9	A9	12	555934	231213	535874	1.07167e+06	5613.13
10	A10	12	571506	234580	532281	1.08753e+06	8908.52
11	A11	12	541842	223862	497570	1053059	3909.16
12	A12	12	1.22509e+06	402834	806733	1.64311e+06	19883.9
13	B1	12	774141	293201	585897	1.35732e+06	16747.6
14	B2	12	751088	290055	618332	1.34609e+06	5556.37
15	B3	12	700815	283605	623627	1.30856e+06	7037.6
16	B4	12	699675	287976	656080	1.3168e+06	3825.69
17	B5	12	651002	279203	660972	1.29756e+06	8530.29
18	B6	12	644403	276950	628886	1.23102e+06	4189.88
19	B7	12	593087	257230	599285	1.17386e+06	7760.85
20	B8	12	557798	237665	551108	1.06856e+06	4730.77
21	B9	12	587189	244823	568739	1122825	2596.91
22	B10	12	561637	233368	530385	1.07385e+06	9061.26
23	B11	12	823796	325374	751051	1503158	7194.35
24	B12	12	1.50303e+06	550723	1.16437e+06	2.42899e+06	12635.9
25	C1	12	934878	330928	668891	1.47489e+06	41717.6
26	C2	12	904850	340809	754920	1.61992e+06	421669
27	C3	12	819014	319104	709076	1.43873e+06	16516.4
28	C4	12	776282	317496	752022	1.47461e+06	4052.25
29	C5	12	793169	323370	753631	1.44351e+06	14799.5
30	C6	12	752410	297938	688460	1326785	6287.32
31	C7	12	704600	288909	675363	1.29859e+06	5011.06
32	C8	12	688407	275839	655934	1.24705e+06	7564.42
33	C9	12	618871	244341	590566	1.13775e+06	2012.89
34	C10	12	770794	291650	690079	1.32783e+06	6270.4
35	C11	12	1.06653e+06	390786	900058	1796661	10552.6
36	C12	12	994885	368489	718700	1.66958e+06	9546
37	D1	12	576243	214577	469446	1.00453e+06	4692.44
38	D2	12	855451	304186	661785	1.34206e+06	10899.7
39	D3	12	828013	325410	740475	1.464e+06	8707.04
40	D4	12	821053	331268	795252	1513014	4824.92
41	D5	12	820665	334839	822268	1.53277e+06	6590.7
42	D6	12	789123	314654	735117	1361858	2922.47
43	D7	12	697827	286647	701370	1304452	8127.87
44	D8	12	684902	275911	653177	1.23349e+06	5575.69
45	D9	12	828579	325192	777096	1.42952e+06	7244
46	D10	12	842967	318734	740395	1.44237e+06	7555.7
47	D11	12	723683	278713	596214	1.28446e+06	4818.56
48	D12	12	585096	219306	473701	1064689	4734.98
49	E1	12	533331	228558	518941	1.14241e+06	5817.88
50	E2	12	616102	262533	620402	1.2695e+06	5195.04
51	E3	12	725018	280470	641888	1.24452e+06	18809.6
52	E4	12	683279	303752	733200	1.3678e+06	10538.9
53	E5	12	601183	285920	742061	1.3573e+06	6075.05
54	E6	12	691452	313471	776445	1.40879e+06	3549.54
55	E7	12	695454	316118	778486	1434781	8697.33
56	E8	12	772597	363079	881772	1.65513e+06	4625.03
57	E9	12	704610	333528	777705	1.47123e+06	9410.72
58	E10	12	719143	316136	779168	1.51884e+06	20015.2
59	E11	12	637106	266202	639518	1.3084e+06	6999.06
60	E12	12	385394	174088	405392	919080	3024.28
61	F1	12	732612	296697	640687	1.39326e+06	51256.5
62	F2	12	823569	327275	735806	1.53649e+06	7811.63
63	F3	12	656592	287768	682510	1.38024e+06	11004
64	F4	12	589068	263731	638819	1.25278e+06	5453.38
65	F5	12	636629	286992	704319	1.31585e+06	9539.75
66	F6	12	719422	329350	797021	1492270	4670.01
67	F7	12	691675	315368	730555	1.38354e+06	17411.2
68	F8	12	656359	306602	736930	1.4247e+06	5609.42
69	F9	12	733607	313955	743716	1.45063e+06	-3543.58
70	F10	12	731727	306472	738479	1.45139e+06	7068.67
71	F11	12	929555	332707	791467	1.54155e+06	9613.77
72	F12	12	767272	286186	664601	1.41132e+06	11531.6
73	G1	12	958029	380558	868821	1.96944e+06	7832.51
74	G2	12	681215	275868	634298	1405993	12805.3
75	G3	12	506853	242381	611575	1.26051e+06	10286.5
76	G4	12	143274	17923.5	18105.5	14176.6	3856.27
77	G5	12	132939	17663.7	11969	11761.3	3230.59
78	G6	12	133158	17372.3	13321.7	14938.5	9232.98
79	G7	12	152638	21590.3	16599.6	16822.1	6771.31
80	G8	12	137143	18251.8	15047.8	14488.6	3520.45
81	G9	12	218150	29613	24188.5	22305.7	12008.4
82	G10	12	182894	25122	15930.5	15460.4	3374.61
83	G11	12	210197	25904	19400.2	18431.8	10461.4
84	G12	12	192929	19803.9	15059.5	15402.4	3224.91
85	H1	12	284139	34169.5	19815.2	24670.4	7434.35
86	H2	12	157465	17574.3	8798.46	12680.7	1596.1
87	H3	12	164107	19566.8	13518.8	14090	4918.83
88	H4	12	139867	16561.6	10172	10939	1988.89
89	H5	12	245550	30380.1	28869.6	21641.4	7587.94
90	H6	12	191658	22726	15401	15400.3	4595.81
91	H7	12	194406	23843	16144.1	16656	4239.9
92	H8	12	169997	19364.8	12780	13014.3	4050.58
93	H9	12	187938	22324.5	17024.1	15832.4	7528.21
94	H10	12	238630	28190.2	18880	19116.8	4704.65
95	H11	12	202678	25417.7	18728.2	18189.2	7337.01
96	H12	12	463294	80576.5	57221.9	76897.9	36004.3
1	A1	13	921056	338138	607434	1.43163e+06	55557
2	A2	13	725434	285145	621327	1.3706e+06	6304.21
3	A3	13	683849	274352	600607	1.25949e+06	8036.9
4	A4	13	672152	271977	609341	1.23644e+06	7904.41
5	A5	13	639951	268008	608994	1.22459e+06	5505.71
6	A6	13	657595	268956	589416	1.19716e+06	10356.8
7	A7	13	625716	253864	568437	1.13924e+06	5721.55
8	A8	13	712792	268066	587858	1.138e+06	12118.9
9	A9	13	552308	230962	531243	1.06698e+06	5506.92
10	A10	13	567839	233223	529987	1.08531e+06	7253.37
11	A11	13	540007	220362	496256	1047438	4046.41
12	A12	13	1.21902e+06	401003	801566	1.63693e+06	20900.2
13	B1	13	771605	291497	583109	1.35342e+06	16926.6
14	B2	13	750312	288278	614391	1.34038e+06	5679.3
15	B3	13	698940	283256	622088	1300596	6060.39
16	B4	13	696026	285918	654668	1312970	4916.01
17	B5	13	646536	280219	659824	1.29267e+06	8320.42
18	B6	13	640022	274259	627511	1.22891e+06	4580.87
19	B7	13	594126	258091	596662	1170309	7761.68
20	B8	13	555165	237048	548574	1.06419e+06	3150.48
21	B9	13	584301	242486	563530	1117198	3521.65
22	B10	13	557891	231458	529390	1.07137e+06	9220.54
23	B11	13	818517	325074	750246	1.49797e+06	8701.98
24	B12	13	1.49171e+06	548179	1.16033e+06	2.41555e+06	12148.1
25	C1	13	927913	329683	665762	1.468e+06	41608
26	C2	13	896630	338294	752103	1.61111e+06	417430
27	C3	13	812335	313490	705210	1.43299e+06	16349.7
28	C4	13	774021	316869	745318	1.46426e+06	5403.41
29	C5	13	788952	321790	751164	1.43517e+06	13999.6
30	C6	13	747071	295168	684169	1320089	6444.72
31	C7	13	701170	284063	672646	1.29577e+06	3764.27
32	C8	13	682746	271923	656397	1.23828e+06	3400.79
33	C9	13	616509	245602	590134	1.13202e+06	4133.83
34	C10	13	765040	291764	684745	1.32074e+06	6635.49
35	C11	13	1.0611e+06	390094	893663	1787361	8759.09
36	C12	13	987493	365744	715173	1.66316e+06	9352.39
37	D1	13	572957	214935	466927	1.00184e+06	4713.87
38	D2	13	848139	302838	657560	1.33671e+06	11387.8
39	D3	13	822618	323294	736322	1.45657e+06	9854.91
40	D4	13	815051	330367	788311	1.50701e+06	4518.86
41	D5	13	815131	334466	817671	1.5263e+06	5003.28
42	D6	13	781370	307988	733887	1.35447e+06	5140.41
43	D7	13	690835	284342	696733	1.30411e+06	5185.69
44	D8	13	679401	273739	650053	1.22761e+06	4064.83
45	D9	13	820418	321275	768034	1.42495e+06	7950.46
46	D10	13	839784	318808	737511	1.43173e+06	6595.76
47	D11	13	719275	276098	594130	1.27877e+06	5720.04
48	D12	13	581212	221277	472619	1.06057e+06	5260.72
49	E1	13	530569	228566	519811	1.13762e+06	4880.59
50	E2	13	611379	261383	617638	1.26605e+06	4187.32
51	E3	13	719762	279953	640093	1.23908e+06	18459.5
52	E4	13	678735	303072	725972	1.36129e+06	9514.2
53	E5	13	595701	284927	738205	1.35554e+06	3260.28
54	E6	13	687613	313071	774836	1.40143e+06	2610.27
55	E7	13	691213	314863	777037	1.42864e+06	8189.26
56	E8	13	767659	357895	877138	1.64552e+06	5323.52
57	E9	13	699776	331263	774804	1.46564e+06	8426.15
58	E10	13	714199	317590	774741	1.51247e+06	16350.1
59	E11	13	633124	265020	640420	1.30357e+06	6926.67
60	E12	13	383635	173695	403147	914146	912.838
61	F1	13	730773	294704	638220	1.38672e+06	51350.6
62	F2	13	816931	325369	732292	1.53087e+06	7627.24
63	F3	13	653200	285530	680558	1.37117e+06	12405.9
64	F4	13	584051	263550	635624	1.24779e+06	3979.3
65	F5	13	633206	286176	696876	1.30995e+06	9304.02
66	F6	13	715669	327698	794052	1.48601e+06	4457.6
67	F7	13	683824	314169	727474	1.37633e+06	14505
68	F8	13	651928	307955	733751	1.41775e+06	5720.92
69	F9	13	728773	311907	739188	1448017	-3381.31
70	F10	13	728982	305837	737086	1444268	7343.86
71	F11	13	921592	331026	790010	1.53506e+06	10154
72	F12	13	758190	285201	660934	1.40641e+06	9953.97
73	G1	13	953024	378997	864211	1.96465e+06	9031.38
74	G2	13	678547	272565	632006	1.40143e+06	12440.8
75	G3	13	504098	239554	607858	1.25568e+06	9759.99
76	G4	13	141514	17736.4	19330.3	14365.9	3808.1
77	G5	13	134758	17590.9	12427.7	11295.6	3198.61
78	G6	13	132597	16857.6	12681	12921.7	8644.73
79	G7	13	153530	21106.8	16161.5	16449.8	5520.88
80	G8	13	135042	17751.4	14326.6	13643.1	4029.8
81	G9	13	216824	28810.8	22508.9	21739.6	12198.1
82	G10	13	183279	26160.1	15893.4	16319.8	3728.43
83	G11	13	209791	24641	19117.2	17610.8	10340.7
84	G12	13	191724	19279.6	14997.7	14127.7	3974.75
85	H1	13	280822	34395.4	19431	23800.9	7816.45
86	H2	13	157313	17397.6	8519.98	12274.9	1866.45
87	H3	13	163112	17745.4	13682.8	14280.2	4670.73
88	H4	13	140812	15958.4	10231.6	9581.23	2740.43
89	H5	13	243977	29758.4	28560.5	21856.2	8041.47
90	H6	13	190820	23065.8	14580.4	15224.6	5979.59
91	H7	13	192239	23671.4	16373.6	17161.7	4928.47
92	H8	13	168350	17845.2	12708	13435.8	3385.44
93	H9	13	188978	21604.5	17925.1	16361.2	6420.85
94	H10	13	236377	26955.1	18803.6	19664.8	5158.38
95	H11	13	200968	24189.2	18111.5	18182.8	6801
96	H12	13	461438	79543.5	57656.1	77081.4	36422.3
1	A1	14	934352	338506	609188	1.43239e+06	54803.3
2	A2	14	735052	286017	621975	1.37286e+06	6473.67
3	A3	14	691074	274695	600031	1.26113e+06	6675.88
4	A4	14	680036	273060	609010	1.2356e+06	7250.12
5	A5	14	647047	268317	609951	1.22766e+06	3755.72
6	A6	14	663023	270869	590559	1.20034e+06	11176.8
7	A7	14	633260	252787	567488	1.14158e+06	4715.65
8	A8	14	723143	268047	586693	1.13835e+06	13294.6
9	A9	14	559834	229847	532400	1.06821e+06	4569.09
10	A10	14	574508	233326	528952	1.08687e+06	6637.61
11	A11	14	543960	222490	497476	1049249	2837.27
12	A12	14	1.22919e+06	400593	804750	1.63805e+06	20281
13	B1	14	779494	291677	583357	1.35565e+06	18224
14	B2	14	757067	290386	616648	1.34327e+06	6515.26
15	B3	14	708131	282684	623381	1303631	6704.34
16	B4	14	703487	288515	653791	1.31238e+06	6003.58
17	B5	14	654832	279417	657908	1.29198e+06	8102.06
18	B6	14	647562	274327	628512	1.22929e+06	4029.12
19	B7	14	599240	258698	595026	1170041	8107.39
20	B8	14	562086	237320	550804	1.06312e+06	5124.77
21	B9	14	589372	244754	566597	1.11666e+06	3958.08
22	B10	14	565021	231209	528623	1.07231e+06	9602.34
23	B11	14	825605	325854	748499	1.5005e+06	6994.42
24	B12	14	1.50175e+06	548434	1.16172e+06	2.42215e+06	13141.9
25	C1	14	933490	330067	666183	1.47026e+06	41666.5
26	C2	14	901011	339781	751293	1.61346e+06	422494
27	C3	14	821476	315410	705863	1.43159e+06	14684.8
28	C4	14	778819	315488	746408	1.46891e+06	6709.35
29	C5	14	794569	322752	752365	1.43804e+06	13747.1
30	C6	14	751948	294210	683621	1.31944e+06	6843.97
31	C7	14	704865	286094	672664	1.29391e+06	5796.93
32	C8	14	687006	274271	656808	1.2412e+06	4607.27
33	C9	14	618080	242756	590233	1134720	1699.13
34	C10	14	768820	290184	683898	1.32265e+06	4767.72
35	C11	14	1.06676e+06	387617	896366	1.78823e+06	9673.82
36	C12	14	994258	365814	715108	1.66463e+06	9105.12
37	D1	14	577142	214474	467106	1.00228e+06	4931.28
38	D2	14	856862	302798	661274	1337115	10386.7
39	D3	14	829754	323384	736553	1.45859e+06	9342.15
40	D4	14	818193	329673	789964	1.50752e+06	6028.12
41	D5	14	822004	335656	815985	1.5259e+06	5024.27
42	D6	14	789230	310096	730502	1.35718e+06	5483.14
43	D7	14	698058	284679	698452	1.30353e+06	5037.85
44	D8	14	686150	272672	652189	1.23511e+06	1960.9
45	D9	14	826670	324680	775506	1.42689e+06	7878.9
46	D10	14	844422	320288	740018	1.43664e+06	4729.65
47	D11	14	725740	276773	594047	1.28152e+06	5549.55
48	D12	14	582766	219024	473721	1.06103e+06	5002.85
49	E1	14	533789	228368	519043	1.13902e+06	5410.27
50	E2	14	615723	262026	617307	1.26697e+06	4092.17
51	E3	14	722390	280832	642376	1241555	17568.4
52	E4	14	685319	301916	729705	1.36093e+06	8883.11
53	E5	14	600580	285581	742483	1.35497e+06	4043
54	E6	14	692523	312657	774200	1.40139e+06	5344.09
55	E7	14	696089	313039	779366	1.43253e+06	9451.23
56	E8	14	771931	359275	879181	1.64986e+06	5105.23
57	E9	14	704171	329880	775771	1.46601e+06	11034.4
58	E10	14	719737	319559	779550	1.51398e+06	18011
59	E11	14	638104	263712	639604	1.30548e+06	6298.31
60	E12	14	386177	175080	404066	916922	1182.05
61	F1	14	733934	294769	638321	1.39043e+06	50826.7
62	F2	14	823673	326130	733901	1.53327e+06	8445.96
63	F3	14	655894	286408	680426	1.37423e+06	11108.5
64	F4	14	590397	262479	635953	1.24881e+06	5006.67
65	F5	14	637540	286743	700744	1.31099e+06	10162.2
66	F6	14	720710	330782	794817	1487223	4608.32
67	F7	14	687654	314140	727627	1.37399e+06	14752.6
68	F8	14	656294	305720	735018	1.42277e+06	5319.25
69	F9	14	731667	313216	740414	1.44866e+06	-2748.01
70	F10	14	734051	305404	735028	1.4482e+06	7191.97
71	F11	14	927297	331658	788688	1.54e+06	8187.74
72	F12	14	766038	286956	662342	1.409e+06	11023.1
73	G1	14	956530	378728	867192	1.96614e+06	9764.6
74	G2	14	682744	274239	631076	1402409	11883.3
75	G3	14	507314	240884	608959	1.25876e+06	10268.7
76	G4	14	141381	18494.6	19471.9	14803	3831
77	G5	14	134382	15668.1	12701.3	12369.5	2594.98
78	G6	14	133175	16911.5	13076.9	13909.1	9102.65
79	G7	14	153411	20701.8	16443.1	17623	7503.55
80	G8	14	136679	17810	14601.8	14090.8	2917.73
81	G9	14	219087	28307.8	24689.7	22583.2	11613.6
82	G10	14	185453	25541.5	14565.5	16310.8	3581.42
83	G11	14	213095	23308.8	16440.8	17121.5	9979.95
84	G12	14	192722	19843.8	13915	14884.8	3679.77
85	H1	14	280041	33634.8	19220.6	24148.4	8011.8
86	H2	14	156747	17885.7	8114.11	13324.1	1996.53
87	H3	14	165382	18397.7	13723.2	13371.1	4918.86
88	H4	14	140664	15710.9	9510.67	9881.12	1693.86
89	H5	14	244786	29430.2	29374.5	21534.3	7077.19
90	H6	14	192146	22289.4	14451.7	15266.4	6022.1
91	H7	14	193243	23242.4	17933.4	17021	4274.29
92	H8	14	168059	17535.1	13803.5	12381	2739.65
93	H9	14	190303	20454	16905.9	16947.7	4595.12
94	H10	14	238126	26363.8	18193.4	19616.6	6007.25
95	H11	14	202374	22749.8	18428.8	17849.8	5957.2
96	H12	14	466892	80082.9	58693.9	75567.8	36031.2
1	A1	15	947584	343162	614590	1.44501e+06	54594.1
2	A2	15	749642	290427	628658	1.38427e+06	6520.71
3	A3	15	702466	278141	607717	1.27062e+06	7650.88
4	A4	15	686121	276538	615099	1.24798e+06	7004.22
5	A5	15	654491	270710	616040	1.23908e+06	5038.53
6	A6	15	671965	273601	596068	1.21003e+06	11843.1
7	A7	15	642682	256774	573744	1151170	3975.88
8	A8	15	732277	272779	594392	1.14761e+06	12820.7
9	A9	15	565586	232734	536703	1.07907e+06	5340.26
10	A10	15	584356	237710	534922	1.09644e+06	7122.82
11	A11	15	550172	224374	501152	1.05885e+06	4678.9
12	A12	15	1.24781e+06	405365	813064	1.65649e+06	20651.6
13	B1	15	794571	295708	589810	1.36727e+06	17104.2
14	B2	15	768671	294747	622196	1.35416e+06	6245.15
15	B3	15	719591	286862	628212	1.31517e+06	4954.35
16	B4	15	710051	291026	660371	1.32463e+06	5982.76
17	B5	15	659578	283658	664253	1.30472e+06	7772.32
18	B6	15	655123	277311	634258	1.24073e+06	3772.74
19	B7	15	612311	261864	603794	1.18003e+06	9388.41
20	B8	15	569598	239198	555307	1.07448e+06	3957.58
21	B9	15	595575	245891	570114	1.12684e+06	5965.66
22	B10	15	574295	236745	533896	1.08113e+06	9835.42
23	B11	15	830063	331759	756856	1.51558e+06	8621.72
24	B12	15	1.519e+06	556399	1.17262e+06	2.4446e+06	11989.5
25	C1	15	941018	332740	673251	1.48292e+06	41774
26	C2	15	909322	343969	759999	1.62923e+06	427379
27	C3	15	823082	317671	711203	1.44603e+06	15175.7
28	C4	15	781528	319522	752592	1479880	5316.74
29	C5	15	798315	325653	759112	1451680	15637.7
30	C6	15	755047	298015	693512	1.33159e+06	8441.44
31	C7	15	706906	289744	675713	1.30557e+06	5470.69
32	C8	15	690871	278038	659296	1.25491e+06	5912.85
33	C9	15	622623	247562	596904	1.14618e+06	2028.87
34	C10	15	773802	292517	692571	1.33582e+06	4106.07
35	C11	15	1.07628e+06	392167	905237	1.80502e+06	11062
36	C12	15	1.00093e+06	368392	722152	1.68149e+06	9373.86
37	D1	15	580690	216875	472797	1.01225e+06	5027.19
38	D2	15	859933	304151	664307	1.35092e+06	10958.7
39	D3	15	831318	327420	743395	1.47102e+06	8992.54
40	D4	15	822706	333268	796752	1.52208e+06	5273.84
41	D5	15	822147	337093	829390	1.53949e+06	7243.78
42	D6	15	792442	310036	739260	1.36929e+06	3612.9
43	D7	15	702487	289492	702417	1.31442e+06	4215.7
44	D8	15	686866	274154	658100	1242712	5249.46
45	D9	15	830401	324973	779370	1.4422e+06	8697.77
46	D10	15	849248	323047	744582	1450445	4249.75
47	D11	15	727229	280077	601492	1.29363e+06	5265.09
48	D12	15	586481	221029	478618	1.07068e+06	5777.42
49	E1	15	538004	231288	524350	1.14902e+06	5741.8
50	E2	15	617975	264522	621625	1.27611e+06	5402.52
51	E3	15	727003	282705	645226	1.24889e+06	19528.1
52	E4	15	691071	306091	736397	1.37356e+06	9654.22
53	E5	15	601918	290923	749343	1.36547e+06	4588.94
54	E6	15	695578	316508	779795	1.41699e+06	5396.25
55	E7	15	699338	319647	786018	1.44165e+06	8935.85
56	E8	15	777547	362829	885005	1.66032e+06	3677.93
57	E9	15	709446	334678	781515	1.47921e+06	10553.2
58	E10	15	723455	322601	782545	1.52679e+06	18925
59	E11	15	643486	269448	645455	1.31905e+06	5982.71
60	E12	15	388291	175679	408833	924729	2910.72
61	F1	15	738410	298737	645457	1.40343e+06	51593
62	F2	15	822192	328865	743399	1.54705e+06	9022.81
63	F3	15	659922	288336	687894	1.38501e+06	11731.4
64	F4	15	591090	265366	642270	1.25863e+06	5627.55
65	F5	15	641223	288584	706586	1.32058e+06	10874.7
66	F6	15	725435	329785	805239	1.49795e+06	5100.17
67	F7	15	690438	316816	732291	1.38733e+06	15568.6
68	F8	15	657598	310454	741345	1.43421e+06	5687.93
69	F9	15	736841	316298	748540	1.4624e+06	-3792.19
70	F10	15	738591	310464	744280	1.46151e+06	6994.68
71	F11	15	929704	336711	796510	1.55374e+06	10177.2
72	F12	15	768538	288543	668682	1.41861e+06	10064.8
73	G1	15	961033	383581	873870	1.98576e+06	9778.58
74	G2	15	688445	277679	639026	1.41724e+06	13215.9
75	G3	15	508477	242622	615135	1.2676e+06	9481.41
76	G4	15	141952	17389.6	19867.8	14152.2	2590.1
77	G5	15	136108	17476.1	12146.5	11496.4	2767.56
78	G6	15	135334	15069	12614.3	14260.2	9138.51
79	G7	15	155186	21290.1	17046.4	17305.5	7456.85
80	G8	15	136329	18313	15850.6	13286.6	1641.14
81	G9	15	220902	29720.8	25733.3	22277.2	10713
82	G10	15	184994	24053.5	15587	15602.1	3111.11
83	G11	15	212087	25228.3	19316.5	19383.7	10139.8
84	G12	15	192488	18416.4	13101.2	14558.9	3229.02
85	H1	15	287328	35350.6	19182.6	24370.1	7135.57
86	H2	15	158061	16744.5	9572.04	13612.1	1574.09
87	H3	15	165317	19656	13642.6	14334	5694.66
88	H4	15	141024	15726.7	10332.1	10531.1	2452.29
89	H5	15	248290	31531.4	28472.6	21317.7	7427.25
90	H6	15	193451	22782.4	14340.7	15323.3	5918.98
91	H7	15	193104	24020.5	16590.3	17208.6	4195.75
92	H8	15	169000	19538.1	13553.3	12805.7	4020.78
93	H9	15	190213	21408.6	17536	16094.2	5555.49
94	H10	15	239323	28157	18884.7	19303.1	4727.28
95	H11	15	204819	23416.4	18133.6	18091.9	5451.87
96	H12	15	471592	82657.8	59694.7	78512.2	35994.6
1	A1	16	957641	344234	609269	1.43539e+06	55942
2	A2	16	762118	290233	622553	1.37334e+06	7367.05
3	A3	16	711164	278238	601438	1.26287e+06	5637.4
4	A4	16	688084	276671	609982	1238805	8227.08
5	A5	16	657646	271570	608901	1.22933e+06	6354.98
6	A6	16	677758	270792	590681	1.2025e+06	10382.4
7	A7	16	649823	256869	567404	1.14302e+06	4525.8
8	A8	16	739976	273195	585949	1.14067e+06	12416.9
9	A9	16	566148	232835	534425	1.06999e+06	5075.08
10	A10	16	589470	237601	530448	1089954	8538.3
11	A11	16	548786	226180	496952	1.05093e+06	3595.9
12	A12	16	1.2452e+06	406302	805269	1.64095e+06	20111
13	B1	16	806853	296652	583501	1.35688e+06	18119.7
14	B2	16	776168	293862	614685	1.34515e+06	6660.51
15	B3	16	727059	286502	623718	1.30507e+06	5993.14
16	B4	16	712117	289301	654382	1.31362e+06	5451.81
17	B5	16	661773	281466	657936	1.29321e+06	8136.49
18	B6	16	661217	277987	626267	1.23081e+06	5933.8
19	B7	16	621021	261076	598876	1.17275e+06	8677.31
20	B8	16	574171	239734	551214	1.06582e+06	3877.38
21	B9	16	595667	246184	567644	1120718	4773.87
22	B10	16	582786	236321	531548	1.0744e+06	8849.48
23	B11	16	832542	330999	750580	1502293	8585.95
24	B12	16	1.52394e+06	552631	1.16322e+06	2.42533e+06	14031.1
25	C1	16	933546	332199	669160	1470837	42190.3
26	C2	16	903977	342390	754160	1.61724e+06	424227
27	C3	16	816213	318134	704332	1432909	15009
28	C4	16	778012	317227	748200	1.47053e+06	7344.49
29	C5	16	793064	323345	754121	1.43793e+06	15063.3
30	C6	16	751751	297392	685624	1.32256e+06	7090.66
31	C7	16	703717	287069	671618	1.29755e+06	3935.36
32	C8	16	687398	275662	656166	1.24429e+06	3807.23
33	C9	16	620059	245319	590383	1.13806e+06	2296.95
34	C10	16	768228	289316	686108	1.32443e+06	5252.8
35	C11	16	1.06891e+06	390260	895453	1.79433e+06	9823.75
36	C12	16	992499	368316	716724	1.66772e+06	8443.49
37	D1	16	574713	215063	468920	1.00393e+06	5836.22
38	D2	16	853462	302764	659064	1.34177e+06	12839.3
39	D3	16	825152	325084	738530	1.4588e+06	8613.23
40	D4	16	816654	331248	790193	1510681	2600.42
41	D5	16	814907	335327	818145	1.5297e+06	5604.86
42	D6	16	786688	309943	734072	1357783	5879.27
43	D7	16	695199	287523	697454	1305835	6628.79
44	D8	16	684764	275293	654883	1.2321e+06	3478.05
45	D9	16	826573	324673	772622	1.4297e+06	7894.39
46	D10	16	840556	321259	739934	1439061	5999.47
47	D11	16	720837	279016	596819	1.28196e+06	5407.11
48	D12	16	581901	218863	474454	1.06314e+06	5528.58
49	E1	16	531895	229452	519217	1.14153e+06	5746.1
50	E2	16	614736	263126	616176	1.26588e+06	5403.05
51	E3	16	722231	281446	640699	1.24104e+06	17985.1
52	E4	16	685595	305056	728824	1.36383e+06	10168.4
53	E5	16	598348	286228	740007	1.3583e+06	5626.91
54	E6	16	688416	314525	772369	1.40513e+06	4690.36
55	E7	16	691805	313806	779402	1.43224e+06	9157.11
56	E8	16	771908	359738	873699	1.65096e+06	5473.6
57	E9	16	704615	331482	777416	1.47216e+06	8696.18
58	E10	16	719618	320073	775935	1.51621e+06	19116.2
59	E11	16	638914	266193	641146	1.30708e+06	5620.04
60	E12	16	385111	175945	404380	917170	1054.69
61	F1	16	734933	296143	638680	1392203	51492.7
62	F2	16	822942	327043	736150	1.53517e+06	8407.08
63	F3	16	658556	287455	681225	1.37586e+06	12594.5
64	F4	16	586777	264213	638410	1.2487e+06	4936.39
65	F5	16	635163	288709	701770	1.31417e+06	9603.19
66	F6	16	717229	329316	795350	1.48957e+06	3463.41
67	F7	16	685336	314036	725832	1.3713e+06	16081
68	F8	16	654468	308256	735551	1.42326e+06	4940.45
69	F9	16	733169	314340	739224	1.45104e+06	-3656.36
70	F10	16	730610	308206	737500	1.45033e+06	6554.27
71	F11	16	922250	333111	789306	1.54137e+06	9045.98
72	F12	16	761778	285272	662254	1.41101e+06	10060.6
73	G1	16	959214	381452	865738	1.97181e+06	10351.7
74	G2	16	681014	274641	634618	1.40553e+06	12534.4
75	G3	16	506487	241714	610451	1.25909e+06	9412.54
76	G4	16	141554	18794.1	20368.3	15395.4	3638.51
77	G5	16	133073	17414.8	13167.9	11851.7	3812.44
78	G6	16	133779	17524.9	14417.1	13954.8	10130
79	G7	16	152424	21927.7	16468.9	16811.7	6456.43
80	G8	16	135155	17871.8	15133.5	13004.5	3320.62
81	G9	16	219429	29324.4	23507.9	21875.2	11801.4
82	G10	16	185157	22645.5	15205.6	15370.2	4324.29
83	G11	16	210095	24034	16658.6	17977.1	9408.46
84	G12	16	192224	21247.1	14880	15289.3	3883.18
85	H1	16	282521	35472.6	19319.2	24507.2	7343.51
86	H2	16	156373	18532.1	8576.5	13326.9	2316.02
87	H3	16	163474	19360	13530.3	14462.1	4363.63
88	H4	16	140633	16189.8	10622.2	10507.9	2201.88
89	H5	16	246074	29137.8	28796.4	21904.9	7792.93
90	H6	16	192401	23697.7	14705	14806	6201.41
91	H7	16	191964	23780.4	16563.3	16543.3	5356.88
92	H8	16	167031	18679.4	13806.9	12981.4	3935.56
93	H9	16	190372	21597.5	15711.1	16753.1	6389.15
94	H10	16	240953	26025.3	18379.3	20175.5	5252.31
95	H11	16	202082	24263	18445.7	17385.5	6413.04
96	H12	16	469762	81640.3	59728.9	77934.7	35602.7
1	A1	17	991235	351114	611236	1.44417e+06	56065.9
2	A2	17	794620	294763	624068	1.37609e+06	6610.77
3	A3	17	734888	281284	604536	1271208	7686.11
4	A4	17	701745	277654	612232	1.24742e+06	8120.65
5	A5	17	669402	272111	613461	1.23663e+06	5521.21
6	A6	17	692155	273596	594577	1.20914e+06	10886.9
7	A7	17	673746	259378	570091	1.14762e+06	4755.28
8	A8	17	756903	274060	590422	1.14499e+06	14106.3
9	A9	17	570898	232430	537117	1.0779e+06	5586.59
10	A10	17	609520	240498	534326	1.09632e+06	7805.75
11	A11	17	556163	226141	498781	1.05744e+06	3012.68
12	A12	17	1.26338e+06	408260	810660	1.65311e+06	19238.5
13	B1	17	840022	301714	588378	1.36365e+06	16656.2
14	B2	17	805232	297128	619374	1.35371e+06	7098.96
15	B3	17	755984	289941	626347	1.31186e+06	7424.69
16	B4	17	725976	289693	656028	1.32206e+06	4893.69
17	B5	17	668748	284580	663353	1300164	8348.49
18	B6	17	676242	278470	630780	1.23675e+06	3311.65
19	B7	17	647430	263574	601104	1.1789e+06	9204.83
20	B8	17	592709	241238	552620	1.07047e+06	3824.47
21	B9	17	609320	245548	571188	1.12614e+06	3914.4
22	B10	17	598705	238075	533587	1.07763e+06	7137.57
23	B11	17	841867	327028	754157	1.51147e+06	9169.98
24	B12	17	1.54884e+06	559134	1.1664e+06	2.43784e+06	12274.7
25	C1	17	932078	329726	670172	1.48062e+06	40355.5
26	C2	17	900758	339268	757285	1.62817e+06	424210
27	C3	17	816518	315404	709092	1.44358e+06	15031
28	C4	17	775618	315617	751348	1.47771e+06	7509.2
29	C5	17	792586	322173	755196	1.44982e+06	16862.4
30	C6	17	748676	298062	688875	1328458	7036.96
31	C7	17	703924	286385	677281	1304781	4595.68
32	C8	17	688371	274059	658026	1.2494e+06	5027.88
33	C9	17	618679	243904	591906	1.14204e+06	2771.14
34	C10	17	766949	291101	689261	1332111	5966.58
35	C11	17	1.06618e+06	391510	901296	1.80163e+06	10755
36	C12	17	992034	368154	720761	1.67841e+06	9221.56
37	D1	17	574658	215563	470538	1.00976e+06	4436.91
38	D2	17	851898	304883	662280	1.34879e+06	10825.4
39	D3	17	826337	324614	739738	1.47106e+06	8915.5
40	D4	17	814135	332067	794951	1.51705e+06	6083.51
41	D5	17	817068	336698	819992	1.53533e+06	5241.24
42	D6	17	785084	305167	736627	1.36498e+06	4504.49
43	D7	17	698484	283916	700110	1.31236e+06	6055.15
44	D8	17	682421	268958	652649	1238550	4523.34
45	D9	17	826656	323490	776810	1.43577e+06	7982.87
46	D10	17	841850	319475	743430	1.4474e+06	7757.92
47	D11	17	722832	277058	599046	1.28948e+06	5424.42
48	D12	17	581032	220341	476137	1.06836e+06	4782.63
49	E1	17	532725	228870	521302	1.14644e+06	6434.09
50	E2	17	614546	264134	619590	1.27342e+06	4432.73
51	E3	17	720590	281376	644445	1.24771e+06	19710.1
52	E4	17	682717	304981	733463	1.36951e+06	11047.9
53	E5	17	599010	285195	741007	1365755	5087.68
54	E6	17	688728	313202	780820	1413198	4122.5
55	E7	17	692280	314774	782665	1436802	8287.08
56	E8	17	771058	358704	882258	1.65708e+06	3553.81
57	E9	17	706089	333272	779908	1479147	11690.6
58	E10	17	719154	320532	781498	1.52455e+06	18642.6
59	E11	17	639152	265252	644793	1315101	6532.94
60	E12	17	385797	173172	407260	923492	2236.92
61	F1	17	734857	297373	641921	1.39985e+06	50769.2
62	F2	17	818737	326850	737029	1.54303e+06	7165.88
63	F3	17	653782	286731	682333	1.38421e+06	11465.4
64	F4	17	586933	264450	639478	1.25514e+06	3965.73
65	F5	17	635690	289320	706618	1.32039e+06	9480.69
66	F6	17	719551	330537	798648	1.49919e+06	2830.26
67	F7	17	696719	316595	730005	1.38377e+06	16218.8
68	F8	17	652543	307472	738393	1.43218e+06	6046.89
69	F9	17	729656	314096	743366	1.45809e+06	-2023.2
70	F10	17	731699	307799	740762	1.45914e+06	7544.72
71	F11	17	919955	334345	792679	1.55203e+06	10799.2
72	F12	17	760648	285821	666700	1.41808e+06	9902.77
73	G1	17	953138	381370	870191	1.98408e+06	9809.74
74	G2	17	680187	277858	637624	1.41584e+06	11858.1
75	G3	17	505747	242405	612222	1.26705e+06	9963.93
76	G4	17	139627	18053.5	21012.1	15562.3	4615.65
77	G5	17	132953	15493.7	13212.7	12362.9	2502.79
78	G6	17	132967	15644.5	13038.5	14900.8	7981.37
79	G7	17	154200	20356.4	16989.1	17807.2	7719.45
80	G8	17	135593	17639.5	15988.8	14425.1	2938.09
81	G9	17	217478	29865	22253.2	22924.9	12237.1
82	G10	17	183612	22380.4	16006.5	15886.2	3776.33
83	G11	17	210695	23135.1	18405.7	19091.6	9457.86
84	G12	17	190158	18885.9	15401.7	14606.9	3695.18
85	H1	17	283233	35472.4	20108.8	23796.1	8004.38
86	H2	17	154225	16462.8	9385.45	12691.9	2007.24
87	H3	17	163182	19182.1	14660.3	14276.7	4149.73
88	H4	17	139925	16906.7	11085.3	10960.6	2738.59
89	H5	17	245615	30205.3	29377.1	21827.3	8409.61
90	H6	17	193069	23523.4	14164.1	14849.3	5638.43
91	H7	17	193228	25070.2	17220.9	16961	3381.57
92	H8	17	167243	19688.1	13598.1	12437.5	3451.2
93	H9	17	188509	21178.6	18942.6	15183	5804.27
94	H10	17	236424	27457.3	19059.5	19384.8	5411.26
95	H11	17	203077	24295.1	17572.6	18455.4	7025.6
96	H12	17	471426	81244.6	59822.8	79001.2	36339.7
1	A1	18	1.05732e+06	358067	612602	1.43626e+06	55251.4
2	A2	18	859227	301111	621513	1365357	5863.53
3	A3	18	782532	286800	603720	1.26309e+06	6316.41
4	A4	18	729379	278972	611932	1238784	7976.93
5	A5	18	694258	273520	612621	1.23055e+06	3990.02
6	A6	18	723456	276633	593260	1.20407e+06	10847.3
7	A7	18	721557	263193	570421	1.14156e+06	4454.23
8	A8	18	795543	276488	588286	1.1406e+06	12897.7
9	A9	18	590656	234878	534160	1.07545e+06	5081.17
10	A10	18	645642	242784	532207	1.09283e+06	7083.19
11	A11	18	567673	226883	498170	1.04925e+06	2807.63
12	A12	18	1.29597e+06	409717	807984	1.64113e+06	20404.8
13	B1	18	904479	310642	585851	1358277	17877.4
14	B2	18	853809	302955	620818	1.34635e+06	6243.8
15	B3	18	808494	294746	625707	1.30574e+06	6029.77
16	B4	18	753023	291559	657258	1.31332e+06	6041.75
17	B5	18	690492	282831	660517	1.29232e+06	8266.38
18	B6	18	705947	279460	628944	1.23112e+06	4467.54
19	B7	18	702655	268017	598365	1.1738e+06	7795.78
20	B8	18	623551	241661	551592	1.0656e+06	5183.01
21	B9	18	632070	248676	569385	1.12126e+06	4607.85
22	B10	18	638884	241938	532232	1.07399e+06	7323.31
23	B11	18	859046	331270	751901	1.50091e+06	7193.2
24	B12	18	1.59785e+06	565281	1.16596e+06	2426719	13280.5
25	C1	18	930175	329947	669308	1.47189e+06	41558.2
26	C2	18	898159	340149	758500	1.61849e+06	426240
27	C3	18	813819	313736	707595	1.43201e+06	14909.7
28	C4	18	772149	315782	749647	1.4697e+06	6667.95
29	C5	18	788887	322358	751900	1.44071e+06	14903.3
30	C6	18	748631	294243	685647	1319953	6233.66
31	C7	18	703983	285363	677191	1299460	7115.74
32	C8	18	685298	272754	657333	1.24351e+06	7124.12
33	C9	18	616194	243328	592010	1.13805e+06	2994.14
34	C10	18	765041	288909	685529	1.32722e+06	5833.18
35	C11	18	1.06043e+06	389754	900238	1.79277e+06	9281.18
36	C12	18	990653	366898	719501	1.66864e+06	9959.45
37	D1	18	573050	213396	469961	1.00408e+06	5625.3
38	D2	18	849642	302983	662719	1.34142e+06	10090.1
39	D3	18	822261	323776	739440	1.46e+06	8602.95
40	D4	18	810731	328869	791765	1.50989e+06	5816.51
41	D5	18	815743	334539	821822	1.52751e+06	7448.86
42	D6	18	783853	307915	731525	1.35355e+06	4036.77
43	D7	18	694650	288713	700343	1.30773e+06	5680.22
44	D8	18	679279	272265	654477	1.23511e+06	4345.81
45	D9	18	822270	321911	774745	1429251	6393.9
46	D10	18	839940	317763	743519	1.43997e+06	5489.1
47	D11	18	717719	277980	596748	1.28349e+06	4509.51
48	D12	18	579488	218263	475088	1.06366e+06	4667.72
49	E1	18	534299	229110	520622	1.14093e+06	6135.05
50	E2	18	614656	262082	619706	1.26581e+06	4414.91
51	E3	18	719756	278480	641468	1240471	20285.6
52	E4	18	683974	304293	730682	1.36347e+06	9484.84
53	E5	18	595395	286628	744173	1.35869e+06	3506.68
54	E6	18	690236	311704	774679	1.40066e+06	1478.66
55	E7	18	692504	314210	775209	1.43174e+06	8755.82
56	E8	18	769868	360341	879623	1.65074e+06	5429.53
57	E9	18	704423	331960	780198	1.47299e+06	11270.5
58	E10	18	714742	317782	780715	1.51712e+06	18152.2
59	E11	18	645470	268966	658031	1.33667e+06	6909.13
60	E12	18	383116	174545	406389	916828	2056.44
61	F1	18	732824	295821	642106	1.39334e+06	51108
62	F2	18	820463	326463	737346	1.53582e+06	7358.25
63	F3	18	656123	286626	682682	1375151	12026.1
64	F4	18	585422	263242	640376	1248796	5234.97
65	F5	18	632456	286387	702137	1.31274e+06	10115.2
66	F6	18	719798	328870	795577	1.48696e+06	2916.49
67	F7	18	687329	311414	716206	1.35585e+06	14881.1
68	F8	18	652369	305110	737993	1.42484e+06	5811.98
69	F9	18	727038	312281	743844	1.45214e+06	-3396.64
70	F10	18	730943	307213	738089	1.45373e+06	7778.66
71	F11	18	916401	331650	792628	1.54605e+06	9126.28
72	F12	18	760950	284558	663008	1.40902e+06	11100.5
73	G1	18	953139	379273	867389	1.97167e+06	8930.79
74	G2	18	676721	274477	637570	1.40805e+06	11682.8
75	G3	18	503729	239402	611545	1.25969e+06	9974.55
76	G4	18	138149	17109.3	20925.4	15273.3	4796.49
77	G5	18	133686	17058.4	14302.3	11420.1	3062.67
78	G6	18	133740	17389.6	13362.3	13017.8	8163.54
79	G7	18	154115	20803.6	16613.8	17131.4	6421.06
80	G8	18	135024	16857.8	14911.9	13883.6	2952.31
81	G9	18	217644	29795.8	23437.7	22334	10663.2
82	G10	18	183727	21502.6	15877.1	15671.8	3829.21
83	G11	18	209317	24307.3	18582.8	19348.9	9366.26
84	G12	18	189152	19120.1	15203.5	14312.9	2640.94
85	H1	18	281520	34729.5	19781.5	23938.7	7404.31
86	H2	18	156364	16843.8	9280.51	12455.2	2125.66
87	H3	18	163608	19808.4	13839.9	14547.9	5381.13
88	H4	18	138621	16420.1	11007.1	10357.4	3122.18
89	H5	18	244837	30452.8	30006	20869.9	9203.47
90	H6	18	191911	22467.2	14563.8	15074.8	5493.88
91	H7	18	190286	23413	17560.6	16520.9	4489
92	H8	18	165964	18199.6	13541.7	12354.5	4147.16
93	H9	18	187348	21126.6	17447.3	15643.7	6203.66
94	H10	18	234773	27835.1	19481.7	20017.1	5394.9
95	H11	18	198560	24736.4	17419.9	18991.8	5764.35
96	H12	18	470677	80879.1	59831.3	79164.4	38399
1	A1	19	1.20163e+06	383857	616864	1.44938e+06	55876.3
2	A2	19	994494	322391	627040	1379818	6924.31
3	A3	19	891013	301972	608901	1.27489e+06	6736.72
4	A4	19	791839	288928	615381	1.25131e+06	7917.93
5	A5	19	753533	282060	616461	1.2424e+06	5027.89
6	A6	19	795197	286523	598325	1.21338e+06	9535.52
7	A7	19	834487	275936	574273	1.15191e+06	4114.23
8	A8	19	882912	289597	592057	1.15134e+06	12891.1
9	A9	19	630848	241111	540228	1.08597e+06	6092.43
10	A10	19	726852	255892	539110	1.10238e+06	7716.57
11	A11	19	603072	235452	500708	1.06184e+06	3771.44
12	A12	19	1.38173e+06	423640	816435	1.65757e+06	21697.2
13	B1	19	1.0409e+06	331377	591769	1.37011e+06	17373.5
14	B2	19	971369	318940	624382	1.35752e+06	6296.06
15	B3	19	920130	309546	629322	1.31906e+06	6942.1
16	B4	19	816321	302421	661615	1.32702e+06	5013.25
17	B5	19	740176	291545	667554	1.30624e+06	8326.94
18	B6	19	779026	290094	635100	1.24295e+06	3565.74
19	B7	19	822724	281901	603076	1.18185e+06	8471.87
20	B8	19	701998	252824	554861	1.07579e+06	3888.48
21	B9	19	681706	256585	572852	1.12933e+06	3814.3
22	B10	19	726118	253041	536462	1.0836e+06	9250.17
23	B11	19	908972	340485	757828	1.51962e+06	7811.95
24	B12	19	1.72073e+06	582048	1.17215e+06	2451291	13773
25	C1	19	940136	332704	674372	1.48527e+06	41481.2
26	C2	19	909509	342620	762672	1.63334e+06	428057
27	C3	19	826522	318219	712249	1.44587e+06	16124.3
28	C4	19	781252	319984	751624	1.48055e+06	6121.35
29	C5	19	798758	325642	759828	1.45415e+06	14098.3
30	C6	19	756970	300056	692590	1.3301e+06	6036
31	C7	19	711274	288132	677377	1.30794e+06	5177.38
32	C8	19	693526	274693	663502	1.25413e+06	4184.26
33	C9	19	622918	247695	598697	1.14746e+06	1616.88
34	C10	19	773423	294572	690647	1.33753e+06	8154.85
35	C11	19	1069978	394433	904072	1.80951e+06	9802.27
36	C12	19	1.00351e+06	368053	724113	1.68571e+06	9606.09
37	D1	19	580121	216101	473514	1.01272e+06	5308.65
38	D2	19	858287	306381	664394	1.35339e+06	10340.5
39	D3	19	834014	328191	745482	1472793	9161.19
40	D4	19	823139	332994	797576	1.52105e+06	4884.64
41	D5	19	822049	339370	823195	1.54089e+06	8942.13
42	D6	19	789586	310319	738180	1.37082e+06	4037.18
43	D7	19	700866	288879	705669	1.31679e+06	7048.28
44	D8	19	686862	275740	658769	1.24337e+06	7212.41
45	D9	19	830741	325192	782269	1.44266e+06	7126.48
46	D10	19	846251	323836	746030	1.45342e+06	5782.91
47	D11	19	725223	282064	603349	1295742	5359.97
48	D12	19	586813	220984	478969	1.0714e+06	4613.78
49	E1	19	543221	230967	524303	1.1499e+06	5990.25
50	E2	19	623458	265331	625111	1.27954e+06	4861.88
51	E3	19	727226	284399	649083	1.25221e+06	19468.3
52	E4	19	693966	306811	734937	1.37491e+06	8682.39
53	E5	19	602653	287028	750041	1371088	5718.34
54	E6	19	695499	313552	779272	1.41542e+06	1414.12
55	E7	19	701829	320144	790220	1.44348e+06	9419.36
56	E8	19	777505	365704	885217	1.66679e+06	6309.38
57	E9	19	711728	335096	785876	1.4846e+06	11965.4
58	E10	19	722349	320734	785363	1.52777e+06	19934.2
59	E11	19	652779	272290	660424	1.34755e+06	6218.09
60	E12	19	391411	175192	409442	928578	2272.73
61	F1	19	746196	300672	645543	1.40684e+06	51703
62	F2	19	833052	331503	742518	1.54814e+06	7324.1
63	F3	19	664731	288780	689282	1.38615e+06	11921.5
64	F4	19	591363	267169	643424	1.2612e+06	4898.53
65	F5	19	643256	289106	709659	1324331	9595.26
66	F6	19	725287	333870	801536	1.50267e+06	3562.95
67	F7	19	695262	314099	722098	1.36704e+06	15150.2
68	F8	19	662000	309756	742587	1.43527e+06	6272.62
69	F9	19	739439	317234	750276	1.46512e+06	-2594.72
70	F10	19	740256	310028	745396	1.46534e+06	6707.87
71	F11	19	928337	336576	799947	1.55884e+06	8524.35
72	F12	19	771640	290600	669898	1.42387e+06	9649.98
73	G1	19	962204	384238	876301	1.99229e+06	9669.4
74	G2	19	684217	275990	641126	1.41997e+06	12260.7
75	G3	19	509335	244045	616959	1.27223e+06	10079.3
76	G4	19	141952	18934.1	19916.4	14963.9	3704.07
77	G5	19	134848	16517	13211.4	12298.1	2050.59
78	G6	19	133351	16580.4	12562.9	13839.6	8018.74
79	G7	19	154418	20511.9	19017.4	17591.2	5972.2
80	G8	19	135256	19071.5	14865.5	14241.1	3546.88
81	G9	19	219919	29439.7	25071.5	21970.2	11415.9
82	G10	19	186984	21767.3	14812.9	15643.1	3903.71
83	G11	19	210263	24901.5	18962.8	17674.5	10178.8
84	G12	19	191489	20628.4	14251.2	13764.2	3272.76
85	H1	19	285542	34541.6	20145.6	24628.4	7115.81
86	H2	19	158337	16389.9	8933.01	12836.3	2617.34
87	H3	19	165674	20049.6	15012.5	14726.5	5311.35
88	H4	19	140194	15854.9	10264.6	10043.9	2760.05
89	H5	19	247977	29481.2	29588.5	21668.4	8957.03
90	H6	19	193846	23187	14942	14228.6	5092.84
91	H7	19	192927	24118.2	16041.5	17722.4	4462.87
92	H8	19	168913	17899.6	12833.6	12611.9	3368.07
93	H9	19	190505	21878	17150.9	16622.7	6338.86
94	H10	19	240355	27616.1	19864.5	20246.1	5710.06
95	H11	19	201048	24581.2	16655	17337.7	7766.07
96	H12	19	476716	82878.3	61779.1	80957.9	39205.5
1	A1	20	1.44731e+06	420390	617093	1.45045e+06	55751.3
2	A2	20	1.23228e+06	355578	626856	1.37939e+06	6479.74
3	A3	20	1.07758e+06	324547	611025	1.2755e+06	7000.39
4	A4	20	898374	298675	616487	1.25191e+06	7546.92
5	A5	20	854685	293323	619361	1.24418e+06	5985.06
6	A6	20	918090	298337	599712	1215602	10172.3
7	A7	20	1.02702e+06	297811	573436	1.15399e+06	6583.1
8	A8	20	1.03278e+06	306497	595028	1153123	11301.9
9	A9	20	701313	247383	538515	1.08476e+06	5916.93
10	A10	20	871798	272238	537246	1.10243e+06	8673.9
11	A11	20	658999	241076	502720	1.06213e+06	2931.1
12	A12	20	1.51322e+06	444003	815532	1.65905e+06	20227.5
13	B1	20	1.28652e+06	364789	592943	1371849	16871.6
14	B2	20	1.17075e+06	345476	624908	1.35925e+06	6102.78
15	B3	20	1.12557e+06	333642	632392	1.31751e+06	4990.29
16	B4	20	921988	313855	661774	1.32675e+06	5431.3
17	B5	20	823617	299218	666661	1.30571e+06	8400.61
18	B6	20	903170	301456	636846	1.24348e+06	3930.76
19	B7	20	1.03304e+06	302581	606136	1.18329e+06	7889.6
20	B8	20	833815	266457	555190	1.07542e+06	3619.37
21	B9	20	772611	263099	572921	1.13249e+06	3108.57
22	B10	20	877510	272445	537125	1.08678e+06	7853.26
23	B11	20	984052	348229	757750	1.5195e+06	7373.41
24	B12	20	1.93425e+06	613880	1176500	2.44686e+06	12500.9
25	C1	20	943586	334262	674039	1.48503e+06	41397.1
26	C2	20	913091	342987	762509	1.63358e+06	428061
27	C3	20	824983	318989	712322	1.44462e+06	14682.5
28	C4	20	779800	318605	754619	1.47974e+06	6270.82
29	C5	20	798827	325502	758423	1.45575e+06	17286.7
30	C6	20	757346	298300	692102	1.3327e+06	5874.57
31	C7	20	714192	290102	678972	1.30997e+06	5144.14
32	C8	20	691572	276225	663132	1.25572e+06	5046.06
33	C9	20	623460	247611	593498	1.14734e+06	1317.3
34	C10	20	775306	294362	693639	1.33715e+06	5837.57
35	C11	20	1.07223e+06	393268	907477	1.81007e+06	10398.4
36	C12	20	1.00665e+06	370621	726037	1.68471e+06	9328.58
37	D1	20	583518	217069	475188	1.01396e+06	4724.23
38	D2	20	859732	306998	667715	1.3541e+06	11480.8
39	D3	20	837168	326202	745781	1.47455e+06	10192.1
40	D4	20	819129	332432	800311	1.52057e+06	4696.69
41	D5	20	826783	340842	828450	1538648	8342.75
42	D6	20	794142	312344	741119	1.36854e+06	5035.97
43	D7	20	704233	292277	706298	1315756	4151.99
44	D8	20	688411	273605	658223	1.2463e+06	5245.93
45	D9	20	831540	325595	780994	1.44312e+06	7362.31
46	D10	20	851506	321534	749009	1.45247e+06	6171.62
47	D11	20	727565	281100	605515	1.29686e+06	5039.23
48	D12	20	589797	222703	480148	1072719	4900.4
49	E1	20	548859	231586	524372	1152292	5942.58
50	E2	20	627656	266997	625770	1.2792e+06	4157
51	E3	20	732334	283336	647129	1.25306e+06	19671.3
52	E4	20	696340	305571	734768	1.37665e+06	10050.8
53	E5	20	607265	288803	748466	1.37022e+06	5660.86
54	E6	20	700973	316081	781029	1.4149e+06	3042.25
55	E7	20	704876	320377	786825	1.44531e+06	6885.22
56	E8	20	784698	363934	886057	1.6643e+06	5931.02
57	E9	20	716458	335725	786358	1.4847e+06	9576.08
58	E10	20	726419	321944	785522	1.53148e+06	18118.2
59	E11	20	651733	273025	659044	1.34721e+06	6253.06
60	E12	20	392056	176455	409673	927132	1213.3
61	F1	20	753696	301622	646034	1.4088e+06	51562.3
62	F2	20	835880	330968	744148	1549405	7964
63	F3	20	671257	288905	689994	1.38914e+06	10924.4
64	F4	20	594506	264245	642765	1.26217e+06	3923.46
65	F5	20	641237	289659	708629	1.32393e+06	10411.8
66	F6	20	733292	332768	801354	1.50216e+06	3377.75
67	F7	20	699389	317104	722259	1.3682e+06	16677.5
68	F8	20	666469	310632	743520	1437411	4520.23
69	F9	20	741440	314171	748482	1.46684e+06	-3423.48
70	F10	20	742576	310515	746158	1.46655e+06	7617
71	F11	20	928244	336187	797756	1558639	9172.77
72	F12	20	773400	287396	671670	1.42418e+06	9168.76
73	G1	20	959408	383951	878473	1.99544e+06	10961.7
74	G2	20	684466	278008	640942	1.42047e+06	11205
75	G3	20	508167	243004	618572	1.27239e+06	9653.39
76	G4	20	140140	18280.6	22536.7	15581.6	4781.39
77	G5	20	134541	16619.7	14507.8	11948.1	4101.4
78	G6	20	132997	15800.5	12242.1	13913.9	9219.58
79	G7	20	153139	21314.9	18441.6	17531.4	5882.23
80	G8	20	135978	17797.2	15252.2	14858.6	2812.87
81	G9	20	220189	29810.1	23748.3	23019.9	12449.9
82	G10	20	184000	21930.1	15613.9	15776.1	3948.56
83	G11	20	212614	25521.7	18982.7	19128.6	10664.4
84	G12	20	192664	19435.1	13346.5	13835.3	4060.78
85	H1	20	283591	35857	21111	24756.9	7452.26
86	H2	20	157148	17003.9	8373.47	12589.5	2414.7
87	H3	20	163901	20218	14806.9	14495.2	5598.7
88	H4	20	139843	15281.5	11399.1	9985.4	2836.56
89	H5	20	246758	30138.3	29062.3	22636.2	6987.67
90	H6	20	195055	23455.5	14417.8	14320.5	5521.37
91	H7	20	193521	22811.1	17407.9	17589.1	4334.41
92	H8	20	166381	18523.9	12918.5	12670.4	3730.68
93	H9	20	188966	21863	17921	16022.5	6015.98
94	H10	20	238977	27215.6	18689.5	19341.7	4668.83
95	H11	20	202393	24195.5	16836.4	18387.1	8150.23
96	H12	20	476170	82335.1	61889.8	80689.8	38584.4
1	A1	21	1893169	488674	621134	1.4579e+06	55067.8
2	A2	21	1.66607e+06	411754	628457	1.38599e+06	6349.93
3	A3	21	1423431	365174	613478	1.28232e+06	7122.46
4	A4	21	1.10297e+06	325165	619558	1.25736e+06	6937.27
5	A5	21	1.0525e+06	315584	618197	1248796	5104.31
6	A6	21	1.15709e+06	325814	600218	1.22047e+06	9688.9
7	A7	21	1.38349e+06	337053	576954	1.15761e+06	3583.08
8	A8	21	1.31367e+06	340080	596682	1.15723e+06	13412.5
9	A9	21	839620	265689	541681	1090249	5442.45
10	A10	21	1.13985e+06	305532	539588	1.10902e+06	8129.58
11	A11	21	774475	258523	503913	1.06819e+06	4356.48
12	A12	21	1.76721e+06	485490	821772	1.66843e+06	20640.4
13	B1	21	1.726e+06	427298	593989	1.37855e+06	16867.2
14	B2	21	1.54074e+06	391491	626212	1.36435e+06	6748.58
15	B3	21	1.4999e+06	377497	632619	1.32267e+06	6531.86
16	B4	21	1.13214e+06	336240	663825	1.3326e+06	4995.63
17	B5	21	985751	318365	669074	1.3116e+06	7786.81
18	B6	21	1142604	327067	638082	1.24706e+06	6543.6
19	B7	21	1.41441e+06	343964	606618	1.1906e+06	8404.12
20	B8	21	1.08307e+06	292776	558744	1.07845e+06	4318.95
21	B9	21	944686	284633	575780	1138404	5413.84
22	B10	21	1.15753e+06	302307	538335	1.08991e+06	9352.42
23	B11	21	1.14151e+06	367966	760789	1.52582e+06	7673.41
24	B12	21	2.34121e+06	668869	1.18069e+06	2458365	11124.8
25	C1	21	952949	338276	676984	1.49111e+06	41856.5
26	C2	21	921395	346634	765370	1.6413e+06	423221
27	C3	21	836575	320376	714788	1.45269e+06	14829.8
28	C4	21	787794	319114	757380	1.4836e+06	6840.7
29	C5	21	804739	327927	764198	1.46222e+06	13350.1
30	C6	21	769692	302330	696338	1337195	5616.29
31	C7	21	726460	291162	682404	1.31762e+06	2935.1
32	C8	21	700009	277201	665393	1.25766e+06	5762.25
33	C9	21	629689	250689	600821	1.15765e+06	3542.23
34	C10	21	782486	297389	695678	1.34247e+06	4699.81
35	C11	21	1.07448e+06	395281	911444	1.818e+06	10195.1
36	C12	21	1.02317e+06	375397	728769	1.69197e+06	8855.1
[truncated: 18,972 more rows]

## Sheet: Amplification Data
Block Type	96-Well Block (0.2mL)
Calibration Background is expired	No
Calibration Background performed on	11-24-2020
Calibration Normalization FAM-ROX is expired	No
Calibration Normalization FAM-ROX performed on	11-24-2020
Calibration Normalization VIC-ROX is expired	No
Calibration Normalization VIC-ROX performed on	11-24-2020
Calibration Pure Dye CY3 is expired	Yes
Calibration Pure Dye CY3 performed on	03-26-2020
Calibration Pure Dye CY5 is expired	Yes
Calibration Pure Dye CY5 performed on	03-26-2020
Calibration Pure Dye FAM is expired	No
Calibration Pure Dye FAM performed on	11-24-2020
Calibration Pure Dye NED is expired	No
Calibration Pure Dye NED performed on	09-15-2020
Calibration Pure Dye ROX is expired	No
Calibration Pure Dye ROX performed on	11-24-2020
Calibration Pure Dye SYBR is expired	No
Calibration Pure Dye SYBR performed on	11-24-2020
Calibration Pure Dye TAMRA is expired	No
Calibration Pure Dye TAMRA performed on	11-24-2020
Calibration Pure Dye VIC is expired	No
Calibration Pure Dye VIC performed on	11-24-2020
Calibration ROI is expired	No
Calibration ROI performed on	11-24-2020
Calibration Uniformity is expired	No
Calibration Uniformity performed on	11-24-2020
Chemistry	SYBR_GREEN
Date Created	2021-05-17 17:42:46 PM EDT
Experiment Barcode
Experiment Comment
Experiment File Name	P:\ABI-2\Sapieha\Roberto\CNV B6\Choroid\2021-05-17 Adipoq-cre and Adipoq-cre-prdm16 Sham and CNV choro n7-9 Vegfr2 and Vegfa.eds
Experiment Name	2021-05-17 Adipoq-cre and Adipoq-cre-prdm16 Sham and CNV choro n7-9 Vegfr2 and Vegfa
Experiment Run End Time	2021-05-17 20:31:18 PM EDT
Experiment Type	Comparative Cт (ΔΔCт)
Instrument Name	278870006
Instrument Serial Number	278870006
Instrument Type	QuantStudio(TM) 7 Flex System
Passive Reference	ROX
Quantification Cycle Method	Ct
Signal Smoothing On	true
Stage/ Cycle where Analysis is performed	Stage 2, Step 2
User Name
Well	Cycle	Target Name	Rn	Delta Rn
1	1	Bact	0.606789	-0.00253396
1	2	Bact	0.608056	-0.00150777
1	3	Bact	0.60852	-0.00128499
1	4	Bact	0.611463	0.00141686
1	5	Bact	0.611261	0.000973979
1	6	Bact	0.609965	-0.000563306
1	7	Bact	0.609934	-0.000835364
1	8	Bact	0.611735	0.000724646
1	9	Bact	0.611352	0.000101457
1	10	Bact	0.611082	-0.000409675
1	11	Bact	0.611136	-0.000597451
1	12	Bact	0.61163	-0.000343498
1	13	Bact	0.613032	0.00081734
1	14	Bact	0.619845	0.00738897
1	15	Bact	0.627254	0.0145575
1	16	Bact	0.637089	0.0241515
1	17	Bact	0.660317	0.047138
1	18	Bact	0.709282	0.0958624
1	19	Bact	0.804669	0.191008
1	20	Bact	0.978567	0.364665
1	21	Bact	1.28481	0.67067
1	22	Bact	1.77067	1.15629
1	23	Bact	2.41555	1.80092
1	24	Bact	3.07105	2.45618
1	25	Bact	3.53432	2.91922
1	26	Bact	3.86333	3.24798
1	27	Bact	4.08749	3.4719
1	28	Bact	4.25394	3.63811
1	29	Bact	4.39768	3.78161
1	30	Bact	4.48491	3.86859
1	31	Bact	4.54903	3.93248
1	32	Bact	4.60639	3.98959
1	33	Bact	4.62739	4.01036
1	34	Bact	4.67074	4.05346
1	35	Bact	4.70353	4.08601
1	36	Bact	4.7358	4.11804
1	37	Bact	4.74618	4.12818
1	38	Bact	4.75463	4.13639
1	39	Bact	4.77128	4.15279
1	40	Bact	4.78033	4.16161
2	1	Bact	0.511464	0.00417562
2	2	Bact	0.510142	0.00386709
2	3	Bact	0.507712	0.0024507
2	4	Bact	0.508263	0.00401549
2	5	Bact	0.504314	0.00108079
2	6	Bact	0.498843	-0.0033772
2	7	Bact	0.497603	-0.00360282
2	8	Bact	0.497659	-0.00253343
2	9	Bact	0.496659	-0.00252021
2	10	Bact	0.496825	-0.00133999
2	11	Bact	0.497679	0.00052712
2	12	Bact	0.497816	0.00167834
2	13	Bact	0.498745	0.00362121
2	14	Bact	0.504259	0.010149
2	15	Bact	0.51319	0.0200931
2	16	Bact	0.525225	0.0331415
2	17	Bact	0.551467	0.0603975
2	18	Bact	0.601496	0.111441
2	19	Bact	0.696174	0.207132
2	20	Bact	0.872729	0.384701
2	21	Bact	1.18552	0.698506
2	22	Bact	1.68385	1.19785
2	23	Bact	2.3543	1.86931
2	24	Bact	3.04769	2.56372
2	25	Bact	3.55377	3.07081
2	26	Bact	3.90835	3.4264
2	27	Bact	4.14714	3.66621
2	28	Bact	4.32991	3.84999
2	29	Bact	4.48957	4.01066
2	30	Bact	4.57609	4.0982
2	31	Bact	4.65258	4.17571
2	32	Bact	4.73035	4.25448
2	33	Bact	4.7604	4.28555
2	34	Bact	4.80761	4.33377
2	35	Bact	4.84126	4.36843
2	36	Bact	4.87785	4.40604
2	37	Bact	4.89117	4.42038
2	38	Bact	4.89983	4.43005
2	39	Bact	4.92268	4.45391
2	40	Bact	4.93421	4.46646
3	1	Bact	0.512111	0.00323371
3	2	Bact	0.512199	0.00332911
3	3	Bact	0.5101	0.00123755
3	4	Bact	0.509427	0.000571799
3	5	Bact	0.508814	-3.38722e-05
3	6	Bact	0.508138	-0.000702963
3	7	Bact	0.508037	-0.000796511
3	8	Bact	0.508276	-0.000551029
3	9	Bact	0.507825	-0.000994278
3	10	Bact	0.508212	-0.000600081
3	11	Bact	0.509073	0.00026833
3	12	Bact	0.509243	0.00044491
3	13	Bact	0.509947	0.00115614
3	14	Bact	0.514389	0.00560542
3	15	Bact	0.521371	0.0125948
3	16	Bact	0.530275	0.0215057
3	17	Bact	0.549129	0.0403669
3	18	Bact	0.589491	0.0807365
3	19	Bact	0.670089	0.161342
3	20	Bact	0.819568	0.310828
3	21	Bact	1.08981	0.581079
3	22	Bact	1.53848	1.02976
3	23	Bact	2.17821	1.66949
3	24	Bact	2.89972	2.39101
3	25	Bact	3.46171	2.95301
3	26	Bact	3.86415	3.35545
3	27	Bact	4.13826	3.62957
3	28	Bact	4.34667	3.83799
3	29	Bact	4.52577	4.01709
3	30	Bact	4.63117	4.12251
3	31	Bact	4.71853	4.20987
3	32	Bact	4.80878	4.30012
3	33	Bact	4.84544	4.33679
3	34	Bact	4.88223	4.37359
3	35	Bact	4.9224	4.41377
3	36	Bact	4.97366	4.46504
3	37	Bact	4.98755	4.47893
3	38	Bact	4.9997	4.49109
3	39	Bact	5.02336	4.51475
3	40	Bact	5.04512	4.53652
4	1	Bact	0.511973	0.00345855
4	2	Bact	0.511935	0.00317057
4	3	Bact	0.51107	0.00205468
4	4	Bact	0.511123	0.00185718
4	5	Bact	0.510158	0.000641212
4	6	Bact	0.5093	-0.000466988
4	7	Bact	0.5091	-0.000917749
4	8	Bact	0.510243	-2.49023e-05
4	9	Bact	0.509282	-0.00123652
4	10	Bact	0.508609	-0.00216048
4	11	Bact	0.508238	-0.00278201
4	12	Bact	0.508378	-0.00289255
4	13	Bact	0.509418	-0.00210299
4	14	Bact	0.514226	0.00245512
4	15	Bact	0.517598	0.00557599
4	16	Bact	0.521174	0.0089016
4	17	Bact	0.531705	0.0191817
4	18	Bact	0.555093	0.0423195
4	19	Bact	0.600605	0.0875807
4	20	Bact	0.687651	0.174377
4	21	Bact	0.851964	0.338439
4	22	Bact	1.14532	0.631546
4	23	Bact	1.62607	1.11204
4	24	Bact	2.30784	1.79356
4	25	Bact	3.04888	2.53435
4	26	Bact	3.63821	3.12343
4	27	Bact	4.02248	3.50745
4	28	Bact	4.29004	3.77476
4	29	Bact	4.5038	3.98827
4	30	Bact	4.63245	4.11667
4	31	Bact	4.73203	4.21599
4	32	Bact	4.8276	4.31132
4	33	Bact	4.87473	4.35819
4	34	Bact	4.92505	4.40827
4	35	Bact	4.96753	4.4505
4	36	Bact	5.01125	4.49397
4	37	Bact	5.02577	4.50824
4	38	Bact	5.04163	4.52385
4	39	Bact	5.07028	4.55225
4	40	Bact	5.08886	4.57058
5	1	Bact	0.486604	0.0035487
5	2	Bact	0.485897	0.00226454
5	3	Bact	0.48487	0.000659576
5	4	Bact	0.48644	0.00165278
5	5	Bact	0.485481	0.000116041
5	6	Bact	0.485596	-0.000346565
5	7	Bact	0.486253	-0.000266829
5	8	Bact	0.487882	0.000784641
5	9	Bact	0.487464	-0.00021095
5	10	Bact	0.486947	-0.0013056
5	11	Bact	0.486378	-0.00245214
5	12	Bact	0.487139	-0.00226834
5	13	Bact	0.487961	-0.00202454
5	14	Bact	0.491524	0.000961697
5	15	Bact	0.495841	0.00470023
5	16	Bact	0.500046	0.00832826
5	17	Bact	0.509088	0.016793
5	18	Bact	0.530456	0.0375831
5	19	Bact	0.573742	0.0802913
5	20	Bact	0.657039	0.163011
5	21	Bact	0.816071	0.321465
5	22	Bact	1.09894	0.603755
5	23	Bact	1.56905	1.07329
5	24	Bact	2.2437	1.74736
5	25	Bact	2.98505	2.48813
5	26	Bact	3.58603	3.08853
5	27	Bact	3.98092	3.48284
5	28	Bact	4.25917	3.76053
5	29	Bact	4.47271	3.97348
5	30	Bact	4.60802	4.10822
5	31	Bact	4.70805	4.20767
5	32	Bact	4.80821	4.30725
5	33	Bact	4.84954	4.34801
5	34	Bact	4.89608	4.39397
5	35	Bact	4.94084	4.43815
5	36	Bact	4.9943	4.49104
5	37	Bact	5.01013	4.50629
5	38	Bact	5.02083	4.51641
5	39	Bact	5.04725	4.54224
5	40	Bact	5.06803	4.56245
6	1	Bact	0.507136	0.00226739
6	2	Bact	0.507643	0.00190883
6	3	Bact	0.508627	0.00202783
6	4	Bact	0.509161	0.00169645
6	5	Bact	0.50897	0.000640335
6	6	Bact	0.508577	-0.00061885
6	7	Bact	0.508761	-0.00129993
6	8	Bact	0.510362	-0.000564625
6	9	Bact	0.510968	-0.000823287
6	10	Bact	0.510703	-0.00195438
6	11	Bact	0.511245	-0.00227748
6	12	Bact	0.513133	-0.00125547
6	13	Bact	0.513936	-0.0013172
6	14	Bact	0.516865	0.000745619
6	15	Bact	0.521985	0.005001
6	16	Bact	0.527941	0.010091
6	17	Bact	0.539765	0.0210494
6	18	Bact	0.567219	0.0476387
6	19	Bact	0.622285	0.101839
6	20	Bact	0.725819	0.204508
6	21	Bact	0.9214	0.399223
6	22	Bact	1.26224	0.739194
6	23	Bact	1.80121	1.2773
6	24	Bact	2.51429	1.98952
6	25	Bact	3.21439	2.68875
6	26	Bact	3.72476	3.19825
6	27	Bact	4.05377	3.5264
6	28	Bact	4.28838	3.76015
6	29	Bact	4.47714	3.94804
6	30	Bact	4.59223	4.06227
6	31	Bact	4.67477	4.14393
6	32	Bact	4.75983	4.22813
6	33	Bact	4.79505	4.26249
6	34	Bact	4.84064	4.30721
6	35	Bact	4.8784	4.3441
6	36	Bact	4.91629	4.38113
6	37	Bact	4.92732	4.3913
6	38	Bact	4.93975	4.40286
6	39	Bact	4.96614	4.42839
6	40	Bact	4.98673	4.44811
7	1	Bact	0.512062	0.000343421
7	2	Bact	0.511008	-0.00101813
7	3	Bact	0.510762	-0.00157252
7	4	Bact	0.513802	0.00116006
7	5	Bact	0.513875	0.000925331
7	6	Bact	0.513513	0.000255253
7	7	Bact	0.513781	0.000215077
7	8	Bact	0.515056	0.00118234
7	9	Bact	0.514098	-8.36067e-05
7	10	Bact	0.513469	-0.00102059
7	11	Bact	0.513317	-0.0014811
7	12	Bact	0.513497	-0.0016089
7	13	Bact	0.514303	-0.00111096
7	14	Bact	0.518861	0.00313962
7	15	Bact	0.525399	0.00936944
7	16	Bact	0.534237	0.0178995
7	17	Bact	0.555406	0.0387604
7	18	Bact	0.600614	0.0836614
7	19	Bact	0.69284	0.175579
7	20	Bact	0.862296	0.344727
7	21	Bact	1.16571	0.647829
7	22	Bact	1.65452	1.13634
7	23	Bact	2.32902	1.81053
7	24	Bact	3.05225	2.53345
7	25	Bact	3.58602	3.06691
7	26	Bact	3.95641	3.437
7	27	Bact	4.21082	3.6911
7	28	Bact	4.39631	3.87627
7	29	Bact	4.5521	4.03176
7	30	Bact	4.64336	4.12271
7	31	Bact	4.71795	4.19699
7	32	Bact	4.79769	4.27643
7	33	Bact	4.8247	4.30313
7	34	Bact	4.86488	4.343
7	35	Bact	4.8912	4.36901
7	36	Bact	4.9231	4.40061
7	37	Bact	4.93604	4.41324
7	38	Bact	4.94847	4.42536
7	39	Bact	4.96686	4.44344
7	40	Bact	4.97468	4.45095
8	1	Bact	0.576793	-0.00173812
8	2	Bact	0.577417	-0.00178261
8	3	Bact	0.57896	-0.000907586
8	4	Bact	0.581873	0.00133692
8	5	Bact	0.581361	0.000156716
8	6	Bact	0.581847	-2.57622e-05
8	7	Bact	0.582103	-0.000438315
8	8	Bact	0.583486	0.000276674
8	9	Bact	0.583447	-0.000431279
8	10	Bact	0.584128	-0.000418433
8	11	Bact	0.585395	0.000179849
8	12	Bact	0.585721	-0.000162548
8	13	Bact	0.586985	0.000433767
8	14	Bact	0.593636	0.00641596
8	15	Bact	0.600336	0.0124477
8	16	Bact	0.608327	0.0197706
8	17	Bact	0.623883	0.0346581
8	18	Bact	0.659203	0.0693098
8	19	Bact	0.729661	0.139099
8	20	Bact	0.861376	0.270146
8	21	Bact	1.10343	0.511533
8	22	Bact	1.51235	0.919779
8	23	Bact	2.12289	1.52966
8	24	Bact	2.86211	2.26821
8	25	Bact	3.49091	2.89634
8	26	Bact	3.93196	3.33672
8	27	Bact	4.23513	3.63922
8	28	Bact	4.45849	3.86191
8	29	Bact	4.6417	4.04446
8	30	Bact	4.74141	4.1435
8	31	Bact	4.82744	4.22886
8	32	Bact	4.92119	4.32194
8	33	Bact	4.95238	4.35246
8	34	Bact	4.99031	4.38973
8	35	Bact	5.02756	4.4263
8	36	Bact	5.07305	4.47113
8	37	Bact	5.08495	4.48235
8	38	Bact	5.09044	4.48718
8	39	Bact	5.11717	4.51324
8	40	Bact	5.13289	4.5283
9	1	Bact	0.479135	0.00624977
9	2	Bact	0.477705	0.00365502
9	3	Bact	0.477045	0.00182986
9	4	Bact	0.478732	0.00235136
9	5	Bact	0.478415	0.000869038
9	6	Bact	0.478654	-5.63357e-05
9	7	Bact	0.479058	-0.000817945
9	8	Bact	0.48078	-0.00026107
9	9	Bact	0.480236	-0.00196998
9	10	Bact	0.481648	-0.00172394
9	11	Bact	0.48178	-0.00275633
9	12	Bact	0.48305	-0.00265159
9	13	Bact	0.48425	-0.00261757
9	14	Bact	0.4888	0.000768055
9	15	Bact	0.492485	0.00328768
9	16	Bact	0.494112	0.00374877
9	17	Bact	0.498033	0.0065053
9	18	Bact	0.515479	0.0227857
9	19	Bact	0.549262	0.0554037
9	20	Bact	0.616451	0.121427
9	21	Bact	0.745194	0.249005
9	22	Bact	0.977723	0.480369
9	23	Bact	1.37713	0.878614
9	24	Bact	1.98799	1.48831
9	25	Bact	2.72631	2.22546
9	26	Bact	3.3912	2.88919
9	27	Bact	3.841	3.33782
9	28	Bact	4.1591	3.65475
9	29	Bact	4.41212	3.90661
9	30	Bact	4.56838	4.06171
9	31	Bact	4.68433	4.17649
9	32	Bact	4.78507	4.27606
9	33	Bact	4.83335	4.32318
9	34	Bact	4.89179	4.38046
9	35	Bact	4.94122	4.42872
9	36	Bact	4.99427	4.4806
9	37	Bact	5.00919	4.49436
9	38	Bact	5.02647	4.51048
9	39	Bact	5.05972	4.54255
9	40	Bact	5.08301	4.56469
10	1	Bact	0.498414	-0.00053954
10	2	Bact	0.497986	-0.000151398
10	3	Bact	0.497973	0.00065204
10	4	Bact	0.497401	0.000896654
10	5	Bact	0.495298	-0.000390184
10	6	Bact	0.49393	-0.000941232
10	7	Bact	0.49357	-0.00048523
10	8	Bact	0.493515	0.000276484
10	9	Bact	0.492013	-0.000408764
10	10	Bact	0.491003	-0.000602691
10	11	Bact	0.490935	0.000146566
10	12	Bact	0.489771	-0.00020123
10	13	Bact	0.490213	0.00105759
10	14	Bact	0.494764	0.00642448
10	15	Bact	0.50101	0.0134871
10	16	Bact	0.508194	0.0214878
10	17	Bact	0.524799	0.0389094
10	18	Bact	0.559972	0.0748992
10	19	Bact	0.63043	0.146173
10	20	Bact	0.764079	0.280639
10	21	Bact	1.00407	0.521451
10	22	Bact	1.40304	0.921235
10	23	Bact	1.98778	1.50679
10	24	Bact	2.66657	2.18639
10	25	Bact	3.21668	2.73733
10	26	Bact	3.59996	3.12142
10	27	Bact	3.85266	3.37494
10	28	Bact	4.03417	3.55727
10	29	Bact	4.18887	3.71278
10	30	Bact	4.28149	3.80621
10	31	Bact	4.35113	3.87668
10	32	Bact	4.42467	3.95102
10	33	Bact	4.45334	3.98052
10	34	Bact	4.49551	4.0235
10	35	Bact	4.52711	4.05592
10	36	Bact	4.56106	4.09069
10	37	Bact	4.57494	4.10538
10	38	Bact	4.58416	4.11541
10	39	Bact	4.60714	4.13922
10	40	Bact	4.62702	4.15991
11	1	Bact	0.492624	0.00710983
11	2	Bact	0.49213	0.00642852
11	3	Bact	0.490934	0.00504646
11	4	Bact	0.489693	0.00361914
11	5	Bact	0.486791	0.000530599
11	6	Bact	0.484212	-0.0022356
11	7	Bact	0.483822	-0.0028124
11	8	Bact	0.484406	-0.00241487
11	9	Bact	0.48362	-0.00338693
11	10	Bact	0.485465	-0.00172882
11	11	Bact	0.486923	-0.000457163
11	12	Bact	0.485503	-0.00206393
11	13	Bact	0.485462	-0.0022918
11	14	Bact	0.488108	0.000167602
11	15	Bact	0.491406	0.00327941
11	16	Bact	0.493061	0.0047483
11	17	Bact	0.499323	0.0108238
11	18	Bact	0.512371	0.0236851
11	19	Bact	0.540245	0.0513723
11	20	Bact	0.595456	0.106396
11	21	Bact	0.704483	0.215238
11	22	Bact	0.901921	0.412489
11	23	Bact	1.24293	0.753312
11	24	Bact	1.78325	1.29344
11	25	Bact	2.46515	1.97516
11	26	Bact	3.13352	2.64334
11	27	Bact	3.60954	3.11917
11	28	Bact	3.94179	3.45124
11	29	Bact	4.19426	3.70352
11	30	Bact	4.34928	3.85835
11	31	Bact	4.46733	3.97622
11	32	Bact	4.57939	4.08809
11	33	Bact	4.6277	4.13622
11	34	Bact	4.68268	4.19101
11	35	Bact	4.72822	4.23636
11	36	Bact	4.78861	4.29657
11	37	Bact	4.80583	4.3136
11	38	Bact	4.82085	4.32843
11	39	Bact	4.85273	4.36012
11	40	Bact	4.87375	4.38096
12	1	Bact	0.680117	-0.0109799
12	2	Bact	0.682855	-0.0102244
12	3	Bact	0.691701	-0.00336141
12	4	Bact	0.698235	0.00119021
12	5	Bact	0.701715	0.0026871
12	6	Bact	0.702457	0.0014467
12	7	Bact	0.703517	0.000524001
12	8	Bact	0.707956	0.00298017
12	9	Bact	0.70776	0.000801532
12	10	Bact	0.707282	-0.00165921
12	11	Bact	0.708502	-0.00242271
12	12	Bact	0.709557	-0.00334988
12	13	Bact	0.710425	-0.00446475
12	14	Bact	0.71533	-0.00154278
12	15	Bact	0.722026	0.00317074
12	16	Bact	0.724838	0.00400029
12	17	Bact	0.734486	0.0116658
12	18	Bact	0.756308	0.0315048
12	19	Bact	0.800465	0.0736792
12	20	Bact	0.882577	0.153808
12	21	Bact	1.03867	0.307918
12	22	Bact	1.32029	0.587555
12	23	Bact	1.78355	1.04884
12	24	Bact	2.4556	1.7189
12	25	Bact	3.19963	2.46095
12	26	Bact	3.80449	3.06382
12	27	Bact	4.19561	3.45297
12	28	Bact	4.47474	3.73011
12	29	Bact	4.70006	3.95345
12	30	Bact	4.83581	4.08722
12	31	Bact	4.94091	4.19033
12	32	Bact	5.03868	4.28612
12	33	Bact	5.08194	4.32739
12	34	Bact	5.13867	4.38214
12	35	Bact	5.18159	4.42308
12	36	Bact	5.22485	4.46435
12	37	Bact	5.24071	4.47824
12	38	Bact	5.2537	4.48924
12	39	Bact	5.28276	4.51632
12	40	Bact	5.30616	4.53774
13	1	Bact	0.546831	0.0047697
13	2	Bact	0.545067	0.00309124
13	3	Bact	0.543307	0.00141666
13	4	Bact	0.543496	0.00169061
13	5	Bact	0.541553	-0.000166597
13	6	Bact	0.540378	-0.00125628
13	7	Bact	0.539956	-0.0015925
13	8	Bact	0.540213	-0.00124994
13	9	Bact	0.540112	-0.0012653
13	10	Bact	0.541355	6.22229e-05
13	11	Bact	0.541636	0.000429101
13	12	Bact	0.541687	0.000565607
13	13	Bact	0.542402	0.00136641
13	14	Bact	0.547097	0.00614647
13	15	Bact	0.555931	0.0150661
13	16	Bact	0.567578	0.0267983
13	17	Bact	0.59186	0.0511659
13	18	Bact	0.641995	0.101386
13	19	Bact	0.739274	0.198751
13	20	Bact	0.92073	0.380293
13	21	Bact	1.23945	0.699095
13	22	Bact	1.74947	1.20921
13	23	Bact	2.43134	1.89116
13	24	Bact	3.1275	2.5874
13	25	Bact	3.62177	3.08176
13	26	Bact	3.97153	3.4316
13	27	Bact	4.21139	3.67155
13	28	Bact	4.38905	3.84929
13	29	Bact	4.54368	4.00401
13	30	Bact	4.62934	4.08976
13	31	Bact	4.69764	4.15814
13	32	Bact	4.76406	4.22465
13	33	Bact	4.79388	4.25455
13	34	Bact	4.83404	4.2948
13	35	Bact	4.86841	4.32925
13	36	Bact	4.90202	4.36295
13	37	Bact	4.9134	4.37441
13	38	Bact	4.92768	4.38878
13	39	Bact	4.9498	4.41099
13	40	Bact	4.96147	4.42274
14	1	Bact	0.537939	0.00603802
14	2	Bact	0.536613	0.00517457
14	3	Bact	0.534269	0.00329367
14	4	Bact	0.533424	0.00291165
14	5	Bact	0.53091	0.000861529
14	6	Bact	0.527911	-0.00167526
14	7	Bact	0.527139	-0.00198385
14	8	Bact	0.526527	-0.00213234
14	9	Bact	0.524948	-0.0032484
14	10	Bact	0.524796	-0.00293781
14	11	Bact	0.525131	-0.00213966
14	12	Bact	0.526776	-3.12855e-05
14	13	Bact	0.527802	0.00145732
14	14	Bact	0.531506	0.00562445
14	15	Bact	0.537963	0.0125442
14	16	Bact	0.546312	0.0213568
14	17	Bact	0.566166	0.0416735
14	18	Bact	0.606194	0.0821643
14	19	Bact	0.688041	0.164475
14	20	Bact	0.838532	0.315429
14	21	Bact	1.11071	0.588073
14	22	Bact	1.5606	1.03842
14	23	Bact	2.19603	1.67432
14	24	Bact	2.90672	2.38547
14	25	Bact	3.4579	2.93711
14	26	Bact	3.84674	3.32641
14	27	Bact	4.11427	3.59441
14	28	Bact	4.30527	3.78587
14	29	Bact	4.46891	3.94997
14	30	Bact	4.57573	4.05725
14	31	Bact	4.65791	4.1399
14	32	Bact	4.73499	4.21744
14	33	Bact	4.76821	4.25113
14	34	Bact	4.80883	4.29221
14	35	Bact	4.84594	4.32978
14	36	Bact	4.88588	4.37018
14	37	Bact	4.89648	4.38125
14	38	Bact	4.90888	4.39411
14	39	Bact	4.93624	4.42194
14	40	Bact	4.94879	4.43495
15	1	Bact	0.500938	0.00685819
15	2	Bact	0.499931	0.00500905
15	3	Bact	0.498509	0.00274579
15	4	Bact	0.499113	0.00250747
15	5	Bact	0.498147	0.000700327
15	6	Bact	0.496869	-0.00141917
15	7	Bact	0.496795	-0.00233585
15	8	Bact	0.497403	-0.00256872
15	9	Bact	0.497295	-0.00351934
15	10	Bact	0.501227	-0.000428856
15	11	Bact	0.502773	0.000275861
15	12	Bact	0.503329	-1.017e-05
15	13	Bact	0.504221	4.02073e-05
15	14	Bact	0.509035	0.00401245
15	15	Bact	0.515901	0.010036
15	16	Bact	0.524574	0.0178676
15	17	Bact	0.545676	0.0381276
15	18	Bact	0.587871	0.0794813
15	19	Bact	0.669835	0.160603
15	20	Bact	0.827927	0.317853
15	21	Bact	1.1099	0.598987
15	22	Bact	1.57057	1.05881
15	23	Bact	2.21704	1.70444
15	24	Bact	2.92019	2.40674
15	25	Bact	3.45002	2.93574
15	26	Bact	3.82837	3.31324
15	27	Bact	4.095	3.57903
15	28	Bact	4.29589	3.77909
15	29	Bact	4.46001	3.94236
15	30	Bact	4.55786	4.03937
15	31	Bact	4.63561	4.11628
15	32	Bact	4.71459	4.19441
15	33	Bact	4.75107	4.23006
15	34	Bact	4.7985	4.27664
15	35	Bact	4.83444	4.31174
15	36	Bact	4.88023	4.35669
15	37	Bact	4.89379	4.36941
15	38	Bact	4.90492	4.3797
15	39	Bact	4.93024	4.40418
15	40	Bact	4.95067	4.42376
16	1	Bact	0.495129	0.00353964
16	2	Bact	0.494189	0.00209229
16	3	Bact	0.49345	0.000845997
16	4	Bact	0.495014	0.00190297
16	5	Bact	0.494493	0.000875093
16	6	Bact	0.494108	-1.69447e-05
16	7	Bact	0.49412	-0.000512254
16	8	Bact	0.49439	-0.000749744
16	9	Bact	0.494151	-0.0014962
16	10	Bact	0.495075	-0.00107839
16	11	Bact	0.495446	-0.00121476
16	12	Bact	0.494573	-0.0025952
16	13	Bact	0.495227	-0.002448
16	14	Bact	0.499756	0.00157302
16	15	Bact	0.503604	0.00491443
16	16	Bact	0.507116	0.00791899
16	17	Bact	0.517105	0.0174011
16	18	Bact	0.538914	0.0387031
16	19	Bact	0.581876	0.0811575
16	20	Bact	0.664304	0.163078
16	21	Bact	0.821601	0.319869
16	22	Bact	1.10418	0.601937
16	23	Bact	1.5698	1.06706
16	24	Bact	2.23597	1.73272
16	25	Bact	2.96421	2.46045
16	26	Bact	3.54725	3.04298
16	27	Bact	3.92903	3.42425
16	28	Bact	4.20002	3.69474
16	29	Bact	4.41946	3.91367
16	30	Bact	4.53854	4.03225
16	31	Bact	4.63877	4.13196
16	32	Bact	4.73782	4.23051
16	33	Bact	4.78262	4.27481
16	34	Bact	4.83695	4.32863
16	35	Bact	4.87625	4.36742
16	36	Bact	4.92294	4.4136
16	37	Bact	4.93896	4.42911
16	38	Bact	4.95194	4.44158
16	39	Bact	4.97414	4.46328
16	40	Bact	4.99092	4.47956
17	1	Bact	0.463971	0.00195673
17	2	Bact	0.464262	0.00174655
17	3	Bact	0.464955	0.00193796
17	4	Bact	0.465608	0.00208902
17	5	Bact	0.464672	0.000651967
17	6	Bact	0.464157	-0.000364604
17	7	Bact	0.464344	-0.000679567
17	8	Bact	0.465393	-0.000132082
17	9	Bact	0.464797	-0.00122936
17	10	Bact	0.465665	-0.000863456
17	11	Bact	0.465348	-0.00168202
17	12	Bact	0.463559	-0.0039724
17	13	Bact	0.46408	-0.0039531
17	14	Bact	0.468743	0.000208065
17	15	Bact	0.471951	0.00291455
17	16	Bact	0.474613	0.00507503
17	17	Bact	0.481008	0.0109688
17	18	Bact	0.497928	0.0273867
17	19	Bact	0.531514	0.0604714
17	20	Bact	0.597003	0.125459
17	21	Bact	0.722249	0.250203
17	22	Bact	0.952986	0.480438
17	23	Bact	1.34721	0.874165
17	24	Bact	1.95062	1.47707
17	25	Bact	2.68601	2.21196
17	26	Bact	3.35009	2.87554
17	27	Bact	3.79673	3.32167
17	28	Bact	4.10633	3.63078
17	29	Bact	4.34703	3.87097
17	30	Bact	4.49193	4.01537
17	31	Bact	4.60322	4.12616
17	32	Bact	4.71297	4.2354
17	33	Bact	4.7593	4.28124
17	34	Bact	4.80262	4.32405
17	35	Bact	4.84579	4.36672
17	36	Bact	4.9059	4.42633
17	37	Bact	4.92133	4.44126
17	38	Bact	4.93531	4.45474
17	39	Bact	4.96384	4.48277
17	40	Bact	4.98753	4.50595
18	1	Bact	0.472243	0.000230344
18	2	Bact	0.471889	-0.000308568
18	3	Bact	0.472914	0.000531712
18	4	Bact	0.473018	0.000450563
18	5	Bact	0.473062	0.000309632
18	6	Bact	0.473093	0.000155736
18	7	Bact	0.473202	7.92963e-05
18	8	Bact	0.472931	-0.000376646
18	9	Bact	0.47231	-0.00118202
18	10	Bact	0.473476	-0.000201044
18	11	Bact	0.473183	-0.000678801
18	12	Bact	0.472565	-0.0014817
18	13	Bact	0.473264	-0.000968145
18	14	Bact	0.477778	0.00336142
18	15	Bact	0.48282	0.00821795
18	16	Bact	0.489059	0.014272
18	17	Bact	0.50101	0.026039
18	18	Bact	0.527008	0.0518517
18	19	Bact	0.580761	0.10542
18	20	Bact	0.682846	0.20732
18	21	Bact	0.87406	0.398349
18	22	Bact	1.20647	0.73057
18	23	Bact	1.73032	1.25424
18	24	Bact	2.42227	1.946
18	25	Bact	3.09244	2.61599
18	26	Bact	3.58109	3.10445
18	27	Bact	3.90513	3.42831
18	28	Bact	4.13785	3.66084
18	29	Bact	4.32693	3.84974
18	30	Bact	4.43324	3.95586
18	31	Bact	4.52527	4.04771
18	32	Bact	4.62566	4.14791
18	33	Bact	4.66634	4.18841
18	34	Bact	4.70969	4.23158
18	35	Bact	4.74853	4.27023
18	36	Bact	4.79082	4.31233
18	37	Bact	4.80818	4.32951
18	38	Bact	4.82109	4.34223
18	39	Bact	4.8442	4.36516
18	40	Bact	4.86124	4.38202
19	1	Bact	0.479202	0.00436938
19	2	Bact	0.478074	0.00383832
19	3	Bact	0.47533	0.00169096
19	4	Bact	0.47446	0.00141835
19	5	Bact	0.472716	0.000271422
19	6	Bact	0.470239	-0.00160876
19	7	Bact	0.469818	-0.00143282
19	8	Bact	0.469984	-0.000669382
19	9	Bact	0.469018	-0.00103844
19	10	Bact	0.468253	-0.00120692
19	11	Bact	0.468201	-0.000661787
19	12	Bact	0.468723	0.0004571
19	13	Bact	0.470449	0.00278027
19	14	Bact	0.475081	0.00800934
19	15	Bact	0.483009	0.0165346
19	16	Bact	0.492924	0.0270457
19	17	Bact	0.515387	0.0501065
19	18	Bact	0.564637	0.0999534
19	19	Bact	0.662399	0.198312
19	20	Bact	0.84108	0.37759
19	21	Bact	1.15609	0.693196
19	22	Bact	1.65736	1.19506
19	23	Bact	2.32869	1.86699
19	24	Bact	3.02446	2.56336
19	25	Bact	3.52086	3.06035
19	26	Bact	3.86806	3.40815
19	27	Bact	4.09909	3.63978
19	28	Bact	4.27775	3.81903
19	29	Bact	4.43558	3.97746
19	30	Bact	4.52471	4.06719
19	31	Bact	4.59484	4.13791
19	32	Bact	4.67367	4.21735
19	33	Bact	4.69831	4.24259
19	34	Bact	4.7305	4.27537
19	35	Bact	4.76439	4.30985
19	36	Bact	4.80299	4.34905
19	37	Bact	4.81607	4.36273
19	38	Bact	4.82758	4.37483
19	39	Bact	4.8483	4.39616
19	40	Bact	4.85725	4.4057
20	1	Bact	0.488277	0.00492936
20	2	Bact	0.488352	0.00492137
20	3	Bact	0.485934	0.00242044
20	4	Bact	0.484986	0.00138989
20	5	Bact	0.483774	9.5032e-05
20	6	Bact	0.483633	-0.000128524
20	7	Bact	0.483537	-0.000306751
20	8	Bact	0.482767	-0.00115952
20	9	Bact	0.481435	-0.00257407
20	10	Bact	0.481295	-0.00279754
20	11	Bact	0.482208	-0.00196663
20	12	Bact	0.483423	-0.000834775
20	13	Bact	0.484724	0.000383534
20	14	Bact	0.489902	0.00547892
20	15	Bact	0.495081	0.010575
20	16	Bact	0.50172	0.0171316
20	17	Bact	0.51791	0.0332381
20	18	Bact	0.549994	0.0652403
20	19	Bact	0.617221	0.132384
20	20	Bact	0.742631	0.257712
20	21	Bact	0.973341	0.488339
20	22	Bact	1.36914	0.884059
20	23	Bact	1.9672	1.48203
20	24	Bact	2.70522	2.21997
20	25	Bact	3.35322	2.86788
20	26	Bact	3.81055	3.32514
20	27	Bact	4.12102	3.63552
20	28	Bact	4.345	3.85942
20	29	Bact	4.53255	4.04689
20	30	Bact	4.64252	4.15678
20	31	Bact	4.72523	4.2394
20	32	Bact	4.81436	4.32845
20	33	Bact	4.85226	4.36626
20	34	Bact	4.89786	4.41178
20	35	Bact	4.93502	4.44886
20	36	Bact	4.97628	4.49004
20	37	Bact	4.98682	4.5005
20	38	Bact	4.99903	4.51263
20	39	Bact	5.02495	4.53846
20	40	Bact	5.04138	4.55481
21	1	Bact	0.486552	0.00539862
21	2	Bact	0.485514	0.00390001
21	3	Bact	0.48505	0.0029745
21	4	Bact	0.484672	0.00213541
21	5	Bact	0.48336	0.000362917
21	6	Bact	0.482335	-0.00112362
21	7	Bact	0.482486	-0.00143381
21	8	Bact	0.483774	-0.000607122
21	9	Bact	0.483274	-0.00156744
21	10	Bact	0.48274	-0.00256251
21	11	Bact	0.483039	-0.00272485
21	12	Bact	0.484745	-0.00147941
21	13	Bact	0.485852	-0.000834133
21	14	Bact	0.48939	0.0022434
21	15	Bact	0.492225	0.00461668
21	16	Bact	0.494909	0.00683984
21	17	Bact	0.505409	0.0168791
21	18	Bact	0.526932	0.0379411
21	19	Bact	0.568342	0.0788901
21	20	Bact	0.648777	0.158863
21	21	Bact	0.802209	0.311835
21	22	Bact	1.07808	0.587248
21	23	Bact	1.53286	1.04157
21	24	Bact	2.19466	1.7029
21	25	Bact	2.92948	2.43726
21	26	Bact	3.52304	3.03036
21	27	Bact	3.92197	3.42883
21	28	Bact	4.21094	3.71734
21	29	Bact	4.44507	3.95101
21	30	Bact	4.58502	4.0905
21	31	Bact	4.6929	4.19792
21	32	Bact	4.79528	4.29984
21	33	Bact	4.83968	4.34377
21	34	Bact	4.89548	4.39911
21	35	Bact	4.94608	4.44925
21	36	Bact	4.99515	4.49786
21	37	Bact	5.00602	4.50827
21	38	Bact	5.02182	4.52361
21	39	Bact	5.05316	4.55449
21	40	Bact	5.0694	4.57026
22	1	Bact	0.486327	-0.000535646
22	2	Bact	0.486207	-0.000506366
22	3	Bact	0.486811	0.000246842
22	4	Bact	0.486818	0.000403676
22	5	Bact	0.486411	0.000145423
22	6	Bact	0.485923	-0.000192939
22	7	Bact	0.485926	-4.06347e-05
22	8	Bact	0.486302	0.000484794
22	9	Bact	0.484689	-0.000979648
22	10	Bact	0.484179	-0.00133959
22	11	Bact	0.485177	-0.000192421
22	12	Bact	0.485448	0.000227716
22	13	Bact	0.486308	0.00123678
22	14	Bact	0.491369	0.00644734
22	15	Bact	0.498347	0.0135746
22	16	Bact	0.507201	0.0225778
22	17	Bact	0.523783	0.0393093
22	18	Bact	0.56246	0.0781354
22	19	Bact	0.638701	0.154526
22	20	Bact	0.779358	0.295332
22	21	Bact	1.03504	0.551161
22	22	Bact	1.46812	0.984397
22	23	Bact	2.10239	1.61881
22	24	Bact	2.84264	2.35921
22	25	Bact	3.44499	2.96171
22	26	Bact	3.86561	3.38248
22	27	Bact	4.15031	3.66733
22	28	Bact	4.35478	3.87195
22	29	Bact	4.52144	4.03876
22	30	Bact	4.62646	4.14393
22	31	Bact	4.71101	4.22863
22	32	Bact	4.79896	4.31672
22	33	Bact	4.82837	4.34629
22	34	Bact	4.86422	4.38228
22	35	Bact	4.90049	4.41871
22	36	Bact	4.94704	4.4654
22	37	Bact	4.96496	4.48347
22	38	Bact	4.97396	4.49262
22	39	Bact	4.99633	4.51514
22	40	Bact	5.00694	4.5259
23	1	Bact	0.523858	0.00639326
23	2	Bact	0.522983	0.00581499
23	3	Bact	0.52153	0.00465944
23	4	Bact	0.521593	0.00501995
23	5	Bact	0.518227	0.00195068
23	6	Bact	0.513183	-0.00279652
23	7	Bact	0.512211	-0.00347117
23	8	Bact	0.512701	-0.00268366
23	9	Bact	0.511938	-0.0031497
23	10	Bact	0.512503	-0.00228721
23	11	Bact	0.512093	-0.00240062
23	12	Bact	0.511226	-0.00297037
23	13	Bact	0.511616	-0.00228329
23	14	Bact	0.5144	0.000797625
23	15	Bact	0.516621	0.00331587
23	16	Bact	0.519307	0.00629898
23	17	Bact	0.525179	0.0124681
23	18	Bact	0.538167	0.0257534
23	19	Bact	0.564674	0.0525574
23	20	Bact	0.616959	0.10514
23	21	Bact	0.720965	0.209443
23	22	Bact	0.909866	0.398642
23	23	Bact	1.24498	0.73405
23	24	Bact	1.78402	1.27339
23	25	Bact	2.50214	1.99181
23	26	Bact	3.25057	2.74054
23	27	Bact	3.80004	3.2903
23	28	Bact	4.17865	3.66921
23	29	Bact	4.46787	3.95872
23	30	Bact	4.64001	4.13117
23	31	Bact	4.77058	4.26203
23	32	Bact	4.89247	4.38422
23	33	Bact	4.95084	4.44289
23	34	Bact	5.01939	4.51173
23	35	Bact	5.07379	4.56643
23	36	Bact	5.12868	4.62161
23	37	Bact	5.14475	4.63798
23	38	Bact	5.15747	4.651
23	39	Bact	5.18676	4.68059
23	40	Bact	5.21398	4.7081
24	1	Bact	0.594418	0.00676299
24	2	Bact	0.592854	0.00536732
24	3	Bact	0.590707	0.00338735
24	4	Bact	0.59016	0.00300823
24	5	Bact	0.587698	0.000714616
24	6	Bact	0.585203	-0.0016128
24	7	Bact	0.584932	-0.00171588
24	8	Bact	0.585326	-0.00115479
24	9	Bact	0.58364	-0.00267271
24	10	Bact	0.583137	-0.00300802
24	11	Bact	0.584056	-0.00192169
24	12	Bact	0.584148	-0.00166119
24	13	Bact	0.584485	-0.0011572
24	14	Bact	0.586976	0.00150203
24	15	Bact	0.591598	0.00629207
24	16	Bact	0.595618	0.0104797
24	17	Bact	0.605441	0.0204702
24	18	Bact	0.627411	0.0426082
24	19	Bact	0.673238	0.0886032
24	20	Bact	0.763195	0.178728
24	21	Bact	0.931192	0.346892
24	22	Bact	1.2331	0.648965
24	23	Bact	1.73203	1.14807
24	24	Bact	2.44504	1.86124
24	25	Bact	3.22706	2.64343
24	26	Bact	3.85626	3.2728
24	27	Bact	4.27148	3.68819
24	28	Bact	4.55916	3.97604
24	29	Bact	4.78391	4.20095
24	30	Bact	4.92217	4.33938
24	31	Bact	5.02624	4.44362
24	32	Bact	5.13676	4.55431
24	33	Bact	5.18313	4.60084
24	34	Bact	5.23373	4.65162
24	35	Bact	5.27879	4.69684
24	36	Bact	5.32951	4.74772
24	37	Bact	5.34196	4.76034
24	38	Bact	5.35786	4.77641
24	39	Bact	5.38708	4.8058
24	40	Bact	5.40244	4.82132
25	1	Vegfr2	0.605923	0.00386045
25	2	Vegfr2	0.605346	0.00339192
25	3	Vegfr2	0.603317	0.00147273
25	4	Vegfr2	0.602476	0.000740626
25	5	Vegfr2	0.600295	-0.00133049
25	6	Vegfr2	0.601029	-0.000487246
25	7	Vegfr2	0.60178	0.000372394
25	8	Vegfr2	0.602911	0.00161291
25	9	Vegfr2	0.600983	-0.000205667
25	10	Vegfr2	0.600379	-0.000700543
25	11	Vegfr2	0.600147	-0.000822889
25	12	Vegfr2	0.599293	-0.00156787
25	13	Vegfr2	0.599516	-0.00123567
25	14	Vegfr2	0.601303	0.000660974
25	15	Vegfr2	0.601542	0.00100879
25	16	Vegfr2	0.600555	0.00013155
25	17	Vegfr2	0.59915	-0.00116441
25	18	Vegfr2	0.59899	-0.00121505
25	19	Vegfr2	0.600046	-4.98213e-05
25	20	Vegfr2	0.602766	0.00277969
25	21	Vegfr2	0.608095	0.00821715
25	22	Vegfr2	0.616802	0.0170341
25	23	Vegfr2	0.635811	0.0361526
25	24	Vegfr2	0.673847	0.0742974
25	25	Vegfr2	0.742193	0.142753
25	26	Vegfr2	0.876873	0.277542
25	27	Vegfr2	1.11816	0.518939
25	28	Vegfr2	1.5019	0.902788
25	29	Vegfr2	1.9488	1.3498
25	30	Vegfr2	2.29724	1.69834
25	31	Vegfr2	2.60087	2.00208
25	32	Vegfr2	2.90595	2.30728
25	33	Vegfr2	3.15706	2.55849
25	34	Vegfr2	3.37892	2.78046
25	35	Vegfr2	3.57221	2.97386
25	36	Vegfr2	3.74416	3.14593
25	37	Vegfr2	3.86355	3.26542
25	38	Vegfr2	3.96837	3.37035
25	39	Vegfr2	4.07388	3.47597
25	40	Vegfr2	4.14843	3.55063
26	1	Vegfr2	0.534024	0.00312064
26	2	Vegfr2	0.533203	0.0028091
26	3	Vegfr2	0.532214	0.00232953
26	4	Vegfr2	0.531281	0.00190568
26	5	Vegfr2	0.528373	-0.000492083
26	6	Vegfr2	0.527925	-0.000431219
26	7	Vegfr2	0.527893	4.64007e-05
26	8	Vegfr2	0.527387	5.04019e-05
26	9	Vegfr2	0.526134	-0.000693456
26	10	Vegfr2	0.525641	-0.000676819
26	11	Vegfr2	0.524711	-0.00109744
26	12	Vegfr2	0.522954	-0.00234555
26	13	Vegfr2	0.522835	-0.00195472
26	14	Vegfr2	0.524238	-4.20583e-05
26	15	Vegfr2	0.524705	0.000933558
26	16	Vegfr2	0.52317	-9.1634e-05
26	17	Vegfr2	0.521334	-0.00141801
26	18	Vegfr2	0.521232	-0.00101084
26	19	Vegfr2	0.522798	0.00106484
26	20	Vegfr2	0.525147	0.00392342
26	21	Vegfr2	0.529165	0.00845064
26	22	Vegfr2	0.535477	0.0152721
26	23	Vegfr2	0.549249	0.0295537
26	24	Vegfr2	0.579534	0.0603478
26	25	Vegfr2	0.631216	0.112539
26	26	Vegfr2	0.735639	0.217472
26	27	Vegfr2	0.928316	0.410659
26	28	Vegfr2	1.2587	0.741548
26	29	Vegfr2	1.71576	1.19913
26	30	Vegfr2	2.1179	1.60177
26	31	Vegfr2	2.44044	1.92482
26	32	Vegfr2	2.76078	2.24567
26	33	Vegfr2	3.0347	2.5201
26	34	Vegfr2	3.28327	2.76917
26	35	Vegfr2	3.4945	2.98092
26	36	Vegfr2	3.68153	3.16846
26	37	Vegfr2	3.81446	3.3019
26	38	Vegfr2	3.92767	3.41561
26	39	Vegfr2	4.04007	3.52853
26	40	Vegfr2	4.12403	3.613
27	1	Vegfr2	0.530732	0.000726697
27	2	Vegfr2	0.531265	0.00111219
27	3	Vegfr2	0.530497	0.000196744
27	4	Vegfr2	0.531163	0.000716343
27	5	Vegfr2	0.531353	0.000759403
27	6	Vegfr2	0.530782	4.0954e-05
27	7	Vegfr2	0.53076	-0.000128357
27	8	Vegfr2	0.531349	0.000314113
27	9	Vegfr2	0.530756	-0.000425912
27	10	Vegfr2	0.530576	-0.000753593
27	11	Vegfr2	0.530675	-0.000801907
27	12	Vegfr2	0.52976	-0.00186368
27	13	Vegfr2	0.530613	-0.00115764
27	14	Vegfr2	0.534406	0.00248852
27	15	Vegfr2	0.533081	0.00101643
27	16	Vegfr2	0.532132	-7.99079e-05
27	17	Vegfr2	0.531029	-0.00133027
27	18	Vegfr2	0.531187	-0.0013191
27	19	Vegfr2	0.533168	0.000515082
27	20	Vegfr2	0.534613	0.00181276
27	21	Vegfr2	0.54065	0.00770232
27	22	Vegfr2	0.551904	0.0188092
27	23	Vegfr2	0.572815	0.0395735
27	24	Vegfr2	0.616399	0.0830108
27	25	Vegfr2	0.695469	0.161934
27	26	Vegfr2	0.847413	0.31373
27	27	Vegfr2	1.10296	0.569128
27	28	Vegfr2	1.44326	0.909282
27	29	Vegfr2	1.75264	1.21851
27	30	Vegfr2	2.00396	1.46969
27	31	Vegfr2	2.26371	1.72929
27	32	Vegfr2	2.5285	1.99394
27	33	Vegfr2	2.75491	2.2202
27	34	Vegfr2	2.9707	2.43584
27	35	Vegfr2	3.15945	2.62444
27	36	Vegfr2	3.33056	2.79541
27	37	Vegfr2	3.46196	2.92666
27	38	Vegfr2	3.57901	3.04356
27	39	Vegfr2	3.69502	3.15942
27	40	Vegfr2	3.78479	3.24905
28	1	Vegfr2	0.492145	0.000177979
28	2	Vegfr2	0.492151	0.00029207
28	3	Vegfr2	0.491882	0.000131682
28	4	Vegfr2	0.491687	4.53531e-05
28	5	Vegfr2	0.491522	-1.17102e-05
28	6	Vegfr2	0.491831	0.000406335
28	7	Vegfr2	0.491956	0.000639964
28	8	Vegfr2	0.491903	0.000694898
28	9	Vegfr2	0.49007	-0.00102984
28	10	Vegfr2	0.489927	-0.00106348
28	11	Vegfr2	0.490921	3.9003e-05
28	12	Vegfr2	0.49094	0.000166029
28	13	Vegfr2	0.491034	0.000368603
28	14	Vegfr2	0.491799	0.00124191
28	15	Vegfr2	0.491199	0.000750119
28	16	Vegfr2	0.4897	-0.00064024
28	17	Vegfr2	0.487959	-0.00227221
28	18	Vegfr2	0.487848	-0.00227551
28	19	Vegfr2	0.489055	-0.000959548
28	20	Vegfr2	0.489929	2.2775e-05
28	21	Vegfr2	0.493543	0.00374587
28	22	Vegfr2	0.497565	0.00787567
28	23	Vegfr2	0.506425	0.0168446
28	24	Vegfr2	0.525026	0.0355536
28	25	Vegfr2	0.557742	0.0683787
28	26	Vegfr2	0.623875	0.134619
28	27	Vegfr2	0.748667	0.259521
28	28	Vegfr2	0.979901	0.490863
28	29	Vegfr2	1.36822	0.879288
28	30	Vegfr2	1.84444	1.35562
28	31	Vegfr2	2.2492	1.76049
28	32	Vegfr2	2.58992	2.10132
28	33	Vegfr2	2.88824	2.39974
28	34	Vegfr2	3.16533	2.67694
28	35	Vegfr2	3.4014	2.91312
28	36	Vegfr2	3.60636	3.11819
28	37	Vegfr2	3.76593	3.27787
28	38	Vegfr2	3.89501	3.40705
28	39	Vegfr2	4.01251	3.52466
28	40	Vegfr2	4.09889	3.61115
29	1	Vegfr2	0.505701	-0.00362072
29	2	Vegfr2	0.506293	-0.00296766
29	3	Vegfr2	0.508402	-0.000797951
29	4	Vegfr2	0.508656	-0.000482666
29	5	Vegfr2	0.508452	-0.000625323
29	6	Vegfr2	0.50958	0.000564302
29	7	Vegfr2	0.50959	0.000634791
29	8	Vegfr2	0.508708	-0.000185512
29	9	Vegfr2	0.508582	-0.000250981
29	10	Vegfr2	0.509818	0.00104647
29	11	Vegfr2	0.509793	0.0010828
29	12	Vegfr2	0.508321	-0.000328418
29	13	Vegfr2	0.50831	-0.000277838
29	14	Vegfr2	0.509947	0.00142039
29	15	Vegfr2	0.509781	0.00131535
29	16	Vegfr2	0.508833	0.000428645
29	17	Vegfr2	0.506513	-0.00183051
29	18	Vegfr2	0.506145	-0.00213696
29	19	Vegfr2	0.507124	-0.00109701
29	20	Vegfr2	0.507593	-0.000566429
29	21	Vegfr2	0.510185	0.00208685
29	22	Vegfr2	0.514386	0.00634927
29	23	Vegfr2	0.523132	0.0151559
29	24	Vegfr2	0.540486	0.0325716
29	25	Vegfr2	0.571082	0.063229
29	26	Vegfr2	0.634257	0.126465
29	27	Vegfr2	0.754834	0.247103
29	28	Vegfr2	0.979476	0.471806
29	29	Vegfr2	1.35565	0.84804
29	30	Vegfr2	1.81568	1.30813
29	31	Vegfr2	2.20885	1.70137
29	32	Vegfr2	2.54267	2.03525
29	33	Vegfr2	2.84331	2.33594
29	34	Vegfr2	3.1487	2.6414
29	35	Vegfr2	3.36015	2.85291
29	36	Vegfr2	3.55924	3.05206
29	37	Vegfr2	3.7065	3.19938
29	38	Vegfr2	3.82915	3.32209
29	39	Vegfr2	3.9462	3.4392
29	40	Vegfr2	4.04222	3.53529
30	1	Vegfr2	0.520583	-0.000871897
30	2	Vegfr2	0.520377	-0.00128803
30	3	Vegfr2	0.521521	-0.000354173
30	4	Vegfr2	0.522347	0.000261333
30	5	Vegfr2	0.522519	0.00022387
30	6	Vegfr2	0.522461	-4.49774e-05
30	7	Vegfr2	0.522593	-0.000122673
30	8	Vegfr2	0.523461	0.000535212
30	9	Vegfr2	0.523513	0.000376514
30	10	Vegfr2	0.523288	-5.81543e-05
30	11	Vegfr2	0.522929	-0.000627648
30	12	Vegfr2	0.522948	-0.00081901
30	13	Vegfr2	0.523498	-0.000478937
30	14	Vegfr2	0.525773	0.00158562
30	15	Vegfr2	0.525333	0.000935718
30	16	Vegfr2	0.523849	-0.000758694
30	17	Vegfr2	0.523689	-0.00112839
30	18	Vegfr2	0.52419	-0.00083803
30	19	Vegfr2	0.525419	0.000180523
30	20	Vegfr2	0.52658	0.0011319
30	21	Vegfr2	0.533991	0.00833253
30	22	Vegfr2	0.546035	0.020166
30	23	Vegfr2	0.566624	0.0405451
30	24	Vegfr2	0.608226	0.0819365
30	25	Vegfr2	0.687108	0.160608
30	26	Vegfr2	0.837439	0.31073
30	27	Vegfr2	1.10589	0.57897
30	28	Vegfr2	1.52771	1.00058
30	29	Vegfr2	2.00249	1.47515
30	30	Vegfr2	2.36613	1.83858
30	31	Vegfr2	2.67954	2.15178
30	32	Vegfr2	2.98692	2.45895
30	33	Vegfr2	3.23278	2.7046
30	34	Vegfr2	3.45701	2.92862
30	35	Vegfr2	3.64473	3.11612
30	36	Vegfr2	3.80888	3.28007
30	37	Vegfr2	3.92436	3.39534
30	38	Vegfr2	4.02445	3.49521
30	39	Vegfr2	4.12643	3.59699
30	40	Vegfr2	4.20195	3.6723
31	1	Vegfr2	0.499223	-0.000807843
31	2	Vegfr2	0.499225	-0.000856519
31	3	Vegfr2	0.500707	0.000575683
31	4	Vegfr2	0.500552	0.000370069
31	5	Vegfr2	0.498919	-0.00131252
31	6	Vegfr2	0.499349	-0.000933621
31	7	Vegfr2	0.499872	-0.000460875
31	8	Vegfr2	0.501356	0.000972936
31	9	Vegfr2	0.501719	0.00128564
31	10	Vegfr2	0.5021	0.00161671
31	11	Vegfr2	0.50139	0.00085701
31	12	Vegfr2	0.499317	-0.00126674
31	13	Vegfr2	0.4995	-0.00113383
31	14	Vegfr2	0.501352	0.00066777
31	15	Vegfr2	0.500537	-0.000197013
31	16	Vegfr2	0.499888	-0.000896839
31	17	Vegfr2	0.49902	-0.00181503
31	18	Vegfr2	0.499448	-0.00143646
31	19	Vegfr2	0.501234	0.000299222
31	20	Vegfr2	0.503793	0.00280788
31	21	Vegfr2	0.511223	0.0101871
31	22	Vegfr2	0.524414	0.0233281
31	23	Vegfr2	0.54934	0.0482036
31	24	Vegfr2	0.602748	0.101562
31	25	Vegfr2	0.69715	0.195913
31	26	Vegfr2	0.878393	0.377107
31	27	Vegfr2	1.19526	0.693925
31	28	Vegfr2	1.6487	1.14731
31	29	Vegfr2	2.09666	1.59523
31	30	Vegfr2	2.43087	1.92938
31	31	Vegfr2	2.74148	2.23994
31	32	Vegfr2	3.0458	2.54421
31	33	Vegfr2	3.28486	2.78322
31	34	Vegfr2	3.49991	2.99822
31	35	Vegfr2	3.67843	3.17669
31	36	Vegfr2	3.83479	3.333
31	37	Vegfr2	3.94761	3.44577
31	38	Vegfr2	4.04907	3.54718
31	39	Vegfr2	4.14885	3.64691
31	40	Vegfr2	4.21953	3.71754
32	1	Vegfr2	0.508631	-0.00222479
32	2	Vegfr2	0.508766	-0.00194214
32	3	Vegfr2	0.510111	-0.00044887
32	4	Vegfr2	0.50999	-0.000421929
32	5	Vegfr2	0.509363	-0.000901092
32	6	Vegfr2	0.509879	-0.000236441
32	7	Vegfr2	0.51023	0.000262509
32	8	Vegfr2	0.51107	0.00125075
32	9	Vegfr2	0.510584	0.000912913
32	10	Vegfr2	0.51041	0.000886925
32	11	Vegfr2	0.510248	0.000872738
32	12	Vegfr2	0.508229	-0.000997775
32	13	Vegfr2	0.508009	-0.00107037
32	14	Vegfr2	0.50935	0.000419085
32	15	Vegfr2	0.509229	0.000445906
32	16	Vegfr2	0.508787	0.000151697
32	17	Vegfr2	0.507776	-0.000710842
32	18	Vegfr2	0.507599	-0.000740288
32	19	Vegfr2	0.507949	-0.000242292
32	20	Vegfr2	0.50861	0.000567377
32	21	Vegfr2	0.514913	0.00701809
32	22	Vegfr2	0.523927	0.0161802
32	23	Vegfr2	0.538162	0.0305635
32	24	Vegfr2	0.570739	0.0632887
32	25	Vegfr2	0.630727	0.123425
32	26	Vegfr2	0.745355	0.238201
32	27	Vegfr2	0.958773	0.451767
32	28	Vegfr2	1.32572	0.818859
32	29	Vegfr2	1.82609	1.31938
32	30	Vegfr2	2.25745	1.75089
32	31	Vegfr2	2.60157	2.09516
32	32	Vegfr2	2.93773	2.43147
32	33	Vegfr2	3.222	2.71589
32	34	Vegfr2	3.48108	2.97511
32	35	Vegfr2	3.69762	3.19179
32	36	Vegfr2	3.88148	3.37581
32	37	Vegfr2	4.01206	3.50654
32	38	Vegfr2	4.13204	3.62666
32	39	Vegfr2	4.25079	3.74556
32	40	Vegfr2	4.33361	3.82853
33	1	Vegfr2	0.501535	0.00208545
33	2	Vegfr2	0.499423	-0.000157851
33	3	Vegfr2	0.49834	-0.00137252
33	4	Vegfr2	0.499474	-0.000370317
33	5	Vegfr2	0.498719	-0.00125636
33	6	Vegfr2	0.499519	-0.000588208
33	7	Vegfr2	0.500411	0.000172092
33	8	Vegfr2	0.502617	0.00224623
33	9	Vegfr2	0.501237	0.000735141
33	10	Vegfr2	0.500659	2.50238e-05
33	11	Vegfr2	0.501529	0.000763716
33	12	Vegfr2	0.502136	0.00123937
33	13	Vegfr2	0.502113	0.00108435
33	14	Vegfr2	0.502077	0.000917235
33	15	Vegfr2	0.502261	0.00096952
33	16	Vegfr2	0.501298	-0.000125167
33	17	Vegfr2	0.499411	-0.00214352
33	18	Vegfr2	0.499143	-0.00254339
33	19	Vegfr2	0.500218	-0.00159993
33	20	Vegfr2	0.501494	-0.000455745
33	21	Vegfr2	0.504384	0.00230247
33	22	Vegfr2	0.508802	0.00658895
33	23	Vegfr2	0.517869	0.0155242
33	24	Vegfr2	0.537132	0.0346563
33	25	Vegfr2	0.571464	0.0688568
33	26	Vegfr2	0.642116	0.139377
33	27	Vegfr2	0.771901	0.26903
33	28	Vegfr2	1.01289	0.509887
33	29	Vegfr2	1.41819	0.915057
33	30	Vegfr2	1.90922	1.40595
33	31	Vegfr2	2.32355	1.82015
33	32	Vegfr2	2.67674	2.17321
33	33	Vegfr2	2.98808	2.48442
33	34	Vegfr2	3.28566	2.78187
33	35	Vegfr2	3.53972	3.0358
33	36	Vegfr2	3.76097	3.25692
33	37	Vegfr2	3.92237	3.41818
33	38	Vegfr2	4.05834	3.55402
33	39	Vegfr2	4.19326	3.68881
33	40	Vegfr2	4.28748	3.7829
34	1	Vegfr2	0.548106	0.00472881
34	2	Vegfr2	0.546522	0.00347032
34	3	Vegfr2	0.544528	0.00180258
34	4	Vegfr2	0.544273	0.00187291
34	5	Vegfr2	0.54389	0.00181563
34	6	Vegfr2	0.541472	-0.00027667
34	7	Vegfr2	0.54077	-0.000653431
34	8	Vegfr2	0.54035	-0.000747785
34	9	Vegfr2	0.539973	-0.000799641
34	10	Vegfr2	0.539665	-0.000782176
34	11	Vegfr2	0.538794	-0.0013272
34	12	Vegfr2	0.538254	-0.00154219
34	13	Vegfr2	0.538463	-0.00100736
34	14	Vegfr2	0.53947	0.000325338
34	15	Vegfr2	0.538816	-2.84502e-06
34	16	Vegfr2	0.537757	-0.000736399
34	17	Vegfr2	0.535727	-0.00244133
34	18	Vegfr2	0.535588	-0.00225441
34	19	Vegfr2	0.537152	-0.000365002
34	20	Vegfr2	0.538965	0.00177379
34	21	Vegfr2	0.542212	0.0053462
34	22	Vegfr2	0.546786	0.0102458
34	23	Vegfr2	0.556744	0.0205297
34	24	Vegfr2	0.578737	0.0428482
34	25	Vegfr2	0.619671	0.0841076
34	26	Vegfr2	0.699688	0.16445
34	27	Vegfr2	0.8481	0.313188
34	28	Vegfr2	1.12362	0.589037
34	29	Vegfr2	1.56327	1.02901
34	30	Vegfr2	2.04814	1.51421
34	31	Vegfr2	2.44288	1.90927
34	32	Vegfr2	2.78787	2.25459
34	33	Vegfr2	3.09092	2.55796
34	34	Vegfr2	3.37059	2.83795
34	35	Vegfr2	3.61019	3.07788
34	36	Vegfr2	3.82204	3.29006
34	37	Vegfr2	3.97618	3.44452
34	38	Vegfr2	4.10543	3.5741
34	39	Vegfr2	4.22675	3.69575
34	40	Vegfr2	4.32253	3.79185
35	1	Vegfr2	0.566058	0.00566185
35	2	Vegfr2	0.565788	0.00586095
35	3	Vegfr2	0.5623	0.00284205
35	4	Vegfr2	0.561256	0.00226784
35	5	Vegfr2	0.559948	0.00142939
35	6	Vegfr2	0.557119	-0.000930754
35	7	Vegfr2	0.556513	-0.00106675
35	8	Vegfr2	0.556434	-0.000676148
35	9	Vegfr2	0.555012	-0.00162897
35	10	Vegfr2	0.5552	-0.000972051
35	11	Vegfr2	0.554703	-0.000998797
35	12	Vegfr2	0.553321	-0.00191204
35	13	Vegfr2	0.553377	-0.00138607
35	14	Vegfr2	0.55494	0.000645448
35	15	Vegfr2	0.554839	0.00101484
35	16	Vegfr2	0.553529	0.000173414
35	17	Vegfr2	0.551242	-0.00164409
35	18	Vegfr2	0.550698	-0.00171822
35	19	Vegfr2	0.550846	-0.00110148
35	20	Vegfr2	0.55154	6.22e-05
35	21	Vegfr2	0.552637	0.00162833
35	22	Vegfr2	0.554511	0.00397188
35	23	Vegfr2	0.557275	0.00720545
35	24	Vegfr2	0.565072	0.0154718
35	25	Vegfr2	0.574906	0.0257758
35	26	Vegfr2	0.599181	0.0505196
35	27	Vegfr2	0.64526	0.0970684
35	28	Vegfr2	0.734812	0.18709
35	29	Vegfr2	0.908344	0.361091
35	30	Vegfr2	1.20988	0.663095
35	31	Vegfr2	1.67657	1.13026
35	32	Vegfr2	2.18467	1.63883
35	33	Vegfr2	2.56585	2.02047
35	34	Vegfr2	2.90733	2.36242
35	35	Vegfr2	3.23055	2.68612
35	36	Vegfr2	3.52415	2.98018
35	37	Vegfr2	3.74248	3.19898
35	38	Vegfr2	3.92664	3.38361
35	39	Vegfr2	4.09719	3.55463
35	40	Vegfr2	4.2237	3.68161
36	1	Vegfr2	0.563859	-0.00106986
36	2	Vegfr2	0.563872	-0.000875247
36	3	Vegfr2	0.563829	-0.000736601
36	4	Vegfr2	0.565552	0.00116902
36	5	Vegfr2	0.564037	-0.000164445
36	6	Vegfr2	0.563039	-0.000980248
36	7	Vegfr2	0.563408	-0.000430032
36	8	Vegfr2	0.565284	0.00162842
36	9	Vegfr2	0.564313	0.00083932
36	10	Vegfr2	0.563515	0.000223014
36	11	Vegfr2	0.562691	-0.000419757
36	12	Vegfr2	0.56147	-0.00145842
36	13	Vegfr2	0.561688	-0.00105829
36	14	Vegfr2	0.563625	0.00106006
36	15	Vegfr2	0.562961	0.000578167
36	16	Vegfr2	0.562341	0.000140317
36	17	Vegfr2	0.561327	-0.000692056
36	18	Vegfr2	0.561247	-0.000589948
36	19	Vegfr2	0.562547	0.000891472
36	20	Vegfr2	0.565749	0.00427571
36	21	Vegfr2	0.574173	0.0128816
36	22	Vegfr2	0.588277	0.0271672
36	23	Vegfr2	0.615298	0.0543702
36	24	Vegfr2	0.670492	0.109745
36	25	Vegfr2	0.770167	0.209603
36	26	Vegfr2	0.96092	0.400537
36	27	Vegfr2	1.28553	0.725328
36	28	Vegfr2	1.73439	1.17437
36	29	Vegfr2	2.15928	1.59945
36	30	Vegfr2	2.48258	1.92293
36	31	Vegfr2	2.78525	2.22577
36	32	Vegfr2	3.0759	2.51661
36	33	Vegfr2	3.30211	2.743
36	34	Vegfr2	3.503	2.94407
36	35	Vegfr2	3.67213	3.11339
36	36	Vegfr2	3.82244	3.26388
36	37	Vegfr2	3.9197	3.36132
36	38	Vegfr2	4.00603	3.44783
36	39	Vegfr2	4.10015	3.54213
36	40	Vegfr2	4.16292	3.60508
37	1	Vegfr2	0.544802	0.00199252
37	2	Vegfr2	0.544229	0.00156315
37	3	Vegfr2	0.541843	-0.000677899
37	4	Vegfr2	0.542456	7.95231e-05
37	5	Vegfr2	0.541797	-0.000435316
37	6	Vegfr2	0.541907	-0.000180719
37	7	Vegfr2	0.54228	0.000336615
37	8	Vegfr2	0.543292	0.00149279
37	9	Vegfr2	0.542466	0.000811357
37	10	Vegfr2	0.542395	0.000884518
37	11	Vegfr2	0.541426	6.02707e-05
37	12	Vegfr2	0.540015	-0.00120696
37	13	Vegfr2	0.540263	-0.000814257
37	14	Vegfr2	0.542176	0.0012429
37	15	Vegfr2	0.540677	-0.000111229
37	16	Vegfr2	0.53979	-0.000854473
37	17	Vegfr2	0.538526	-0.00197412
37	18	Vegfr2	0.538527	-0.00182866
37	19	Vegfr2	0.540372	0.000161445
37	20	Vegfr2	0.543081	0.00301421
37	21	Vegfr2	0.547413	0.00749072
37	22	Vegfr2	0.555901	0.0161232
37	23	Vegfr2	0.573631	0.0339974
37	24	Vegfr2	0.609939	0.0704505
37	25	Vegfr2	0.674597	0.135252
37	26	Vegfr2	0.801425	0.262225
37	27	Vegfr2	1.03142	0.49236
37	28	Vegfr2	1.41097	0.872054
37	29	Vegfr2	1.88439	1.34562
37	30	Vegfr2	2.26507	1.72645
37	31	Vegfr2	2.58345	2.04497
37	32	Vegfr2	2.90217	2.36383
37	33	Vegfr2	3.1688	2.63061
37	34	Vegfr2	3.40922	2.87117
37	35	Vegfr2	3.61088	3.07298
37	36	Vegfr2	3.78964	3.25188
37	37	Vegfr2	3.91483	3.37722
37	38	Vegfr2	4.02387	3.48641
37	39	Vegfr2	4.13743	3.60011
37	40	Vegfr2	4.21456	3.67738
38	1	Vegfr2	0.614358	0.00489229
38	2	Vegfr2	0.613837	0.0050825
38	3	Vegfr2	0.610691	0.00264754
38	4	Vegfr2	0.609333	0.00200061
38	5	Vegfr2	0.607188	0.000567186
38	6	Vegfr2	0.604036	-0.00187343
38	7	Vegfr2	0.603613	-0.00158565
38	8	Vegfr2	0.604285	-0.000202334
38	9	Vegfr2	0.603194	-0.000581824
38	10	Vegfr2	0.603073	7.91596e-06
38	11	Vegfr2	0.602407	5.32871e-05
38	12	Vegfr2	0.598747	-0.0028957
38	13	Vegfr2	0.598836	-0.0020952
38	14	Vegfr2	0.602013	0.00179199
38	15	Vegfr2	0.59991	0.000400652
38	16	Vegfr2	0.598415	-0.000383137
38	17	Vegfr2	0.596919	-0.00116836
38	18	Vegfr2	0.59678	-0.000595723
38	19	Vegfr2	0.597556	0.000891008
38	20	Vegfr2	0.598975	0.00302117
38	21	Vegfr2	0.603601	0.00835818
38	22	Vegfr2	0.611014	0.0164825
38	23	Vegfr2	0.626934	0.0331134
38	24	Vegfr2	0.661371	0.0682617
38	25	Vegfr2	0.720579	0.128181
38	26	Vegfr2	0.838417	0.24673
38	27	Vegfr2	1.05433	0.463355
38	28	Vegfr2	1.41986	0.829593
38	29	Vegfr2	1.90407	1.31452
38	30	Vegfr2	2.30656	1.71772
38	31	Vegfr2	2.63462	2.04648
38	32	Vegfr2	2.95739	2.36997
38	33	Vegfr2	3.23648	2.64977
38	34	Vegfr2	3.48704	2.90105
38	35	Vegfr2	3.69873	3.11345
38	36	Vegfr2	3.88429	3.29972
38	37	Vegfr2	4.01208	3.42821
38	38	Vegfr2	4.1236	3.54044
38	39	Vegfr2	4.24028	3.65784
38	40	Vegfr2	4.33058	3.74885
39	1	Vegfr2	0.530641	0.00218856
39	2	Vegfr2	0.529121	0.000842246
39	3	Vegfr2	0.528467	0.000362886
39	4	Vegfr2	0.52861	0.000680082
39	5	Vegfr2	0.52725	-0.000505533
39	6	Vegfr2	0.527291	-0.000290558
39	7	Vegfr2	0.527727	0.000320012
39	8	Vegfr2	0.528781	0.00154833
39	9	Vegfr2	0.527159	0.000100747
39	10	Vegfr2	0.526491	-0.000393216
39	11	Vegfr2	0.525864	-0.000846052
39	12	Vegfr2	0.525092	-0.00144355
39	13	Vegfr2	0.525517	-0.00084466
39	14	Vegfr2	0.527625	0.0014374
39	15	Vegfr2	0.526298	0.000285167
39	16	Vegfr2	0.525357	-0.000482203
39	17	Vegfr2	0.52375	-0.0019144
39	18	Vegfr2	0.523815	-0.00167565
39	19	Vegfr2	0.526049	0.000732839
39	20	Vegfr2	0.52807	0.00292836
39	21	Vegfr2	0.532296	0.00732811
39	22	Vegfr2	0.540293	0.0155001
39	23	Vegfr2	0.556243	0.0316238
39	24	Vegfr2	0.588728	0.0642835
39	25	Vegfr2	0.647328	0.123058
39	26	Vegfr2	0.764276	0.24018
39	27	Vegfr2	0.97874	0.454818
39	28	Vegfr2	1.33584	0.812092
39	29	Vegfr2	1.79389	1.27031
39	30	Vegfr2	2.17096	1.64756
39	31	Vegfr2	2.48595	1.96273
39	32	Vegfr2	2.81084	2.28779
39	33	Vegfr2	3.08236	2.55948
39	34	Vegfr2	3.32842	2.80571
39	35	Vegfr2	3.53419	3.01167
39	36	Vegfr2	3.72135	3.199
39	37	Vegfr2	3.86278	3.3406
39	38	Vegfr2	3.9781	3.45609
39	39	Vegfr2	4.08812	3.56629
39	40	Vegfr2	4.17865	3.657
40	1	Vegfr2	0.498701	-0.000331584
40	2	Vegfr2	0.498838	-0.000118108
40	3	Vegfr2	0.497659	-0.00122014
40	4	Vegfr2	0.497511	-0.00129169
40	5	Vegfr2	0.4983	-0.000426109
40	6	Vegfr2	0.498295	-0.000354015
40	7	Vegfr2	0.498821	0.000248828
40	8	Vegfr2	0.500944	0.00244863
40	9	Vegfr2	0.499595	0.00117619
40	10	Vegfr2	0.498408	6.53116e-05
40	11	Vegfr2	0.498135	-0.000130815
40	12	Vegfr2	0.498736	0.000546474
40	13	Vegfr2	0.499108	0.000995657
40	14	Vegfr2	0.499919	0.00188314
40	15	Vegfr2	0.498759	0.000799502
40	16	Vegfr2	0.497139	-0.000743928
40	17	Vegfr2	0.495356	-0.00245008
40	18	Vegfr2	0.49526	-0.00246897
40	19	Vegfr2	0.496514	-0.00113827
40	20	Vegfr2	0.497126	-0.000450308
40	21	Vegfr2	0.50001	0.00251058
40	22	Vegfr2	0.505086	0.00766305
40	23	Vegfr2	0.514323	0.0169769
40	24	Vegfr2	0.533503	0.0362332
40	25	Vegfr2	0.566552	0.0693593
40	26	Vegfr2	0.634882	0.137766
40	27	Vegfr2	0.762651	0.265611
40	28	Vegfr2	0.99924	0.502278
40	29	Vegfr2	1.40057	0.903685
40	30	Vegfr2	1.8892	1.39239
40	31	Vegfr2	2.3034	1.80667
40	32	Vegfr2	2.65212	2.15546
40	33	Vegfr2	2.9556	2.45902
40	34	Vegfr2	3.23872	2.74222
40	35	Vegfr2	3.47926	2.98283
40	36	Vegfr2	3.69083	3.19448
40	37	Vegfr2	3.84093	3.34466
40	38	Vegfr2	3.9704	3.47421
40	39	Vegfr2	4.09629	3.60017
40	40	Vegfr2	4.18789	3.69184
41	1	Vegfr2	0.500328	0.00387155
41	2	Vegfr2	0.500119	0.00394122
41	3	Vegfr2	0.497936	0.00203715
41	4	Vegfr2	0.497455	0.00183482
41	5	Vegfr2	0.497546	0.00220455
41	6	Vegfr2	0.496435	0.0013719
41	7	Vegfr2	0.493983	-0.000801322
41	8	Vegfr2	0.494757	0.000250906
41	9	Vegfr2	0.492952	-0.00127489
41	10	Vegfr2	0.492106	-0.00184253
41	11	Vegfr2	0.491815	-0.00185449
41	12	Vegfr2	0.490987	-0.00240419
41	13	Vegfr2	0.491517	-0.00159572
41	14	Vegfr2	0.493588	0.000754491
41	15	Vegfr2	0.490523	-0.00203262
41	16	Vegfr2	0.489747	-0.00253003
41	17	Vegfr2	0.490436	-0.00156205
41	18	Vegfr2	0.490585	-0.00113421
41	19	Vegfr2	0.491108	-0.000332979
41	20	Vegfr2	0.493803	0.00264096
41	21	Vegfr2	0.497154	0.00627026
41	22	Vegfr2	0.50336	0.0127549
41	23	Vegfr2	0.51616	0.0258343
41	24	Vegfr2	0.543109	0.0530621
41	25	Vegfr2	0.591904	0.102136
41	26	Vegfr2	0.687873	0.198383
41	27	Vegfr2	0.865862	0.376651
41	28	Vegfr2	1.18272	0.693791
41	29	Vegfr2	1.64751	1.15885
41	30	Vegfr2	2.09892	1.61054
41	31	Vegfr2	2.45457	1.96648
41	32	Vegfr2	2.78704	2.29922
41	33	Vegfr2	3.0722	2.58466
41	34	Vegfr2	3.33184	2.84458
41	35	Vegfr2	3.54971	3.06272
41	36	Vegfr2	3.73847	3.25177
41	37	Vegfr2	3.87435	3.38792
41	38	Vegfr2	3.99156	3.50542
41	39	Vegfr2	4.10743	3.62157
41	40	Vegfr2	4.19378	3.70819
42	1	Vegfr2	0.536869	-0.00144033
42	2	Vegfr2	0.537254	-0.000790373
42	3	Vegfr2	0.538914	0.00113381
42	4	Vegfr2	0.539202	0.00168578
42	5	Vegfr2	0.538045	0.000793643
42	6	Vegfr2	0.537752	0.000765299
42	7	Vegfr2	0.537356	0.000633183
42	8	Vegfr2	0.535985	-0.000472695
42	9	Vegfr2	0.535076	-0.00111765
42	10	Vegfr2	0.534038	-0.00189075
42	11	Vegfr2	0.533555	-0.00210947
42	12	Vegfr2	0.53277	-0.00263009
42	13	Vegfr2	0.533304	-0.0018316
42	14	Vegfr2	0.536101	0.0012296
42	15	Vegfr2	0.535293	0.000685973
42	16	Vegfr2	0.534265	-7.75944e-05
42	17	Vegfr2	0.534613	0.00053493
42	18	Vegfr2	0.53428	0.000466234
42	19	Vegfr2	0.533139	-0.000410523
42	20	Vegfr2	0.535897	0.00261194
42	21	Vegfr2	0.540647	0.00762632
42	22	Vegfr2	0.549661	0.0169045
42	23	Vegfr2	0.570118	0.037626
42	24	Vegfr2	0.610253	0.078026
42	25	Vegfr2	0.680973	0.14901
42	26	Vegfr2	0.820156	0.288458
42	27	Vegfr2	1.07376	0.542327
42	28	Vegfr2	1.48529	0.954123
42	29	Vegfr2	1.98585	1.45495
42	30	Vegfr2	2.38764	1.857
42	31	Vegfr2	2.72074	2.19036
42	32	Vegfr2	3.04429	2.51418
42	33	Vegfr2	3.31063	2.78078
42	34	Vegfr2	3.54603	3.01645
42	35	Vegfr2	3.74378	3.21446
42	36	Vegfr2	3.92548	3.39643
42	37	Vegfr2	4.04675	3.51796
42	38	Vegfr2	4.1546	3.62608
42	39	Vegfr2	4.26474	3.73648
42	40	Vegfr2	4.34608	3.81809
43	1	Vegfr2	0.496024	0.000142617
43	2	Vegfr2	0.495453	-9.33185e-05
43	3	Vegfr2	0.495701	0.000488969
43	4	Vegfr2	0.495606	0.000729096
43	5	Vegfr2	0.494191	-0.000351258
43	6	Vegfr2	0.491842	-0.00236556
43	7	Vegfr2	0.492343	-0.00152965
43	8	Vegfr2	0.496131	0.00259303
43	9	Vegfr2	0.495097	0.00189325
43	10	Vegfr2	0.494113	0.0012442
43	11	Vegfr2	0.49342	0.000885716
43	12	Vegfr2	0.489448	-0.00275189
43	13	Vegfr2	0.489235	-0.00262993
43	14	Vegfr2	0.492377	0.00084736
43	15	Vegfr2	0.491531	0.000336171
43	16	Vegfr2	0.490856	-4.63879e-06
43	17	Vegfr2	0.490116	-0.000409792
43	18	Vegfr2	0.490012	-0.000178903
43	19	Vegfr2	0.49106	0.00120382
43	20	Vegfr2	0.494253	0.00473167
43	21	Vegfr2	0.501129	0.0119416
43	22	Vegfr2	0.514241	0.0253889
43	23	Vegfr2	0.538141	0.049623
43	24	Vegfr2	0.58749	0.0993075
43	25	Vegfr2	0.679091	0.191243
43	26	Vegfr2	0.851826	0.364312
43	27	Vegfr2	1.15477	0.667589
43	28	Vegfr2	1.60303	1.11618
43	29	Vegfr2	2.06353	1.57702
43	30	Vegfr2	2.4175	1.93133
43	31	Vegfr2	2.74021	2.25437
43	32	Vegfr2	3.05467	2.56916
43	33	Vegfr2	3.30619	2.82102
43	34	Vegfr2	3.52802	3.04318
43	35	Vegfr2	3.71987	3.23537
43	36	Vegfr2	3.89003	3.40587
43	37	Vegfr2	4.00785	3.52402
43	38	Vegfr2	4.11355	3.63005
43	39	Vegfr2	4.2149	3.73173
43	40	Vegfr2	4.28963	3.8068
44	1	Vegfr2	0.513911	0.00215177
44	2	Vegfr2	0.514565	0.00304272
44	3	Vegfr2	0.512076	0.000789458
44	4	Vegfr2	0.510793	-0.000257643
44	5	Vegfr2	0.510415	-0.000398753
44	6	Vegfr2	0.511065	0.000486826
44	7	Vegfr2	0.511002	0.000660965
44	8	Vegfr2	0.509886	-0.000218826
44	9	Vegfr2	0.508514	-0.00135539
44	10	Vegfr2	0.508607	-0.00102587
44	11	Vegfr2	0.508854	-0.000542856
44	12	Vegfr2	0.50892	-0.00024021
44	13	Vegfr2	0.509194	0.00026998
44	14	Vegfr2	0.510495	0.00180763
44	15	Vegfr2	0.510686	0.00223456
44	16	Vegfr2	0.508735	0.000519465
44	17	Vegfr2	0.505978	-0.00200065
44	18	Vegfr2	0.505763	-0.00197945
44	19	Vegfr2	0.507357	-0.000149497
44	20	Vegfr2	0.508671	0.00140026
44	21	Vegfr2	0.513577	0.00654304
44	22	Vegfr2	0.519862	0.0130644
44	23	Vegfr2	0.532915	0.0263534
44	24	Vegfr2	0.560168	0.0538425
44	25	Vegfr2	0.607829	0.101739
44	26	Vegfr2	0.704052	0.1982
44	27	Vegfr2	0.881843	0.376226
44	28	Vegfr2	1.19865	0.693271
44	29	Vegfr2	1.6711	1.16595
44	30	Vegfr2	2.1306	1.62569
44	31	Vegfr2	2.49229	1.98762
44	32	Vegfr2	2.82742	2.32298
44	33	Vegfr2	3.12021	2.61601
44	34	Vegfr2	3.39045	2.88648
44	35	Vegfr2	3.6162	3.11247
44	36	Vegfr2	3.81325	3.30976
44	37	Vegfr2	3.95865	3.45539
44	38	Vegfr2	4.0819	3.57888
44	39	Vegfr2	4.20036	3.69758
44	40	Vegfr2	4.28792	3.78537
45	1	Vegfr2	0.531866	-0.0026962
45	2	Vegfr2	0.533183	-0.00120025
45	3	Vegfr2	0.533867	-0.000336527
45	4	Vegfr2	0.534255	0.000231381
45	5	Vegfr2	0.533172	-0.000671694
45	6	Vegfr2	0.533917	0.000252889
45	7	Vegfr2	0.534695	0.00121002
45	8	Vegfr2	0.533895	0.00059036
45	9	Vegfr2	0.532666	-0.000459283
45	10	Vegfr2	0.533303	0.000357058
45	11	Vegfr2	0.533544	0.000778159
45	12	Vegfr2	0.531188	-0.00139819
45	13	Vegfr2	0.531016	-0.00139027
45	14	Vegfr2	0.533058	0.000831312
45	15	Vegfr2	0.533038	0.000990511
45	16	Vegfr2	0.532325	0.000457521
45	17	Vegfr2	0.5304	-0.00128807
45	18	Vegfr2	0.52992	-0.0015889
45	19	Vegfr2	0.530301	-0.00102826
45	20	Vegfr2	0.531046	-0.000103498
45	21	Vegfr2	0.533535	0.00256547
45	22	Vegfr2	0.539034	0.00824442
45	23	Vegfr2	0.548978	0.0183682
45	24	Vegfr2	0.569789	0.0393582
45	25	Vegfr2	0.606351	0.0761005
45	26	Vegfr2	0.679186	0.149115
45	27	Vegfr2	0.818835	0.288943
45	28	Vegfr2	1.07526	0.545545
45	29	Vegfr2	1.4975	0.967971
45	30	Vegfr2	1.99533	1.46598
45	31	Vegfr2	2.40698	1.8778
45	32	Vegfr2	2.76117	2.23217
45	33	Vegfr2	3.08181	2.55299
45	34	Vegfr2	3.38297	2.85434
45	35	Vegfr2	3.63645	3.10799
45	36	Vegfr2	3.84858	3.3203
45	37	Vegfr2	4.0164	3.4883
45	38	Vegfr2	4.15602	3.6281
45	39	Vegfr2	4.28617	3.75843
45	40	Vegfr2	4.38812	3.86057
46	1	Vegfr2	0.54644	0.000499777
46	2	Vegfr2	0.546592	0.000830751
46	3	Vegfr2	0.546786	0.00120381
46	4	Vegfr2	0.547368	0.00196495
46	5	Vegfr2	0.545367	0.000142881
46	6	Vegfr2	0.544046	-0.000999751
46	7	Vegfr2	0.544038	-0.000828934
46	8	Vegfr2	0.54469	1.64572e-06
46	9	Vegfr2	0.543275	-0.00123451
46	10	Vegfr2	0.54339	-0.000940129
46	11	Vegfr2	0.54461	0.000458424
46	12	Vegfr2	0.544459	0.000486785
46	13	Vegfr2	0.54447	0.000676675
46	14	Vegfr2	0.544701	0.00108627
46	15	Vegfr2	0.542683	-0.000752607
46	16	Vegfr2	0.541897	-0.00135951
46	17	Vegfr2	0.541153	-0.00192487
46	18	Vegfr2	0.54082	-0.00207968
46	19	Vegfr2	0.54099	-0.00173022
46	20	Vegfr2	0.543648	0.00110635
46	21	Vegfr2	0.547085	0.00472243
46	22	Vegfr2	0.553507	0.0113236
46	23	Vegfr2	0.564586	0.0225813
46	24	Vegfr2	0.589962	0.048136
46	25	Vegfr2	0.634799	0.0931517
46	26	Vegfr2	0.724719	0.18325
46	27	Vegfr2	0.891446	0.350157
46	28	Vegfr2	1.19669	0.655581
46	29	Vegfr2	1.66943	1.12849
46	30	Vegfr2	2.15574	1.61499
46	31	Vegfr2	2.54416	2.00358
46	32	Vegfr2	2.89461	2.35421
46	33	Vegfr2	3.2002	2.65998
46	34	Vegfr2	3.47434	2.9343
46	35	Vegfr2	3.70836	3.1685
46	36	Vegfr2	3.91676	3.37708
46	37	Vegfr2	4.06636	3.52686
46	38	Vegfr2	4.19335	3.65403
46	39	Vegfr2	4.31598	3.77683
46	40	Vegfr2	4.40437	3.86541
47	1	Vegfr2	0.530468	0.000199563
47	2	Vegfr2	0.529555	-0.000432741
47	3	Vegfr2	0.531295	0.00158814
47	4	Vegfr2	0.531392	0.00196679
47	5	Vegfr2	0.529496	0.000351364
47	6	Vegfr2	0.527999	-0.00086435
47	7	Vegfr2	0.527822	-0.000760418
47	8	Vegfr2	0.528019	-0.000282228
47	9	Vegfr2	0.526915	-0.00110497
47	10	Vegfr2	0.527655	-8.34224e-05
47	11	Vegfr2	0.527791	0.000333554
47	12	Vegfr2	0.52626	-0.000915837
47	13	Vegfr2	0.52643	-0.000465304
47	14	Vegfr2	0.528296	0.00168176
47	15	Vegfr2	0.526457	0.000124091
47	16	Vegfr2	0.525302	-0.000749553
47	17	Vegfr2	0.523287	-0.00248323
47	18	Vegfr2	0.522852	-0.00263721
47	19	Vegfr2	0.5234	-0.0018083
47	20	Vegfr2	0.524583	-0.000343836
47	21	Vegfr2	0.526578	0.00193197
47	22	Vegfr2	0.528886	0.004521
47	23	Vegfr2	0.534355	0.0102708
47	24	Vegfr2	0.548584	0.0247816
47	25	Vegfr2	0.57193	0.0484088
47	26	Vegfr2	0.621138	0.0978979
47	27	Vegfr2	0.714591	0.191632
47	28	Vegfr2	0.889484	0.366806
47	29	Vegfr2	1.20241	0.680012
47	30	Vegfr2	1.64455	1.12244
47	31	Vegfr2	2.07955	1.55772
47	32	Vegfr2	2.43384	1.91229
47	33	Vegfr2	2.73413	2.21286
47	34	Vegfr2	3.02628	2.50529
47	35	Vegfr2	3.28558	2.76487
47	36	Vegfr2	3.51076	2.99033
47	37	Vegfr2	3.67578	3.15563
47	38	Vegfr2	3.81416	3.2943
47	39	Vegfr2	3.94941	3.42982
47	40	Vegfr2	4.04773	3.52843
48	1	Vegfr2	0.522967	0.00350937
48	2	Vegfr2	0.521816	0.00273261
48	3	Vegfr2	0.520468	0.00175922
48	4	Vegfr2	0.519805	0.00147182
48	5	Vegfr2	0.517374	-0.000585418
48	6	Vegfr2	0.516346	-0.00123873
48	7	Vegfr2	0.516401	-0.000809027
48	8	Vegfr2	0.516758	-7.65319e-05
48	9	Vegfr2	0.515617	-0.000843272
48	10	Vegfr2	0.515103	-0.000982495
48	11	Vegfr2	0.514972	-0.000738996
48	12	Vegfr2	0.515335	-1.25535e-06
48	13	Vegfr2	0.515556	0.000594984
48	14	Vegfr2	0.515803	0.0012162
48	15	Vegfr2	0.514643	0.00043098
48	16	Vegfr2	0.513738	-9.93687e-05
48	17	Vegfr2	0.51221	-0.00125241
48	18	Vegfr2	0.512337	-0.000751297
48	19	Vegfr2	0.514619	0.00190559
48	20	Vegfr2	0.517655	0.00531648
48	21	Vegfr2	0.523992	0.0120276
48	22	Vegfr2	0.533998	0.022409
48	23	Vegfr2	0.555709	0.0444947
48	24	Vegfr2	0.602766	0.0919257
48	25	Vegfr2	0.684423	0.173958
48	26	Vegfr2	0.842737	0.332647
48	27	Vegfr2	1.12525	0.615533
48	28	Vegfr2	1.55883	1.04949
48	29	Vegfr2	2.03126	1.52229
48	30	Vegfr2	2.39321	1.88462
48	31	Vegfr2	2.71119	2.20297
48	32	Vegfr2	3.02178	2.51394
48	33	Vegfr2	3.26999	2.76252
48	34	Vegfr2	3.49093	2.98384
48	35	Vegfr2	3.67474	3.16802
48	36	Vegfr2	3.8382	3.33185
48	37	Vegfr2	3.94818	3.44221
48	38	Vegfr2	4.04757	3.54197
48	39	Vegfr2	4.14577	3.64056
48	40	Vegfr2	4.22142	3.71658
49	1	Vegfa	0.448043	0.00592971
49	2	Vegfa	0.448683	0.0068186
49	3	Vegfa	0.445305	0.00368797
49	4	Vegfa	0.444063	0.00269411
49	5	Vegfa	0.441078	-4.26498e-05
49	6	Vegfa	0.440032	-0.000841099
49	7	Vegfa	0.439969	-0.000655624
49	8	Vegfa	0.439831	-0.000545608
49	9	Vegfa	0.438672	-0.00145668
49	10	Vegfa	0.438031	-0.00185006
49	11	Vegfa	0.438107	-0.00152585
49	12	Vegfa	0.437532	-0.0018528
49	13	Vegfa	0.437701	-0.00143537
49	14	Vegfa	0.438723	-0.000166134
49	15	Vegfa	0.437454	-0.00118667
49	16	Vegfa	0.43708	-0.0013129
49	17	Vegfa	0.437584	-0.000560583
49	18	Vegfa	0.439521	0.00162439
49	19	Vegfa	0.443074	0.00542554
49	20	Vegfa	0.448665	0.0112645
49	21	Vegfa	0.463156	0.0260033
49	22	Vegfa	0.489818	0.0529131
49	23	Vegfa	0.541583	0.104926
49	24	Vegfa	0.642781	0.206372
49	25	Vegfa	0.821852	0.385691
49	26	Vegfa	1.13539	0.699477
49	27	Vegfa	1.60387	1.1682
49	28	Vegfa	2.18175	1.74633
49	29	Vegfa	2.71644	2.28127
49	30	Vegfa	3.10312	2.6682
49	31	Vegfa	3.39551	2.96084
49	32	Vegfa	3.62962	3.19519
49	33	Vegfa	3.78346	3.34928
49	34	Vegfa	3.91322	3.47929
49	35	Vegfa	4.02046	3.58678
49	36	Vegfa	4.12314	3.68971
[truncated: 1,884 more rows]

## Sheet: Technical Analysis Result
Block Type	96-Well Block (0.2mL)
Calibration Background is expired	No
Calibration Background performed on	11-24-2020
Calibration Normalization FAM-ROX is expired	No
Calibration Normalization FAM-ROX performed on	11-24-2020
Calibration Normalization VIC-ROX is expired	No
Calibration Normalization VIC-ROX performed on	11-24-2020
Calibration Pure Dye CY3 is expired	Yes
Calibration Pure Dye CY3 performed on	03-26-2020
Calibration Pure Dye CY5 is expired	Yes
Calibration Pure Dye CY5 performed on	03-26-2020
Calibration Pure Dye FAM is expired	No
Calibration Pure Dye FAM performed on	11-24-2020
Calibration Pure Dye NED is expired	No
Calibration Pure Dye NED performed on	09-15-2020
Calibration Pure Dye ROX is expired	No
Calibration Pure Dye ROX performed on	11-24-2020
Calibration Pure Dye SYBR is expired	No
Calibration Pure Dye SYBR performed on	11-24-2020
Calibration Pure Dye TAMRA is expired	No
Calibration Pure Dye TAMRA performed on	11-24-2020
Calibration Pure Dye VIC is expired	No
Calibration Pure Dye VIC performed on	11-24-2020
Calibration ROI is expired	No
Calibration ROI performed on	11-24-2020
Calibration Uniformity is expired	No
Calibration Uniformity performed on	11-24-2020
Chemistry	SYBR_GREEN
Date Created	2021-05-17 17:42:46 PM EDT
Experiment Barcode
Experiment Comment
Experiment File Name	P:\ABI-2\Sapieha\Roberto\CNV B6\Choroid\2021-05-17 Adipoq-cre and Adipoq-cre-prdm16 Sham and CNV choro n7-9 Vegfr2 and Vegfa.eds
Experiment Name	2021-05-17 Adipoq-cre and Adipoq-cre-prdm16 Sham and CNV choro n7-9 Vegfr2 and Vegfa
Experiment Run End Time	2021-05-17 20:31:18 PM EDT
Experiment Type	Comparative Cт (ΔΔCт)
Instrument Name	278870006
Instrument Serial Number	278870006
Instrument Type	QuantStudio(TM) 7 Flex System
Passive Reference	ROX
Quantification Cycle Method	Ct
Signal Smoothing On	true
Stage/ Cycle where Analysis is performed	Stage 2, Step 2
User Name
Sample Name	Target Name	Task	RQ	RQ Min	RQ Max	Ct Mean	Delta Ct Mean	Delta Ct SE	Delta Delta Ct
Adipoq-cre sham 433	Bact	UNKNOWN				19.2704
Adipoq-cre sham 435	Bact	UNKNOWN				19.3586
Adipoq-cre sham 438	Bact	UNKNOWN				19.5417
Adipoq-cre CNV 293	Bact	UNKNOWN				20.4746
Adipoq-cre CNV 294	Bact	UNKNOWN				20.6974
Adipoq-cre CNV 251	Bact	UNKNOWN				20.1776
Adipoq-cre-prdm16 sham 516	Bact	UNKNOWN				19.3293
Adipoq-cre-prdm16 sham 517	Bact	UNKNOWN				19.7981
Adipoq-cre-prdm16 sham 518	Bact	UNKNOWN				20.7231
Adipoq-cre-prdm16 CNV 287	Bact	UNKNOWN				19.6646
Adipoq-cre-prdm16 CNV 289	Bact	UNKNOWN				21.1483
Adipoq-cre-prdm16 CNV 280	Bact	UNKNOWN				20.4917
Adipoq-cre sham 433	Vegfr2	UNKNOWN	0.478607	0.406359	0.5637	25.6846	6.41416	0.0548698	1.06309
Adipoq-cre sham 435	Vegfr2	UNKNOWN	0.436147	0.24742	0.768834	25.9068	6.54819	0.190082	1.19711
Adipoq-cre sham 438	Vegfr2	UNKNOWN	0.599472	0.301833	1.19061	25.6311	6.08931	0.230077	0.738236
Adipoq-cre CNV 293	Vegfr2	UNKNOWN	0.532225	0.462966	0.611844	26.7355	6.26097	0.0467455	0.909893
Adipoq-cre CNV 294	Vegfr2	UNKNOWN	0.73807	0.237026	2.29826	26.4866	5.78925	0.380861	0.438169
Adipoq-cre CNV 251	Vegfr2	UNKNOWN	1	0.8392	1.19161	25.5287	5.35108	0.058781	0
Adipoq-cre-prdm16 sham 516	Vegfr2	UNKNOWN	0.709056	0.549323	0.915237	25.1764	5.84711	0.0855857	0.496029
Adipoq-cre-prdm16 sham 517	Vegfr2	UNKNOWN	0.547574	0.355499	0.843424	26.018	6.21995	0.144842	0.868876
Adipoq-cre-prdm16 sham 518	Vegfr2	UNKNOWN	0.672505	0.397407	1.13803	26.6466	5.92346	0.176385	0.572384
Adipoq-cre-prdm16 CNV 287	Vegfr2	UNKNOWN	0.390328	0.296681	0.513536	26.3729	6.70832	0.0919844	1.35724
Adipoq-cre-prdm16 CNV 289	Vegfr2	UNKNOWN	0.43107	0.0896824	2.072	27.7134	6.56508	0.526426	1.214
Adipoq-cre-prdm16 CNV 280	Vegfr2	UNKNOWN	1.56709	0.911488	2.69424	25.1947	4.70299	0.1817	-0.648088
Adipoq-cre sham 433	Vegfa	UNKNOWN	0.913856	0.74934	1.11449	24.9241	5.65362	0.066551	0.129961
Adipoq-cre sham 435	Vegfa	UNKNOWN	0.665993	0.328412	1.35058	25.4687	6.11008	0.237063	0.586421
Adipoq-cre sham 438	Vegfa	UNKNOWN	0.744772	0.717476	0.773106	25.4905	5.94879	0.0125196	0.42513
Adipoq-cre CNV 293	Vegfa	UNKNOWN	0.639761	0.448605	0.91237	26.6426	6.16805	0.119016	0.644395
Adipoq-cre CNV 294	Vegfa	UNKNOWN	0.445538	0.101176	1.96198	27.3874	6.69004	0.497062	1.16638
Adipoq-cre CNV 251	Vegfa	UNKNOWN	1	0.896603	1.11532	25.7012	5.52366	0.0365956	0
Adipoq-cre-prdm16 sham 516	Vegfa	UNKNOWN	0.729842	0.520638	1.02311	25.3073	5.978	0.113256	0.454345
Adipoq-cre-prdm16 sham 517	Vegfa	UNKNOWN	0.783945	0.696977	0.881764	25.6729	5.87483	0.039427	0.351176
Adipoq-cre-prdm16 sham 518	Vegfa	UNKNOWN	1.08238	0.592127	1.97854	26.1326	5.40945	0.202254	-0.114208
Adipoq-cre-prdm16 CNV 287	Vegfa	UNKNOWN	0.326997	0.190467	0.561393	26.8009	7.13631	0.181222	1.61265
Adipoq-cre-prdm16 CNV 289	Vegfa	UNKNOWN	0.594095	0.380177	0.92838	27.4232	6.27489	0.14968	0.751234
Adipoq-cre-prdm16 CNV 280	Vegfa	UNKNOWN	1.1289	0.859287	1.48311	25.8404	5.34874	0.0915039	-0.174921
H2O	Bact	UNKNOWN				33.7549
H2O	Vegfr2	UNKNOWN
H2O	Vegfa	UNKNOWN
Analysis Type	Singleplex
Endogenous Control	Bact
RQ Min/Max Confidence Level	95.0
Reference Sample	Adipoq-cre CNV 251

## Sheet: BioGroup Analysis Result
Block Type	96-Well Block (0.2mL)
Calibration Background is expired	No
Calibration Background performed on	11-24-2020
Calibration Normalization FAM-ROX is expired	No
Calibration Normalization FAM-ROX performed on	11-24-2020
Calibration Normalization VIC-ROX is expired	No
Calibration Normalization VIC-ROX performed on	11-24-2020
Calibration Pure Dye CY3 is expired	Yes
Calibration Pure Dye CY3 performed on	03-26-2020
Calibration Pure Dye CY5 is expired	Yes
Calibration Pure Dye CY5 performed on	03-26-2020
Calibration Pure Dye FAM is expired	No
Calibration Pure Dye FAM performed on	11-24-2020
Calibration Pure Dye NED is expired	No
Calibration Pure Dye NED performed on	09-15-2020
Calibration Pure Dye ROX is expired	No
Calibration Pure Dye ROX performed on	11-24-2020
Calibration Pure Dye SYBR is expired	No
Calibration Pure Dye SYBR performed on	11-24-2020
Calibration Pure Dye TAMRA is expired	No
Calibration Pure Dye TAMRA performed on	11-24-2020
Calibration Pure Dye VIC is expired	No
Calibration Pure Dye VIC performed on	11-24-2020
Calibration ROI is expired	No
Calibration ROI performed on	11-24-2020
Calibration Uniformity is expired	No
Calibration Uniformity performed on	11-24-2020
Chemistry	SYBR_GREEN
Date Created	2021-05-17 17:42:46 PM EDT
Experiment Barcode
Experiment Comment
Experiment File Name	P:\ABI-2\Sapieha\Roberto\CNV B6\Choroid\2021-05-17 Adipoq-cre and Adipoq-cre-prdm16 Sham and CNV choro n7-9 Vegfr2 and Vegfa.eds
Experiment Name	2021-05-17 Adipoq-cre and Adipoq-cre-prdm16 Sham and CNV choro n7-9 Vegfr2 and Vegfa
Experiment Run End Time	2021-05-17 20:31:18 PM EDT
Experiment Type	Comparative Cт (ΔΔCт)
Instrument Name	278870006
Instrument Serial Number	278870006
Instrument Type	QuantStudio(TM) 7 Flex System
Passive Reference	ROX
Quantification Cycle Method	Ct
Signal Smoothing On	true
Stage/ Cycle where Analysis is performed	Stage 2, Step 2
User Name
Biogroup Name	Target Name	Task	RQ	RQ Min	RQ Max	Ct Mean	Delta Ct Mean	Delta Ct SE	Delta Delta Ct
Analysis Type	Singleplex
Endogenous Control	Bact
RQ Min/Max Confidence Level	95.0
Reference Biogroup Name

## Sheet: Results
Block Type	96-Well Block (0.2mL)
Calibration Background is expired	No
Calibration Background performed on	11-24-2020
Calibration Normalization FAM-ROX is expired	No
Calibration Normalization FAM-ROX performed on	11-24-2020
Calibration Normalization VIC-ROX is expired	No
Calibration Normalization VIC-ROX performed on	11-24-2020
Calibration Pure Dye CY3 is expired	Yes
Calibration Pure Dye CY3 performed on	03-26-2020
Calibration Pure Dye CY5 is expired	Yes
Calibration Pure Dye CY5 performed on	03-26-2020
Calibration Pure Dye FAM is expired	No
Calibration Pure Dye FAM performed on	11-24-2020
Calibration Pure Dye NED is expired	No
Calibration Pure Dye NED performed on	09-15-2020
Calibration Pure Dye ROX is expired	No
Calibration Pure Dye ROX performed on	11-24-2020
Calibration Pure Dye SYBR is expired	No
Calibration Pure Dye SYBR performed on	11-24-2020
Calibration Pure Dye TAMRA is expired	No
Calibration Pure Dye TAMRA performed on	11-24-2020
Calibration Pure Dye VIC is expired	No
Calibration Pure Dye VIC performed on	11-24-2020
Calibration ROI is expired	No
Calibration ROI performed on	11-24-2020
Calibration Uniformity is expired	No
Calibration Uniformity performed on	11-24-2020
Chemistry	SYBR_GREEN
Date Created	2021-05-17 17:42:46 PM EDT
Experiment Barcode
Experiment Comment
Experiment File Name	P:\ABI-2\Sapieha\Roberto\CNV B6\Choroid\2021-05-17 Adipoq-cre and Adipoq-cre-prdm16 Sham and CNV choro n7-9 Vegfr2 and Vegfa.eds
Experiment Name	2021-05-17 Adipoq-cre and Adipoq-cre-prdm16 Sham and CNV choro n7-9 Vegfr2 and Vegfa
Experiment Run End Time	2021-05-17 20:31:18 PM EDT
Experiment Type	Comparative Cт (ΔΔCт)
Instrument Name	278870006
Instrument Serial Number	278870006
Instrument Type	QuantStudio(TM) 7 Flex System
Passive Reference	ROX
Quantification Cycle Method	Ct
Signal Smoothing On	true
Stage/ Cycle where Analysis is performed	Stage 2, Step 2
User Name
Well	Well Position	Omit	Sample Name	Target Name	Task	Reporter	Quencher	Quantity	Quantity Mean	Quantity SD	RQ	RQ Min	RQ Max	CT	Ct Mean	Ct SD	Delta Ct	Delta Ct Mean	Delta Ct SE	Delta Delta Ct	Automatic Ct Threshold	Tm1	Ct Threshold	Tm2	Automatic Baseline	Tm3	Baseline Start	Baseline End	Comments	HIGHSD	NOAMP	EXPFAIL
1	A1	FALSE	Adipoq-cre sham 433	Bact	UNKNOWN	SYBR	None							19.3001	19.2704	0.0419621					TRUE	81.5539	0.228235		TRUE		1	40		N	N	N
2	A2	FALSE	Adipoq-cre sham 435	Bact	UNKNOWN	SYBR	None							19.188	19.3586	0.241312					TRUE	81.4557	0.228235		TRUE		1	40		N	N	N
3	A3	FALSE	Adipoq-cre sham 438	Bact	UNKNOWN	SYBR	None							19.5542	19.5417	0.0175722					TRUE	81.4557	0.228235		TRUE		1	40		N	N	N
4	A4	FALSE	Adipoq-cre CNV 293	Bact	UNKNOWN	SYBR	None							20.4302	20.4746	0.0627118					TRUE	81.4557	0.228235		TRUE		1	40		N	N	N
5	A5	FALSE	Adipoq-cre CNV 294	Bact	UNKNOWN	SYBR	None							20.5175	20.6974	0.254348					TRUE	81.5539	0.228235		TRUE		1	40		N	N	N
6	A6	FALSE	Adipoq-cre CNV 251	Bact	UNKNOWN	SYBR	None							20.1851	20.1776	0.0106439					TRUE	81.5539	0.228235		TRUE		1	40		N	N	N
7	A7	FALSE	Adipoq-cre-prdm16 sham 516	Bact	UNKNOWN	SYBR	None							19.4107	19.3293	0.115102					TRUE	81.7504	0.228235		TRUE		1	40		N	N	N
8	A8	FALSE	Adipoq-cre-prdm16 sham 517	Bact	UNKNOWN	SYBR	None							19.7623	19.7981	0.0505749					TRUE	81.6522	0.228235		TRUE		1	40		N	N	N
9	A9	FALSE	Adipoq-cre-prdm16 sham 518	Bact	UNKNOWN	SYBR	None							20.891	20.7231	0.237372					TRUE	81.6522	0.228235		TRUE		1	40		N	N	N
10	A10	FALSE	Adipoq-cre-prdm16 CNV 287	Bact	UNKNOWN	SYBR	None							19.6988	19.6646	0.0484304					TRUE	81.4557	0.228235		TRUE		1	40		N	N	N
11	A11	FALSE	Adipoq-cre-prdm16 CNV 289	Bact	UNKNOWN	SYBR	None							21.1228	21.1483	0.036075					TRUE	81.4557	0.228235		TRUE		1	40		N	N	N
12	A12	FALSE	Adipoq-cre-prdm16 CNV 280	Bact	UNKNOWN	SYBR	None							20.5829	20.4917	0.128905					TRUE	81.4557	0.228235		TRUE		1	40		N	N	N
13	B1	FALSE	Adipoq-cre sham 433	Bact	UNKNOWN	SYBR	None							19.2408	19.2704	0.0419621					TRUE	81.4557	0.228235		TRUE		1	40		N	N	N
14	B2	FALSE	Adipoq-cre sham 435	Bact	UNKNOWN	SYBR	None							19.5292	19.3586	0.241312					TRUE	81.4557	0.228235		TRUE		1	40		N	N	N
15	B3	FALSE	Adipoq-cre sham 438	Bact	UNKNOWN	SYBR	None							19.5293	19.5417	0.0175722					TRUE	81.4557	0.228235		TRUE		1	40		N	N	N
16	B4	FALSE	Adipoq-cre CNV 293	Bact	UNKNOWN	SYBR	None							20.5189	20.4746	0.0627118					TRUE	81.4557	0.228235		TRUE		1	40		N	N	N
17	B5	FALSE	Adipoq-cre CNV 294	Bact	UNKNOWN	SYBR	None							20.8772	20.6974	0.254348					TRUE	81.4557	0.228235		TRUE		1	40		N	N	N
18	B6	FALSE	Adipoq-cre CNV 251	Bact	UNKNOWN	SYBR	None							20.1701	20.1776	0.0106439					TRUE	81.5539	0.228235		TRUE		1	40		N	N	N
19	B7	FALSE	Adipoq-cre-prdm16 sham 516	Bact	UNKNOWN	SYBR	None							19.2479	19.3293	0.115102					TRUE	81.6522	0.228235		TRUE		1	40		N	N	N
20	B8	FALSE	Adipoq-cre-prdm16 sham 517	Bact	UNKNOWN	SYBR	None							19.8338	19.7981	0.0505749					TRUE	81.6522	0.228235		TRUE		1	40		N	N	N
21	B9	FALSE	Adipoq-cre-prdm16 sham 518	Bact	UNKNOWN	SYBR	None							20.5553	20.7231	0.237372					TRUE	81.6522	0.228235		TRUE		1	40		N	N	N
22	B10	FALSE	Adipoq-cre-prdm16 CNV 287	Bact	UNKNOWN	SYBR	None							19.6303	19.6646	0.0484304					TRUE	81.5539	0.228235		TRUE		1	40		N	N	N
23	B11	FALSE	Adipoq-cre-prdm16 CNV 289	Bact	UNKNOWN	SYBR	None							21.1738	21.1483	0.036075					TRUE	81.4557	0.228235		TRUE		1	40		N	N	N
24	B12	FALSE	Adipoq-cre-prdm16 CNV 280	Bact	UNKNOWN	SYBR	None							20.4006	20.4917	0.128905					TRUE	81.4557	0.228235		TRUE		1	40		N	N	N
25	C1	FALSE	Adipoq-cre sham 433	Vegfr2	UNKNOWN	SYBR	None				0.478607	0.406359	0.5637	25.6384	25.6846	0.065273		6.41416	0.0548698	1.06309	TRUE	81.4557	0.218122		TRUE		1	40		N	N	N
26	C2	FALSE	Adipoq-cre sham 435	Vegfr2	UNKNOWN	SYBR	None				0.436147	0.24742	0.768834	25.9905	25.9068	0.118451		6.54819	0.190082	1.19711	TRUE	81.4557	0.218122		TRUE		1	40		N	N	N
27	C3	FALSE	Adipoq-cre sham 438	Vegfr2	UNKNOWN	SYBR	None				0.599472	0.301833	1.19061	25.4013	25.6311	0.324903		6.08931	0.230077	0.738236	TRUE	81.5539	0.218122		TRUE		1	40		N	N	N
28	C4	FALSE	Adipoq-cre CNV 293	Vegfr2	UNKNOWN	SYBR	None				0.532225	0.462966	0.611844	26.7503	26.7355	0.020917		6.26097	0.0467455	0.909893	TRUE	81.4557	0.218122		TRUE		1	40		N	N	N
29	C5	FALSE	Adipoq-cre CNV 294	Vegfr2	UNKNOWN	SYBR	None				0.73807	0.237026	2.29826	26.8223	26.4866	0.474781		5.78925	0.380861	0.438169	TRUE	81.4557	0.218122		TRUE		1	40		N	N	N
30	C6	FALSE	Adipoq-cre CNV 251	Vegfr2	UNKNOWN	SYBR	None				1	0.8392	1.19161	25.4704	25.5287	0.0824446		5.35108	0.058781	0	TRUE	81.5539	0.218122		TRUE		1	40		N	N	N
31	C7	FALSE	Adipoq-cre-prdm16 sham 516	Vegfr2	UNKNOWN	SYBR	None				0.709056	0.549323	0.915237	25.1499	25.1764	0.0374345		5.84711	0.0855857	0.496029	TRUE	81.6522	0.218122		TRUE		1	40		N	N	N
32	C8	FALSE	Adipoq-cre-prdm16 sham 517	Vegfr2	UNKNOWN	SYBR	None				0.547574	0.355499	0.843424	25.8777	26.018	0.198496		6.21995	0.144842	0.868876	TRUE	81.6522	0.218122		TRUE		1	40		N	N	N
33	C9	FALSE	Adipoq-cre-prdm16 sham 518	Vegfr2	UNKNOWN	SYBR	None				0.672505	0.397407	1.13803	26.7008	26.6466	0.0766682		5.92346	0.176385	0.572384	TRUE	81.7504	0.218122		TRUE		1	40		N	N	N
34	C10	FALSE	Adipoq-cre-prdm16 CNV 287	Vegfr2	UNKNOWN	SYBR	None				0.390328	0.296681	0.513536	26.4583	26.3729	0.120734		6.70832	0.0919844	1.35724	TRUE	81.6522	0.218122		TRUE		1	40		N	N	N
35	C11	FALSE	Adipoq-cre-prdm16 CNV 289	Vegfr2	UNKNOWN	SYBR	None				0.43107	0.0896824	2.072	28.2392	27.7134	0.743604		6.56508	0.526426	1.214	TRUE	81.5539	0.218122		TRUE		1	40		Y	N	N
36	C12	FALSE	Adipoq-cre-prdm16 CNV 280	Vegfr2	UNKNOWN	SYBR	None				1.56709	0.911488	2.69424	25.0375	25.1947	0.222291		4.70299	0.1817	-0.648088	TRUE	81.6522	0.218122		TRUE		1	40		N	N	N
37	D1	FALSE	Adipoq-cre sham 433	Vegfr2	UNKNOWN	SYBR	None				0.478607	0.406359	0.5637	25.7308	25.6846	0.065273		6.41416	0.0548698	1.06309	TRUE	81.5539	0.218122		TRUE		1	40		N	N	N
38	D2	FALSE	Adipoq-cre sham 435	Vegfr2	UNKNOWN	SYBR	None				0.436147	0.24742	0.768834	25.823	25.9068	0.118451		6.54819	0.190082	1.19711	TRUE	81.5539	0.218122		TRUE		1	40		N	N	N
39	D3	FALSE	Adipoq-cre sham 438	Vegfr2	UNKNOWN	SYBR	None				0.599472	0.301833	1.19061	25.8608	25.6311	0.324903		6.08931	0.230077	0.738236	TRUE	81.5539	0.218122		TRUE		1	40		N	N	N
40	D4	FALSE	Adipoq-cre CNV 293	Vegfr2	UNKNOWN	SYBR	None				0.532225	0.462966	0.611844	26.7207	26.7355	0.020917		6.26097	0.0467455	0.909893	TRUE	81.4557	0.218122		TRUE		1	40		N	N	N
41	D5	FALSE	Adipoq-cre CNV 294	Vegfr2	UNKNOWN	SYBR	None				0.73807	0.237026	2.29826	26.1509	26.4866	0.474781		5.78925	0.380861	0.438169	TRUE	81.5539	0.218122		TRUE		1	40		N	N	N
42	D6	FALSE	Adipoq-cre CNV 251	Vegfr2	UNKNOWN	SYBR	None				1	0.8392	1.19161	25.587	25.5287	0.0824446		5.35108	0.058781	0	TRUE	81.5539	0.218122		TRUE		1	40		N	N	N
43	D7	FALSE	Adipoq-cre-prdm16 sham 516	Vegfr2	UNKNOWN	SYBR	None				0.709056	0.549323	0.915237	25.2029	25.1764	0.0374345		5.84711	0.0855857	0.496029	TRUE	81.5539	0.218122		TRUE		1	40		N	N	N
44	D8	FALSE	Adipoq-cre-prdm16 sham 517	Vegfr2	UNKNOWN	SYBR	None				0.547574	0.355499	0.843424	26.1584	26.018	0.198496		6.21995	0.144842	0.868876	TRUE	81.7504	0.218122		TRUE		1	40		N	N	N
45	D9	FALSE	Adipoq-cre-prdm16 sham 518	Vegfr2	UNKNOWN	SYBR	None				0.672505	0.397407	1.13803	26.5924	26.6466	0.0766682		5.92346	0.176385	0.572384	TRUE	81.7504	0.218122		TRUE		1	40		N	N	N
46	D10	FALSE	Adipoq-cre-prdm16 CNV 287	Vegfr2	UNKNOWN	SYBR	None				0.390328	0.296681	0.513536	26.2875	26.3729	0.120734		6.70832	0.0919844	1.35724	TRUE	81.6522	0.218122		TRUE		1	40		N	N	N
47	D11	FALSE	Adipoq-cre-prdm16 CNV 289	Vegfr2	UNKNOWN	SYBR	None				0.43107	0.0896824	2.072	27.1876	27.7134	0.743604		6.56508	0.526426	1.214	TRUE	81.7504	0.218122		TRUE		1	40		Y	N	N
48	D12	FALSE	Adipoq-cre-prdm16 CNV 280	Vegfr2	UNKNOWN	SYBR	None				1.56709	0.911488	2.69424	25.3519	25.1947	0.222291		4.70299	0.1817	-0.648088	TRUE	81.6522	0.218122		TRUE		1	40		N	N	N
49	E1	FALSE	Adipoq-cre sham 433	Vegfa	UNKNOWN	SYBR	None				0.913856	0.74934	1.11449	24.8645	24.9241	0.0842451		5.65362	0.066551	0.129961	TRUE	81.9468	0.357528		TRUE		1	40		N	N	N
50	E2	FALSE	Adipoq-cre sham 435	Vegfa	UNKNOWN	SYBR	None				0.665993	0.328412	1.35058	25.3041	25.4687	0.232737		6.11008	0.237063	0.586421	TRUE	81.9468	0.357528		TRUE		1	40		N	N	N
51	E3	FALSE	Adipoq-cre sham 438	Vegfa	UNKNOWN	SYBR	None				0.744772	0.717476	0.773106	25.4921	25.4905	0.00216736		5.94879	0.0125196	0.42513	TRUE	81.9468	0.357528		TRUE		1	40		N	N	N
52	E4	FALSE	Adipoq-cre CNV 293	Vegfa	UNKNOWN	SYBR	None				0.639761	0.448605	0.91237	26.7531	26.6426	0.156196		6.16805	0.119016	0.644395	TRUE	81.8486	0.357528		TRUE		1	40		N	N	N
53	E5	FALSE	Adipoq-cre CNV 294	Vegfa	UNKNOWN	SYBR	None				0.445538	0.101176	1.96198	27.8508	27.3874	0.655324		6.69004	0.497062	1.16638	TRUE	81.8486	0.357528		TRUE		1	40		Y	N	N
54	E6	FALSE	Adipoq-cre CNV 251	Vegfa	UNKNOWN	SYBR	None				1	0.896603	1.11532	25.7371	25.7012	0.0506477		5.52366	0.0365956	0	TRUE	81.9468	0.357528		TRUE		1	40		N	N	N
55	E7	FALSE	Adipoq-cre-prdm16 sham 516	Vegfa	UNKNOWN	SYBR	None				0.729842	0.520638	1.02311	25.386	25.3073	0.11138		5.978	0.113256	0.454345	TRUE	81.9468	0.357528		TRUE		1	40		N	N	N
56	E8	FALSE	Adipoq-cre-prdm16 sham 517	Vegfa	UNKNOWN	SYBR	None				0.783945	0.696977	0.881764	25.6563	25.6729	0.0234768		5.87483	0.039427	0.351176	TRUE	82.0451	0.357528		TRUE		1	40		N	N	N
57	E9	FALSE	Adipoq-cre-prdm16 sham 518	Vegfa	UNKNOWN	SYBR	None				1.08238	0.592127	1.97854	26.2454	26.1326	0.159586		5.40945	0.202254	-0.114208	TRUE	82.0451	0.357528		TRUE		1	40		N	N	N
58	E10	FALSE	Adipoq-cre-prdm16 CNV 287	Vegfa	UNKNOWN	SYBR	None				0.326997	0.190467	0.561393	26.9788	26.8009	0.251669		7.13631	0.181222	1.61265	TRUE	81.9468	0.357528		TRUE		1	40		N	N	N
59	E11	FALSE	Adipoq-cre-prdm16 CNV 289	Vegfa	UNKNOWN	SYBR	None				0.594095	0.380177	0.92838	27.5707	27.4232	0.208583		6.27489	0.14968	0.751234	TRUE	81.9468	0.357528		TRUE		1	40		N	N	N
60	E12	FALSE	Adipoq-cre-prdm16 CNV 280	Vegfa	UNKNOWN	SYBR	None				1.1289	0.859287	1.48311	25.8485	25.8404	0.0113803		5.34874	0.0915039	-0.174921	TRUE	81.9468	0.357528		TRUE		1	40		N	N	N
61	F1	FALSE	Adipoq-cre sham 433	Vegfa	UNKNOWN	SYBR	None				0.913856	0.74934	1.11449	24.9836	24.9241	0.0842451		5.65362	0.066551	0.129961	TRUE	81.8486	0.357528		TRUE		1	40		N	N	N
62	F2	FALSE	Adipoq-cre sham 435	Vegfa	UNKNOWN	SYBR	None				0.665993	0.328412	1.35058	25.6332	25.4687	0.232737		6.11008	0.237063	0.586421	TRUE	81.8486	0.357528		TRUE		1	40		N	N	N
63	F3	FALSE	Adipoq-cre sham 438	Vegfa	UNKNOWN	SYBR	None				0.744772	0.717476	0.773106	25.489	25.4905	0.00216736		5.94879	0.0125196	0.42513	TRUE	81.8486	0.357528		TRUE		1	40		N	N	N
64	F4	FALSE	Adipoq-cre CNV 293	Vegfa	UNKNOWN	SYBR	None				0.639761	0.448605	0.91237	26.5322	26.6426	0.156196		6.16805	0.119016	0.644395	TRUE	81.7504	0.357528		TRUE		1	40		N	N	N
65	F5	FALSE	Adipoq-cre CNV 294	Vegfa	UNKNOWN	SYBR	None				0.445538	0.101176	1.96198	26.924	27.3874	0.655324		6.69004	0.497062	1.16638	TRUE	81.8486	0.357528		TRUE		1	40		Y	N	N
66	F6	FALSE	Adipoq-cre CNV 251	Vegfa	UNKNOWN	SYBR	None				1	0.896603	1.11532	25.6654	25.7012	0.0506477		5.52366	0.0365956	0	TRUE	81.8486	0.357528		TRUE		1	40		N	N	N
67	F7	FALSE	Adipoq-cre-prdm16 sham 516	Vegfa	UNKNOWN	SYBR	None				0.729842	0.520638	1.02311	25.2285	25.3073	0.11138		5.978	0.113256	0.454345	TRUE	82.0451	0.357528		TRUE		1	40		N	N	N
68	F8	FALSE	Adipoq-cre-prdm16 sham 517	Vegfa	UNKNOWN	SYBR	None				0.783945	0.696977	0.881764	25.6895	25.6729	0.0234768		5.87483	0.039427	0.351176	TRUE	82.0451	0.357528		TRUE		1	40		N	N	N
69	F9	FALSE	Adipoq-cre-prdm16 sham 518	Vegfa	UNKNOWN	SYBR	None				1.08238	0.592127	1.97854	26.0197	26.1326	0.159586		5.40945	0.202254	-0.114208	TRUE	82.0451	0.357528		TRUE		1	40		N	N	N
70	F10	FALSE	Adipoq-cre-prdm16 CNV 287	Vegfa	UNKNOWN	SYBR	None				0.326997	0.190467	0.561393	26.6229	26.8009	0.251669		7.13631	0.181222	1.61265	TRUE	81.9468	0.357528		TRUE		1	40		N	N	N
71	F11	FALSE	Adipoq-cre-prdm16 CNV 289	Vegfa	UNKNOWN	SYBR	None				0.594095	0.380177	0.92838	27.2757	27.4232	0.208583		6.27489	0.14968	0.751234	TRUE	81.8486	0.357528		TRUE		1	40		N	N	N
72	F12	FALSE	Adipoq-cre-prdm16 CNV 280	Vegfa	UNKNOWN	SYBR	None				1.1289	0.859287	1.48311	25.8324	25.8404	0.0113803		5.34874	0.0915039	-0.174921	TRUE	81.7504	0.357528		TRUE		1	40		N	N	N
73	G1	FALSE	H2O	Bact	UNKNOWN	SYBR	None							33.7549	33.7549						TRUE	71.1425	0.228235		TRUE		1	40		N	N	N
74	G2	FALSE	H2O	Vegfr2	UNKNOWN	SYBR	None							Undetermined							TRUE	60.9276	0.218122		TRUE		1	40		N	Y	Y
75	G3	FALSE	H2O	Vegfa	UNKNOWN	SYBR	None							Undetermined							TRUE	61.2222	0.357528		TRUE		1	40		N	Y	Y
Analysis Type	Singleplex
Endogenous Control	Bact
RQ Min/Max Confidence Level	95.0
Reference Sample	Adipoq-cre CNV 251

## Sheet: Reagent Information
Block Type	96-Well Block (0.2mL)
Calibration Background is expired	No
Calibration Background performed on	11-24-2020
Calibration Normalization FAM-ROX is expired	No
Calibration Normalization FAM-ROX performed on	11-24-2020
Calibration Normalization VIC-ROX is expired	No
Calibration Normalization VIC-ROX performed on	11-24-2020
Calibration Pure Dye CY3 is expired	Yes
Calibration Pure Dye CY3 performed on	03-26-2020
Calibration Pure Dye CY5 is expired	Yes
Calibration Pure Dye CY5 performed on	03-26-2020
Calibration Pure Dye FAM is expired	No
Calibration Pure Dye FAM performed on	11-24-2020
Calibration Pure Dye NED is expired	No
Calibration Pure Dye NED performed on	09-15-2020
Calibration Pure Dye ROX is expired	No
Calibration Pure Dye ROX performed on	11-24-2020
Calibration Pure Dye SYBR is expired	No
Calibration Pure Dye SYBR performed on	11-24-2020
Calibration Pure Dye TAMRA is expired	No
Calibration Pure Dye TAMRA performed on	11-24-2020
Calibration Pure Dye VIC is expired	No
Calibration Pure Dye VIC performed on	11-24-2020
Calibration ROI is expired	No
Calibration ROI performed on	11-24-2020
Calibration Uniformity is expired	No
Calibration Uniformity performed on	11-24-2020
Chemistry	SYBR_GREEN
Date Created	2021-05-17 17:42:46 PM EDT
Experiment Barcode
Experiment Comment
Experiment File Name	P:\ABI-2\Sapieha\Roberto\CNV B6\Choroid\2021-05-17 Adipoq-cre and Adipoq-cre-prdm16 Sham and CNV choro n7-9 Vegfr2 and Vegfa.eds
Experiment Name	2021-05-17 Adipoq-cre and Adipoq-cre-prdm16 Sham and CNV choro n7-9 Vegfr2 and Vegfa
Experiment Run End Time	2021-05-17 20:31:18 PM EDT
Experiment Type	Comparative Cт (ΔΔCт)
Instrument Name	278870006
Instrument Serial Number	278870006
Instrument Type	QuantStudio(TM) 7 Flex System
Passive Reference	ROX
Quantification Cycle Method	Ct
Signal Smoothing On	true
Stage/ Cycle where Analysis is performed	Stage 2, Step 2
User Name
Reagent Type	Reagent Name	Reagent Part Number	Reagent Lot Number	Reagent Expiration Date

## Sheet: Melt Curve Raw Data
Block Type	96-Well Block (0.2mL)
Calibration Background is expired	No
Calibration Background performed on	11-24-2020
Calibration Normalization FAM-ROX is expired	No
Calibration Normalization FAM-ROX performed on	11-24-2020
Calibration Normalization VIC-ROX is expired	No
Calibration Normalization VIC-ROX performed on	11-24-2020
Calibration Pure Dye CY3 is expired	Yes
Calibration Pure Dye CY3 performed on	03-26-2020
Calibration Pure Dye CY5 is expired	Yes
Calibration Pure Dye CY5 performed on	03-26-2020
Calibration Pure Dye FAM is expired	No
Calibration Pure Dye FAM performed on	11-24-2020
Calibration Pure Dye NED is expired	No
Calibration Pure Dye NED performed on	09-15-2020
Calibration Pure Dye ROX is expired	No
Calibration Pure Dye ROX performed on	11-24-2020
Calibration Pure Dye SYBR is expired	No
Calibration Pure Dye SYBR performed on	11-24-2020
Calibration Pure Dye TAMRA is expired	No
Calibration Pure Dye TAMRA performed on	11-24-2020
Calibration Pure Dye VIC is expired	No
Calibration Pure Dye VIC performed on	11-24-2020
Calibration ROI is expired	No
Calibration ROI performed on	11-24-2020
Calibration Uniformity is expired	No
Calibration Uniformity performed on	11-24-2020
Chemistry	SYBR_GREEN
Date Created	2021-05-17 17:42:46 PM EDT
Experiment Barcode
Experiment Comment
Experiment File Name	P:\ABI-2\Sapieha\Roberto\CNV B6\Choroid\2021-05-17 Adipoq-cre and Adipoq-cre-prdm16 Sham and CNV choro n7-9 Vegfr2 and Vegfa.eds
Experiment Name	2021-05-17 Adipoq-cre and Adipoq-cre-prdm16 Sham and CNV choro n7-9 Vegfr2 and Vegfa
Experiment Run End Time	2021-05-17 20:31:18 PM EDT
Experiment Type	Comparative Cт (ΔΔCт)
Instrument Name	278870006
Instrument Serial Number	278870006
Instrument Type	QuantStudio(TM) 7 Flex System
Passive Reference	ROX
Quantification Cycle Method	Ct
Signal Smoothing On	true
Stage/ Cycle where Analysis is performed	Stage 2, Step 2
User Name
Well	Well Position	Reading	Temperature	Fluorescence	Derivative
1	A1	1	60.1418	4.52372	0.242598
1	A1	2	60.3382	4.50626	0.242027
1	A1	3	60.5347	4.48873	0.240815
1	A1	4	60.7311	4.46672	0.239291
1	A1	5	60.9276	4.44331	0.238165
1	A1	6	61.124	4.42807	0.238186
1	A1	7	61.3204	4.41043	0.239693
1	A1	8	61.5169	4.39483	0.242393
1	A1	9	61.7133	4.36376	0.245509
1	A1	10	61.9098	4.34813	0.248202
1	A1	11	62.1062	4.31678	0.249976
1	A1	12	62.3027	4.3014	0.250818
1	A1	13	62.4991	4.28264	0.251042
1	A1	14	62.6955	4.25668	0.25102
1	A1	15	62.892	4.2344	0.250998
1	A1	16	63.0884	4.21764	0.251074
1	A1	17	63.2849	4.19229	0.251261
1	A1	18	63.4813	4.17096	0.251567
1	A1	19	63.6777	4.15146	0.252017
1	A1	20	63.8742	4.12962	0.252639
1	A1	21	64.0706	4.10777	0.253425
1	A1	22	64.2671	4.08621	0.254318
1	A1	23	64.4635	4.06538	0.255217
1	A1	24	64.66	4.04023	0.256016
1	A1	25	64.8564	4.02503	0.256628
1	A1	26	65.0528	3.99192	0.257007
1	A1	27	65.2493	3.97921	0.25716
1	A1	28	65.4457	3.95604	0.257163
1	A1	29	65.6422	3.93	0.257106
1	A1	30	65.8386	3.90337	0.257022
1	A1	31	66.035	3.89567	0.256781
1	A1	32	66.2315	3.86803	0.256096
1	A1	33	66.4279	3.84269	0.254699
1	A1	34	66.6244	3.81925	0.252589
1	A1	35	66.8208	3.79652	0.250187
1	A1	36	67.0173	3.78047	0.248228
1	A1	37	67.2137	3.75642	0.247421
1	A1	38	67.4101	3.73626	0.248065
1	A1	39	67.6066	3.72267	0.249871
1	A1	40	67.803	3.69559	0.252095
1	A1	41	67.9995	3.67168	0.253861
1	A1	42	68.1959	3.64499	0.254496
1	A1	43	68.3923	3.63227	0.25376
1	A1	44	68.5888	3.60966	0.251882
1	A1	45	68.7852	3.57791	0.249489
1	A1	46	68.9817	3.56098	0.24741
1	A1	47	69.1781	3.54333	0.246345
1	A1	48	69.3746	3.5229	0.246536
1	A1	49	69.571	3.50819	0.2476
1	A1	50	69.7674	3.47725	0.248701
1	A1	51	69.9639	3.45703	0.248992
1	A1	52	70.1603	3.43034	0.248038
1	A1	53	70.3568	3.41536	0.245987
1	A1	54	70.5532	3.39078	0.243363
1	A1	55	70.7496	3.36844	0.240666
1	A1	56	70.9461	3.36311	0.238098
1	A1	57	71.1425	3.32356	0.235566
1	A1	58	71.339	3.31477	0.233013
1	A1	59	71.5354	3.28809	0.23074
1	A1	60	71.7319	3.26848	0.229472
1	A1	61	71.9283	3.24226	0.230003
1	A1	62	72.1247	3.25241	0.232641
1	A1	63	72.3212	3.21207	0.236807
1	A1	64	72.5176	3.19438	0.24113
1	A1	65	72.7141	3.17267	0.243969
1	A1	66	72.9105	3.14613	0.244113
1	A1	67	73.1069	3.12896	0.241299
1	A1	68	73.3034	3.10258	0.236338
1	A1	69	73.4998	3.0807	0.23081
1	A1	70	73.6963	3.06423	0.226457
1	A1	71	73.8927	3.05138	0.224522
1	A1	72	74.0892	3.0445	0.225302
1	A1	73	74.2856	3.00535	0.228159
1	A1	74	74.482	2.98978	0.231928
1	A1	75	74.6785	2.97786	0.235468
1	A1	76	74.8749	2.94933	0.238061
1	A1	77	75.0714	2.92743	0.239543
1	A1	78	75.2678	2.90648	0.240166
1	A1	79	75.4642	2.88886	0.240369
1	A1	80	75.6607	2.86811	0.240549
1	A1	81	75.8571	2.84906	0.240993
1	A1	82	76.0536	2.81893	0.241963
1	A1	83	76.25	2.80375	0.243815
1	A1	84	76.4465	2.78408	0.246985
1	A1	85	76.6429	2.76055	0.251805
1	A1	86	76.8393	2.74447	0.258209
1	A1	87	77.0358	2.71941	0.265594
1	A1	88	77.2322	2.69506	0.272945
1	A1	89	77.4287	2.67143	0.279214
1	A1	90	77.6251	2.63177	0.283769
1	A1	91	77.8215	2.62004	0.286687
1	A1	92	78.018	2.59377	0.288781
1	A1	93	78.2144	2.56452	0.291423
1	A1	94	78.4109	2.54429	0.296335
1	A1	95	78.6073	2.51923	0.305446
1	A1	96	78.8038	2.49633	0.32089
1	A1	97	79.0002	2.47165	0.345094
1	A1	98	79.1966	2.43964	0.380925
1	A1	99	79.3931	2.40607	0.431815
1	A1	100	79.5895	2.39222	0.501725
1	A1	101	79.786	2.32898	0.594732
1	A1	102	79.9824	2.27971	0.714061
1	A1	103	80.1789	2.24882	0.860547
1	A1	104	80.3753	2.1594	1.03091
1	A1	105	80.5717	2.06596	1.21656
1	A1	106	80.7682	1.94574	1.40357
1	A1	107	80.9646	1.79264	1.57418
1	A1	108	81.1611	1.61917	1.70955
1	A1	109	81.3575	1.42739	1.79301
1	A1	110	81.5539	1.23521	1.81306
1	A1	111	81.7504	1.05057	1.76542
1	A1	112	81.9468	0.880151	1.65373
1	A1	113	82.1433	0.734383	1.48891
1	A1	114	82.3397	0.616185	1.28729
1	A1	115	82.5362	0.531531	1.06793
1	A1	116	82.7326	0.470006	0.849658
1	A1	117	82.929	0.434736	0.648355
1	A1	118	83.1255	0.414262	0.475
1	A1	119	83.3219	0.403986	0.334921
1	A1	120	83.5184	0.39626	0.228249
1	A1	121	83.7148	0.391038	0.151321
1	A1	122	83.9112	0.386738	0.0984703
1	A1	123	84.1077	0.384801	0.0636542
1	A1	124	84.3041	0.384419	0.0415357
1	A1	125	84.5006	0.383214	0.0279376
1	A1	126	84.697	0.382335	0.0198389
1	A1	127	84.8935	0.382343	0.0151557
1	A1	128	85.0899	0.379349	0.0125008
1	A1	129	85.2863	0.379348	0.010995
1	A1	130	85.4828	0.379493	0.0101216
1	A1	131	85.6792	0.377504	0.00960349
1	A1	132	85.8757	0.377314	0.00929529
1	A1	133	86.0721	0.377339	0.00910846
1	A1	134	86.2685	0.3748	0.00897282
1	A1	135	86.465	0.375317	0.00882997
1	A1	136	86.6614	0.373811	0.00864148
1	A1	137	86.8579	0.374226	0.0083977
1	A1	138	87.0543	0.371285	0.00812467
1	A1	139	87.2508	0.372558	0.00788356
1	A1	140	87.4472	0.371549	0.00775884
1	A1	141	87.6436	0.370281	0.00783159
1	A1	142	87.8401	0.370632	0.00814233
1	A1	143	88.0365	0.370244	0.00865934
1	A1	144	88.233	0.368882	0.00926916
1	A1	145	88.4294	0.367772	0.00980062
1	A1	146	88.6258	0.367269	0.0100741
1	A1	147	88.8223	0.364688	0.00995941
1	A1	148	89.0187	0.364762	0.00941858
1	A1	149	89.2152	0.362605	0.00852307
1	A1	150	89.4116	0.363047	0.0074408
1	A1	151	89.6081	0.363205	0.00639694
1	A1	152	89.8045	0.361802	0.0056172
1	A1	153	90.0009	0.362802	0.00526569
1	A1	154	90.1974	0.36238	0.005393
1	A1	155	90.3938	0.36189	0.00591825
1	A1	156	90.5903	0.360577	0.00665219
1	A1	157	90.7867	0.359301	0.00735851
1	A1	158	90.9831	0.359768	0.0078275
1	A1	159	91.1796	0.357759	0.0079368
1	A1	160	91.376	0.356469	0.00768234
1	A1	161	91.5725	0.35787	0.00717605
1	A1	162	91.7689	0.355829	0.00661144
1	A1	163	91.9654	0.355293	0.00620525
1	A1	164	92.1618	0.357484	0.00611839
1	A1	165	92.3582	0.355439	0.00638492
1	A1	166	92.5547	0.354942	0.00688751
1	A1	167	92.7511	0.354149	0.00740346
1	A1	168	92.9476	0.351934	0.00771024
1	A1	169	93.144	0.351388	0.00768983
1	A1	170	93.3404	0.351942	0.00736909
1	A1	171	93.5369	0.351934	0.0068717
1	A1	172	93.7333	0.350091	0.00632589
1	A1	173	93.9298	0.350901	0.00579686
1	A1	174	94.1262	0.348181	0.00527625
1	A1	175	94.3227	0.349979	0.004719
1	A1	176	94.5191	0.34944	0.00408488
1	A1	177	94.7155	0.348748	0.00336325
1	A1	178	94.912	0.346974	0.00258011
2	A2	1	60.1418	4.7152	0.254542
2	A2	2	60.3382	4.70585	0.255956
2	A2	3	60.5347	4.67795	0.257126
2	A2	4	60.7311	4.65541	0.257785
2	A2	5	60.9276	4.63177	0.258024
2	A2	6	61.124	4.61237	0.258184
2	A2	7	61.3204	4.58623	0.258535
2	A2	8	61.5169	4.57363	0.259066
2	A2	9	61.7133	4.54305	0.259514
2	A2	10	61.9098	4.52071	0.259608
2	A2	11	62.1062	4.48807	0.259299
2	A2	12	62.3027	4.47599	0.25877
2	A2	13	62.4991	4.45894	0.258304
2	A2	14	62.6955	4.42796	0.258132
2	A2	15	62.892	4.40377	0.258406
2	A2	16	63.0884	4.37917	0.2592
2	A2	17	63.2849	4.36534	0.260443
2	A2	18	63.4813	4.3412	0.261816
2	A2	19	63.6777	4.32344	0.262796
2	A2	20	63.8742	4.28487	0.262869
2	A2	21	64.0706	4.26705	0.261819
2	A2	22	64.2671	4.24739	0.259853
2	A2	23	64.4635	4.22122	0.257499
2	A2	24	64.66	4.20495	0.25537
2	A2	25	64.8564	4.17535	0.253988
2	A2	26	65.0528	4.15798	0.253689
2	A2	27	65.2493	4.13661	0.254618
2	A2	28	65.4457	4.11406	0.256686
2	A2	29	65.6422	4.0927	0.259549
2	A2	30	65.8386	4.06819	0.262634
2	A2	31	66.035	4.04843	0.265257
2	A2	32	66.2315	4.02159	0.266848
2	A2	33	66.4279	3.99669	0.26716
2	A2	34	66.6244	3.97071	0.266377
2	A2	35	66.8208	3.94841	0.265036
2	A2	36	67.0173	3.93063	0.26379
2	A2	37	67.2137	3.90308	0.263173
2	A2	38	67.4101	3.87938	0.263414
2	A2	39	67.6066	3.86	0.264376
2	A2	40	67.803	3.83675	0.265614
2	A2	41	67.9995	3.81423	0.266478
2	A2	42	68.1959	3.78316	0.26632
2	A2	43	68.3923	3.76795	0.264735
2	A2	44	68.5888	3.74307	0.261804
2	A2	45	68.7852	3.71107	0.258206
2	A2	46	68.9817	3.68986	0.255042
2	A2	47	69.1781	3.67534	0.253388
2	A2	48	69.3746	3.6548	0.253773
2	A2	49	69.571	3.64052	0.255875
2	A2	50	69.7674	3.60154	0.258645
2	A2	51	69.9639	3.58381	0.260794
2	A2	52	70.1603	3.56602	0.261339
2	A2	53	70.3568	3.53183	0.259922
2	A2	54	70.5532	3.50888	0.256796
2	A2	55	70.7496	3.49014	0.252536
2	A2	56	70.9461	3.47768	0.247755
2	A2	57	71.1425	3.43986	0.242999
2	A2	58	71.339	3.43134	0.238895
2	A2	59	71.5354	3.40182	0.236287
2	A2	60	71.7319	3.38325	0.236133
2	A2	61	71.9283	3.35684	0.239029
2	A2	62	72.1247	3.37198	0.244677
2	A2	63	72.3212	3.32542	0.251712
2	A2	64	72.5176	3.29929	0.258105
2	A2	65	72.7141	3.27252	0.261943
2	A2	66	72.9105	3.25481	0.26213
2	A2	67	73.1069	3.23162	0.258726
2	A2	68	73.3034	3.2016	0.252844
2	A2	69	73.4998	3.17836	0.246265
2	A2	70	73.6963	3.15843	0.240855
2	A2	71	73.8927	3.14736	0.237925
2	A2	72	74.0892	3.13527	0.237804
2	A2	73	74.2856	3.10115	0.239824
2	A2	74	74.482	3.08364	0.242819
2	A2	75	74.6785	3.05723	0.245755
2	A2	76	74.8749	3.0384	0.248172
2	A2	77	75.0714	3.01395	0.250154
2	A2	78	75.2678	2.99797	0.251993
2	A2	79	75.4642	2.97121	0.253854
2	A2	80	75.6607	2.9531	0.25567
2	A2	81	75.8571	2.92419	0.257336
2	A2	82	76.0536	2.89606	0.258963
2	A2	83	76.25	2.88118	0.26098
2	A2	84	76.4465	2.85931	0.263978
2	A2	85	76.6429	2.82948	0.268369
2	A2	86	76.8393	2.81528	0.274073
2	A2	87	77.0358	2.78605	0.280425
2	A2	88	77.2322	2.76137	0.2864
2	A2	89	77.4287	2.73541	0.291086
2	A2	90	77.6251	2.69329	0.294176
2	A2	91	77.8215	2.67984	0.296233
2	A2	92	78.018	2.65162	0.298592
2	A2	93	78.2144	2.62892	0.302955
2	A2	94	78.4109	2.6064	0.311008
2	A2	95	78.6073	2.57392	0.324293
2	A2	96	78.8038	2.55293	0.344404
2	A2	97	79.0002	2.51937	0.373396
2	A2	98	79.1966	2.48625	0.414154
2	A2	99	79.3931	2.45062	0.470529
2	A2	100	79.5895	2.43141	0.547103
2	A2	101	79.786	2.36278	0.648462
2	A2	102	79.9824	2.31189	0.777901
2	A2	103	80.1789	2.27302	0.935685
2	A2	104	80.3753	2.17323	1.11728
2	A2	105	80.5717	2.06737	1.31233
2	A2	106	80.7682	1.93537	1.50505
2	A2	107	80.9646	1.76306	1.67624
2	A2	108	81.1611	1.57194	1.80641
2	A2	109	81.3575	1.36644	1.87927
2	A2	110	81.5539	1.16575	1.88464
2	A2	111	81.7504	0.971232	1.82006
2	A2	112	81.9468	0.795035	1.69113
2	A2	113	82.1433	0.645986	1.51044
2	A2	114	82.3397	0.526453	1.2955
2	A2	115	82.5362	0.439724	1.06607
2	A2	116	82.7326	0.381494	0.841123
2	A2	117	82.929	0.348433	0.63624
2	A2	118	83.1255	0.329354	0.461776
2	A2	119	83.3219	0.3173	0.322278
2	A2	120	83.5184	0.311092	0.217154
2	A2	121	83.7148	0.306402	0.142195
2	A2	122	83.9112	0.304186	0.0913902
2	A2	123	84.1077	0.301938	0.0584889
2	A2	124	84.3041	0.301209	0.0380154
2	A2	125	84.5006	0.299552	0.025706
2	A2	126	84.697	0.298935	0.0185216
2	A2	127	84.8935	0.298265	0.0144357
2	A2	128	85.0899	0.296632	0.012157
2	A2	129	85.2863	0.296406	0.0108866
2	A2	130	85.4828	0.295993	0.0101385
2	A2	131	85.6792	0.294162	0.00963046
2	A2	132	85.8757	0.293092	0.00921609
2	A2	133	86.0721	0.293113	0.0088412
2	A2	134	86.2685	0.292777	0.00850177
2	A2	135	86.465	0.290486	0.00820452
2	A2	136	86.6614	0.29164	0.00794616
2	A2	137	86.8579	0.290299	0.00771655
2	A2	138	87.0543	0.28923	0.0075218
2	A2	139	87.2508	0.287587	0.00739905
2	A2	140	87.4472	0.288499	0.00739881
2	A2	141	87.6436	0.288851	0.00754087
2	A2	142	87.8401	0.2875	0.0077786
2	A2	143	88.0365	0.286056	0.00801016
2	A2	144	88.233	0.284494	0.00813601
2	A2	145	88.4294	0.284771	0.00811889
2	A2	146	88.6258	0.283996	0.00800145
2	A2	147	88.8223	0.283124	0.00786302
2	A2	148	89.0187	0.282585	0.00775317
2	A2	149	89.2152	0.282455	0.0076513
2	A2	150	89.4116	0.27955	0.00748416
2	A2	151	89.6081	0.280515	0.00718809
2	A2	152	89.8045	0.279386	0.00677483
2	A2	153	90.0009	0.278368	0.00635026
2	A2	154	90.1974	0.278987	0.00606816
2	A2	155	90.3938	0.279597	0.00604359
2	A2	156	90.5903	0.278268	0.00628155
2	A2	157	90.7867	0.276623	0.00666765
2	A2	158	90.9831	0.275228	0.00702698
2	A2	159	91.1796	0.277565	0.0072104
2	A2	160	91.376	0.273302	0.00715548
2	A2	161	91.5725	0.27454	0.00689668
2	A2	162	91.7689	0.27414	0.00653497
2	A2	163	91.9654	0.272852	0.00618892
2	A2	164	92.1618	0.273748	0.00595273
2	A2	165	92.3582	0.272547	0.00587237
2	A2	166	92.5547	0.271522	0.00594393
2	A2	167	92.7511	0.272093	0.0061284
2	A2	168	92.9476	0.270515	0.00637136
2	A2	169	93.144	0.270277	0.00661535
2	A2	170	93.3404	0.270484	0.00680729
2	A2	171	93.5369	0.267955	0.00690428
2	A2	172	93.7333	0.268475	0.00688044
2	A2	173	93.9298	0.267578	0.00672242
2	A2	174	94.1262	0.267261	0.00641325
2	A2	175	94.3227	0.26734	0.00591701
2	A2	176	94.5191	0.265781	0.00519038
2	A2	177	94.7155	0.264106	0.00422593
2	A2	178	94.912	0.264946	0.00309605
3	A3	1	60.1418	4.85369	0.262301
3	A3	2	60.3382	4.82969	0.264709
3	A3	3	60.5347	4.81582	0.267199
3	A3	4	60.7311	4.79223	0.269071
3	A3	5	60.9276	4.75953	0.26985
3	A3	6	61.124	4.74163	0.269482
3	A3	7	61.3204	4.71191	0.268313
3	A3	8	61.5169	4.69355	0.266889
3	A3	9	61.7133	4.67023	0.265698
3	A3	10	61.9098	4.64483	0.265007
3	A3	11	62.1062	4.6256	0.264835
3	A3	12	62.3027	4.59938	0.265072
3	A3	13	62.4991	4.57394	0.265619
3	A3	14	62.6955	4.556	0.266468
3	A3	15	62.892	4.52621	0.267661
3	A3	16	63.0884	4.50853	0.2692
3	A3	17	63.2849	4.4821	0.270919
3	A3	18	63.4813	4.45966	0.272453
3	A3	19	63.6777	4.43619	0.273327
3	A3	20	63.8742	4.4125	0.273186
3	A3	21	64.0706	4.38584	0.272021
3	A3	22	64.2671	4.35207	0.270276
3	A3	23	64.4635	4.34388	0.268695
3	A3	24	64.66	4.31987	0.268014
3	A3	25	64.8564	4.28452	0.268625
3	A3	26	65.0528	4.27728	0.270431
3	A3	27	65.2493	4.24918	0.272898
3	A3	28	65.4457	4.21873	0.275264
3	A3	29	65.6422	4.19589	0.276757
3	A3	30	65.8386	4.17443	0.276776
3	A3	31	66.035	4.15051	0.275053
3	A3	32	66.2315	4.12066	0.271785
3	A3	33	66.4279	4.09542	0.267678
3	A3	34	66.6244	4.06886	0.263783
3	A3	35	66.8208	4.06013	0.26113
3	A3	36	67.0173	4.03419	0.260323
3	A3	37	67.2137	4.0081	0.261342
3	A3	38	67.4101	3.98551	0.263616
3	A3	39	67.6066	3.96602	0.266325
3	A3	40	67.803	3.94101	0.268724
3	A3	41	67.9995	3.91129	0.27035
3	A3	42	68.1959	3.88919	0.271043
3	A3	43	68.3923	3.86991	0.270848
3	A3	44	68.5888	3.84581	0.2699
3	A3	45	68.7852	3.81501	0.268347
3	A3	46	68.9817	3.79937	0.266387
3	A3	47	69.1781	3.76831	0.26431
3	A3	48	69.3746	3.74784	0.262471
3	A3	49	69.571	3.73012	0.261195
3	A3	50	69.7674	3.70212	0.260664
3	A3	51	69.9639	3.67754	0.260846
3	A3	52	70.1603	3.6619	0.261504
3	A3	53	70.3568	3.63744	0.262242
3	A3	54	70.5532	3.60789	0.262596
3	A3	55	70.7496	3.58597	0.262107
3	A3	56	70.9461	3.57471	0.260443
3	A3	57	71.1425	3.53074	0.257569
3	A3	58	71.339	3.52347	0.253926
3	A3	59	71.5354	3.49226	0.250485
3	A3	60	71.7319	3.47176	0.248515
3	A3	61	71.9283	3.44312	0.249037
3	A3	62	72.1247	3.45719	0.252221
3	A3	63	72.3212	3.41055	0.257132
3	A3	64	72.5176	3.38514	0.262007
3	A3	65	72.7141	3.36583	0.264988
3	A3	66	72.9105	3.33767	0.264897
3	A3	67	73.1069	3.31552	0.261697
3	A3	68	73.3034	3.28489	0.25649
3	A3	69	73.4998	3.26732	0.251076
3	A3	70	73.6963	3.24649	0.247237
3	A3	71	73.8927	3.22863	0.246033
3	A3	72	74.0892	3.22308	0.247432
3	A3	73	74.2856	3.1784	0.250435
3	A3	74	74.482	3.16548	0.253676
3	A3	75	74.6785	3.14023	0.256103
3	A3	76	74.8749	3.11491	0.257397
3	A3	77	75.0714	3.08924	0.257912
3	A3	78	75.2678	3.07503	0.258264
3	A3	79	75.4642	3.04999	0.258876
3	A3	80	75.6607	3.02806	0.25976
3	A3	81	75.8571	3.00393	0.260677
3	A3	82	76.0536	2.97211	0.261479
3	A3	83	76.25	2.95416	0.262408
3	A3	84	76.4465	2.93228	0.264091
3	A3	85	76.6429	2.90969	0.267237
3	A3	86	76.8393	2.88628	0.272237
3	A3	87	77.0358	2.86486	0.278882
3	A3	88	77.2322	2.83884	0.2864
3	A3	89	77.4287	2.81241	0.293764
3	A3	90	77.6251	2.7747	0.300153
3	A3	91	77.8215	2.75518	0.305319
3	A3	92	78.018	2.7269	0.309747
3	A3	93	78.2144	2.69933	0.314588
3	A3	94	78.4109	2.67356	0.321496
3	A3	95	78.6073	2.64235	0.332487
3	A3	96	78.8038	2.62279	0.349916
3	A3	97	79.0002	2.58919	0.376538
3	A3	98	79.1966	2.5566	0.415635
3	A3	99	79.3931	2.52123	0.471088
3	A3	100	79.5895	2.49933	0.547288
3	A3	101	79.786	2.43434	0.648608
3	A3	102	79.9824	2.37962	0.778333
3	A3	103	80.1789	2.34317	0.937021
3	A3	104	80.3753	2.23991	1.12073
3	A3	105	80.5717	2.13989	1.31986
3	A3	106	80.7682	2.00288	1.51923
3	A3	107	80.9646	1.8347	1.69976
3	A3	108	81.1611	1.64271	1.84143
3	A3	109	81.3575	1.42977	1.92667
3	A3	110	81.5539	1.22238	1.94357
3	A3	111	81.7504	1.0192	1.88796
3	A3	112	81.9468	0.831707	1.76415
3	A3	113	82.1433	0.674406	1.58417
3	A3	114	82.3397	0.547234	1.36576
3	A3	115	82.5362	0.455179	1.12947
3	A3	116	82.7326	0.390298	0.895439
3	A3	117	82.929	0.35351	0.680507
3	A3	118	83.1255	0.331772	0.49616
3	A3	119	83.3219	0.321249	0.347818
3	A3	120	83.5184	0.312245	0.235397
3	A3	121	83.7148	0.308571	0.154828
3	A3	122	83.9112	0.304464	0.0999503
3	A3	123	84.1077	0.303148	0.0641984
3	A3	124	84.3041	0.30166	0.0417478
3	A3	125	84.5006	0.299721	0.02804
3	A3	126	84.697	0.299308	0.0198267
3	A3	127	84.8935	0.299046	0.0149569
3	A3	128	85.0899	0.296458	0.0120816
3	A3	129	85.2863	0.297291	0.0103885
3	A3	130	85.4828	0.296013	0.0093959
3	A3	131	85.6792	0.2951	0.00881653
3	A3	132	85.8757	0.295457	0.00847772
3	A3	133	86.0721	0.293376	0.00828624
3	A3	134	86.2685	0.29272	0.00821012
3	A3	135	86.465	0.29213	0.00824944
3	A3	136	86.6614	0.29293	0.008394
3	A3	137	86.8579	0.291356	0.00858594
3	A3	138	87.0543	0.290098	0.00872195
3	A3	139	87.2508	0.288955	0.00869856
3	A3	140	87.4472	0.28827	0.00847018
3	A3	141	87.6436	0.287014	0.00807444
3	A3	142	87.8401	0.287439	0.00761024
3	A3	143	88.0365	0.287024	0.00718575
3	A3	144	88.233	0.286319	0.00687728
3	A3	145	88.4294	0.28453	0.00671629
3	A3	146	88.6258	0.285153	0.00669271
3	A3	147	88.8223	0.284339	0.00675635
3	A3	148	89.0187	0.284237	0.00681595
3	A3	149	89.2152	0.282308	0.0067631
3	A3	150	89.4116	0.280883	0.00652774
3	A3	151	89.6081	0.281483	0.00614062
3	A3	152	89.8045	0.280952	0.00574699
3	A3	153	90.0009	0.280871	0.00554482
3	A3	154	90.1974	0.281853	0.00567628
3	A3	155	90.3938	0.280233	0.00614761
3	A3	156	90.5903	0.278964	0.0068292
3	A3	157	90.7867	0.277232	0.00752873
3	A3	158	90.9831	0.27822	0.00807459
3	A3	159	91.1796	0.27806	0.00835862
3	A3	160	91.376	0.274	0.0083338
3	A3	161	91.5725	0.276323	0.00800312
3	A3	162	91.7689	0.273355	0.00742596
3	A3	163	91.9654	0.273032	0.00672585
3	A3	164	92.1618	0.274904	0.00607072
3	A3	165	92.3582	0.274084	0.00561782
3	A3	166	92.5547	0.272168	0.00545545
3	A3	167	92.7511	0.272289	0.00557763
3	A3	168	92.9476	0.272518	0.00590131
3	A3	169	93.144	0.272066	0.00630733
3	A3	170	93.3404	0.269917	0.00668248
3	A3	171	93.5369	0.269178	0.00694456
3	A3	172	93.7333	0.269716	0.00704682
3	A3	173	93.9298	0.269665	0.00695923
3	A3	174	94.1262	0.267324	0.00664875
3	A3	175	94.3227	0.266879	0.0060794
3	A3	176	94.5191	0.266823	0.00524301
3	A3	177	94.7155	0.266379	0.00419444
3	A3	178	94.912	0.26598	0.00305774
4	A4	1	60.1418	4.92247	0.256389
4	A4	2	60.3382	4.90091	0.260393
4	A4	3	60.5347	4.88358	0.264681
4	A4	4	60.7311	4.85922	0.268054
4	A4	5	60.9276	4.8307	0.269451
4	A4	6	61.124	4.80777	0.268317
4	A4	7	61.3204	4.77787	0.264839
4	A4	8	61.5169	4.75932	0.259933
4	A4	9	61.7133	4.72911	0.254954
4	A4	10	61.9098	4.71508	0.251262
4	A4	11	62.1062	4.69311	0.249745
4	A4	12	62.3027	4.67614	0.250567
4	A4	13	62.4991	4.65393	0.253232
4	A4	14	62.6955	4.62463	0.25694
4	A4	15	62.892	4.60345	0.260949
4	A4	16	63.0884	4.57942	0.264773
4	A4	17	63.2849	4.55947	0.268131
4	A4	18	63.4813	4.53349	0.270795
4	A4	19	63.6777	4.51272	0.272482
4	A4	20	63.8742	4.47884	0.27292
4	A4	21	64.0706	4.4607	0.271953
4	A4	22	64.2671	4.43913	0.269673
4	A4	23	64.4635	4.40652	0.266473
4	A4	24	64.66	4.3881	0.263011
4	A4	25	64.8564	4.36232	0.260063
4	A4	26	65.0528	4.34449	0.258307
4	A4	27	65.2493	4.32216	0.258102
4	A4	28	65.4457	4.29831	0.259382
4	A4	29	65.6422	4.2805	0.261736
4	A4	30	65.8386	4.24978	0.264577
4	A4	31	66.035	4.22889	0.267334
4	A4	32	66.2315	4.20711	0.269554
4	A4	33	66.4279	4.18104	0.270929
4	A4	34	66.6244	4.15561	0.271314
4	A4	35	66.8208	4.13447	0.270775
4	A4	36	67.0173	4.10489	0.269633
4	A4	37	67.2137	4.08249	0.268412
4	A4	38	67.4101	4.05594	0.267665
4	A4	39	67.6066	4.04288	0.267719
4	A4	40	67.803	4.01475	0.268495
4	A4	41	67.9995	3.98841	0.269516
4	A4	42	68.1959	3.96497	0.270113
4	A4	43	68.3923	3.94538	0.269754
4	A4	44	68.5888	3.91805	0.268328
4	A4	45	68.7852	3.88584	0.266261
4	A4	46	68.9817	3.86793	0.26435
4	A4	47	69.1781	3.84902	0.263374
4	A4	48	69.3746	3.82674	0.263691
4	A4	49	69.571	3.80521	0.265021
4	A4	50	69.7674	3.77305	0.266575
4	A4	51	69.9639	3.75351	0.267404
4	A4	52	70.1603	3.73124	0.266821
4	A4	53	70.3568	3.7046	0.264678
4	A4	54	70.5532	3.67067	0.261365
4	A4	55	70.7496	3.6568	0.257569
4	A4	56	70.9461	3.64518	0.253934
4	A4	57	71.1425	3.60646	0.250852
4	A4	58	71.339	3.59585	0.248535
4	A4	59	71.5354	3.56692	0.247226
4	A4	60	71.7319	3.54581	0.247341
4	A4	61	71.9283	3.51373	0.249273
4	A4	62	72.1247	3.52867	0.253013
4	A4	63	72.3212	3.47847	0.257866
4	A4	64	72.5176	3.45632	0.262543
4	A4	65	72.7141	3.43871	0.265599
4	A4	66	72.9105	3.40839	0.265992
4	A4	67	73.1069	3.38607	0.263503
4	A4	68	73.3034	3.35946	0.258871
4	A4	69	73.4998	3.33184	0.253573
4	A4	70	73.6963	3.31513	0.249309
4	A4	71	73.8927	3.29765	0.247322
4	A4	72	74.0892	3.28795	0.247919
4	A4	73	74.2856	3.25138	0.25042
4	A4	74	74.482	3.23214	0.25361
4	A4	75	74.6785	3.20691	0.256389
4	A4	76	74.8749	3.18488	0.258226
4	A4	77	75.0714	3.15953	0.259216
4	A4	78	75.2678	3.13739	0.259781
4	A4	79	75.4642	3.11847	0.260289
4	A4	80	75.6607	3.09488	0.260889
4	A4	81	75.8571	3.06897	0.261585
4	A4	82	76.0536	3.03488	0.262463
4	A4	83	76.25	3.02343	0.26379
4	A4	84	76.4465	3.00034	0.265917
4	A4	85	76.6429	2.9761	0.269043
4	A4	86	76.8393	2.94784	0.273061
4	A4	87	77.0358	2.92571	0.277588
4	A4	88	77.2322	2.90157	0.282167
4	A4	89	77.4287	2.87551	0.286527
4	A4	90	77.6251	2.83959	0.290774
4	A4	91	77.8215	2.82056	0.295437
4	A4	92	78.018	2.79957	0.301358
4	A4	93	78.2144	2.76781	0.309532
4	A4	94	78.4109	2.74353	0.321037
4	A4	95	78.6073	2.71447	0.337153
4	A4	96	78.8038	2.68574	0.359667
4	A4	97	79.0002	2.65498	0.391212
4	A4	98	79.1966	2.61866	0.435448
4	A4	99	79.3931	2.58069	0.496998
4	A4	100	79.5895	2.56187	0.580961
4	A4	101	79.786	2.49053	0.691978
4	A4	102	79.9824	2.43425	0.832805
4	A4	103	80.1789	2.38953	1.00259
4	A4	104	80.3753	2.28208	1.19533
4	A4	105	80.5717	2.16217	1.39915
4	A4	106	80.7682	2.01756	1.59713
4	A4	107	80.9646	1.83568	1.76949
4	A4	108	81.1611	1.63165	1.89687
4	A4	109	81.3575	1.41534	1.96372
4	A4	110	81.5539	1.20639	1.9609
4	A4	111	81.7504	1.00414	1.88712
4	A4	112	81.9468	0.821913	1.74893
4	A4	113	82.1433	0.668929	1.5596
4	A4	114	82.3397	0.54501	1.33696
4	A4	115	82.5362	0.453571	1.10075
4	A4	116	82.7326	0.392346	0.869894
4	A4	117	82.929	0.356595	0.659878
4	A4	118	83.1255	0.33633	0.481063
4	A4	119	83.3219	0.324434	0.338038
4	A4	120	83.5184	0.316753	0.230191
4	A4	121	83.7148	0.311665	0.153181
4	A4	122	83.9112	0.308229	0.100773
4	A4	123	84.1077	0.304273	0.0664757
4	A4	124	84.3041	0.303881	0.0446481
4	A4	125	84.5006	0.300934	0.0309761
4	A4	126	84.697	0.300453	0.0224702
4	A4	127	84.8935	0.299757	0.0172008
4	A4	128	85.0899	0.298556	0.0139671
4	A4	129	85.2863	0.297527	0.0120173
4	A4	130	85.4828	0.296828	0.0108615
4	A4	131	85.6792	0.296797	0.010167
4	A4	132	85.8757	0.294762	0.0097115
4	A4	133	86.0721	0.293979	0.00936407
4	A4	134	86.2685	0.293478	0.00906842
4	A4	135	86.465	0.292578	0.00881411
4	A4	136	86.6614	0.2926	0.00860275
4	A4	137	86.8579	0.291327	0.00842474
4	A4	138	87.0543	0.28996	0.00825785
4	A4	139	87.2508	0.289688	0.0080827
4	A4	140	87.4472	0.289282	0.00789712
4	A4	141	87.6436	0.288267	0.00771668
4	A4	142	87.8401	0.287918	0.00756873
4	A4	143	88.0365	0.287153	0.00748301
4	A4	144	88.233	0.285769	0.00748203
4	A4	145	88.4294	0.286474	0.00756578
4	A4	146	88.6258	0.285505	0.00769625
4	A4	147	88.8223	0.284498	0.00779364
4	A4	148	89.0187	0.283385	0.00776466
4	A4	149	89.2152	0.281568	0.00755148
4	A4	150	89.4116	0.281256	0.00717563
4	A4	151	89.6081	0.282462	0.00674347
4	A4	152	89.8045	0.280708	0.00640489
4	A4	153	90.0009	0.280202	0.00628869
4	A4	154	90.1974	0.280214	0.00644493
4	A4	155	90.3938	0.280138	0.00681814
4	A4	156	90.5903	0.279046	0.00726148
4	A4	157	90.7867	0.277196	0.0075899
4	A4	158	90.9831	0.276274	0.00765787
4	A4	159	91.1796	0.276757	0.00742735
4	A4	160	91.376	0.274045	0.00698275
4	A4	161	91.5725	0.27663	0.00648174
4	A4	162	91.7689	0.275564	0.00607238
4	A4	163	91.9654	0.273597	0.00583315
4	A4	164	92.1618	0.273318	0.00577172
4	A4	165	92.3582	0.273931	0.00586719
4	A4	166	92.5547	0.273151	0.00610589
4	A4	167	92.7511	0.271839	0.00648003
4	A4	168	92.9476	0.27223	0.00695111
4	A4	169	93.144	0.271749	0.00742205
4	A4	170	93.3404	0.270325	0.00774937
4	A4	171	93.5369	0.267093	0.00779958
4	A4	172	93.7333	0.269703	0.0075107
4	A4	173	93.9298	0.267264	0.00691387
4	A4	174	94.1262	0.267806	0.00610154
4	A4	175	94.3227	0.267331	0.00516917
4	A4	176	94.5191	0.266519	0.00418076
4	A4	177	94.7155	0.266104	0.00317662
4	A4	178	94.912	0.265793	0.00220523
5	A5	1	60.1418	4.92726	0.262591
5	A5	2	60.3382	4.90795	0.265067
5	A5	3	60.5347	4.8792	0.26647
5	A5	4	60.7311	4.85608	0.266164
5	A5	5	60.9276	4.83157	0.264283
5	A5	6	61.124	4.81057	0.261707
5	A5	7	61.3204	4.77803	0.259632
5	A5	8	61.5169	4.77135	0.25898
5	A5	9	61.7133	4.74264	0.259945
5	A5	10	61.9098	4.72897	0.261956
5	A5	11	62.1062	4.6911	0.264039
5	A5	12	62.3027	4.67099	0.265339
5	A5	13	62.4991	4.65001	0.265484
5	A5	14	62.6955	4.61717	0.264581
5	A5	15	62.892	4.60126	0.262956
5	A5	16	63.0884	4.58381	0.260865
5	A5	17	63.2849	4.5525	0.258485
5	A5	18	63.4813	4.52919	0.256034
5	A5	19	63.6777	4.50479	0.253968
5	A5	20	63.8742	4.4876	0.252879
5	A5	21	64.0706	4.46704	0.253216
5	A5	22	64.2671	4.44685	0.254982
5	A5	23	64.4635	4.42781	0.257716
5	A5	24	64.66	4.39446	0.260747
5	A5	25	64.8564	4.37375	0.263551
5	A5	26	65.0528	4.35247	0.265956
5	A5	27	65.2493	4.32795	0.268064
5	A5	28	65.4457	4.30128	0.270015
5	A5	29	65.6422	4.28517	0.271778
5	A5	30	65.8386	4.25777	0.273135
5	A5	31	66.035	4.22841	0.273799
5	A5	32	66.2315	4.20406	0.273579
5	A5	33	66.4279	4.18672	0.272472
5	A5	34	66.6244	4.15693	0.270678
5	A5	35	66.8208	4.13332	0.268589
5	A5	36	67.0173	4.11146	0.266728
5	A5	37	67.2137	4.08211	0.265656
5	A5	38	67.4101	4.06494	0.265776
5	A5	39	67.6066	4.0442	0.267123
5	A5	40	67.803	4.01884	0.269258
5	A5	41	67.9995	3.99445	0.271391
5	A5	42	68.1959	3.96728	0.272672
5	A5	43	68.3923	3.94609	0.272546
5	A5	44	68.5888	3.92087	0.270974
5	A5	45	68.7852	3.88791	0.268408
5	A5	46	68.9817	3.87	0.265552
5	A5	47	69.1781	3.85427	0.263011
5	A5	48	69.3746	3.8243	0.261059
5	A5	49	69.571	3.80815	0.25965
5	A5	50	69.7674	3.76988	0.258591
5	A5	51	69.9639	3.75585	0.257724
5	A5	52	70.1603	3.73939	0.256958
5	A5	53	70.3568	3.71134	0.256214
5	A5	54	70.5532	3.684	0.255358
5	A5	55	70.7496	3.66566	0.2542
5	A5	56	70.9461	3.64699	0.252574
5	A5	57	71.1425	3.61546	0.250487
5	A5	58	71.339	3.60378	0.248286
5	A5	59	71.5354	3.56849	0.246723
5	A5	60	71.7319	3.55462	0.246767
5	A5	61	71.9283	3.52207	0.249109
5	A5	62	72.1247	3.53655	0.253615
5	A5	63	72.3212	3.48923	0.259117
5	A5	64	72.5176	3.46363	0.263775
5	A5	65	72.7141	3.44007	0.265847
5	A5	66	72.9105	3.41451	0.264455
5	A5	67	73.1069	3.39011	0.259968
5	A5	68	73.3034	3.36528	0.253854
5	A5	69	73.4998	3.34487	0.248143
5	A5	70	73.6963	3.32226	0.244658
5	A5	71	73.8927	3.30516	0.244319
5	A5	72	74.0892	3.30313	0.246804
5	A5	73	74.2856	3.26385	0.250803
5	A5	74	74.482	3.23439	0.254743
5	A5	75	74.6785	3.21236	0.257555
5	A5	76	74.8749	3.19318	0.259028
5	A5	77	75.0714	3.17282	0.259588
5	A5	78	75.2678	3.14534	0.259817
5	A5	79	75.4642	3.12821	0.260063
5	A5	80	75.6607	3.09819	0.260409
5	A5	81	75.8571	3.07634	0.260865
5	A5	82	76.0536	3.04874	0.26155
5	A5	83	76.25	3.03288	0.262732
5	A5	84	76.4465	3.00675	0.264715
5	A5	85	76.6429	2.98297	0.267684
5	A5	86	76.8393	2.95669	0.271582
5	A5	87	77.0358	2.93674	0.276085
5	A5	88	77.2322	2.91153	0.280671
5	A5	89	77.4287	2.88602	0.284831
5	A5	90	77.6251	2.84702	0.288354
5	A5	91	77.8215	2.83205	0.291562
5	A5	92	78.018	2.80372	0.295344
5	A5	93	78.2144	2.77663	0.300978
5	A5	94	78.4109	2.75931	0.309905
5	A5	95	78.6073	2.72682	0.323648
5	A5	96	78.8038	2.69742	0.343951
5	A5	97	79.0002	2.67184	0.373089
5	A5	98	79.1966	2.63638	0.414118
5	A5	99	79.3931	2.60332	0.470943
5	A5	100	79.5895	2.5763	0.54811
5	A5	101	79.786	2.5144	0.650164
5	A5	102	79.9824	2.45717	0.780499
5	A5	103	80.1789	2.42136	0.939731
5	A5	104	80.3753	2.31842	1.12401
5	A5	105	80.5717	2.21205	1.32394
5	A5	106	80.7682	2.07587	1.52477
5	A5	107	80.9646	1.90829	1.70802
5	A5	108	81.1611	1.71338	1.85432
5	A5	109	81.3575	1.49772	1.94661
5	A5	110	81.5539	1.29018	1.97306
5	A5	111	81.7504	1.07925	1.92893
5	A5	112	81.9468	0.890504	1.81729
5	A5	113	82.1433	0.724158	1.64842
5	A5	114	82.3397	0.584026	1.43818
5	A5	115	82.5362	0.479162	1.20565
5	A5	116	82.7326	0.405111	0.970403
5	A5	117	82.929	0.360185	0.749665
5	A5	118	83.1255	0.334242	0.556178
5	A5	119	83.3219	0.316988	0.397024
5	A5	120	83.5184	0.308357	0.273733
5	A5	121	83.7148	0.302728	0.183452
5	A5	122	83.9112	0.298203	0.120679
5	A5	123	84.1077	0.296526	0.0789816
5	A5	124	84.3041	0.293577	0.052297
5	A5	125	84.5006	0.291877	0.0356564
5	A5	126	84.697	0.289792	0.0253959
5	A5	127	84.8935	0.290707	0.0190327
5	A5	128	85.0899	0.287559	0.0149929
5	A5	129	85.2863	0.288368	0.0123318
5	A5	130	85.4828	0.285557	0.0105136
5	A5	131	85.6792	0.286133	0.0092514
5	A5	132	85.8757	0.286009	0.00839517
5	A5	133	86.0721	0.284202	0.00785147
5	A5	134	86.2685	0.284966	0.00753808
5	A5	135	86.465	0.283605	0.00737345
5	A5	136	86.6614	0.281948	0.00728842
5	A5	137	86.8579	0.282843	0.00723848
5	A5	138	87.0543	0.28146	0.00720356
5	A5	139	87.2508	0.28119	0.00717708
5	A5	140	87.4472	0.280012	0.00715796
5	A5	141	87.6436	0.279944	0.00714911
5	A5	142	87.8401	0.278285	0.00715659
5	A5	143	88.0365	0.279268	0.00718573
5	A5	144	88.233	0.277644	0.00723176
5	A5	145	88.4294	0.277457	0.00727487
5	A5	146	88.6258	0.275702	0.00728269
5	A5	147	88.8223	0.276308	0.00721595
5	A5	148	89.0187	0.274703	0.00703766
5	A5	149	89.2152	0.274705	0.00672942
5	A5	150	89.4116	0.271848	0.00631473
5	A5	151	89.6081	0.273335	0.00587263
5	A5	152	89.8045	0.273573	0.00552364
5	A5	153	90.0009	0.272535	0.00538362
5	A5	154	90.1974	0.27179	0.00551289
5	A5	155	90.3938	0.271674	0.0058899
5	A5	156	90.5903	0.271236	0.00642209
5	A5	157	90.7867	0.269813	0.0069789
5	A5	158	90.9831	0.269621	0.00742705
5	A5	159	91.1796	0.268992	0.00766123
5	A5	160	91.376	0.266317	0.00762637
5	A5	161	91.5725	0.267582	0.0073298
5	A5	162	91.7689	0.267021	0.00683733
5	A5	163	91.9654	0.265205	0.00625458
5	A5	164	92.1618	0.26611	0.00570628
5	A5	165	92.3582	0.264744	0.00531702
5	A5	166	92.5547	0.265394	0.00519146
5	A5	167	92.7511	0.265141	0.00538554
5	A5	168	92.9476	0.263796	0.00587744
5	A5	169	93.144	0.264725	0.00655534
5	A5	170	93.3404	0.261924	0.00724087
5	A5	171	93.5369	0.261813	0.00774321
5	A5	172	93.7333	0.260407	0.00791495
5	A5	173	93.9298	0.260843	0.00768663
5	A5	174	94.1262	0.258755	0.00706809
5	A5	175	94.3227	0.25898	0.00613142
5	A5	176	94.5191	0.258285	0.00498932
5	A5	177	94.7155	0.258579	0.0037756
5	A5	178	94.912	0.257994	0.0026255
6	A6	1	60.1418	4.85551	0.252406
6	A6	2	60.3382	4.84197	0.250949
6	A6	3	60.5347	4.82106	0.24982
6	A6	4	60.7311	4.79976	0.2495
6	A6	5	60.9276	4.78809	0.250237
6	A6	6	61.124	4.76316	0.251879
6	A6	7	61.3204	4.73844	0.253985
6	A6	8	61.5169	4.71242	0.256096
6	A6	9	61.7133	4.68939	0.257962
6	A6	10	61.9098	4.67207	0.259579
6	A6	11	62.1062	4.64928	0.261014
6	A6	12	62.3027	4.62414	0.262285
6	A6	13	62.4991	4.60013	0.263344
6	A6	14	62.6955	4.57722	0.264152
6	A6	15	62.892	4.55123	0.264757
6	A6	16	63.0884	4.53435	0.265239
6	A6	17	63.2849	4.50798	0.265689
6	A6	18	63.4813	4.48678	0.266145
6	A6	19	63.6777	4.45682	0.266614
6	A6	20	63.8742	4.43863	0.267091
6	A6	21	64.0706	4.42278	0.267563
6	A6	22	64.2671	4.38909	0.268048
6	A6	23	64.4635	4.36843	0.2686
6	A6	24	64.66	4.33902	0.269268
6	A6	25	64.8564	4.32925	0.270001
6	A6	26	65.0528	4.30138	0.270584
6	A6	27	65.2493	4.27241	0.270711
6	A6	28	65.4457	4.24778	0.270202
6	A6	29	65.6422	4.22497	0.269128
6	A6	30	65.8386	4.20614	0.267821
6	A6	31	66.035	4.17821	0.266694
6	A6	32	66.2315	4.15762	0.266021
6	A6	33	66.4279	4.13522	0.265828
6	A6	34	66.6244	4.11298	0.265951
6	A6	35	66.8208	4.08923	0.266191
6	A6	36	67.0173	4.0626	0.266489
6	A6	37	67.2137	4.04005	0.26695
6	A6	38	67.4101	4.0115	0.267691
6	A6	39	67.6066	4.00384	0.268598
6	A6	40	67.803	3.97128	0.269242
6	A6	41	67.9995	3.94725	0.269052
6	A6	42	68.1959	3.9187	0.267662
6	A6	43	68.3923	3.89883	0.265239
6	A6	44	68.5888	3.87712	0.262474
6	A6	45	68.7852	3.84723	0.260305
6	A6	46	68.9817	3.83611	0.259443
6	A6	47	69.1781	3.81452	0.260052
6	A6	48	69.3746	3.7824	0.261672
6	A6	49	69.571	3.77288	0.263442
6	A6	50	69.7674	3.73193	0.264472
6	A6	51	69.9639	3.71714	0.264157
6	A6	52	70.1603	3.69279	0.262374
6	A6	53	70.3568	3.67057	0.259463
6	A6	54	70.5532	3.63939	0.256025
6	A6	55	70.7496	3.62295	0.252647
6	A6	56	70.9461	3.61368	0.249676
6	A6	57	71.1425	3.57642	0.247218
6	A6	58	71.339	3.56299	0.245395
6	A6	59	71.5354	3.53328	0.2446
6	A6	60	71.7319	3.51637	0.245465
6	A6	61	71.9283	3.48732	0.248423
6	A6	62	72.1247	3.49667	0.25314
6	A6	63	72.3212	3.45584	0.258319
6	A6	64	72.5176	3.42847	0.262157
6	A6	65	72.7141	3.40129	0.263209
6	A6	66	72.9105	3.37473	0.261125
6	A6	67	73.1069	3.35752	0.256792
6	A6	68	73.3034	3.33635	0.251873
6	A6	69	73.4998	3.31376	0.248061
6	A6	70	73.6963	3.29177	0.246429
6	A6	71	73.8927	3.27517	0.247115
6	A6	72	74.0892	3.26358	0.249406
6	A6	73	74.2856	3.2236	0.252124
6	A6	74	74.482	3.20671	0.254203
6	A6	75	74.6785	3.18502	0.255156
6	A6	76	74.8749	3.15671	0.255239
6	A6	77	75.0714	3.13999	0.255233
6	A6	78	75.2678	3.1138	0.255974
6	A6	79	75.4642	3.10204	0.257885
6	A6	80	75.6607	3.0737	0.260793
6	A6	81	75.8571	3.04919	0.264101
6	A6	82	76.0536	3.02249	0.267197
6	A6	83	76.25	2.99822	0.269889
6	A6	84	76.4465	2.97634	0.27256
6	A6	85	76.6429	2.95049	0.276001
6	A6	86	76.8393	2.92706	0.280973
6	A6	87	77.0358	2.90698	0.287727
6	A6	88	77.2322	2.88501	0.295764
6	A6	89	77.4287	2.85245	0.30398
6	A6	90	77.6251	2.81613	0.311157
6	A6	91	77.8215	2.79246	0.316547
6	A6	92	78.018	2.76412	0.320276
6	A6	93	78.2144	2.73563	0.32343
6	A6	94	78.4109	2.70968	0.327916
6	A6	95	78.6073	2.67597	0.33621
6	A6	96	78.8038	2.65647	0.351105
6	A6	97	79.0002	2.62971	0.375514
6	A6	98	79.1966	2.59511	0.412365
6	A6	99	79.3931	2.55651	0.464635
6	A6	100	79.5895	2.54267	0.535483
6	A6	101	79.786	2.46778	0.628255
6	A6	102	79.9824	2.41392	0.745992
6	A6	103	80.1789	2.38432	0.890271
6	A6	104	80.3753	2.28164	1.05952
6	A6	105	80.5717	2.19429	1.24745
6	A6	106	80.7682	2.07249	1.44245
6	A6	107	80.9646	1.91783	1.62821
6	A6	108	81.1611	1.73771	1.78593
6	A6	109	81.3575	1.53649	1.8973
6	A6	110	81.5539	1.32989	1.94766
6	A6	111	81.7504	1.12191	1.92866
6	A6	112	81.9468	0.925965	1.83981
6	A6	113	82.1433	0.75643	1.68862
6	A6	114	82.3397	0.609216	1.48947
6	A6	115	82.5362	0.497295	1.26129
6	A6	116	82.7326	0.419132	1.02447
6	A6	117	82.929	0.369819	0.797787
6	A6	118	83.1255	0.338822	0.595723
6	A6	119	83.3219	0.321309	0.427045
6	A6	120	83.5184	0.312299	0.294664
6	A6	121	83.7148	0.306157	0.196678
6	A6	122	83.9112	0.302919	0.128059
6	A6	123	84.1077	0.301156	0.082416
6	A6	124	84.3041	0.299678	0.0534169
6	A6	125	84.5006	0.296567	0.035678
6	A6	126	84.697	0.295138	0.0251249
6	A6	127	84.8935	0.294987	0.0189575
6	A6	128	85.0899	0.294071	0.0153864
6	A6	129	85.2863	0.293522	0.0133117
6	A6	130	85.4828	0.292023	0.0120611
6	A6	131	85.6792	0.289909	0.0112305
6	A6	132	85.8757	0.289562	0.010598
6	A6	133	86.0721	0.289685	0.0100647
6	A6	134	86.2685	0.288652	0.00959861
6	A6	135	86.465	0.287261	0.00919451
6	A6	136	86.6614	0.286324	0.00885834
6	A6	137	86.8579	0.285882	0.00860923
6	A6	138	87.0543	0.285603	0.00847357
6	A6	139	87.2508	0.284207	0.00846178
6	A6	140	87.4472	0.284674	0.00854034
6	A6	141	87.6436	0.283357	0.00862905
6	A6	142	87.8401	0.282104	0.00863199
6	A6	143	88.0365	0.28076	0.00848723
6	A6	144	88.233	0.280735	0.00820289
6	A6	145	88.4294	0.280136	0.00785082
6	A6	146	88.6258	0.278806	0.00751976
6	A6	147	88.8223	0.279545	0.00725821
6	A6	148	89.0187	0.278207	0.00704584
6	A6	149	89.2152	0.277004	0.00681987
6	A6	150	89.4116	0.275649	0.00653804
6	A6	151	89.6081	0.275843	0.00623177
6	A6	152	89.8045	0.276512	0.0060055
6	A6	153	90.0009	0.27591	0.00597676
6	A6	154	90.1974	0.274468	0.00619797
6	A6	155	90.3938	0.274453	0.00661517
6	A6	156	90.5903	0.274272	0.00708918
6	A6	157	90.7867	0.272148	0.00746108
6	A6	158	90.9831	0.270854	0.00761939
6	A6	159	91.1796	0.272169	0.00753102
6	A6	160	91.376	0.270043	0.00723043
6	A6	161	91.5725	0.271217	0.00678838
6	A6	162	91.7689	0.268591	0.00629329
6	A6	163	91.9654	0.26761	0.00584973
6	A6	164	92.1618	0.269822	0.00556832
6	A6	165	92.3582	0.269798	0.00552838
6	A6	166	92.5547	0.268084	0.00573129
6	A6	167	92.7511	0.266584	0.00608939
6	A6	168	92.9476	0.266264	0.00647027
6	A6	169	93.144	0.266068	0.00676322
6	A6	170	93.3404	0.266397	0.00691977
6	A6	171	93.5369	0.264329	0.00694656
6	A6	172	93.7333	0.263188	0.00687316
6	A6	173	93.9298	0.264016	0.00671829
6	A6	174	94.1262	0.26345	0.00646586
6	A6	175	94.3227	0.26262	0.00605717
6	A6	176	94.5191	0.262157	0.00541346
6	A6	177	94.7155	0.259355	0.00449397
6	A6	178	94.912	0.260412	0.00335359
7	A7	1	60.1418	4.86879	0.264619
7	A7	2	60.3382	4.85079	0.266877
7	A7	3	60.5347	4.82563	0.268558
7	A7	4	60.7311	4.7993	0.269286
7	A7	5	60.9276	4.77262	0.269302
7	A7	6	61.124	4.75267	0.26925
7	A7	7	61.3204	4.73005	0.269645
7	A7	8	61.5169	4.71777	0.270443
7	A7	9	61.7133	4.68114	0.271037
7	A7	10	61.9098	4.65755	0.270729
7	A7	11	62.1062	4.63024	0.269252
7	A7	12	62.3027	4.60783	0.26702
7	A7	13	62.4991	4.58629	0.264893
7	A7	14	62.6955	4.56452	0.2637
7	A7	15	62.892	4.54397	0.263787
7	A7	16	63.0884	4.5218	0.264916
7	A7	17	63.2849	4.49394	0.266447
7	A7	18	63.4813	4.47248	0.267686
7	A7	19	63.6777	4.44573	0.268182
7	A7	20	63.8742	4.42813	0.26783
7	A7	21	64.0706	4.3964	0.266839
7	A7	22	64.2671	4.37792	0.265588
7	A7	23	64.4635	4.35725	0.264492
7	A7	24	64.66	4.32635	0.263869
7	A7	25	64.8564	4.31661	0.263852
7	A7	26	65.0528	4.27698	0.264373
7	A7	27	65.2493	4.27061	0.265187
7	A7	28	65.4457	4.23732	0.265981
7	A7	29	65.6422	4.21388	0.266498
7	A7	30	65.8386	4.19396	0.266618
7	A7	31	66.035	4.1642	0.266374
7	A7	32	66.2315	4.14903	0.26591
7	A7	33	66.4279	4.12546	0.265432
7	A7	34	66.6244	4.09248	0.265207
7	A7	35	66.8208	4.0782	0.265504
7	A7	36	67.0173	4.04995	0.266457
7	A7	37	67.2137	4.03397	0.267909
7	A7	38	67.4101	4.00334	0.269355
7	A7	39	67.6066	3.98703	0.270103
7	A7	40	67.803	3.95448	0.26958
7	A7	41	67.9995	3.92581	0.267605
7	A7	42	68.1959	3.90943	0.264455
7	A7	43	68.3923	3.88786	0.260722
7	A7	44	68.5888	3.86881	0.257132
7	A7	45	68.7852	3.83159	0.254409
7	A7	46	68.9817	3.82235	0.253173
7	A7	47	69.1781	3.79799	0.253776
7	A7	48	69.3746	3.77831	0.256082
7	A7	49	69.571	3.75738	0.259339
7	A7	50	69.7674	3.73093	0.262305
7	A7	51	69.9639	3.70749	0.263675
7	A7	52	70.1603	3.68086	0.262612
7	A7	53	70.3568	3.65574	0.259135
7	A7	54	70.5532	3.62836	0.254108
7	A7	55	70.7496	3.60728	0.24881
7	A7	56	70.9461	3.60583	0.24435
7	A7	57	71.1425	3.56436	0.241304
7	A7	58	71.339	3.55831	0.239774
7	A7	59	71.5354	3.52315	0.239715
7	A7	60	71.7319	3.50963	0.241222
7	A7	61	71.9283	3.47838	0.244462
7	A7	62	72.1247	3.4871	0.249348
7	A7	63	72.3212	3.43979	0.255238
7	A7	64	72.5176	3.42079	0.260942
7	A7	65	72.7141	3.4033	0.265061
7	A7	66	72.9105	3.37357	0.266489
7	A7	67	73.1069	3.34543	0.264836
7	A7	68	73.3034	3.32537	0.260615
7	A7	69	73.4998	3.29629	0.255116
7	A7	70	73.6963	3.2757	0.24996
7	A7	71	73.8927	3.26027	0.246498
7	A7	72	74.0892	3.25062	0.245348
7	A7	73	74.2856	3.21429	0.246296
7	A7	74	74.482	3.19462	0.248592
7	A7	75	74.6785	3.17544	0.251398
7	A7	76	74.8749	3.15188	0.254107
7	A7	77	75.0714	3.13001	0.256391
7	A7	78	75.2678	3.10417	0.258079
7	A7	79	75.4642	3.08398	0.259036
7	A7	80	75.6607	3.06311	0.259184
7	A7	81	75.8571	3.03087	0.258628
7	A7	82	76.0536	3.00958	0.257785
7	A7	83	76.25	2.98764	0.257319
7	A7	84	76.4465	2.97012	0.257937
7	A7	85	76.6429	2.94558	0.260103
7	A7	86	76.8393	2.92426	0.263873
7	A7	87	77.0358	2.89885	0.268923
7	A7	88	77.2322	2.87048	0.274722
7	A7	89	77.4287	2.85696	0.28072
7	A7	90	77.6251	2.81639	0.286479
7	A7	91	77.8215	2.79916	0.291757
7	A7	92	78.018	2.77037	0.29655
7	A7	93	78.2144	2.74358	0.301142
7	A7	94	78.4109	2.72025	0.306189
7	A7	95	78.6073	2.68777	0.312821
7	A7	96	78.8038	2.66562	0.322752
7	A7	97	79.0002	2.63508	0.338354
7	A7	98	79.1966	2.61008	0.36262
7	A7	99	79.3931	2.57468	0.399096
7	A7	100	79.5895	2.56432	0.451758
7	A7	101	79.786	2.5033	0.524819
7	A7	102	79.9824	2.45965	0.622279
7	A7	103	80.1789	2.43711	0.74707
7	A7	104	80.3753	2.35142	0.899776
7	A7	105	80.5717	2.27748	1.07724
7	A7	106	80.7682	2.17725	1.27154
7	A7	107	80.9646	2.04816	1.46974
7	A7	108	81.1611	1.89283	1.65486
7	A7	109	81.3575	1.70621	1.80792
7	A7	110	81.5539	1.4991	1.91097
7	A7	111	81.7504	1.28859	1.95024
7	A7	112	81.9468	1.08311	1.91873
7	A7	113	82.1433	0.89165	1.81752
7	A7	114	82.3397	0.723553	1.65576
7	A7	115	82.5362	0.581621	1.44909
7	A7	116	82.7326	0.473871	1.21722
7	A7	117	82.929	0.402384	0.980696
7	A7	118	83.1255	0.357815	0.757838
7	A7	119	83.3219	0.330046	0.562183
7	A7	120	83.5184	0.315049	0.40124
7	A7	121	83.7148	0.305913	0.276636
7	A7	122	83.9112	0.298314	0.18543
7	A7	123	84.1077	0.295879	0.122003
7	A7	124	84.3041	0.291971	0.0798625
7	A7	125	84.5006	0.290531	0.0529553
7	A7	126	84.697	0.289413	0.0363243
7	A7	127	84.8935	0.287616	0.0262627
7	A7	128	85.0899	0.286781	0.0201776
7	A7	129	85.2863	0.285681	0.0163671
7	A7	130	85.4828	0.281892	0.0138069
7	A7	131	85.6792	0.282751	0.011966
7	A7	132	85.8757	0.283126	0.0106297
7	A7	133	86.0721	0.281129	0.00973741
7	A7	134	86.2685	0.281148	0.00925764
7	A7	135	86.465	0.280171	0.00912384
7	A7	136	86.6614	0.279203	0.00922672
7	A7	137	86.8579	0.279082	0.00944114
7	A7	138	87.0543	0.277182	0.00965921
7	A7	139	87.2508	0.276381	0.00981528
7	A7	140	87.4472	0.275895	0.00989501
7	A7	141	87.6436	0.274851	0.00992369
7	A7	142	87.8401	0.273514	0.00993675
7	A7	143	88.0365	0.27368	0.00994548
7	A7	144	88.233	0.272468	0.00991671
7	A7	145	88.4294	0.271921	0.00978399
7	A7	146	88.6258	0.269446	0.00948774
7	A7	147	88.8223	0.269082	0.00901854
7	A7	148	89.0187	0.268776	0.0084359
7	A7	149	89.2152	0.267181	0.0078461
7	A7	150	89.4116	0.267851	0.0073559
7	A7	151	89.6081	0.267176	0.00703461
7	A7	152	89.8045	0.266176	0.00690876
7	A7	153	90.0009	0.264425	0.0069826
7	A7	154	90.1974	0.265825	0.00725371
7	A7	155	90.3938	0.264456	0.00769625
7	A7	156	90.5903	0.264711	0.00822202
7	A7	157	90.7867	0.262496	0.00866471
7	A7	158	90.9831	0.261184	0.00882505
7	A7	159	91.1796	0.260277	0.00856613
7	A7	160	91.376	0.2584	0.00789602
7	A7	161	91.5725	0.261138	0.00697875
7	A7	162	91.7689	0.259793	0.00606707
7	A7	163	91.9654	0.257196	0.00540227
7	A7	164	92.1618	0.25961	0.00514013
7	A7	165	92.3582	0.258971	0.00532534
7	A7	166	92.5547	0.258773	0.00590407
7	A7	167	92.7511	0.256125	0.00675778
7	A7	168	92.9476	0.255883	0.00773985
7	A7	169	93.144	0.257561	0.0087006
7	A7	170	93.3404	0.253391	0.00949473
7	A7	171	93.5369	0.253999	0.00998223
7	A7	172	93.7333	0.252183	0.010042
7	A7	173	93.9298	0.2511	0.009605
7	A7	174	94.1262	0.24923	0.0086874
7	A7	175	94.3227	0.251206	0.00739517
7	A7	176	94.5191	0.249794	0.00589527
7	A7	177	94.7155	0.247928	0.00436941
7	A7	178	94.912	0.249909	0.00297603
8	A8	1	60.1418	5.04005	0.273623
8	A8	2	60.3382	5.00981	0.275131
8	A8	3	60.5347	4.99244	0.275765
8	A8	4	60.7311	4.96814	0.275244
8	A8	5	60.9276	4.93985	0.273849
8	A8	6	61.124	4.91932	0.272299
8	A8	7	61.3204	4.89755	0.271406
8	A8	8	61.5169	4.87779	0.271692
8	A8	9	61.7133	4.84912	0.273217
8	A8	10	61.9098	4.82884	0.275572
8	A8	11	62.1062	4.80608	0.278076
8	A8	12	62.3027	4.78064	0.280005
8	A8	13	62.4991	4.75327	0.280839
8	A8	14	62.6955	4.72798	0.280405
8	A8	15	62.892	4.70479	0.278914
8	A8	16	63.0884	4.6796	0.276859
8	A8	17	63.2849	4.65804	0.274835
8	A8	18	63.4813	4.63327	0.27331
8	A8	19	63.6777	4.61047	0.272505
8	A8	20	63.8742	4.59405	0.272361
8	A8	21	64.0706	4.56209	0.272649
8	A8	22	64.2671	4.54364	0.273128
8	A8	23	64.4635	4.51614	0.273695
8	A8	24	64.66	4.49418	0.274349
8	A8	25	64.8564	4.4722	0.275104
8	A8	26	65.0528	4.44723	0.275876
8	A8	27	65.2493	4.42959	0.276492
8	A8	28	65.4457	4.39403	0.27683
8	A8	29	65.6422	4.37371	0.276925
8	A8	30	65.8386	4.35326	0.276957
8	A8	31	66.035	4.32829	0.277088
8	A8	32	66.2315	4.30781	0.277304
8	A8	33	66.4279	4.27984	0.277409
8	A8	34	66.6244	4.25608	0.277179
8	A8	35	66.8208	4.23522	0.276597
8	A8	36	67.0173	4.20404	0.275925
8	A8	37	67.2137	4.18281	0.2756
8	A8	38	67.4101	4.16308	0.275944
8	A8	39	67.6066	4.13981	0.276923
8	A8	40	67.803	4.11591	0.27809
8	A8	41	67.9995	4.08893	0.278801
8	A8	42	68.1959	4.06544	0.278551
8	A8	43	68.3923	4.03794	0.277223
8	A8	44	68.5888	4.01766	0.275113
8	A8	45	68.7852	3.99099	0.27275
8	A8	46	68.9817	3.97359	0.270639
8	A8	47	69.1781	3.94608	0.269085
8	A8	48	69.3746	3.92255	0.268137
8	A8	49	69.571	3.90326	0.267621
8	A8	50	69.7674	3.87687	0.267241
8	A8	51	69.9639	3.85285	0.266674
8	A8	52	70.1603	3.83491	0.265698
8	A8	53	70.3568	3.80587	0.26428
8	A8	54	70.5532	3.78326	0.262568
8	A8	55	70.7496	3.75911	0.260765
8	A8	56	70.9461	3.74786	0.258973
8	A8	57	71.1425	3.71881	0.257189
8	A8	58	71.339	3.69567	0.2555
8	A8	59	71.5354	3.67027	0.254329
8	A8	60	71.7319	3.64835	0.254389
8	A8	61	71.9283	3.62207	0.256281
8	A8	62	72.1247	3.63407	0.259939
8	A8	63	72.3212	3.58386	0.264394
8	A8	64	72.5176	3.56206	0.26812
8	A8	65	72.7141	3.53739	0.26978
8	A8	66	72.9105	3.51161	0.268854
8	A8	67	73.1069	3.49369	0.265865
8	A8	68	73.3034	3.46408	0.262092
8	A8	69	73.4998	3.44634	0.259016
8	A8	70	73.6963	3.42263	0.257723
8	A8	71	73.8927	3.40763	0.25855
8	A8	72	74.0892	3.39172	0.261012
8	A8	73	74.2856	3.35324	0.264129
8	A8	74	74.482	3.33338	0.266927
8	A8	75	74.6785	3.31579	0.268877
8	A8	76	74.8749	3.28425	0.270003
8	A8	77	75.0714	3.26238	0.270635
8	A8	78	75.2678	3.24587	0.271053
8	A8	79	75.4642	3.22004	0.271249
8	A8	80	75.6607	3.19559	0.271012
8	A8	81	75.8571	3.16577	0.27025
8	A8	82	76.0536	3.14128	0.269266
8	A8	83	76.25	3.11976	0.268778
8	A8	84	76.4465	3.10635	0.269637
8	A8	85	76.6429	3.07662	0.272442
8	A8	86	76.8393	3.05381	0.277304
8	A8	87	77.0358	3.02864	0.283835
8	A8	88	77.2322	3.00632	0.291289
8	A8	89	77.4287	2.98345	0.298798
8	A8	90	77.6251	2.94414	0.305618
8	A8	91	77.8215	2.92169	0.311334
8	A8	92	78.018	2.89685	0.316019
8	A8	93	78.2144	2.86523	0.320272
8	A8	94	78.4109	2.84256	0.325202
8	A8	95	78.6073	2.81125	0.332438
8	A8	96	78.8038	2.7829	0.344151
8	A8	97	79.0002	2.75753	0.363066
8	A8	98	79.1966	2.72855	0.392396
8	A8	99	79.3931	2.69323	0.435747
8	A8	100	79.5895	2.67939	0.497033
8	A8	101	79.786	2.61377	0.580356
8	A8	102	79.9824	2.56426	0.689564
8	A8	103	80.1789	2.5391	0.827283
8	A8	104	80.3753	2.44797	0.993394
8	A8	105	80.5717	2.36651	1.18343
8	A8	106	80.7682	2.2559	1.38753
8	A8	107	80.9646	2.11783	1.59051
8	A8	108	81.1611	1.94324	1.77341
8	A8	109	81.3575	1.74851	1.9161
8	A8	110	81.5539	1.5359	2.00072
8	A8	111	81.7504	1.32248	2.01494
8	A8	112	81.9468	1.11219	1.95436
8	A8	113	82.1433	0.927522	1.82351
8	A8	114	82.3397	0.765853	1.63508
8	A8	115	82.5362	0.640436	1.40775
8	A8	116	82.7326	0.544595	1.16302
8	A8	117	82.929	0.484771	0.921702
8	A8	118	83.1255	0.443555	0.70088
8	A8	119	83.3219	0.421672	0.511969
8	A8	120	83.5184	0.411641	0.36011
8	A8	121	83.7148	0.401357	0.244893
8	A8	122	83.9112	0.397203	0.161992
8	A8	123	84.1077	0.393601	0.105098
8	A8	124	84.3041	0.388838	0.0676244
8	A8	125	84.5006	0.39169	0.0438155
8	A8	126	84.697	0.38806	0.0292148
8	A8	127	84.8935	0.387827	0.0206361
8	A8	128	85.0899	0.387099	0.0158892
8	A8	129	85.2863	0.387438	0.013464
8	A8	130	85.4828	0.385711	0.0123017
8	A8	131	85.6792	0.383572	0.0116781
8	A8	132	85.8757	0.382922	0.0111627
8	A8	133	86.0721	0.381111	0.0105855
8	A8	134	86.2685	0.381038	0.00996543
8	A8	135	86.465	0.381534	0.00940316
8	A8	136	86.6614	0.37985	0.00898717
8	A8	137	86.8579	0.379464	0.00875143
8	A8	138	87.0543	0.377276	0.00868713
8	A8	139	87.2508	0.377407	0.00876959
8	A8	140	87.4472	0.378591	0.0089675
8	A8	141	87.6436	0.37584	0.00923391
8	A8	142	87.8401	0.375062	0.00950648
8	A8	143	88.0365	0.374557	0.00972707
8	A8	144	88.233	0.372757	0.00986766
8	A8	145	88.4294	0.373592	0.00993865
8	A8	146	88.6258	0.371584	0.00996529
8	A8	147	88.8223	0.370331	0.00995398
8	A8	148	89.0187	0.370605	0.00987307
8	A8	149	89.2152	0.36785	0.00966613
8	A8	150	89.4116	0.367393	0.00929168
8	A8	151	89.6081	0.367412	0.00876836
8	A8	152	89.8045	0.365996	0.00819341
8	A8	153	90.0009	0.366056	0.0077219
8	A8	154	90.1974	0.365245	0.00751011
8	A8	155	90.3938	0.365519	0.00764319
8	A8	156	90.5903	0.365229	0.00808623
8	A8	157	90.7867	0.362833	0.00868406
8	A8	158	90.9831	0.362228	0.009217
8	A8	159	91.1796	0.361341	0.0094922
8	A8	160	91.376	0.359717	0.00941943
8	A8	161	91.5725	0.360052	0.00904032
8	A8	162	91.7689	0.359069	0.00849995
8	A8	163	91.9654	0.357561	0.00798195
8	A8	164	92.1618	0.358977	0.00764162
8	A8	165	92.3582	0.358199	0.00755622
8	A8	166	92.5547	0.355678	0.00770619
8	A8	167	92.7511	0.356905	0.00798874
8	A8	168	92.9476	0.355107	0.00825765
8	A8	169	93.144	0.355038	0.00837657
8	A8	170	93.3404	0.35209	0.00827292
8	A8	171	93.5369	0.353088	0.00796189
8	A8	172	93.7333	0.352518	0.00752775
8	A8	173	93.9298	0.351817	0.00705923
8	A8	174	94.1262	0.352377	0.00658061
8	A8	175	94.3227	0.350446	0.00602674
8	A8	176	94.5191	0.349058	0.00529155
8	A8	177	94.7155	0.350467	0.00431708
8	A8	178	94.912	0.347751	0.00315964
9	A9	1	60.1418	4.97524	0.272687
9	A9	2	60.3382	4.95293	0.275363
9	A9	3	60.5347	4.92153	0.277314
9	A9	4	60.7311	4.90877	0.277903
9	A9	5	60.9276	4.87145	0.277027
9	A9	6	61.124	4.85421	0.275112
9	A9	7	61.3204	4.8267	0.272858
9	A9	8	61.5169	4.80673	0.270941
9	A9	9	61.7133	4.78147	0.269793
9	A9	10	61.9098	4.7575	0.269578
9	A9	11	62.1062	4.73746	0.270243
9	A9	12	62.3027	4.70695	0.271628
9	A9	13	62.4991	4.68982	0.273475
9	A9	14	62.6955	4.66446	0.27547
9	A9	15	62.892	4.63564	0.277231
9	A9	16	63.0884	4.6147	0.278382
9	A9	17	63.2849	4.59068	0.278628
9	A9	18	63.4813	4.55707	0.277856
9	A9	19	63.6777	4.54548	0.276178
9	A9	20	63.8742	4.51313	0.273942
9	A9	21	64.0706	4.48652	0.271649
9	A9	22	64.2671	4.46877	0.26981
9	A9	23	64.4635	4.4493	0.268794
9	A9	24	64.66	4.41639	0.268689
9	A9	25	64.8564	4.40343	0.269321
9	A9	26	65.0528	4.3726	0.270336
9	A9	27	65.2493	4.35016	0.271382
9	A9	28	65.4457	4.32622	0.272234
9	A9	29	65.6422	4.30386	0.272879
9	A9	30	65.8386	4.2766	0.273473
9	A9	31	66.035	4.25201	0.274181
9	A9	32	66.2315	4.2316	0.275005
9	A9	33	66.4279	4.20932	0.275667
9	A9	34	66.6244	4.18614	0.275739
9	A9	35	66.8208	4.15468	0.274954
9	A9	36	67.0173	4.12672	0.273489
9	A9	37	67.2137	4.1071	0.271999
9	A9	38	67.4101	4.08278	0.271303
9	A9	39	67.6066	4.06436	0.27191
9	A9	40	67.803	4.04392	0.273709
9	A9	41	67.9995	4.00901	0.275971
9	A9	42	68.1959	3.99221	0.277688
9	A9	43	68.3923	3.96401	0.278012
9	A9	44	68.5888	3.94357	0.276616
9	A9	45	68.7852	3.90151	0.273839
9	A9	46	68.9817	3.89504	0.270549
9	A9	47	69.1781	3.86463	0.267767
9	A9	48	69.3746	3.84037	0.266235
9	A9	49	69.571	3.83073	0.266074
9	A9	50	69.7674	3.79192	0.266748
9	A9	51	69.9639	3.77524	0.267328
9	A9	52	70.1603	3.75303	0.266928
9	A9	53	70.3568	3.72316	0.265081
9	A9	54	70.5532	3.69267	0.261865
9	A9	55	70.7496	3.6777	0.257734
9	A9	56	70.9461	3.66746	0.253247
9	A9	57	71.1425	3.62558	0.248925
9	A9	58	71.339	3.61384	0.245358
9	A9	59	71.5354	3.59001	0.24337
9	A9	60	71.7319	3.56854	0.243932
9	A9	61	71.9283	3.53718	0.247705
9	A9	62	72.1247	3.55313	0.254427
9	A9	63	72.3212	3.51016	0.262658
9	A9	64	72.5176	3.48255	0.270159
9	A9	65	72.7141	3.45221	0.274785
9	A9	66	72.9105	3.42922	0.275384
9	A9	67	73.1069	3.4061	0.272227
9	A9	68	73.3034	3.3751	0.266812
9	A9	69	73.4998	3.35521	0.261205
9	A9	70	73.6963	3.33655	0.257218
9	A9	71	73.8927	3.31448	0.255787
9	A9	72	74.0892	3.30939	0.25677
9	A9	73	74.2856	3.26177	0.259234
9	A9	74	74.482	3.24796	0.262021
9	A9	75	74.6785	3.22183	0.264276
9	A9	76	74.8749	3.20163	0.265652
9	A9	77	75.0714	3.17704	0.266211
9	A9	78	75.2678	3.15089	0.266184
9	A9	79	75.4642	3.12806	0.265808
9	A9	80	75.6607	3.10609	0.265285
9	A9	81	75.8571	3.08289	0.264885
9	A9	82	76.0536	3.05309	0.265021
9	A9	83	76.25	3.03005	0.266228
9	A9	84	76.4465	3.01523	0.269003
9	A9	85	76.6429	2.98833	0.273537
9	A9	86	76.8393	2.96639	0.279563
9	A9	87	77.0358	2.93707	0.286372
9	A9	88	77.2322	2.90993	0.29306
9	A9	89	77.4287	2.88916	0.298843
9	A9	90	77.6251	2.84788	0.303335
9	A9	91	77.8215	2.82849	0.30667
9	A9	92	78.018	2.80324	0.309497
9	A9	93	78.2144	2.76985	0.312899
9	A9	94	78.4109	2.75033	0.318316
9	A9	95	78.6073	2.71792	0.327513
9	A9	96	78.8038	2.69091	0.342591
9	A9	97	79.0002	2.66881	0.366031
9	A9	98	79.1966	2.63349	0.400737
9	A9	99	79.3931	2.59476	0.450121
9	A9	100	79.5895	2.58142	0.518145
9	A9	101	79.786	2.51048	0.6091
9	A9	102	79.9824	2.46217	0.726875
9	A9	103	80.1789	2.4301	0.873599
9	A9	104	80.3753	2.33646	1.04788
9	A9	105	80.5717	2.24121	1.24328
9	A9	106	80.7682	2.11885	1.44765
9	A9	107	80.9646	1.96987	1.64388
9	A9	108	81.1611	1.78583	1.81207
9	A9	109	81.3575	1.57227	1.93269
9	A9	110	81.5539	1.35718	1.99005
9	A9	111	81.7504	1.14343	1.97524
9	A9	112	81.9468	0.944798	1.8877
9	A9	113	82.1433	0.765395	1.73532
9	A9	114	82.3397	0.615099	1.53296
9	A9	115	82.5362	0.498965	1.30008
9	A9	116	82.7326	0.412204	1.05763
9	A9	117	82.929	0.363086	0.824942
9	A9	118	83.1255	0.330874	0.617093
9	A9	119	83.3219	0.31364	0.44329
9	A9	120	83.5184	0.303801	0.30665
9	A9	121	83.7148	0.295832	0.205231
9	A9	122	83.9112	0.292106	0.133828
9	A9	123	84.1077	0.289635	0.0858987
9	A9	124	84.3041	0.288697	0.0550646
9	A9	125	84.5006	0.286124	0.0359801
9	A9	126	84.697	0.285449	0.024607
9	A9	127	84.8935	0.285775	0.0181001
9	A9	128	85.0899	0.284016	0.0145311
9	A9	129	85.2863	0.283054	0.0126132
9	A9	130	85.4828	0.282348	0.0115059
9	A9	131	85.6792	0.28063	0.0107013
9	A9	132	85.8757	0.279503	0.00995408
9	A9	133	86.0721	0.278233	0.00921032
9	A9	134	86.2685	0.279665	0.00852144
9	A9	135	86.465	0.278062	0.00796046
9	A9	136	86.6614	0.277127	0.00756713
9	A9	137	86.8579	0.27607	0.00733024
9	A9	138	87.0543	0.276527	0.00719728
9	A9	139	87.2508	0.275607	0.00709625
9	A9	140	87.4472	0.276057	0.00696693
9	A9	141	87.6436	0.272359	0.00679815
9	A9	142	87.8401	0.272566	0.00664878
9	A9	143	88.0365	0.273752	0.00662645
9	A9	144	88.233	0.273766	0.00682444
9	A9	145	88.4294	0.27239	0.00725419
9	A9	146	88.6258	0.27073	0.00781827
9	A9	147	88.8223	0.270344	0.00834181
9	A9	148	89.0187	0.270213	0.00864245
9	A9	149	89.2152	0.26712	0.00860869
9	A9	150	89.4116	0.265529	0.00825372
9	A9	151	89.6081	0.269071	0.00772352
9	A9	152	89.8045	0.264918	0.00724696
9	A9	153	90.0009	0.26736	0.0070432
9	A9	154	90.1974	0.264784	0.00722472
9	A9	155	90.3938	0.265576	0.00774093
9	A9	156	90.5903	0.265402	0.00839154
9	A9	157	90.7867	0.261537	0.00890721
9	A9	158	90.9831	0.260742	0.00906224
9	A9	159	91.1796	0.260528	0.00876389
9	A9	160	91.376	0.261926	0.00807482
9	A9	161	91.5725	0.259609	0.00717482
9	A9	162	91.7689	0.257495	0.00629771
9	A9	163	91.9654	0.25939	0.00567353
9	A9	164	92.1618	0.260106	0.00547094
9	A9	165	92.3582	0.259088	0.00573738
9	A9	166	92.5547	0.258708	0.00636194
9	A9	167	92.7511	0.255872	0.00710656
9	A9	168	92.9476	0.256505	0.00770877
9	A9	169	93.144	0.254032	0.00799871
9	A9	170	93.3404	0.255402	0.00795474
9	A9	171	93.5369	0.253406	0.00766976
9	A9	172	93.7333	0.254208	0.0072617
9	A9	173	93.9298	0.252044	0.00679361
9	A9	174	94.1262	0.252744	0.00624953
9	A9	175	94.3227	0.251566	0.00556686
9	A9	176	94.5191	0.250714	0.00469881
9	A9	177	94.7155	0.250684	0.00366601
9	A9	178	94.912	0.250299	0.002568
10	A10	1	60.1418	4.5147	0.237989
10	A10	2	60.3382	4.48463	0.240499
10	A10	3	60.5347	4.46805	0.2424
10	A10	4	60.7311	4.44999	0.243143
10	A10	5	60.9276	4.41841	0.24268
10	A10	6	61.124	4.39883	0.241425
10	A10	7	61.3204	4.37846	0.239971
10	A10	8	61.5169	4.36732	0.238766
10	A10	9	61.7133	4.33144	0.237976
10	A10	10	61.9098	4.31605	0.237549
10	A10	11	62.1062	4.29465	0.237394
10	A10	12	62.3027	4.27213	0.237468
10	A10	13	62.4991	4.2512	0.23774
10	A10	14	62.6955	4.23233	0.238092
10	A10	15	62.892	4.20694	0.238282
10	A10	16	63.0884	4.18754	0.238037
10	A10	17	63.2849	4.16644	0.237229
10	A10	18	63.4813	4.1434	0.236032
10	A10	19	63.6777	4.1133	0.234925
10	A10	20	63.8742	4.10855	0.234481
10	A10	21	64.0706	4.08171	0.23508
10	A10	22	64.2671	4.06367	0.236701
10	A10	23	64.4635	4.03867	0.238911
10	A10	24	64.66	4.02006	0.241086
10	A10	25	64.8564	3.99716	0.242699
10	A10	26	65.0528	3.9719	0.243543
10	A10	27	65.2493	3.95034	0.243744
10	A10	28	65.4457	3.92549	0.243576
10	A10	29	65.6422	3.91247	0.243197
10	A10	30	65.8386	3.88721	0.242489
10	A10	31	66.035	3.86572	0.241167
10	A10	32	66.2315	3.84104	0.239084
10	A10	33	66.4279	3.81649	0.236518
10	A10	34	66.6244	3.79446	0.234175
10	A10	35	66.8208	3.78147	0.232881
10	A10	36	67.0173	3.76197	0.233149
10	A10	37	67.2137	3.74001	0.234915
10	A10	38	67.4101	3.71383	0.237572
10	A10	39	67.6066	3.69897	0.240238
10	A10	40	67.803	3.67075	0.242079
10	A10	41	67.9995	3.65216	0.242549
10	A10	42	68.1959	3.6243	0.241507
10	A10	43	68.3923	3.60757	0.239231
10	A10	44	68.5888	3.58618	0.236353
10	A10	45	68.7852	3.55588	0.233671
10	A10	46	68.9817	3.54423	0.231882
10	A10	47	69.1781	3.52846	0.231295
10	A10	48	69.3746	3.50007	0.231724
10	A10	49	69.571	3.48652	0.232578
10	A10	50	69.7674	3.45609	0.233165
10	A10	51	69.9639	3.4354	0.232988
10	A10	52	70.1603	3.41845	0.231893
10	A10	53	70.3568	3.3966	0.230008
10	A10	54	70.5532	3.37155	0.227571
10	A10	55	70.7496	3.35392	0.22475
10	A10	56	70.9461	3.33996	0.221622
10	A10	57	71.1425	3.31318	0.218339
10	A10	58	71.339	3.29163	0.215361
10	A10	59	71.5354	3.27394	0.213572
10	A10	60	71.7319	3.25639	0.214027
10	A10	61	71.9283	3.22813	0.217387
10	A10	62	72.1247	3.24735	0.223348
10	A10	63	72.3212	3.19645	0.230495
10	A10	64	72.5176	3.17849	0.236762
10	A10	65	72.7141	3.15345	0.240287
10	A10	66	72.9105	3.12952	0.240163
10	A10	67	73.1069	3.10787	0.236754
10	A10	68	73.3034	3.0859	0.231472
10	A10	69	73.4998	3.06305	0.2262
10	A10	70	73.6963	3.04782	0.222607
10	A10	71	73.8927	3.03067	0.221589
10	A10	72	74.0892	3.02067	0.223017
10	A10	73	74.2856	2.98815	0.225921
10	A10	74	74.482	2.97023	0.229025
10	A10	75	74.6785	2.94746	0.231351
10	A10	76	74.8749	2.92382	0.232577
10	A10	77	75.0714	2.90261	0.232979
10	A10	78	75.2678	2.88618	0.233073
10	A10	79	75.4642	2.8664	0.233197
10	A10	80	75.6607	2.84234	0.233339
10	A10	81	75.8571	2.8193	0.233245
10	A10	82	76.0536	2.79539	0.232738
10	A10	83	76.25	2.77981	0.231996
10	A10	84	76.4465	2.751	0.231593
10	A10	85	76.6429	2.73278	0.232279
10	A10	86	76.8393	2.71923	0.234595
10	A10	87	77.0358	2.69898	0.23856
10	A10	88	77.2322	2.67232	0.243646
10	A10	89	77.4287	2.65021	0.249061
10	A10	90	77.6251	2.61871	0.25418
10	A10	91	77.8215	2.60391	0.258863
10	A10	92	78.018	2.57644	0.26353
10	A10	93	78.2144	2.55523	0.269056
10	A10	94	78.4109	2.53512	0.276667
10	A10	95	78.6073	2.49723	0.287957
10	A10	96	78.8038	2.48727	0.305026
10	A10	97	79.0002	2.45627	0.330605
10	A10	98	79.1966	2.42675	0.36815
10	A10	99	79.3931	2.3928	0.421817
10	A10	100	79.5895	2.37794	0.496207
10	A10	101	79.786	2.3146	0.595712
10	A10	102	79.9824	2.26418	0.72328
10	A10	103	80.1789	2.23303	0.878713
10	A10	104	80.3753	2.13413	1.05702
10	A10	105	80.5717	2.02787	1.24758
10	A10	106	80.7682	1.89487	1.43477
10	A10	107	80.9646	1.73001	1.60006
10	A10	108	81.1611	1.53932	1.7251
10	A10	109	81.3575	1.33821	1.79487
10	A10	110	81.5539	1.14233	1.8002
10	A10	111	81.7504	0.955011	1.73915
10	A10	112	81.9468	0.77941	1.61713
10	A10	113	82.1433	0.633458	1.44601
10	A10	114	82.3397	0.513515	1.24224
10	A10	115	82.5362	0.429594	1.02443
10	A10	116	82.7326	0.372015	0.810555
10	A10	117	82.929	0.338915	0.615384
10	A10	118	83.1255	0.31667	0.448769
10	A10	119	83.3219	0.306873	0.315073
10	A10	120	83.5184	0.297551	0.21382
10	A10	121	83.7148	0.294575	0.141156
10	A10	122	83.9112	0.289577	0.0915421
10	A10	123	84.1077	0.290441	0.0591741
10	A10	124	84.3041	0.288218	0.0388974
10	A10	125	84.5006	0.286945	0.0266116
10	A10	126	84.697	0.28496	0.0193241
10	A10	127	84.8935	0.284962	0.0150136
10	A10	128	85.0899	0.282784	0.0124187
10	A10	129	85.2863	0.28315	0.0108061
10	A10	130	85.4828	0.281338	0.00976312
10	A10	131	85.6792	0.282567	0.00904545
10	A10	132	85.8757	0.280193	0.00850272
10	A10	133	86.0721	0.279175	0.00806784
10	A10	134	86.2685	0.278425	0.00776254
10	A10	135	86.465	0.277869	0.0076687
10	A10	136	86.6614	0.279304	0.00785394
10	A10	137	86.8579	0.277339	0.00829182
10	A10	138	87.0543	0.277399	0.00883877
10	A10	139	87.2508	0.275153	0.00929017
10	A10	140	87.4472	0.273258	0.00948163
10	A10	141	87.6436	0.273043	0.00936418
10	A10	142	87.8401	0.272557	0.00900466
10	A10	143	88.0365	0.27267	0.00852533
10	A10	144	88.233	0.270777	0.00803405
10	A10	145	88.4294	0.270838	0.00759074
10	A10	146	88.6258	0.268956	0.00721403
10	A10	147	88.8223	0.269708	0.0068996
10	A10	148	89.0187	0.268585	0.00662474
10	A10	149	89.2152	0.268053	0.00634616
10	A10	150	89.4116	0.266446	0.00601568
10	A10	151	89.6081	0.267468	0.00561799
10	A10	152	89.8045	0.264716	0.00521132
10	A10	153	90.0009	0.266358	0.004929
10	A10	154	90.1974	0.26645	0.00492424
10	A10	155	90.3938	0.266147	0.00528217
10	A10	156	90.5903	0.264652	0.00595495
10	A10	157	90.7867	0.264643	0.00676664
10	A10	158	90.9831	0.262401	0.00748996
10	A10	159	91.1796	0.262497	0.0079446
10	A10	160	91.376	0.259718	0.00805708
10	A10	161	91.5725	0.262226	0.00785353
10	A10	162	91.7689	0.261168	0.00740952
10	A10	163	91.9654	0.257208	0.0068139
10	A10	164	92.1618	0.259159	0.00617226
10	A10	165	92.3582	0.258556	0.00562578
10	A10	166	92.5547	0.258281	0.00533435
10	A10	167	92.7511	0.259471	0.00540564
10	A10	168	92.9476	0.257488	0.00581882
10	A10	169	93.144	0.257421	0.00641109
10	A10	170	93.3404	0.255453	0.00695429
10	A10	171	93.5369	0.25381	0.00727344
10	A10	172	93.7333	0.254656	0.00731979
10	A10	173	93.9298	0.25494	0.00714849
10	A10	174	94.1262	0.253084	0.00682719
10	A10	175	94.3227	0.253086	0.00635693
10	A10	176	94.5191	0.251771	0.00567468
10	A10	177	94.7155	0.250508	0.00473037
10	A10	178	94.912	0.250243	0.00356929
11	A11	1	60.1418	4.72879	0.250356
11	A11	2	60.3382	4.71219	0.252684
11	A11	3	60.5347	4.68003	0.254129
11	A11	4	60.7311	4.65863	0.254231
11	A11	5	60.9276	4.6388	0.253156
11	A11	6	61.124	4.61564	0.251549
11	A11	7	61.3204	4.5985	0.250183
11	A11	8	61.5169	4.57105	0.249615
11	A11	9	61.7133	4.54788	0.250013
11	A11	10	61.9098	4.53349	0.251149
11	A11	11	62.1062	4.5101	0.25253
11	A11	12	62.3027	4.48271	0.253596
11	A11	13	62.4991	4.45921	0.253937
11	A11	14	62.6955	4.44011	0.253473
11	A11	15	62.892	4.41266	0.252487
11	A11	16	63.0884	4.39407	0.251498
11	A11	17	63.2849	4.3689	0.251039
11	A11	18	63.4813	4.35263	0.251427
11	A11	19	63.6777	4.3294	0.252645
11	A11	20	63.8742	4.30898	0.254404
11	A11	21	64.0706	4.28369	0.256333
11	A11	22	64.2671	4.25606	0.258124
11	A11	23	64.4635	4.24006	0.259597
11	A11	24	64.66	4.21792	0.260638
11	A11	25	64.8564	4.19028	0.261147
11	A11	26	65.0528	4.16858	0.261076
11	A11	27	65.2493	4.14367	0.260516
11	A11	28	65.4457	4.12071	0.259744
11	A11	29	65.6422	4.09848	0.259123
11	A11	30	65.8386	4.07765	0.258926
11	A11	31	66.035	4.05502	0.259158
11	A11	32	66.2315	4.03156	0.259549
11	A11	33	66.4279	4.00941	0.259728
11	A11	34	66.6244	3.98866	0.259493
11	A11	35	66.8208	3.95491	0.259013
11	A11	36	67.0173	3.93505	0.258778
11	A11	37	67.2137	3.92278	0.25929
11	A11	38	67.4101	3.88821	0.260689
11	A11	39	67.6066	3.88137	0.262541
11	A11	40	67.803	3.84116	0.264004
11	A11	41	67.9995	3.82725	0.264219
11	A11	42	68.1959	3.79482	0.262777
11	A11	43	68.3923	3.77297	0.259947
11	A11	44	68.5888	3.75515	0.256561
11	A11	45	68.7852	3.72296	0.253615
11	A11	46	68.9817	3.71315	0.251793
11	A11	47	69.1781	3.6906	0.251193
11	A11	48	69.3746	3.66458	0.25138
11	A11	49	69.571	3.64821	0.251729
11	A11	50	69.7674	3.61066	0.251782
11	A11	51	69.9639	3.58709	0.251385
11	A11	52	70.1603	3.59128	0.250572
11	A11	53	70.3568	3.55327	0.249391
11	A11	54	70.5532	3.52262	0.247863
11	A11	55	70.7496	3.50378	0.246015
11	A11	56	70.9461	3.49125	0.243925
11	A11	57	71.1425	3.46523	0.241695
11	A11	58	71.339	3.45121	0.239493
11	A11	59	71.5354	3.41059	0.237671
11	A11	60	71.7319	3.40472	0.236809
11	A11	61	71.9283	3.36752	0.237527
11	A11	62	72.1247	3.38566	0.240071
11	A11	63	72.3212	3.33097	0.244011
11	A11	64	72.5176	3.32034	0.248269
11	A11	65	72.7141	3.29622	0.251514
11	A11	66	72.9105	3.27182	0.252688
11	A11	67	73.1069	3.24858	0.251418
11	A11	68	73.3034	3.22456	0.248176
11	A11	69	73.4998	3.20037	0.244153
11	A11	70	73.6963	3.17676	0.240853
11	A11	71	73.8927	3.16284	0.239514
11	A11	72	74.0892	3.15564	0.240604
11	A11	73	74.2856	3.11872	0.243661
11	A11	74	74.482	3.10167	0.247584
11	A11	75	74.6785	3.07443	0.251175
11	A11	76	74.8749	3.05444	0.253612
11	A11	77	75.0714	3.03408	0.254649
11	A11	78	75.2678	3.00192	0.254525
11	A11	79	75.4642	2.98713	0.253732
11	A11	80	75.6607	2.96171	0.252776
11	A11	81	75.8571	2.94213	0.252052
11	A11	82	76.0536	2.91492	0.251818
11	A11	83	76.25	2.89205	0.252271
11	A11	84	76.4465	2.87719	0.253589
11	A11	85	76.6429	2.8465	0.255924
11	A11	86	76.8393	2.82639	0.259272
11	A11	87	77.0358	2.80606	0.263371
11	A11	88	77.2322	2.7845	0.26771
11	A11	89	77.4287	2.75756	0.271761
11	A11	90	77.6251	2.71856	0.275326
11	A11	91	77.8215	2.70321	0.278794
11	A11	92	78.018	2.6865	0.283131
11	A11	93	78.2144	2.65484	0.289617
11	A11	94	78.4109	2.63224	0.2996
11	A11	95	78.6073	2.6054	0.314422
11	A11	96	78.8038	2.58073	0.335612
11	A11	97	79.0002	2.55252	0.365219
11	A11	98	79.1966	2.51546	0.406137
11	A11	99	79.3931	2.48092	0.462281
11	A11	100	79.5895	2.4619	0.538405
11	A11	101	79.786	2.39223	0.639372
11	A11	102	79.9824	2.34323	0.768758
11	A11	103	80.1789	2.31146	0.926937
11	A11	104	80.3753	2.20419	1.10926
11	A11	105	80.5717	2.10063	1.30517
11	A11	106	80.7682	1.96469	1.49876
11	A11	107	80.9646	1.7937	1.67108
11	A11	108	81.1611	1.5997	1.80321
11	A11	109	81.3575	1.39474	1.87956
11	A11	110	81.5539	1.19707	1.89036
11	A11	111	81.7504	0.999131	1.83305
11	A11	112	81.9468	0.81794	1.71242
11	A11	113	82.1433	0.666698	1.53981
11	A11	114	82.3397	0.538702	1.33135
11	A11	115	82.5362	0.44738	1.10567
11	A11	116	82.7326	0.380647	0.881248
11	A11	117	82.929	0.342412	0.673826
11	A11	118	83.1255	0.321563	0.494512
11	A11	119	83.3219	0.307108	0.348919
11	A11	120	83.5184	0.300631	0.237508
11	A11	121	83.7148	0.294246	0.156874
11	A11	122	83.9112	0.292504	0.101457
11	A11	123	84.1077	0.288731	0.0651169
11	A11	124	84.3041	0.290044	0.0422398
11	A11	125	84.5006	0.289002	0.0282971
11	A11	126	84.697	0.284783	0.0199797
11	A11	127	84.8935	0.284339	0.0150725
11	A11	128	85.0899	0.2852	0.012206
11	A11	129	85.2863	0.284669	0.0105722
11	A11	130	85.4828	0.284084	0.00968355
11	A11	131	85.6792	0.281196	0.00921621
11	A11	132	85.8757	0.281206	0.0089428
11	A11	133	86.0721	0.281575	0.00871276
11	A11	134	86.2685	0.280058	0.00844237
11	A11	135	86.465	0.279184	0.00810341
11	A11	136	86.6614	0.27798	0.00771703
11	A11	137	86.8579	0.277877	0.00735039
11	A11	138	87.0543	0.277461	0.00710074
11	A11	139	87.2508	0.276269	0.00705516
11	A11	140	87.4472	0.277144	0.00723928
11	A11	141	87.6436	0.276325	0.00759036
11	A11	142	87.8401	0.274846	0.00797867
11	A11	143	88.0365	0.274182	0.0082739
11	A11	144	88.233	0.2722	0.00841242
11	A11	145	88.4294	0.271598	0.00841839
11	A11	146	88.6258	0.273151	0.00835835
11	A11	147	88.8223	0.271573	0.00826545
11	A11	148	89.0187	0.269328	0.00809269
11	A11	149	89.2152	0.269369	0.00773871
11	A11	150	89.4116	0.267875	0.00713487
11	A11	151	89.6081	0.26692	0.00633533
11	A11	152	89.8045	0.266558	0.00554553
11	A11	153	90.0009	0.269522	0.00505501
11	A11	154	90.1974	0.266495	0.00510195
11	A11	155	90.3938	0.267727	0.0057365
11	A11	156	90.5903	0.267251	0.00676441
11	A11	157	90.7867	0.26487	0.00781014
11	A11	158	90.9831	0.263182	0.00847721
11	A11	159	91.1796	0.261236	0.00852241
11	A11	160	91.376	0.262373	0.00795156
11	A11	161	91.5725	0.262573	0.00699105
11	A11	162	91.7689	0.261117	0.00596462
11	A11	163	91.9654	0.260678	0.00515599
11	A11	164	92.1618	0.261725	0.0047217
11	A11	165	92.3582	0.260946	0.00467413
11	A11	166	92.5547	0.260527	0.00491392
11	A11	167	92.7511	0.258554	0.00528341
11	A11	168	92.9476	0.260595	0.00562659
11	A11	169	93.144	0.256899	0.00584169
11	A11	170	93.3404	0.258076	0.00591036
11	A11	171	93.5369	0.256856	0.00588627
11	A11	172	93.7333	0.257851	0.00584425
11	A11	173	93.9298	0.256655	0.0058152
11	A11	174	94.1262	0.255739	0.00574776
11	A11	175	94.3227	0.25473	0.00552606
11	A11	176	94.5191	0.25535	0.00503573
[truncated: 11,394 more rows]
