# Supplementary material for: Adipocytes influence choroidal neovascularization via PRDM16
Source: EMBO Mol Med. 2026 May 19;18(6):2379–403. doi: 10.1038/s44321-026-00441-5 (PMC13269495; doi:10.1038/s44321-026-00441-5)
Supplement: Supplementary file 4 — Source data Fig. 3 [file 44321_2026_441_MOESM4_ESM.zip › Figure 3/3H-I/7 days/2021-06-23 adipoq-cre and adipoq-cre-prdm16 sham and CNV 7 days Vegfr and Vegfa choro.xls]

## Sheet: Sample Setup
Block Type	96-Well Block (0.2mL)
Calibration Background is expired	No
Calibration Background performed on	11-24-2020
Calibration Normalization FAM-ROX is expired	No
Calibration Normalization FAM-ROX performed on	11-24-2020
Calibration Normalization VIC-ROX is expired	No
Calibration Normalization VIC-ROX performed on	11-24-2020
Calibration Pure Dye CY3 is expired	Yes
Calibration Pure Dye CY3 performed on	03-26-2020
Calibration Pure Dye CY5 is expired	Yes
Calibration Pure Dye CY5 performed on	03-26-2020
Calibration Pure Dye FAM is expired	No
Calibration Pure Dye FAM performed on	11-24-2020
Calibration Pure Dye NED is expired	No
Calibration Pure Dye NED performed on	09-15-2020
Calibration Pure Dye ROX is expired	No
Calibration Pure Dye ROX performed on	11-24-2020
Calibration Pure Dye SYBR is expired	No
Calibration Pure Dye SYBR performed on	11-24-2020
Calibration Pure Dye TAMRA is expired	No
Calibration Pure Dye TAMRA performed on	11-24-2020
Calibration Pure Dye VIC is expired	No
Calibration Pure Dye VIC performed on	11-24-2020
Calibration ROI is expired	No
Calibration ROI performed on	11-24-2020
Calibration Uniformity is expired	No
Calibration Uniformity performed on	11-24-2020
Chemistry	SYBR_GREEN
Date Created	2021-06-23 16:55:59 PM EDT
Experiment Barcode
Experiment Comment
Experiment File Name	P:\ABI-2\Sapieha\Roberto\CNV B6\Choroid\2021-06-23 adipoq-cre and adipoq-cre-prdm16 sham and CNV 7 days Vegfr and Vegfa choro n7-9.eds
Experiment Name	2021-06-23 adipoq-cre and adipoq-cre-prdm16 sham and CNV 7 days Vegfr and Vegfa choro n7-9
Experiment Run End Time	2021-06-23 20:04:34 PM EDT
Experiment Type	Comparative Cт (ΔΔCт)
Instrument Name	278870006
Instrument Serial Number	278870006
Instrument Type	QuantStudio(TM) 7 Flex System
Passive Reference	ROX
Quantification Cycle Method	Ct
Signal Smoothing On	true
Stage/ Cycle where Analysis is performed	Stage 2, Step 2
User Name
Well	Well Position	Sample Name	Sample Color	Biogroup Name	Biogroup Color	Target Name	Target Color	Task	Reporter	Quencher	Quantity	Comments
1	A1	Adipoq-cre Sham 382	RGB(176,23,31)			Bact	RGB(176,23,31)	UNKNOWN	SYBR	None
2	A2	Adipoq-cre Sham 386	RGB(0,0,255)			Bact	RGB(176,23,31)	UNKNOWN	SYBR	None
3	A3	Adipoq-cre Sham 489	RGB(0,139,69)			Bact	RGB(176,23,31)	UNKNOWN	SYBR	None
4	A4	Adipoq-cre CNV 476	RGB(255,127,0)			Bact	RGB(176,23,31)	UNKNOWN	SYBR	None
5	A5	Adipoq-cre CNV 530	RGB(139,137,112)			Bact	RGB(176,23,31)	UNKNOWN	SYBR	None
6	A6	Adipoq-cre CNV 531	RGB(238,121,66)			Bact	RGB(176,23,31)	UNKNOWN	SYBR	None
7	A7	Adipoq-cre-prdm16 Sham 524	RGB(142,56,142)			Bact	RGB(176,23,31)	UNKNOWN	SYBR	None
8	A8	Adipoq-cre-prdm16 Sham 525	RGB(198,113,113)			Bact	RGB(176,23,31)	UNKNOWN	SYBR	None
9	A9	Adipoq-cre-prdm16 Sham 526	RGB(0,245,255)			Bact	RGB(176,23,31)	UNKNOWN	SYBR	None
10	A10	Adipoq-cre-prdm16 CNV 368	RGB(238,220,130)			Bact	RGB(176,23,31)	UNKNOWN	SYBR	None
11	A11	Adipoq-cre-prdm16 CNV 369	RGB(238,238,0)			Bact	RGB(176,23,31)	UNKNOWN	SYBR	None
12	A12	Adipoq-cre-prdm16 CNV 371	RGB(142,142,56)			Bact	RGB(176,23,31)	UNKNOWN	SYBR	None
13	B1	Adipoq-cre Sham 382	RGB(176,23,31)			Bact	RGB(176,23,31)	UNKNOWN	SYBR	None
14	B2	Adipoq-cre Sham 386	RGB(0,0,255)			Bact	RGB(176,23,31)	UNKNOWN	SYBR	None
15	B3	Adipoq-cre Sham 489	RGB(0,139,69)			Bact	RGB(176,23,31)	UNKNOWN	SYBR	None
16	B4	Adipoq-cre CNV 476	RGB(255,127,0)			Bact	RGB(176,23,31)	UNKNOWN	SYBR	None
17	B5	Adipoq-cre CNV 530	RGB(139,137,112)			Bact	RGB(176,23,31)	UNKNOWN	SYBR	None
18	B6	Adipoq-cre CNV 531	RGB(238,121,66)			Bact	RGB(176,23,31)	UNKNOWN	SYBR	None
19	B7	Adipoq-cre-prdm16 Sham 524	RGB(142,56,142)			Bact	RGB(176,23,31)	UNKNOWN	SYBR	None
20	B8	Adipoq-cre-prdm16 Sham 525	RGB(198,113,113)			Bact	RGB(176,23,31)	UNKNOWN	SYBR	None
21	B9	Adipoq-cre-prdm16 Sham 526	RGB(0,245,255)			Bact	RGB(176,23,31)	UNKNOWN	SYBR	None
22	B10	Adipoq-cre-prdm16 CNV 368	RGB(238,220,130)			Bact	RGB(176,23,31)	UNKNOWN	SYBR	None
23	B11	Adipoq-cre-prdm16 CNV 369	RGB(238,238,0)			Bact	RGB(176,23,31)	UNKNOWN	SYBR	None
24	B12	Adipoq-cre-prdm16 CNV 371	RGB(142,142,56)			Bact	RGB(176,23,31)	UNKNOWN	SYBR	None
25	C1	Adipoq-cre Sham 382	RGB(176,23,31)			Vegfr	RGB(0,0,255)	UNKNOWN	SYBR	None
26	C2	Adipoq-cre Sham 386	RGB(0,0,255)			Vegfr	RGB(0,0,255)	UNKNOWN	SYBR	None
27	C3	Adipoq-cre Sham 489	RGB(0,139,69)			Vegfr	RGB(0,0,255)	UNKNOWN	SYBR	None
28	C4	Adipoq-cre CNV 476	RGB(255,127,0)			Vegfr	RGB(0,0,255)	UNKNOWN	SYBR	None
29	C5	Adipoq-cre CNV 530	RGB(139,137,112)			Vegfr	RGB(0,0,255)	UNKNOWN	SYBR	None
30	C6	Adipoq-cre CNV 531	RGB(238,121,66)			Vegfr	RGB(0,0,255)	UNKNOWN	SYBR	None
31	C7	Adipoq-cre-prdm16 Sham 524	RGB(142,56,142)			Vegfr	RGB(0,0,255)	UNKNOWN	SYBR	None
32	C8	Adipoq-cre-prdm16 Sham 525	RGB(198,113,113)			Vegfr	RGB(0,0,255)	UNKNOWN	SYBR	None
33	C9	Adipoq-cre-prdm16 Sham 526	RGB(0,245,255)			Vegfr	RGB(0,0,255)	UNKNOWN	SYBR	None
34	C10	Adipoq-cre-prdm16 CNV 368	RGB(238,220,130)			Vegfr	RGB(0,0,255)	UNKNOWN	SYBR	None
35	C11	Adipoq-cre-prdm16 CNV 369	RGB(238,238,0)			Vegfr	RGB(0,0,255)	UNKNOWN	SYBR	None
36	C12	Adipoq-cre-prdm16 CNV 371	RGB(142,142,56)			Vegfr	RGB(0,0,255)	UNKNOWN	SYBR	None
37	D1	Adipoq-cre Sham 382	RGB(176,23,31)			Vegfr	RGB(0,0,255)	UNKNOWN	SYBR	None
38	D2	Adipoq-cre Sham 386	RGB(0,0,255)			Vegfr	RGB(0,0,255)	UNKNOWN	SYBR	None
39	D3	Adipoq-cre Sham 489	RGB(0,139,69)			Vegfr	RGB(0,0,255)	UNKNOWN	SYBR	None
40	D4	Adipoq-cre CNV 476	RGB(255,127,0)			Vegfr	RGB(0,0,255)	UNKNOWN	SYBR	None
41	D5	Adipoq-cre CNV 530	RGB(139,137,112)			Vegfr	RGB(0,0,255)	UNKNOWN	SYBR	None
42	D6	Adipoq-cre CNV 531	RGB(238,121,66)			Vegfr	RGB(0,0,255)	UNKNOWN	SYBR	None
43	D7	Adipoq-cre-prdm16 Sham 524	RGB(142,56,142)			Vegfr	RGB(0,0,255)	UNKNOWN	SYBR	None
44	D8	Adipoq-cre-prdm16 Sham 525	RGB(198,113,113)			Vegfr	RGB(0,0,255)	UNKNOWN	SYBR	None
45	D9	Adipoq-cre-prdm16 Sham 526	RGB(0,245,255)			Vegfr	RGB(0,0,255)	UNKNOWN	SYBR	None
46	D10	Adipoq-cre-prdm16 CNV 368	RGB(238,220,130)			Vegfr	RGB(0,0,255)	UNKNOWN	SYBR	None
47	D11	Adipoq-cre-prdm16 CNV 369	RGB(238,238,0)			Vegfr	RGB(0,0,255)	UNKNOWN	SYBR	None
48	D12	Adipoq-cre-prdm16 CNV 371	RGB(142,142,56)			Vegfr	RGB(0,0,255)	UNKNOWN	SYBR	None
49	E1	Adipoq-cre Sham 382	RGB(176,23,31)			Vegfa	RGB(0,139,69)	UNKNOWN	SYBR	None
50	E2	Adipoq-cre Sham 386	RGB(0,0,255)			Vegfa	RGB(0,139,69)	UNKNOWN	SYBR	None
51	E3	Adipoq-cre Sham 489	RGB(0,139,69)			Vegfa	RGB(0,139,69)	UNKNOWN	SYBR	None
52	E4	Adipoq-cre CNV 476	RGB(255,127,0)			Vegfa	RGB(0,139,69)	UNKNOWN	SYBR	None
53	E5	Adipoq-cre CNV 530	RGB(139,137,112)			Vegfa	RGB(0,139,69)	UNKNOWN	SYBR	None
54	E6	Adipoq-cre CNV 531	RGB(238,121,66)			Vegfa	RGB(0,139,69)	UNKNOWN	SYBR	None
55	E7	Adipoq-cre-prdm16 Sham 524	RGB(142,56,142)			Vegfa	RGB(0,139,69)	UNKNOWN	SYBR	None
56	E8	Adipoq-cre-prdm16 Sham 525	RGB(198,113,113)			Vegfa	RGB(0,139,69)	UNKNOWN	SYBR	None
57	E9	Adipoq-cre-prdm16 Sham 526	RGB(0,245,255)			Vegfa	RGB(0,139,69)	UNKNOWN	SYBR	None
58	E10	Adipoq-cre-prdm16 CNV 368	RGB(238,220,130)			Vegfa	RGB(0,139,69)	UNKNOWN	SYBR	None
59	E11	Adipoq-cre-prdm16 CNV 369	RGB(238,238,0)			Vegfa	RGB(0,139,69)	UNKNOWN	SYBR	None
60	E12	Adipoq-cre-prdm16 CNV 371	RGB(142,142,56)			Vegfa	RGB(0,139,69)	UNKNOWN	SYBR	None
61	F1	Adipoq-cre Sham 382	RGB(176,23,31)			Vegfa	RGB(0,139,69)	UNKNOWN	SYBR	None
62	F2	Adipoq-cre Sham 386	RGB(0,0,255)			Vegfa	RGB(0,139,69)	UNKNOWN	SYBR	None
63	F3	Adipoq-cre Sham 489	RGB(0,139,69)			Vegfa	RGB(0,139,69)	UNKNOWN	SYBR	None
64	F4	Adipoq-cre CNV 476	RGB(255,127,0)			Vegfa	RGB(0,139,69)	UNKNOWN	SYBR	None
65	F5	Adipoq-cre CNV 530	RGB(139,137,112)			Vegfa	RGB(0,139,69)	UNKNOWN	SYBR	None
66	F6	Adipoq-cre CNV 531	RGB(238,121,66)			Vegfa	RGB(0,139,69)	UNKNOWN	SYBR	None
67	F7	Adipoq-cre-prdm16 Sham 524	RGB(142,56,142)			Vegfa	RGB(0,139,69)	UNKNOWN	SYBR	None
68	F8	Adipoq-cre-prdm16 Sham 525	RGB(198,113,113)			Vegfa	RGB(0,139,69)	UNKNOWN	SYBR	None
69	F9	Adipoq-cre-prdm16 Sham 526	RGB(0,245,255)			Vegfa	RGB(0,139,69)	UNKNOWN	SYBR	None
70	F10	Adipoq-cre-prdm16 CNV 368	RGB(238,220,130)			Vegfa	RGB(0,139,69)	UNKNOWN	SYBR	None
71	F11	Adipoq-cre-prdm16 CNV 369	RGB(238,238,0)			Vegfa	RGB(0,139,69)	UNKNOWN	SYBR	None
72	F12	Adipoq-cre-prdm16 CNV 371	RGB(142,142,56)			Vegfa	RGB(0,139,69)	UNKNOWN	SYBR	None
73	G1	H2O	RGB(238,44,44)			Bact	RGB(176,23,31)	UNKNOWN	SYBR	None
74	G2	H2O	RGB(238,44,44)			Vegfr	RGB(0,0,255)	UNKNOWN	SYBR	None
75	G3	H2O	RGB(238,44,44)			Vegfa	RGB(0,139,69)	UNKNOWN	SYBR	None
76	G4
77	G5
78	G6
79	G7
80	G8
81	G9
82	G10
83	G11
84	G12
85	H1
86	H2
87	H3
88	H4
89	H5
90	H6
91	H7
92	H8
93	H9
94	H10
95	H11
96	H12

## Sheet: Raw Data
Block Type	96-Well Block (0.2mL)
Calibration Background is expired	No
Calibration Background performed on	11-24-2020
Calibration Normalization FAM-ROX is expired	No
Calibration Normalization FAM-ROX performed on	11-24-2020
Calibration Normalization VIC-ROX is expired	No
Calibration Normalization VIC-ROX performed on	11-24-2020
Calibration Pure Dye CY3 is expired	Yes
Calibration Pure Dye CY3 performed on	03-26-2020
Calibration Pure Dye CY5 is expired	Yes
Calibration Pure Dye CY5 performed on	03-26-2020
Calibration Pure Dye FAM is expired	No
Calibration Pure Dye FAM performed on	11-24-2020
Calibration Pure Dye NED is expired	No
Calibration Pure Dye NED performed on	09-15-2020
Calibration Pure Dye ROX is expired	No
Calibration Pure Dye ROX performed on	11-24-2020
Calibration Pure Dye SYBR is expired	No
Calibration Pure Dye SYBR performed on	11-24-2020
Calibration Pure Dye TAMRA is expired	No
Calibration Pure Dye TAMRA performed on	11-24-2020
Calibration Pure Dye VIC is expired	No
Calibration Pure Dye VIC performed on	11-24-2020
Calibration ROI is expired	No
Calibration ROI performed on	11-24-2020
Calibration Uniformity is expired	No
Calibration Uniformity performed on	11-24-2020
Chemistry	SYBR_GREEN
Date Created	2021-06-23 16:55:59 PM EDT
Experiment Barcode
Experiment Comment
Experiment File Name	P:\ABI-2\Sapieha\Roberto\CNV B6\Choroid\2021-06-23 adipoq-cre and adipoq-cre-prdm16 sham and CNV 7 days Vegfr and Vegfa choro n7-9.eds
Experiment Name	2021-06-23 adipoq-cre and adipoq-cre-prdm16 sham and CNV 7 days Vegfr and Vegfa choro n7-9
Experiment Run End Time	2021-06-23 20:04:34 PM EDT
Experiment Type	Comparative Cт (ΔΔCт)
Instrument Name	278870006
Instrument Serial Number	278870006
Instrument Type	QuantStudio(TM) 7 Flex System
Passive Reference	ROX
Quantification Cycle Method	Ct
Signal Smoothing On	true
Stage/ Cycle where Analysis is performed	Stage 2, Step 2
User Name
Well	Well Position	Cycle	x1-m1	x2-m2	x3-m3	x4-m4	x5-m5
1	A1	1	790677	288936	575915	1.39033e+06	40483.1
2	A2	1	643584	298444	565285	1.17463e+06	7590.9
3	A3	1	600786	231937	530539	1135369	7148.86
4	A4	1	622375	242379	554972	1152614	6015.09
5	A5	1	586205	235001	547909	1.13063e+06	6492.87
6	A6	1	541118	223486	522054	1.08383e+06	10449.9
7	A7	1	472970	213098	518491	1.06928e+06	4683.49
8	A8	1	599140	228331	532232	1.06455e+06	10676.7
9	A9	1	488097	195891	467532	962828	5007.39
10	A10	1	468256	188955	454846	958411	11994.5
11	A11	1	469875	184363	421560	912097	212.59
12	A12	1	933033	315272	674085	1397583	12005.7
13	B1	1	667759	252015	535664	1.269e+06	16880.5
14	B2	1	692341	250531	550667	1.21547e+06	10271.4
15	B3	1	606271	245031	566471	1.21441e+06	7165.56
16	B4	1	648362	258469	611997	1.2424e+06	6478.53
17	B5	1	592031	241218	579550	1.15905e+06	8907.91
18	B6	1	570380	236464	558979	1.11614e+06	4676.76
19	B7	1	539655	232885	557558	1.12115e+06	9081.3
20	B8	1	524845	219480	542056	1.06875e+06	7179.49
21	B9	1	532253	214523	521092	1.05375e+06	5928.69
22	B10	1	482670	199109	466055	962050	9655.79
23	B11	1	733001	277938	649580	1316138	7835.2
24	B12	1	1.32268e+06	454023	989035	2.08262e+06	14707
25	C1	1	840614	285789	615370	1.39501e+06	29951.9
26	C2	1	808124	289197	639879	1394662	26662.7
27	C3	1	745360	282733	654955	1.357e+06	6979.59
28	C4	1	721100	286546	691656	1.38658e+06	5276.33
29	C5	1	723741	283041	668669	1.29997e+06	10611.2
30	C6	1	653186	259891	628238	1231229	7456.56
31	C7	1	641643	252243	610541	1.20232e+06	7441.41
32	C8	1	640614	249427	606224	1.17633e+06	4446.4
33	C9	1	580081	220090	549642	1.07854e+06	755.628
34	C10	1	686078	250453	603916	1.18242e+06	6348.15
35	C11	1	946666	332071	756497	1.53687e+06	11350.9
36	C12	1	796441	285723	597423	1.41444e+06	8186.56
37	D1	1	516805	194926	450121	988816	6811.51
38	D2	1	846695	279919	609779	1253970	12117.7
39	D3	1	752961	290522	680974	1.3713e+06	6988.42
40	D4	1	785193	303143	734667	1.42576e+06	4343.8
41	D5	1	763599	303036	746894	1.41345e+06	4644.44
42	D6	1	687519	266326	667772	1.25965e+06	440.78
43	D7	1	658114	257826	634239	1.20878e+06	5812.13
44	D8	1	623833	242353	591394	1.13897e+06	7182.82
45	D9	1	759820	285345	690525	1.29237e+06	6219.65
46	D10	1	758700	281013	675553	1.33039e+06	6901.29
47	D11	1	636493	235643	527667	1.15565e+06	4665.4
48	D12	1	513988	184482	412797	939391	5278.71
49	E1	1	498265	214001	516782	1.15719e+06	6702.35
50	E2	1	586320	247998	600122	1.25201e+06	5709.25
51	E3	1	574019	243404	603519	1.20538e+06	11123.2
52	E4	1	639345	279649	720339	1.36483e+06	5037.51
53	E5	1	591227	269403	692793	1.28592e+06	23305.7
54	E6	1	614934	275598	709383	1.30591e+06	14722.8
55	E7	1	633716	290159	742451	1386698	8116.96
56	E8	1	728204	331722	826910	1.58259e+06	3235.37
57	E9	1	717984	353482	786393	1.45247e+06	9892.02
58	E10	1	652076	276981	681031	1.34501e+06	7244.96
59	E11	1	601935	236827	579696	1195541	10165.2
60	E12	1	345049	153025	365888	839840	1237.64
61	F1	1	672847	266014	611185	1.3531e+06	34263.3
62	F2	1	769546	290290	671482	1.4182e+06	9970.48
63	F3	1	602715	256328	631660	1.29808e+06	6114.18
64	F4	1	573556	245148	600886	1.18933e+06	5534.68
65	F5	1	605638	262462	663035	1.25491e+06	6596.35
66	F6	1	639546	286674	720665	1.36393e+06	4218.14
67	F7	1	664757	292008	698813	1.3313e+06	12664.1
68	F8	1	643684	295906	729335	1.43369e+06	5138.83
69	F9	1	641447	286850	713530	1.41938e+06	-2369.18
70	F10	1	601206	248929	620042	1.24087e+06	6895.9
71	F11	1	854463	295667	702614	1.38163e+06	8812.82
72	F12	1	701698	256576	608678	1.29566e+06	10516.1
73	G1	1	862788	310545	704312	1.61763e+06	11085.2
74	G2	1	606063	233092	539821	1.20649e+06	11445.8
75	G3	1	468212	222062	549662	1.13847e+06	8092.8
76	G4	1	119375	14280.2	16767.5	13808.6	5049.6
77	G5	1	136708	16891.9	16624.3	13029.2	3688.22
78	G6	1	129249	15291.9	15414.6	15445.2	7998.06
79	G7	1	122688	18381.4	12671	13448.4	4817.03
80	G8	1	126839	17246.6	11592.2	12369.7	4384.63
81	G9	1	192532	27147.5	16122.1	17461	8046.05
82	G10	1	168004	20412.7	13301.7	13820.6	1661.02
83	G11	1	181609	20644.5	17549.7	16714.2	10637.6
84	G12	1	162088	17812.6	14830.7	14591.8	3034.75
85	H1	1	229201	27243.4	14973.2	19409.3	4906.78
86	H2	1	122184	12770.5	5909.04	10417.2	1424.63
87	H3	1	128431	15474	15144	13599	19527.4
88	H4	1	131886	15338.3	14878.3	11788.8	3092.77
89	H5	1	185326	21438.1	20283.4	16344.3	5991.79
90	H6	1	163429	19500.7	13896.9	14461	60552.4
91	H7	1	176601	21594.7	22442.2	19021.2	5330.93
92	H8	1	150982	17704.9	14602.6	14154.7	3524.73
93	H9	1	180364	21948.3	18680.1	18448.1	8053.76
94	H10	1	210644	24028.6	17379.3	18288.8	4103.78
95	H11	1	203140	23622.7	19199.2	18738.5	7393.17
96	H12	1	334619	49150.3	34784.2	44504.7	20029.4
1	A1	2	797872	294562	582812	1.42093e+06	41765.4
2	A2	2	642719	302001	575275	1.20469e+06	7364.5
3	A3	2	607548	238019	539429	1.16341e+06	7775.48
4	A4	2	615508	243341	562484	1.17411e+06	7215.45
5	A5	2	597189	238809	557256	1.15111e+06	5279.02
6	A6	2	539291	227011	531263	1.10458e+06	10010.8
7	A7	2	477670	216885	524895	1.08751e+06	5573.59
8	A8	2	602395	232727	538018	1.08247e+06	10958.1
9	A9	2	480427	197303	475680	987806	4044.7
10	A10	2	479332	196169	466781	983545	12250.3
11	A11	2	470453	187035	424257	925956	2334.87
12	A12	2	947910	320855	683863	1429807	12916.6
13	B1	2	673344	258014	546825	1.3015e+06	17745
14	B2	2	700099	256491	556531	1.24162e+06	9033.71
15	B3	2	615648	249778	575015	1.23987e+06	8589.59
16	B4	2	649930	264192	616347	1.26319e+06	6886.96
17	B5	2	593734	243032	584426	1172783	7225.42
18	B6	2	557879	236649	568651	1.13791e+06	4395.43
19	B7	2	543154	235730	560538	1.1317e+06	6704.18
20	B8	2	518750	221462	545551	1.08527e+06	6334.13
21	B9	2	533084	219472	528078	1070982	4777.14
22	B10	2	482230	202238	470366	988038	8784.7
23	B11	2	731313	282364	656830	1.34505e+06	6446.29
24	B12	2	1.34288e+06	466502	1.00149e+06	2.11957e+06	16719.2
25	C1	2	859928	297373	622957	1.41415e+06	30808.4
26	C2	2	810541	296513	650240	1.42143e+06	27013.3
27	C3	2	741954	286863	658047	1377065	7837.85
28	C4	2	725767	291314	697340	1406417	7190.25
29	C5	2	726572	284925	671109	1.3129e+06	11695
30	C6	2	650275	262368	632226	1.24187e+06	7875.42
31	C7	2	642979	255643	615076	1.21473e+06	7843.35
32	C8	2	638539	250749	609313	1.19345e+06	5233.14
33	C9	2	569448	222559	552761	1.08903e+06	3396.17
34	C10	2	683353	252744	608847	1.20229e+06	6592.84
35	C11	2	946481	334069	763073	1.55693e+06	11057
36	C12	2	812002	294992	605862	1.44074e+06	9004.61
37	D1	2	516890	198282	458096	1.0074e+06	6985.17
38	D2	2	839391	282786	616937	1277526	11659.5
39	D3	2	756325	294288	688114	1394615	7795.2
40	D4	2	786351	306359	740354	1.44545e+06	6437.96
41	D5	2	759506	304144	749978	1.42656e+06	5255.94
42	D6	2	694416	269283	668426	1.26983e+06	4268.11
43	D7	2	648913	260190	634071	1221853	5271.12
44	D8	2	620708	241241	590780	1.14821e+06	6069.57
45	D9	2	761922	288200	697530	1312110	6501.04
46	D10	2	770079	286979	672964	1.33491e+06	6874.41
47	D11	2	644329	239316	532006	1.17197e+06	4927.28
48	D12	2	518937	189255	412491	944423	5005.89
49	E1	2	498222	217470	521479	1.17822e+06	6141.77
50	E2	2	586728	252155	605672	1273584	5789.77
51	E3	2	578682	247065	612018	1.22785e+06	12232.8
52	E4	2	642620	282296	727432	1.38307e+06	5897.74
53	E5	2	594978	273917	700124	1.30843e+06	23503.2
54	E6	2	618270	279733	715267	1.32214e+06	14650.4
55	E7	2	662729	301412	767300	1.43604e+06	10217.4
56	E8	2	733999	337043	832198	1600831	4686.31
57	E9	2	716263	361924	790444	1.47007e+06	8979.99
58	E10	2	663786	282226	686711	1.36688e+06	6337.17
59	E11	2	607569	242299	583831	1.21185e+06	11171.6
60	E12	2	343762	154071	370233	851102	421.397
61	F1	2	679225	271896	623270	1.38806e+06	36486.8
62	F2	2	769393	293900	682478	1.44314e+06	9065.01
63	F3	2	608153	260784	638543	1.31869e+06	7047.02
64	F4	2	574835	250560	605752	1.2098e+06	5391.22
65	F5	2	605539	267290	670506	1.27565e+06	4321
66	F6	2	642024	293737	727794	1.38669e+06	4159.86
67	F7	2	669588	299195	705440	1.35724e+06	12428.9
68	F8	2	648743	299448	737298	1.45863e+06	5820.05
69	F9	2	642820	287935	718986	1.44033e+06	-1539.83
70	F10	2	622060	260799	645808	1301165	6554.29
71	F11	2	858047	302644	709047	1.4005e+06	8043.79
72	F12	2	703928	260933	607333	1313741	10368.6
73	G1	2	864577	316946	719591	1.66042e+06	11393.6
74	G2	2	607431	235967	549395	1.23278e+06	10800.9
75	G3	2	471954	225600	559295	1162018	8321.22
76	G4	2	117482	14063.8	16157.7	13469.1	4405.58
77	G5	2	135858	16277.8	14276.8	13246.3	3590.87
78	G6	2	129890	16835.8	15292.8	15673.2	7811.16
79	G7	2	123554	16952.5	11219.6	13907.4	4697.41
80	G8	2	124523	16335.6	11735.1	12802	4070.24
81	G9	2	194411	27121.3	18127.6	18535.7	10362.2
82	G10	2	170654	21953.5	13084	14133.8	3015.06
83	G11	2	181618	18910.4	17945.9	16447.2	8689.65
84	G12	2	163469	17478	14208	14701	3168.34
85	H1	2	236023	28457.9	16152.5	19858	5600.88
86	H2	2	124161	12961.2	5980.21	10116.1	1513.1
87	H3	2	129677	16473.6	15784.6	14465.9	19363.1
88	H4	2	133290	15854.1	13428.5	11694.8	3785.6
89	H5	2	186136	22353.7	21787.2	16991.1	4947.54
90	H6	2	165673	20494.6	13568.3	14449.2	61105.1
91	H7	2	178545	22697.1	21925.1	18010.2	5785.38
92	H8	2	151654	18850.8	12846.3	13830	3784.35
93	H9	2	183631	24024.5	18821	19104.1	7828.82
94	H10	2	215982	25921.6	17250.4	18979	5154.55
95	H11	2	204373	24219.8	18791.2	19011	6102.78
96	H12	2	345774	54127.2	37613.3	47603.7	18766.4
1	A1	3	811949	305920	603061	1.46421e+06	40941.3
2	A2	3	657468	312458	595394	1.24625e+06	8079.66
3	A3	3	616944	245096	559855	1.20297e+06	7160.46
4	A4	3	625968	252499	579890	1.20369e+06	7854.72
5	A5	3	606419	247022	573274	1.18149e+06	4949.8
6	A6	3	547629	233877	546079	1.12997e+06	10294.6
7	A7	3	485571	222419	541398	1.11354e+06	4197.46
8	A8	3	613254	239771	554485	1.10766e+06	10339.7
9	A9	3	496750	205160	493558	1.01276e+06	4215.73
10	A10	3	493706	204159	481950	1.01435e+06	11786
11	A11	3	473735	195237	441764	949788	1823.56
12	A12	3	981186	335148	706790	1470458	14283.2
13	B1	3	690093	268735	568109	1.34366e+06	19511.8
14	B2	3	712511	264618	576221	1.27957e+06	9334.73
15	B3	3	623152	259604	593562	1.27162e+06	7903.15
16	B4	3	657412	268354	637784	1.29235e+06	7445.62
17	B5	3	601261	251213	600910	1.19815e+06	7668.2
18	B6	3	564535	244057	582162	1162446	4522.74
19	B7	3	541323	239990	574187	1.15203e+06	9026.03
20	B8	3	526516	227666	561424	1.11032e+06	7109.26
21	B9	3	544771	224782	546498	1.09638e+06	5128.74
22	B10	3	494214	209926	489114	1.01128e+06	9406.15
23	B11	3	741406	289860	680077	1.3838e+06	7091.44
24	B12	3	1.36257e+06	484434	1.0349e+06	2.1856e+06	15856.9
25	C1	3	876048	308069	645389	1.45675e+06	31273.1
26	C2	3	822584	302777	669138	1.45673e+06	26834.7
27	C3	3	754245	297234	680429	1.40708e+06	6640.52
28	C4	3	737867	300166	719530	1.43793e+06	6375.09
29	C5	3	735853	292297	689239	1.33945e+06	11503.4
30	C6	3	654314	266152	647279	1.26649e+06	6954.38
31	C7	3	653080	263433	631749	1.24099e+06	6972.32
32	C8	3	648353	259109	625562	1.21243e+06	6159.57
33	C9	3	577817	230153	568235	1.11254e+06	1949.31
34	C10	3	694611	259780	624285	1.22837e+06	5731.13
35	C11	3	967689	346187	787864	1.5981e+06	9921.57
36	C12	3	823340	304074	626997	1.48303e+06	9704.48
37	D1	3	526554	205247	471270	1.03647e+06	7078.23
38	D2	3	845224	289326	631553	1.30873e+06	10706.9
39	D3	3	768884	302031	708331	1.42454e+06	8625.19
40	D4	3	799700	315986	761278	1.47454e+06	6473.46
41	D5	3	768959	311073	769704	1.45411e+06	3801.39
42	D6	3	696858	276455	687998	1.29316e+06	2963.41
43	D7	3	649574	264712	657968	1.24603e+06	9530.57
44	D8	3	622681	248126	605466	1.16493e+06	6348.59
45	D9	3	772252	298106	717867	1.34699e+06	7680.34
46	D10	3	777503	295482	698019	1.37115e+06	7896.29
47	D11	3	649850	247646	550014	1203283	4798.22
48	D12	3	521432	193855	426357	966886	5093.85
49	E1	3	505342	224663	538769	1.21158e+06	7164.31
50	E2	3	597941	258915	627789	1.30777e+06	5195.46
51	E3	3	591087	256473	631008	1.26127e+06	13855
52	E4	3	650149	294028	748921	1.41305e+06	8197.14
53	E5	3	605386	277798	723377	1.33618e+06	24742.3
54	E6	3	624506	286643	734192	1.34709e+06	13771.2
55	E7	3	670401	311241	785322	1.4656e+06	8186.29
56	E8	3	744054	347330	849999	1.62996e+06	4520.9
57	E9	3	724447	369910	813005	1.50148e+06	9604.53
58	E10	3	672513	290708	708791	1.39837e+06	8260.46
59	E11	3	615097	249225	600749	1.24208e+06	12430.8
60	E12	3	348909	158986	380699	873259	289.562
61	F1	3	694125	283406	646460	1.43325e+06	37641.1
62	F2	3	772819	303260	702582	1.47987e+06	9369.08
63	F3	3	613810	270143	660814	1.35085e+06	5494.16
64	F4	3	585177	258630	621943	1.23615e+06	5268.32
65	F5	3	613108	276979	687014	1.30546e+06	5338.87
66	F6	3	653986	302235	749621	1.4203e+06	3150.11
67	F7	3	681744	307948	725392	1.39057e+06	14043.7
68	F8	3	658760	309752	757815	1489555	5369.87
69	F9	3	647456	296606	738214	1.47607e+06	-2253.67
70	F10	3	632883	269106	660929	1.32455e+06	6260.73
71	F11	3	880437	316583	746067	1.47443e+06	8972.68
72	F12	3	710864	263747	627606	1.34455e+06	10485.7
73	G1	3	876321	329289	741162	1.70195e+06	11929
74	G2	3	618401	246213	568227	1.2692e+06	10601.4
75	G3	3	478706	233404	577194	1.19414e+06	7371.66
76	G4	3	117832	15485.2	17189	13332.5	5320.29
77	G5	3	136939	17890.2	16618.9	14242.5	3318.16
78	G6	3	132309	17807.6	15213.1	15825.7	8195.5
79	G7	3	126502	21934.2	12397.5	14175.6	6060.2
80	G8	3	127269	16690.2	10779	13573.1	2897.59
81	G9	3	198227	26222.1	18161.5	18702.3	9727.98
82	G10	3	174251	22593.6	13612	16047.5	2706.65
83	G11	3	184454	21560	16716.5	16928.6	9930.51
84	G12	3	167984	17866.5	15219.6	16709.9	4523.91
85	H1	3	241903	30301.6	16180.9	21126.8	5738.51
86	H2	3	127784	14290.2	7027.07	10184.1	2256.89
87	H3	3	134032	18967.6	16892.8	13620.6	18786.1
88	H4	3	138175	17209.5	12996	11830.4	3706.4
89	H5	3	189461	23574.2	25112.6	17122.4	4955.35
90	H6	3	168226	20970.4	13703.4	14960.2	61737.2
91	H7	3	179309	23570.8	22595.8	18583.7	4765.99
92	H8	3	152897	19806.8	12564.9	13518.1	3457.19
93	H9	3	185439	22673.3	19871.9	18988.9	8966.58
94	H10	3	223084	26645.2	18072.8	18291.3	5099.35
95	H11	3	209492	24352.5	19959.6	19039.2	6741.61
96	H12	3	359646	54833.9	39193	51259.7	20760.5
1	A1	4	819334	311598	614432	1.48757e+06	42586.2
2	A2	4	665022	318202	609564	1.27106e+06	7020.28
3	A3	4	626685	251437	570976	1.22556e+06	7461.11
4	A4	4	634758	256962	589559	1.22247e+06	7307.55
5	A5	4	615237	252889	583895	1.19941e+06	4483.93
6	A6	4	555373	239378	553971	1145278	10352.6
7	A7	4	490661	224879	550202	1.13033e+06	4964.37
8	A8	4	621207	244653	564664	1122412	11102.5
9	A9	4	505955	209501	500179	1.02679e+06	5871.31
10	A10	4	498750	208883	491234	1.03073e+06	12031.5
11	A11	4	481725	198205	447753	965564	1806.74
12	A12	4	995232	344811	722310	1.49853e+06	15045.1
13	B1	4	699242	275324	580283	1.37487e+06	18362.6
14	B2	4	720611	268806	587672	1.30267e+06	9037.87
15	B3	4	630933	262925	604274	1.28926e+06	7641.15
16	B4	4	660712	274353	645956	1.309e+06	7576.22
17	B5	4	607019	255060	607800	1.21182e+06	7934.64
18	B6	4	569714	245720	590675	1.17496e+06	3421.69
19	B7	4	542503	244818	579311	1.16476e+06	9402.98
20	B8	4	532871	231762	571041	1.12547e+06	6227.13
21	B9	4	549050	230195	551047	1.11152e+06	4900.76
22	B10	4	498718	213527	497590	1.02766e+06	8693
23	B11	4	749490	294486	693442	1.40502e+06	7202.7
24	B12	4	1.37779e+06	490844	1.05524e+06	2.22557e+06	15195.5
25	C1	4	887541	313690	658066	1.48324e+06	33314.4
26	C2	4	829272	309429	679808	1.47623e+06	28417.6
27	C3	4	755717	300204	687821	1.42507e+06	7550.56
28	C4	4	743850	306432	728998	1.45536e+06	5099.9
29	C5	4	741986	299624	698528	1356739	11860.8
30	C6	4	659721	271795	653995	1.27948e+06	6856.31
31	C7	4	657470	266888	640889	1.25173e+06	7547.1
32	C8	4	651093	262862	634844	1.22417e+06	3668.27
33	C9	4	581989	233200	575014	1125796	3173.35
34	C10	4	698783	262718	634663	1.24277e+06	5582.26
35	C11	4	976291	354480	800853	1.61904e+06	8269.46
36	C12	4	831396	309553	638822	1.50564e+06	9913.11
37	D1	4	529911	208790	481571	1.05292e+06	6575.32
38	D2	4	847823	293797	642775	1.32649e+06	11573.1
39	D3	4	774971	306596	717849	1.44203e+06	6585.38
40	D4	4	804894	318546	770413	1494495	5163.53
41	D5	4	770688	315828	778384	1.46999e+06	8209.88
42	D6	4	705130	281623	692903	1.30643e+06	1693.15
43	D7	4	659106	268891	659335	1.25915e+06	8169.22
44	D8	4	627915	252908	610743	1.17694e+06	4807.63
45	D9	4	771432	301947	728180	1.36246e+06	7872.87
46	D10	4	784623	300346	707596	1.38599e+06	8122.64
47	D11	4	659258	251949	560102	1220394	5244.79
48	D12	4	527198	199578	432442	979224	3636.87
49	E1	4	511713	229918	548058	1.22823e+06	6673.93
50	E2	4	601514	265572	637232	1.32923e+06	5022.02
51	E3	4	595177	262351	642663	1.28139e+06	14000
52	E4	4	660084	299036	761200	1.42847e+06	6792.01
53	E5	4	610080	283987	731390	1.35546e+06	24022.9
54	E6	4	628848	291515	742085	1.36572e+06	16265.1
55	E7	4	673711	312963	795183	1.48321e+06	4660.01
56	E8	4	747418	349907	860573	1.64665e+06	5817
57	E9	4	726900	375683	823169	1.52088e+06	10755.8
58	E10	4	680726	295857	716247	1417039	8300.54
59	E11	4	622475	251616	609576	1.25903e+06	13191.9
60	E12	4	350861	160584	387396	885003	1572.2
61	F1	4	703169	288140	658498	1.45818e+06	39620.4
62	F2	4	780896	307487	710936	1.49981e+06	10017
63	F3	4	622759	273673	668841	1.37126e+06	6130.59
64	F4	4	588715	261791	632013	1.25271e+06	4833.5
65	F5	4	619808	282323	700150	1.32491e+06	6177.25
66	F6	4	659531	304350	761839	1.44069e+06	4627.86
67	F7	4	688296	311819	737384	1.40691e+06	14214.8
68	F8	4	663539	315948	769846	1.51508e+06	6764.62
69	F9	4	655184	301525	751532	1.49461e+06	-1851.45
70	F10	4	637375	272822	674608	1342187	6131.16
71	F11	4	883988	323670	756037	1.48758e+06	7926.19
72	F12	4	715202	269460	635756	1.36423e+06	10908.7
73	G1	4	885624	334229	756552	1.73325e+06	12100.2
74	G2	4	626427	250553	577546	1.28957e+06	11672.6
75	G3	4	482835	238908	588187	1.21208e+06	7921.57
76	G4	4	119352	15304.7	16639.1	13624.5	5160.32
77	G5	4	138206	17776.5	16115	13138.1	3328.57
78	G6	4	134458	17335.8	15326.3	17040.6	7383.95
79	G7	4	128287	22183.9	11864	13902.1	5053.58
80	G8	4	128178	17612.1	13206.1	13772.2	4506.94
81	G9	4	200290	26074.7	20053.5	19413.2	9517.46
82	G10	4	176683	23645.8	15814.6	15902.9	4197.53
83	G11	4	186580	22700.7	17002	17108.5	9159.96
84	G12	4	168868	17421.1	15836.3	15738.7	3225.05
85	H1	4	250278	30608.4	17348.6	20422.7	5735.54
86	H2	4	129786	13761	6853.01	10061.3	2899.78
87	H3	4	136966	18737.6	17858.5	14630.2	18306.8
88	H4	4	138768	17513	14052.3	12184.8	4386
89	H5	4	193175	24204.3	24273.9	17580.2	5655.91
90	H6	4	170330	21468.2	13786.3	15157.8	60486.5
91	H7	4	180817	23803.7	22128.6	18506.8	6174.22
92	H8	4	156175	17304.9	12190.9	13295.1	4878.57
93	H9	4	189451	24036.2	18286.4	19540.5	7974.14
94	H10	4	227064	27773.1	19396.9	20029	4811
95	H11	4	207358	26747.9	19865.5	19330.9	6877.08
96	H12	4	371170	55189.3	41700.6	53509.1	23423.8
1	A1	5	822015	310172	611008	1.48083e+06	42713.5
2	A2	5	668313	318311	606129	1.26917e+06	8003.8
3	A3	5	628696	251075	569409	1223022	7269.19
4	A4	5	634611	254982	584244	1.21461e+06	7050.52
5	A5	5	615930	251533	580750	1.19167e+06	5468.83
6	A6	5	555887	237879	549940	1.13999e+06	9894.48
7	A7	5	490590	223022	544610	1.12345e+06	5297.12
8	A8	5	617753	243318	558209	1.11428e+06	10178.6
9	A9	5	508890	209303	496775	1.02185e+06	3696.02
10	A10	5	504188	208344	488788	1.02637e+06	12653.2
11	A11	5	482293	195915	445435	957970	1277.78
12	A12	5	1.0009e+06	342865	714807	1.48868e+06	15056.3
13	B1	5	696525	272518	578083	1.37147e+06	18647.5
14	B2	5	718913	269387	583475	1297899	9336.56
15	B3	5	631036	260190	598355	1.28303e+06	7267.57
16	B4	5	662095	273263	641739	1297400	6604.12
17	B5	5	608456	253353	600953	1.20332e+06	8546.07
18	B6	5	569118	246544	584494	1.16413e+06	4259.5
19	B7	5	539422	240403	573809	1.15527e+06	8691.41
20	B8	5	533093	230358	564051	1.1132e+06	5932.08
21	B9	5	550387	226977	546796	1101309	5340.34
22	B10	5	499582	211443	491575	1.02046e+06	8258.88
23	B11	5	746844	293292	683840	1.39755e+06	7725.86
24	B12	5	1.37985e+06	489584	1.05129e+06	2.21095e+06	15691.6
25	C1	5	886214	309030	654562	1473589	31700.9
26	C2	5	828797	305687	675337	1.46803e+06	28036.8
27	C3	5	753056	297734	680932	1412743	7649.82
28	C4	5	745109	302948	722604	1.44699e+06	5421.18
29	C5	5	740914	292891	690111	1.34523e+06	11297.3
30	C6	5	655867	267412	646520	1.26382e+06	8079.84
31	C7	5	657282	265307	634369	1.24255e+06	5041.36
32	C8	5	653373	261207	626783	1.21429e+06	5968.75
33	C9	5	580393	228435	569353	1.11157e+06	2034.24
34	C10	5	699069	260500	629815	1.23271e+06	7424.25
35	C11	5	975710	349241	791426	1.60446e+06	9706.96
36	C12	5	831632	308438	634014	1.49812e+06	8910.18
37	D1	5	527549	206912	476174	1.04432e+06	7137.33
38	D2	5	839540	291575	635812	1.31695e+06	11533.4
39	D3	5	769604	305907	711201	1.43106e+06	7488.92
40	D4	5	802586	318328	763712	1.48095e+06	5080.62
41	D5	5	769044	311488	769942	1.45471e+06	6971.31
42	D6	5	702589	278208	685345	1.29443e+06	2342.63
43	D7	5	657177	268222	648857	1.24789e+06	5854.99
44	D8	5	625133	248256	602796	1.16425e+06	7121.63
45	D9	5	772211	301216	721980	1.35267e+06	7016.9
46	D10	5	785734	297879	699634	1375080	6610.67
47	D11	5	658180	249866	553815	1.21089e+06	4495.93
48	D12	5	525054	197567	427617	971745	4218.17
49	E1	5	511336	227308	543440	1.21995e+06	6430.7
50	E2	5	602963	261635	632182	1.31851e+06	5384.11
51	E3	5	594919	259826	638977	1.27439e+06	13921.9
52	E4	5	654386	295073	752890	1.41992e+06	5380.8
53	E5	5	607613	282880	725229	1.34839e+06	24374.1
54	E6	5	627360	288418	734293	1.35371e+06	12964.6
55	E7	5	673450	309463	788243	1474174	7950.58
56	E8	5	745514	345788	851159	1.63505e+06	4394.29
57	E9	5	721949	374919	816974	1508550	9346.82
58	E10	5	693275	301091	727341	1.44211e+06	8174.94
59	E11	5	621749	251137	603966	1.24755e+06	14007.5
60	E12	5	350427	160325	381605	878843	990.86
61	F1	5	704625	287817	654661	1453476	38637
62	F2	5	778552	306165	705079	1.48899e+06	9635.5
63	F3	5	617224	271683	661731	1361085	5440.16
64	F4	5	587522	259275	628496	1.24439e+06	6665.86
65	F5	5	618474	279585	691660	1.31861e+06	6071.58
66	F6	5	657370	303287	754471	1.43192e+06	3707.72
67	F7	5	687010	309114	730745	1.40037e+06	15263.7
68	F8	5	663785	314403	763449	1.50586e+06	6016
69	F9	5	655877	299702	743519	1484019	-1382.8
70	F10	5	634429	269450	667363	1.33204e+06	6338.36
71	F11	5	882915	315733	747379	1.47942e+06	8835.98
72	F12	5	712571	266192	630590	1.35342e+06	9856.91
73	G1	5	881655	333482	752131	1.72655e+06	11676.6
74	G2	5	625508	249754	575297	1.28494e+06	11002.4
75	G3	5	482363	235854	582612	1.20702e+06	7153.86
76	G4	5	119509	15747.7	18855.6	13219.6	5819.53
77	G5	5	137478	16316.3	16735.3	13684.1	2746.69
78	G6	5	132760	17147.2	15365.5	16160.2	7596.58
79	G7	5	128104	22343.4	13867.3	13432.7	5518.24
80	G8	5	126399	16020	13005.3	12855.3	4233.38
81	G9	5	202480	27509.9	18800	19025.6	10353.8
82	G10	5	179441	22875.4	15492.1	15006.3	3294.41
83	G11	5	185320	21210	16320.4	16631.4	9674.89
84	G12	5	168317	18932.7	16516.2	15199.2	4632.07
85	H1	5	249481	31547	18111.8	21121.5	5717.71
86	H2	5	129847	14182.7	7000.11	10482.9	2303.91
87	H3	5	136999	17161.8	16966.3	14298	18571.7
88	H4	5	138604	16753.5	14069	11659.7	4579.56
89	H5	5	191426	23863.2	24366.6	17688.8	6042.66
90	H6	5	168621	20965.4	13223.3	14587	57209.7
91	H7	5	177853	22442.5	20935.6	18069.9	5730.32
92	H8	5	152899	18513.3	12755.2	13695.3	2628.24
93	H9	5	186835	23777.8	19097.4	20176.4	7739.94
94	H10	5	227300	26495.7	19330.6	19025.8	5571.98
95	H11	5	210507	24660.8	17442.8	18144	7545.78
96	H12	5	374566	58779.1	41022	53620.4	22886.2
1	A1	6	799150	309448	602433	1.48436e+06	42019.2
2	A2	6	650795	313937	597699	1.27328e+06	7408.24
3	A3	6	613639	248102	561066	1.22426e+06	7171.5
4	A4	6	618897	252754	575391	1.21402e+06	7181.57
5	A5	6	599773	248829	571248	1.19319e+06	5036.23
6	A6	6	541654	235248	539959	1.13844e+06	10884
7	A7	6	476535	220702	535461	1.12039e+06	4603.43
8	A8	6	601250	239888	549189	1.11383e+06	10795
9	A9	6	497409	207638	489107	1.02035e+06	5376.92
10	A10	6	490735	205226	483455	1.02917e+06	12172.9
11	A11	6	465867	194636	437074	957521	822.549
12	A12	6	971636	338662	704107	1.48995e+06	14962.8
13	B1	6	679841	269314	570532	1.3739e+06	17987.4
14	B2	6	700694	266170	576363	1298733	7801.32
15	B3	6	615226	258751	589266	1.28299e+06	8477.41
16	B4	6	642593	269480	627700	1.29593e+06	5828.05
17	B5	6	591825	248876	591717	1.2034e+06	7869.89
18	B6	6	554638	243083	576475	1.16243e+06	4835.67
19	B7	6	520439	238431	564435	1150661	9512.77
20	B8	6	515122	228003	556662	1.113e+06	5260.74
21	B9	6	535483	226471	540610	1.09991e+06	4627.25
22	B10	6	485723	210114	484481	1.01887e+06	10212.9
23	B11	6	730928	291356	673665	1.39446e+06	7242.66
24	B12	6	1.34153e+06	485533	1.03492e+06	2.21347e+06	14251.9
25	C1	6	860491	306757	644770	1.47325e+06	30934.8
26	C2	6	806454	303586	662665	1.46666e+06	28574.2
27	C3	6	730579	293527	672023	1.40944e+06	7896.99
28	C4	6	722484	300022	710761	1444639	5859.22
29	C5	6	718090	292182	679782	1.34243e+06	12200.4
30	C6	6	637414	264522	632950	1.25967e+06	7010.38
31	C7	6	638610	263859	624652	1.23819e+06	7029.18
32	C8	6	632684	255149	613317	1212812	5130.81
33	C9	6	563078	228576	557863	1.11249e+06	941.926
34	C10	6	677851	258463	615942	1.2283e+06	7025.34
35	C11	6	962349	350903	790907	1.62927e+06	9535.99
36	C12	6	808083	305566	623293	1.49943e+06	7975.6
37	D1	6	512075	205463	469172	1046082	6016.62
38	D2	6	815077	287400	625998	1313088	10961
39	D3	6	750314	301933	696241	1.42936e+06	7182.77
40	D4	6	779385	312837	752410	1.47845e+06	5183.89
41	D5	6	748482	310845	753377	1.45033e+06	8412.17
42	D6	6	680112	276730	675278	1.29261e+06	2904.8
43	D7	6	639561	264651	642806	1.24169e+06	7085.33
44	D8	6	607054	247059	596497	1163823	5595.49
45	D9	6	754659	296148	710343	1355278	7730.46
46	D10	6	762805	292194	687643	1.37387e+06	7009.24
47	D11	6	638594	246927	545959	1.20918e+06	5661.01
48	D12	6	509666	194581	420153	969825	5243.44
49	E1	6	494914	224514	533483	1.22015e+06	6419.12
50	E2	6	586127	259894	620146	1.3201e+06	6014.17
51	E3	6	578390	256461	628163	1.27261e+06	15702.8
52	E4	6	640788	294218	740984	1.41891e+06	6445.65
53	E5	6	588714	279507	711084	1.34364e+06	25064.1
54	E6	6	613538	285255	724322	1.35531e+06	12718.9
55	E7	6	656762	309629	770350	1472245	6659.86
56	E8	6	721953	341590	838649	1.62843e+06	3467.69
57	E9	6	702985	369431	802970	1.50562e+06	9989.75
58	E10	6	675207	296175	714227	1439061	7490.3
59	E11	6	603447	249339	592894	1.24916e+06	13220.2
60	E12	6	338809	158217	375900	877169	1424.15
61	F1	6	685388	285703	646271	1.45511e+06	39114.4
62	F2	6	757779	303149	692324	1.48664e+06	10222.5
63	F3	6	599907	269176	653740	1.35979e+06	6621.42
64	F4	6	574364	258907	620652	1.24565e+06	6505.46
65	F5	6	602269	276259	683382	1.31621e+06	4436.52
66	F6	6	640935	299833	744711	1.43061e+06	4888.89
67	F7	6	669934	306175	721230	1.40008e+06	15346.3
68	F8	6	648247	312198	750633	1506527	5566.57
69	F9	6	635487	296041	732896	1.48782e+06	-2808.96
70	F10	6	614921	266501	655855	1.33091e+06	6058.77
71	F11	6	856339	313921	734967	1.47799e+06	8317.29
72	F12	6	689187	264471	616170	1.35157e+06	10783.1
73	G1	6	859953	328163	738674	1728410	10393.7
74	G2	6	608835	245466	565558	1.2876e+06	10752.8
75	G3	6	469983	233964	572898	1.20648e+06	8300.51
76	G4	6	113521	15866.8	17038.1	13422	6603.74
77	G5	6	132613	17228.9	15159.2	12773.6	3131.87
78	G6	6	130046	16690.4	15671.5	15580.4	7806.16
79	G7	6	123942	21732.5	12776.6	14129.7	5628.24
80	G8	6	121536	16481.2	12638	14031.1	4734.75
81	G9	6	193538	26509	19841	19011.6	10890.2
82	G10	6	172359	25227	15889.8	16203	3650.13
83	G11	6	177197	20663.5	16428.5	17024.5	9956.05
84	G12	6	160850	17996	14583.7	15492.3	3863.89
85	H1	6	239810	30303.8	16533.6	20531.5	6342.42
86	H2	6	124562	14283.1	6044.24	10681.9	2786.04
87	H3	6	131342	17535.2	17604.9	14419.8	18882.3
88	H4	6	133982	17620.2	12929.7	11967.3	3516.12
89	H5	6	184645	23465.7	24102.2	17879.2	5721.7
90	H6	6	161790	20581.4	12199.1	14308.7	56057.2
91	H7	6	171811	23830.8	20633.6	18204.2	6319.15
92	H8	6	147561	17459.3	11427.8	13541.1	2496.58
93	H9	6	181058	22842.1	19444.6	19601.4	9172.32
94	H10	6	220181	27315.4	17609.9	19791.3	5157.89
95	H11	6	200460	22456	19116.7	18797	6753.69
96	H12	6	365497	56975.4	40980.7	54723.2	23046.8
1	A1	7	827281	314507	619054	1.50382e+06	44659.7
2	A2	7	677565	322536	614963	1.29374e+06	9137.54
3	A3	7	637132	256026	578403	1.24164e+06	7255.93
4	A4	7	641588	259265	590344	1.23066e+06	7685.92
5	A5	7	622976	254453	586370	1.20771e+06	5346.44
6	A6	7	562088	240556	556158	1.15203e+06	10079
7	A7	7	498950	227362	551680	1.1339e+06	5009.58
8	A8	7	623310	245678	566434	1.12836e+06	12055.2
9	A9	7	514184	211167	502393	1.03585e+06	4841.55
10	A10	7	509113	212428	497517	1.04308e+06	11385.3
11	A11	7	484804	200460	449624	970538	1708.55
12	A12	7	1.0163e+06	348892	727694	1512642	15898.6
13	B1	7	705406	277052	588523	1.39678e+06	18961.8
14	B2	7	724781	271879	593295	1.31651e+06	8992.27
15	B3	7	635191	263744	606808	1.29822e+06	9272.96
16	B4	7	666244	274475	647533	1.31092e+06	7313.16
17	B5	7	610603	254342	609449	1215317	7793.83
18	B6	7	573516	247515	592358	1.17522e+06	5789.37
19	B7	7	542524	245211	579289	1163583	9819.63
20	B8	7	533486	232488	568900	1.12428e+06	7511.87
21	B9	7	553958	231910	554172	1.11214e+06	6782.23
22	B10	7	504295	214021	496802	1.03292e+06	9240.53
23	B11	7	753295	300060	694930	1.41786e+06	8126.69
24	B12	7	1.39173e+06	496378	1.06404e+06	2.24697e+06	17047.2
25	C1	7	891555	312196	661541	1.49526e+06	31990.8
26	C2	7	832821	310128	680104	1.48357e+06	29549.2
27	C3	7	753668	299252	688344	1.42745e+06	6927.89
28	C4	7	750191	305206	727652	1.46071e+06	5096.11
29	C5	7	742609	298270	696997	1353266	11485.5
30	C6	7	660309	270672	652071	1.27517e+06	6473.14
31	C7	7	659023	269022	642579	1.2518e+06	7677.39
32	C8	7	653112	263584	633377	1.22969e+06	5900.05
33	C9	7	583397	231574	572684	1.12522e+06	1805.06
34	C10	7	703864	264043	634206	1.24587e+06	6422.02
35	C11	7	992845	357786	815918	1.64979e+06	9262.7
36	C12	7	839942	312458	643441	1.52053e+06	8953.4
37	D1	7	531997	210652	482987	1.05948e+06	7259.96
38	D2	7	843977	292752	642369	1331710	12351
39	D3	7	777487	308284	716817	1.44536e+06	8807.9
40	D4	7	806605	322192	770783	1.49501e+06	4160.05
41	D5	7	768305	316143	774730	1464786	7665.01
42	D6	7	706266	279354	694059	1.30369e+06	1569.59
43	D7	7	662694	270457	661317	1.2614e+06	4838.36
44	D8	7	625318	252105	610667	1.17966e+06	8424.56
45	D9	7	777851	300811	728812	1.37049e+06	5673.6
46	D10	7	790876	298985	707111	1.39217e+06	7183.04
47	D11	7	661358	254571	559402	1.22616e+06	4605.06
48	D12	7	530441	199000	432631	982140	4136.88
49	E1	7	513621	230962	550449	1.2361e+06	6564.11
50	E2	7	606656	265961	642845	1.33843e+06	5323.59
51	E3	7	600518	262936	646716	1.28964e+06	15533.9
52	E4	7	663103	300518	759668	1.43486e+06	5785.6
53	E5	7	612416	284942	732383	1.36114e+06	23437.3
54	E6	7	635181	290944	747903	1.36925e+06	13113.1
55	E7	7	676885	317144	799468	1.49152e+06	9645.24
56	E8	7	748904	352193	860419	1.65027e+06	4250.22
57	E9	7	725925	380220	822983	1.52587e+06	9679.22
58	E10	7	698668	303581	736112	1.45715e+06	7737.85
59	E11	7	626606	256202	612558	1.2648e+06	12557.5
60	E12	7	352245	162270	386444	888833	970.161
61	F1	7	712536	293067	665429	1.47669e+06	40155.4
62	F2	7	784321	309773	713185	1.505e+06	10472
63	F3	7	618528	276393	669440	1377586	6901.9
64	F4	7	593136	263565	634251	1.26109e+06	7004.7
65	F5	7	622993	281690	700558	1.33228e+06	4426.31
66	F6	7	664200	308050	764466	1.45088e+06	4830.41
67	F7	7	696556	316428	739848	1.42067e+06	13773.2
68	F8	7	668882	319791	773848	1.5272e+06	5669.69
69	F9	7	656630	305631	753809	1504327	-1271.76
70	F10	7	639095	274277	673602	1.34879e+06	6190.26
71	F11	7	887346	321292	757944	1.49767e+06	9672.3
72	F12	7	713560	269277	637475	1367477	9710.86
73	G1	7	889030	338796	762842	1.75459e+06	12190.9
74	G2	7	631064	251809	584264	1305167	10857.3
75	G3	7	487005	239174	590105	1223825	7464.81
76	G4	7	119371	16043.5	18285.9	13734.3	5399.33
77	G5	7	137901	19013.7	15139.1	13180	3086.53
78	G6	7	133341	17782.8	15503.5	16463.8	6998.43
79	G7	7	128047	21917.7	15583.2	14402	4430.04
80	G8	7	126021	16347.7	13005.6	14279.6	4563.87
81	G9	7	204625	27412.6	19822.1	20099.9	10881.3
82	G10	7	178990	25277.9	15737.5	17003.4	4201.86
83	G11	7	185191	21789.3	17922.1	16573	8634.28
84	G12	7	168403	18587	16616.9	15897.1	3970.83
85	H1	7	252469	29907.7	16594.2	21796.9	6255.5
86	H2	7	130189	15621.5	7764.99	11343.3	3029.07
87	H3	7	136330	17902.7	17546.3	14864.8	19101
88	H4	7	140147	17084.3	13689.4	12509.1	3585.9
89	H5	7	194343	24157	24698.6	18485	5905.32
90	H6	7	167089	20919.2	12701.7	13873.7	55791.3
91	H7	7	179107	23244.4	20887.5	18667.8	5821.42
92	H8	7	154563	17197.8	13353	13337.1	3155.08
93	H9	7	190052	23739.4	18078.3	19765.4	8893.96
94	H10	7	230212	27753.1	19433.7	19443.7	4769.23
95	H11	7	209727	26257.4	18407.2	20555.5	7022.52
96	H12	7	382741	59786	43776.3	55673.6	24124.4
1	A1	8	830786	315815	619766	1.50833e+06	43638.5
2	A2	8	682124	324725	617027	1.2985e+06	8441.6
3	A3	8	639571	255599	581738	1.24573e+06	7576.4
4	A4	8	642579	261600	593950	1231472	7033.42
5	A5	8	625482	254789	587154	1.2106e+06	6341.96
6	A6	8	564789	241636	558044	1.15516e+06	10257.4
7	A7	8	500428	227779	553601	1.13858e+06	4632.94
8	A8	8	624307	247481	565319	1.12825e+06	11303.5
9	A9	8	515250	211615	503414	1.03825e+06	4869.86
10	A10	8	512123	214680	500519	1.0481e+06	12514.5
11	A11	8	484825	199564	450143	972165	340.542
12	A12	8	1.0228e+06	349758	730565	1.51689e+06	14924
13	B1	8	707597	278565	591934	1.39973e+06	18772.9
14	B2	8	727125	272389	596087	1321438	9581.13
15	B3	8	636139	263106	604426	1.29673e+06	8214.3
16	B4	8	667132	274912	646859	1.31118e+06	6845.76
17	B5	8	613205	256851	608342	1217861	6508.55
18	B6	8	575579	249011	588923	1.17856e+06	4212.78
19	B7	8	543142	244186	580183	1.16483e+06	9135.48
20	B8	8	535050	232681	572970	1.1252e+06	5104.32
21	B9	8	559162	232193	554178	1.11632e+06	4225.08
22	B10	8	504276	213063	499487	1.03478e+06	9488.38
23	B11	8	757516	299148	694808	1.41997e+06	8425.56
24	B12	8	1.39625e+06	498063	1.06595e+06	2.2544e+06	15747.8
25	C1	8	895590	316048	662418	1498695	33560.7
26	C2	8	837507	311394	686570	1.48934e+06	27415.2
27	C3	8	754636	299540	686746	1.42922e+06	6261.02
28	C4	8	751942	304892	729692	1.45954e+06	5108.42
29	C5	8	745985	299495	697338	1.35451e+06	11628.9
30	C6	8	658147	271631	653521	1.27121e+06	8263.1
31	C7	8	660476	273193	644499	1.25502e+06	7627.26
32	C8	8	655123	263733	635588	1.22995e+06	6932.56
33	C9	8	582761	232525	573295	1.12536e+06	2031.75
34	C10	8	700728	264852	634372	1.24617e+06	8091.57
35	C11	8	995085	358525	816297	1.65421e+06	10165.5
36	C12	8	843037	313738	646320	1.5247e+06	8486.35
37	D1	8	531603	211284	482176	1.06069e+06	6480.96
38	D2	8	843472	294396	643373	1.33124e+06	12009.2
39	D3	8	777766	310197	717831	1.44605e+06	8308.4
40	D4	8	806483	322329	772891	1.49651e+06	5460.15
41	D5	8	772567	315634	776064	1.46328e+06	6658.12
42	D6	8	702594	284538	697025	1.30444e+06	3700.55
43	D7	8	661562	271073	659517	1.25964e+06	8650.76
44	D8	8	628285	252709	608675	1.17712e+06	6929.94
45	D9	8	778180	301685	733525	1.3738e+06	5539.51
46	D10	8	790271	303266	707246	1394928	5751.4
47	D11	8	663075	253474	562688	1.22929e+06	4865.62
48	D12	8	530684	200899	433195	983527	3805.84
49	E1	8	515451	231469	553062	1.24076e+06	6628.46
50	E2	8	608544	264942	642882	1.33872e+06	5104.17
51	E3	8	602952	262775	650625	1.29445e+06	14743.2
52	E4	8	660056	300987	759838	1.43735e+06	5271.56
53	E5	8	612109	286582	737344	1.35973e+06	23700.4
54	E6	8	632554	291861	745162	1.37154e+06	12567
55	E7	8	679044	317287	797951	1.49475e+06	7833.81
56	E8	8	745885	349415	862569	1.65143e+06	7327.53
57	E9	8	729562	380105	825563	1.52923e+06	9347.22
58	E10	8	699748	303671	739138	1.46164e+06	7190.46
59	E11	8	624962	256483	611758	1.26919e+06	14118.9
60	E12	8	352150	163005	386111	890165	827.217
61	F1	8	716187	294917	669630	1.48375e+06	40170.6
62	F2	8	785323	309924	715963	1.50937e+06	9463.95
63	F3	8	621535	275172	672400	1.37921e+06	6959.76
64	F4	8	591728	264224	638358	1262401	7601.78
65	F5	8	623815	280953	705360	1.33538e+06	6054.94
66	F6	8	666317	306028	766809	1.45356e+06	6277.53
67	F7	8	696992	314223	742745	1.42629e+06	15716.5
68	F8	8	670824	317652	778599	1.53421e+06	5087.36
69	F9	8	660239	303683	755893	1.50876e+06	-1857
70	F10	8	638934	274106	676214	1.35316e+06	6366.46
71	F11	8	887810	321371	757515	1.49914e+06	9525.02
72	F12	8	714543	270589	639219	1.37081e+06	9800.85
73	G1	8	892740	338232	766320	1.76259e+06	11770.4
74	G2	8	633383	252772	586178	1.30923e+06	9843.97
75	G3	8	488052	241368	592142	1.22731e+06	8102.47
76	G4	8	118975	15701.2	18998.7	14462.5	6243.06
77	G5	8	139590	18003.4	16563.2	13597.9	4482.5
78	G6	8	134386	18215.4	14648.3	15553.5	7833.87
79	G7	8	129480	23204.1	13079.3	14060.7	5317.19
80	G8	8	127278	17357.5	12627.8	14662.6	5834.7
81	G9	8	201931	27606	21131.2	19084.5	11385.8
82	G10	8	179022	23741.5	16058.5	15647.4	3736.76
83	G11	8	185777	20763.1	16846.3	17412.5	10117.1
84	G12	8	168435	18564	14876.9	16472.9	4970.87
85	H1	8	254158	31349.5	17185.3	21712.3	6064.69
86	H2	8	130986	15041.1	7530.91	11539.7	1891.99
87	H3	8	138086	16153	18892	15410.3	19234.7
88	H4	8	139163	16790.9	13812.9	12566.5	3185.58
89	H5	8	194965	23034.8	24058.7	17350	6638.21
90	H6	8	165894	21305.5	12775.5	14443.5	54691.6
91	H7	8	177155	22685.7	21155.2	17395.5	4869.51
92	H8	8	154043	17725.3	12663	12814.5	2342
93	H9	8	190074	25637.5	19455	20372.2	9940.75
94	H10	8	233829	27970.4	18445.4	19886.6	5397.31
95	H11	8	209475	24130.7	18083	19951.5	6874.59
96	H12	8	387082	59296.5	44506.7	57757.8	23740.3
1	A1	9	831115	315465	624102	1.51218e+06	44305.4
2	A2	9	685506	325554	619750	1.30485e+06	8266.62
3	A3	9	641860	256625	583938	1.25094e+06	8143.42
4	A4	9	644959	261050	594405	1.23491e+06	7148.73
5	A5	9	627994	255915	589771	1.21308e+06	4091.87
6	A6	9	566410	242079	557020	1.15783e+06	11099
7	A7	9	498662	228758	553797	1.13904e+06	6375.62
8	A8	9	626796	247461	568025	1.13212e+06	12140.6
9	A9	9	520881	215671	505989	1042776	6242.25
10	A10	9	513969	213361	502355	1.05184e+06	13901.8
11	A11	9	489123	199910	451055	974914	2706.21
12	A12	9	1.03115e+06	351412	733887	1.52214e+06	15256.5
13	B1	9	707504	279977	592690	1.40519e+06	19768
14	B2	9	728038	274317	596226	1.3239e+06	7806.83
15	B3	9	641789	264878	608139	1.30026e+06	8196.85
16	B4	9	669453	276416	650186	1314545	7564.02
17	B5	9	616207	256254	609683	1.21813e+06	7616.59
18	B6	9	576343	248965	593005	1.17879e+06	4742.53
19	B7	9	543139	244077	579468	1166337	7853.75
20	B8	9	536453	235478	570624	1.12759e+06	6293.96
21	B9	9	557930	233987	556578	1.11825e+06	5229.92
22	B10	9	506236	213656	501741	1.03843e+06	8396.69
23	B11	9	760096	302019	698768	1.4218e+06	8291.72
24	B12	9	1.39839e+06	500242	1.07218e+06	2263218	15279.6
25	C1	9	896476	317370	663301	1.50245e+06	32723.8
26	C2	9	839897	312920	685167	1.49286e+06	28600.3
27	C3	9	754693	300443	689918	1.42953e+06	7971.29
28	C4	9	750537	307997	731987	1.46309e+06	5720.42
29	C5	9	745562	298258	697757	1.35609e+06	11482.9
30	C6	9	659223	269858	651275	1.27446e+06	8073.46
31	C7	9	662753	273783	648858	1.25433e+06	7323.92
32	C8	9	654973	264321	639553	1229530	6542.19
33	C9	9	585496	234140	572812	1.1266e+06	493.172
34	C10	9	704318	265445	635376	1.24759e+06	6644.61
35	C11	9	996570	359836	817768	1.6588e+06	11211.2
36	C12	9	846912	315837	647362	1530772	9195.19
37	D1	9	532756	211052	484847	1064229	7257.56
38	D2	9	841577	294088	645863	1336178	12901.9
39	D3	9	778823	310365	719560	1.44621e+06	6959.39
40	D4	9	806720	323683	772586	1.49715e+06	4178.55
41	D5	9	772892	315934	776392	1.46355e+06	3745.99
42	D6	9	703142	281199	694718	1.30641e+06	1379.41
43	D7	9	661657	270702	661629	1.2595e+06	8055.28
44	D8	9	625988	253542	612875	1.1798e+06	6417.97
45	D9	9	778432	306813	731987	1.3787e+06	6762.11
46	D10	9	791096	300513	710060	1.39805e+06	6941.33
47	D11	9	664629	255336	561506	1.23112e+06	4496.39
48	D12	9	533716	200877	434570	987165	4566.68
49	E1	9	514666	232394	554101	1.2438e+06	6724.39
50	E2	9	609991	266590	645574	1.34234e+06	6450.59
51	E3	9	603702	262882	652516	1.29734e+06	15115.4
52	E4	9	662986	302686	763974	1.43787e+06	8698.57
53	E5	9	616756	289726	736378	1.36242e+06	21820.4
54	E6	9	636467	291051	744028	1374416	12570.5
55	E7	9	681168	318860	798362	1.49886e+06	8321.77
56	E8	9	750710	353477	864687	1.65796e+06	4234.99
57	E9	9	730850	377955	831211	1.53106e+06	9026
58	E10	9	700796	305829	740164	1.46607e+06	7780.26
59	E11	9	627524	257921	615883	1.27141e+06	14340
60	E12	9	354526	163624	388578	891964	234.342
61	F1	9	719158	294775	671534	1.48873e+06	41268.1
62	F2	9	784693	310980	716866	1.51024e+06	10232.1
63	F3	9	621135	277048	673640	1.38145e+06	5378.64
64	F4	9	594413	264902	638800	1267053	5954.44
65	F5	9	626350	285303	703884	1.3375e+06	6037.05
66	F6	9	668242	309038	768176	1.45577e+06	5160.97
67	F7	9	700181	316662	745685	1.42853e+06	14579.5
68	F8	9	674469	319229	776580	1.53469e+06	6173.56
69	F9	9	660551	303201	756648	1.51231e+06	-1389.85
70	F10	9	640192	275733	676606	1.35978e+06	6530.59
71	F11	9	885713	323209	758360	1.50284e+06	9552.96
72	F12	9	714478	271985	638642	1.373e+06	9342.05
73	G1	9	895444	341888	769740	1.76804e+06	11173.1
74	G2	9	636161	255057	586592	1.3137e+06	10539.1
75	G3	9	490196	240472	595146	1.22963e+06	7817.01
76	G4	9	119015	16608	20191.2	14775.7	5977.53
77	G5	9	138518	16503.5	16107.2	13823.8	2717.07
78	G6	9	136822	19105.2	15346.7	16084.8	7838.12
79	G7	9	130531	23163	15790	13599.6	5694.19
80	G8	9	127007	15961.8	14594.1	14141.9	5471.56
81	G9	9	204114	27833.9	20830.1	19976.6	11622.9
82	G10	9	180218	24066.3	16005.2	17180.4	3824.88
83	G11	9	186228	20847.1	17112.3	16566.7	10041.6
84	G12	9	168232	17894.6	15290.3	16380.3	4458.54
85	H1	9	255657	30809.2	16442.9	21805.2	6412.25
86	H2	9	131364	14979.2	6822.4	11345.4	2185.35
87	H3	9	139865	17759.9	18541.2	14670.7	19324.6
88	H4	9	140633	17400.3	14193.9	11843.7	3351.89
89	H5	9	194615	24524	23495.2	18468.7	6016.52
90	H6	9	166511	19919.4	13141.9	14781.7	54530
91	H7	9	178896	23719.9	20719.7	17497.9	5222.11
92	H8	9	153169	18019.4	12096.1	13516.9	3643.26
93	H9	9	190509	23529.9	19383.2	21507	9871.38
94	H10	9	232316	28591.8	20208.2	19466.3	5283.74
95	H11	9	208520	25044.9	19097.4	19943.1	7804.54
96	H12	9	392277	64938.2	42904.7	57407.1	26525.6
1	A1	10	813714	312832	622393	1.49508e+06	43243.7
2	A2	10	671814	320871	617981	1.29115e+06	7641.31
3	A3	10	628025	253763	582130	1.23732e+06	7489.39
4	A4	10	632033	257008	593118	1.21933e+06	7274.29
5	A5	10	615400	251347	587032	1.19799e+06	5546.22
6	A6	10	552296	239065	555815	1.1419e+06	11070.8
7	A7	10	490085	225944	552795	1.1256e+06	5049.11
8	A8	10	611855	244200	568079	1.11964e+06	11453.3
9	A9	10	513240	212431	505465	1.02981e+06	4808.53
10	A10	10	502400	210986	499874	1.04013e+06	12105.7
11	A11	10	474098	198381	449336	960884	2336.64
12	A12	10	1.00366e+06	347333	729636	1.50111e+06	13451.6
13	B1	10	694097	277481	591133	1.39104e+06	18252.3
14	B2	10	714190	269393	595373	1.30819e+06	8940.79
15	B3	10	627275	262419	608484	1284982	8238.29
16	B4	10	655089	270292	646677	1.29601e+06	7002.11
17	B5	10	600918	253898	606393	1.20157e+06	6527.15
18	B6	10	565038	245341	589968	1.16215e+06	4527.58
19	B7	10	529458	239618	575461	1.14995e+06	10112
20	B8	10	525196	232817	570080	1.11479e+06	4126.85
21	B9	10	546790	228686	552499	1.10414e+06	5547.66
22	B10	10	493794	213099	500863	1.02572e+06	10238
23	B11	10	743725	294313	696960	1.4028e+06	7147.56
24	B12	10	1.37071e+06	494788	1.06738e+06	2235473	15972.2
25	C1	10	874633	309609	662023	1.48256e+06	32965.2
26	C2	10	823433	307712	682536	1.47386e+06	29679.2
27	C3	10	737127	295116	684426	1.4111e+06	6493.24
28	C4	10	735698	301012	728262	1.44423e+06	5577.83
29	C5	10	729328	294949	695653	1.33889e+06	14102.7
30	C6	10	641827	264997	650358	1.25679e+06	4873.29
31	C7	10	645906	267551	644007	1.23811e+06	6340.37
32	C8	10	638564	257967	634700	1216970	5067.68
33	C9	10	568685	229624	571072	1.11237e+06	1763.51
34	C10	10	684579	259344	634631	1.23316e+06	5973.58
35	C11	10	975311	351963	812386	1.63978e+06	8942.63
36	C12	10	827071	310014	646952	1.51304e+06	7519.08
37	D1	10	518352	206930	481980	1.05104e+06	7471.56
38	D2	10	820926	288311	641599	1.31721e+06	12343.8
39	D3	10	760128	304776	714318	1.42879e+06	7765.77
40	D4	10	790954	317743	769966	1.47854e+06	4925.81
41	D5	10	754583	310086	772564	1.44193e+06	8451.03
42	D6	10	684811	276007	690542	1.28862e+06	770.869
43	D7	10	648204	263704	660959	1.24667e+06	8708.34
44	D8	10	610564	246232	608417	1.16479e+06	8599.39
45	D9	10	761529	297282	733302	1.36179e+06	9498.5
46	D10	10	773272	295995	707640	1.37913e+06	5497.6
47	D11	10	647022	250423	559907	1.2162e+06	5168.31
48	D12	10	519073	199061	433753	973203	4393.28
49	E1	10	504056	228544	551457	1.22811e+06	6286.71
50	E2	10	594872	262532	641203	1.32699e+06	5112.83
51	E3	10	590105	259665	650008	1.28018e+06	16184
52	E4	10	647232	298771	759508	1.4169e+06	6258.33
53	E5	10	599012	282156	732344	1.34744e+06	23014.3
54	E6	10	616876	287595	745052	1.35702e+06	14615.8
55	E7	10	663943	312772	796563	1.47787e+06	10564.5
56	E8	10	732718	345809	860708	1.63744e+06	3770.14
57	E9	10	714491	373595	825330	1512108	7906.33
58	E10	10	686513	298800	739395	1.45097e+06	7716.12
59	E11	10	613904	252385	611179	1.25805e+06	14229.9
60	E12	10	343035	159749	387191	879167	1128.53
61	F1	10	701998	291285	671436	1.4728e+06	41381.7
62	F2	10	770196	305031	712032	1493575	10051.1
63	F3	10	606525	271992	671555	1.36574e+06	7082.52
64	F4	10	580162	259290	635491	1.25038e+06	6362.26
65	F5	10	614271	281396	703776	1.32104e+06	6404.77
66	F6	10	652818	304965	767094	1.44086e+06	4719.1
67	F7	10	687028	311450	743852	1.41625e+06	15554.4
68	F8	10	657698	317871	778806	1.51885e+06	5885.2
69	F9	10	647951	300029	755899	1496682	-2074.65
70	F10	10	625174	270404	674577	1.34602e+06	6511.14
71	F11	10	866837	318349	757396	1.48652e+06	9450.43
72	F12	10	694628	266987	635972	1.35683e+06	9186.3
73	G1	10	873740	336524	766907	1.74767e+06	10700.8
74	G2	10	621756	250414	584202	1.2984e+06	10742.8
75	G3	10	478840	237614	593102	1.21627e+06	7783.85
76	G4	10	115570	15373.1	19087.8	13933.3	6607.61
77	G5	10	134853	16944	15926.6	12992.3	2430.16
78	G6	10	129676	19291.9	14045.4	15819.7	6632.62
79	G7	10	125226	20926.3	12265.8	13608	5295.99
80	G8	10	123385	17421.8	13434.4	14845.3	4877.08
81	G9	10	196809	27203.9	21047.7	20396	9972.69
82	G10	10	174522	24197.1	16885.8	17119.2	3520.27
83	G11	10	180162	19918	16222.2	16593.7	9270.38
84	G12	10	164049	17871.8	16024.9	15016.1	5313.42
85	H1	10	247465	31069.1	17891.8	20750.7	6512.9
86	H2	10	127157	13735.1	6732.49	11032.6	2930.06
87	H3	10	135178	17376.1	19397	14506.7	18866.2
88	H4	10	135419	16749.7	13075.3	12277.1	3958.49
89	H5	10	189424	22877.8	25793.5	17951	6403.45
90	H6	10	161648	20535.6	12141.6	13683.7	55274.1
91	H7	10	172078	21348.9	20638.8	17140.2	4760.14
92	H8	10	150125	17330.7	12593.9	12476.5	3984.76
93	H9	10	183504	24271.6	18905.8	20262	9693.24
94	H10	10	226825	26830.8	19743.1	19834.7	5526.1
95	H11	10	202100	23854.2	19117	18784.6	7969.67
96	H12	10	381892	60083.9	43322.2	56188.8	24283.6
1	A1	11	841139	319011	629133	1521874	44828.5
2	A2	11	692826	327903	625190	1312596	7830.81
3	A3	11	647942	259597	585928	1258930	7704.18
4	A4	11	652160	261567	598521	1.24011e+06	7379.7
5	A5	11	636798	257495	594066	1.221e+06	5394.12
6	A6	11	572362	243560	560828	1.16122e+06	11287.5
7	A7	11	508844	231105	555577	1.14323e+06	3773.21
8	A8	11	633055	249214	571857	1.13594e+06	12050.4
9	A9	11	523873	214883	509677	1.04732e+06	5454.56
10	A10	11	520704	215430	506818	1058125	12835.5
11	A11	11	492188	201081	454612	979892	1431.51
12	A12	11	1.04594e+06	356773	735847	1.53016e+06	14654.8
13	B1	11	715626	282551	597203	1.41505e+06	18406.8
14	B2	11	736018	275514	600093	1.33101e+06	9077.94
15	B3	11	649115	269550	611315	1.31087e+06	8280.85
16	B4	11	675574	278176	650708	1.31822e+06	7340.62
17	B5	11	621254	257612	613093	1222390	6976.17
18	B6	11	583490	249068	595489	1182695	3450.95
19	B7	11	550601	245407	582235	1.16834e+06	9644.33
20	B8	11	542688	235170	576147	1.13273e+06	4922.96
21	B9	11	565528	234917	556551	1.12339e+06	4624.22
22	B10	11	510823	216643	504869	1042602	8834.84
23	B11	11	769968	302926	704285	1.42921e+06	8510.95
24	B12	11	1.41479e+06	505352	1.0812e+06	2276010	16469.7
25	C1	11	904992	317673	670009	1.51078e+06	32538
26	C2	11	847543	314529	688808	1.49955e+06	30222
27	C3	11	757192	300807	691317	1.43224e+06	8131.56
28	C4	11	755206	307392	735578	1.46728e+06	7070.89
29	C5	11	753996	300189	699286	1.35787e+06	11801.7
30	C6	11	663244	272956	653047	1.27688e+06	6725.9
31	C7	11	665515	275639	648687	1.25676e+06	8618.6
32	C8	11	654729	266026	640412	1.23386e+06	5834.25
33	C9	11	590061	234062	576393	1.129e+06	2353.8
34	C10	11	710838	268273	640607	1.25384e+06	6908.62
35	C11	11	1.00562e+06	362257	820657	1.66954e+06	10182.3
36	C12	11	854256	317299	653541	1.54001e+06	9727.41
37	D1	11	535751	211850	487142	1.06914e+06	6623.12
38	D2	11	844319	296192	650595	1.33891e+06	12556.9
39	D3	11	782630	310463	719590	1450740	7405.46
40	D4	11	813191	322247	775641	1.49984e+06	4975.56
41	D5	11	775754	315317	775510	1.46382e+06	5461.4
42	D6	11	704270	279938	695119	1307372	1444.9
43	D7	11	666320	271324	664046	1.26556e+06	6608.89
44	D8	11	630617	254868	614848	1.18193e+06	4869.84
45	D9	11	784187	303574	737439	1.38376e+06	6300.95
46	D10	11	796345	301699	712966	1.39962e+06	7196.12
47	D11	11	667985	256032	566131	1.23933e+06	5239.02
48	D12	11	537535	201534	436321	990746	4866.4
49	E1	11	520221	233985	556110	1.24876e+06	5564.4
50	E2	11	614359	269408	647302	1.34782e+06	5032.1
51	E3	11	608291	265398	652674	1.30027e+06	15198.9
52	E4	11	666600	306117	766133	1.44081e+06	3800.31
53	E5	11	618164	288264	737338	1.36914e+06	23888.8
54	E6	11	641744	293336	753565	1379688	12449.6
55	E7	11	686941	318864	804353	1.50631e+06	8255.57
56	E8	11	755358	354266	871263	1.66498e+06	5539.11
57	E9	11	732589	383635	833908	1.53957e+06	8981.9
58	E10	11	707052	304873	744389	1.47614e+06	8789.9
59	E11	11	632613	259805	618235	1.27956e+06	14742.3
60	E12	11	356200	163850	390795	896196	1064.31
61	F1	11	725698	297597	679931	1.50092e+06	41242.6
62	F2	11	793151	312804	720098	1.51725e+06	10312.1
63	F3	11	625069	279464	676727	1.38931e+06	6210.71
64	F4	11	597502	267559	639666	1.27037e+06	5829
65	F5	11	631298	283024	710713	1344096	4538.67
66	F6	11	674227	310691	772865	1.4654e+06	3890.16
67	F7	11	706399	319726	752135	1.43819e+06	16490.9
68	F8	11	677404	323164	784352	1.54488e+06	6746.71
69	F9	11	667920	308647	763128	1.52191e+06	-1401.49
70	F10	11	645013	277862	686557	1371542	7031.13
71	F11	11	892989	325145	763239	1.50992e+06	9760.43
72	F12	11	718708	273744	639876	1.37801e+06	9486.02
73	G1	11	902502	342218	776045	1.77999e+06	11144.4
74	G2	11	640461	256910	591133	1.32528e+06	10887.9
75	G3	11	493699	241203	596801	1.2368e+06	7450.28
76	G4	11	119397	16605.8	19291.4	13529.1	7093.18
77	G5	11	139530	17708	15111.7	13290.5	3742.63
78	G6	11	135423	19003.2	15592.2	15844.3	8069.12
79	G7	11	129680	21310.5	14684.9	13829	4759.46
80	G8	11	127147	17390.3	12340.4	14541.1	4750.71
81	G9	11	205691	28800.8	20741.3	19764.8	11534.2
82	G10	11	181038	22987.4	17283.4	17272.4	3911.56
83	G11	11	187238	22894	16768.4	17347.9	9264.65
84	G12	11	171227	18834.8	16500.4	15828.3	4112.74
85	H1	11	258567	31866.9	17419.5	22160.1	5449.45
86	H2	11	132922	14750.9	7581.18	11468.1	1261.49
87	H3	11	139153	18861.8	17707	15400.9	19579.5
88	H4	11	142892	17762.7	12767	12029.4	2876.83
89	H5	11	197255	25496.6	25488.2	19287.1	7113.6
90	H6	11	166128	20500.9	12717.5	14438.9	54620.6
91	H7	11	177823	23160.5	21049.1	17799.2	5537.96
92	H8	11	154667	19223.8	13514.9	12520.5	3955.93
93	H9	11	191612	24525.1	19819.3	20605.2	7375.68
94	H10	11	232559	28493.7	18850.2	21327.7	3406.58
95	H11	11	211880	24626	18339.7	19935.6	8664.23
96	H12	11	398737	63528.2	46751.6	59074.5	26057.6
1	A1	12	831509	316951	625415	1.51842e+06	43675.4
2	A2	12	689925	326368	622959	1.31e+06	8366.17
3	A3	12	644434	259101	584549	1.25397e+06	7123.66
4	A4	12	648680	262184	595210	1.23545e+06	6936.31
5	A5	12	632497	257056	590931	1.21457e+06	6120.9
6	A6	12	569401	242200	557643	1.15786e+06	9965.34
7	A7	12	506517	231616	554149	1.14131e+06	3829.19
8	A8	12	626111	248240	571030	1.12925e+06	11615.3
9	A9	12	521311	214045	506920	1.0443e+06	4699.12
10	A10	12	519048	214214	506445	1.05431e+06	12379.3
11	A11	12	489665	199566	450546	973319	1344.5
12	A12	12	1.03663e+06	355275	736966	1.52433e+06	15630.9
13	B1	12	708899	281035	596341	1.40959e+06	18474.3
14	B2	12	732291	276356	599099	1.32579e+06	9727.41
15	B3	12	643826	266355	610892	1.30414e+06	8322.47
16	B4	12	670436	276412	649801	1.31152e+06	6546.92
17	B5	12	616832	256640	609199	1.21624e+06	6783.05
18	B6	12	577308	248970	591841	1.17731e+06	4033.6
19	B7	12	545102	242762	579966	1.1634e+06	8880.66
20	B8	12	538700	234055	573635	1.12892e+06	5869.18
21	B9	12	561456	231866	558099	1.12009e+06	5106.37
22	B10	12	504808	216883	501607	1.03923e+06	9243.16
23	B11	12	765520	301835	700742	1.42319e+06	6934.92
24	B12	12	1.40817e+06	503858	1.07381e+06	2.27148e+06	16336
25	C1	12	893485	316221	667038	1.50296e+06	31393
26	C2	12	838367	311900	687448	1.49324e+06	30167.2
27	C3	12	747064	297613	689363	1.42549e+06	7251.98
28	C4	12	749014	306522	730625	1.4588e+06	6599.52
29	C5	12	742599	299676	697339	1.35265e+06	12729.5
30	C6	12	653569	269155	649611	1.26872e+06	8536.9
31	C7	12	658654	274653	648350	1.24882e+06	7541.94
32	C8	12	648135	261423	633430	1.22858e+06	5783.07
33	C9	12	581689	233156	573016	1.12397e+06	1076.42
34	C10	12	703378	263044	637864	1.2493e+06	6099.75
35	C11	12	993461	359818	817472	1.66086e+06	9656.6
36	C12	12	845010	315230	651699	1.53647e+06	9803.31
37	D1	12	530628	210389	486407	1.06408e+06	7278.31
38	D2	12	834223	291735	646174	1.33157e+06	12881.7
39	D3	12	775228	308738	716918	1.44443e+06	7192.91
40	D4	12	804367	319204	774357	1.49238e+06	4998.45
41	D5	12	768600	312693	773736	1.45541e+06	8775.26
42	D6	12	695539	280691	692861	1.30071e+06	1057.89
43	D7	12	659313	275122	659175	1.26036e+06	8499.88
44	D8	12	625444	250421	609071	1.17633e+06	5090.9
45	D9	12	777406	303941	734505	1.37906e+06	7030.71
46	D10	12	787898	299452	709828	1.39445e+06	8108.88
47	D11	12	660223	257051	563648	1.23168e+06	4481.92
48	D12	12	530970	201664	434215	985584	4859.41
49	E1	12	511973	232864	554655	1.246e+06	7412.97
50	E2	12	607366	264680	646374	1.34435e+06	5604.19
51	E3	12	602693	264116	651886	1295309	14877.5
52	E4	12	660914	301588	763327	1.43475e+06	6500.47
53	E5	12	611497	285149	732935	1.36316e+06	24599.5
54	E6	12	633121	290947	749246	1.37573e+06	12860.4
55	E7	12	679229	318949	799211	1.49827e+06	10090.8
56	E8	12	743068	351251	863371	1.65552e+06	4123.61
57	E9	12	724040	378757	827818	1.53051e+06	9116.11
58	E10	12	701012	304249	745430	1.47006e+06	8559.44
59	E11	12	627319	257167	615735	1.27328e+06	15246.5
60	E12	12	352415	161481	387757	890869	1106.37
61	F1	12	718045	295461	676798	1495151	40528.7
62	F2	12	783721	309644	716305	1512496	10495.5
63	F3	12	616992	276000	673911	1.38184e+06	5838.24
64	F4	12	591750	263630	639000	1.26684e+06	6632.87
65	F5	12	623795	283785	707282	1.33859e+06	5562.11
66	F6	12	665504	310170	767830	1.45778e+06	4643.06
67	F7	12	698381	318944	748554	1.433e+06	16316.3
68	F8	12	671104	322158	782094	1.53955e+06	5766.18
69	F9	12	659035	304294	758466	1.51591e+06	-1805.56
70	F10	12	639379	275930	682626	1.36284e+06	7076.49
71	F11	12	878887	323778	762543	1.50383e+06	9130.98
72	F12	12	710522	271368	639039	1.37169e+06	9558.03
73	G1	12	889264	341020	773161	1.77397e+06	12184.1
74	G2	12	635860	254472	590421	1321371	10256.2
75	G3	12	487857	239809	595599	1.23347e+06	6843.39
76	G4	12	118108	16800.4	19172.6	14161.2	6605.08
77	G5	12	135788	16974.7	15609.7	14194.7	2908.79
78	G6	12	133666	19314.2	15016.7	16713.6	6461.43
79	G7	12	127297	18259.8	12862.3	14436.6	6922.32
80	G8	12	125790	17345.2	12975.4	15180.5	4840.74
81	G9	12	202199	27090.6	20214.9	20406.8	11016.8
82	G10	12	177315	21789.3	16808.8	16918.3	3352.08
83	G11	12	182412	19716.9	16053.1	16631.2	9862.89
84	G12	12	169824	19284.9	15825.1	15905.8	4976.15
85	H1	12	252230	31191.5	17151.5	21684.3	5312.6
86	H2	12	130502	15231.4	8487.08	11495.6	2776.67
87	H3	12	137022	18430.6	18984.5	15021.4	20755.9
88	H4	12	138784	16943.9	13543.1	11468.4	3338.27
89	H5	12	193405	23694.5	24884.7	17960.5	6436.1
90	H6	12	164140	20170.3	13084.3	13610.1	54281.2
91	H7	12	174284	22461.1	19270.8	17991.2	5506.66
92	H8	12	152585	17162.4	13084.1	13291.1	3963.02
93	H9	12	189676	24316.2	20837.6	20738.4	8649.25
94	H10	12	229797	27406.3	19877.3	19158.9	4497.01
95	H11	12	206892	23920.8	19699.2	19838.2	6060.47
96	H12	12	395962	63207	45836.5	59889.5	25390.1
1	A1	13	839898	320078	628912	1.52273e+06	44797.8
2	A2	13	701547	329775	625183	1315460	7820.85
3	A3	13	653406	261548	588822	1.26017e+06	7221.4
4	A4	13	660004	262178	597200	1239129	7233.24
5	A5	13	642149	259895	592638	1219847	6547.68
6	A6	13	576611	244457	558844	1.16067e+06	10742.9
7	A7	13	519116	231101	556249	1.14464e+06	4365.68
8	A8	13	632631	250075	569851	1.13367e+06	12133.9
9	A9	13	526870	215379	510097	1.04624e+06	4688.8
10	A10	13	525105	215679	506837	1057875	13151.8
11	A11	13	498243	203516	453456	976171	943.151
12	A12	13	1.05845e+06	357708	737547	1.52996e+06	14495.2
13	B1	13	716315	283209	596895	1.41775e+06	18683.9
14	B2	13	742028	277882	601639	1.33094e+06	9284.89
15	B3	13	651760	267484	612263	1.3107e+06	8049.3
16	B4	13	681833	278168	650419	1317832	9061.5
17	B5	13	625095	258792	611670	1.22175e+06	8012.1
18	B6	13	586097	249825	593865	1181695	5577.93
19	B7	13	554230	245492	581257	1.16826e+06	9821.56
20	B8	13	544130	235470	573605	1.13042e+06	5592.45
21	B9	13	572003	234006	559535	1.12203e+06	6582.69
22	B10	13	514641	216807	504585	1.04188e+06	11417
23	B11	13	774132	302112	702580	1.428e+06	6718.03
24	B12	13	1.43837e+06	509668	1.07987e+06	2.27679e+06	14695.5
25	C1	13	899435	318066	666995	1.50992e+06	33037.4
26	C2	13	843573	314880	688750	1.49812e+06	30723
27	C3	13	753212	301290	691667	1.43241e+06	7657.12
28	C4	13	753633	307352	732144	1.46538e+06	6813.95
29	C5	13	745608	301117	697936	1355441	12043.7
30	C6	13	655424	268988	651790	1.27182e+06	5672.11
31	C7	13	664056	274974	648600	1.25494e+06	6151.51
32	C8	13	651861	265225	634584	1234006	4897.01
33	C9	13	585098	230516	574630	1.12768e+06	2251.14
34	C10	13	706696	265358	639160	1.25402e+06	6042.19
35	C11	13	998479	363149	821159	1.66714e+06	9537.42
36	C12	13	852310	316768	652090	1.54372e+06	7938.82
37	D1	13	533913	210784	488439	1.06932e+06	6859.76
38	D2	13	838675	293893	645416	1.33645e+06	12293.2
39	D3	13	777776	309125	718572	1.44601e+06	9061.82
40	D4	13	806830	323396	771369	1.49659e+06	4875.59
41	D5	13	769926	314016	774840	1.46061e+06	6669.4
42	D6	13	700866	282071	693549	1.30385e+06	4028.28
43	D7	13	662799	270118	661560	1.26167e+06	7710.79
44	D8	13	626900	253913	610570	1.18278e+06	8925.22
45	D9	13	781322	305757	737307	1.38196e+06	6239.27
46	D10	13	793973	302456	711296	1.40116e+06	6697.73
47	D11	13	663557	255750	566108	1.23635e+06	5449.78
48	D12	13	533700	203487	435220	990299	4752.44
49	E1	13	517508	231955	557089	1.24939e+06	6409.36
50	E2	13	609776	267256	645843	1.34707e+06	5657.23
51	E3	13	606381	265118	653137	1.30209e+06	14147
52	E4	13	665056	304776	765078	1.43787e+06	5225.91
53	E5	13	618482	285107	736478	1.36463e+06	21312.2
54	E6	13	636594	294572	747398	1.37749e+06	15046.1
55	E7	13	683908	323149	802225	1.50618e+06	9969.78
56	E8	13	746672	353831	866403	1.66156e+06	3038.81
57	E9	13	729306	383350	833035	1.53403e+06	9363.1
58	E10	13	704667	305842	745423	1.47826e+06	8688.69
59	E11	13	631211	257535	617070	1.27738e+06	12806.4
60	E12	13	354923	164504	390345	894936	2045.56
61	F1	13	725464	297429	680498	1.50378e+06	40245.7
62	F2	13	788444	311995	718043	1.51706e+06	9545.57
63	F3	13	623090	275953	676662	1.38751e+06	5577.94
64	F4	13	592883	265058	641203	1.26976e+06	5096.43
65	F5	13	626953	285112	708793	1.34218e+06	5930.52
66	F6	13	670508	312468	771700	1.46448e+06	5558.64
67	F7	13	704468	321236	752629	1.43897e+06	15467.3
68	F8	13	674941	321611	785707	1.54359e+06	5128.04
69	F9	13	665302	307004	762214	1522069	-2236.15
70	F10	13	644281	278159	683535	1.37109e+06	6367.55
71	F11	13	884334	324561	761409	1.5091e+06	9022.74
72	F12	13	710562	273099	640166	1.37645e+06	8720.29
73	G1	13	898311	342908	776844	1.7841e+06	11766.3
74	G2	13	641101	257742	592284	1.32674e+06	10277.2
75	G3	13	492280	241741	598062	1.23805e+06	7778.49
76	G4	13	117277	15340.2	19895.1	14377.8	4933.33
77	G5	13	137844	17698.8	14672.8	13693.7	2886.88
78	G6	13	135933	17677.2	15396.6	15523.7	7104.67
79	G7	13	128834	18710.6	11626.6	14827.8	5450.26
80	G8	13	126482	16703.6	13367.6	14122	4856.53
81	G9	13	203541	27759.6	22654.9	20568	11018.6
82	G10	13	179175	22957.6	16489.6	16256	4188.4
83	G11	13	183810	21290.4	17251	16298.8	10004.3
84	G12	13	169146	18159.1	15924.9	16704.5	3309.29
85	H1	13	255018	31015.4	17079.9	22058	6036.62
86	H2	13	131441	14733.8	7402.35	11541.1	1907.66
87	H3	13	139473	17583.1	18762.2	15621	20758.6
88	H4	13	139774	18319.6	13095.8	11391.2	3814.37
89	H5	13	195435	24011.1	23304.7	17827.5	6467.3
90	H6	13	166770	20749.1	12929.1	14279.1	53377.7
91	H7	13	174047	23223	20246.9	17758.3	4651.97
92	H8	13	152982	18160.5	12268.7	13615.8	3208.53
93	H9	13	190654	23174.5	18643.6	20633.4	9264.57
94	H10	13	233882	27490.3	18823.4	19819.8	5156.57
95	H11	13	208931	25704.7	17472.8	20233	7310.35
96	H12	13	395255	65063.2	45398.3	60706.8	26051.1
1	A1	14	846453	319092	629345	1.52457e+06	44588
2	A2	14	717051	331236	626528	1.31812e+06	7457.05
3	A3	14	665650	260613	589062	1.26227e+06	7508.82
4	A4	14	671372	265463	599170	1.24081e+06	7631.5
5	A5	14	655474	260829	594772	1.21938e+06	5770.62
6	A6	14	588985	244258	561116	1.16273e+06	9510.96
7	A7	14	535759	233821	556655	1146255	4421.24
8	A8	14	637215	249236	570485	1.13469e+06	11507.7
9	A9	14	539731	215502	511397	1.04947e+06	4724.05
10	A10	14	535416	217672	507402	1.06027e+06	13306.8
11	A11	14	508607	203157	454192	979470	3106.96
12	A12	14	1.08644e+06	360426	740214	1.53361e+06	13720.5
13	B1	14	720756	284097	598944	1.41988e+06	19033.6
14	B2	14	755302	277240	601906	1335302	8756.72
15	B3	14	663373	267902	613072	1.31018e+06	9452.23
16	B4	14	693086	278698	652527	1.31574e+06	6062.82
17	B5	14	633379	258550	612746	1.22195e+06	7161.5
18	B6	14	594270	251570	594368	1.18235e+06	5304.48
19	B7	14	568676	246710	580393	1.16841e+06	7779.64
20	B8	14	548145	236152	577004	1.13244e+06	6080.51
21	B9	14	582004	234286	560472	1.12312e+06	5435.25
22	B10	14	520119	219543	506693	1.04516e+06	9524.54
23	B11	14	790142	305032	703384	1.42905e+06	6122.83
24	B12	14	1.47318e+06	510281	1.08116e+06	2.28148e+06	15149.3
25	C1	14	900479	318606	669571	1.51215e+06	32987.6
26	C2	14	845583	315187	691968	1498447	29754.3
27	C3	14	756005	302180	691565	1.43267e+06	7566.8
28	C4	14	755725	309086	733582	1.46467e+06	7320.91
29	C5	14	750857	298922	699826	1.35555e+06	13305.9
30	C6	14	657661	270822	651533	1.27237e+06	7683.32
31	C7	14	666630	275734	651235	1.25445e+06	7736.65
32	C8	14	654344	264139	637065	1.23117e+06	3586.91
33	C9	14	585604	233957	577257	1.12777e+06	678.947
34	C10	14	707644	265187	639715	1.2523e+06	7203.08
35	C11	14	1.00161e+06	361677	823587	1.66951e+06	8858.88
36	C12	14	852950	318152	654895	1.54626e+06	9602.78
37	D1	14	535400	211727	488589	1.07038e+06	6717.64
38	D2	14	840042	294610	646988	1.33681e+06	12931.5
39	D3	14	780239	309651	719635	1.45053e+06	8079.79
40	D4	14	809274	322205	774155	1.501e+06	5497.54
41	D5	14	771867	314446	775392	1.46146e+06	6271.12
42	D6	14	701159	283755	693662	1.30521e+06	3051.94
43	D7	14	667696	270645	658506	1.26156e+06	8423.74
44	D8	14	627089	252823	613560	1.18158e+06	6089.12
45	D9	14	783018	305168	737338	1.38501e+06	9824.49
46	D10	14	796690	304386	711996	1.4009e+06	7006.95
47	D11	14	666298	256035	566775	1.23827e+06	5084.38
48	D12	14	539473	201683	436623	989558	4751.71
49	E1	14	518347	233278	558959	1.25225e+06	7119.1
50	E2	14	612262	267437	647841	1.34927e+06	5590.05
51	E3	14	609246	265567	656185	1.3028e+06	15611.8
52	E4	14	666731	303478	766438	1439687	5352.67
53	E5	14	616488	285280	737926	1.36977e+06	23061
54	E6	14	637385	291749	750916	1.379e+06	12159.4
55	E7	14	683615	318608	804150	1.50571e+06	11691.1
56	E8	14	749167	352863	870708	1.66206e+06	5151.31
57	E9	14	729797	382280	830616	1537006	9184.33
58	E10	14	704482	307228	749731	1.48205e+06	8163.07
59	E11	14	632005	257945	620362	1.28025e+06	15198.4
60	E12	14	355325	163118	390114	896373	1432.55
61	F1	14	729206	298656	682196	1.50713e+06	40583.9
62	F2	14	791180	313053	720393	1.51814e+06	10279.2
63	F3	14	621105	277357	680000	1.39071e+06	6262.25
64	F4	14	597312	264760	643917	1.27184e+06	5804.65
65	F5	14	630344	285816	709946	1.34511e+06	5664.08
66	F6	14	674055	310218	773147	1.46418e+06	4431.76
67	F7	14	707574	319537	753285	1.44369e+06	16364.4
68	F8	14	679802	322556	785120	1.54572e+06	6305.28
69	F9	14	664416	306848	762554	1.52244e+06	-2163.37
70	F10	14	644735	276697	685172	1.37197e+06	7706.7
71	F11	14	885614	321707	763532	1.5104e+06	8815.18
72	F12	14	715060	273060	644110	1.37881e+06	11003.3
73	G1	14	899559	343738	778238	1.78686e+06	11170.5
74	G2	14	641360	256664	595096	1.32933e+06	11730.7
75	G3	14	493354	241570	597670	1.24068e+06	8283.08
76	G4	14	119015	15979.8	19154	14450.2	5865.86
77	G5	14	137603	17807	14376.7	14392.9	2614.62
78	G6	14	135417	17168.6	15056.2	15084	8708.11
79	G7	14	129007	18319.8	14619.3	15119	5392.38
80	G8	14	125832	17732.5	15757.7	14933.8	4614.41
81	G9	14	203656	27206.5	21887.9	20907.2	11019.3
82	G10	14	178979	22597.4	16197	17278.2	4549.74
83	G11	14	184134	21353.4	16014	16974.9	9811.06
84	G12	14	167571	18649.4	16577.1	16738.8	4435.34
85	H1	14	254968	31740.3	18390.4	22033.2	6031.01
86	H2	14	132081	15236.7	7750.59	10921.6	1715.73
87	H3	14	137388	19061.7	18799.7	15441.1	20911.2
88	H4	14	140294	17251.4	13600.1	11523.5	4330.43
89	H5	14	194775	24034.9	23883.3	17737.4	6621.86
90	H6	14	166463	20652.4	14605.7	14848	54802
91	H7	14	175572	22684.6	19515.9	17520.6	4655.01
92	H8	14	152261	17868.5	11728.4	12912.8	3209.69
93	H9	14	190159	24875.1	18830.2	22182.2	8780.5
94	H10	14	232215	28242.8	18242.7	20757.8	5353.98
95	H11	14	209400	24936.1	19433.9	18708.8	6968.82
96	H12	14	402557	63669.7	45899.2	61154.6	26558.7
1	A1	15	852748	321664	632317	1529011	43858.1
2	A2	15	738074	335486	629289	1.32104e+06	8321.5
3	A3	15	684626	266298	591969	1.26459e+06	7812.43
4	A4	15	694744	268019	600066	1.24288e+06	7426.92
5	A5	15	681077	263482	596128	1.22236e+06	6034.98
6	A6	15	602667	246699	562432	1.16615e+06	10584.4
7	A7	15	564937	238145	557348	1.14839e+06	6805.34
8	A8	15	645039	252080	573669	1.13882e+06	12874.2
9	A9	15	562312	219757	511579	1.0515e+06	4376.5
10	A10	15	548675	220517	510012	1.06473e+06	13078.5
11	A11	15	537707	211016	465355	1.00068e+06	2058.46
12	A12	15	1.13357e+06	369523	742304	1.53569e+06	15185.4
13	B1	15	728790	287607	601562	1.42476e+06	19691
14	B2	15	775107	282021	604340	1.33686e+06	7403.86
15	B3	15	678869	273359	613092	1.31143e+06	9658.72
16	B4	15	712165	281737	653947	1.31871e+06	7070.5
17	B5	15	652263	259425	613295	1.22251e+06	9819.58
18	B6	15	611431	254369	595148	1.18403e+06	4448.31
19	B7	15	592241	250243	583142	1.1711e+06	10268.6
20	B8	15	554776	236337	573939	1.1352e+06	5256.65
21	B9	15	598456	237322	557141	1.12855e+06	4397.88
22	B10	15	530983	219342	506240	1048001	11023.2
23	B11	15	813463	307405	705595	1.43287e+06	6329.42
24	B12	15	1.53625e+06	524944	1.08555e+06	2286078	16133.1
25	C1	15	903739	318387	671986	1.51535e+06	30965.9
26	C2	15	847067	315488	693288	1.50435e+06	29738.2
27	C3	15	754058	302925	693290	1.43326e+06	6652.81
28	C4	15	759415	309086	738158	1.46829e+06	6714.66
29	C5	15	748130	301747	700176	1358940	13888
30	C6	15	660295	270008	652134	1.27643e+06	8214.07
31	C7	15	667445	279515	652533	1.25539e+06	7787.28
32	C8	15	652660	263891	637313	1232643	5106.8
33	C9	15	587117	235074	577639	1.13079e+06	2352.68
34	C10	15	706282	267420	640279	1.25571e+06	7247.16
35	C11	15	1.00601e+06	363911	827179	1.67483e+06	10863.1
36	C12	15	854025	317898	655104	1.55018e+06	8646.04
37	D1	15	534985	212909	490567	1.07323e+06	6991.87
38	D2	15	841084	295590	650208	1.33969e+06	11562.5
39	D3	15	782004	313100	723458	1.45019e+06	8515.84
40	D4	15	812252	323412	775177	1.50205e+06	3787.77
41	D5	15	773544	313789	777035	1.46237e+06	6897.17
42	D6	15	705182	283679	697639	1.30602e+06	1418.85
43	D7	15	669037	272144	662865	1.26301e+06	3917.23
44	D8	15	631982	253012	615351	1.18433e+06	6170.33
45	D9	15	786675	305584	738502	1.38839e+06	6041.69
46	D10	15	800627	303757	712539	1.40257e+06	8148.71
47	D11	15	667773	255198	568216	1.24154e+06	3546.93
48	D12	15	539347	203330	438794	992601	4619.93
49	E1	15	518452	233769	559093	1.25499e+06	6832.22
50	E2	15	614568	269642	650008	1.35198e+06	5716.35
51	E3	15	610176	267584	657951	1.3072e+06	16048.3
52	E4	15	667789	307467	769610	1.44392e+06	7688.44
53	E5	15	617412	287078	739374	1372056	22269.9
54	E6	15	641499	293893	752476	1.38288e+06	12379
55	E7	15	687421	319275	807219	1.50802e+06	8293.91
56	E8	15	754051	354253	870876	1667280	6520
57	E9	15	733448	383008	834281	1.54191e+06	9278.95
58	E10	15	706953	307972	751652	1.48096e+06	9548.96
59	E11	15	635471	258715	620211	1284766	15564.2
60	E12	15	356068	164373	392171	898303	1241.65
61	F1	15	730809	299846	682502	1.51222e+06	40460.2
62	F2	15	790979	313706	723665	1.52356e+06	10105.4
63	F3	15	622271	278465	678775	1.39048e+06	6081.94
64	F4	15	597550	266147	644718	1.27493e+06	5962.08
65	F5	15	632915	284992	710523	1.34777e+06	5076.91
66	F6	15	675687	313485	775697	1.46957e+06	3701.47
67	F7	15	708664	321569	753996	1446040	16310
68	F8	15	678627	322652	789555	1.54981e+06	5645.81
69	F9	15	666216	306671	764998	1.52521e+06	-341.551
70	F10	15	646347	278786	688961	1.37536e+06	6995.48
71	F11	15	886154	324737	766538	1.51299e+06	8606.32
72	F12	15	715963	273955	642479	1382312	10238.6
73	G1	15	903462	345944	780412	1.7921e+06	11230.5
74	G2	15	643814	257801	596657	1.33486e+06	11976.7
75	G3	15	496119	241396	599893	1.24229e+06	8692
76	G4	15	118210	15263.1	20833.1	14365.8	6360.14
77	G5	15	137810	16774.2	16099.1	12827.6	2403.25
78	G6	15	135648	18685.7	16038.4	16116	7951.37
79	G7	15	130283	17637	14087	14781.4	5030.74
80	G8	15	125489	16292	12972.4	15190.9	5998.44
81	G9	15	203626	28129.8	23026.2	20554.6	12404
82	G10	15	176999	21570.8	16655.2	16274.2	3624.26
83	G11	15	184543	21201.5	15577.4	17298	9527.43
84	G12	15	169539	16804.7	16667.5	15339.7	5051.09
85	H1	15	257432	31849.7	17397.1	21748.7	5372.23
86	H2	15	130475	14488.5	7318.67	10928.8	2370.84
87	H3	15	138926	18924.7	18884.6	15894.8	20362.2
88	H4	15	141626	18065.6	12131.5	10961.3	4128.27
89	H5	15	196500	24038	23738.5	18173.2	5027.83
90	H6	15	165239	20760	12900.6	14803.8	54203.9
91	H7	15	175016	22648.3	19283	16110.6	4335.33
92	H8	15	152445	18309.8	11366.6	12494	3348.71
93	H9	15	188462	25064.3	18483	20333.4	8946.1
94	H10	15	232507	28925.3	18260.7	19907	5290.69
95	H11	15	207828	24780.3	18701.1	20022.2	7786.19
96	H12	15	405722	66856.2	46059.7	60859.3	26301.9
1	A1	16	854445	322995	626799	1.52416e+06	43098.9
2	A2	16	776332	342490	625183	1.3172e+06	8929.48
3	A3	16	714235	266630	585854	1.25934e+06	7806.73
4	A4	16	727842	272924	594820	1.23817e+06	6954.91
5	A5	16	717969	267063	590370	1217758	5268.23
6	A6	16	627562	248262	558145	1.1605e+06	10253.7
7	A7	16	614536	241966	554182	1.14322e+06	4801.03
8	A8	16	651343	250910	567535	1.13258e+06	11109.1
9	A9	16	592127	222496	505783	1.04715e+06	4665.69
10	A10	16	569397	221132	504971	1060379	11765.5
11	A11	16	563872	213005	458954	993482	2014.98
12	A12	16	1.21187e+06	380084	733260	1.53001e+06	15063.8
13	B1	16	734419	285612	596817	1418908	17122.4
14	B2	16	805121	284930	600833	1.33163e+06	8326.87
15	B3	16	704014	272674	610759	1.30725e+06	8055.63
16	B4	16	745067	283944	647906	1.31386e+06	5652.74
17	B5	16	676262	263015	608227	1.21673e+06	7719.45
18	B6	16	636312	255228	591614	1.18008e+06	4639.39
19	B7	16	634516	254256	579292	1.16542e+06	8983.25
20	B8	16	563914	237308	570085	1.12955e+06	4932.97
21	B9	16	628470	240117	555152	1.12266e+06	4565.54
22	B10	16	551040	220256	500144	1.04254e+06	11312.7
23	B11	16	853914	310023	697531	1.42533e+06	7551
24	B12	16	1645301	535714	1077964	2.27623e+06	15952.4
25	C1	16	894931	317390	666613	1.51021e+06	31546.8
26	C2	16	840847	313739	688304	1.49859e+06	31596.8
27	C3	16	747854	299647	687496	1.42877e+06	7183.37
28	C4	16	750923	306081	727709	1.46135e+06	5356.3
29	C5	16	745151	298841	693748	1.35194e+06	12656.1
30	C6	16	652759	271576	648268	1.26765e+06	8051.27
31	C7	16	660435	276845	646180	1.24809e+06	7170.26
32	C8	16	651311	264286	633117	1.22874e+06	6718.04
33	C9	16	584755	234430	570230	1.12383e+06	2240.6
34	C10	16	703647	266667	635024	1.24908e+06	5569.84
35	C11	16	993624	363009	821305	1.66274e+06	8898.02
36	C12	16	849380	315233	652087	1.54419e+06	8303.49
37	D1	16	531364	210142	486599	1.06778e+06	6968.61
38	D2	16	833203	292191	644230	1.33512e+06	12044
39	D3	16	774797	309094	716008	1.4441e+06	8592.06
40	D4	16	806300	320286	770314	1.49353e+06	5180.09
41	D5	16	769015	314225	768942	1.45296e+06	6838.47
42	D6	16	697431	282609	690043	1.30052e+06	840.657
43	D7	16	661439	267505	660016	1.25771e+06	6550.67
44	D8	16	622493	251542	607336	1.17955e+06	6178.08
45	D9	16	779262	304138	733659	1381236	7188.29
46	D10	16	792412	303046	709856	1.39588e+06	8620.21
47	D11	16	663447	256066	562952	1.23379e+06	5385.44
48	D12	16	534736	201579	434653	987121	5478.98
49	E1	16	513666	232892	553505	1.24835e+06	6369.97
50	E2	16	608985	268546	644197	1.34725e+06	5016.29
51	E3	16	604004	264433	651459	1.2999e+06	15748.2
52	E4	16	663460	302152	762815	1.43771e+06	7363.68
53	E5	16	617605	287379	733170	1.36337e+06	23365.1
54	E6	16	636861	292104	744361	1.37582e+06	13189.8
55	E7	16	684822	315027	798921	1.50065e+06	9246.87
56	E8	16	748943	353874	866114	1.65783e+06	4223.72
57	E9	16	727803	382215	830727	1.53438e+06	8980.5
58	E10	16	701704	305298	740550	1.4772e+06	8155.09
59	E11	16	631267	259965	617125	1.27714e+06	16225.8
60	E12	16	354446	163700	386051	895285	1430.77
61	F1	16	726422	298458	678703	1.5062e+06	40758.8
62	F2	16	784702	311936	714881	1.51602e+06	8910.03
63	F3	16	620377	275327	672597	1.38566e+06	5922.53
64	F4	16	592487	264862	639673	1.27028e+06	6337.1
65	F5	16	626214	285378	704220	1.33965e+06	5474.19
66	F6	16	669158	309521	769458	1.4635e+06	5902.49
67	F7	16	705380	320424	747994	1.44092e+06	15820.5
68	F8	16	675327	322824	784348	1544924	5807.9
69	F9	16	661229	306601	758460	1.51827e+06	-474.556
70	F10	16	643101	277229	680068	1.36999e+06	6784.38
71	F11	16	879168	322394	758193	1506073	8034.61
72	F12	16	710951	273223	639140	1.3747e+06	9560.47
73	G1	16	896072	343851	774560	1.78371e+06	10770.8
74	G2	16	638466	257485	592371	1.32794e+06	10134.4
75	G3	16	490170	242244	594558	1.23843e+06	8282.24
76	G4	16	115669	16837.1	20097.8	14606.9	7478.88
77	G5	16	136149	16915.2	14689.2	12488.4	3873
78	G6	16	133839	17476.7	14838	15298.2	7324.39
79	G7	16	129858	18426.2	14739.7	14224.8	5124.07
80	G8	16	123547	16474.4	14257.4	15475.8	5315.26
81	G9	16	203304	27150.4	21951.7	21331.3	10316.3
82	G10	16	177594	22144.4	16224.9	15867.1	3371.87
83	G11	16	181720	21868.7	16803.4	17013.4	10480.9
84	G12	16	165949	18176.5	16191.3	15765.7	4378.73
85	H1	16	253533	31750.5	16180.9	22215.6	6307.07
86	H2	16	129744	14715.2	7745.72	11114.5	2216.07
87	H3	16	137534	18181.9	18691.8	14575.7	20894.1
88	H4	16	138341	16880	12533.5	11944.7	3089.48
89	H5	16	193288	23712.6	24272.4	17962.4	6964.34
90	H6	16	163699	20442.4	11769	13371.2	53798.2
91	H7	16	174342	22826	18631.5	17014.8	4914.28
92	H8	16	149514	18540.9	12702.5	12969.4	4254.78
93	H9	16	188861	23526.5	18300.8	20492	9806.55
94	H10	16	231603	27150.3	18665.1	20454.1	4168.15
95	H11	16	207056	23738.4	20639.3	19771.6	7976.63
96	H12	16	404185	66757.1	45373.4	61492.7	27095.6
1	A1	17	895887	329856	638688	1.5426e+06	43639.8
2	A2	17	873128	355049	634589	1.33457e+06	7396.61
3	A3	17	794088	280052	599498	1.27727e+06	7733.86
4	A4	17	820230	284110	607239	1.2542e+06	6924.07
5	A5	17	814706	279892	601553	1.23208e+06	5871.67
6	A6	17	696437	259430	567480	1.1759e+06	10449.5
7	A7	17	733296	257885	563506	1.15742e+06	4522.59
8	A8	17	686640	259072	576557	1148094	11990.1
9	A9	17	676484	236466	517099	1.05975e+06	4733.62
10	A10	17	631751	233356	512631	1.07353e+06	13759
11	A11	17	646545	226598	467458	1.00857e+06	2548.18
12	A12	17	1.40443e+06	412052	751407	1.55097e+06	16185.1
13	B1	17	771112	293139	610357	1437679	18970.7
14	B2	17	894152	299519	610002	1.34866e+06	8440.1
15	B3	17	773614	286043	622187	1.32493e+06	8629.96
16	B4	17	830299	296808	659056	1.33095e+06	7254.32
17	B5	17	742492	271663	617390	1233260	7763.2
18	B6	17	705502	264557	598693	1.19543e+06	5100.06
19	B7	17	730052	265720	590553	1.18369e+06	9029.03
20	B8	17	596118	242697	581666	1.14438e+06	5430.32
21	B9	17	701657	251238	564756	1.1362e+06	4996.53
22	B10	17	606402	228734	510268	1.05555e+06	10768.7
23	B11	17	959763	328537	713066	1.44743e+06	7332.71
24	B12	17	1.91065e+06	577620	1.09482e+06	2.30878e+06	17633.1
25	C1	17	913106	321400	679812	1529674	32701.8
26	C2	17	858294	320488	700058	1515375	31217.3
27	C3	17	760617	304645	699174	1.44517e+06	7412.65
28	C4	17	766221	310715	740268	1.47998e+06	6670.46
29	C5	17	760117	304430	706211	1.37138e+06	12447.8
30	C6	17	664908	274979	657190	1.28439e+06	6654.62
31	C7	17	676422	279566	656796	1264632	9466.86
32	C8	17	659877	267698	642450	1244351	5508.31
33	C9	17	596458	237194	581844	1.13732e+06	878.955
34	C10	17	716457	269077	645709	1266894	5726.67
35	C11	17	1017167	366052	832837	1.68923e+06	10480.7
36	C12	17	866997	321497	663613	1.56692e+06	9718.11
37	D1	17	542286	214021	494607	1.08434e+06	6823.64
38	D2	17	848054	298202	656298	1.35121e+06	11772.4
39	D3	17	790813	313506	729353	1.46278e+06	8637.93
40	D4	17	821411	326060	783245	1.51259e+06	4222.5
41	D5	17	780848	318008	780406	1.47118e+06	8169.09
42	D6	17	710924	284233	702196	1.31819e+06	3042.39
43	D7	17	672889	275519	666797	1.27054e+06	10230.3
44	D8	17	632812	255320	622126	1.19471e+06	8751.29
45	D9	17	797946	307791	749468	1.39754e+06	6035.08
46	D10	17	804011	304803	719827	1.4141e+06	7864.39
47	D11	17	673307	258523	571793	1.25225e+06	4915.88
48	D12	17	546969	205985	441867	1.00183e+06	5634.63
49	E1	17	523931	235980	564997	1.26562e+06	6149.41
50	E2	17	620272	271814	655351	1.36359e+06	5975.05
51	E3	17	616692	269155	662206	1316456	15009.3
52	E4	17	677648	310942	775492	1.45535e+06	6482.01
53	E5	17	626229	290294	747394	1.38338e+06	21295.4
54	E6	17	646114	299814	759544	1.39284e+06	13550.7
55	E7	17	697168	323432	808633	1.51824e+06	7814.66
56	E8	17	761367	359950	879906	1.68114e+06	5061.41
57	E9	17	745144	389270	845987	1.5562e+06	11587.7
58	E10	17	717196	311869	756767	1.49489e+06	6551.22
59	E11	17	643499	262969	627217	1.29547e+06	16728.2
60	E12	17	361871	165341	395541	907749	1180.94
61	F1	17	738908	303494	690896	1.52676e+06	41207.2
62	F2	17	800181	315943	729079	1.53349e+06	10452
63	F3	17	632353	279705	684027	1.40438e+06	6809.11
64	F4	17	604516	267807	649439	1.28493e+06	6505.14
65	F5	17	639516	289760	717962	1.35747e+06	7448.01
66	F6	17	684606	315265	783369	1.48112e+06	4864.32
67	F7	17	720252	323555	763186	1.45858e+06	15335.2
68	F8	17	688390	327755	797507	1.56361e+06	6652.58
69	F9	17	674488	310292	771811	1.53841e+06	-856.411
70	F10	17	656312	280610	696174	1.38632e+06	7064.01
71	F11	17	894313	324510	770687	1.52448e+06	8806.1
72	F12	17	725717	275422	647166	1.39621e+06	9075.37
73	G1	17	914578	349885	790038	1.80933e+06	12755.9
74	G2	17	650489	261256	602817	1.34765e+06	11559.3
75	G3	17	499988	244244	606064	1.25421e+06	8113.44
76	G4	17	121215	16223.9	19821.7	14797.8	8069.71
77	G5	17	140010	17590.2	15618.9	12960.5	3441.21
78	G6	17	135851	18302.9	16205.1	15828.4	8106.28
79	G7	17	131948	18948.6	14144.1	15518.8	6643.62
80	G8	17	127623	17821.7	13927.2	16181	4560.51
81	G9	17	205182	28564.6	23902.5	21965.8	11370.4
82	G10	17	181825	22235.2	16720.7	17472.7	3516.06
83	G11	17	187355	22481.8	17131.2	17516.1	8768.67
84	G12	17	170575	18950.6	16354.9	16148.9	4615.89
85	H1	17	262250	32154	17043.8	21996.9	5606.32
86	H2	17	134653	15488.3	7605.69	11479	1934.56
87	H3	17	141833	18144.2	18773	15713.5	21129.3
88	H4	17	140491	17877.9	13168.9	12160.5	3424.33
89	H5	17	199234	24399.3	24408.1	17950.3	6233.02
90	H6	17	166964	20055.1	11893.5	14421.5	53691
91	H7	17	177840	22390.9	18273.1	18189.4	4237.18
92	H8	17	153480	18041.8	12237.3	13177	3414.25
93	H9	17	192148	24870.2	19449.3	20463.6	9589.7
94	H10	17	233550	27912.6	18876	20240.4	4944.47
95	H11	17	211595	25823.3	19225	20570.7	7819.38
96	H12	17	413452	65186.7	47899.4	63338.1	26428.8
1	A1	18	932601	336023	636935	1.53944e+06	44087.8
2	A2	18	1.02888e+06	376265	633299	1.33237e+06	7171.72
3	A3	18	918347	295872	594397	1.2743e+06	6957.05
4	A4	18	968196	301754	604869	1.25132e+06	7433.58
5	A5	18	971408	296401	601195	1.23051e+06	6327.02
6	A6	18	807733	270021	567820	1.17295e+06	9896.04
7	A7	18	930503	277773	561071	1.15434e+06	5475.22
8	A8	18	733146	262366	575594	1.14435e+06	11742.7
9	A9	18	818438	249638	513763	1.05886e+06	5064.97
10	A10	18	728769	243261	513945	1.07245e+06	12507.8
11	A11	18	778900	244710	466179	1.00499e+06	1677.02
12	A12	18	1.70257e+06	458590	744387	1.54717e+06	15697.6
13	B1	18	806789	298494	606547	1.4376e+06	18759.1
14	B2	18	1.02717e+06	316484	606623	1346257	8449.22
15	B3	18	877649	296135	618824	1.32072e+06	9077.08
16	B4	18	967256	310919	656422	1326293	7104.57
17	B5	18	850418	283170	617436	1.22764e+06	7043.03
18	B6	18	812016	275646	599297	1.19144e+06	4110.19
19	B7	18	890957	281406	584996	1.17757e+06	8303.6
20	B8	18	639299	247868	578840	1.13874e+06	5817.34
21	B9	18	826210	261983	564394	1.13264e+06	4737.24
22	B10	18	692557	239428	508789	1052877	10508.4
23	B11	18	1.12579e+06	349529	710142	1.44222e+06	8764.8
24	B12	18	2345164	638519	1.09298e+06	2.30218e+06	16024.8
25	C1	18	911533	320880	676934	1.52663e+06	32485.4
26	C2	18	858275	319959	695804	1.51234e+06	31171.8
27	C3	18	758751	302748	694569	1.43832e+06	6917.84
28	C4	18	766078	310518	739128	1.47498e+06	7067.84
29	C5	18	756650	306393	701921	1.36137e+06	13058.9
30	C6	18	663366	272551	654160	1.28007e+06	7881.8
31	C7	18	675531	278967	656183	1.25747e+06	7705.66
32	C8	18	659320	263099	642154	1.23868e+06	6054.48
33	C9	18	597231	233996	579877	1.13426e+06	2854.25
34	C10	18	715606	270852	645379	1.26266e+06	6551.83
35	C11	18	1.01709e+06	366284	829456	1.68267e+06	9365.48
36	C12	18	866906	323292	661611	1.55944e+06	9655.02
37	D1	18	542196	214256	492630	1.07866e+06	6764.89
38	D2	18	848334	298615	652236	1.34621e+06	11600.7
39	D3	18	786552	314501	725691	1.45815e+06	6576.64
40	D4	18	821073	323947	779994	1.50784e+06	5340.06
41	D5	18	781915	317747	775309	1.46933e+06	6607.82
42	D6	18	706945	285018	696500	1.3097e+06	3861.22
43	D7	18	672924	274732	667908	1.26686e+06	5921.85
44	D8	18	632801	254539	619873	1.18919e+06	7737.28
45	D9	18	794455	307446	746300	1.39512e+06	6684.56
46	D10	18	804153	305142	719455	1.4108e+06	7619.39
47	D11	18	674640	257720	570626	1.24791e+06	4282.81
48	D12	18	544354	205816	440651	997708	5038.45
49	E1	18	523393	236050	563376	1.2613e+06	6798.6
50	E2	18	623464	271220	653179	1.36273e+06	5420.36
51	E3	18	617629	269703	659903	1.31284e+06	14795
52	E4	18	678349	307041	772783	1.44956e+06	5748.32
53	E5	18	625950	287878	742276	1.37774e+06	22936
54	E6	18	649488	296423	757769	1.38842e+06	14759.2
55	E7	18	696698	322739	813666	1.51398e+06	9006.38
56	E8	18	763544	356466	876148	1.67577e+06	4413.5
57	E9	18	742919	384691	838427	1.54774e+06	11073.8
58	E10	18	715368	312238	753270	1492841	8242.92
59	E11	18	638657	259391	621695	1.29209e+06	16852.5
60	E12	18	360876	165628	393021	903119	1759.84
61	F1	18	739188	302118	688026	1.52335e+06	41112.9
62	F2	18	800265	316322	727240	1.53048e+06	9986.07
63	F3	18	631148	280069	682773	1.39824e+06	5880.24
64	F4	18	603373	268224	647962	1.28157e+06	6115.1
65	F5	18	637355	289669	714596	1.35418e+06	6320.35
66	F6	18	684497	314347	780025	1.4765e+06	4042.9
67	F7	18	719526	325063	759337	1.45625e+06	15626.1
68	F8	18	686933	324877	792031	1.55825e+06	6355.28
69	F9	18	676705	310805	769490	1.5331e+06	-2321.23
70	F10	18	655797	280512	694110	1.38512e+06	6914.09
71	F11	18	890753	326312	767063	1.5208e+06	7761.5
72	F12	18	723526	273770	646563	1.38947e+06	10123.7
73	G1	18	912503	349683	787296	1.80568e+06	12105.6
74	G2	18	648395	259515	601808	1.34384e+06	11968.6
75	G3	18	498719	244601	602793	1.24982e+06	7412.52
76	G4	18	119110	15222.5	21116.2	14601	6949.11
77	G5	18	137031	17464.8	15288.7	13246.6	2558.04
78	G6	18	135856	17780.8	16171.3	16225.8	6830.64
79	G7	18	130520	19544	14663.7	14976.4	5369.12
80	G8	18	126361	17657.1	14120.8	14854.8	5062.68
81	G9	18	205381	27947.1	21774	20499.2	11854.8
82	G10	18	180593	21535.2	17973.8	17039.4	4356.54
83	G11	18	186918	21507.6	16797.8	17795.1	10118.8
84	G12	18	168625	17844.7	16824.3	16371.6	5235.8
85	H1	18	259024	31846.8	17245.3	22384.2	6684.5
86	H2	18	133795	14853.3	7412.03	10955.1	2873.86
87	H3	18	141145	18219	18038.1	15626.5	20929.5
88	H4	18	140161	18093	12293.9	11721.2	3354.03
89	H5	18	199199	24603.7	23703.8	18366	6579.4
90	H6	18	163583	20189.6	11978	13474.4	54106.9
91	H7	18	175939	23272.9	19390.7	17550.2	4242.34
92	H8	18	152334	19621	12089.9	13604.8	3504.32
93	H9	18	189866	24197.5	19409.3	21624.8	8518.98
94	H10	18	234608	28825.8	19459.4	20510.8	5954.71
95	H11	18	208839	23541	18051.7	19727.5	6259.79
96	H12	18	411175	66929.6	47248	63189.2	26517.3
1	A1	19	1.01944e+06	351036	637806	1.54317e+06	44544.1
2	A2	19	1.32124e+06	418651	635458	1335433	8156.12
3	A3	19	1.1581e+06	324568	595825	1.27564e+06	8297.66
4	A4	19	1.24279e+06	333345	604788	1.2546e+06	6692.54
5	A5	19	1.26147e+06	330538	601176	1.23264e+06	6276.56
6	A6	19	1015295	293771	567436	1176685	11849.9
7	A7	19	1.28679e+06	317551	560538	1.15413e+06	4167.36
8	A8	19	824926	273335	576008	1.14546e+06	11710.7
9	A9	19	1.07832e+06	279751	517314	1.05978e+06	4302.22
10	A10	19	912093	265729	513472	1.0736e+06	13017.3
11	A11	19	1.02134e+06	280372	466957	1.01018e+06	1149.21
12	A12	19	2.25236e+06	540730	748325	1.54985e+06	14575
13	B1	19	889208	309865	608833	1.43982e+06	17839
14	B2	19	1.2867e+06	347697	610379	1.3498e+06	9034.55
15	B3	19	1.08043e+06	319103	618889	1322529	8367.87
16	B4	19	1.22589e+06	340527	657408	1.3303e+06	5143.82
17	B5	19	1060130	305642	618354	1.2315e+06	8215.73
18	B6	19	1.01705e+06	297576	600466	1.19375e+06	4568.61
19	B7	19	1.19014e+06	311290	588419	1.1809e+06	7319.08
20	B8	19	726226	254968	579974	1.14202e+06	6528.68
21	B9	19	1.05925e+06	288597	563137	1139778	6960.82
22	B10	19	854505	258365	508957	1.05481e+06	10439.7
23	B11	19	1.4505e+06	389449	711669	1.44408e+06	6494.66
24	B12	19	3.13581e+06	746669	1.09939e+06	2.31245e+06	14816.9
25	C1	19	912560	322080	677449	1.53127e+06	32839.1
26	C2	19	862202	320318	697502	1.51523e+06	30177
27	C3	19	761555	302638	696040	1.4429e+06	7675.98
28	C4	19	774642	311772	740314	1.4755e+06	5535.85
29	C5	19	763049	303781	703823	1.36604e+06	13023.1
30	C6	19	667826	274259	657648	1.28485e+06	8617.41
31	C7	19	682584	282002	656212	1.2632e+06	7897.24
32	C8	19	660640	265304	642742	1.24088e+06	5394.75
33	C9	19	601069	235487	579372	1138066	3237.32
34	C10	19	719382	269449	647643	1.26548e+06	6280.73
35	C11	19	1.02057e+06	365745	832650	1.68488e+06	10082.1
36	C12	19	869658	322820	663170	1.56431e+06	8131.39
37	D1	19	540496	212652	494687	1.0826e+06	7578.16
38	D2	19	848760	299209	652047	1.34926e+06	14444.8
39	D3	19	789810	312614	725682	1.4616e+06	8628.51
40	D4	19	824766	325626	780771	1.51315e+06	4541.5
41	D5	19	787365	317065	777158	1.47004e+06	4517.98
42	D6	19	712835	283656	696806	1.31288e+06	2487.65
43	D7	19	674248	270755	669266	1.26952e+06	5403.11
44	D8	19	636107	256576	616104	1.19164e+06	6163.92
45	D9	19	798669	311206	748059	1.39965e+06	6662.78
46	D10	19	811290	306658	717450	1.41358e+06	7424.51
47	D11	19	673848	259729	571926	1.25182e+06	5342.06
48	D12	19	549687	205584	440954	1002174	5124.04
49	E1	19	523800	237351	563723	1.2649e+06	7467.64
50	E2	19	627519	271102	654557	1.36353e+06	5263.8
51	E3	19	619565	269721	660726	1.31572e+06	16332
52	E4	19	679013	308255	772499	1.45256e+06	6734.8
53	E5	19	629518	290954	744489	1.38034e+06	21540.9
54	E6	19	651301	299794	754649	1.39019e+06	11712.2
55	E7	19	704449	325262	814638	1.52004e+06	7732.77
56	E8	19	765370	358741	879352	1.67654e+06	6157.7
57	E9	19	749045	388011	837764	1551016	11010.2
58	E10	19	722205	310557	753821	1.49495e+06	9675.18
59	E11	19	642686	261451	625472	1.29587e+06	14798.9
60	E12	19	365193	165653	394350	907015	1006.13
61	F1	19	738618	302406	690072	1.52671e+06	40982.9
62	F2	19	804575	318074	727342	1.53471e+06	9533.43
63	F3	19	633434	280729	684265	1.4025e+06	5515.91
64	F4	19	606558	270432	647047	1.28328e+06	6961.54
65	F5	19	641140	287422	715548	1.35727e+06	6243.06
66	F6	19	690013	315349	780559	1.47693e+06	4910.68
67	F7	19	726841	323155	760788	1.45761e+06	15630.3
68	F8	19	692163	327066	794479	1.56477e+06	6769.27
69	F9	19	681128	309996	769628	1.53671e+06	-1112.47
70	F10	19	657464	281647	694840	1.38581e+06	6847.34
71	F11	19	893336	326013	769729	1.52482e+06	8986.34
72	F12	19	724329	274868	645682	1.39142e+06	9872.16
73	G1	19	911794	348458	788640	1.81099e+06	11409.5
74	G2	19	649659	262221	601740	1.34761e+06	11959.3
75	G3	19	499085	243774	604596	1.25503e+06	8699.57
76	G4	19	119541	15867.2	21280.8	14108	6207.79
77	G5	19	137714	16807.9	15273.2	13553	3596.11
78	G6	19	135839	18454.6	15160.4	15975.6	7799.82
79	G7	19	132125	18788.4	15095.2	14455.8	5918.78
80	G8	19	124981	17922.1	13919	14619.3	5799.61
81	G9	19	205192	27124.4	22550.9	21598.1	11753.3
82	G10	19	181260	23117.2	16082.2	17343.8	2911.92
83	G11	19	184846	22145.6	17353.1	17393.3	9022.6
84	G12	19	167425	18428.8	17760.8	16305	3820.94
85	H1	19	259042	31458.2	17140.5	22145.8	5695.87
86	H2	19	132097	16327.4	7646.72	11268.6	2920.41
87	H3	19	141634	17983.7	18493.2	15489.4	20412.8
88	H4	19	141905	17120.7	12641.2	11482.5	2982.8
89	H5	19	196006	22847.9	22985.8	16943.6	6862.8
90	H6	19	165124	21190.3	12307.7	14027.3	52282.6
91	H7	19	174941	23250.4	18504.5	16859.5	3500.03
92	H8	19	152214	18250.7	11550.4	13758.4	2853.69
93	H9	19	191754	23193.3	18870.3	20486.9	9049.8
94	H10	19	235941	29688.7	19002.1	19797.9	5507.77
95	H11	19	209165	25137.1	17881.4	19210.3	6823.27
96	H12	19	410940	67044.2	48670.3	63079.2	27720.7
1	A1	20	1.18074e+06	376561	636972	1.54566e+06	44086
2	A2	20	1.82631e+06	486527	636550	1.33782e+06	8699.4
3	A3	20	1.5869e+06	378839	598670	1277669	7031.86
4	A4	20	1.72722e+06	388292	607480	1.25409e+06	8457.64
5	A5	20	1.76928e+06	384254	600877	1.23281e+06	5804.33
6	A6	20	1.386e+06	333568	570101	1.17539e+06	10035.8
7	A7	20	1.87592e+06	384365	563233	1.15682e+06	6141.77
8	A8	20	999039	292671	578500	1.14421e+06	12433.9
9	A9	20	1.52494e+06	333560	517768	1.06114e+06	4702.41
10	A10	20	1.2452e+06	308523	514816	1.07512e+06	12738.9
11	A11	20	1.43598e+06	334225	469467	1009829	1879.75
12	A12	20	3.11852e+06	676763	751080	1.55074e+06	15663.8
13	B1	20	1.04565e+06	331436	609411	1.44229e+06	18962.7
14	B2	20	1.74432e+06	410107	613108	1.35084e+06	9394.29
15	B3	20	1.45479e+06	365013	623258	1.32581e+06	8993.82
16	B4	20	1.68774e+06	389754	659991	1.33112e+06	7832.42
17	B5	20	1.43482e+06	342253	619183	1.23237e+06	6867.41
18	B6	20	1.3892e+06	334132	601939	1.19357e+06	5542.42
19	B7	20	1.70645e+06	363987	591086	1.179e+06	8371.07
20	B8	20	888837	274315	582809	1.14369e+06	5803.71
21	B9	20	1.46353e+06	332227	566197	1.13809e+06	4693.44
22	B10	20	1.15376e+06	293388	513268	1.05679e+06	10562.7
23	B11	20	2.01003e+06	458784	714102	1.44755e+06	9025.37
24	B12	20	4419469	927571	1.10121e+06	2.31024e+06	14344.4
25	C1	20	915606	322985	678736	1.53146e+06	33940.5
26	C2	20	872833	319856	698558	1.51668e+06	31224.3
27	C3	20	766474	304337	698601	1.44149e+06	7535.17
28	C4	20	783166	314156	739805	1.47738e+06	7424.09
29	C5	20	770134	305124	705917	1.36576e+06	12439.8
30	C6	20	673524	274995	656589	1284121	7286.59
31	C7	20	690644	282564	658009	1.26167e+06	7490.11
32	C8	20	665178	265188	643440	1.24369e+06	4788.76
33	C9	20	612207	239020	579961	1.13794e+06	346.718
34	C10	20	721850	270063	645028	1.26599e+06	6193.9
35	C11	20	1.02846e+06	367343	834292	1.68873e+06	9709.55
36	C12	20	876619	325497	663628	1.56433e+06	7850.5
37	D1	20	544627	216269	495443	1.08307e+06	7212.81
38	D2	20	857610	299066	653899	1347488	13012.9
39	D3	20	794608	314256	727024	1.46053e+06	7617.02
40	D4	20	833407	326580	781347	1.5123e+06	4802.31
41	D5	20	793104	318637	776934	1.46802e+06	6234.2
42	D6	20	717933	285785	698193	1.31226e+06	2071.45
43	D7	20	684608	276735	668182	1.26948e+06	6909.22
44	D8	20	643679	257267	618733	1.19207e+06	8442.11
45	D9	20	808283	311840	746089	1.39791e+06	6199.17
46	D10	20	811627	306764	718743	1.41404e+06	6863.32
47	D11	20	677482	259866	572379	1.25174e+06	4327.13
48	D12	20	554484	207549	441227	1.00143e+06	4559.51
49	E1	20	526804	237293	564960	1.26417e+06	6789.26
50	E2	20	640190	275508	656292	1.36531e+06	5497.34
51	E3	20	629651	271315	663211	1.31752e+06	12973.9
52	E4	20	691970	311390	774641	1.45318e+06	6256.03
53	E5	20	634913	290262	743424	1.38017e+06	21650.5
54	E6	20	660422	296770	760082	1.38908e+06	12288.5
55	E7	20	716261	324903	814296	1.51626e+06	8463.11
56	E8	20	782826	360174	878938	1.67665e+06	4618.37
57	E9	20	759415	388098	845444	1.55164e+06	10495.7
58	E10	20	728948	312435	757212	1.49603e+06	7198.91
59	E11	20	647282	262808	625740	1.29612e+06	15877.7
60	E12	20	371346	167557	394393	906466	560.492
61	F1	20	743489	303148	691738	1.52848e+06	40772.5
62	F2	20	815565	320135	729854	1.53649e+06	9912.81
63	F3	20	638562	281895	686406	1.40361e+06	6866.77
64	F4	20	612652	269944	650580	1.28637e+06	7127.4
65	F5	20	649723	289586	715195	1.35597e+06	5400.5
66	F6	20	698847	317948	779674	1.47936e+06	6329.84
67	F7	20	741157	327210	763942	1461701	15882.7
68	F8	20	706857	326999	798717	1.56597e+06	6146.21
69	F9	20	689847	312125	771474	1.53776e+06	-1153.38
70	F10	20	663907	282626	695789	1388104	7233.84
71	F11	20	901381	326188	770985	1.52357e+06	8285.61
72	F12	20	732422	275583	648587	1.39187e+06	10230.6
73	G1	20	911293	348485	790169	1814934	11753.7
74	G2	20	650166	261316	604970	1.34879e+06	11624.3
75	G3	20	500175	244492	608294	1.25429e+06	8089.07
76	G4	20	118437	16537.1	19731.4	14646.2	7604.91
77	G5	20	139116	17501.2	15091.1	13643.5	3563.57
78	G6	20	136432	18911.6	15215.9	15875.1	7746.4
79	G7	20	132118	17712.7	14052.4	14283.5	6357.89
80	G8	20	125437	16869	14969.3	14505.1	4036.07
81	G9	20	205666	27311.5	25106.8	20626.3	12072.7
82	G10	20	180003	21381.5	16334.3	16081	4538.58
83	G11	20	185246	22595	16356.6	17351.9	9314.89
84	G12	20	167149	18256.1	16099.6	15281.7	5501.48
85	H1	20	258600	32420.8	16819.6	22035.3	6002.38
86	H2	20	133053	15851.9	7155.29	10658.5	2482.11
87	H3	20	139968	17650.2	17919.3	15256.5	20669.1
88	H4	20	140776	17449.1	12998.6	11110.3	3949.79
89	H5	20	197330	24563.1	24087.9	18159	6476.81
90	H6	20	165816	19436.2	12463.3	13585.3	52457.9
91	H7	20	177879	23010.4	17718.7	17434.9	5432.22
92	H8	20	151779	17969.6	11689.2	13246.9	3299.56
93	H9	20	191787	23938	19560.2	20989.1	9257.71
94	H10	20	234669	26705.7	18659.9	20302.4	5124.07
95	H11	20	209576	26608.4	18715.1	19241.1	7271.98
96	H12	20	414555	68759.5	47352.8	63619.4	26727.2
1	A1	21	1.48366e+06	422280	637944	1545635	44738.2
2	A2	21	2.60502e+06	593286	638850	1.33725e+06	8043.53
3	A3	21	2.27035e+06	463580	598252	1.2799e+06	7619.38
4	A4	21	2474126	474238	607997	1.25489e+06	8418.75
5	A5	21	2.53601e+06	470290	602831	1.23469e+06	5411.06
6	A6	21	1.99513e+06	400184	570464	1.17767e+06	10503.4
7	A7	21	2.69234e+06	471621	566309	1.15808e+06	5111.81
8	A8	21	1.31377e+06	328243	580016	1.14739e+06	12150.6
9	A9	21	2.20302e+06	410076	519450	1064098	4628.18
10	A10	21	1.79324e+06	377256	518297	1.07914e+06	12267.6
11	A11	21	2.05077e+06	424575	472693	1.01122e+06	1218
12	A12	21	4286448	854158	754586	1.55387e+06	16055.8
13	B1	21	1.33544e+06	373733	610570	1.44233e+06	18060.8
14	B2	21	2.46338e+06	500964	612760	1.35209e+06	8019.45
15	B3	21	2.06898e+06	435474	622728	1326602	8798.89
16	B4	21	2.41932e+06	470339	661182	1.33342e+06	7203.02
17	B5	21	2.05095e+06	407491	620949	1.23351e+06	7065.19
18	B6	21	1.99522e+06	395239	603114	1.19565e+06	5478.76
19	B7	21	2.46887e+06	442631	590364	1.18078e+06	9125.42
20	B8	21	1.19404e+06	304341	581564	1.1441e+06	4449.76
21	B9	21	2111278	400455	566878	1.13806e+06	6891.88
22	B10	21	1.64935e+06	351609	513175	1.05732e+06	10656.2
23	B11	21	2.89518e+06	569056	715824	1.4466e+06	6138.62
24	B12	21	6168875	1.1701e+06	1.10502e+06	2.31345e+06	15465.2
25	C1	21	921600	322586	681400	1532709	32814.6
26	C2	21	892361	322927	698537	1.51845e+06	30299.2
27	C3	21	777134	306593	696653	1443615	8285.16
28	C4	21	802794	315423	741510	1478877	6022.76
29	C5	21	779614	306536	706639	1367461	11880.9
30	C6	21	685878	276225	656592	1.28398e+06	9274.44
31	C7	21	713942	288566	657747	1.26118e+06	8667.46
32	C8	21	672341	267041	645056	1242617	7884.12
33	C9	21	633984	239795	579941	1.1394e+06	2529.77
34	C10	21	734256	271782	647180	1.26558e+06	7241.15
35	C11	21	1.04291e+06	373485	831438	1.68746e+06	8540.45
36	C12	21	892950	326324	665376	1.56822e+06	9206.29
[truncated: 18,972 more rows]

## Sheet: Amplification Data
Block Type	96-Well Block (0.2mL)
Calibration Background is expired	No
Calibration Background performed on	11-24-2020
Calibration Normalization FAM-ROX is expired	No
Calibration Normalization FAM-ROX performed on	11-24-2020
Calibration Normalization VIC-ROX is expired	No
Calibration Normalization VIC-ROX performed on	11-24-2020
Calibration Pure Dye CY3 is expired	Yes
Calibration Pure Dye CY3 performed on	03-26-2020
Calibration Pure Dye CY5 is expired	Yes
Calibration Pure Dye CY5 performed on	03-26-2020
Calibration Pure Dye FAM is expired	No
Calibration Pure Dye FAM performed on	11-24-2020
Calibration Pure Dye NED is expired	No
Calibration Pure Dye NED performed on	09-15-2020
Calibration Pure Dye ROX is expired	No
Calibration Pure Dye ROX performed on	11-24-2020
Calibration Pure Dye SYBR is expired	No
Calibration Pure Dye SYBR performed on	11-24-2020
Calibration Pure Dye TAMRA is expired	No
Calibration Pure Dye TAMRA performed on	11-24-2020
Calibration Pure Dye VIC is expired	No
Calibration Pure Dye VIC performed on	11-24-2020
Calibration ROI is expired	No
Calibration ROI performed on	11-24-2020
Calibration Uniformity is expired	No
Calibration Uniformity performed on	11-24-2020
Chemistry	SYBR_GREEN
Date Created	2021-06-23 16:55:59 PM EDT
Experiment Barcode
Experiment Comment
Experiment File Name	P:\ABI-2\Sapieha\Roberto\CNV B6\Choroid\2021-06-23 adipoq-cre and adipoq-cre-prdm16 sham and CNV 7 days Vegfr and Vegfa choro n7-9.eds
Experiment Name	2021-06-23 adipoq-cre and adipoq-cre-prdm16 sham and CNV 7 days Vegfr and Vegfa choro n7-9
Experiment Run End Time	2021-06-23 20:04:34 PM EDT
Experiment Type	Comparative Cт (ΔΔCт)
Instrument Name	278870006
Instrument Serial Number	278870006
Instrument Type	QuantStudio(TM) 7 Flex System
Passive Reference	ROX
Quantification Cycle Method	Ct
Signal Smoothing On	true
Stage/ Cycle where Analysis is performed	Stage 2, Step 2
User Name
Well	Cycle	Target Name	Rn	Delta Rn
1	1	Bact	0.532745	0.018393
1	2	Bact	0.530062	0.0152026
1	3	Bact	0.524385	0.00901826
1	4	Bact	0.52024	0.00436543
1	5	Bact	0.51147	-0.00491183
1	6	Bact	0.510463	-0.00642588
1	7	Bact	0.517764	0.000368122
1	8	Bact	0.518974	0.00107071
1	9	Bact	0.514746	-0.00366468
1	10	Bact	0.514253	-0.00466535
1	11	Bact	0.516481	-0.00294478
1	12	Bact	0.517657	-0.00227605
1	13	Bact	0.520839	0.000399212
1	14	Bact	0.524344	0.0033961
1	15	Bact	0.527726	0.00627074
1	16	Bact	0.532891	0.010929
1	17	Bact	0.550495	0.0280255
1	18	Bact	0.578621	0.0556437
1	19	Bact	0.635098	0.111614
1	20	Bact	0.742949	0.218958
1	21	Bact	0.942262	0.417763
1	22	Bact	1.28126	0.756255
1	23	Bact	1.79359	1.26808
1	24	Bact	2.42844	1.90242
1	25	Bact	3.02516	2.49863
1	26	Bact	3.47373	2.9467
1	27	Bact	3.78392	3.25638
1	28	Bact	4.03077	3.50272
1	29	Bact	4.17987	3.65132
1	30	Bact	4.29565	3.76659
1	31	Bact	4.39472	3.86515
1	32	Bact	4.4588	3.92872
1	33	Bact	4.5211	3.99051
1	34	Bact	4.57997	4.04887
1	35	Bact	4.59917	4.06757
1	36	Bact	4.6124	4.08029
1	37	Bact	4.65676	4.12414
1	38	Bact	4.67024	4.13712
1	39	Bact	4.67449	4.14085
1	40	Bact	4.67439	4.14025
2	1	Bact	0.512101	0.0198671
2	2	Bact	0.507436	0.0147317
2	3	Bact	0.500931	0.00775649
2	4	Bact	0.495692	0.00204791
2	5	Bact	0.48787	-0.00624456
2	6	Bact	0.487181	-0.00740345
2	7	Bact	0.495275	0.000220127
2	8	Bact	0.497482	0.00195694
2	9	Bact	0.494334	-0.00166136
2	10	Bact	0.49455	-0.00191524
2	11	Bact	0.498763	0.00182715
2	12	Bact	0.500822	0.003416
2	13	Bact	0.506868	0.00899142
2	14	Bact	0.517305	0.0189587
2	15	Bact	0.534003	0.0351867
2	16	Bact	0.566371	0.0670843
2	17	Bact	0.631871	0.132114
2	18	Bact	0.753003	0.252775
2	19	Bact	0.972571	0.471873
2	20	Bact	1.34337	0.842204
2	21	Bact	1.89645	1.39481
2	22	Bact	2.56087	2.05876
2	23	Bact	3.16408	2.66151
2	24	Bact	3.60209	3.09904
2	25	Bact	3.91978	3.41626
2	26	Bact	4.15922	3.65523
2	27	Bact	4.32054	3.81608
2	28	Bact	4.46129	3.95636
2	29	Bact	4.53906	4.03366
2	30	Bact	4.60319	4.09732
2	31	Bact	4.66815	4.16181
2	32	Bact	4.70729	4.20048
2	33	Bact	4.7463	4.23902
2	34	Bact	4.77768	4.26992
2	35	Bact	4.78487	4.27665
2	36	Bact	4.79447	4.28578
2	37	Bact	4.82279	4.31363
2	38	Bact	4.82734	4.3177
2	39	Bact	4.82131	4.31121
2	40	Bact	4.81915	4.30858
3	1	Bact	0.49068	0.0179473
3	2	Bact	0.487952	0.0145199
3	3	Bact	0.480728	0.0065976
3	4	Bact	0.47719	0.0023607
3	5	Bact	0.47056	-0.00496795
3	6	Bact	0.470545	-0.00568164
3	7	Bact	0.478098	0.00117275
3	8	Bact	0.479073	0.00144897
3	9	Bact	0.475267	-0.00305558
3	10	Bact	0.475397	-0.00362387
3	11	Bact	0.479745	2.58855e-05
3	12	Bact	0.481472	0.00105357
3	13	Bact	0.485786	0.00466956
3	14	Bact	0.494615	0.0127992
3	15	Bact	0.510138	0.0276243
3	16	Bact	0.537064	0.0538518
3	17	Bact	0.592294	0.108383
3	18	Bact	0.694356	0.209746
3	19	Bact	0.884246	0.398937
3	20	Bact	1.21483	0.728827
3	21	Bact	1.72671	1.24
3	22	Bact	2.39151	1.90411
3	23	Bact	3.054	2.5659
3	24	Bact	3.54997	3.06117
3	25	Bact	3.90506	3.41556
3	26	Bact	4.17325	3.68305
3	27	Bact	4.35772	3.86682
3	28	Bact	4.5074	4.01581
3	29	Bact	4.59805	4.10575
3	30	Bact	4.67552	4.18253
3	31	Bact	4.74383	4.25014
3	32	Bact	4.79134	4.29695
3	33	Bact	4.82701	4.33192
3	34	Bact	4.86287	4.36708
3	35	Bact	4.87812	4.38163
3	36	Bact	4.8867	4.38951
3	37	Bact	4.90688	4.409
3	38	Bact	4.9125	4.41392
3	39	Bact	4.9192	4.41991
3	40	Bact	4.92	4.42002
4	1	Bact	0.493316	0.0156219
4	2	Bact	0.490033	0.0111463
4	3	Bact	0.486359	0.00627937
4	4	Bact	0.485174	0.00390203
4	5	Bact	0.477668	-0.00479658
4	6	Bact	0.477683	-0.00597468
4	7	Bact	0.485122	0.000272242
4	8	Bact	0.486645	0.000602207
4	9	Bact	0.48427	-0.00296529
4	10	Bact	0.484809	-0.00361895
4	11	Bact	0.489394	-0.000225898
4	12	Bact	0.491622	0.000808684
4	13	Bact	0.497723	0.00571685
4	14	Bact	0.507504	0.0143061
4	15	Bact	0.525813	0.0314218
4	16	Bact	0.557317	0.0617338
4	17	Bact	0.623497	0.126721
4	18	Bact	0.74509	0.247122
4	19	Bact	0.965051	0.46589
4	20	Bact	1.34258	0.842227
4	21	Bact	1.90746	1.40591
4	22	Bact	2.6004	2.09766
4	23	Bact	3.23941	2.73548
4	24	Bact	3.70466	3.19954
4	25	Bact	4.03843	3.53211
4	26	Bact	4.28791	3.7804
4	27	Bact	4.45415	3.94544
4	28	Bact	4.59853	4.08863
4	29	Bact	4.68051	4.16942
4	30	Bact	4.75252	4.24024
4	31	Bact	4.81697	4.3035
4	32	Bact	4.85903	4.34437
4	33	Bact	4.89585	4.37999
4	34	Bact	4.93209	4.41503
4	35	Bact	4.94165	4.42341
4	36	Bact	4.94608	4.42664
4	37	Bact	4.96744	4.44681
4	38	Bact	4.97204	4.45022
4	39	Bact	4.97468	4.45166
4	40	Bact	4.974	4.44979
5	1	Bact	0.482426	0.0123902
5	2	Bact	0.482195	0.0107577
5	3	Bact	0.479233	0.00639467
5	4	Bact	0.478127	0.00388798
5	5	Bact	0.470604	-0.00503679
5	6	Bact	0.470371	-0.00667054
5	7	Bact	0.478687	0.000244028
5	8	Bact	0.480746	0.000901867
5	9	Bact	0.478831	-0.00241345
5	10	Bact	0.47946	-0.00318556
5	11	Bact	0.484286	0.000239548
5	12	Bact	0.486255	0.000807444
5	13	Bact	0.49168	0.0048308
5	14	Bact	0.503019	0.0147693
5	15	Bact	0.523329	0.0336781
5	16	Bact	0.558043	0.0669908
5	17	Bact	0.629248	0.136794
5	18	Bact	0.759864	0.26601
5	19	Bact	0.995962	0.500707
5	20	Bact	1.39578	0.899122
5	21	Bact	1.98064	1.48258
5	22	Bact	2.67683	2.17737
5	23	Bact	3.29193	2.79107
5	24	Bact	3.72834	3.22608
5	25	Bact	4.04429	3.54063
5	26	Bact	4.28973	3.78467
5	27	Bact	4.44523	3.93877
5	28	Bact	4.58091	4.07305
5	29	Bact	4.65588	4.14661
5	30	Bact	4.72482	4.21416
5	31	Bact	4.78966	4.27759
5	32	Bact	4.82424	4.31077
5	33	Bact	4.86142	4.34655
5	34	Bact	4.89335	4.37708
5	35	Bact	4.89999	4.38231
5	36	Bact	4.90436	4.38529
5	37	Bact	4.92714	4.40666
5	38	Bact	4.93104	4.40916
5	39	Bact	4.92936	4.40608
5	40	Bact	4.92765	4.40297
6	1	Bact	0.458077	0.014291
6	2	Bact	0.454941	0.00989605
6	3	Bact	0.451658	0.00535401
6	4	Bact	0.450891	0.00332785
6	5	Bact	0.44432	-0.0045021
6	6	Bact	0.444613	-0.00546873
6	7	Bact	0.452372	0.00103147
6	8	Bact	0.454035	0.0014356
6	9	Bact	0.450751	-0.00310694
6	10	Bact	0.451239	-0.00387872
6	11	Bact	0.456618	0.000242116
6	12	Bact	0.458655	0.00102003
6	13	Bact	0.46344	0.00454542
6	14	Bact	0.472328	0.0121749
6	15	Bact	0.485253	0.0238407
6	16	Bact	0.509724	0.0470523
6	17	Bact	0.561954	0.0980241
6	18	Bact	0.659167	0.193978
6	19	Bact	0.83648	0.370032
6	20	Bact	1.14887	0.681162
6	21	Bact	1.64261	1.17365
6	22	Bact	2.29742	1.82719
6	23	Bact	2.96792	2.49643
6	24	Bact	3.47513	3.00238
6	25	Bact	3.83563	3.36162
6	26	Bact	4.11233	3.63707
6	27	Bact	4.29566	3.81914
6	28	Bact	4.45097	3.97319
6	29	Bact	4.5361	4.05706
6	30	Bact	4.61327	4.13298
6	31	Bact	4.68408	4.20252
6	32	Bact	4.71946	4.23664
6	33	Bact	4.75933	4.27525
6	34	Bact	4.79218	4.30684
6	35	Bact	4.80303	4.31644
6	36	Bact	4.80812	4.32027
6	37	Bact	4.82972	4.34061
6	38	Bact	4.8341	4.34373
6	39	Bact	4.83546	4.34383
6	40	Bact	4.83276	4.33987
7	1	Bact	0.408675	0.0119915
7	2	Bact	0.407525	0.00960526
7	3	Bact	0.405011	0.00585411
7	4	Bact	0.402937	0.00254398
7	5	Bact	0.396004	-0.00562536
7	6	Bact	0.396681	-0.00618436
7	7	Bact	0.405785	0.00168326
7	8	Bact	0.406632	0.00129381
7	9	Bact	0.404314	-0.00226109
7	10	Bact	0.405182	-0.00262893
7	11	Bact	0.410942	0.00189444
7	12	Bact	0.413714	0.00343014
7	13	Bact	0.421967	0.0104463
7	14	Bact	0.436605	0.0238484
7	15	Bact	0.462696	0.0487034
7	16	Bact	0.510571	0.0953421
7	17	Bact	0.607029	0.190563
7	18	Bact	0.78126	0.363558
7	19	Bact	1.0874	0.668462
7	20	Bact	1.57329	1.15312
7	21	Bact	2.2237	1.80229
7	22	Bact	2.90241	2.47976
7	23	Bact	3.42732	3.00343
7	24	Bact	3.79313	3.36801
7	25	Bact	4.06216	3.63581
7	26	Bact	4.26956	3.84197
7	27	Bact	4.40169	3.97286
7	28	Bact	4.524	4.09393
7	29	Bact	4.58618	4.15488
7	30	Bact	4.64324	4.2107
7	31	Bact	4.70556	4.27178
7	32	Bact	4.73708	4.30207
7	33	Bact	4.76392	4.32768
7	34	Bact	4.78492	4.34743
7	35	Bact	4.78751	4.34879
7	36	Bact	4.7904	4.35045
7	37	Bact	4.80996	4.36877
7	38	Bact	4.81363	4.37121
7	39	Bact	4.81503	4.37136
7	40	Bact	4.81385	4.36894
8	1	Bact	0.521042	0.0162831
8	2	Bact	0.518928	0.0128914
8	3	Bact	0.516316	0.00900286
8	4	Bact	0.514194	0.00560345
8	5	Bact	0.505032	-0.00483527
8	6	Bact	0.504831	-0.0063128
8	7	Bact	0.512868	0.000446806
8	8	Bact	0.514365	0.000667659
8	9	Bact	0.509853	-0.00512154
8	10	Bact	0.51003	-0.00622123
8	11	Bact	0.515322	-0.00220636
8	12	Bact	0.517164	-0.00164123
8	13	Bact	0.520127	4.52982e-05
8	14	Bact	0.524101	0.00274153
8	15	Bact	0.530467	0.00783083
8	16	Bact	0.539466	0.0155532
8	17	Bact	0.56258	0.0373902
8	18	Bact	0.60538	0.078913
8	19	Bact	0.687105	0.159361
8	20	Bact	0.840795	0.311775
8	21	Bact	1.11237	0.582075
8	22	Bact	1.55676	1.02519
8	23	Bact	2.18279	1.64994
8	24	Bact	2.87944	2.34531
8	25	Bact	3.45383	2.91843
8	26	Bact	3.86823	3.33155
8	27	Bact	4.1444	3.60644
8	28	Bact	4.36521	3.82598
8	29	Bact	4.50051	3.96
8	30	Bact	4.61087	4.06908
8	31	Bact	4.71151	4.16845
8	32	Bact	4.77193	4.22759
8	33	Bact	4.82938	4.28376
8	34	Bact	4.87962	4.33272
8	35	Bact	4.89806	4.34989
8	36	Bact	4.91083	4.36138
8	37	Bact	4.94437	4.39364
8	38	Bact	4.9527	4.40069
8	39	Bact	4.96014	4.40686
8	40	Bact	4.96039	4.40583
9	1	Bact	0.458692	0.0056602
9	2	Bact	0.455058	0.000813586
9	3	Bact	0.456536	0.00107845
9	4	Bact	0.45889	0.00221903
9	5	Bact	0.455258	-0.00262532
9	6	Bact	0.455517	-0.00357928
9	7	Bact	0.460974	0.000665097
9	8	Bact	0.4626	0.00107784
9	9	Bact	0.464017	0.00128189
9	10	Bact	0.464428	0.000480308
9	11	Bact	0.465112	-4.86081e-05
9	12	Bact	0.465825	-0.000549421
9	13	Bact	0.470238	0.00265154
9	14	Bact	0.481246	0.0124461
9	15	Bact	0.501972	0.0319597
9	16	Bact	0.535971	0.0647454
9	17	Bact	0.608815	0.136376
9	18	Bact	0.74554	0.271888
9	19	Bact	0.990817	0.515953
9	20	Bact	1.40042	0.924339
9	21	Bact	1.99809	1.5208
9	22	Bact	2.7033	2.2248
9	23	Bact	3.3163	2.83658
9	24	Bact	3.74645	3.26553
9	25	Bact	4.05617	3.57403
9	26	Bact	4.30093	3.81758
9	27	Bact	4.45468	3.97011
9	28	Bact	4.59147	4.10568
9	29	Bact	4.66306	4.17607
9	30	Bact	4.73008	4.24188
9	31	Bact	4.79473	4.30531
9	32	Bact	4.83245	4.34182
9	33	Bact	4.8658	4.37395
9	34	Bact	4.89311	4.40005
9	35	Bact	4.8933	4.39903
9	36	Bact	4.89688	4.40139
9	37	Bact	4.92208	4.42539
9	38	Bact	4.92712	4.42921
9	39	Bact	4.92727	4.42815
9	40	Bact	4.92609	4.42575
10	1	Bact	0.454539	0.00870515
10	2	Bact	0.454216	0.00725308
10	3	Bact	0.453617	0.00552515
10	4	Bact	0.451688	0.00246655
10	5	Bact	0.446735	-0.00361448
10	6	Bact	0.446439	-0.00503982
10	7	Bact	0.453565	0.000957079
10	8	Bact	0.454847	0.00111046
10	9	Bact	0.451238	-0.00362792
10	10	Bact	0.451726	-0.00426869
10	11	Bact	0.457766	0.000642751
10	12	Bact	0.459734	0.00148149
10	13	Bact	0.463749	0.00436741
10	14	Bact	0.471909	0.0113985
10	15	Bact	0.484197	0.0225581
10	16	Bact	0.507364	0.0445959
10	17	Bact	0.558379	0.0944818
10	18	Bact	0.652092	0.187066
10	19	Bact	0.825408	0.359253
10	20	Bact	1.13192	0.664633
10	21	Bact	1.61858	1.15017
10	22	Bact	2.2764	1.80685
10	23	Bact	2.95923	2.48856
10	24	Bact	3.48477	3.01297
10	25	Bact	3.85839	3.38546
10	26	Bact	4.14271	3.66865
10	27	Bact	4.32924	3.85405
10	28	Bact	4.48322	4.00691
10	29	Bact	4.57046	4.09301
10	30	Bact	4.64893	4.17035
10	31	Bact	4.71837	4.23867
10	32	Bact	4.76863	4.28779
10	33	Bact	4.81335	4.33139
10	34	Bact	4.84958	4.3665
10	35	Bact	4.85848	4.37427
10	36	Bact	4.8637	4.37836
10	37	Bact	4.88704	4.40057
10	38	Bact	4.89425	4.40665
10	39	Bact	4.90118	4.41244
10	40	Bact	4.8914	4.40154
11	1	Bact	0.479815	0.0188487
11	2	Bact	0.477045	0.0150471
11	3	Bact	0.470766	0.00773554
11	4	Bact	0.469097	0.00503539
11	5	Bact	0.459468	-0.00562606
11	6	Bact	0.459278	-0.00684748
11	7	Bact	0.467526	0.000368549
11	8	Bact	0.4681	-8.9724e-05
11	9	Bact	0.464523	-0.00469797
11	10	Bact	0.465264	-0.00498908
11	11	Bact	0.471499	0.000214133
11	12	Bact	0.474152	0.00183514
11	13	Bact	0.48041	0.00706157
11	14	Bact	0.490653	0.0162723
11	15	Bact	0.51023	0.0348175
11	16	Bact	0.543158	0.0667132
11	17	Bact	0.617119	0.139642
11	18	Bact	0.752618	0.27411
11	19	Bact	0.992369	0.512829
11	20	Bact	1.39243	0.911854
11	21	Bact	1.96776	1.48615
11	22	Bact	2.63557	2.15294
11	23	Bact	3.20777	2.7241
11	24	Bact	3.6109	3.1262
11	25	Bact	3.90393	3.41819
11	26	Bact	4.13171	3.64495
11	27	Bact	4.27461	3.78682
11	28	Bact	4.40451	3.91568
11	29	Bact	4.47604	3.98618
11	30	Bact	4.54234	4.05145
11	31	Bact	4.61799	4.12606
11	32	Bact	4.65341	4.16046
11	33	Bact	4.68571	4.19173
11	34	Bact	4.70924	4.21423
11	35	Bact	4.72027	4.22422
11	36	Bact	4.7255	4.22842
11	37	Bact	4.74502	4.24691
11	38	Bact	4.74905	4.24991
11	39	Bact	4.75115	4.25097
11	40	Bact	4.75037	4.24916
12	1	Bact	0.632522	0.0100022
12	2	Bact	0.631344	0.00676443
12	3	Bact	0.633808	0.00716935
12	4	Bact	0.63286	0.00416167
12	5	Bact	0.623305	-0.00745239
12	6	Bact	0.623618	-0.0091986
12	7	Bact	0.636401	0.00152496
12	8	Bact	0.640077	0.00314075
12	9	Bact	0.636867	-0.00212809
12	10	Bact	0.637795	-0.00325936
12	11	Bact	0.64537	0.00225606
12	12	Bact	0.648959	0.00378566
12	13	Bact	0.659105	0.0118725
12	14	Bact	0.676692	0.0273993
12	15	Bact	0.708376	0.0570244
12	16	Bact	0.765633	0.112221
12	17	Bact	0.879178	0.223708
12	18	Bact	1.07919	0.421663
12	19	Bact	1.42774	0.768155
12	20	Bact	1.965	1.30335
12	21	Bact	2.65506	1.99136
12	22	Bact	3.3283	2.66253
12	23	Bact	3.83185	3.16403
12	24	Bact	4.19494	3.52505
12	25	Bact	4.46399	3.79205
12	26	Bact	4.67939	4.00539
12	27	Bact	4.81203	4.13596
12	28	Bact	4.93607	4.25795
12	29	Bact	4.99661	4.31642
12	30	Bact	5.05803	4.37579
12	31	Bact	5.11939	4.43509
12	32	Bact	5.15211	4.46575
12	33	Bact	5.18179	4.49337
12	34	Bact	5.19628	4.5058
12	35	Bact	5.19913	4.50659
12	36	Bact	5.20498	4.51038
12	37	Bact	5.23151	4.53485
12	38	Bact	5.23604	4.53732
12	39	Bact	5.23126	4.53049
12	40	Bact	5.22873	4.52589
13	1	Bact	0.493308	0.0185606
13	2	Bact	0.490265	0.0152398
13	3	Bact	0.485664	0.0103619
13	4	Bact	0.479469	0.00388864
13	5	Bact	0.470611	-0.00524659
13	6	Bact	0.469728	-0.00640744
13	7	Bact	0.476213	-0.000200018
13	8	Bact	0.477113	0.000422416
13	9	Bact	0.473004	-0.00396474
13	10	Bact	0.472622	-0.00462452
13	11	Bact	0.4752	-0.00232419
13	12	Bact	0.476188	-0.00161309
13	13	Bact	0.478135	5.63604e-05
13	14	Bact	0.480949	0.00259252
13	15	Bact	0.485693	0.00705874
13	16	Bact	0.492454	0.0135418
13	17	Bact	0.509258	0.0300682
13	18	Bact	0.53751	0.058043
13	19	Bact	0.595394	0.115649
13	20	Bact	0.706512	0.226489
13	21	Bact	0.910725	0.430425
13	22	Bact	1.25812	0.777538
13	23	Bact	1.78416	1.30331
13	24	Bact	2.44423	1.9631
13	25	Bact	3.06933	2.58792
13	26	Bact	3.54557	3.06388
13	27	Bact	3.86999	3.38803
13	28	Bact	4.12548	3.64324
13	29	Bact	4.28035	3.79783
13	30	Bact	4.40828	3.92549
13	31	Bact	4.5138	4.03073
13	32	Bact	4.57777	4.09442
13	33	Bact	4.6441	4.16047
13	34	Bact	4.69767	4.21376
13	35	Bact	4.71409	4.2299
13	36	Bact	4.73414	4.24967
13	37	Bact	4.77905	4.2943
13	38	Bact	4.79193	4.30691
13	39	Bact	4.80355	4.31825
13	40	Bact	4.80377	4.3182
14	1	Bact	0.53238	0.0179746
14	2	Bact	0.530209	0.0154271
14	3	Bact	0.52441	0.00925152
14	4	Bact	0.51934	0.00380445
14	5	Bact	0.509874	-0.00603774
14	6	Bact	0.50917	-0.00711871
14	7	Bact	0.515975	-0.000690274
14	8	Bact	0.516719	-0.000322136
14	9	Bact	0.513745	-0.00367249
14	10	Bact	0.514155	-0.00363945
14	11	Bact	0.518588	0.000416901
14	12	Bact	0.520452	0.00190447
14	13	Bact	0.525027	0.00610346
14	14	Bact	0.533511	0.014211
14	15	Bact	0.548805	0.0291285
14	16	Bact	0.575876	0.0558223
14	17	Bact	0.633669	0.113239
14	18	Bact	0.737836	0.21703
14	19	Bact	0.930802	0.409619
14	20	Bact	1.26481	0.74325
14	21	Bact	1.77507	1.25314
14	22	Bact	2.42488	1.90257
14	23	Bact	3.05368	2.53099
14	24	Bact	3.51978	2.99672
14	25	Bact	3.85926	3.33581
14	26	Bact	4.12152	3.5977
14	27	Bact	4.28429	3.76009
14	28	Bact	4.42978	3.90521
14	29	Bact	4.51475	3.9898
14	30	Bact	4.58438	4.05905
14	31	Bact	4.65112	4.12542
14	32	Bact	4.6913	4.16522
14	33	Bact	4.72656	4.20011
14	34	Bact	4.76784	4.24101
14	35	Bact	4.77228	4.24507
14	36	Bact	4.77724	4.24965
14	37	Bact	4.80644	4.27848
14	38	Bact	4.81314	4.28481
14	39	Bact	4.81514	4.28643
14	40	Bact	4.81463	4.28554
15	1	Bact	0.463965	0.0135217
15	2	Bact	0.462751	0.0114098
15	3	Bact	0.458536	0.00629654
15	4	Bact	0.456517	0.00337911
15	5	Bact	0.449243	-0.00479259
15	6	Bact	0.448974	-0.00595949
15	7	Bact	0.455342	-0.000489895
15	8	Bact	0.457172	0.000441822
15	9	Bact	0.455706	-0.00192236
15	10	Bact	0.456206	-0.00232033
15	11	Bact	0.459946	0.000521356
15	12	Bact	0.461341	0.00101772
15	13	Bact	0.465049	0.00382812
15	14	Bact	0.473421	0.0113021
15	15	Bact	0.486215	0.023198
15	16	Bact	0.508342	0.0444267
15	17	Bact	0.554224	0.08941
15	18	Bact	0.636959	0.171247
15	19	Bact	0.792591	0.325981
15	20	Bact	1.07121	0.603701
15	21	Bact	1.51996	1.05156
15	22	Bact	2.14027	1.67097
15	23	Bact	2.80778	2.33758
15	24	Bact	3.33377	2.86267
15	25	Bact	3.70869	3.2367
15	26	Bact	3.99346	3.52057
15	27	Bact	4.18515	3.71135
15	28	Bact	4.33803	3.86333
15	29	Bact	4.42627	3.95068
15	30	Bact	4.50679	4.0303
15	31	Bact	4.58197	4.10458
15	32	Bact	4.62873	4.15045
15	33	Bact	4.67639	4.19721
15	34	Bact	4.70924	4.22915
15	35	Bact	4.71878	4.2378
15	36	Bact	4.72614	4.24427
15	37	Bact	4.75741	4.27463
15	38	Bact	4.76547	4.2818
15	39	Bact	4.77187	4.2873
15	40	Bact	4.77215	4.28668
16	1	Bact	0.481799	0.0169803
16	2	Bact	0.479193	0.0133542
16	3	Bact	0.474171	0.007313
16	4	Bact	0.471361	0.00348272
16	5	Bact	0.46327	-0.00562818
16	6	Bact	0.463352	-0.00656513
16	7	Bact	0.471112	0.00017475
16	8	Bact	0.472794	0.000837196
16	9	Bact	0.4705	-0.0024767
16	10	Bact	0.4709	-0.00309704
16	11	Bact	0.474867	-0.000149858
16	12	Bact	0.476806	0.00077002
16	13	Bact	0.482395	0.00533922
16	14	Bact	0.49154	0.0134643
16	15	Bact	0.506619	0.0275229
16	16	Bact	0.534682	0.0545666
16	17	Bact	0.592623	0.111488
16	18	Bact	0.698958	0.216803
16	19	Bact	0.893783	0.410608
16	20	Bact	1.23301	0.748817
16	21	Bact	1.75404	1.26882
16	22	Bact	2.41968	1.93345
16	23	Bact	3.06419	2.57694
16	24	Bact	3.53793	3.04965
16	25	Bact	3.87684	3.38755
16	26	Bact	4.13929	3.64897
16	27	Bact	4.3102	3.81887
16	28	Bact	4.44944	3.95709
16	29	Bact	4.52724	4.03386
16	30	Bact	4.59988	4.10549
16	31	Bact	4.6652	4.16979
16	32	Bact	4.70339	4.20696
16	33	Bact	4.7457	4.24825
16	34	Bact	4.78183	4.28336
16	35	Bact	4.79128	4.29179
16	36	Bact	4.79593	4.29542
16	37	Bact	4.81873	4.3172
16	38	Bact	4.82414	4.32159
16	39	Bact	4.82947	4.3259
16	40	Bact	4.82919	4.3246
17	1	Bact	0.470193	0.0129137
17	2	Bact	0.468481	0.0101328
17	3	Bact	0.465403	0.00598632
17	4	Bact	0.464303	0.00381714
17	5	Bact	0.456811	-0.00474448
17	6	Bact	0.456686	-0.00593778
17	7	Bact	0.463496	-0.000197453
17	8	Bact	0.465402	0.00063959
17	9	Bact	0.463302	-0.00252904
17	10	Bact	0.463893	-0.0030075
17	11	Bact	0.468544	0.000575324
17	12	Bact	0.470316	0.00127769
17	13	Bact	0.474227	0.00412019
17	14	Bact	0.481854	0.0106783
17	15	Bact	0.497154	0.0249084
17	16	Bact	0.520635	0.047321
17	17	Bact	0.568718	0.094335
17	18	Bact	0.659619	0.184167
17	19	Bact	0.829306	0.352785
17	20	Bact	1.12879	0.651202
17	21	Bact	1.60751	1.12885
17	22	Bact	2.2579	1.77817
17	23	Bact	2.93848	2.45768
17	24	Bact	3.47008	2.98822
17	25	Bact	3.84999	3.36706
17	26	Bact	4.13189	3.64789
17	27	Bact	4.32048	3.83541
17	28	Bact	4.47742	3.99128
17	29	Bact	4.56403	4.07681
17	30	Bact	4.64115	4.15287
17	31	Bact	4.71768	4.22833
17	32	Bact	4.76304	4.27262
17	33	Bact	4.80754	4.31606
17	34	Bact	4.83591	4.34335
17	35	Bact	4.84272	4.34909
17	36	Bact	4.85423	4.35953
17	37	Bact	4.88409	4.38833
17	38	Bact	4.88717	4.39034
17	39	Bact	4.87856	4.38066
17	40	Bact	4.87473	4.37576
18	1	Bact	0.446484	0.0139074
18	2	Bact	0.443253	0.00968721
18	3	Bact	0.439474	0.00492009
18	4	Bact	0.438879	0.00333584
18	5	Bact	0.432019	-0.00451278
18	6	Bact	0.432062	-0.00545765
18	7	Bact	0.438905	0.000396243
18	8	Bact	0.44057	0.00107282
18	9	Bact	0.439006	-0.00147953
18	10	Bact	0.439308	-0.00216647
18	11	Bact	0.442207	-0.000256137
18	12	Bact	0.443722	0.000270566
18	13	Bact	0.448317	0.00387701
18	14	Bact	0.455871	0.0104423
18	15	Bact	0.470019	0.0236021
18	16	Bact	0.494508	0.0471017
18	17	Bact	0.545562	0.0971676
18	18	Bact	0.638325	0.188942
18	19	Bact	0.81092	0.360548
18	20	Bact	1.1171	0.665741
18	21	Bact	1.60081	1.14846
18	22	Bact	2.24799	1.79465
18	23	Bact	2.91454	2.46021
18	24	Bact	3.42245	2.96713
18	25	Bact	3.78663	3.33033
18	26	Bact	4.06808	3.61079
18	27	Bact	4.25043	3.79215
18	28	Bact	4.40873	3.94946
18	29	Bact	4.50108	4.04082
18	30	Bact	4.5752	4.11395
18	31	Bact	4.64438	4.18214
18	32	Bact	4.68717	4.22395
18	33	Bact	4.73286	4.26865
18	34	Bact	4.76973	4.30453
18	35	Bact	4.775	4.30881
18	36	Bact	4.77973	4.31255
18	37	Bact	4.8077	4.33954
18	38	Bact	4.8137	4.34455
18	39	Bact	4.8166	4.34645
18	40	Bact	4.81564	4.34451
19	1	Bact	0.44242	0.0169356
19	2	Bact	0.44107	0.0152475
19	3	Bact	0.434608	0.00844795
19	4	Bact	0.429217	0.00271885
19	5	Bact	0.419447	-0.00738854
19	6	Bact	0.419476	-0.0076969
19	7	Bact	0.428319	0.000807621
19	8	Bact	0.429477	0.00162791
19	9	Bact	0.425617	-0.00256956
19	10	Bact	0.425955	-0.00256958
19	11	Bact	0.431279	0.00241701
19	12	Bact	0.433405	0.00420525
19	13	Bact	0.439166	0.0096288
19	14	Bact	0.451327	0.0214515
19	15	Bact	0.472575	0.0423613
19	16	Bact	0.511398	0.0808467
19	17	Bact	0.586837	0.155948
19	18	Bact	0.726199	0.294972
19	19	Bact	0.978144	0.54658
19	20	Bact	1.40035	0.968448
19	21	Bact	2.00288	1.57064
19	22	Bact	2.69225	2.25968
19	23	Bact	3.27699	2.84407
19	24	Bact	3.68936	3.25611
19	25	Bact	3.98992	3.55633
19	26	Bact	4.21664	3.78272
19	27	Bact	4.36175	3.92749
19	28	Bact	4.49098	4.05637
19	29	Bact	4.56416	4.12921
19	30	Bact	4.62505	4.18977
19	31	Bact	4.68764	4.25202
19	32	Bact	4.72577	4.28981
19	33	Bact	4.7623	4.326
19	34	Bact	4.79177	4.35514
19	35	Bact	4.78982	4.35285
19	36	Bact	4.79198	4.35468
19	37	Bact	4.82538	4.38773
19	38	Bact	4.83026	4.39228
19	39	Bact	4.82417	4.38585
19	40	Bact	4.82069	4.38204
20	1	Bact	0.444172	0.013894
20	2	Bact	0.44164	0.0103673
20	3	Bact	0.438736	0.00646919
20	4	Bact	0.438283	0.00502182
20	5	Bact	0.429181	-0.00507493
20	6	Bact	0.428792	-0.00645778
20	7	Bact	0.436296	5.10297e-05
20	8	Bact	0.437947	0.000707525
20	9	Bact	0.43537	-0.00286386
20	10	Bact	0.435668	-0.00356006
20	11	Bact	0.439581	-0.000641717
20	12	Bact	0.441124	-9.25999e-05
20	13	Bact	0.444236	0.0020248
20	14	Bact	0.447623	0.00441657
20	15	Bact	0.45375	0.00954937
20	16	Bact	0.464112	0.018917
20	17	Bact	0.486595	0.0404056
20	18	Bact	0.526728	0.0795438
20	19	Bact	0.602731	0.154553
20	20	Bact	0.746933	0.297761
20	21	Bact	1.01079	0.560619
20	22	Bact	1.44486	0.9937
20	23	Bact	2.06235	1.61019
20	24	Bact	2.76234	2.30919
20	25	Bact	3.34365	2.88951
20	26	Bact	3.76486	3.30972
20	27	Bact	4.05052	3.59438
20	28	Bact	4.27704	3.81992
20	29	Bact	4.41382	3.95569
20	30	Bact	4.52791	4.06879
20	31	Bact	4.62461	4.1645
20	32	Bact	4.68871	4.2276
20	33	Bact	4.74816	4.28606
20	34	Bact	4.79765	4.33455
20	35	Bact	4.81185	4.34776
20	36	Bact	4.82394	4.35885
20	37	Bact	4.86284	4.39676
20	38	Bact	4.87201	4.40493
20	39	Bact	4.87791	4.40985
20	40	Bact	4.87761	4.40854
21	1	Bact	0.463765	0.0119277
21	2	Bact	0.461421	0.00838806
21	3	Bact	0.459832	0.00560227
21	4	Bact	0.45886	0.00343446
21	5	Bact	0.452007	-0.00461368
21	6	Bact	0.452114	-0.00570339
21	7	Bact	0.459597	0.000584434
21	8	Bact	0.462007	0.00179835
21	9	Bact	0.458871	-0.00253328
21	10	Bact	0.458966	-0.00363417
21	11	Bact	0.46293	-0.00086612
21	12	Bact	0.465162	0.00016991
21	13	Bact	0.471949	0.00576122
21	14	Bact	0.480937	0.0135527
21	15	Bact	0.495949	0.0273692
21	16	Bact	0.525212	0.0554369
21	17	Bact	0.584805	0.113833
21	18	Bact	0.696695	0.224527
21	19	Bact	0.899105	0.425742
21	20	Bact	1.24908	0.774522
21	21	Bact	1.78931	1.31355
21	22	Bact	2.47506	1.99811
21	23	Bact	3.13228	2.65413
21	24	Bact	3.60676	3.12742
21	25	Bact	3.94456	3.46403
21	26	Bact	4.20277	3.72103
21	27	Bact	4.37008	3.88715
21	28	Bact	4.51341	4.02928
21	29	Bact	4.59625	4.11093
21	30	Bact	4.66649	4.17997
21	31	Bact	4.73199	4.24427
21	32	Bact	4.77226	4.28335
21	33	Bact	4.81482	4.32471
21	34	Bact	4.84677	4.35547
21	35	Bact	4.8533	4.3608
21	36	Bact	4.85703	4.36334
21	37	Bact	4.878	4.38312
21	38	Bact	4.88579	4.3897
21	39	Bact	4.90097	4.40369
21	40	Bact	4.89798	4.3995
22	1	Bact	0.45996	0.0118304
22	2	Bact	0.456004	0.00745635
22	3	Bact	0.454401	0.00543403
22	4	Bact	0.452447	0.00306163
22	5	Bact	0.445102	-0.00470198
22	6	Bact	0.445211	-0.00501206
22	7	Bact	0.452252	0.00161026
22	8	Bact	0.452345	0.00128453
22	9	Bact	0.448356	-0.00312343
22	10	Bact	0.448193	-0.0037045
22	11	Bact	0.451246	-0.00107083
22	12	Bact	0.453205	0.000469873
22	13	Bact	0.458907	0.00575246
22	14	Bact	0.464402	0.0108288
22	15	Bact	0.475298	0.0213061
22	16	Bact	0.497268	0.0428575
22	17	Bact	0.543482	0.0886527
22	18	Bact	0.628162	0.172914
22	19	Bact	0.784103	0.328436
22	20	Bact	1.06364	0.607555
22	21	Bact	1.51734	1.06084
22	22	Bact	2.14918	1.69226
22	23	Bact	2.83524	2.3779
22	24	Bact	3.37296	2.9152
22	25	Bact	3.75907	3.30089
22	26	Bact	4.0471	3.5885
22	27	Bact	4.24253	3.78351
22	28	Bact	4.40812	3.94869
22	29	Bact	4.49814	4.03829
22	30	Bact	4.58132	4.12105
22	31	Bact	4.66044	4.19975
22	32	Bact	4.70858	4.24747
22	33	Bact	4.75031	4.28878
22	34	Bact	4.78589	4.32394
22	35	Bact	4.79385	4.33148
22	36	Bact	4.80021	4.33743
22	37	Bact	4.83066	4.36746
22	38	Bact	4.83845	4.37483
22	39	Bact	4.84481	4.38077
22	40	Bact	4.84504	4.38058
23	1	Bact	0.512842	0.0207926
23	2	Bact	0.508646	0.0157319
23	3	Bact	0.501503	0.00772453
23	4	Bact	0.497831	0.0031877
23	5	Bact	0.491131	-0.00437677
23	6	Bact	0.490887	-0.00548519
23	7	Bact	0.495785	-0.00145185
23	8	Bact	0.497603	-0.000498078
23	9	Bact	0.49547	-0.00349588
23	10	Bact	0.496234	-0.0035963
23	11	Bact	0.501497	0.000802624
23	12	Bact	0.503404	0.00184465
23	13	Bact	0.507768	0.00534458
23	14	Bact	0.518152	0.0148644
23	15	Bact	0.535577	0.0314248
23	16	Bact	0.567477	0.06246
23	17	Bact	0.632805	0.126923
23	18	Bact	0.753313	0.246568
23	19	Bact	0.976965	0.469354
23	20	Bact	1.35696	0.848487
23	21	Bact	1.93709	1.42775
23	22	Bact	2.65511	2.14491
23	23	Bact	3.32437	2.8133
23	24	Bact	3.80874	3.29681
23	25	Bact	4.15365	3.64085
23	26	Bact	4.42809	3.91443
23	27	Bact	4.60055	4.08603
23	28	Bact	4.74239	4.227
23	29	Bact	4.82054	4.30429
23	30	Bact	4.89515	4.37803
23	31	Bact	4.97191	4.45393
23	32	Bact	5.01383	4.49498
23	33	Bact	5.04784	4.52813
23	34	Bact	5.0854	4.56482
23	35	Bact	5.08921	4.56777
23	36	Bact	5.09583	4.57352
23	37	Bact	5.1319	4.60873
23	38	Bact	5.13901	4.61498
23	39	Bact	5.13628	4.61138
23	40	Bact	5.13454	4.60877
24	1	Bact	0.598219	0.015677
24	2	Bact	0.597262	0.014669
24	3	Bact	0.590647	0.00800161
24	4	Bact	0.586044	0.00334753
24	5	Bact	0.575748	-0.00699975
24	6	Bact	0.575017	-0.00778233
24	7	Bact	0.583301	0.000450347
24	8	Bact	0.58435	0.00144732
24	9	Bact	0.580305	-0.00264868
24	10	Bact	0.580447	-0.00255782
24	11	Bact	0.584975	0.00191816
24	12	Bact	0.587932	0.00482361
24	13	Bact	0.597732	0.0145725
24	14	Bact	0.613072	0.0298612
24	15	Bact	0.641692	0.0584291
24	16	Bact	0.694716	0.111402
24	17	Bact	0.801487	0.218121
24	18	Bact	0.994806	0.411389
24	19	Bact	1.33194	0.748475
24	20	Bact	1.86586	1.28234
24	21	Bact	2.56637	1.9828
24	22	Bact	3.27821	2.69458
24	23	Bact	3.82056	3.23689
24	24	Bact	4.20399	3.62027
24	25	Bact	4.49032	3.90655
24	26	Bact	4.71593	4.1321
24	27	Bact	4.85566	4.27178
24	28	Bact	4.98036	4.39642
24	29	Bact	5.04467	4.46068
24	30	Bact	5.11023	4.52619
24	31	Bact	5.17204	4.58795
24	32	Bact	5.20647	4.62233
24	33	Bact	5.24184	4.65765
24	34	Bact	5.26638	4.68214
24	35	Bact	5.27064	4.68635
24	36	Bact	5.27757	4.69323
24	37	Bact	5.30385	4.71946
24	38	Bact	5.3079	4.72346
24	39	Bact	5.30126	4.71676
24	40	Bact	5.29899	4.71444
25	1	Vegfr	0.571372	0.0115823
25	2	Vegfr	0.572985	0.0129695
25	3	Vegfr	0.569684	0.0094433
25	4	Vegfr	0.565834	0.00536824
25	5	Vegfr	0.554776	-0.00591541
25	6	Vegfr	0.553981	-0.00693538
25	7	Vegfr	0.561886	0.000743778
25	8	Vegfr	0.563526	0.00215842
25	9	Vegfr	0.558615	-0.0029776
25	10	Vegfr	0.558099	-0.00371975
25	11	Vegfr	0.561263	-0.000780835
25	12	Vegfr	0.562183	-8.6273e-05
25	13	Vegfr	0.562983	0.000488245
25	14	Vegfr	0.562601	-0.000119138
25	15	Vegfr	0.560765	-0.00218052
25	16	Vegfr	0.560979	-0.00219167
25	17	Vegfr	0.563831	0.000434556
25	18	Vegfr	0.564275	0.000653353
25	19	Vegfr	0.563882	3.41693e-05
25	20	Vegfr	0.565474	0.00140149
25	21	Vegfr	0.568479	0.00418102
25	22	Vegfr	0.573546	0.0090227
25	23	Vegfr	0.585911	0.0211617
25	24	Vegfr	0.607623	0.0426483
25	25	Vegfr	0.651082	0.0858816
25	26	Vegfr	0.737498	0.172072
25	27	Vegfr	0.893593	0.327942
25	28	Vegfr	1.17563	0.609753
25	29	Vegfr	1.59003	1.02393
25	30	Vegfr	2.02663	1.4603
25	31	Vegfr	2.37718	1.81063
25	32	Vegfr	2.69131	2.12453
25	33	Vegfr	2.99055	2.42355
25	34	Vegfr	3.25856	2.69133
25	35	Vegfr	3.46911	2.90165
25	36	Vegfr	3.64594	3.07826
25	37	Vegfr	3.81824	3.25034
25	38	Vegfr	3.94959	3.38146
25	39	Vegfr	4.07238	3.50402
25	40	Vegfr	4.1382	3.56961
26	1	Vegfr	0.53979	0.0174971
26	2	Vegfr	0.536563	0.0137093
26	3	Vegfr	0.531507	0.00809227
26	4	Vegfr	0.52823	0.00425436
26	5	Vegfr	0.518864	-0.00567299
26	6	Vegfr	0.518588	-0.00650915
26	7	Vegfr	0.526034	0.000375579
26	8	Vegfr	0.527736	0.00151651
26	9	Vegfr	0.525423	-0.00135676
26	10	Vegfr	0.525315	-0.00202573
26	11	Vegfr	0.527188	-0.000713913
26	12	Vegfr	0.52792	-0.000542157
26	13	Vegfr	0.529268	0.000245017
26	14	Vegfr	0.529774	0.000189442
26	15	Vegfr	0.527931	-0.0022139
26	16	Vegfr	0.528387	-0.00231865
26	17	Vegfr	0.532368	0.00110162
26	18	Vegfr	0.533885	0.00205706
26	19	Vegfr	0.53591	0.0035214
26	20	Vegfr	0.542162	0.0092126
26	21	Vegfr	0.55464	0.0211303
26	22	Vegfr	0.577604	0.0435329
26	23	Vegfr	0.621235	0.0866034
26	24	Vegfr	0.706752	0.17156
26	25	Vegfr	0.868439	0.332686
26	26	Vegfr	1.15978	0.623462
26	27	Vegfr	1.58399	1.04711
26	28	Vegfr	2.0208	1.48336
26	29	Vegfr	2.35233	1.81434
26	30	Vegfr	2.6644	2.12584
26	31	Vegfr	2.97131	2.43219
26	32	Vegfr	3.23095	2.69127
26	33	Vegfr	3.45106	2.91082
26	34	Vegfr	3.64093	3.10013
26	35	Vegfr	3.78798	3.24662
26	36	Vegfr	3.91025	3.36832
26	37	Vegfr	4.03677	3.49428
26	38	Vegfr	4.1364	3.59335
26	39	Vegfr	4.23663	3.69302
26	40	Vegfr	4.28643	3.74226
27	1	Vegfr	0.505934	0.0160065
27	2	Vegfr	0.503241	0.0132729
27	3	Vegfr	0.499817	0.00980772
27	4	Vegfr	0.49521	0.00515996
27	5	Vegfr	0.485236	-0.00485548
27	6	Vegfr	0.484569	-0.00556317
27	7	Vegfr	0.490658	0.000485327
27	8	Vegfr	0.491265	0.0010518
27	9	Vegfr	0.487466	-0.00278838
27	10	Vegfr	0.486846	-0.00344907
27	11	Vegfr	0.487961	-0.00237497
27	12	Vegfr	0.488548	-0.00182912
27	13	Vegfr	0.489969	-0.00044874
27	14	Vegfr	0.490403	-5.58319e-05
27	15	Vegfr	0.488387	-0.00211199
27	16	Vegfr	0.488508	-0.00203233
27	17	Vegfr	0.491136	0.000555218
27	18	Vegfr	0.491775	0.00115358
27	19	Vegfr	0.492521	0.00185817
27	20	Vegfr	0.496141	0.0054373
27	21	Vegfr	0.503504	0.0127595
27	22	Vegfr	0.518459	0.027674
27	23	Vegfr	0.546075	0.0552487
27	24	Vegfr	0.598921	0.108054
27	25	Vegfr	0.702728	0.21182
27	26	Vegfr	0.897379	0.40643
27	27	Vegfr	1.22069	0.729696
27	28	Vegfr	1.65742	1.16639
27	29	Vegfr	2.03062	1.53955
27	30	Vegfr	2.33848	1.84736
27	31	Vegfr	2.64498	2.15382
27	32	Vegfr	2.92422	2.43303
27	33	Vegfr	3.17288	2.68164
27	34	Vegfr	3.38648	2.8952
27	35	Vegfr	3.54402	3.0527
27	36	Vegfr	3.69742	3.20606
27	37	Vegfr	3.88898	3.39758
27	38	Vegfr	3.96265	3.47121
27	39	Vegfr	4.0573	3.56582
27	40	Vegfr	4.11518	3.62366
28	1	Vegfr	0.480205	0.0120315
28	2	Vegfr	0.478813	0.0098545
28	3	Vegfr	0.476458	0.00671397
28	4	Vegfr	0.474352	0.00382339
28	5	Vegfr	0.465858	-0.00545571
28	6	Vegfr	0.465953	-0.00614494
28	7	Vegfr	0.474558	0.00167495
28	8	Vegfr	0.476451	0.00278307
28	9	Vegfr	0.472996	-0.00145675
28	10	Vegfr	0.4728	-0.00243781
28	11	Vegfr	0.475645	-0.000378137
28	12	Vegfr	0.476424	-0.000383794
28	13	Vegfr	0.477238	-0.000354792
28	14	Vegfr	0.478164	-0.000214328
28	15	Vegfr	0.47715	-0.00201283
28	16	Vegfr	0.477568	-0.00237993
28	17	Vegfr	0.480815	8.27269e-05
28	18	Vegfr	0.48274	0.00122216
28	19	Vegfr	0.487221	0.00491876
28	20	Vegfr	0.493467	0.0103795
28	21	Vegfr	0.50632	0.022448
28	22	Vegfr	0.531644	0.046987
28	23	Vegfr	0.580155	0.0947123
28	24	Vegfr	0.674261	0.188034
28	25	Vegfr	0.851776	0.364764
28	26	Vegfr	1.16567	0.677872
28	27	Vegfr	1.6038	1.11522
28	28	Vegfr	2.03302	1.54365
28	29	Vegfr	2.36101	1.87086
28	30	Vegfr	2.6728	2.18187
28	31	Vegfr	2.97553	2.48381
28	32	Vegfr	3.23008	2.73757
28	33	Vegfr	3.44279	2.9495
28	34	Vegfr	3.62479	3.13072
28	35	Vegfr	3.76232	3.26746
28	36	Vegfr	3.88321	3.38756
28	37	Vegfr	4.00897	3.51254
28	38	Vegfr	4.09886	3.60165
28	39	Vegfr	4.19191	3.69391
28	40	Vegfr	4.23648	3.7377
29	1	Vegfr	0.512497	0.0141934
29	2	Vegfr	0.511229	0.011979
29	3	Vegfr	0.508366	0.00817018
29	4	Vegfr	0.50625	0.00510756
29	5	Vegfr	0.496527	-0.00556205
29	6	Vegfr	0.49637	-0.00666525
29	7	Vegfr	0.505305	0.00132333
29	8	Vegfr	0.507725	0.00279638
29	9	Vegfr	0.504003	-0.00187229
29	10	Vegfr	0.503738	-0.00308311
29	11	Vegfr	0.506738	-0.00102927
29	12	Vegfr	0.507595	-0.00111941
29	13	Vegfr	0.508675	-0.000985731
29	14	Vegfr	0.510101	-0.000505513
29	15	Vegfr	0.509807	-0.0017465
29	16	Vegfr	0.510365	-0.00213496
29	17	Vegfr	0.513518	7.21262e-05
29	18	Vegfr	0.514577	0.000184882
29	19	Vegfr	0.516974	0.00163457
29	20	Vegfr	0.5217	0.00541504
29	21	Vegfr	0.529529	0.0122972
29	22	Vegfr	0.548248	0.0300695
29	23	Vegfr	0.583871	0.064746
29	24	Vegfr	0.649784	0.129713
29	25	Vegfr	0.776793	0.255775
29	26	Vegfr	1.0125	0.490537
29	27	Vegfr	1.38403	0.861124
29	28	Vegfr	1.83519	1.31133
29	29	Vegfr	2.19334	1.66854
29	30	Vegfr	2.50259	1.97684
29	31	Vegfr	2.80898	2.28229
29	32	Vegfr	3.07596	2.54832
29	33	Vegfr	3.30891	2.78032
29	34	Vegfr	3.50942	2.97989
29	35	Vegfr	3.65475	3.12427
29	36	Vegfr	3.78299	3.25156
29	37	Vegfr	3.91595	3.38357
29	38	Vegfr	4.01361	3.48029
29	39	Vegfr	4.11357	3.5793
29	40	Vegfr	4.16419	3.62897
30	1	Vegfr	0.483896	0.0129129
30	2	Vegfr	0.481951	0.0106468
30	3	Vegfr	0.477061	0.00543541
30	4	Vegfr	0.47557	0.0036238
30	5	Vegfr	0.467851	-0.0044166
30	6	Vegfr	0.467794	-0.00479463
30	7	Vegfr	0.475068	0.00215802
30	8	Vegfr	0.475581	0.00234984
30	9	Vegfr	0.470777	-0.00277553
30	10	Vegfr	0.470399	-0.00347507
30	11	Vegfr	0.473566	-0.000628705
30	12	Vegfr	0.474298	-0.0002182
30	13	Vegfr	0.474617	-0.000220398
30	14	Vegfr	0.475448	0.000289051
30	15	Vegfr	0.474648	-0.000831867
30	16	Vegfr	0.474851	-0.000950145
30	17	Vegfr	0.476923	0.000801047
30	18	Vegfr	0.477579	0.00113547
30	19	Vegfr	0.479283	0.00251851
30	20	Vegfr	0.484105	0.00701918
30	21	Vegfr	0.493497	0.0160903
30	22	Vegfr	0.509365	0.031637
30	23	Vegfr	0.53857	0.0605206
30	24	Vegfr	0.596937	0.118567
30	25	Vegfr	0.710499	0.231808
30	26	Vegfr	0.922343	0.44333
30	27	Vegfr	1.27017	0.79084
30	28	Vegfr	1.72591	1.24625
30	29	Vegfr	2.10776	1.62778
30	30	Vegfr	2.42177	1.94147
30	31	Vegfr	2.73522	2.2546
30	32	Vegfr	3.0113	2.53036
30	33	Vegfr	3.2515	2.77024
30	34	Vegfr	3.45616	2.97458
30	35	Vegfr	3.6113	3.12939
30	36	Vegfr	3.74372	3.2615
30	37	Vegfr	3.88173	3.39918
30	38	Vegfr	3.98096	3.49809
30	39	Vegfr	4.07653	3.59334
30	40	Vegfr	4.1247	3.64119
31	1	Vegfr	0.48917	0.0128448
31	2	Vegfr	0.487647	0.0103339
31	3	Vegfr	0.485451	0.00715109
31	4	Vegfr	0.484522	0.00523515
31	5	Vegfr	0.476828	-0.00344574
31	6	Vegfr	0.476625	-0.00463629
31	7	Vegfr	0.483192	0.000943976
31	8	Vegfr	0.484026	0.000790009
31	9	Vegfr	0.48076	-0.00346264
31	10	Vegfr	0.480947	-0.00426326
31	11	Vegfr	0.484902	-0.00129502
31	12	Vegfr	0.48609	-0.00109395
31	13	Vegfr	0.487555	-0.000616496
31	14	Vegfr	0.488922	-0.000236048
31	15	Vegfr	0.488087	-0.00205793
31	16	Vegfr	0.488968	-0.00216407
31	17	Vegfr	0.493945	0.00182571
31	18	Vegfr	0.495622	0.00251497
31	19	Vegfr	0.498904	0.00481054
31	20	Vegfr	0.506781	0.0116997
31	21	Vegfr	0.524607	0.0285392
31	22	Vegfr	0.555932	0.0588769
31	23	Vegfr	0.61778	0.119737
31	24	Vegfr	0.736634	0.237604
31	25	Vegfr	0.953413	0.453396
31	26	Vegfr	1.31557	0.814563
31	27	Vegfr	1.76826	1.26627
31	28	Vegfr	2.1614	1.65842
31	29	Vegfr	2.47586	1.9719
31	30	Vegfr	2.77906	2.27411
31	31	Vegfr	3.06459	2.55865
31	32	Vegfr	3.30163	2.7947
31	33	Vegfr	3.50811	3.00019
31	34	Vegfr	3.68058	3.17168
31	35	Vegfr	3.80582	3.29593
31	36	Vegfr	3.91557	3.4047
31	37	Vegfr	4.04016	3.5283
31	38	Vegfr	4.12577	3.61292
31	39	Vegfr	4.2085	3.69467
31	40	Vegfr	4.2505	3.73567
32	1	Vegfr	0.496088	0.0109489
32	2	Vegfr	0.493661	0.00829918
32	3	Vegfr	0.492497	0.00691357
32	4	Vegfr	0.490935	0.00512882
32	5	Vegfr	0.482213	-0.00381633
32	6	Vegfr	0.481652	-0.00459925
32	7	Vegfr	0.487766	0.00129209
32	8	Vegfr	0.488761	0.0020645
32	9	Vegfr	0.48359	-0.00332872
32	10	Vegfr	0.482817	-0.00432407
32	11	Vegfr	0.484928	-0.00243604
32	12	Vegfr	0.485675	-0.00191103
32	13	Vegfr	0.48691	-0.000898863
32	14	Vegfr	0.488026	-5.22195e-06
32	15	Vegfr	0.488121	-0.000132906
32	16	Vegfr	0.488337	-0.000139623
32	17	Vegfr	0.489475	0.00077628
32	18	Vegfr	0.489733	0.000811704
32	19	Vegfr	0.490279	0.00113493
32	20	Vegfr	0.492836	0.00347017
32	21	Vegfr	0.498288	0.00869966
32	22	Vegfr	0.505212	0.0154011
32	23	Vegfr	0.514876	0.0248423
32	24	Vegfr	0.528531	0.0382751
32	25	Vegfr	0.539844	0.0493653
32	26	Vegfr	0.553421	0.0627195
32	27	Vegfr	0.564945	0.0740215
32	28	Vegfr	0.578635	0.0874894
32	29	Vegfr	0.588093	0.096724
32	30	Vegfr	0.598966	0.107375
32	31	Vegfr	0.61137	0.119556
32	32	Vegfr	0.622135	0.130099
32	33	Vegfr	0.634847	0.142589
32	34	Vegfr	0.651285	0.158804
32	35	Vegfr	0.660783	0.168079
32	36	Vegfr	0.671681	0.178755
32	37	Vegfr	0.688809	0.195661
32	38	Vegfr	0.703285	0.209914
32	39	Vegfr	0.718613	0.225019
32	40	Vegfr	0.727723	0.233907
33	1	Vegfr	0.483256	0.0140725
33	2	Vegfr	0.481405	0.0114558
33	3	Vegfr	0.478849	0.00813437
33	4	Vegfr	0.477564	0.0060828
33	5	Vegfr	0.468094	-0.00415302
33	6	Vegfr	0.467646	-0.00536664
33	7	Vegfr	0.475119	0.0013401
33	8	Vegfr	0.47553	0.000985388
33	9	Vegfr	0.471076	-0.00423405
33	10	Vegfr	0.471079	-0.00499681
33	11	Vegfr	0.475325	-0.00151716
33	12	Vegfr	0.476453	-0.0011545
33	13	Vegfr	0.477166	-0.00120812
33	14	Vegfr	0.47795	-0.00119016
33	15	Vegfr	0.479042	-0.000863918
33	16	Vegfr	0.47996	-0.000711455
33	17	Vegfr	0.483132	0.00169487
33	18	Vegfr	0.48473	0.00252661
33	19	Vegfr	0.487601	0.0046317
33	20	Vegfr	0.497191	0.013456
33	21	Vegfr	0.516258	0.0317571
33	22	Vegfr	0.553487	0.0682206
33	23	Vegfr	0.624189	0.138157
33	24	Vegfr	0.756771	0.269972
33	25	Vegfr	1.00041	0.512845
33	26	Vegfr	1.39876	0.910426
33	27	Vegfr	1.87261	1.38352
33	28	Vegfr	2.26964	1.77978
33	29	Vegfr	2.58952	2.09889
33	30	Vegfr	2.90809	2.41669
33	31	Vegfr	3.20395	2.71179
33	32	Vegfr	3.44192	2.94899
33	33	Vegfr	3.64766	3.15397
33	34	Vegfr	3.82272	3.32826
33	35	Vegfr	3.94994	3.45472
33	36	Vegfr	4.06148	3.56549
33	37	Vegfr	4.19536	3.6986
33	38	Vegfr	4.28311	3.78558
33	39	Vegfr	4.37037	3.87208
33	40	Vegfr	4.41624	3.91718
34	1	Vegfr	0.531602	0.015589
34	2	Vegfr	0.528439	0.0118585
34	3	Vegfr	0.5253	0.00815206
34	4	Vegfr	0.523076	0.00536064
34	5	Vegfr	0.514134	-0.004149
34	6	Vegfr	0.513817	-0.00503456
34	7	Vegfr	0.52063	0.00121098
34	8	Vegfr	0.520685	0.000698787
34	9	Vegfr	0.51562	-0.00493369
34	10	Vegfr	0.515756	-0.00536512
34	11	Vegfr	0.520963	-0.000726458
34	12	Vegfr	0.522339	8.2185e-05
34	13	Vegfr	0.523045	0.000220753
34	14	Vegfr	0.523565	0.000172818
34	15	Vegfr	0.523121	-0.000838865
34	16	Vegfr	0.523453	-0.00107455
34	17	Vegfr	0.525524	0.000428602
34	18	Vegfr	0.526319	0.000656696
34	19	Vegfr	0.527579	0.00134893
34	20	Vegfr	0.530588	0.00378979
34	21	Vegfr	0.539454	0.0120884
34	22	Vegfr	0.553998	0.0260646
34	23	Vegfr	0.581593	0.0530922
34	24	Vegfr	0.639681	0.110613
34	25	Vegfr	0.747468	0.217832
34	26	Vegfr	0.950204	0.42
34	27	Vegfr	1.29512	0.764349
34	28	Vegfr	1.77499	1.24365
34	29	Vegfr	2.19873	1.66682
34	30	Vegfr	2.54182	2.00935
34	31	Vegfr	2.87312	2.34008
34	32	Vegfr	3.17212	2.63851
34	33	Vegfr	3.43777	2.90359
34	34	Vegfr	3.66584	3.13109
34	35	Vegfr	3.83705	3.30174
34	36	Vegfr	3.985	3.44912
34	37	Vegfr	4.13811	3.60166
34	38	Vegfr	4.24663	3.70962
34	39	Vegfr	4.35175	3.81417
34	40	Vegfr	4.40502	3.86687
35	1	Vegfr	0.569994	0.0113305
35	2	Vegfr	0.567396	0.00866683
35	3	Vegfr	0.565181	0.00638678
35	4	Vegfr	0.565248	0.00638761
35	5	Vegfr	0.55891	-1.56576e-05
35	6	Vegfr	0.553693	-0.00529925
35	7	Vegfr	0.559107	5.00264e-05
35	8	Vegfr	0.559528	0.000404435
35	9	Vegfr	0.554951	-0.00423787
35	10	Vegfr	0.554454	-0.0048009
35	11	Vegfr	0.5569	-0.00242011
35	12	Vegfr	0.557616	-0.0017697
35	13	Vegfr	0.558302	-0.00114994
35	14	Vegfr	0.558627	-0.000889821
35	15	Vegfr	0.557387	-0.0021957
35	16	Vegfr	0.55801	-0.0016384
35	17	Vegfr	0.562035	0.0023206
35	18	Vegfr	0.563579	0.00379892
35	19	Vegfr	0.564915	0.00506897
35	20	Vegfr	0.568716	0.00880446
35	21	Vegfr	0.577556	0.0175788
35	22	Vegfr	0.592983	0.03294
35	23	Vegfr	0.623739	0.0636307
35	24	Vegfr	0.682476	0.122302
35	25	Vegfr	0.798136	0.237896
35	26	Vegfr	1.01303	0.452725
35	27	Vegfr	1.37452	0.814147
35	28	Vegfr	1.86789	1.30745
35	29	Vegfr	2.2947	1.7342
35	30	Vegfr	2.64198	2.08141
35	31	Vegfr	2.98421	2.42357
35	32	Vegfr	3.2871	2.7264
35	33	Vegfr	3.55674	2.99597
35	34	Vegfr	3.78611	3.22528
35	35	Vegfr	3.95561	3.39472
35	36	Vegfr	4.10387	3.54291
35	37	Vegfr	4.26301	3.70198
35	38	Vegfr	4.37217	3.81108
35	39	Vegfr	4.476	3.91484
35	40	Vegfr	4.52823	3.96701
36	1	Vegfr	0.52954	0.0149396
36	2	Vegfr	0.529344	0.0143614
36	3	Vegfr	0.523993	0.00862709
36	4	Vegfr	0.519929	0.00418065
36	5	Vegfr	0.510185	-0.005946
36	6	Vegfr	0.509686	-0.00682779
36	7	Vegfr	0.518199	0.00130276
36	8	Vegfr	0.519573	0.00229345
36	9	Vegfr	0.515464	-0.00219836
36	10	Vegfr	0.514988	-0.00305642
36	11	Vegfr	0.51729	-0.00113787
36	12	Vegfr	0.518151	-0.000658823
36	13	Vegfr	0.519488	0.00029521
36	14	Vegfr	0.519282	-0.000293742
36	15	Vegfr	0.518149	-0.00180943
36	16	Vegfr	0.518687	-0.00165451
36	17	Vegfr	0.522241	0.00151675
36	18	Vegfr	0.523579	0.00247234
36	19	Vegfr	0.524384	0.0028947
36	20	Vegfr	0.528765	0.00689292
36	21	Vegfr	0.537813	0.0155579
36	22	Vegfr	0.555214	0.0325761
36	23	Vegfr	0.590584	0.0675639
36	24	Vegfr	0.656768	0.133365
36	25	Vegfr	0.784691	0.260906
36	26	Vegfr	1.02034	0.496168
36	27	Vegfr	1.3946	0.870046
36	28	Vegfr	1.84294	1.31801
36	29	Vegfr	2.19711	1.6718
36	30	Vegfr	2.50758	1.98188
36	31	Vegfr	2.81308	2.287
36	32	Vegfr	3.07839	2.55193
36	33	Vegfr	3.30876	2.78191
36	34	Vegfr	3.51041	2.98318
36	35	Vegfr	3.6603	3.13268
36	36	Vegfr	3.78693	3.25893
36	37	Vegfr	3.92079	3.39242
36	38	Vegfr	4.01698	3.48822
36	39	Vegfr	4.10817	3.57903
36	40	Vegfr	4.14726	3.61774
37	1	Vegfr	0.486029	0.0190256
37	2	Vegfr	0.482662	0.0154799
37	3	Vegfr	0.477614	0.0102527
37	4	Vegfr	0.472663	0.00512366
37	5	Vegfr	0.462545	-0.00517316
37	6	Vegfr	0.46186	-0.00603772
37	7	Vegfr	0.469673	0.00159647
37	8	Vegfr	0.469753	0.00149777
37	9	Vegfr	0.464143	-0.0042907
37	10	Vegfr	0.463774	-0.00483885
37	11	Vegfr	0.467413	-0.00137883
37	12	Vegfr	0.468376	-0.000594665
37	13	Vegfr	0.468888	-0.000260994
37	14	Vegfr	0.469196	-0.000132572
37	15	Vegfr	0.467665	-0.00184173
37	16	Vegfr	0.467964	-0.00172201
37	17	Vegfr	0.470771	0.000906347
37	18	Vegfr	0.470711	0.000667187
37	19	Vegfr	0.469696	-0.00052669
37	20	Vegfr	0.472224	0.00182242
37	21	Vegfr	0.475511	0.00493134
37	22	Vegfr	0.482385	0.0116258
37	23	Vegfr	0.493695	0.022757
37	24	Vegfr	0.517527	0.0464104
37	25	Vegfr	0.563755	0.0924596
37	26	Vegfr	0.654528	0.183053
37	27	Vegfr	0.820186	0.348533
37	28	Vegfr	1.11871	0.646874
37	29	Vegfr	1.54284	1.07083
37	30	Vegfr	1.96911	1.49692
37	31	Vegfr	2.30972	1.83735
37	32	Vegfr	2.62424	2.15169
37	33	Vegfr	2.93231	2.45958
37	34	Vegfr	3.20508	2.73218
37	35	Vegfr	3.41516	2.94208
37	36	Vegfr	3.59011	3.11685
37	37	Vegfr	3.76346	3.29002
37	38	Vegfr	3.89599	3.42237
37	39	Vegfr	4.02292	3.54912
37	40	Vegfr	4.09154	3.61756
38	1	Vegfr	0.624042	0.0283326
38	2	Vegfr	0.619346	0.0240057
38	3	Vegfr	0.608979	0.0140069
38	4	Vegfr	0.599302	0.00469869
38	5	Vegfr	0.587201	-0.00703354
38	6	Vegfr	0.586814	-0.00705209
38	7	Vegfr	0.594821	0.00132312
38	8	Vegfr	0.594523	0.00139433
38	9	Vegfr	0.588008	-0.00475194
38	10	Vegfr	0.587092	-0.00530002
38	11	Vegfr	0.589247	-0.00277584
38	12	Vegfr	0.590024	-0.00163049
38	13	Vegfr	0.590989	-0.000296733
38	14	Vegfr	0.591016	9.91457e-05
38	15	Vegfr	0.588288	-0.0022608
38	16	Vegfr	0.588504	-0.00167597
38	17	Vegfr	0.592106	0.00229452
38	18	Vegfr	0.59339	0.00394787
38	19	Vegfr	0.594087	0.00501287
38	20	Vegfr	0.599786	0.0110807
38	21	Vegfr	0.608862	0.0205255
38	22	Vegfr	0.626572	0.0386041
38	23	Vegfr	0.662805	0.0752058
38	24	Vegfr	0.734105	0.146874
38	25	Vegfr	0.86988	0.283018
38	26	Vegfr	1.12166	0.535168
38	27	Vegfr	1.51672	0.930596
38	28	Vegfr	1.98788	1.40212
38	29	Vegfr	2.36023	1.77485
38	30	Vegfr	2.68585	2.10083
38	31	Vegfr	3.00816	2.42351
38	32	Vegfr	3.29094	2.70666
38	33	Vegfr	3.53428	2.95036
38	34	Vegfr	3.73921	3.15567
38	35	Vegfr	3.8956	3.31243
38	36	Vegfr	4.02806	3.44525
38	37	Vegfr	4.16934	3.5869
38	38	Vegfr	4.26792	3.68585
38	39	Vegfr	4.37094	3.78924
38	40	Vegfr	4.4244	3.84307
39	1	Vegfr	0.506054	0.0135541
39	2	Vegfr	0.503758	0.0107721
39	3	Vegfr	0.500753	0.00728113
39	4	Vegfr	0.497232	0.00327358
39	5	Vegfr	0.488823	-0.00562173
39	6	Vegfr	0.489013	-0.00591749
39	7	Vegfr	0.497122	0.00170555
39	8	Vegfr	0.498151	0.00224863
39	9	Vegfr	0.494207	-0.00218188
39	10	Vegfr	0.494049	-0.00282573
39	11	Vegfr	0.497225	-0.000136077
39	12	Vegfr	0.498147	0.00029945
39	13	Vegfr	0.498869	0.000535569
39	14	Vegfr	0.498879	5.91735e-05
39	15	Vegfr	0.498091	-0.001215
39	16	Vegfr	0.498347	-0.00144496
39	17	Vegfr	0.500267	-1.13832e-05
39	18	Vegfr	0.500804	4.04083e-05
39	19	Vegfr	0.5019	0.000649801
39	20	Vegfr	0.504997	0.00326096
39	21	Vegfr	0.510019	0.00779693
39	22	Vegfr	0.52187	0.0191611
39	23	Vegfr	0.542208	0.0390135
39	24	Vegfr	0.581405	0.0777241
39	25	Vegfr	0.658077	0.15391
39	26	Vegfr	0.80807	0.303417
39	27	Vegfr	1.07305	0.567912
39	28	Vegfr	1.48678	0.981157
39	29	Vegfr	1.92621	1.4201
39	30	Vegfr	2.28009	1.7735
39	31	Vegfr	2.60503	2.09795
39	32	Vegfr	2.91269	2.40512
39	33	Vegfr	3.19201	2.68396
39	34	Vegfr	3.43039	2.92185
39	35	Vegfr	3.6148	3.10577
39	36	Vegfr	3.77152	3.262
39	37	Vegfr	3.93049	3.42049
39	38	Vegfr	4.04761	3.53712
39	39	Vegfr	4.16046	3.64949
39	40	Vegfr	4.22008	3.70862
40	1	Vegfr	0.504711	0.0131943
40	2	Vegfr	0.50251	0.0104693
40	3	Vegfr	0.50039	0.0078243
40	4	Vegfr	0.497644	0.00455378
40	5	Vegfr	0.488125	-0.00548953
40	6	Vegfr	0.487905	-0.00623446
40	7	Vegfr	0.495651	0.000986531
40	8	Vegfr	0.496459	0.00127014
40	9	Vegfr	0.493641	-0.00207272
40	10	Vegfr	0.493625	-0.0026135
40	11	Vegfr	0.496214	-0.000548573
40	12	Vegfr	0.496898	-0.000389835
40	13	Vegfr	0.497232	-0.00058038
40	14	Vegfr	0.497362	-0.000974535
40	15	Vegfr	0.497814	-0.00104724
40	16	Vegfr	0.498587	-0.000798919
40	17	Vegfr	0.501426	0.00151465
40	18	Vegfr	0.502309	0.00187351
40	19	Vegfr	0.503687	0.00272679
40	20	Vegfr	0.509345	0.0078601
40	21	Vegfr	0.520195	0.0181853
40	22	Vegfr	0.539799	0.0372645
40	23	Vegfr	0.579531	0.0764723
40	24	Vegfr	0.656087	0.152503
40	25	Vegfr	0.801712	0.297604
40	26	Vegfr	1.06954	0.564905
40	27	Vegfr	1.4811	0.975946
40	28	Vegfr	1.9512	1.44552
40	29	Vegfr	2.31515	1.80895
40	30	Vegfr	2.64024	2.13351
40	31	Vegfr	2.95959	2.45233
40	32	Vegfr	3.23404	2.72626
40	33	Vegfr	3.47119	2.96288
40	34	Vegfr	3.67288	3.16405
40	35	Vegfr	3.82328	3.31392
40	36	Vegfr	3.95347	3.44359
40	37	Vegfr	4.09168	3.58127
40	38	Vegfr	4.19266	3.68173
40	39	Vegfr	4.29195	3.7805
40	40	Vegfr	4.33854	3.82656
41	1	Vegfr	0.491259	0.0133036
41	2	Vegfr	0.489455	0.0108749
41	3	Vegfr	0.486323	0.00711838
41	4	Vegfr	0.483821	0.00399241
41	5	Vegfr	0.476103	-0.00434967
41	6	Vegfr	0.475614	-0.00546362
41	7	Vegfr	0.481268	-0.000433615
41	8	Vegfr	0.483761	0.00143511
41	9	Vegfr	0.481058	-0.00189318
41	10	Vegfr	0.481074	-0.00250103
41	11	Vegfr	0.484302	0.000102743
41	12	Vegfr	0.484892	6.83819e-05
41	13	Vegfr	0.484479	-0.000969155
41	14	Vegfr	0.485218	-0.000854236
41	15	Vegfr	0.486272	-0.00042517
41	16	Vegfr	0.48672	-0.000601658
41	17	Vegfr	0.488067	0.00012093
41	18	Vegfr	0.48962	0.00104981
41	19	Vegfr	0.492798	0.00360357
41	20	Vegfr	0.497402	0.00758278
41	21	Vegfr	0.50668	0.0162365
41	22	Vegfr	0.52826	0.037192
41	23	Vegfr	0.569229	0.0775367
41	24	Vegfr	0.648417	0.156101
41	25	Vegfr	0.797813	0.304872
41	26	Vegfr	1.06923	0.575668
41	27	Vegfr	1.4822	0.988011
41	28	Vegfr	1.94309	1.44827
41	29	Vegfr	2.30079	1.80535
41	30	Vegfr	2.62109	2.12502
41	31	Vegfr	2.93659	2.4399
41	32	Vegfr	3.20734	2.71003
41	33	Vegfr	3.43868	2.94075
41	34	Vegfr	3.64078	3.14222
41	35	Vegfr	3.78725	3.28806
41	36	Vegfr	3.91446	3.41465
41	37	Vegfr	4.05306	3.55263
41	38	Vegfr	4.14924	3.64818
41	39	Vegfr	4.2497	3.74801
41	40	Vegfr	4.29307	3.79076
42	1	Vegfr	0.502432	0.0127236
42	2	Vegfr	0.502377	0.0122079
42	3	Vegfr	0.4981	0.00747138
42	4	Vegfr	0.496988	0.0058984
42	5	Vegfr	0.487195	-0.00435434
42	6	Vegfr	0.486796	-0.00521356
42	7	Vegfr	0.494857	0.00238727
42	8	Vegfr	0.495099	0.00216963
42	9	Vegfr	0.490102	-0.00328808
42	10	Vegfr	0.489511	-0.00433863
42	11	Vegfr	0.49187	-0.00244013
42	12	Vegfr	0.49286	-0.00191005
42	13	Vegfr	0.494645	-0.000585475
42	14	Vegfr	0.494847	-0.000844118
42	15	Vegfr	0.494306	-0.00184469
42	16	Vegfr	0.494691	-0.00191984
42	17	Vegfr	0.496924	-0.000146918
42	18	Vegfr	0.497872	0.000340093
42	19	Vegfr	0.500462	0.00247008
42	20	Vegfr	0.504601	0.00614898
42	21	Vegfr	0.511926	0.0130137
42	22	Vegfr	0.528899	0.0295268
42	23	Vegfr	0.562081	0.0622484
42	24	Vegfr	0.62209	0.121797
42	25	Vegfr	0.742816	0.242063
42	26	Vegfr	0.967099	0.465886
42	27	Vegfr	1.33387	0.8322
42	28	Vegfr	1.81223	1.3101
42	29	Vegfr	2.20399	1.7014
42	30	Vegfr	2.53066	2.0276
42	31	Vegfr	2.86551	2.36199
42	32	Vegfr	3.1578	2.65382
42	33	Vegfr	3.41014	2.90571
42	34	Vegfr	3.62321	3.11832
42	35	Vegfr	3.78176	3.27641
42	36	Vegfr	3.92421	3.4184
42	37	Vegfr	4.07297	3.56669
42	38	Vegfr	4.17822	3.67149
42	39	Vegfr	4.28292	3.77573
42	40	Vegfr	4.33868	3.83103
43	1	Vegfr	0.491728	0.0144546
43	2	Vegfr	0.489322	0.0114015
43	3	Vegfr	0.482853	0.0042863
43	4	Vegfr	0.48331	0.00409556
43	5	Vegfr	0.476771	-0.00309039
43	6	Vegfr	0.476658	-0.00385006
43	7	Vegfr	0.483017	0.0018624
43	8	Vegfr	0.483553	0.00175084
43	9	Vegfr	0.479715	-0.00273371
43	10	Vegfr	0.479464	-0.00363145
43	11	Vegfr	0.482218	-0.00152483
43	12	Vegfr	0.483107	-0.00128264
43	13	Vegfr	0.484828	-0.000208455
43	14	Vegfr	0.487141	0.00145772
43	15	Vegfr	0.485495	-0.000834834
43	16	Vegfr	0.485654	-0.0013234
43	17	Vegfr	0.488895	0.00127136
43	18	Vegfr	0.489891	0.00162018
43	19	Vegfr	0.491053	0.0021354
43	20	Vegfr	0.49802	0.00845538
43	21	Vegfr	0.508848	0.0186367
43	22	Vegfr	0.530016	0.0391574
43	23	Vegfr	0.572483	0.0809771
43	24	Vegfr	0.650698	0.158546
43	25	Vegfr	0.800022	0.307223
43	26	Vegfr	1.07303	0.579579
43	27	Vegfr	1.49252	0.998425
43	28	Vegfr	1.9657	1.47096
43	29	Vegfr	2.33183	1.83644
43	30	Vegfr	2.65808	2.16204
43	31	Vegfr	2.97992	2.48324
43	32	Vegfr	3.25537	2.75805
43	33	Vegfr	3.49091	2.99294
43	34	Vegfr	3.69022	3.1916
43	35	Vegfr	3.84581	3.34654
43	36	Vegfr	3.97564	3.47573
43	37	Vegfr	4.11018	3.60961
43	38	Vegfr	4.21016	3.70895
43	39	Vegfr	4.3146	3.81274
43	40	Vegfr	4.36348	3.86098
44	1	Vegfr	0.498018	0.0129016
44	2	Vegfr	0.496252	0.0110072
44	3	Vegfr	0.492136	0.00676269
44	4	Vegfr	0.490512	0.00501117
44	5	Vegfr	0.481181	-0.00444845
44	6	Vegfr	0.480353	-0.00540463
44	7	Vegfr	0.486366	0.000480072
44	8	Vegfr	0.48734	0.00132669
44	9	Vegfr	0.482021	-0.00412043
44	10	Vegfr	0.481956	-0.0043137
44	11	Vegfr	0.487053	0.000654608
44	12	Vegfr	0.488004	0.00147801
44	13	Vegfr	0.487173	0.000518701
44	14	Vegfr	0.48681	2.74955e-05
44	15	Vegfr	0.485173	-0.00173719
44	16	Vegfr	0.485265	-0.00177421
44	17	Vegfr	0.487578	0.00041095
44	18	Vegfr	0.488753	0.00145802
44	19	Vegfr	0.491093	0.00367021
44	20	Vegfr	0.496421	0.00886997
44	21	Vegfr	0.504868	0.0171882
44	22	Vegfr	0.523034	0.0352265
44	23	Vegfr	0.56007	0.0721342
44	24	Vegfr	0.629107	0.141043
44	25	Vegfr	0.759146	0.270954
44	26	Vegfr	1.00262	0.514295
44	27	Vegfr	1.39416	0.905711
44	28	Vegfr	1.87889	1.39031
44	29	Vegfr	2.2655	1.77679
44	30	Vegfr	2.59417	2.10533
44	31	Vegfr	2.92493	2.43596
44	32	Vegfr	3.2142	2.72511
44	33	Vegfr	3.46848	2.97926
44	34	Vegfr	3.68154	3.1922
44	35	Vegfr	3.83541	3.34594
44	36	Vegfr	3.96844	3.47884
44	37	Vegfr	4.11817	3.62844
44	38	Vegfr	4.2291	3.73924
44	39	Vegfr	4.33403	3.84405
44	40	Vegfr	4.38588	3.89576
45	1	Vegfr	0.537644	0.0192888
45	2	Vegfr	0.534904	0.0163453
45	3	Vegfr	0.528498	0.00973577
45	4	Vegfr	0.523423	0.00445766
45	5	Vegfr	0.515163	-0.00400595
45	6	Vegfr	0.514612	-0.00475965
45	7	Vegfr	0.520855	0.00127962
45	8	Vegfr	0.520433	0.000654495
45	9	Vegfr	0.515319	-0.00466331
45	10	Vegfr	0.515001	-0.00518412
45	11	Vegfr	0.51825	-0.00213915
45	12	Vegfr	0.519311	-0.0012815
45	13	Vegfr	0.520363	-0.00043266
45	14	Vegfr	0.520427	-0.000571592
45	15	Vegfr	0.519722	-0.00148068
45	16	Vegfr	0.520356	-0.00104931
45	17	Vegfr	0.523566	0.00195686
45	18	Vegfr	0.524564	0.00275139
45	19	Vegfr	0.526748	0.00473212
45	20	Vegfr	0.533631	0.0114121
45	21	Vegfr	0.545902	0.02348
45	22	Vegfr	0.568462	0.0458361
45	23	Vegfr	0.614239	0.0914101
45	24	Vegfr	0.702679	0.179646
45	25	Vegfr	0.870744	0.347508
45	26	Vegfr	1.173	0.649563
45	27	Vegfr	1.62266	1.09902
45	28	Vegfr	2.09877	1.57492
45	29	Vegfr	2.46174	1.93769
45	30	Vegfr	2.7959	2.27165
45	31	Vegfr	3.12479	2.60033
45	32	Vegfr	3.40796	2.8833
45	33	Vegfr	3.65057	3.12571
45	34	Vegfr	3.85923	3.33417
45	35	Vegfr	4.01737	3.4921
45	36	Vegfr	4.14949	3.62402
45	37	Vegfr	4.2863	3.76062
45	38	Vegfr	4.38471	3.85883
45	39	Vegfr	4.48687	3.96078
45	40	Vegfr	4.53204	4.00575
46	1	Vegfr	0.530555	0.0116972
46	2	Vegfr	0.532262	0.0128256
46	3	Vegfr	0.527516	0.00750157
46	4	Vegfr	0.5257	0.00510691
46	5	Vegfr	0.516748	-0.00442351
46	6	Vegfr	0.516482	-0.0052678
46	7	Vegfr	0.524298	0.00196899
46	8	Vegfr	0.524473	0.00156625
46	9	Vegfr	0.520156	-0.00332943
46	10	Vegfr	0.519865	-0.00419881
46	11	Vegfr	0.52282	-0.00182266
46	12	Vegfr	0.523775	-0.00144559
46	13	Vegfr	0.525264	-0.000535302
46	14	Vegfr	0.526773	0.000394957
46	15	Vegfr	0.526502	-0.000454578
46	16	Vegfr	0.526509	-0.001026
46	17	Vegfr	0.527533	-0.000580027
46	18	Vegfr	0.528823	0.000131602
46	19	Vegfr	0.531554	0.00228423
46	20	Vegfr	0.533978	0.00412919
46	21	Vegfr	0.543208	0.0127809
46	22	Vegfr	0.557944	0.0269388
46	23	Vegfr	0.588089	0.0565054
46	24	Vegfr	0.647817	0.115654
46	25	Vegfr	0.759085	0.226344
46	26	Vegfr	0.967991	0.434672
46	27	Vegfr	1.32145	0.787557
46	28	Vegfr	1.80491	1.27044
46	29	Vegfr	2.22734	1.69229
46	30	Vegfr	2.57126	2.03563
46	31	Vegfr	2.90816	2.37194
46	32	Vegfr	3.20864	2.67185
46	33	Vegfr	3.47589	2.93853
46	34	Vegfr	3.70736	3.16942
46	35	Vegfr	3.88184	3.34331
46	36	Vegfr	4.02742	3.48831
46	37	Vegfr	4.18147	3.64178
46	38	Vegfr	4.29247	3.75221
46	39	Vegfr	4.40104	3.8602
46	40	Vegfr	4.455	3.91358
47	1	Vegfr	0.512393	0.0138599
47	2	Vegfr	0.511546	0.0127792
47	3	Vegfr	0.505832	0.00683074
47	4	Vegfr	0.504173	0.00493785
47	5	Vegfr	0.494803	-0.00466664
47	6	Vegfr	0.494306	-0.00539779
47	7	Vegfr	0.501559	0.0016211
47	8	Vegfr	0.501984	0.00181228
47	9	Vegfr	0.497092	-0.00331387
47	10	Vegfr	0.496657	-0.0039836
47	11	Vegfr	0.499568	-0.00130652
47	12	Vegfr	0.500321	-0.000787575
47	13	Vegfr	0.500807	-0.000536078
47	14	Vegfr	0.501733	0.000155957
47	15	Vegfr	0.501866	5.52508e-05
47	16	Vegfr	0.50198	-6.49465e-05
47	17	Vegfr	0.502916	0.000636625
47	18	Vegfr	0.503768	0.00125445
47	19	Vegfr	0.503096	0.000348249
47	20	Vegfr	0.505386	0.00240452
47	21	Vegfr	0.510496	0.00728044
47	22	Vegfr	0.520391	0.0169405
47	23	Vegfr	0.538537	0.0348526
47	24	Vegfr	0.570539	0.0666209
47	25	Vegfr	0.635868	0.131715
47	26	Vegfr	0.764633	0.260246
47	27	Vegfr	0.99578	0.491159
47	28	Vegfr	1.37664	0.871781
47	29	Vegfr	1.82428	1.31919
47	30	Vegfr	2.19962	1.69429
47	31	Vegfr	2.5221	2.01654
47	32	Vegfr	2.83055	2.32475
47	33	Vegfr	3.11722	2.6112
47	34	Vegfr	3.35852	2.85226
47	35	Vegfr	3.53857	3.03208
47	36	Vegfr	3.69435	3.18762
47	37	Vegfr	3.85991	3.35295
47	38	Vegfr	3.97737	3.47018
47	39	Vegfr	4.08733	3.5799
47	40	Vegfr	4.14697	3.63931
48	1	Vegfr	0.513673	0.0154676
48	2	Vegfr	0.514011	0.0149681
48	3	Vegfr	0.508132	0.00825126
48	4	Vegfr	0.505144	0.00442575
48	5	Vegfr	0.495714	-0.00584106
48	6	Vegfr	0.49583	-0.00656239
48	7	Vegfr	0.505045	0.00181529
48	8	Vegfr	0.506114	0.00204695
48	9	Vegfr	0.501987	-0.00291767
48	10	Vegfr	0.501878	-0.0038635
48	11	Vegfr	0.505531	-0.00104816
48	12	Vegfr	0.506396	-0.00102029
48	13	Vegfr	0.507537	-0.00071657
48	14	Vegfr	0.510858	0.00176636
48	15	Vegfr	0.509746	-0.000182801
48	16	Vegfr	0.509821	-0.000944932
48	17	Vegfr	0.512523	0.000919596
48	18	Vegfr	0.51349	0.00104951
48	19	Vegfr	0.516101	0.00282266
48	20	Vegfr	0.521297	0.00718188
48	21	Vegfr	0.530283	0.0153298
48	22	Vegfr	0.548714	0.0329241
48	23	Vegfr	0.583503	0.0668751
48	24	Vegfr	0.650656	0.133191
48	25	Vegfr	0.778964	0.260662
48	26	Vegfr	1.01423	0.495086
48	27	Vegfr	1.38644	0.866465
48	28	Vegfr	1.83455	1.31373
48	29	Vegfr	2.18709	1.66544
48	30	Vegfr	2.49296	1.97047
48	31	Vegfr	2.79914	2.27581
48	32	Vegfr	3.06457	2.54041
48	33	Vegfr	3.29415	2.76915
48	34	Vegfr	3.48841	2.96257
48	35	Vegfr	3.63311	3.10643
48	36	Vegfr	3.76026	3.23275
48	37	Vegfr	3.89411	3.36576
48	38	Vegfr	3.99043	3.46124
48	39	Vegfr	4.08526	3.55524
48	40	Vegfr	4.13234	3.60148
49	1	Vegfa	0.397412	0.0141973
49	2	Vegfa	0.394624	0.0111983
49	3	Vegfa	0.390155	0.00651789
49	4	Vegfa	0.388494	0.00464566
49	5	Vegfa	0.380091	-0.00396878
49	6	Vegfa	0.379647	-0.00462409
49	7	Vegfa	0.385993	0.00151002
49	8	Vegfa	0.38657	0.00187547
49	9	Vegfa	0.383309	-0.00159694
49	10	Vegfa	0.382644	-0.00247305
49	11	Vegfa	0.383126	-0.00220229
49	12	Vegfa	0.383706	-0.00183356
49	13	Vegfa	0.38565	-0.000100721
49	14	Vegfa	0.385656	-0.000306761
49	15	Vegfa	0.384184	-0.0019896
49	16	Vegfa	0.384321	-0.00206367
49	17	Vegfa	0.386454	-0.000142541
49	18	Vegfa	0.386923	0.000114666
49	19	Vegfa	0.386865	-0.000154645
49	20	Vegfa	0.388909	0.00167848
49	21	Vegfa	0.392556	0.00511446
49	22	Vegfa	0.400245	0.0125918
49	23	Vegfa	0.416003	0.0281382
49	24	Vegfa	0.443956	0.0558801
49	25	Vegfa	0.499834	0.111547
49	26	Vegfa	0.609405	0.220906
49	27	Vegfa	0.804056	0.415346
49	28	Vegfa	1.13488	0.745962
49	29	Vegfa	1.61074	1.22161
49	30	Vegfa	2.17144	1.78209
49	31	Vegfa	2.6628	2.27324
49	32	Vegfa	3.03161	2.64184
49	33	Vegfa	3.31847	2.92849
49	34	Vegfa	3.54058	3.15039
49	35	Vegfa	3.69627	3.30587
49	36	Vegfa	3.81928	3.42867
[truncated: 1,884 more rows]

## Sheet: Multicomponent Data
Block Type	96-Well Block (0.2mL)
Calibration Background is expired	No
Calibration Background performed on	11-24-2020
Calibration Normalization FAM-ROX is expired	No
Calibration Normalization FAM-ROX performed on	11-24-2020
Calibration Normalization VIC-ROX is expired	No
Calibration Normalization VIC-ROX performed on	11-24-2020
Calibration Pure Dye CY3 is expired	Yes
Calibration Pure Dye CY3 performed on	03-26-2020
Calibration Pure Dye CY5 is expired	Yes
Calibration Pure Dye CY5 performed on	03-26-2020
Calibration Pure Dye FAM is expired	No
Calibration Pure Dye FAM performed on	11-24-2020
Calibration Pure Dye NED is expired	No
Calibration Pure Dye NED performed on	09-15-2020
Calibration Pure Dye ROX is expired	No
Calibration Pure Dye ROX performed on	11-24-2020
Calibration Pure Dye SYBR is expired	No
Calibration Pure Dye SYBR performed on	11-24-2020
Calibration Pure Dye TAMRA is expired	No
Calibration Pure Dye TAMRA performed on	11-24-2020
Calibration Pure Dye VIC is expired	No
Calibration Pure Dye VIC performed on	11-24-2020
Calibration ROI is expired	No
Calibration ROI performed on	11-24-2020
Calibration Uniformity is expired	No
Calibration Uniformity performed on	11-24-2020
Chemistry	SYBR_GREEN
Date Created	2021-06-23 16:55:59 PM EDT
Experiment Barcode
Experiment Comment
Experiment File Name	P:\ABI-2\Sapieha\Roberto\CNV B6\Choroid\2021-06-23 adipoq-cre and adipoq-cre-prdm16 sham and CNV 7 days Vegfr and Vegfa choro n7-9.eds
Experiment Name	2021-06-23 adipoq-cre and adipoq-cre-prdm16 sham and CNV 7 days Vegfr and Vegfa choro n7-9
Experiment Run End Time	2021-06-23 20:04:34 PM EDT
Experiment Type	Comparative Cт (ΔΔCт)
Instrument Name	278870006
Instrument Serial Number	278870006
Instrument Type	QuantStudio(TM) 7 Flex System
Passive Reference	ROX
Quantification Cycle Method	Ct
Signal Smoothing On	true
Stage/ Cycle where Analysis is performed	Stage 2, Step 2
User Name
Well	Well Position	Cycle	ROX	SYBR
1	A1	1	1.44665e+06	770694
2	A2	1	1.23534e+06	632618
3	A3	1	1.1947e+06	586213
4	A4	1	1.21216e+06	597977
5	A5	1	1.1909e+06	574520
6	A6	1	1.14204e+06	523141
7	A7	1	1.12622e+06	460259
8	A8	1	1122173	584700
9	A9	1	1.01696e+06	466471
10	A10	1	1.01053e+06	459327
11	A11	1	952639	457091
12	A12	1	1.46418e+06	926124
13	B1	1	1.3263e+06	654272
14	B2	1	1.27406e+06	678287
15	B3	1	1.27648e+06	592240
16	B4	1	1.30876e+06	630557
17	B5	1	1.22081e+06	574017
18	B6	1	1.18101e+06	527301
19	B7	1	1.17961e+06	521883
20	B8	1	1.1289e+06	501427
21	B9	1	1.11103e+06	515256
22	B10	1	1.01644e+06	467523
23	B11	1	1.38621e+06	710906
24	B12	1	2179323	1.30371e+06
25	C1	1	1453040	830226
26	C2	1	1461965	789154
27	C3	1	1.42595e+06	721436
28	C4	1	1.46186e+06	701991
29	C5	1	1.37187e+06	703077
30	C6	1	1299120	628639
31	C7	1	1.26954e+06	621020
32	C8	1	1.2442e+06	617231
33	C9	1	1.13683e+06	549377
34	C10	1	1.24815e+06	663518
35	C11	1	1.6135e+06	919687
36	C12	1	1.47517e+06	781163
37	D1	1	1.03381e+06	502460
38	D2	1	1.31819e+06	822607
39	D3	1	1.44529e+06	731395
40	D4	1	1506701	760448
41	D5	1	1.49485e+06	734357
42	D6	1	1332199	669340
43	D7	1	1.28005e+06	629435
44	D8	1	1.20248e+06	598859
45	D9	1	1.37193e+06	737612
46	D10	1	1396725	741040
47	D11	1	1.21017e+06	620083
48	D12	1	974878	500769
49	E1	1	1.20851e+06	480277
50	E2	1	1314526	567912
51	E3	1	1.27296e+06	551633
52	E4	1	1.4445e+06	614913
53	E5	1	1367672	569784
54	E6	1	1.38725e+06	592546
55	E7	1	1488971	619769
56	E8	1	1.67515e+06	703728
57	E9	1	1.53987e+06	692719
58	E10	1	1.42024e+06	632359
59	E11	1	1.25476e+06	582667
60	E12	1	874937	332193
61	F1	1	1.41902e+06	656928
62	F2	1	1.48758e+06	746147
63	F3	1	1.36542e+06	583781
64	F4	1	1.25648e+06	554263
65	F5	1	1.33095e+06	583086
66	F6	1	1.4485e+06	615411
67	F7	1	1.41538e+06	642527
68	F8	1	1.51838e+06	618876
69	F9	1	1.49893e+06	614941
70	F10	1	1328352	588266
71	F11	1	1.45647e+06	833941
72	F12	1	1.35276e+06	680174
73	G1	1	1.69158e+06	837283
74	G2	1	1.26393e+06	589447
75	G3	1	1.19872e+06	454026
76	G4	1
77	G5	1
78	G6	1
79	G7	1
80	G8	1
81	G9	1
82	G10	1
83	G11	1
84	G12	1
85	H1	1
86	H2	1
87	H3	1
88	H4	1
89	H5	1
90	H6	1
91	H7	1
92	H8	1
93	H9	1
94	H10	1
95	H11	1
96	H12	1
1	A1	2	1.45999e+06	773884
2	A2	2	1.2485e+06	633534
3	A3	2	1.20704e+06	588975
4	A4	2	1.22162e+06	598634
5	A5	2	1200132	578698
6	A6	2	1.15104e+06	523657
7	A7	2	1134331	462269
8	A8	2	1130097	586439
9	A9	2	1.02733e+06	467495
10	A10	2	1.02142e+06	463947
11	A11	2	958992	457483
12	A12	2	1478004	933128
13	B1	2	1340351	657127
14	B2	2	1.28556e+06	681614
15	B3	2	1287451	595769
16	B4	2	1.31787e+06	631515
17	B5	2	1.22732e+06	574974
18	B6	2	1190330	527617
19	B7	2	1.18464e+06	522508
20	B8	2	1.13626e+06	501818
21	B9	2	1118797	516237
22	B10	2	1.02691e+06	468276
23	B11	2	1.39876e+06	711472
24	B12	2	2.19649e+06	1311882
25	C1	2	1.46252e+06	838003
26	C2	2	1.47365e+06	790709
27	C3	2	1.43484e+06	722069
28	C4	2	1.47086e+06	704269
29	C5	2	1.37809e+06	704521
30	C6	2	1.3045e+06	628707
31	C7	2	1.27565e+06	622067
32	C8	2	1.25137e+06	617751
33	C9	2	1.14205e+06	549790
34	C10	2	1.25675e+06	664114
35	C11	2	1.62322e+06	921008
36	C12	2	1.48708e+06	787175
37	D1	2	1.04222e+06	503039
38	D2	2	1.32841e+06	822747
39	D3	2	1.4554e+06	733171
40	D4	2	1.5155e+06	761556
41	D5	2	1501239	734789
42	D6	2	1.33724e+06	671799
43	D7	2	1.28611e+06	629320
44	D8	2	1.2067e+06	598830
45	D9	2	1.38117e+06	738792
46	D10	2	1.40058e+06	745477
47	D11	2	1.21789e+06	623009
48	D12	2	978054	502731
49	E1	2	1.21794e+06	480628
50	E2	2	1.32426e+06	568663
51	E3	2	1283053	553811
52	E4	2	1.45293e+06	616367
53	E5	2	1.37743e+06	571549
54	E6	2	1.39464e+06	593993
55	E7	2	1.50855e+06	629769
56	E8	2	1.68344e+06	706279
57	E9	2	1.54806e+06	693050
58	E10	2	1.42992e+06	636754
59	E11	2	1.2624e+06	585038
60	E12	2	880322	332413
61	F1	2	1434147	659878
62	F2	2	1.49878e+06	746209
63	F3	2	1.37476e+06	585898
64	F4	2	1.2653e+06	555300
65	F5	2	1.34018e+06	583474
66	F6	2	1.45869e+06	616938
67	F7	2	1.42658e+06	644824
68	F8	2	1529154	621024
69	F9	2	1.50855e+06	615462
70	F10	2	1.35114e+06	595675
71	F11	2	1.46791e+06	836554
72	F12	2	1360862	681301
73	G1	2	1.70918e+06	838464
74	G2	2	1.27549e+06	590444
75	G3	2	1.20911e+06	455584
76	G4	2
77	G5	2
78	G6	2
79	G7	2
80	G8	2
81	G9	2
82	G10	2
83	G11	2
84	G12	2
85	H1	2
86	H2	2
87	H3	2
88	H4	2
89	H5	2
90	H6	2
91	H7	2
92	H8	2
93	H9	2
94	H10	2
95	H11	2
96	H12	2
1	A1	3	1.49799e+06	785523
2	A2	3	1.2865e+06	644450
3	A3	3	1.24297e+06	597528
4	A4	3	1.24809e+06	607020
5	A5	3	1.22687e+06	587959
6	A6	3	1.17436e+06	530409
7	A7	3	1157704	468882
8	A8	3	1.1523e+06	594952
9	A9	3	1.05105e+06	479841
10	A10	3	1.04942e+06	476033
11	A11	3	979739	461228
12	A12	3	1.51502e+06	960231
13	B1	3	1.37999e+06	670211
14	B2	3	1.31967e+06	692047
15	B3	3	1.3162e+06	603524
16	B4	3	1.34328e+06	636943
17	B5	3	1.24868e+06	581138
18	B6	3	1.21181e+06	532560
19	B7	3	1.20158e+06	522214
20	B8	3	1.15747e+06	507824
21	B9	3	1.14088e+06	524612
22	B10	3	1.04967e+06	476970
23	B11	3	1.43333e+06	718820
24	B12	3	2.25318e+06	1.33083e+06
25	C1	3	1.49848e+06	853660
26	C2	3	1504991	799913
27	C3	3	1.46075e+06	730110
28	C4	3	1.49844e+06	713945
29	C5	3	1.40034e+06	711886
30	C6	3	1323473	631377
31	C7	3	1.29692e+06	629590
32	C8	3	1.26854e+06	624753
33	C9	3	1.16056e+06	555733
34	C10	3	1.27943e+06	672087
35	C11	3	1.65687e+06	936432
36	C12	3	1.52365e+06	798383
37	D1	3	1.06699e+06	509611
38	D2	3	1.35563e+06	825552
39	D3	3	1.48192e+06	742074
40	D4	3	1.54095e+06	771077
41	D5	3	1.52348e+06	740905
42	D6	3	1.35623e+06	675536
43	D7	3	1306462	630830
44	D8	3	1.2204e+06	600603
45	D9	3	1.41037e+06	745379
46	D10	3	1.42795e+06	753267
47	D11	3	1.24411e+06	629308
48	D12	3	995585	505888
49	E1	3	1.24626e+06	486234
50	E2	3	1.35403e+06	576480
51	E3	3	1.31286e+06	563192
52	E4	3	1.47892e+06	622645
53	E5	3	1403692	579066
54	E6	3	1.4167e+06	599033
55	E7	3	1.53979e+06	639857
56	E8	3	1708227	714167
57	E9	3	1.57497e+06	697874
58	E10	3	1.45929e+06	645573
59	E11	3	1.28744e+06	591918
60	E12	3	898652	336016
61	F1	3	1.47509e+06	672155
62	F2	3	1.53043e+06	749383
63	F3	3	1.403e+06	591091
64	F4	3	1.28903e+06	562725
65	F5	3	1.36713e+06	589340
66	F6	3	1.4887e+06	625595
67	F7	3	1.45647e+06	654323
68	F8	3	1.55842e+06	629079
69	F9	3	1.53876e+06	619650
70	F10	3	1.37961e+06	606491
71	F11	3	1.52363e+06	851826
72	F12	3	1.38716e+06	686130
73	G1	3	1.74964e+06	847559
74	G2	3	1.30818e+06	599161
75	G3	3	1.23801e+06	461181
76	G4	3
77	G5	3
78	G6	3
79	G7	3
80	G8	3
81	G9	3
82	G10	3
83	G11	3
84	G12	3
85	H1	3
86	H2	3
87	H3	3
88	H4	3
89	H5	3
90	H6	3
91	H7	3
92	H8	3
93	H9	3
94	H10	3
95	H11	3
96	H12	3
1	A1	4	1.51745e+06	789437
2	A2	4	1.31011e+06	649411
3	A3	4	1.2643e+06	603311
4	A4	4	1.26119e+06	611896
5	A5	4	1.23992e+06	592841
6	A6	4	1.1859e+06	534711
7	A7	4	1.16901e+06	471038
8	A8	4	1.16174e+06	597360
9	A9	4	1.06196e+06	487324
10	A10	4	1063666	480445
11	A11	4	989950	464383
12	A12	4	1.53518e+06	971554
13	B1	4	1.4069e+06	674567
14	B2	4	1.3394e+06	695605
15	B3	4	1.33013e+06	607228
16	B4	4	1.35221e+06	637378
17	B5	4	1.25696e+06	583610
18	B6	4	1.21754e+06	534352
19	B7	4	1.20682e+06	517989
20	B8	4	1164374	510325
21	B9	4	1.1489e+06	527184
22	B10	4	1060314	479736
23	B11	4	1.44952e+06	721614
24	B12	4	2.28304e+06	1.33796e+06
25	C1	4	1.51809e+06	858986
26	C2	4	1.51929e+06	802535
27	C3	4	1.46978e+06	727852
28	C4	4	1510289	716408
29	C5	4	1.40883e+06	713218
30	C6	4	1.3255e+06	630367
31	C7	4	1.30242e+06	631050
32	C8	4	1.2733e+06	625110
33	C9	4	1.16452e+06	556134
34	C10	4	1.28689e+06	673143
35	C11	4	1.66903e+06	943413
36	C12	4	1541948	801704
37	D1	4	1077955	509510
38	D2	4	1.3666e+06	819004
39	D3	4	1.49181e+06	741777
40	D4	4	1550540	771617
41	D5	4	1.52829e+06	739417
42	D6	4	1.36104e+06	676420
43	D7	4	1.31072e+06	633483
44	D8	4	1.22298e+06	599888
45	D9	4	1.42107e+06	743818
46	D10	4	1.43721e+06	755544
47	D11	4	1.25507e+06	632770
48	D12	4	1.00284e+06	506577
49	E1	4	1.25833e+06	488856
50	E2	4	1367942	578114
51	E3	4	1.32816e+06	565051
52	E4	4	1.48932e+06	624642
53	E5	4	1.4165e+06	579361
54	E6	4	1.42597e+06	599800
55	E7	4	1.55098e+06	640309
56	E8	4	1.71606e+06	712995
57	E9	4	1.58542e+06	694773
58	E10	4	1.48152e+06	651395
59	E11	4	1.297e+06	594695
60	E12	4	906377	336058
61	F1	4	1.49741e+06	677570
62	F2	4	1543110	750607
63	F3	4	1.41582e+06	591560
64	F4	4	1.30008e+06	563898
65	F5	4	1.38149e+06	591567
66	F6	4	1.50297e+06	627070
67	F7	4	1.46969e+06	657084
68	F8	4	1.57565e+06	631211
69	F9	4	1.55116e+06	622090
70	F10	4	1.38957e+06	606341
71	F11	4	1.54016e+06	852781
72	F12	4	1.39871e+06	684769
73	G1	4	1.7744e+06	849530
74	G2	4	1.3259e+06	603113
75	G3	4	1.25293e+06	462804
76	G4	4
77	G5	4
78	G6	4
79	G7	4
80	G8	4
81	G9	4
82	G10	4
83	G11	4
84	G12	4
85	H1	4
86	H2	4
87	H3	4
88	H4	4
89	H5	4
90	H6	4
91	H7	4
92	H8	4
93	H9	4
94	H10	4
95	H11	4
96	H12	4
1	A1	5	1.52014e+06	777506
2	A2	5	1.31395e+06	641037
3	A3	5	1.2672e+06	596295
4	A4	5	1.26204e+06	602835
5	A5	5	1.24129e+06	584155
6	A6	5	1.18582e+06	526886
7	A7	5	1.16796e+06	462516
8	A8	5	1.16192e+06	586804
9	A9	5	1.06196e+06	483466
10	A10	5	1.06558e+06	476033
11	A11	5	990526	455115
12	A12	5	1.53773e+06	958474
13	B1	5	1411251	664151
14	B2	5	1.34196e+06	684230
15	B3	5	1.33138e+06	598114
16	B4	5	1.35107e+06	625910
17	B5	5	1257121	574266
18	B6	5	1.21608e+06	525369
19	B7	5	1.20352e+06	504812
20	B8	5	1.16417e+06	499640
21	B9	5	1.1483e+06	519041
22	B10	5	1.06029e+06	471938
23	B11	5	1.44909e+06	711692
24	B12	5	2.28688e+06	1.31667e+06
25	C1	5	1.52017e+06	843352
26	C2	5	1519482	788404
27	C3	5	1.46786e+06	712259
28	C4	5	1.50933e+06	703135
29	C5	5	1.40707e+06	698648
30	C6	5	1.32113e+06	618093
31	C7	5	1.299e+06	619402
32	C8	5	1.27151e+06	613140
33	C9	5	1.16393e+06	544829
34	C10	5	1.28372e+06	660003
35	C11	5	1.67364e+06	935416
36	C12	5	1.54399e+06	787720
37	D1	5	1.07902e+06	499095
38	D2	5	1.36477e+06	801393
39	D3	5	1.49067e+06	728673
40	D4	5	1.54905e+06	756131
41	D5	5	1.52408e+06	725618
42	D6	5	1.35911e+06	662150
43	D7	5	1.30618e+06	622747
44	D8	5	1.22198e+06	587994
45	D9	5	1421753	732434
46	D10	5	1.43614e+06	742125
47	D11	5	1.25468e+06	620819
48	D12	5	1.00189e+06	496652
49	E1	5	1.25915e+06	478591
50	E2	5	1.3693e+06	568331
51	E3	5	1.32846e+06	554530
52	E4	5	1488884	616121
53	E5	5	1.41417e+06	566859
54	E6	5	1.42665e+06	590651
55	E7	5	1549578	629937
56	E8	5	1.71144e+06	697160
57	E9	5	1.58354e+06	681299
58	E10	5	1.49971e+06	648888
59	E11	5	1.29755e+06	583440
60	E12	5	905825	328398
61	F1	5	1.50035e+06	667418
62	F2	5	1.54222e+06	737400
63	F3	5	1416064	580245
64	F4	5	1.30112e+06	555309
65	F5	5	1.38145e+06	581276
66	F6	5	1503263	616286
67	F7	5	1.47038e+06	646266
68	F8	5	1.57771e+06	621928
69	F9	5	1.55245e+06	610109
70	F10	5	1.38928e+06	593360
71	F11	5	1.53919e+06	835258
72	F12	5	1.39808e+06	669306
73	G1	5	1.77803e+06	835312
74	G2	5	1.3283e+06	592693
75	G3	5	1.25409e+06	454924
76	G4	5
77	G5	5
78	G6	5
79	G7	5
80	G8	5
81	G9	5
82	G10	5
83	G11	5
84	G12	5
85	H1	5
86	H2	5
87	H3	5
88	H4	5
89	H5	5
90	H6	5
91	H7	5
92	H8	5
93	H9	5
94	H10	5
95	H11	5
96	H12	5
1	A1	6	1.52525e+06	778586
2	A2	6	1.31958e+06	642875
3	A3	6	1.27041e+06	597783
4	A4	6	1.2641e+06	603838
5	A5	6	1.24407e+06	585175
6	A6	6	1.18727e+06	527875
7	A7	6	1.16918e+06	463791
8	A8	6	1.16376e+06	587504
9	A9	6	1.06369e+06	484531
10	A10	6	1.06941e+06	477428
11	A11	6	992073	455637
12	A12	6	1.54183e+06	961511
13	B1	6	1416230	665243
14	B2	6	1345043	684855
15	B3	6	1.33325e+06	598594
16	B4	6	1.35276e+06	626803
17	B5	6	1.25867e+06	574818
18	B6	6	1.21746e+06	526017
19	B7	6	1.20451e+06	505264
20	B8	6	1.1655e+06	499759
21	B9	6	1.14962e+06	519760
22	B10	6	1.06177e+06	472713
23	B11	6	1.45184e+06	712687
24	B12	6	2293262	1.31866e+06
25	C1	6	1.52307e+06	843751
26	C2	6	1.52138e+06	788968
27	C3	6	1.46977e+06	712206
28	C4	6	1.51101e+06	704062
29	C5	6	1.40796e+06	698868
30	C6	6	1.32216e+06	618497
31	C7	6	1300158	619688
32	C8	6	1.27364e+06	613452
33	C9	6	1.16586e+06	545209
34	C10	6	1.28536e+06	660440
35	C11	6	1.69363e+06	937753
36	C12	6	1.54777e+06	788876
37	D1	6	1.08201e+06	499735
38	D2	6	1.36663e+06	801959
39	D3	6	1.49246e+06	729830
40	D4	6	1.55086e+06	756671
41	D5	6	1.52523e+06	725419
42	D6	6	1.36031e+06	662192
43	D7	6	1.30797e+06	623454
44	D8	6	1223907	587907
45	D9	6	1425189	733420
46	D10	6	1.43851e+06	742965
47	D11	6	1.25665e+06	621168
48	D12	6	1.0032e+06	497417
49	E1	6	1.26138e+06	478879
50	E2	6	1372744	569125
51	E3	6	1.33039e+06	555248
52	E4	6	1490821	616997
53	E5	6	1.41573e+06	567513
54	E6	6	1.42945e+06	591464
55	E7	6	1.55185e+06	630176
56	E8	6	1.71353e+06	697183
57	E9	6	1.58586e+06	681843
58	E10	6	1.50601e+06	651425
59	E11	6	1.30058e+06	583915
60	E12	6	907014	328639
61	F1	6	1.50454e+06	668733
62	F2	6	1.54427e+06	738227
63	F3	6	1.41822e+06	580366
64	F4	6	1.30396e+06	555954
65	F5	6	1.38318e+06	581885
66	F6	6	1.50586e+06	617248
67	F7	6	1473164	647604
68	F8	6	1.58074e+06	622675
69	F9	6	1.55704e+06	610359
70	F10	6	1.39131e+06	593772
71	F11	6	1.54151e+06	835822
72	F12	6	1.39985e+06	669353
73	G1	6	1.78292e+06	836380
74	G2	6	1.33243e+06	593359
75	G3	6	1.25626e+06	455517
76	G4	6
77	G5	6
78	G6	6
79	G7	6
80	G8	6
81	G9	6
82	G10	6
83	G11	6
84	G12	6
85	H1	6
86	H2	6
87	H3	6
88	H4	6
89	H5	6
90	H6	6
91	H7	6
92	H8	6
93	H9	6
94	H10	6
95	H11	6
96	H12	6
1	A1	7	1.54029e+06	797507
2	A2	7	1335554	661467
3	A3	7	1.28385e+06	613805
4	A4	7	1276188	619107
5	A5	7	1.25535e+06	600918
6	A6	7	1.19785e+06	541875
7	A7	7	1.17998e+06	478818
8	A8	7	1.17446e+06	602341
9	A9	7	1075139	495612
10	A10	7	1.08082e+06	490220
11	A11	7	1.00161e+06	468281
12	A12	7	1559010	992156
13	B1	7	1433281	682547
14	B2	7	1.35879e+06	701100
15	B3	7	1.34382e+06	611899
16	B4	7	1.36402e+06	642608
17	B5	7	1.26818e+06	587797
18	B6	7	1.22751e+06	538758
19	B7	7	1.21434e+06	520124
20	B8	7	1174006	512214
21	B9	7	1.15928e+06	532801
22	B10	7	1.07214e+06	484877
23	B11	7	1468907	728261
24	B12	7	2.31865e+06	1.35247e+06
25	C1	7	1.53907e+06	864784
26	C2	7	1.53461e+06	807259
27	C3	7	1.48298e+06	727637
28	C4	7	1.52263e+06	722577
29	C5	7	1416591	715811
30	C6	7	1.3318e+06	632696
31	C7	7	1.31108e+06	633504
32	C8	7	1.2864e+06	627462
33	C9	7	1.17541e+06	558457
34	C10	7	1.29826e+06	675911
35	C11	7	1.71375e+06	958168
36	C12	7	1563787	810354
37	D1	7	1.0921e+06	512932
38	D2	7	1.37986e+06	820768
39	D3	7	1.50454e+06	747941
40	D4	7	1.5634e+06	774899
41	D5	7	1.53601e+06	739233
42	D6	7	1369283	677599
43	D7	7	1.32159e+06	638350
44	D8	7	1.23401e+06	600178
45	D9	7	1.43756e+06	748762
46	D10	7	1.45241e+06	761497
47	D11	7	1.26925e+06	636603
48	D12	7	1.01228e+06	511246
49	E1	7	1.27369e+06	491633
50	E2	7	1.38653e+06	583013
51	E3	7	1.34372e+06	570225
52	E4	7	1.5031e+06	630021
53	E5	7	1.42878e+06	583120
54	E6	7	1.44104e+06	604360
55	E7	7	1.56738e+06	643719
56	E8	7	1.72987e+06	713310
57	E9	7	1.60131e+06	697819
58	E10	7	1.52024e+06	667063
59	E11	7	1.31309e+06	598461
60	E12	7	915500	337570
61	F1	7	1.52137e+06	687269
62	F2	7	1.55841e+06	755972
63	F3	7	1.43129e+06	593258
64	F4	7	1.31556e+06	567672
65	F5	7	1.39562e+06	595687
66	F6	7	1.52119e+06	632985
67	F7	7	1.48911e+06	665360
68	F8	7	1.59738e+06	636528
69	F9	7	1.57078e+06	625131
70	F10	7	1.40503e+06	609752
71	F11	7	1.55615e+06	856218
72	F12	7	1.41214e+06	685569
73	G1	7	1.80316e+06	856394
74	G2	7	1346247	608492
75	G3	7	1.26937e+06	466949
76	G4	7
77	G5	7
78	G6	7
79	G7	7
80	G8	7
81	G9	7
82	G10	7
83	G11	7
84	G12	7
85	H1	7
86	H2	7
87	H3	7
88	H4	7
89	H5	7
90	H6	7
91	H7	7
92	H8	7
93	H9	7
94	H10	7
95	H11	7
96	H12	7
1	A1	8	1544814	801719
2	A2	8	1341486	667365
3	A3	8	1.28875e+06	617404
4	A4	8	1.27813e+06	621997
5	A5	8	1258078	604815
6	A6	8	1.20054e+06	545086
7	A7	8	1.18375e+06	481352
8	A8	8	1.1758e+06	604790
9	A9	8	1.0784e+06	498868
10	A10	8	1085734	493843
11	A11	8	1.00334e+06	469663
12	A12	8	1.56365e+06	1.00086e+06
13	B1	8	1.43824e+06	686204
14	B2	8	1.36344e+06	704516
15	B3	8	1.34407e+06	614473
16	B4	8	1.36464e+06	645192
17	B5	8	1269509	590832
18	B6	8	1.22932e+06	541602
19	B7	8	1.21523e+06	521914
20	B8	8	1.17541e+06	514766
21	B9	8	1.16242e+06	537048
22	B10	8	1.0748e+06	486179
23	B11	8	1.4719e+06	732422
24	B12	8	2.3268e+06	1.35966e+06
25	C1	8	1542814	869416
26	C2	8	1.53951e+06	812456
27	C3	8	1.48443e+06	729248
28	C4	8	1.52261e+06	725448
29	C5	8	1417113	719503
30	C6	8	1.33139e+06	633184
31	C7	8	1.31333e+06	635684
32	C8	8	1.28793e+06	629489
33	C9	8	1.17588e+06	559166
34	C10	8	1.29971e+06	676742
35	C11	8	1.71827e+06	961421
36	C12	8	1.56881e+06	815112
37	D1	8	1.09384e+06	513836
38	D2	8	1.38078e+06	820908
39	D3	8	1.50534e+06	749889
40	D4	8	1.56479e+06	776856
41	D5	8	1.5347e+06	742428
42	D6	8	1369646	678111
43	D7	8	1322461	639479
44	D8	8	1.23413e+06	601440
45	D9	8	1.44122e+06	750056
46	D10	8	1.45518e+06	763205
47	D11	8	1.27255e+06	638798
48	D12	8	1.01389e+06	513143
49	E1	8	1.27789e+06	493992
50	E2	8	1.38834e+06	585380
51	E3	8	1.34816e+06	573331
52	E4	8	1.50455e+06	630926
53	E5	8	1.42964e+06	584824
54	E6	8	1.44288e+06	604683
55	E7	8	1.57057e+06	646040
56	E8	8	1.73269e+06	714840
57	E9	8	1.60482e+06	701537
58	E10	8	1525295	669456
59	E11	8	1.31717e+06	599937
60	E12	8	916787	338303
61	F1	8	1.5286e+06	691919
62	F2	8	1.56238e+06	758493
63	F3	8	1.43374e+06	595802
64	F4	8	1.31769e+06	568379
65	F5	8	1.39883e+06	598087
66	F6	8	1.525e+06	635924
67	F7	8	1.49538e+06	668244
68	F8	8	1.60394e+06	638891
69	F9	8	1.5752e+06	628867
70	F10	8	1410390	611336
71	F11	8	1.55885e+06	857602
72	F12	8	1.41521e+06	687039
73	G1	8	1811117	860446
74	G2	8	1.35063e+06	611865
75	G3	8	1.27336e+06	469068
76	G4	8
77	G5	8
78	G6	8
79	G7	8
80	G8	8
81	G9	8
82	G10	8
83	G11	8
84	G12	8
85	H1	8
86	H2	8
87	H3	8
88	H4	8
89	H5	8
90	H6	8
91	H7	8
92	H8	8
93	H9	8
94	H10	8
95	H11	8
96	H12	8
1	A1	9	1.53756e+06	791453
2	A2	9	1.33818e+06	661508
3	A3	9	1.28459e+06	610522
4	A4	9	1.27077e+06	615396
5	A5	9	1.25076e+06	598901
6	A6	9	1.19266e+06	537592
7	A7	9	1.17642e+06	475641
8	A8	9	1.17077e+06	596918
9	A9	9	1073915	498315
10	A10	9	1.08187e+06	488182
11	A11	9	996539	462916
12	A12	9	1554516	990020
13	B1	9	1.43367e+06	678133
14	B2	9	1356094	696687
15	B3	9	1.33694e+06	609252
16	B4	9	1.35511e+06	637581
17	B5	9	1.25943e+06	583497
18	B6	9	1.21952e+06	535375
19	B7	9	1.20562e+06	513131
20	B8	9	1.16899e+06	508942
21	B9	9	1.1554e+06	530180
22	B10	9	1069780	479642
23	B11	9	1.46162e+06	724188
24	B12	9	2.31637e+06	1.3442e+06
25	C1	9	1.53327e+06	856506
26	C2	9	1.53063e+06	804227
27	C3	9	1.47302e+06	718049
28	C4	9	1.51274e+06	715521
29	C5	9	1.40731e+06	709288
30	C6	9	1.32183e+06	622286
31	C7	9	1.30312e+06	626486
32	C8	9	1.27981e+06	618905
33	C9	9	1.16755e+06	550007
34	C10	9	1.29166e+06	666006
35	C11	9	1.70985e+06	948881
36	C12	9	1.56249e+06	805408
37	D1	9	1.08813e+06	505048
38	D2	9	1371835	806650
39	D3	9	1.49431e+06	738496
40	D4	9	1.55347e+06	766856
41	D5	9	1.52055e+06	731471
42	D6	9	1.35922e+06	666155
43	D7	9	1.31431e+06	630494
44	D8	9	1.2262e+06	591054
45	D9	9	1.43447e+06	739210
46	D10	9	1.4457e+06	751989
47	D11	9	1.26477e+06	628705
48	D12	9	1.00769e+06	505850
49	E1	9	1.27075e+06	487089
50	E2	9	1.38108e+06	576896
51	E3	9	1.34012e+06	565567
52	E4	9	1.49193e+06	622828
53	E5	9	1.42152e+06	576323
54	E6	9	1.4341e+06	594360
55	E7	9	1.56048e+06	636811
56	E8	9	1.72404e+06	706292
57	E9	9	1.59463e+06	692304
58	E10	9	1.51974e+06	661112
59	E11	9	1.31098e+06	592689
60	E12	9	910185	332372
61	F1	9	1.52337e+06	683440
62	F2	9	1552980	748836
63	F3	9	1.42563e+06	586561
64	F4	9	1310332	560713
65	F5	9	1.3904e+06	592439
66	F6	9	1517728	627715
67	F7	9	1.49045e+06	661979
68	F8	9	1.5957e+06	631031
69	F9	9	1.56857e+06	621508
70	F10	9	1.40698e+06	602380
71	F11	9	1551395	844740
72	F12	9	1.40682e+06	674278
73	G1	9	1.80334e+06	848948
74	G2	9	1.34465e+06	604860
75	G3	9	1267294	463315
76	G4	9
77	G5	9
78	G6	9
79	G7	9
80	G8	9
81	G9	9
82	G10	9
83	G11	9
84	G12	9
85	H1	9
86	H2	9
87	H3	9
88	H4	9
89	H5	9
90	H6	9
91	H7	9
92	H8	9
93	H9	9
94	H10	9
95	H11	9
96	H12	9
1	A1	10	1.53887e+06	791368
2	A2	10	1.3397e+06	662550
3	A3	10	1.28556e+06	611152
4	A4	10	1.27111e+06	616243
5	A5	10	1.25113e+06	599868
6	A6	10	1.19278e+06	538227
7	A7	10	1.17656e+06	476722
8	A8	10	1.17072e+06	597102
9	A9	10	1.07463e+06	499087
10	A10	10	1.08261e+06	489043
11	A11	10	996447	463611
12	A12	10	1.55541e+06	992031
13	B1	10	1.43489e+06	678162
14	B2	10	1.35645e+06	697427
15	B3	10	1.33792e+06	610367
16	B4	10	1354919	638031
17	B5	10	1.25892e+06	584002
18	B6	10	1.21909e+06	535557
19	B7	10	1.20517e+06	513346
20	B8	10	1.16933e+06	509439
21	B9	10	1.1558e+06	530473
22	B10	10	1.07021e+06	479663
23	B11	10	1.46186e+06	725424
24	B12	10	2.31878e+06	1.34593e+06
25	C1	10	1.53365e+06	855927
26	C2	10	1.53091e+06	804212
27	C3	10	1.47216e+06	716715
28	C4	10	1.51232e+06	715026
29	C5	10	1.40675e+06	708635
30	C6	10	1.32114e+06	621460
31	C7	10	1301937	626162
32	C8	10	1.27928e+06	617658
33	C9	10	1.16708e+06	549789
34	C10	10	1.29194e+06	666328
35	C11	10	1.71053e+06	948411
36	C12	10	1564096	805491
37	D1	10	1.08842e+06	504782
38	D2	10	1.37161e+06	805259
39	D3	10	1.49371e+06	737967
40	D4	10	1.55252e+06	766363
41	D5	10	1.519e+06	730752
42	D6	10	1.3583e+06	664904
43	D7	10	1.31417e+06	630096
44	D8	10	1.22587e+06	590818
45	D9	10	1.435e+06	739027
46	D10	10	1.44538e+06	751404
47	D11	10	1.26485e+06	628197
48	D12	10	1.00781e+06	505800
49	E1	10	1271286	486450
50	E2	10	1.3817e+06	576576
51	E3	10	1.33992e+06	565406
52	E4	10	1491277	622909
53	E5	10	1.42165e+06	576079
54	E6	10	1.43458e+06	594388
55	E7	10	1.56068e+06	636644
56	E8	10	1.72442e+06	705725
57	E9	10	1594562	691248
58	E10	10	1.5208e+06	661058
59	E11	10	1.3114e+06	592950
60	E12	10	910071	332322
61	F1	10	1.52489e+06	683492
62	F2	10	1.55314e+06	748436
63	F3	10	1.42574e+06	585741
64	F4	10	1.31075e+06	560614
65	F5	10	1390623	592339
66	F6	10	1.51807e+06	627507
67	F7	10	1.49128e+06	662069
68	F8	10	1.59626e+06	630997
69	F9	10	1.56943e+06	621157
70	F10	10	1.40825e+06	602254
71	F11	10	1.55182e+06	843404
72	F12	10	1.40664e+06	673586
73	G1	10	1804829	848264
74	G2	10	1.34631e+06	605103
75	G3	10	1.26799e+06	463110
76	G4	10
77	G5	10
78	G6	10
79	G7	10
80	G8	10
81	G9	10
82	G10	10
83	G11	10
84	G12	10
85	H1	10
86	H2	10
87	H3	10
88	H4	10
89	H5	10
90	H6	10
91	H7	10
92	H8	10
93	H9	10
94	H10	10
95	H11	10
96	H12	10
1	A1	11	1.55505e+06	803155
2	A2	11	1.35303e+06	674841
3	A3	11	1297239	622344
4	A4	11	1.28234e+06	627568
5	A5	11	1.2628e+06	611556
6	A6	11	1.20385e+06	549702
7	A7	11	1187426	487963
8	A8	11	1.17765e+06	606870
9	A9	11	1.08472e+06	504517
10	A10	11	1.09289e+06	500288
11	A11	11	1.00513e+06	473916
12	A12	11	1.57175e+06	1.01436e+06
13	B1	11	1.44804e+06	688108
14	B2	11	1368830	709858
15	B3	11	1.3512e+06	621478
16	B4	11	1.36578e+06	648563
17	B5	11	1.26917e+06	594661
18	B6	11	1.22959e+06	543734
19	B7	11	1.2147e+06	523877
20	B8	11	1.17929e+06	518394
21	B9	11	1.16714e+06	540304
22	B10	11	1.0796e+06	487165
23	B11	11	1.47609e+06	740256
24	B12	11	2.34368e+06	1.371e+06
25	C1	11	1.54796e+06	868811
26	C2	11	1.54453e+06	814260
27	C3	11	1.48242e+06	723362
28	C4	11	1.52251e+06	724174
29	C5	11	1.41629e+06	717688
30	C6	11	1329221	629474
31	C7	11	1.30968e+06	635068
32	C8	11	1.28715e+06	624177
33	C9	11	1175201	558602
34	C10	11	1.30322e+06	678931
35	C11	11	1725342	960843
36	C12	11	1.58043e+06	817541
37	D1	11	1.09774e+06	513096
38	D2	11	1.38182e+06	814235
39	D3	11	1.50463e+06	748141
40	D4	11	1.56238e+06	775276
41	D5	11	1.52828e+06	740150
42	D6	11	1.36676e+06	672268
43	D7	11	1.32335e+06	638144
44	D8	11	1.23381e+06	600930
45	D9	11	1.4469e+06	749855
46	D10	11	1.45604e+06	761245
47	D11	11	1.27575e+06	637326
48	D12	11	1.01637e+06	513805
49	E1	11	1.28378e+06	491849
50	E2	11	1.39398e+06	584839
51	E3	11	1350482	573935
52	E4	11	1.50374e+06	631984
53	E5	11	1.43245e+06	584438
54	E6	11	1.44764e+06	605195
55	E7	11	1.57481e+06	647006
56	E8	11	1.73694e+06	712766
57	E9	11	1.6073e+06	697707
58	E10	11	1.53437e+06	670903
59	E11	11	1.3222e+06	602068
60	E12	11	918194	338589
61	F1	11	1.54058e+06	694234
62	F2	11	1.5664e+06	757560
63	F3	11	1.43697e+06	592816
64	F4	11	1.32229e+06	568436
65	F5	11	1.40289e+06	598635
66	F6	11	1.52971e+06	636117
67	F7	11	1.50317e+06	669957
68	F8	11	1.61063e+06	639936
69	F9	11	1.58276e+06	628583
70	F10	11	1.42047e+06	611937
71	F11	11	1.56413e+06	851631
72	F12	11	1.41708e+06	684323
73	G1	11	1.82322e+06	858548
74	G2	11	1.36242e+06	614511
75	G3	11	1.28e+06	469082
76	G4	11
77	G5	11
78	G6	11
79	G7	11
80	G8	11
81	G9	11
82	G10	11
83	G11	11
84	G12	11
85	H1	11
86	H2	11
87	H3	11
88	H4	11
89	H5	11
90	H6	11
91	H7	11
92	H8	11
93	H9	11
94	H10	11
95	H11	11
96	H12	11
1	A1	12	1.55895e+06	807002
2	A2	12	1.35637e+06	679301
3	A3	12	1.30038e+06	626098
4	A4	12	1.28505e+06	631760
5	A5	12	1.26588e+06	615539
6	A6	12	1.20642e+06	553329
7	A7	12	1.19005e+06	492339
8	A8	12	1179450	609969
9	A9	12	1.0869e+06	506306
10	A10	12	1.09527e+06	503534
11	A11	12	1.00719e+06	477561
12	A12	12	1.57587e+06	1.02268e+06
13	B1	12	1.45174e+06	691303
14	B2	12	1.37198e+06	714048
15	B3	12	1354855	625050
16	B4	12	1.36875e+06	652629
17	B5	12	1.27207e+06	598274
18	B6	12	1.23235e+06	546819
19	B7	12	1.21738e+06	527619
20	B8	12	1.1814e+06	521146
21	B9	12	1169662	544082
22	B10	12	1.08174e+06	490249
23	B11	12	1.47964e+06	744857
24	B12	12	2349758	1.3815e+06
25	C1	12	1.55185e+06	872422
26	C2	12	1.54797e+06	817202
27	C3	12	1.48549e+06	725734
28	C4	12	1525482	726776
29	C5	12	1.41856e+06	720052
30	C6	12	1331297	631431
31	C7	12	1.31207e+06	637782
32	C8	12	1289202	626134
33	C9	12	1.17733e+06	560942
34	C10	12	1.30609e+06	682223
35	C11	12	1.72925e+06	964255
36	C12	12	1.58483e+06	821180
37	D1	12	1.10027e+06	515339
38	D2	12	1.38446e+06	816867
39	D3	12	1506969	750692
40	D4	12	1.56482e+06	777554
41	D5	12	1.53095e+06	742344
42	D6	12	1.36888e+06	674667
43	D7	12	1.32534e+06	640279
44	D8	12	1.23638e+06	603360
45	D9	12	1.44966e+06	752824
46	D10	12	1.45918e+06	764283
47	D11	12	1.27859e+06	639706
48	D12	12	1.01875e+06	515892
49	E1	12	1.28674e+06	493732
50	E2	12	1.39673e+06	586967
51	E3	12	1.3535e+06	576229
52	E4	12	1.50673e+06	634590
53	E5	12	1.43476e+06	587035
54	E6	12	1.45048e+06	608147
55	E7	12	1.57884e+06	649857
56	E8	12	1.74043e+06	714759
57	E9	12	1.61045e+06	699875
58	E10	12	1.53821e+06	673403
59	E11	12	1.32489e+06	604564
60	E12	12	920366	340312
61	F1	12	1545026	697595
62	F2	12	1.56972e+06	760225
63	F3	12	1.44003e+06	594995
64	F4	12	1.32499e+06	570246
65	F5	12	1.40584e+06	600362
66	F6	12	1.53302e+06	638686
67	F7	12	1.5064e+06	672478
68	F8	12	1.61413e+06	642355
69	F9	12	1.58639e+06	631053
70	F10	12	1424013	614672
71	F11	12	1.56717e+06	854175
72	F12	12	1.4198e+06	686644
73	G1	12	1.82854e+06	862137
74	G2	12	1.3665e+06	617328
75	G3	12	1.28301e+06	470969
76	G4	12
77	G5	12
78	G6	12
79	G7	12
80	G8	12
81	G9	12
82	G10	12
83	G11	12
84	G12	12
85	H1	12
86	H2	12
87	H3	12
88	H4	12
89	H5	12
90	H6	12
91	H7	12
92	H8	12
93	H9	12
94	H10	12
95	H11	12
96	H12	12
1	A1	13	1.56207e+06	813587
2	A2	13	1.36034e+06	689510
3	A3	13	1.30488e+06	633895
4	A4	13	1.28774e+06	640937
5	A5	13	1.26926e+06	624068
6	A6	13	1.20856e+06	560093
7	A7	13	1.1925e+06	503195
8	A8	13	1.18229e+06	614941
9	A9	13	1.08877e+06	511982
10	A10	13	1.09785e+06	509127
11	A11	13	1.00964e+06	485044
12	A12	13	1.58003e+06	1.04141e+06
13	B1	13	1.45732e+06	696797
14	B2	13	1.37605e+06	722465
15	B3	13	1.35902e+06	632010
16	B4	13	1.37213e+06	661907
17	B5	13	1.27579e+06	605016
18	B6	13	1.23535e+06	553830
19	B7	13	1.22055e+06	536025
20	B8	13	1.18262e+06	525362
21	B9	13	1.17107e+06	552686
22	B10	13	1.08409e+06	497497
23	B11	13	1.48291e+06	752975
24	B12	13	2.35414e+06	1.40714e+06
25	C1	13	1556649	876367
26	C2	13	1.55118e+06	820988
27	C3	13	1.4901e+06	730102
28	C4	13	1.52967e+06	730019
29	C5	13	1.42035e+06	722495
30	C6	13	1.33347e+06	632888
31	C7	13	1.31594e+06	641591
32	C8	13	1.29154e+06	628862
33	C9	13	1179832	562975
34	C10	13	1.30859e+06	684451
35	C11	13	1.73385e+06	968010
36	C12	13	1.58988e+06	825926
37	D1	13	1103858	517586
38	D2	13	1.38754e+06	820023
39	D3	13	1.50871e+06	752650
40	D4	13	1567949	779634
41	D5	13	1.53447e+06	743421
42	D6	13	1.3711e+06	678206
43	D7	13	1.32616e+06	642961
44	D8	13	1.2405e+06	604336
45	D9	13	1.4521e+06	755621
46	D10	13	1.46352e+06	768736
47	D11	13	1.282e+06	642032
48	D12	13	1.0217e+06	518550
49	E1	13	1289438	497272
50	E2	13	1.39868e+06	589008
51	E3	13	1.35804e+06	578935
52	E4	13	1509069	637620
53	E5	13	1.43671e+06	590428
54	E6	13	1.45162e+06	610629
55	E7	13	1584042	652780
56	E8	13	1.74465e+06	717471
57	E9	13	1613449	703530
58	E10	13	1.54409e+06	675574
59	E11	13	1.32804e+06	607080
60	E12	13	923307	342096
61	F1	13	1.55129e+06	702935
62	F2	13	1.57287e+06	763784
63	F3	13	1.44436e+06	597818
64	F4	13	1.32729e+06	571649
65	F5	13	1.40863e+06	602915
66	F6	13	1.53753e+06	642434
67	F7	13	1.51124e+06	676851
68	F8	13	1.61721e+06	645356
69	F9	13	1.59061e+06	634875
70	F10	13	1.42946e+06	617804
71	F11	13	1570591	857756
72	F12	13	1.42329e+06	687338
73	G1	13	1.83568e+06	868112
74	G2	13	1.37042e+06	620839
75	G3	13	1.28643e+06	474010
76	G4	13
77	G5	13
78	G6	13
79	G7	13
80	G8	13
81	G9	13
82	G10	13
83	G11	13
84	G12	13
85	H1	13
86	H2	13
87	H3	13
88	H4	13
89	H5	13
90	H6	13
91	H7	13
92	H8	13
93	H9	13
94	H10	13
95	H11	13
96	H12	13
1	A1	14	1.56421e+06	820182
2	A2	14	1.36319e+06	705183
3	A3	14	1.30708e+06	646500
4	A4	14	1.28932e+06	654334
5	A5	14	1.26985e+06	638761
6	A6	14	1.21033e+06	571675
7	A7	14	1.19382e+06	521228
8	A8	14	1.18349e+06	620266
9	A9	14	1.09109e+06	525082
10	A10	14	1.10026e+06	519222
11	A11	14	1.01495e+06	497990
12	A12	14	1.58309e+06	1.07126e+06
13	B1	14	1.46027e+06	702315
14	B2	14	1379453	735954
15	B3	14	1.35951e+06	643621
16	B4	14	1.37209e+06	674440
17	B5	14	1.27618e+06	614932
18	B6	14	1.23633e+06	563605
19	B7	14	1.22103e+06	551084
20	B8	14	1.18403e+06	529997
21	B9	14	1.17221e+06	563757
22	B10	14	1086543	504592
23	B11	14	1483995	768935
24	B12	14	2.35768e+06	1.44543e+06
25	C1	14	1.55929e+06	877259
26	C2	14	1.55261e+06	822531
27	C3	14	1.49091e+06	731144
28	C4	14	1.52995e+06	731568
29	C5	14	1.42048e+06	724591
30	C6	14	1.33365e+06	634083
31	C7	14	1.31585e+06	643347
32	C8	14	1.29123e+06	630153
33	C9	14	1.1801e+06	564029
34	C10	14	1.30813e+06	684891
35	C11	14	1.73577e+06	969649
36	C12	14	1.5928e+06	827111
37	D1	14	1.1052e+06	518553
38	D2	14	1.38854e+06	820652
39	D3	14	1.51113e+06	753870
40	D4	14	1.57059e+06	781153
41	D5	14	1.53456e+06	744599
42	D6	14	1.37182e+06	678842
43	D7	14	1.32564e+06	645775
44	D8	14	1.24071e+06	603991
45	D9	14	1.45416e+06	756784
46	D10	14	1.46384e+06	771113
47	D11	14	1283509	643979
48	D12	14	1.0218e+06	521995
49	E1	14	1.29152e+06	498082
50	E2	14	1400526	590641
51	E3	14	1.35952e+06	580673
52	E4	14	1.51071e+06	638868
53	E5	14	1.43958e+06	591044
54	E6	14	1.45268e+06	611594
55	E7	14	1.58454e+06	653411
56	E8	14	1.7458e+06	719753
57	E9	14	1.61566e+06	704427
58	E10	14	1.54754e+06	675722
59	E11	14	1.33049e+06	608233
60	E12	14	924868	342619
61	F1	14	1555144	706333
62	F2	14	1.57429e+06	765483
63	F3	14	1.44694e+06	598141
64	F4	14	1.32925e+06	574013
65	F5	14	1.41046e+06	605112
66	F6	14	1.53866e+06	644760
67	F7	14	1.51512e+06	679492
68	F8	14	1.61937e+06	648286
69	F9	14	1.59141e+06	635027
70	F10	14	1.43136e+06	618655
71	F11	14	1.57188e+06	858299
72	F12	14	1.42534e+06	689705
73	G1	14	1.83901e+06	869984
74	G2	14	1.37319e+06	621425
75	G3	14	1.28873e+06	474989
76	G4	14
77	G5	14
78	G6	14
79	G7	14
80	G8	14
81	G9	14
82	G10	14
83	G11	14
84	G12	14
85	H1	14
86	H2	14
87	H3	14
88	H4	14
89	H5	14
90	H6	14
91	H7	14
92	H8	14
93	H9	14
94	H10	14
95	H11	14
96	H12	14
1	A1	15	1.56484e+06	825808
2	A2	15	1.36371e+06	728226
3	A3	15	1.30599e+06	666236
4	A4	15	1.28817e+06	677337
5	A5	15	1.26902e+06	664118
6	A6	15	1.20959e+06	586958
7	A7	15	1.19245e+06	551744
8	A8	15	1.18259e+06	627326
9	A9	15	1.09029e+06	547295
10	A10	15	1.10122e+06	533209
11	A11	15	1.02567e+06	523330
12	A12	15	1.58168e+06	1.12042e+06
13	B1	15	1.46067e+06	709436
14	B2	15	1.37837e+06	756454
15	B3	15	1.35796e+06	660263
16	B4	15	1.37087e+06	694510
17	B5	15	1.27293e+06	632841
18	B6	15	1.23524e+06	580586
19	B7	15	1.21941e+06	576263
20	B8	15	1.18247e+06	536544
21	B9	15	1.17222e+06	581363
22	B10	15	1.08549e+06	515932
23	B11	15	1.48201e+06	793732
24	B12	15	2.35569e+06	1.51163e+06
25	C1	15	1.55892e+06	874188
26	C2	15	1.55323e+06	819997
27	C3	15	1488620	727023
28	C4	15	1.52777e+06	728978
29	C5	15	1.41813e+06	722972
30	C6	15	1.33075e+06	631640
31	C7	15	1.31166e+06	640203
32	C8	15	1.28961e+06	629487
33	C9	15	1177436	564041
34	C10	15	1.306e+06	683194
35	C11	15	1.73229e+06	965556
36	C12	15	1.59245e+06	825126
37	D1	15	1104104	516351
38	D2	15	1.38791e+06	816489
39	D3	15	1507922	751082
40	D4	15	1.56667e+06	779910
41	D5	15	1.52898e+06	743502
42	D6	15	1.36906e+06	676736
43	D7	15	1.32361e+06	642609
44	D8	15	1.23912e+06	601187
45	D9	15	1.45248e+06	754883
46	D10	15	1.46087e+06	769150
47	D11	15	1.28117e+06	642976
48	D12	15	1.02041e+06	520150
49	E1	15	1.28972e+06	495489
50	E2	15	1.39997e+06	589318
51	E3	15	1.35806e+06	578015
52	E4	15	1509992	637216
53	E5	15	1.4364e+06	591697
54	E6	15	1.45088e+06	611735
55	E7	15	1.58141e+06	654442
56	E8	15	1.74336e+06	720489
57	E9	15	1.61497e+06	703527
58	E10	15	1.54507e+06	674286
59	E11	15	1.32932e+06	608447
60	E12	15	924601	342400
61	F1	15	1.55569e+06	705588
62	F2	15	1.57337e+06	761967
63	F3	15	1.44425e+06	597818
64	F4	15	1.32886e+06	571848
65	F5	15	1407499	603340
66	F6	15	1.53853e+06	642376
67	F7	15	1.51431e+06	679026
68	F8	15	1.6198e+06	646801
69	F9	15	1.58904e+06	633213
70	F10	15	1.43058e+06	618115
71	F11	15	1.56962e+06	854664
72	F12	15	1.42332e+06	688135
73	G1	15	1.83801e+06	868373
74	G2	15	1.37327e+06	619986
75	G3	15	1288097	473443
76	G4	15
77	G5	15
78	G6	15
79	G7	15
80	G8	15
81	G9	15
82	G10	15
83	G11	15
84	G12	15
85	H1	15
86	H2	15
87	H3	15
88	H4	15
89	H5	15
90	H6	15
91	H7	15
92	H8	15
93	H9	15
94	H10	15
95	H11	15
96	H12	15
1	A1	16	1.56689e+06	834983
2	A2	16	1.36563e+06	773454
3	A3	16	1.30757e+06	702250
4	A4	16	1.2896e+06	718714
5	A5	16	1.27057e+06	709031
6	A6	16	1.21102e+06	617286
7	A7	16	1193494	609364
8	A8	16	1.18392e+06	638684
9	A9	16	1.09147e+06	584996
10	A10	16	1102825	559534
11	A11	16	1.02966e+06	559268
12	A12	16	1.58347e+06	1.21235e+06
13	B1	16	1.46296e+06	720440
14	B2	16	1.37978e+06	794581
15	B3	16	1.35938e+06	691030
16	B4	16	1.37232e+06	733753
17	B5	16	1.27363e+06	663097
18	B6	16	1.23647e+06	611445
19	B7	16	1.22072e+06	624275
20	B8	16	1.1832e+06	549137
21	B9	16	1.1735e+06	616335
22	B10	16	1.08641e+06	540236
23	B11	16	1.48385e+06	842049
24	B12	16	2.35867e+06	1.63861e+06
25	C1	16	1.56096e+06	875664
26	C2	16	1.55514e+06	821714
27	C3	16	1.48924e+06	727506
28	C4	16	1.5292e+06	730298
29	C5	16	1.41882e+06	724116
30	C6	16	1.33182e+06	632416
31	C7	16	1.31197e+06	641511
32	C8	16	1.29064e+06	630266
33	C9	16	1.17827e+06	565522
34	C10	16	1307454	684390
35	C11	16	1.73407e+06	967630
36	C12	16	1.59423e+06	826907
37	D1	16	1105148	517169
38	D2	16	1.38916e+06	817524
39	D3	16	1.50892e+06	751968
40	D4	16	1.56756e+06	781564
41	D5	16	1530013	744688
42	D6	16	1.36959e+06	677522
43	D7	16	1.32439e+06	643193
44	D8	16	1.24023e+06	601841
45	D9	16	1.45391e+06	756551
46	D10	16	1462292	769910
47	D11	16	1.28245e+06	643762
48	D12	16	1.02152e+06	520795
49	E1	16	1290868	496108
50	E2	16	1.4018e+06	590330
51	E3	16	1.35935e+06	578873
52	E4	16	1.51137e+06	638727
53	E5	16	1.43742e+06	593559
54	E6	16	1452212	612907
55	E7	16	1.58251e+06	656220
56	E8	16	1.74535e+06	722165
57	E9	16	1.61649e+06	705464
58	E10	16	1.54641e+06	675817
59	E11	16	1.3309e+06	609276
60	E12	16	925441	343170
61	F1	16	1.55792e+06	706708
62	F2	16	1575087	763078
63	F3	16	1.44514e+06	599299
64	F4	16	1.33015e+06	572688
65	F5	16	1.40869e+06	604314
66	F6	16	1.54025e+06	643749
67	F7	16	1.51604e+06	680680
68	F8	16	1.62154e+06	647814
69	F9	16	1.5905e+06	634505
70	F10	16	1.43239e+06	619590
71	F11	16	1.57091e+06	855351
72	F12	16	1.42474e+06	689289
73	G1	16	1.84069e+06	870277
74	G2	16	1.37529e+06	620893
75	G3	16	1.28926e+06	474152
76	G4	16
77	G5	16
78	G6	16
79	G7	16
80	G8	16
81	G9	16
82	G10	16
83	G11	16
84	G12	16
85	H1	16
86	H2	16
87	H3	16
88	H4	16
89	H5	16
90	H6	16
91	H7	16
92	H8	16
93	H9	16
94	H10	16
95	H11	16
96	H12	16
1	A1	17	1.5781e+06	868735
2	A2	17	1.3767e+06	869897
3	A3	17	1.31855e+06	780969
4	A4	17	1.29944e+06	810195
5	A5	17	1.28025e+06	805592
6	A6	17	1.2204e+06	685811
7	A7	17	1.20178e+06	729512
8	A8	17	1.19269e+06	670986
9	A9	17	1.1002e+06	669819
10	A10	17	1.11168e+06	620739
11	A11	17	1.03816e+06	640668
12	A12	17	1.59599e+06	1.40316e+06
13	B1	17	1.47587e+06	751601
14	B2	17	1.39035e+06	881022
15	B3	17	1.36931e+06	758903
16	B4	17	1.38158e+06	818758
17	B5	17	1.28193e+06	729055
18	B6	17	1.24494e+06	679195
19	B7	17	1.22953e+06	721535
20	B8	17	1.19034e+06	579212
21	B9	17	1.18118e+06	690761
22	B10	17	1.09428e+06	594723
23	B11	17	1.49639e+06	946921
24	B12	17	2.37743e+06	1.90548e+06
25	C1	17	1.57299e+06	886901
26	C2	17	1.56523e+06	833281
27	C3	17	1.49648e+06	734974
28	C4	17	1.53952e+06	740224
29	C5	17	1.42606e+06	732310
30	C6	17	1.34082e+06	639469
31	C7	17	1.31934e+06	651683
32	C8	17	1.2983e+06	635486
33	C9	17	1.18627e+06	573124
34	C10	17	1.31761e+06	692437
35	C11	17	1748378	982649
36	C12	17	1.60547e+06	838442
37	D1	17	1.11315e+06	524040
38	D2	17	1.39747e+06	827453
39	D3	17	1.51936e+06	760085
40	D4	17	1.57819e+06	791344
41	D5	17	1.54168e+06	752444
42	D6	17	1.37651e+06	684022
43	D7	17	1331443	650936
44	D8	17	1.24799e+06	608492
45	D9	17	1.46456e+06	766796
46	D10	17	1.4733e+06	777212
47	D11	17	1.29277e+06	650153
48	D12	17	1.02927e+06	527526
49	E1	17	1.30052e+06	502590
50	E2	17	1.413e+06	598087
51	E3	17	1.369e+06	587257
52	E4	17	1.52041e+06	648271
53	E5	17	1.44809e+06	599029
54	E6	17	1.46209e+06	619545
55	E7	17	1.59309e+06	664297
56	E8	17	1.75846e+06	730485
57	E9	17	1.62638e+06	715609
58	E10	17	1.55827e+06	685321
59	E11	17	1.34156e+06	614020
60	E12	17	931434	347613
61	F1	17	1.57044e+06	714796
62	F2	17	1585970	773136
63	F3	17	1454651	606743
64	F4	17	1338688	580118
65	F5	17	1.41956e+06	611912
66	F6	17	1550188	653817
67	F7	17	1.5276e+06	690090
68	F8	17	1631459	655612
69	F9	17	1.60165e+06	643350
70	F10	17	1443914	627955
71	F11	17	1.5818e+06	863237
72	F12	17	1.43543e+06	697520
73	G1	17	1.85662e+06	881417
74	G2	17	1.38696e+06	627551
75	G3	17	1297835	479980
76	G4	17
77	G5	17
78	G6	17
79	G7	17
80	G8	17
81	G9	17
82	G10	17
83	G11	17
84	G12	17
85	H1	17
86	H2	17
87	H3	17
88	H4	17
89	H5	17
90	H6	17
91	H7	17
92	H8	17
93	H9	17
94	H10	17
95	H11	17
96	H12	17
1	A1	18	1.58056e+06	914545
2	A2	18	1.37901e+06	1.0384e+06
3	A3	18	1.32061e+06	916970
4	A4	18	1.30164e+06	969843
5	A5	18	1.28222e+06	974314
6	A6	18	1222609	805904
7	A7	18	1203074	939913
8	A8	18	1.19437e+06	723048
9	A9	18	1.10182e+06	821452
10	A10	18	1.11352e+06	726115
11	A11	18	1.04039e+06	783015
12	A12	18	1598637	1.72524e+06
13	B1	18	1.47927e+06	795123
14	B2	18	1.39274e+06	1.02761e+06
15	B3	18	1.37127e+06	873443
16	B4	18	1.38385e+06	967250
17	B5	18	1.28399e+06	846946
18	B6	18	1246768	795843
19	B7	18	1.23165e+06	894420
20	B8	18	1.19202e+06	627868
21	B9	18	1.18351e+06	824547
22	B10	18	1.09582e+06	688353
23	B11	18	1498969	1.12919e+06
24	B12	18	2.38269e+06	2.37032e+06
25	C1	18	1.57587e+06	889222
26	C2	18	1.56741e+06	836815
27	C3	18	1.49836e+06	736855
28	C4	18	1.54146e+06	744123
29	C5	18	1428056	734845
30	C6	18	1343362	641561
31	C7	18	1.32148e+06	654953
32	C8	18	1.29996e+06	636633
33	C9	18	1.18828e+06	575997
34	C10	18	1.31994e+06	694711
35	C11	18	1.75141e+06	987059
36	C12	18	1.60816e+06	841999
37	D1	18	1.11509e+06	524885
38	D2	18	1.39925e+06	830299
39	D3	18	1.52179e+06	762120
40	D4	18	1.581e+06	794153
41	D5	18	1.54397e+06	755960
42	D6	18	1.3782e+06	686168
43	D7	18	1333065	653057
44	D8	18	1.24968e+06	610785
45	D9	18	1.46709e+06	769584
46	D10	18	1475744	780408
47	D11	18	1.29525e+06	652506
48	D12	18	1.03134e+06	529585
49	E1	18	1.30272e+06	504054
50	E2	18	1415298	602634
51	E3	18	1.37108e+06	590362
52	E4	18	1.52242e+06	651087
53	E5	18	1450466	600785
54	E6	18	1464051	623548
55	E7	18	1.59547e+06	667351
56	E8	18	1.76116e+06	734158
57	E9	18	1628598	718684
58	E10	18	1.56063e+06	688161
59	E11	18	1.34414e+06	615422
60	E12	18	932973	349042
61	F1	18	1573128	716854
62	F2	18	1.58855e+06	776511
63	F3	18	1.45696e+06	608529
64	F4	18	1.34033e+06	582102
65	F5	18	1.42201e+06	613914
66	F6	18	1.55191e+06	657232
67	F7	18	1.52986e+06	693308
68	F8	18	1.63417e+06	657914
69	F9	18	1.60418e+06	647781
70	F10	18	1.44606e+06	630049
71	F11	18	1584300	865135
72	F12	18	1.43765e+06	699263
73	G1	18	1.86042e+06	883390
74	G2	18	1.38957e+06	628963
75	G3	18	1.30004e+06	481031
76	G4	18
77	G5	18
78	G6	18
79	G7	18
80	G8	18
81	G9	18
82	G10	18
83	G11	18
84	G12	18
85	H1	18
86	H2	18
87	H3	18
88	H4	18
89	H5	18
90	H6	18
91	H7	18
92	H8	18
93	H9	18
94	H10	18
95	H11	18
96	H12	18
1	A1	19	1.58317e+06	1.00547e+06
2	A2	19	1.38123e+06	1.34335e+06
3	A3	19	1321671	1.16868e+06
4	A4	19	1303537	1257980
5	A5	19	1.28343e+06	1.27825e+06
6	A6	19	1.2247e+06	1.02444e+06
7	A7	19	1.20318e+06	1.30834e+06
8	A8	19	1.19478e+06	820942
9	A9	19	1.10266e+06	1.09253e+06
10	A10	19	1114371	919810
11	A11	19	1.04363e+06	1.03567e+06
12	A12	19	1.60048e+06	2.28508e+06
13	B1	19	1.48121e+06	881905
14	B2	19	1.39529e+06	1.29874e+06
15	B3	19	1.37283e+06	1.0881e+06
16	B4	19	1.38655e+06	1239276
17	B5	19	1286588	1.06698e+06
18	B6	19	1.24815e+06	1.01215e+06
19	B7	19	1.23339e+06	1.20643e+06
20	B8	19	1.19441e+06	719906
21	B9	19	1187604	1.06778e+06
22	B10	19	1.09729e+06	860388
23	B11	19	1500690	1.46612e+06
24	B12	19	2.38914e+06	3.1822e+06
25	C1	19	1.57878e+06	890246
26	C2	19	1569456	841087
27	C3	19	1501119	739332
28	C4	19	1541989	751290
29	C5	19	1431121	739852
30	C6	19	1346516	645362
31	C7	19	1.32475e+06	660922
32	C8	19	1.30176e+06	638225
33	C9	19	1190584	580530
34	C10	19	1.32182e+06	697364
35	C11	19	1.7535e+06	990576
36	C12	19	1.61124e+06	844909
37	D1	19	1117716	524986
38	D2	19	1.40063e+06	832095
39	D3	19	1.52372e+06	764754
40	D4	19	1.58425e+06	797966
41	D5	19	1.54357e+06	760669
42	D6	19	1.3801e+06	690685
43	D7	19	1.33474e+06	655430
44	D8	19	1.25094e+06	614329
45	D9	19	1.46937e+06	773990
46	D10	19	1.47733e+06	785281
47	D11	19	1297721	652878
48	D12	19	1.03404e+06	533670
49	E1	19	1.30482e+06	504789
50	E2	19	1.41606e+06	607937
51	E3	19	1.37312e+06	593424
52	E4	19	1.52432e+06	653795
53	E5	19	1.4521e+06	604111
54	E6	19	1.46469e+06	626909
55	E7	19	1.59752e+06	674394
56	E8	19	1.76174e+06	738706
57	E9	19	1630747	724451
58	E10	19	1.56205e+06	693474
59	E11	19	1.34674e+06	618801
60	E12	19	935381	352745
61	F1	19	1.57552e+06	717263
62	F2	19	1.59146e+06	781263
63	F3	19	1.45989e+06	610731
64	F4	19	1.34163e+06	585188
65	F5	19	1423679	617525
66	F6	19	1.55239e+06	662413
67	F7	19	1.53137e+06	700303
68	F8	19	1.63871e+06	663632
69	F9	19	1.60655e+06	652429
70	F10	19	1446726	632197
71	F11	19	1586711	867916
72	F12	19	1.4388e+06	701053
73	G1	19	1.8644e+06	882510
74	G2	19	1.39206e+06	629873
75	G3	19	1.30334e+06	481178
76	G4	19
77	G5	19
78	G6	19
79	G7	19
80	G8	19
81	G9	19
82	G10	19
83	G11	19
84	G12	19
85	H1	19
86	H2	19
87	H3	19
88	H4	19
89	H5	19
90	H6	19
91	H7	19
92	H8	19
93	H9	19
94	H10	19
95	H11	19
96	H12	19
1	A1	20	1.58528e+06	1.17778e+06
2	A2	20	1.38322e+06	1.85817e+06
3	A3	20	1.32373e+06	1.60811e+06
4	A4	20	1.30402e+06	1.75076e+06
5	A5	20	1.28421e+06	1.79247e+06
6	A6	20	1.22505e+06	1.40743e+06
7	A7	20	1.20538e+06	1.89641e+06
8	A8	20	1.19487e+06	1.00464e+06
9	A9	20	1.10424e+06	1.5464e+06
10	A10	20	1.11638e+06	1.26365e+06
11	A11	20	1.04465e+06	1.45459e+06
12	A12	20	1.60216e+06	3.14825e+06
13	B1	20	1483286	1.04796e+06
14	B2	20	1.39698e+06	1.76691e+06
15	B3	20	1.37568e+06	1.47364e+06
16	B4	20	1388356	1711860
17	B5	20	1.28808e+06	1.45398e+06
18	B6	20	1.24883e+06	1.39507e+06
19	B7	20	1.2335e+06	1.72734e+06
20	B8	20	1.19631e+06	893563
21	B9	20	1.18791e+06	1.4838e+06
22	B10	20	1.09928e+06	1.16924e+06
23	B11	20	1.50339e+06	2.04004e+06
24	B12	20	2.39016e+06	4.45972e+06
25	C1	20	1.58e+06	893449
26	C2	20	1571278	851887
27	C3	20	1.50147e+06	744939
28	C4	20	1.54358e+06	761704
29	C5	20	1.4322e+06	747180
30	C6	20	1.34677e+06	651980
31	C7	20	1.32487e+06	671420
32	C8	20	1303898	642608
33	C9	20	1.19139e+06	592350
34	C10	20	1.32244e+06	701668
35	C11	20	1756315	998844
36	C12	20	1.61277e+06	852777
37	D1	20	1.1191e+06	528465
38	D2	20	1.4007e+06	840118
39	D3	20	1.52402e+06	769628
40	D4	20	1.58446e+06	807037
41	D5	20	1.54334e+06	767662
42	D6	20	1.38052e+06	696613
43	D7	20	1.33522e+06	664965
44	D8	20	1251880	621460
45	D9	20	1.46942e+06	784126
46	D10	20	1.47813e+06	789289
47	D11	20	1298291	656139
48	D12	20	1.03452e+06	539294
49	E1	20	1.30567e+06	507786
50	E2	20	1.41739e+06	619992
51	E3	20	1.37455e+06	602659
52	E4	20	1.52587e+06	666184
53	E5	20	1.45268e+06	610379
54	E6	20	1465080	636338
55	E7	20	1.59771e+06	687354
56	E8	20	1.7624e+06	754734
57	E9	20	1.6327e+06	735620
58	E10	20	1.56342e+06	702009
59	E11	20	1.34777e+06	624168
60	E12	20	935790	359438
61	F1	20	1577629	721105
62	F2	20	1593936	793204
63	F3	20	1.46191e+06	616515
64	F4	20	1.34351e+06	591675
65	F5	20	1.42355e+06	626227
66	F6	20	1.55408e+06	672812
67	F7	20	1534783	715600
68	F8	20	1640675	677777
69	F9	20	1.60835e+06	661967
70	F10	20	1.44862e+06	638956
71	F11	20	1.58696e+06	875540
72	F12	20	1.43978e+06	708345
73	G1	20	1.86846e+06	882702
74	G2	20	1.39406e+06	630325
75	G3	20	1.30443e+06	482027
76	G4	20
77	G5	20
78	G6	20
79	G7	20
80	G8	20
81	G9	20
82	G10	20
83	G11	20
84	G12	20
85	H1	20
86	H2	20
87	H3	20
88	H4	20
89	H5	20
90	H6	20
91	H7	20
92	H8	20
93	H9	20
94	H10	20
95	H11	20
96	H12	20
1	A1	21	1.58612e+06	1.49454e+06
2	A2	21	1384236	2625131
3	A3	21	1.32608e+06	2289753
4	A4	21	1304931	2.4891e+06
5	A5	21	1285929	2546959
6	A6	21	1.22689e+06	2.01531e+06
7	A7	21	1207399	2.6849e+06
8	A8	21	1197267	1.33181e+06
9	A9	21	1106650	2211191
10	A10	21	1.1194e+06	1.81184e+06
11	A11	21	1.04597e+06	2.05822e+06
12	A12	21	1604850	4.26098e+06
13	B1	21	1.48448e+06	1.35195e+06
14	B2	21	1.39855e+06	2.48252e+06
15	B3	21	1376964	2.09293e+06
16	B4	21	1.39044e+06	2.43888e+06
17	B5	21	1289169	2.07235e+06
18	B6	21	1.25051e+06	2.00183e+06
19	B7	21	1.23492e+06	2.4734e+06
20	B8	21	1.1971e+06	1210012
21	B9	21	1.18776e+06	2.12526e+06
22	B10	21	1.10026e+06	1.66947e+06
23	B11	21	1.50402e+06	2.91343e+06
24	B12	21	2.39291e+06	6.14109e+06
25	C1	21	1.58133e+06	898956
26	C2	21	1.57274e+06	872303
27	C3	21	1.5028e+06	756663
28	C4	21	1.54501e+06	782272
29	C5	21	1433447	759052
30	C6	21	1.34656e+06	664522
31	C7	21	1324870	695036
32	C8	21	1.30411e+06	649822
33	C9	21	1.19225e+06	615507
34	C10	21	1.32245e+06	713402
35	C11	21	1.75658e+06	1014524
36	C12	21	1.61602e+06	869116
[truncated: 18,972 more rows]

## Sheet: Technical Analysis Result
Block Type	96-Well Block (0.2mL)
Calibration Background is expired	No
Calibration Background performed on	11-24-2020
Calibration Normalization FAM-ROX is expired	No
Calibration Normalization FAM-ROX performed on	11-24-2020
Calibration Normalization VIC-ROX is expired	No
Calibration Normalization VIC-ROX performed on	11-24-2020
Calibration Pure Dye CY3 is expired	Yes
Calibration Pure Dye CY3 performed on	03-26-2020
Calibration Pure Dye CY5 is expired	Yes
Calibration Pure Dye CY5 performed on	03-26-2020
Calibration Pure Dye FAM is expired	No
Calibration Pure Dye FAM performed on	11-24-2020
Calibration Pure Dye NED is expired	No
Calibration Pure Dye NED performed on	09-15-2020
Calibration Pure Dye ROX is expired	No
Calibration Pure Dye ROX performed on	11-24-2020
Calibration Pure Dye SYBR is expired	No
Calibration Pure Dye SYBR performed on	11-24-2020
Calibration Pure Dye TAMRA is expired	No
Calibration Pure Dye TAMRA performed on	11-24-2020
Calibration Pure Dye VIC is expired	No
Calibration Pure Dye VIC performed on	11-24-2020
Calibration ROI is expired	No
Calibration ROI performed on	11-24-2020
Calibration Uniformity is expired	No
Calibration Uniformity performed on	11-24-2020
Chemistry	SYBR_GREEN
Date Created	2021-06-23 16:55:59 PM EDT
Experiment Barcode
Experiment Comment
Experiment File Name	P:\ABI-2\Sapieha\Roberto\CNV B6\Choroid\2021-06-23 adipoq-cre and adipoq-cre-prdm16 sham and CNV 7 days Vegfr and Vegfa choro n7-9.eds
Experiment Name	2021-06-23 adipoq-cre and adipoq-cre-prdm16 sham and CNV 7 days Vegfr and Vegfa choro n7-9
Experiment Run End Time	2021-06-23 20:04:34 PM EDT
Experiment Type	Comparative Cт (ΔΔCт)
Instrument Name	278870006
Instrument Serial Number	278870006
Instrument Type	QuantStudio(TM) 7 Flex System
Passive Reference	ROX
Quantification Cycle Method	Ct
Signal Smoothing On	true
Stage/ Cycle where Analysis is performed	Stage 2, Step 2
User Name
Sample Name	Target Name	Task	RQ	RQ Min	RQ Max	Ct Mean	Delta Ct Mean	Delta Ct SE	Delta Delta Ct
Adipoq-cre Sham 382	Bact	UNKNOWN				19.9926
Adipoq-cre Sham 386	Bact	UNKNOWN				17.9221
Adipoq-cre Sham 489	Bact	UNKNOWN				18.2539
Adipoq-cre CNV 476	Bact	UNKNOWN				17.9462
Adipoq-cre CNV 530	Bact	UNKNOWN				18.0162
Adipoq-cre CNV 531	Bact	UNKNOWN				18.2415
Adipoq-cre-prdm16 Sham 524	Bact	UNKNOWN				17.4099
Adipoq-cre-prdm16 Sham 525	Bact	UNKNOWN				19.5288
Adipoq-cre-prdm16 Sham 526	Bact	UNKNOWN				17.8446
Adipoq-cre-prdm16 CNV 368	Bact	UNKNOWN				18.3385
Adipoq-cre-prdm16 CNV 369	Bact	UNKNOWN				17.7662
Adipoq-cre-prdm16 CNV 371	Bact	UNKNOWN				17.0224
Adipoq-cre Sham 382	Vegfr	UNKNOWN	1.07433	0.901282	1.2806	26.1622	6.16961	0.0588908	-0.103436
Adipoq-cre Sham 386	Vegfr	UNKNOWN	0.912291	0.541026	1.53833	24.3275	6.40548	0.175193	0.132434
Adipoq-cre Sham 489	Vegfr	UNKNOWN	0.659924	0.282572	1.5412	25.1266	6.87268	0.284402	0.599627
Adipoq-cre CNV 476	Vegfr	UNKNOWN	1	0.55908	1.78865	24.2193	6.27305	0.194967	0
Adipoq-cre CNV 530	Vegfr	UNKNOWN	0.876712	0.346505	2.21822	24.4791	6.46287	0.311256	0.189825
Adipoq-cre CNV 531	Vegfr	UNKNOWN	0.861199	0.777647	0.953729	24.7302	6.48863	0.034219	0.215581
Adipoq-cre-prdm16 Sham 524	Vegfr	UNKNOWN	0.784075	0.285725	2.15162	24.0338	6.62399	0.33848	0.350937
Adipoq-cre-prdm16 Sham 525	Vegfr	UNKNOWN	0.0310968	2.25311e-10	4.29191e+06	30.8089	11.2801	6.28456	5.00709
Adipoq-cre-prdm16 Sham 526	Vegfr	UNKNOWN	1.20935	0.453454	3.22533	23.8434	5.99881	0.328915	-0.274238
Adipoq-cre-prdm16 CNV 368	Vegfr	UNKNOWN	0.859656	0.696636	1.06082	24.8297	6.49122	0.0705041	0.218168
Adipoq-cre-prdm16 CNV 369	Vegfr	UNKNOWN	0.45848	0.122375	1.7177	25.1644	7.39812	0.442877	1.12507
Adipoq-cre-prdm16 CNV 371	Vegfr	UNKNOWN	0.409858	0.375014	0.447939	24.5823	7.55985	0.0297909	1.28681
Adipoq-cre Sham 382	Vegfa	UNKNOWN	1.32886	0.986453	1.79011	26.8174	6.82486	0.0999061	-0.410184
Adipoq-cre Sham 386	Vegfa	UNKNOWN	1.25885	0.834266	1.89951	24.825	6.90294	0.137944	-0.332103
Adipoq-cre Sham 489	Vegfa	UNKNOWN	1.09995	0.436362	2.77268	25.3515	7.0976	0.310005	-0.137441
Adipoq-cre CNV 476	Vegfa	UNKNOWN	1	0.369069	2.70952	25.1812	7.23504	0.334221	0
Adipoq-cre CNV 530	Vegfa	UNKNOWN	0.91085	0.383902	2.16109	25.386	7.36976	0.289699	0.134715
Adipoq-cre CNV 531	Vegfa	UNKNOWN	1.44012	1.2952	1.60124	24.9504	6.70886	0.035561	-0.526185
Adipoq-cre-prdm16 Sham 524	Vegfa	UNKNOWN	1.12349	0.673977	1.87282	24.4769	7.06705	0.171341	-0.167991
Adipoq-cre-prdm16 Sham 525	Vegfa	UNKNOWN	4.24797	3.52985	5.11218	24.677	5.14827	0.0620933	-2.08677
Adipoq-cre-prdm16 Sham 526	Vegfa	UNKNOWN	1.10207	0.719633	1.68774	24.9394	7.09483	0.142907	-0.140213
Adipoq-cre-prdm16 CNV 368	Vegfa	UNKNOWN	1.21354	0.826411	1.78203	25.2943	6.95582	0.128826	-0.279224
Adipoq-cre-prdm16 CNV 369	Vegfa	UNKNOWN	0.552889	0.181197	1.68704	25.8562	8.08998	0.374055	0.854939
Adipoq-cre-prdm16 CNV 371	Vegfa	UNKNOWN	0.497999	0.190998	1.29846	25.2632	8.24083	0.321333	1.00578
H2O	Bact	UNKNOWN				34.9629
H2O	Vegfr	UNKNOWN
H2O	Vegfa	UNKNOWN
Analysis Type	Singleplex
Endogenous Control	Bact
RQ Min/Max Confidence Level	95.0
Reference Sample	Adipoq-cre CNV 476

## Sheet: BioGroup Analysis Result
Block Type	96-Well Block (0.2mL)
Calibration Background is expired	No
Calibration Background performed on	11-24-2020
Calibration Normalization FAM-ROX is expired	No
Calibration Normalization FAM-ROX performed on	11-24-2020
Calibration Normalization VIC-ROX is expired	No
Calibration Normalization VIC-ROX performed on	11-24-2020
Calibration Pure Dye CY3 is expired	Yes
Calibration Pure Dye CY3 performed on	03-26-2020
Calibration Pure Dye CY5 is expired	Yes
Calibration Pure Dye CY5 performed on	03-26-2020
Calibration Pure Dye FAM is expired	No
Calibration Pure Dye FAM performed on	11-24-2020
Calibration Pure Dye NED is expired	No
Calibration Pure Dye NED performed on	09-15-2020
Calibration Pure Dye ROX is expired	No
Calibration Pure Dye ROX performed on	11-24-2020
Calibration Pure Dye SYBR is expired	No
Calibration Pure Dye SYBR performed on	11-24-2020
Calibration Pure Dye TAMRA is expired	No
Calibration Pure Dye TAMRA performed on	11-24-2020
Calibration Pure Dye VIC is expired	No
Calibration Pure Dye VIC performed on	11-24-2020
Calibration ROI is expired	No
Calibration ROI performed on	11-24-2020
Calibration Uniformity is expired	No
Calibration Uniformity performed on	11-24-2020
Chemistry	SYBR_GREEN
Date Created	2021-06-23 16:55:59 PM EDT
Experiment Barcode
Experiment Comment
Experiment File Name	P:\ABI-2\Sapieha\Roberto\CNV B6\Choroid\2021-06-23 adipoq-cre and adipoq-cre-prdm16 sham and CNV 7 days Vegfr and Vegfa choro n7-9.eds
Experiment Name	2021-06-23 adipoq-cre and adipoq-cre-prdm16 sham and CNV 7 days Vegfr and Vegfa choro n7-9
Experiment Run End Time	2021-06-23 20:04:34 PM EDT
Experiment Type	Comparative Cт (ΔΔCт)
Instrument Name	278870006
Instrument Serial Number	278870006
Instrument Type	QuantStudio(TM) 7 Flex System
Passive Reference	ROX
Quantification Cycle Method	Ct
Signal Smoothing On	true
Stage/ Cycle where Analysis is performed	Stage 2, Step 2
User Name
Biogroup Name	Target Name	Task	RQ	RQ Min	RQ Max	Ct Mean	Delta Ct Mean	Delta Ct SE	Delta Delta Ct
Analysis Type	Singleplex
Endogenous Control	Bact
RQ Min/Max Confidence Level	95.0
Reference Biogroup Name

## Sheet: Results
Block Type	96-Well Block (0.2mL)
Calibration Background is expired	No
Calibration Background performed on	11-24-2020
Calibration Normalization FAM-ROX is expired	No
Calibration Normalization FAM-ROX performed on	11-24-2020
Calibration Normalization VIC-ROX is expired	No
Calibration Normalization VIC-ROX performed on	11-24-2020
Calibration Pure Dye CY3 is expired	Yes
Calibration Pure Dye CY3 performed on	03-26-2020
Calibration Pure Dye CY5 is expired	Yes
Calibration Pure Dye CY5 performed on	03-26-2020
Calibration Pure Dye FAM is expired	No
Calibration Pure Dye FAM performed on	11-24-2020
Calibration Pure Dye NED is expired	No
Calibration Pure Dye NED performed on	09-15-2020
Calibration Pure Dye ROX is expired	No
Calibration Pure Dye ROX performed on	11-24-2020
Calibration Pure Dye SYBR is expired	No
Calibration Pure Dye SYBR performed on	11-24-2020
Calibration Pure Dye TAMRA is expired	No
Calibration Pure Dye TAMRA performed on	11-24-2020
Calibration Pure Dye VIC is expired	No
Calibration Pure Dye VIC performed on	11-24-2020
Calibration ROI is expired	No
Calibration ROI performed on	11-24-2020
Calibration Uniformity is expired	No
Calibration Uniformity performed on	11-24-2020
Chemistry	SYBR_GREEN
Date Created	2021-06-23 16:55:59 PM EDT
Experiment Barcode
Experiment Comment
Experiment File Name	P:\ABI-2\Sapieha\Roberto\CNV B6\Choroid\2021-06-23 adipoq-cre and adipoq-cre-prdm16 sham and CNV 7 days Vegfr and Vegfa choro n7-9.eds
Experiment Name	2021-06-23 adipoq-cre and adipoq-cre-prdm16 sham and CNV 7 days Vegfr and Vegfa choro n7-9
Experiment Run End Time	2021-06-23 20:04:34 PM EDT
Experiment Type	Comparative Cт (ΔΔCт)
Instrument Name	278870006
Instrument Serial Number	278870006
Instrument Type	QuantStudio(TM) 7 Flex System
Passive Reference	ROX
Quantification Cycle Method	Ct
Signal Smoothing On	true
Stage/ Cycle where Analysis is performed	Stage 2, Step 2
User Name
Well	Well Position	Omit	Sample Name	Target Name	Task	Reporter	Quencher	Quantity	Quantity Mean	Quantity SD	RQ	RQ Min	RQ Max	CT	Ct Mean	Ct SD	Delta Ct	Delta Ct Mean	Delta Ct SE	Delta Delta Ct	Automatic Ct Threshold	Tm1	Ct Threshold	Tm2	Automatic Baseline	Tm3	Baseline Start	Baseline End	Comments	HIGHSD	NOAMP	EXPFAIL
1	A1	FALSE	Adipoq-cre Sham 382	Bact	UNKNOWN	SYBR	None							20.0214	19.9926	0.0408143					TRUE	81.3571	0.219985		TRUE		1	40		N	N	N
2	A2	FALSE	Adipoq-cre Sham 386	Bact	UNKNOWN	SYBR	None							17.8016	17.9221	0.170424					TRUE	81.3571	0.219985		TRUE		1	40		N	N	N
3	A3	FALSE	Adipoq-cre Sham 489	Bact	UNKNOWN	SYBR	None							18.0967	18.2539	0.222337					TRUE	81.4554	0.219985		TRUE		1	40		N	N	N
4	A4	FALSE	Adipoq-cre CNV 476	Bact	UNKNOWN	SYBR	None							17.8433	17.9462	0.145521					TRUE	81.4554	0.219985		TRUE		1	40		N	N	N
5	A5	FALSE	Adipoq-cre CNV 530	Bact	UNKNOWN	SYBR	None							17.7344	18.0162	0.398585					TRUE	81.5536	0.219985		TRUE		1	40		N	N	N
6	A6	FALSE	Adipoq-cre CNV 531	Bact	UNKNOWN	SYBR	None							18.2237	18.2415	0.0252031					TRUE	81.6518	0.219985		TRUE		1	40		N	N	N
7	A7	FALSE	Adipoq-cre-prdm16 Sham 524	Bact	UNKNOWN	SYBR	None							17.2508	17.4099	0.224974					TRUE	81.6518	0.219985		TRUE		1	40		N	N	N
8	A8	FALSE	Adipoq-cre-prdm16 Sham 525	Bact	UNKNOWN	SYBR	None							19.4988	19.5288	0.0423262					TRUE	81.5536	0.219985		TRUE		1	40		N	N	N
9	A9	FALSE	Adipoq-cre-prdm16 Sham 526	Bact	UNKNOWN	SYBR	None							17.7077	17.8446	0.193662					TRUE	81.5536	0.219985		TRUE		1	40		N	N	N
10	A10	FALSE	Adipoq-cre-prdm16 CNV 368	Bact	UNKNOWN	SYBR	None							18.2738	18.3385	0.091427					TRUE	81.5536	0.219985		TRUE		1	40		N	N	N
11	A11	FALSE	Adipoq-cre-prdm16 CNV 369	Bact	UNKNOWN	SYBR	None							17.6918	17.7662	0.105298					TRUE	81.4554	0.219985		TRUE		1	40		N	N	N
12	A12	FALSE	Adipoq-cre-prdm16 CNV 371	Bact	UNKNOWN	SYBR	None							16.9926	17.0224	0.0421253					TRUE	81.5536	0.219985		TRUE		1	40		N	N	N
13	B1	FALSE	Adipoq-cre Sham 382	Bact	UNKNOWN	SYBR	None							19.9637	19.9926	0.0408143					TRUE	81.3571	0.219985		TRUE		1	40		N	N	N
14	B2	FALSE	Adipoq-cre Sham 386	Bact	UNKNOWN	SYBR	None							18.0426	17.9221	0.170424					TRUE	81.3571	0.219985		TRUE		1	40		N	N	N
15	B3	FALSE	Adipoq-cre Sham 489	Bact	UNKNOWN	SYBR	None							18.4111	18.2539	0.222337					TRUE	81.3571	0.219985		TRUE		1	40		N	N	N
16	B4	FALSE	Adipoq-cre CNV 476	Bact	UNKNOWN	SYBR	None							18.0491	17.9462	0.145521					TRUE	81.4554	0.219985		TRUE		1	40		N	N	N
17	B5	FALSE	Adipoq-cre CNV 530	Bact	UNKNOWN	SYBR	None							18.2981	18.0162	0.398585					TRUE	81.4554	0.219985		TRUE		1	40		N	N	N
18	B6	FALSE	Adipoq-cre CNV 531	Bact	UNKNOWN	SYBR	None							18.2594	18.2415	0.0252031					TRUE	81.5536	0.219985		TRUE		1	40		N	N	N
19	B7	FALSE	Adipoq-cre-prdm16 Sham 524	Bact	UNKNOWN	SYBR	None							17.5689	17.4099	0.224974					TRUE	81.5536	0.219985		TRUE		1	40		N	N	N
20	B8	FALSE	Adipoq-cre-prdm16 Sham 525	Bact	UNKNOWN	SYBR	None							19.5587	19.5288	0.0423262					TRUE	81.5536	0.219985		TRUE		1	40		N	N	N
21	B9	FALSE	Adipoq-cre-prdm16 Sham 526	Bact	UNKNOWN	SYBR	None							17.9816	17.8446	0.193662					TRUE	81.5536	0.219985		TRUE		1	40		N	N	N
22	B10	FALSE	Adipoq-cre-prdm16 CNV 368	Bact	UNKNOWN	SYBR	None							18.4031	18.3385	0.091427					TRUE	81.5536	0.219985		TRUE		1	40		N	N	N
23	B11	FALSE	Adipoq-cre-prdm16 CNV 369	Bact	UNKNOWN	SYBR	None							17.8407	17.7662	0.105298					TRUE	81.5536	0.219985		TRUE		1	40		N	N	N
24	B12	FALSE	Adipoq-cre-prdm16 CNV 371	Bact	UNKNOWN	SYBR	None							17.0522	17.0224	0.0421253					TRUE	81.5536	0.219985		TRUE		1	40		N	N	N
25	C1	FALSE	Adipoq-cre Sham 382	Vegfr	UNKNOWN	SYBR	None				1.07433	0.901282	1.2806	26.2135	26.1622	0.0725978		6.16961	0.0588908	-0.103436	TRUE	81.4554	0.196497		TRUE		1	40		N	N	N
26	C2	FALSE	Adipoq-cre Sham 386	Vegfr	UNKNOWN	SYBR	None				0.912291	0.541026	1.53833	24.2004	24.3275	0.179836		6.40548	0.175193	0.132434	TRUE	81.4554	0.196497		TRUE		1	40		N	N	N
27	C3	FALSE	Adipoq-cre Sham 489	Vegfr	UNKNOWN	SYBR	None				0.659924	0.282572	1.5412	24.8896	25.1266	0.335164		6.87268	0.284402	0.599627	TRUE	81.4554	0.196497		TRUE		1	40		N	N	N
28	C4	FALSE	Adipoq-cre CNV 476	Vegfr	UNKNOWN	SYBR	None				1	0.55908	1.78865	24.0537	24.2193	0.234196		6.27305	0.194967	0	TRUE	81.4554	0.196497		TRUE		1	40		N	N	N
29	C5	FALSE	Adipoq-cre CNV 530	Vegfr	UNKNOWN	SYBR	None				0.876712	0.346505	2.21822	24.6112	24.4791	0.186789		6.46287	0.311256	0.189825	TRUE	81.5536	0.196497		TRUE		1	40		N	N	N
30	C6	FALSE	Adipoq-cre CNV 531	Vegfr	UNKNOWN	SYBR	None				0.861199	0.777647	0.953729	24.7594	24.7302	0.041312		6.48863	0.034219	0.215581	TRUE	81.5536	0.196497		TRUE		1	40		N	N	N
31	C7	FALSE	Adipoq-cre-prdm16 Sham 524	Vegfr	UNKNOWN	SYBR	None				0.784075	0.285725	2.15162	23.7351	24.0338	0.422522		6.62399	0.33848	0.350937	TRUE	81.6518	0.196497		TRUE		1	40		N	N	N
32	C8	FALSE	Adipoq-cre-prdm16 Sham 525	Vegfr	UNKNOWN	SYBR	None				0.0310968	2.25311e-10	4.29191e+06	37.0934	30.8089	8.88761		11.2801	6.28456	5.00709	TRUE	81.8483	0.196497		TRUE		1	40		Y	N	N
33	C9	FALSE	Adipoq-cre-prdm16 Sham 526	Vegfr	UNKNOWN	SYBR	None				1.20935	0.453454	3.22533	23.5444	23.8434	0.422925		5.99881	0.328915	-0.274238	TRUE	81.6518	0.196497		TRUE		1	40		N	N	N
34	C10	FALSE	Adipoq-cre-prdm16 CNV 368	Vegfr	UNKNOWN	SYBR	None				0.859656	0.696636	1.06082	24.8578	24.8297	0.0397839		6.49122	0.0705041	0.218168	TRUE	81.6518	0.196497		TRUE		1	40		N	N	N
35	C11	FALSE	Adipoq-cre-prdm16 CNV 369	Vegfr	UNKNOWN	SYBR	None				0.45848	0.122375	1.7177	24.7278	25.1644	0.617408		7.39812	0.442877	1.12507	TRUE	81.6518	0.196497		TRUE		1	40		Y	N	N
36	C12	FALSE	Adipoq-cre-prdm16 CNV 371	Vegfr	UNKNOWN	SYBR	None				0.409858	0.375014	0.447939	24.5818	24.5823	0.000679744		7.55985	0.0297909	1.28681	TRUE	81.6518	0.196497		TRUE		1	40		N	N	N
37	D1	FALSE	Adipoq-cre Sham 382	Vegfr	UNKNOWN	SYBR	None				1.07433	0.901282	1.2806	26.1108	26.1622	0.0725978		6.16961	0.0588908	-0.103436	TRUE	81.4554	0.196497		TRUE		1	40		N	N	N
38	D2	FALSE	Adipoq-cre Sham 386	Vegfr	UNKNOWN	SYBR	None				0.912291	0.541026	1.53833	24.4547	24.3275	0.179836		6.40548	0.175193	0.132434	TRUE	81.5536	0.196497		TRUE		1	40		N	N	N
39	D3	FALSE	Adipoq-cre Sham 489	Vegfr	UNKNOWN	SYBR	None				0.659924	0.282572	1.5412	25.3636	25.1266	0.335164		6.87268	0.284402	0.599627	TRUE	81.5536	0.196497		TRUE		1	40		N	N	N
40	D4	FALSE	Adipoq-cre CNV 476	Vegfr	UNKNOWN	SYBR	None				1	0.55908	1.78865	24.3849	24.2193	0.234196		6.27305	0.194967	0	TRUE	81.5536	0.196497		TRUE		1	40		N	N	N
41	D5	FALSE	Adipoq-cre CNV 530	Vegfr	UNKNOWN	SYBR	None				0.876712	0.346505	2.21822	24.347	24.4791	0.186789		6.46287	0.311256	0.189825	TRUE	81.5536	0.196497		TRUE		1	40		N	N	N
42	D6	FALSE	Adipoq-cre CNV 531	Vegfr	UNKNOWN	SYBR	None				0.861199	0.777647	0.953729	24.701	24.7302	0.041312		6.48863	0.034219	0.215581	TRUE	81.6518	0.196497		TRUE		1	40		N	N	N
43	D7	FALSE	Adipoq-cre-prdm16 Sham 524	Vegfr	UNKNOWN	SYBR	None				0.784075	0.285725	2.15162	24.3326	24.0338	0.422522		6.62399	0.33848	0.350937	TRUE	81.6518	0.196497		TRUE		1	40		N	N	N
44	D8	FALSE	Adipoq-cre-prdm16 Sham 525	Vegfr	UNKNOWN	SYBR	None				0.0310968	2.25311e-10	4.29191e+06	24.5244	30.8089	8.88761		11.2801	6.28456	5.00709	TRUE	81.75	0.196497		TRUE		1	40		Y	N	N
45	D9	FALSE	Adipoq-cre-prdm16 Sham 526	Vegfr	UNKNOWN	SYBR	None				1.20935	0.453454	3.22533	24.1425	23.8434	0.422925		5.99881	0.328915	-0.274238	TRUE	81.75	0.196497		TRUE		1	40		N	N	N
46	D10	FALSE	Adipoq-cre-prdm16 CNV 368	Vegfr	UNKNOWN	SYBR	None				0.859656	0.696636	1.06082	24.8016	24.8297	0.0397839		6.49122	0.0705041	0.218168	TRUE	81.75	0.196497		TRUE		1	40		N	N	N
47	D11	FALSE	Adipoq-cre-prdm16 CNV 369	Vegfr	UNKNOWN	SYBR	None				0.45848	0.122375	1.7177	25.6009	25.1644	0.617408		7.39812	0.442877	1.12507	TRUE	81.75	0.196497		TRUE		1	40		Y	N	N
48	D12	FALSE	Adipoq-cre-prdm16 CNV 371	Vegfr	UNKNOWN	SYBR	None				0.409858	0.375014	0.447939	24.5828	24.5823	0.000679744		7.55985	0.0297909	1.28681	TRUE	81.6518	0.196497		TRUE		1	40		N	N	N
49	E1	FALSE	Adipoq-cre Sham 382	Vegfa	UNKNOWN	SYBR	None				1.32886	0.986453	1.79011	26.7218	26.8174	0.135265		6.82486	0.0999061	-0.410184	TRUE	81.9465	0.352946		TRUE		1	40		N	N	N
50	E2	FALSE	Adipoq-cre Sham 386	Vegfa	UNKNOWN	SYBR	None				1.25885	0.834266	1.89951	24.7579	24.825	0.0949336		6.90294	0.137944	-0.332103	TRUE	81.9465	0.352946		TRUE		1	40		N	N	N
51	E3	FALSE	Adipoq-cre Sham 489	Vegfa	UNKNOWN	SYBR	None				1.09995	0.436362	2.77268	25.0844	25.3515	0.377852		7.0976	0.310005	-0.137441	TRUE	81.9465	0.352946		TRUE		1	40		N	N	N
52	E4	FALSE	Adipoq-cre CNV 476	Vegfa	UNKNOWN	SYBR	None				1	0.369069	2.70952	24.8633	25.1812	0.449701		7.23504	0.334221	0	TRUE	81.9465	0.352946		TRUE		1	40		N	N	N
53	E5	FALSE	Adipoq-cre CNV 530	Vegfa	UNKNOWN	SYBR	None				0.91085	0.383902	2.16109	25.453	25.386	0.0947704		7.36976	0.289699	0.134715	TRUE	81.9465	0.352946		TRUE		1	40		N	N	N
54	E6	FALSE	Adipoq-cre CNV 531	Vegfa	UNKNOWN	SYBR	None				1.44012	1.2952	1.60124	24.9812	24.9504	0.0435198		6.70886	0.035561	-0.526185	TRUE	81.9465	0.352946		TRUE		1	40		N	N	N
55	E7	FALSE	Adipoq-cre-prdm16 Sham 524	Vegfa	UNKNOWN	SYBR	None				1.12349	0.673977	1.87282	24.5406	24.4769	0.0900108		7.06705	0.171341	-0.167991	TRUE	82.0447	0.352946		TRUE		1	40		N	N	N
56	E8	FALSE	Adipoq-cre-prdm16 Sham 525	Vegfa	UNKNOWN	SYBR	None				4.24797	3.52985	5.11218	24.6226	24.677	0.0769392		5.14827	0.0620933	-2.08677	TRUE	82.0447	0.352946		TRUE		1	40		N	N	N
57	E9	FALSE	Adipoq-cre-prdm16 Sham 526	Vegfa	UNKNOWN	SYBR	None				1.10207	0.719633	1.68774	24.8986	24.9394	0.0577918		7.09483	0.142907	-0.140213	TRUE	82.0447	0.352946		TRUE		1	40		N	N	N
58	E10	FALSE	Adipoq-cre-prdm16 CNV 368	Vegfa	UNKNOWN	SYBR	None				1.21354	0.826411	1.78203	25.1829	25.2943	0.157586		6.95582	0.128826	-0.279224	TRUE	82.0447	0.352946		TRUE		1	40		N	N	N
59	E11	FALSE	Adipoq-cre-prdm16 CNV 369	Vegfa	UNKNOWN	SYBR	None				0.552889	0.181197	1.68704	26.2228	25.8562	0.518408		8.08998	0.374055	0.854939	TRUE	82.0447	0.352946		TRUE		1	40		Y	N	N
60	E12	FALSE	Adipoq-cre-prdm16 CNV 371	Vegfa	UNKNOWN	SYBR	None				0.497999	0.190998	1.29846	24.9433	25.2632	0.452476		8.24083	0.321333	1.00578	TRUE	82.0447	0.352946		TRUE		1	40		N	N	N
61	F1	FALSE	Adipoq-cre Sham 382	Vegfa	UNKNOWN	SYBR	None				1.32886	0.986453	1.79011	26.9131	26.8174	0.135265		6.82486	0.0999061	-0.410184	TRUE	81.75	0.352946		TRUE		1	40		N	N	N
62	F2	FALSE	Adipoq-cre Sham 386	Vegfa	UNKNOWN	SYBR	None				1.25885	0.834266	1.89951	24.8921	24.825	0.0949336		6.90294	0.137944	-0.332103	TRUE	81.8483	0.352946		TRUE		1	40		N	N	N
63	F3	FALSE	Adipoq-cre Sham 489	Vegfa	UNKNOWN	SYBR	None				1.09995	0.436362	2.77268	25.6187	25.3515	0.377852		7.0976	0.310005	-0.137441	TRUE	81.8483	0.352946		TRUE		1	40		N	N	N
64	F4	FALSE	Adipoq-cre CNV 476	Vegfa	UNKNOWN	SYBR	None				1	0.369069	2.70952	25.4992	25.1812	0.449701		7.23504	0.334221	0	TRUE	81.8483	0.352946		TRUE		1	40		N	N	N
65	F5	FALSE	Adipoq-cre CNV 530	Vegfa	UNKNOWN	SYBR	None				0.91085	0.383902	2.16109	25.319	25.386	0.0947704		7.36976	0.289699	0.134715	TRUE	81.8483	0.352946		TRUE		1	40		N	N	N
66	F6	FALSE	Adipoq-cre CNV 531	Vegfa	UNKNOWN	SYBR	None				1.44012	1.2952	1.60124	24.9196	24.9504	0.0435198		6.70886	0.035561	-0.526185	TRUE	81.9465	0.352946		TRUE		1	40		N	N	N
67	F7	FALSE	Adipoq-cre-prdm16 Sham 524	Vegfa	UNKNOWN	SYBR	None				1.12349	0.673977	1.87282	24.4133	24.4769	0.0900108		7.06705	0.171341	-0.167991	TRUE	81.9465	0.352946		TRUE		1	40		N	N	N
68	F8	FALSE	Adipoq-cre-prdm16 Sham 525	Vegfa	UNKNOWN	SYBR	None				4.24797	3.52985	5.11218	24.7314	24.677	0.0769392		5.14827	0.0620933	-2.08677	TRUE	82.0447	0.352946		TRUE		1	40		N	N	N
69	F9	FALSE	Adipoq-cre-prdm16 Sham 526	Vegfa	UNKNOWN	SYBR	None				1.10207	0.719633	1.68774	24.9803	24.9394	0.0577918		7.09483	0.142907	-0.140213	TRUE	81.9465	0.352946		TRUE		1	40		N	N	N
70	F10	FALSE	Adipoq-cre-prdm16 CNV 368	Vegfa	UNKNOWN	SYBR	None				1.21354	0.826411	1.78203	25.4057	25.2943	0.157586		6.95582	0.128826	-0.279224	TRUE	81.9465	0.352946		TRUE		1	40		N	N	N
71	F11	FALSE	Adipoq-cre-prdm16 CNV 369	Vegfa	UNKNOWN	SYBR	None				0.552889	0.181197	1.68704	25.4897	25.8562	0.518408		8.08998	0.374055	0.854939	TRUE	81.9465	0.352946		TRUE		1	40		Y	N	N
72	F12	FALSE	Adipoq-cre-prdm16 CNV 371	Vegfa	UNKNOWN	SYBR	None				0.497999	0.190998	1.29846	25.5832	25.2632	0.452476		8.24083	0.321333	1.00578	TRUE	81.9465	0.352946		TRUE		1	40		N	N	N
73	G1	FALSE	H2O	Bact	UNKNOWN	SYBR	None							34.9629	34.9629						TRUE	71.3384	0.219985		TRUE		1	40		N	N	N
74	G2	FALSE	H2O	Vegfr	UNKNOWN	SYBR	None							Undetermined							TRUE	61.0249	0.196497		TRUE		1	40		N	Y	Y
75	G3	FALSE	H2O	Vegfa	UNKNOWN	SYBR	None							Undetermined							TRUE	61.2214	0.352946		TRUE		1	40		N	Y	Y
Analysis Type	Singleplex
Endogenous Control	Bact
RQ Min/Max Confidence Level	95.0
Reference Sample	Adipoq-cre CNV 476

## Sheet: Reagent Information
Block Type	96-Well Block (0.2mL)
Calibration Background is expired	No
Calibration Background performed on	11-24-2020
Calibration Normalization FAM-ROX is expired	No
Calibration Normalization FAM-ROX performed on	11-24-2020
Calibration Normalization VIC-ROX is expired	No
Calibration Normalization VIC-ROX performed on	11-24-2020
Calibration Pure Dye CY3 is expired	Yes
Calibration Pure Dye CY3 performed on	03-26-2020
Calibration Pure Dye CY5 is expired	Yes
Calibration Pure Dye CY5 performed on	03-26-2020
Calibration Pure Dye FAM is expired	No
Calibration Pure Dye FAM performed on	11-24-2020
Calibration Pure Dye NED is expired	No
Calibration Pure Dye NED performed on	09-15-2020
Calibration Pure Dye ROX is expired	No
Calibration Pure Dye ROX performed on	11-24-2020
Calibration Pure Dye SYBR is expired	No
Calibration Pure Dye SYBR performed on	11-24-2020
Calibration Pure Dye TAMRA is expired	No
Calibration Pure Dye TAMRA performed on	11-24-2020
Calibration Pure Dye VIC is expired	No
Calibration Pure Dye VIC performed on	11-24-2020
Calibration ROI is expired	No
Calibration ROI performed on	11-24-2020
Calibration Uniformity is expired	No
Calibration Uniformity performed on	11-24-2020
Chemistry	SYBR_GREEN
Date Created	2021-06-23 16:55:59 PM EDT
Experiment Barcode
Experiment Comment
Experiment File Name	P:\ABI-2\Sapieha\Roberto\CNV B6\Choroid\2021-06-23 adipoq-cre and adipoq-cre-prdm16 sham and CNV 7 days Vegfr and Vegfa choro n7-9.eds
Experiment Name	2021-06-23 adipoq-cre and adipoq-cre-prdm16 sham and CNV 7 days Vegfr and Vegfa choro n7-9
Experiment Run End Time	2021-06-23 20:04:34 PM EDT
Experiment Type	Comparative Cт (ΔΔCт)
Instrument Name	278870006
Instrument Serial Number	278870006
Instrument Type	QuantStudio(TM) 7 Flex System
Passive Reference	ROX
Quantification Cycle Method	Ct
Signal Smoothing On	true
Stage/ Cycle where Analysis is performed	Stage 2, Step 2
User Name
Reagent Type	Reagent Name	Reagent Part Number	Reagent Lot Number	Reagent Expiration Date

## Sheet: Melt Curve Raw Data
Block Type	96-Well Block (0.2mL)
Calibration Background is expired	No
Calibration Background performed on	11-24-2020
Calibration Normalization FAM-ROX is expired	No
Calibration Normalization FAM-ROX performed on	11-24-2020
Calibration Normalization VIC-ROX is expired	No
Calibration Normalization VIC-ROX performed on	11-24-2020
Calibration Pure Dye CY3 is expired	Yes
Calibration Pure Dye CY3 performed on	03-26-2020
Calibration Pure Dye CY5 is expired	Yes
Calibration Pure Dye CY5 performed on	03-26-2020
Calibration Pure Dye FAM is expired	No
Calibration Pure Dye FAM performed on	11-24-2020
Calibration Pure Dye NED is expired	No
Calibration Pure Dye NED performed on	09-15-2020
Calibration Pure Dye ROX is expired	No
Calibration Pure Dye ROX performed on	11-24-2020
Calibration Pure Dye SYBR is expired	No
Calibration Pure Dye SYBR performed on	11-24-2020
Calibration Pure Dye TAMRA is expired	No
Calibration Pure Dye TAMRA performed on	11-24-2020
Calibration Pure Dye VIC is expired	No
Calibration Pure Dye VIC performed on	11-24-2020
Calibration ROI is expired	No
Calibration ROI performed on	11-24-2020
Calibration Uniformity is expired	No
Calibration Uniformity performed on	11-24-2020
Chemistry	SYBR_GREEN
Date Created	2021-06-23 16:55:59 PM EDT
Experiment Barcode
Experiment Comment
Experiment File Name	P:\ABI-2\Sapieha\Roberto\CNV B6\Choroid\2021-06-23 adipoq-cre and adipoq-cre-prdm16 sham and CNV 7 days Vegfr and Vegfa choro n7-9.eds
Experiment Name	2021-06-23 adipoq-cre and adipoq-cre-prdm16 sham and CNV 7 days Vegfr and Vegfa choro n7-9
Experiment Run End Time	2021-06-23 20:04:34 PM EDT
Experiment Type	Comparative Cт (ΔΔCт)
Instrument Name	278870006
Instrument Serial Number	278870006
Instrument Type	QuantStudio(TM) 7 Flex System
Passive Reference	ROX
Quantification Cycle Method	Ct
Signal Smoothing On	true
Stage/ Cycle where Analysis is performed	Stage 2, Step 2
User Name
Well	Well Position	Reading	Temperature	Fluorescence	Derivative
1	A1	1	60.1409	4.33934	0.240967
1	A1	2	60.3373	4.30599	0.237173
1	A1	3	60.5338	4.31122	0.234294
1	A1	4	60.7302	4.28809	0.233396
1	A1	5	60.9267	4.2811	0.234738
1	A1	6	61.1231	4.25417	0.237666
1	A1	7	61.3196	4.22826	0.241074
1	A1	8	61.516	4.20337	0.244088
1	A1	9	61.7125	4.18772	0.246477
1	A1	10	61.9089	4.16679	0.248547
1	A1	11	62.1054	4.14802	0.250719
1	A1	12	62.3018	4.13011	0.253188
1	A1	13	62.4983	4.09825	0.255849
1	A1	14	62.6947	4.08156	0.258431
1	A1	15	62.8912	4.0612	0.26065
1	A1	16	63.0876	4.03583	0.262274
1	A1	17	63.284	4.01195	0.263122
1	A1	18	63.4805	3.99264	0.263116
1	A1	19	63.6769	3.97287	0.262363
1	A1	20	63.8734	3.93922	0.261198
1	A1	21	64.0698	3.91735	0.260089
1	A1	22	64.2663	3.91674	0.259436
1	A1	23	64.4627	3.87934	0.259401
1	A1	24	64.6592	3.85635	0.259895
1	A1	25	64.8556	3.83814	0.260689
1	A1	26	65.0521	3.81435	0.261517
1	A1	27	65.2485	3.79428	0.262107
1	A1	28	65.445	3.77555	0.262191
1	A1	29	65.6414	3.74133	0.26157
1	A1	30	65.8379	3.72919	0.260235
1	A1	31	66.0343	3.70029	0.258434
1	A1	32	66.2308	3.68217	0.256617
1	A1	33	66.4272	3.661	0.255235
1	A1	34	66.6236	3.64373	0.254534
1	A1	35	66.8201	3.61288	0.254435
1	A1	36	67.0165	3.60253	0.254556
1	A1	37	67.213	3.57272	0.254415
1	A1	38	67.4094	3.55751	0.253703
1	A1	39	67.6059	3.52185	0.252503
1	A1	40	67.8023	3.50881	0.251326
1	A1	41	67.9988	3.49304	0.250863
1	A1	42	68.1952	3.46419	0.251602
1	A1	43	68.3917	3.45341	0.253515
1	A1	44	68.5881	3.42691	0.256039
1	A1	45	68.7846	3.40381	0.25834
1	A1	46	68.981	3.37876	0.259717
1	A1	47	69.1775	3.35585	0.259874
1	A1	48	69.3739	3.33787	0.258955
1	A1	49	69.5703	3.31594	0.257383
1	A1	50	69.7668	3.28965	0.255616
1	A1	51	69.9632	3.27129	0.253979
1	A1	52	70.1597	3.2534	0.252593
1	A1	53	70.3561	3.22899	0.251407
1	A1	54	70.5526	3.20512	0.250278
1	A1	55	70.749	3.18739	0.249056
1	A1	56	70.9455	3.16395	0.247635
1	A1	57	71.1419	3.1471	0.245988
1	A1	58	71.3384	3.1222	0.244198
1	A1	59	71.5348	3.09879	0.242476
1	A1	60	71.7313	3.08585	0.241119
1	A1	61	71.9277	3.06195	0.240392
1	A1	62	72.1242	3.04344	0.24039
1	A1	63	72.3206	3.02354	0.240983
1	A1	64	72.517	3.00596	0.241898
1	A1	65	72.7135	2.9752	0.242894
1	A1	66	72.9099	2.96108	0.243881
1	A1	67	73.1064	2.93709	0.244877
1	A1	68	73.3028	2.92124	0.24583
1	A1	69	73.4993	2.90033	0.246485
1	A1	70	73.6957	2.87422	0.246442
1	A1	71	73.8922	2.85261	0.245367
1	A1	72	74.0886	2.83138	0.243231
1	A1	73	74.2851	2.81338	0.24039
1	A1	74	74.4815	2.79422	0.237478
1	A1	75	74.678	2.77374	0.235197
1	A1	76	74.8744	2.75255	0.234105
1	A1	77	75.0709	2.73601	0.234477
1	A1	78	75.2673	2.72197	0.236226
1	A1	79	75.4637	2.6994	0.238958
1	A1	80	75.6602	2.67327	0.242151
1	A1	81	75.8566	2.65517	0.245392
1	A1	82	76.0531	2.63236	0.248547
1	A1	83	76.2495	2.61367	0.251769
1	A1	84	76.446	2.59138	0.255389
1	A1	85	76.6424	2.56991	0.259755
1	A1	86	76.8389	2.54598	0.26511
1	A1	87	77.0353	2.52574	0.271487
1	A1	88	77.2318	2.50357	0.278647
1	A1	89	77.4282	2.48043	0.28609
1	A1	90	77.6247	2.45109	0.293221
1	A1	91	77.8211	2.42355	0.299688
1	A1	92	78.0176	2.39823	0.305739
1	A1	93	78.214	2.37369	0.312432
1	A1	94	78.4104	2.34426	0.321628
1	A1	95	78.6069	2.32148	0.335741
1	A1	96	78.8033	2.29827	0.357425
1	A1	97	78.9998	2.26779	0.389365
1	A1	98	79.1962	2.2382	0.434279
1	A1	99	79.3927	2.19838	0.495065
1	A1	100	79.5891	2.16057	0.574863
1	A1	101	79.7856	2.11483	0.676705
1	A1	102	79.982	2.05709	0.802576
1	A1	103	80.1785	1.98926	0.951871
1	A1	104	80.3749	1.91062	1.1197
1	A1	105	80.5714	1.80338	1.29571
1	A1	106	80.7678	1.67296	1.46427
1	A1	107	80.9643	1.51041	1.60634
1	A1	108	81.1607	1.32	1.70293
1	A1	109	81.3571	1.13682	1.73905
1	A1	110	81.5536	0.954194	1.70701
1	A1	111	81.75	0.793837	1.60815
1	A1	112	81.9465	0.649983	1.45249
1	A1	113	82.1429	0.539157	1.25672
1	A1	114	82.3394	0.462855	1.04095
1	A1	115	82.5358	0.41184	0.82515
1	A1	116	82.7323	0.380981	0.626067
1	A1	117	82.9287	0.362833	0.455096
1	A1	118	83.1252	0.353752	0.317639
1	A1	119	83.3216	0.346771	0.213745
1	A1	120	83.5181	0.345011	0.139642
1	A1	121	83.7145	0.342376	0.0895543
1	A1	122	83.911	0.339992	0.057286
1	A1	123	84.1074	0.338728	0.0373052
1	A1	124	84.3038	0.337746	0.0252733
1	A1	125	84.5003	0.337289	0.0181353
1	A1	126	84.6967	0.334584	0.013935
1	A1	127	84.8932	0.335729	0.0115089
1	A1	128	85.0896	0.334835	0.0101753
1	A1	129	85.2861	0.334416	0.00949541
1	A1	130	85.4825	0.333316	0.00913759
1	A1	131	85.679	0.332176	0.00884431
1	A1	132	85.8754	0.330446	0.00845338
1	A1	133	86.0719	0.330995	0.00792042
1	A1	134	86.2683	0.330074	0.00730734
1	A1	135	86.4648	0.329864	0.00673572
1	A1	136	86.6612	0.328153	0.006326
1	A1	137	86.8577	0.329573	0.00614704
1	A1	138	87.0541	0.329249	0.00619049
1	A1	139	87.2505	0.326832	0.00637975
1	A1	140	87.447	0.328028	0.00660548
1	A1	141	87.6434	0.325641	0.00677554
1	A1	142	87.8399	0.326096	0.00685059
1	A1	143	88.0363	0.325501	0.00684924
1	A1	144	88.2328	0.32419	0.006824
1	A1	145	88.4292	0.324518	0.00682543
1	A1	146	88.6257	0.324355	0.00687428
1	A1	147	88.8221	0.32283	0.00695929
1	A1	148	89.0186	0.321546	0.00704944
1	A1	149	89.215	0.322242	0.00711144
1	A1	150	89.4115	0.320981	0.0071178
1	A1	151	89.6079	0.319251	0.0070463
1	A1	152	89.8044	0.320481	0.00688132
1	A1	153	90.0008	0.319034	0.00662154
1	A1	154	90.1973	0.318234	0.00629699
1	A1	155	90.3937	0.317671	0.00597704
1	A1	156	90.5901	0.317526	0.00575503
1	A1	157	90.7866	0.318831	0.00570564
1	A1	158	90.983	0.316382	0.00583675
1	A1	159	91.1795	0.316434	0.00607295
1	A1	160	91.3759	0.31599	0.00629189
1	A1	161	91.5724	0.313934	0.00639474
1	A1	162	91.7688	0.314463	0.00635884
1	A1	163	91.9653	0.314538	0.00623246
1	A1	164	92.1617	0.314433	0.00608413
1	A1	165	92.3582	0.312169	0.00594872
1	A1	166	92.5546	0.31302	0.00582037
1	A1	167	92.7511	0.311467	0.00568719
1	A1	168	92.9475	0.311455	0.00556938
1	A1	169	93.144	0.311687	0.00551736
1	A1	170	93.3404	0.311314	0.00556959
1	A1	171	93.5368	0.310182	0.0057052
1	A1	172	93.7333	0.310392	0.00583398
1	A1	173	93.9297	0.308028	0.00583307
1	A1	174	94.1262	0.308191	0.00560141
1	A1	175	94.3226	0.309632	0.00509759
1	A1	176	94.5191	0.306706	0.00434516
1	A1	177	94.7155	0.307734	0.00341917
1	A1	178	94.912	0.306474	0.00242996
2	A2	1	60.1409	4.57044	0.263199
2	A2	2	60.3373	4.54105	0.261631
2	A2	3	60.5338	4.52143	0.259533
2	A2	4	60.7302	4.50634	0.257607
2	A2	5	60.9267	4.48361	0.256736
2	A2	6	61.1231	4.46971	0.257598
2	A2	7	61.3196	4.43648	0.260393
2	A2	8	61.516	4.42135	0.264772
2	A2	9	61.7125	4.39731	0.269898
2	A2	10	61.9089	4.38357	0.274625
2	A2	11	62.1054	4.34108	0.277794
2	A2	12	62.3018	4.33234	0.278578
2	A2	13	62.4983	4.29602	0.276841
2	A2	14	62.6947	4.26908	0.273243
2	A2	15	62.8912	4.25621	0.26901
2	A2	16	63.0876	4.22441	0.265459
2	A2	17	63.284	4.21429	0.263464
2	A2	18	63.4805	4.19119	0.263227
2	A2	19	63.6769	4.16627	0.264395
2	A2	20	63.8734	4.14205	0.266391
2	A2	21	64.0698	4.11293	0.2687
2	A2	22	64.2663	4.10704	0.270948
2	A2	23	64.4627	4.07537	0.272866
2	A2	24	64.6592	4.04944	0.274248
2	A2	25	64.8556	4.02437	0.275014
2	A2	26	65.0521	4.00426	0.275213
2	A2	27	65.2485	3.97771	0.274959
2	A2	28	65.445	3.96545	0.274327
2	A2	29	65.6414	3.9272	0.273287
2	A2	30	65.8379	3.91357	0.271823
2	A2	31	66.0343	3.88223	0.27005
2	A2	32	66.2308	3.86582	0.268255
2	A2	33	66.4272	3.84571	0.266831
2	A2	34	66.6236	3.81591	0.266111
2	A2	35	66.8201	3.79979	0.266246
2	A2	36	67.0165	3.77565	0.267132
2	A2	37	67.213	3.75369	0.268469
2	A2	38	67.4094	3.73013	0.269844
2	A2	39	67.6059	3.70465	0.270892
2	A2	40	67.8023	3.68218	0.271424
2	A2	41	67.9988	3.6602	0.271477
2	A2	42	68.1952	3.63379	0.271257
2	A2	43	68.3917	3.61536	0.270994
2	A2	44	68.5881	3.58816	0.270825
2	A2	45	68.7846	3.57296	0.270722
2	A2	46	68.981	3.54115	0.270544
2	A2	47	69.1775	3.51952	0.270136
2	A2	48	69.3739	3.50181	0.269427
2	A2	49	69.5703	3.47476	0.268481
2	A2	50	69.7668	3.45201	0.267488
2	A2	51	69.9632	3.42951	0.266675
2	A2	52	70.1597	3.40875	0.266204
2	A2	53	70.3561	3.38783	0.266069
2	A2	54	70.5526	3.36254	0.266076
2	A2	55	70.749	3.34088	0.26592
2	A2	56	70.9455	3.31707	0.265357
2	A2	57	71.1419	3.29365	0.26434
2	A2	58	71.3384	3.27012	0.263064
2	A2	59	71.5348	3.25026	0.261864
2	A2	60	71.7313	3.23119	0.26103
2	A2	61	71.9277	3.20537	0.260647
2	A2	62	72.1242	3.18497	0.260546
2	A2	63	72.3206	3.16241	0.260399
2	A2	64	72.517	3.14414	0.259922
2	A2	65	72.7135	3.11103	0.259085
2	A2	66	72.9099	3.09383	0.258168
2	A2	67	73.1064	3.07258	0.257608
2	A2	68	73.3028	3.05416	0.25771
2	A2	69	73.4993	3.03393	0.258408
2	A2	70	73.6957	3.0061	0.259273
2	A2	71	73.8922	2.98518	0.259771
2	A2	72	74.0886	2.96107	0.259572
2	A2	73	74.2851	2.93907	0.258723
2	A2	74	74.4815	2.92093	0.257576
2	A2	75	74.678	2.90031	0.256585
2	A2	76	74.8744	2.87081	0.256098
2	A2	77	75.0709	2.85951	0.256277
2	A2	78	75.2673	2.83673	0.257119
2	A2	79	75.4637	2.81242	0.258577
2	A2	80	75.6602	2.78578	0.260668
2	A2	81	75.8566	2.77159	0.263534
2	A2	82	76.0531	2.74768	0.267402
2	A2	83	76.2495	2.71955	0.272488
2	A2	84	76.446	2.7003	0.278878
2	A2	85	76.6424	2.67974	0.286448
2	A2	86	76.8389	2.65253	0.294858
2	A2	87	77.0353	2.625	0.30361
2	A2	88	77.2318	2.59695	0.312124
2	A2	89	77.4282	2.57221	0.319813
2	A2	90	77.6247	2.54672	0.326192
2	A2	91	77.8211	2.51113	0.331075
2	A2	92	78.0176	2.48125	0.33488
2	A2	93	78.214	2.45377	0.338908
2	A2	94	78.4104	2.42469	0.34538
2	A2	95	78.6069	2.4026	0.357161
2	A2	96	78.8033	2.37342	0.377302
2	A2	97	78.9998	2.34383	0.40862
2	A2	98	79.1962	2.31863	0.45362
2	A2	99	79.3927	2.27167	0.514733
2	A2	100	79.5891	2.22962	0.594663
2	A2	101	79.7856	2.18005	0.696378
2	A2	102	79.982	2.12563	0.822349
2	A2	103	80.1785	2.05514	0.97298
2	A2	104	80.3749	1.9736	1.14461
2	A2	105	80.5714	1.86992	1.32792
2	A2	106	80.7678	1.73533	1.50768
2	A2	107	80.9643	1.57241	1.66434
2	A2	108	81.1607	1.37465	1.77745
2	A2	109	81.3571	1.18001	1.82983
2	A2	110	81.5536	0.985224	1.81138
2	A2	111	81.75	0.810827	1.72134
2	A2	112	81.9465	0.652449	1.56844
2	A2	113	82.1429	0.531246	1.36912
2	A2	114	82.3394	0.440635	1.14423
2	A2	115	82.5358	0.384608	0.915275
2	A2	116	82.7323	0.346874	0.700872
2	A2	117	82.9287	0.326412	0.514264
2	A2	118	83.1252	0.313169	0.362337
2	A2	119	83.3216	0.307569	0.246084
2	A2	120	83.5181	0.303389	0.162128
2	A2	121	83.7145	0.300249	0.104644
2	A2	122	83.911	0.297682	0.0671116
2	A2	123	84.1074	0.297216	0.0435612
2	A2	124	84.3038	0.295284	0.0292051
2	A2	125	84.5003	0.294501	0.02059
2	A2	126	84.6967	0.292922	0.0154411
2	A2	127	84.8932	0.292796	0.0123709
2	A2	128	85.0896	0.292231	0.0105713
2	A2	129	85.2861	0.29152	0.00955965
2	A2	130	85.4825	0.290867	0.0090087
2	A2	131	85.679	0.290446	0.00867099
2	A2	132	85.8754	0.28855	0.0083717
2	A2	133	86.0719	0.288102	0.00802872
2	A2	134	86.2683	0.287534	0.00765393
2	A2	135	86.4648	0.287101	0.00731882
2	A2	136	86.6612	0.287404	0.00709469
2	A2	137	86.8577	0.286269	0.00700575
2	A2	138	87.0541	0.285053	0.00701569
2	A2	139	87.2505	0.28516	0.00705242
2	A2	140	87.447	0.284269	0.007046
2	A2	141	87.6434	0.284213	0.00696422
2	A2	142	87.8399	0.281897	0.00682808
2	A2	143	88.0363	0.282479	0.00670641
2	A2	144	88.2328	0.28249	0.0066914
2	A2	145	88.4292	0.282278	0.00686115
2	A2	146	88.6257	0.279886	0.00724272
2	A2	147	88.8221	0.280751	0.00778728
2	A2	148	89.0186	0.280014	0.00836636
2	A2	149	89.215	0.277898	0.00880217
2	A2	150	89.4115	0.276813	0.00893105
2	A2	151	89.6079	0.275619	0.00867753
2	A2	152	89.8044	0.276192	0.0080988
2	A2	153	90.0008	0.275044	0.00736731
2	A2	154	90.1973	0.275558	0.00669824
2	A2	155	90.3937	0.274043	0.00626125
2	A2	156	90.5901	0.27475	0.00612208
2	A2	157	90.7866	0.273757	0.00623373
2	A2	158	90.983	0.273448	0.00647291
2	A2	159	91.1795	0.270988	0.00669746
2	A2	160	91.3759	0.27242	0.00680288
2	A2	161	91.5724	0.271484	0.00675871
2	A2	162	91.7688	0.269571	0.00661395
2	A2	163	91.9653	0.269456	0.00646733
2	A2	164	92.1617	0.271248	0.00641492
2	A2	165	92.3582	0.269196	0.00649305
2	A2	166	92.5546	0.268365	0.00665378
2	A2	167	92.7511	0.26766	0.00679289
2	A2	168	92.9475	0.266949	0.00681682
2	A2	169	93.144	0.265938	0.00670217
2	A2	170	93.3404	0.266425	0.00650233
2	A2	171	93.5368	0.266267	0.00629454
2	A2	172	93.7333	0.265425	0.00611184
2	A2	173	93.9297	0.263959	0.00591137
2	A2	174	94.1262	0.264244	0.00559891
2	A2	175	94.3226	0.263146	0.00508761
2	A2	176	94.5191	0.263499	0.00435
2	A2	177	94.7155	0.2627	0.00343559
2	A2	178	94.912	0.262049	0.00245427
3	A3	1	60.1409	4.70371	0.277013
3	A3	2	60.3373	4.66	0.275813
3	A3	3	60.5338	4.65586	0.274665
3	A3	4	60.7302	4.62499	0.274296
3	A3	5	60.9267	4.61463	0.275224
3	A3	6	61.1231	4.5896	0.277385
3	A3	7	61.3196	4.56283	0.280116
3	A3	8	61.516	4.53508	0.282528
3	A3	9	61.7125	4.50606	0.283985
3	A3	10	61.9089	4.49023	0.28436
3	A3	11	62.1054	4.45809	0.283979
3	A3	12	62.3018	4.4471	0.283364
3	A3	13	62.4983	4.40621	0.282968
3	A3	14	62.6947	4.3866	0.28297
3	A3	15	62.8912	4.3732	0.28318
3	A3	16	63.0876	4.34374	0.283105
3	A3	17	63.284	4.31451	0.282217
3	A3	18	63.4805	4.28758	0.280321
3	A3	19	63.6769	4.26607	0.277766
3	A3	20	63.8734	4.24395	0.275301
3	A3	21	64.0698	4.21462	0.273634
3	A3	22	64.2663	4.21367	0.273013
3	A3	23	64.4627	4.17309	0.273121
3	A3	24	64.6592	4.14998	0.273354
3	A3	25	64.8556	4.12482	0.273241
3	A3	26	65.0521	4.10748	0.272702
3	A3	27	65.2485	4.07843	0.272036
3	A3	28	65.445	4.06288	0.271703
3	A3	29	65.6414	4.02929	0.272057
3	A3	30	65.8379	4.01676	0.273204
3	A3	31	66.0343	3.98901	0.274926
3	A3	32	66.2308	3.96953	0.276763
3	A3	33	66.4272	3.93924	0.278166
3	A3	34	66.6236	3.91934	0.278728
3	A3	35	66.8201	3.891	0.278358
3	A3	36	67.0165	3.86809	0.277318
3	A3	37	67.213	3.84323	0.276091
3	A3	38	67.4094	3.82437	0.275129
3	A3	39	67.6059	3.79681	0.274659
3	A3	40	67.8023	3.77689	0.274623
3	A3	41	67.9988	3.75496	0.274808
3	A3	42	68.1952	3.72178	0.275044
3	A3	43	68.3917	3.70582	0.275305
3	A3	44	68.5881	3.67689	0.275651
3	A3	45	68.7846	3.66304	0.27605
3	A3	46	68.981	3.63461	0.276265
3	A3	47	69.1775	3.60844	0.27595
3	A3	48	69.3739	3.58308	0.27489
3	A3	49	69.5703	3.56284	0.273209
3	A3	50	69.7668	3.53609	0.271365
3	A3	51	69.9632	3.5145	0.269909
3	A3	52	70.1597	3.4991	0.269181
3	A3	53	70.3561	3.46922	0.269128
3	A3	54	70.5526	3.44922	0.26935
3	A3	55	70.749	3.42234	0.269331
3	A3	56	70.9455	3.40042	0.268694
3	A3	57	71.1419	3.37682	0.26735
3	A3	58	71.3384	3.35386	0.265512
3	A3	59	71.5348	3.33048	0.263592
3	A3	60	71.7313	3.31309	0.262057
3	A3	61	71.9277	3.28378	0.261274
3	A3	62	72.1242	3.26704	0.261362
3	A3	63	72.3206	3.24763	0.262123
3	A3	64	72.517	3.22271	0.26311
3	A3	65	72.7135	3.19561	0.263822
3	A3	66	72.9099	3.17253	0.263947
3	A3	67	73.1064	3.1504	0.263478
3	A3	68	73.3028	3.12892	0.262641
3	A3	69	73.4993	3.10856	0.261704
3	A3	70	73.6957	3.08421	0.260847
3	A3	71	73.8922	3.06067	0.260119
3	A3	72	74.0886	3.03875	0.259517
3	A3	73	74.2851	3.01892	0.259042
3	A3	74	74.4815	2.99635	0.258723
3	A3	75	74.678	2.97502	0.258598
3	A3	76	74.8744	2.94924	0.258698
3	A3	77	75.0709	2.92906	0.259027
3	A3	78	75.2673	2.9158	0.259576
3	A3	79	75.4637	2.8837	0.260349
3	A3	80	75.6602	2.86189	0.261449
3	A3	81	75.8566	2.84198	0.263141
3	A3	82	76.0531	2.81942	0.265845
3	A3	83	76.2495	2.79653	0.270049
3	A3	84	76.446	2.77291	0.276124
3	A3	85	76.6424	2.75216	0.284172
3	A3	86	76.8389	2.72782	0.293909
3	A3	87	77.0353	2.70062	0.304653
3	A3	88	77.2318	2.67376	0.315416
3	A3	89	77.4282	2.64474	0.32509
3	A3	90	77.6247	2.61382	0.33276
3	A3	91	77.8211	2.58293	0.338047
3	A3	92	78.0176	2.54987	0.341442
3	A3	93	78.214	2.52356	0.344501
3	A3	94	78.4104	2.49199	0.349768
3	A3	95	78.6069	2.46518	0.360398
3	A3	96	78.8033	2.44464	0.379639
3	A3	97	78.9998	2.41377	0.410388
3	A3	98	79.1962	2.3813	0.455124
3	A3	99	79.3927	2.33563	0.516178
3	A3	100	79.5891	2.29874	0.596169
3	A3	101	79.7856	2.24726	0.698067
3	A3	102	79.982	2.18574	0.824517
3	A3	103	80.1785	2.11867	0.976326
3	A3	104	80.3749	2.03661	1.15043
3	A3	105	80.5714	1.93297	1.33814
3	A3	106	80.7678	1.79818	1.5246
3	A3	107	80.9643	1.63083	1.69018
3	A3	108	81.1607	1.43023	1.8137
3	A3	109	81.3571	1.23064	1.87669
3	A3	110	81.5536	1.0262	1.8675
3	A3	111	81.75	0.839367	1.78388
3	A3	112	81.9465	0.673909	1.63358
3	A3	113	82.1429	0.543649	1.43272
3	A3	114	82.3394	0.44683	1.20262
3	A3	115	82.5358	0.384088	0.965791
3	A3	116	82.7323	0.34438	0.742142
3	A3	117	82.9287	0.321625	0.546158
3	A3	118	83.1252	0.308893	0.385681
3	A3	119	83.3216	0.301882	0.262264
3	A3	120	83.5181	0.296559	0.172719
3	A3	121	83.7145	0.292998	0.11116
3	A3	122	83.911	0.292402	0.0708821
3	A3	123	84.1074	0.290127	0.0456741
3	A3	124	84.3038	0.289976	0.0304792
3	A3	125	84.5003	0.288948	0.0215503
3	A3	126	84.6967	0.286008	0.016321
3	A3	127	84.8932	0.286525	0.0131677
3	A3	128	85.0896	0.284826	0.0111556
3	A3	129	85.2861	0.284712	0.00980262
3	A3	130	85.4825	0.284598	0.00888132
3	A3	131	85.679	0.282735	0.00827317
3	A3	132	85.8754	0.282826	0.007885
3	A3	133	86.0719	0.282635	0.00761975
3	A3	134	86.2683	0.281532	0.00738839
3	A3	135	86.4648	0.280191	0.00713753
3	A3	136	86.6612	0.279874	0.0068686
3	A3	137	86.8577	0.279533	0.00662848
3	A3	138	87.0541	0.279571	0.00647194
3	A3	139	87.2505	0.279105	0.00642126
3	A3	140	87.447	0.27794	0.00644906
3	A3	141	87.6434	0.277373	0.00649795
3	A3	142	87.8399	0.276883	0.00651957
3	A3	143	88.0363	0.276134	0.00650267
3	A3	144	88.2328	0.275858	0.00647568
3	A3	145	88.4292	0.275649	0.00648491
3	A3	146	88.6257	0.274577	0.00656765
3	A3	147	88.8221	0.273867	0.00673417
3	A3	148	89.0186	0.273962	0.00696319
3	A3	149	89.215	0.272287	0.00721085
3	A3	150	89.4115	0.271701	0.00742723
3	A3	151	89.6079	0.27114	0.0075713
3	A3	152	89.8044	0.271538	0.00762004
3	A3	153	90.0008	0.268879	0.00756882
3	A3	154	90.1973	0.269481	0.00742909
3	A3	155	90.3937	0.268778	0.00722548
3	A3	156	90.5901	0.267865	0.00699158
3	A3	157	90.7866	0.267799	0.00676101
3	A3	158	90.983	0.267266	0.00655599
3	A3	159	91.1795	0.265889	0.00638284
3	A3	160	91.3759	0.266321	0.00623355
3	A3	161	91.5724	0.265475	0.00609486
3	A3	162	91.7688	0.265508	0.00595811
3	A3	163	91.9653	0.262854	0.00582786
3	A3	164	92.1617	0.265201	0.00572554
3	A3	165	92.3582	0.263727	0.00568299
3	A3	166	92.5546	0.262594	0.00572911
3	A3	167	92.7511	0.2629	0.00587478
3	A3	168	92.9475	0.262534	0.00610581
3	A3	169	93.144	0.261013	0.00638296
3	A3	170	93.3404	0.261136	0.00664522
3	A3	171	93.5368	0.260274	0.00681442
3	A3	172	93.7333	0.260249	0.00680239
3	A3	173	93.9297	0.257938	0.00653163
3	A3	174	94.1262	0.258308	0.0059629
3	A3	175	94.3226	0.258069	0.00511977
3	A3	176	94.5191	0.257288	0.00409071
3	A3	177	94.7155	0.2579	0.00300667
3	A3	178	94.912	0.257142	0.00200161
4	A4	1	60.1409	4.78571	0.276772
4	A4	2	60.3373	4.74836	0.276677
4	A4	3	60.5338	4.73863	0.276354
4	A4	4	60.7302	4.70445	0.276178
4	A4	5	60.9267	4.69473	0.276528
4	A4	6	61.1231	4.67072	0.277453
4	A4	7	61.3196	4.64449	0.278606
4	A4	8	61.516	4.61404	0.279488
4	A4	9	61.7125	4.59205	0.279852
4	A4	10	61.9089	4.56492	0.279856
4	A4	11	62.1054	4.54286	0.2799
4	A4	12	62.3018	4.53411	0.280283
4	A4	13	62.4983	4.49291	0.280977
4	A4	14	62.6947	4.46613	0.281637
4	A4	15	62.8912	4.45667	0.281788
4	A4	16	63.0876	4.42211	0.281062
4	A4	17	63.284	4.39762	0.279393
4	A4	18	63.4805	4.37194	0.277119
4	A4	19	63.6769	4.35188	0.274944
4	A4	20	63.8734	4.32401	0.273646
4	A4	21	64.0698	4.30607	0.273711
4	A4	22	64.2663	4.29345	0.275056
4	A4	23	64.4627	4.25783	0.277085
4	A4	24	64.6592	4.23168	0.279012
4	A4	25	64.8556	4.20847	0.280256
4	A4	26	65.0521	4.18822	0.280653
4	A4	27	65.2485	4.16051	0.280412
4	A4	28	65.445	4.14031	0.279923
4	A4	29	65.6414	4.107	0.279559
4	A4	30	65.8379	4.09413	0.279541
4	A4	31	66.0343	4.06658	0.279876
4	A4	32	66.2308	4.0455	0.280396
4	A4	33	66.4272	4.01647	0.280888
4	A4	34	66.6236	3.99109	0.281209
4	A4	35	66.8201	3.97167	0.281317
4	A4	36	67.0165	3.94348	0.281176
4	A4	37	67.213	3.92324	0.280646
4	A4	38	67.4094	3.89999	0.279531
4	A4	39	67.6059	3.86656	0.277744
4	A4	40	67.8023	3.84688	0.275509
4	A4	41	67.9988	3.82274	0.273364
4	A4	42	68.1952	3.80093	0.271925
4	A4	43	68.3917	3.783	0.271548
4	A4	44	68.5881	3.75696	0.27214
4	A4	45	68.7846	3.73316	0.273213
4	A4	46	68.981	3.70654	0.274188
4	A4	47	69.1775	3.68418	0.274653
4	A4	48	69.3739	3.66133	0.27451
4	A4	49	69.5703	3.63975	0.273931
4	A4	50	69.7668	3.60872	0.273187
4	A4	51	69.9632	3.59198	0.272511
4	A4	52	70.1597	3.57393	0.272026
4	A4	53	70.3561	3.53816	0.271776
4	A4	54	70.5526	3.52088	0.271769
4	A4	55	70.749	3.49783	0.272021
4	A4	56	70.9455	3.47458	0.272512
4	A4	57	71.1419	3.45224	0.273122
4	A4	58	71.3384	3.42595	0.273621
4	A4	59	71.5348	3.40225	0.273738
4	A4	60	71.7313	3.38376	0.273292
4	A4	61	71.9277	3.35105	0.272288
4	A4	62	72.1242	3.33373	0.270915
4	A4	63	72.3206	3.30662	0.269458
4	A4	64	72.517	3.29242	0.268156
4	A4	65	72.7135	3.25936	0.267131
4	A4	66	72.9099	3.2418	0.266383
4	A4	67	73.1064	3.21466	0.265853
4	A4	68	73.3028	3.19513	0.265465
4	A4	69	73.4993	3.17402	0.265135
4	A4	70	73.6957	3.14537	0.264737
4	A4	71	73.8922	3.1253	0.264116
4	A4	72	74.0886	3.10609	0.263127
4	A4	73	74.2851	3.0796	0.261754
4	A4	74	74.4815	3.05651	0.260204
4	A4	75	74.678	3.03454	0.258927
4	A4	76	74.8744	3.0118	0.258458
4	A4	77	75.0709	2.99604	0.259149
4	A4	78	75.2673	2.97956	0.260946
4	A4	79	75.4637	2.951	0.263437
4	A4	80	75.6602	2.91816	0.266128
4	A4	81	75.8566	2.90347	0.268779
4	A4	82	76.0531	2.88263	0.271556
4	A4	83	76.2495	2.85383	0.274898
4	A4	84	76.446	2.83138	0.279267
4	A4	85	76.6424	2.81103	0.284936
4	A4	86	76.8389	2.78669	0.291925
4	A4	87	77.0353	2.75749	0.300032
4	A4	88	77.2318	2.73046	0.308892
4	A4	89	77.4282	2.70742	0.317992
4	A4	90	77.6247	2.68044	0.32672
4	A4	91	77.8211	2.64318	0.334534
4	A4	92	78.0176	2.61808	0.341297
4	A4	93	78.214	2.58391	0.347668
4	A4	94	78.4104	2.55223	0.355333
4	A4	95	78.6069	2.52645	0.36691
4	A4	96	78.8033	2.49925	0.385552
4	A4	97	78.9998	2.46974	0.414446
4	A4	98	79.1962	2.44002	0.45656
4	A4	99	79.3927	2.39583	0.514729
4	A4	100	79.5891	2.35289	0.591961
4	A4	101	79.7856	2.30671	0.691523
4	A4	102	79.982	2.24434	0.816361
4	A4	103	80.1785	2.17775	0.967644
4	A4	104	80.3749	2.1	1.14272
4	A4	105	80.5714	1.99225	1.33331
4	A4	106	80.7678	1.86444	1.52485
4	A4	107	80.9643	1.69149	1.69778
4	A4	108	81.1607	1.49225	1.83068
4	A4	109	81.3571	1.28983	1.90444
4	A4	110	81.5536	1.08215	1.90631
4	A4	111	81.75	0.88949	1.83267
4	A4	112	81.9465	0.714303	1.6898
4	A4	113	82.1429	0.574214	1.49272
4	A4	114	82.3394	0.471545	1.26228
4	A4	115	82.5358	0.401818	1.02135
4	A4	116	82.7323	0.357241	0.790829
4	A4	117	82.9287	0.33243	0.586546
4	A4	118	83.1252	0.318785	0.417655
4	A4	119	83.3216	0.309745	0.286685
4	A4	120	83.5181	0.304293	0.190968
4	A4	121	83.7145	0.300388	0.124727
4	A4	122	83.911	0.297551	0.0811057
4	A4	123	84.1074	0.295834	0.0536436
4	A4	124	84.3038	0.295086	0.0370307
4	A4	125	84.5003	0.294806	0.0272934
4	A4	126	84.6967	0.291004	0.0216503
4	A4	127	84.8932	0.289998	0.0182661
4	A4	128	85.0896	0.289059	0.0160149
4	A4	129	85.2861	0.287669	0.0142792
4	A4	130	85.4825	0.286541	0.0127747
4	A4	131	85.679	0.285216	0.0114072
4	A4	132	85.8754	0.285663	0.0101672
4	A4	133	86.0719	0.284328	0.0090751
4	A4	134	86.2683	0.282591	0.0081615
4	A4	135	86.4648	0.283436	0.00746295
4	A4	136	86.6612	0.282798	0.00701141
4	A4	137	86.8577	0.281743	0.00681616
4	A4	138	87.0541	0.282503	0.00684908
4	A4	139	87.2505	0.280609	0.00704568
4	A4	140	87.447	0.280088	0.00731981
4	A4	141	87.6434	0.279601	0.0075825
4	A4	142	87.8399	0.279505	0.00775412
4	A4	143	88.0363	0.278181	0.00777687
4	A4	144	88.2328	0.277001	0.00763242
4	A4	145	88.4292	0.276568	0.00735679
4	A4	146	88.6257	0.275447	0.00703538
4	A4	147	88.8221	0.276452	0.00676726
4	A4	148	89.0186	0.275225	0.00661631
4	A4	149	89.215	0.274289	0.00658614
4	A4	150	89.4115	0.273123	0.00663536
4	A4	151	89.6079	0.273396	0.00672034
4	A4	152	89.8044	0.272526	0.00682436
4	A4	153	90.0008	0.272513	0.00695081
4	A4	154	90.1973	0.271468	0.00709299
4	A4	155	90.3937	0.270489	0.00721565
4	A4	156	90.5901	0.27054	0.00726812
4	A4	157	90.7866	0.268604	0.00722104
4	A4	158	90.983	0.268936	0.00709231
4	A4	159	91.1795	0.267529	0.00693644
4	A4	160	91.3759	0.269866	0.00680131
4	A4	161	91.5724	0.266457	0.00668864
4	A4	162	91.7688	0.265848	0.00655289
4	A4	163	91.9653	0.266102	0.00634566
4	A4	164	92.1617	0.2654	0.00606603
4	A4	165	92.3582	0.265124	0.00577958
4	A4	166	92.5546	0.264387	0.00558727
4	A4	167	92.7511	0.265048	0.00557038
4	A4	168	92.9475	0.263675	0.00574307
4	A4	169	93.144	0.263177	0.00604193
4	A4	170	93.3404	0.263435	0.00634915
4	A4	171	93.5368	0.260909	0.00653912
4	A4	172	93.7333	0.261652	0.00652107
4	A4	173	93.9297	0.260261	0.00625827
4	A4	174	94.1262	0.260574	0.00575944
4	A4	175	94.3226	0.260377	0.00505604
4	A4	176	94.5191	0.258469	0.00418958
4	A4	177	94.7155	0.259466	0.00321952
4	A4	178	94.912	0.258532	0.0022336
5	A5	1	60.1409	4.76238	0.26917
5	A5	2	60.3373	4.72453	0.270788
5	A5	3	60.5338	4.71691	0.27197
5	A5	4	60.7302	4.67992	0.27242
5	A5	5	60.9267	4.66693	0.271958
5	A5	6	61.1231	4.65048	0.270483
5	A5	7	61.3196	4.6118	0.26806
5	A5	8	61.516	4.58785	0.265153
5	A5	9	61.7125	4.57007	0.262679
5	A5	10	61.9089	4.54447	0.261747
5	A5	11	62.1054	4.53009	0.2631
5	A5	12	62.3018	4.51635	0.266659
5	A5	13	62.4983	4.48277	0.271495
5	A5	14	62.6947	4.45502	0.276246
5	A5	15	62.8912	4.43541	0.279737
5	A5	16	63.0876	4.40688	0.281379
5	A5	17	63.284	4.38101	0.281292
5	A5	18	63.4805	4.3585	0.280112
5	A5	19	63.6769	4.33354	0.278679
5	A5	20	63.8734	4.31211	0.277707
5	A5	21	64.0698	4.28181	0.277511
5	A5	22	64.2663	4.27601	0.277914
5	A5	23	64.4627	4.23908	0.278397
5	A5	24	64.6592	4.21297	0.278413
5	A5	25	64.8556	4.18723	0.277701
5	A5	26	65.0521	4.16856	0.276403
5	A5	27	65.2485	4.14324	0.274913
5	A5	28	65.445	4.1221	0.273665
5	A5	29	65.6414	4.09334	0.27293
5	A5	30	65.8379	4.07546	0.272754
5	A5	31	66.0343	4.04894	0.272975
5	A5	32	66.2308	4.02967	0.273301
5	A5	33	66.4272	4.00117	0.273407
5	A5	34	66.6236	3.98258	0.273086
5	A5	35	66.8201	3.95022	0.272373
5	A5	36	67.0165	3.93128	0.271539
5	A5	37	67.213	3.90649	0.270938
5	A5	38	67.4094	3.89077	0.270807
5	A5	39	67.6059	3.8604	0.271174
5	A5	40	67.8023	3.83696	0.271918
5	A5	41	67.9988	3.81578	0.272928
5	A5	42	68.1952	3.78744	0.274181
5	A5	43	68.3917	3.77039	0.275658
5	A5	44	68.5881	3.74299	0.277191
5	A5	45	68.7846	3.72312	0.278407
5	A5	46	68.981	3.69635	0.278849
5	A5	47	69.1775	3.66487	0.278216
5	A5	48	69.3739	3.644	0.276555
5	A5	49	69.5703	3.62672	0.274245
5	A5	50	69.7668	3.5967	0.271808
5	A5	51	69.9632	3.57431	0.26967
5	A5	52	70.1597	3.55524	0.268005
5	A5	53	70.3561	3.53178	0.266748
5	A5	54	70.5526	3.50681	0.265713
5	A5	55	70.749	3.48145	0.264742
5	A5	56	70.9455	3.46052	0.263796
5	A5	57	71.1419	3.44052	0.262951
5	A5	58	71.3384	3.41669	0.262356
5	A5	59	71.5348	3.39157	0.262165
5	A5	60	71.7313	3.37079	0.262472
5	A5	61	71.9277	3.34858	0.263245
5	A5	62	72.1242	3.32859	0.264251
5	A5	63	72.3206	3.30663	0.265095
5	A5	64	72.517	3.27724	0.265389
5	A5	65	72.7135	3.25191	0.26498
5	A5	66	72.9099	3.23332	0.264055
5	A5	67	73.1064	3.20779	0.263041
5	A5	68	73.3028	3.18996	0.262333
5	A5	69	73.4993	3.16614	0.262071
5	A5	70	73.6957	3.14134	0.262079
5	A5	71	73.8922	3.11942	0.262016
5	A5	72	74.0886	3.09632	0.261583
5	A5	73	74.2851	3.07436	0.260684
5	A5	74	74.4815	3.04985	0.25947
5	A5	75	74.678	3.02981	0.258251
5	A5	76	74.8744	3.00758	0.257378
5	A5	77	75.0709	2.9865	0.2571
5	A5	78	75.2673	2.96807	0.257501
5	A5	79	75.4637	2.94294	0.258524
5	A5	80	75.6602	2.91652	0.260045
5	A5	81	75.8566	2.90117	0.261967
5	A5	82	76.0531	2.87321	0.26427
5	A5	83	76.2495	2.85295	0.267034
5	A5	84	76.446	2.82648	0.270434
5	A5	85	76.6424	2.80604	0.274728
5	A5	86	76.8389	2.78127	0.280185
5	A5	87	77.0353	2.75823	0.286955
5	A5	88	77.2318	2.73471	0.294915
5	A5	89	77.4282	2.70591	0.303598
5	A5	90	77.6247	2.68234	0.312278
5	A5	91	77.8211	2.64914	0.320263
5	A5	92	78.0176	2.62059	0.327277
5	A5	93	78.214	2.59037	0.333842
5	A5	94	78.4104	2.56056	0.34142
5	A5	95	78.6069	2.53365	0.352278
5	A5	96	78.8033	2.50986	0.369138
5	A5	97	78.9998	2.47443	0.394799
5	A5	98	79.1962	2.4513	0.431991
5	A5	99	79.3927	2.40819	0.483494
5	A5	100	79.5891	2.36736	0.55241
5	A5	101	79.7856	2.32244	0.642243
5	A5	102	79.982	2.26987	0.756391
5	A5	103	80.1785	2.20553	0.896903
5	A5	104	80.3749	2.13235	1.06266
5	A5	105	80.5714	2.03472	1.24759
5	A5	106	80.7678	1.91426	1.43966
5	A5	107	80.9643	1.76423	1.62138
5	A5	108	81.1607	1.57192	1.77215
5	A5	109	81.3571	1.37263	1.8718
5	A5	110	81.5536	1.16365	1.90478
5	A5	111	81.75	0.964511	1.86339
5	A5	112	81.9465	0.78048	1.74957
5	A5	113	82.1429	0.626167	1.57465
5	A5	114	82.3394	0.506088	1.35715
5	A5	115	82.5358	0.422213	1.11935
5	A5	116	82.7323	0.367646	0.883326
5	A5	117	82.9287	0.337165	0.667308
5	A5	118	83.1252	0.317824	0.483403
5	A5	119	83.3216	0.307137	0.336885
5	A5	120	83.5181	0.301532	0.227072
5	A5	121	83.7145	0.296313	0.149214
5	A5	122	83.911	0.2933	0.096631
5	A5	123	84.1074	0.290403	0.0625044
5	A5	124	84.3038	0.290251	0.04099
5	A5	125	84.5003	0.288093	0.0276574
5	A5	126	84.6967	0.286941	0.0194436
5	A5	127	84.8932	0.287158	0.0143704
5	A5	128	85.0896	0.286188	0.0112206
5	A5	129	85.2861	0.284776	0.00927245
5	A5	130	85.4825	0.28488	0.00811494
5	A5	131	85.679	0.284097	0.00751996
5	A5	132	85.8754	0.283757	0.00734449
5	A5	133	86.0719	0.28397	0.00746015
5	A5	134	86.2683	0.28276	0.00772132
5	A5	135	86.4648	0.281572	0.00797556
5	A5	136	86.6612	0.280108	0.0081005
5	A5	137	86.8577	0.280367	0.00803547
5	A5	138	87.0541	0.279789	0.00778924
5	A5	139	87.2505	0.278742	0.00742789
5	A5	140	87.447	0.277245	0.00705174
5	A5	141	87.6434	0.277738	0.00676831
5	A5	142	87.8399	0.27765	0.00665416
5	A5	143	88.0363	0.27686	0.00671465
5	A5	144	88.2328	0.27659	0.00686842
5	A5	145	88.4292	0.27614	0.00698076
5	A5	146	88.6257	0.273438	0.00693805
5	A5	147	88.8221	0.27314	0.00671981
5	A5	148	89.0186	0.273788	0.00641767
5	A5	149	89.215	0.27307	0.00618705
5	A5	150	89.4115	0.272663	0.00616282
5	A5	151	89.6079	0.271962	0.00639245
5	A5	152	89.8044	0.271552	0.00681663
5	A5	153	90.0008	0.270262	0.00729732
5	A5	154	90.1973	0.271047	0.00767289
5	A5	155	90.3937	0.267806	0.00782037
5	A5	156	90.5901	0.267636	0.00770368
5	A5	157	90.7866	0.267922	0.00738708
5	A5	158	90.983	0.267548	0.00700017
5	A5	159	91.1795	0.266807	0.00666799
5	A5	160	91.3759	0.266507	0.00644945
5	A5	161	91.5724	0.26518	0.00631893
5	A5	162	91.7688	0.26531	0.00619838
5	A5	163	91.9653	0.264448	0.00601518
5	A5	164	92.1617	0.263636	0.00575054
5	A5	165	92.3582	0.263431	0.00545625
5	A5	166	92.5546	0.263417	0.00523416
5	A5	167	92.7511	0.262915	0.00518742
5	A5	168	92.9475	0.262957	0.00536269
5	A5	169	93.144	0.262612	0.00571166
5	A5	170	93.3404	0.260785	0.00609559
5	A5	171	93.5368	0.261105	0.00633887
5	A5	172	93.7333	0.259373	0.00630531
5	A5	173	93.9297	0.258779	0.00595453
5	A5	174	94.1262	0.258806	0.00534423
5	A5	175	94.3226	0.259923	0.00457939
5	A5	176	94.5191	0.25856	0.00375097
5	A5	177	94.7155	0.257387	0.00290889
5	A5	178	94.912	0.257191	0.00208194
6	A6	1	60.1409	4.71883	0.274916
6	A6	2	60.3373	4.68454	0.276882
6	A6	3	60.5338	4.6785	0.278762
6	A6	4	60.7302	4.64061	0.280051
6	A6	5	60.9267	4.62764	0.280419
6	A6	6	61.1231	4.59962	0.279799
6	A6	7	61.3196	4.5714	0.278467
6	A6	8	61.516	4.54521	0.277001
6	A6	9	61.7125	4.52613	0.276068
6	A6	10	61.9089	4.50667	0.276137
6	A6	11	62.1054	4.48235	0.277204
6	A6	12	62.3018	4.45975	0.278797
6	A6	13	62.4983	4.43094	0.280224
6	A6	14	62.6947	4.40622	0.280944
6	A6	15	62.8912	4.38381	0.280802
6	A6	16	63.0876	4.35824	0.280037
6	A6	17	63.284	4.3306	0.279119
6	A6	18	63.4805	4.31423	0.278504
6	A6	19	63.6769	4.29127	0.278487
6	A6	20	63.8734	4.26332	0.279142
6	A6	21	64.0698	4.23153	0.280324
6	A6	22	64.2663	4.2281	0.281685
6	A6	23	64.4627	4.19215	0.282745
6	A6	24	64.6592	4.16601	0.283029
6	A6	25	64.8556	4.14158	0.28228
6	A6	26	65.0521	4.11744	0.280552
6	A6	27	65.2485	4.08957	0.278168
6	A6	28	65.445	4.07915	0.275543
6	A6	29	65.6414	4.04319	0.273018
6	A6	30	65.8379	4.02631	0.270858
6	A6	31	66.0343	3.99642	0.269276
6	A6	32	66.2308	3.9824	0.268423
6	A6	33	66.4272	3.95457	0.268317
6	A6	34	66.6236	3.94055	0.268765
6	A6	35	66.8201	3.90892	0.269445
6	A6	36	67.0165	3.88336	0.270065
6	A6	37	67.213	3.86376	0.270509
6	A6	38	67.4094	3.84291	0.270831
6	A6	39	67.6059	3.81377	0.271133
6	A6	40	67.8023	3.79816	0.271459
6	A6	41	67.9988	3.7688	0.271786
6	A6	42	68.1952	3.74604	0.272086
6	A6	43	68.3917	3.72509	0.272378
6	A6	44	68.5881	3.69556	0.272684
6	A6	45	68.7846	3.68415	0.272927
6	A6	46	68.981	3.652	0.272916
6	A6	47	69.1775	3.63096	0.272438
6	A6	48	69.3739	3.60343	0.271439
6	A6	49	69.5703	3.58486	0.270134
6	A6	50	69.7668	3.55725	0.268922
6	A6	51	69.9632	3.53753	0.268158
6	A6	52	70.1597	3.52218	0.267901
6	A6	53	70.3561	3.49016	0.267889
6	A6	54	70.5526	3.46941	0.267714
6	A6	55	70.749	3.44469	0.267097
6	A6	56	70.9455	3.41845	0.266059
6	A6	57	71.1419	3.40311	0.26485
6	A6	58	71.3384	3.37764	0.263734
6	A6	59	71.5348	3.35537	0.262816
6	A6	60	71.7313	3.33601	0.262035
6	A6	61	71.9277	3.30748	0.261297
6	A6	62	72.1242	3.28662	0.260628
6	A6	63	72.3206	3.26535	0.260148
6	A6	64	72.517	3.2473	0.259961
6	A6	65	72.7135	3.22143	0.260024
6	A6	66	72.9099	3.19818	0.260153
6	A6	67	73.1064	3.17524	0.260148
6	A6	68	73.3028	3.15067	0.259949
6	A6	69	73.4993	3.13441	0.25965
6	A6	70	73.6957	3.10634	0.259409
6	A6	71	73.8922	3.08816	0.259279
6	A6	72	74.0886	3.06482	0.259117
6	A6	73	74.2851	3.04584	0.258634
6	A6	74	74.4815	3.01881	0.257617
6	A6	75	74.678	2.99565	0.256158
6	A6	76	74.8744	2.97181	0.254727
6	A6	77	75.0709	2.95801	0.254
6	A6	78	75.2673	2.93992	0.254523
6	A6	79	75.4637	2.91455	0.25645
6	A6	80	75.6602	2.89079	0.259507
6	A6	81	75.8566	2.87042	0.263209
6	A6	82	76.0531	2.84558	0.267163
6	A6	83	76.2495	2.81971	0.271265
6	A6	84	76.446	2.80178	0.275732
6	A6	85	76.6424	2.7748	0.280963
6	A6	86	76.8389	2.74856	0.287343
6	A6	87	77.0353	2.73042	0.295004
6	A6	88	77.2318	2.70463	0.303677
6	A6	89	77.4282	2.67418	0.312685
6	A6	90	77.6247	2.64515	0.321104
6	A6	91	77.8211	2.61653	0.328107
6	A6	92	78.0176	2.58937	0.333355
6	A6	93	78.214	2.55534	0.337388
6	A6	94	78.4104	2.524	0.34181
6	A6	95	78.6069	2.49688	0.3492
6	A6	96	78.8033	2.47712	0.36267
6	A6	97	78.9998	2.44255	0.385298
6	A6	98	79.1962	2.42651	0.419724
6	A6	99	79.3927	2.37609	0.468172
6	A6	100	79.5891	2.3418	0.532912
6	A6	101	79.7856	2.29642	0.616698
6	A6	102	79.982	2.24217	0.722717
6	A6	103	80.1785	2.18223	0.853595
6	A6	104	80.3749	2.11674	1.00961
6	A6	105	80.5714	2.02759	1.18664
6	A6	106	80.7678	1.91614	1.37479
6	A6	107	80.9643	1.77249	1.55848
6	A6	108	81.1607	1.5941	1.71817
6	A6	109	81.3571	1.40694	1.83365
6	A6	110	81.5536	1.20179	1.88788
6	A6	111	81.75	1.0023	1.87043
6	A6	112	81.9465	0.810828	1.77986
6	A6	113	82.1429	0.65107	1.6242
6	A6	114	82.3394	0.520179	1.41964
6	A6	115	82.5358	0.429247	1.18745
6	A6	116	82.7323	0.364105	0.950119
6	A6	117	82.9287	0.32931	0.727427
6	A6	118	83.1252	0.308185	0.533572
6	A6	119	83.3216	0.293197	0.375948
6	A6	120	83.5181	0.288538	0.255594
6	A6	121	83.7145	0.281809	0.168854
6	A6	122	83.911	0.279157	0.109505
6	A6	123	84.1074	0.277566	0.0706755
6	A6	124	84.3038	0.275131	0.0461637
6	A6	125	84.5003	0.273714	0.0310774
6	A6	126	84.6967	0.272674	0.0219309
6	A6	127	84.8932	0.271494	0.0164213
6	A6	128	85.0896	0.272991	0.0130965
6	A6	129	85.2861	0.269796	0.0110591
6	A6	130	85.4825	0.269291	0.00976411
6	A6	131	85.679	0.268317	0.00889853
6	A6	132	85.8754	0.268202	0.00829691
6	A6	133	86.0719	0.269146	0.00786918
6	A6	134	86.2683	0.266762	0.00755058
6	A6	135	86.4648	0.265606	0.00728946
6	A6	136	86.6612	0.265802	0.007064
6	A6	137	86.8577	0.265014	0.00689472
6	A6	138	87.0541	0.264787	0.00682462
6	A6	139	87.2505	0.265171	0.00687865
6	A6	140	87.447	0.262609	0.00703168
6	A6	141	87.6434	0.263829	0.00720587
6	A6	142	87.8399	0.261644	0.00729742
6	A6	143	88.0363	0.261922	0.00721496
6	A6	144	88.2328	0.260328	0.00691778
6	A6	145	88.4292	0.261078	0.00644384
6	A6	146	88.6257	0.257953	0.00591719
6	A6	147	88.8221	0.25963	0.00551726
6	A6	148	89.0186	0.259446	0.00540803
6	A6	149	89.215	0.259851	0.00565925
6	A6	150	89.4115	0.257411	0.00620539
6	A6	151	89.6079	0.257104	0.00687483
6	A6	152	89.8044	0.256191	0.007473
6	A6	153	90.0008	0.25669	0.0078688
6	A6	154	90.1973	0.253673	0.00803608
6	A6	155	90.3937	0.254261	0.00803491
6	A6	156	90.5901	0.254379	0.00795144
6	A6	157	90.7866	0.253278	0.00783431
6	A6	158	90.983	0.252497	0.00766631
6	A6	159	91.1795	0.250497	0.00738897
6	A6	160	91.3759	0.251871	0.00696432
6	A6	161	91.5724	0.248786	0.00642632
6	A6	162	91.7688	0.251366	0.00588082
6	A6	163	91.9653	0.249746	0.00545351
6	A6	164	92.1617	0.24996	0.00522478
6	A6	165	92.3582	0.248316	0.00520148
6	A6	166	92.5546	0.249042	0.00533843
6	A6	167	92.7511	0.247628	0.00558193
6	A6	168	92.9475	0.247275	0.00589549
6	A6	169	93.144	0.24798	0.00625102
6	A6	170	93.3404	0.247101	0.0066032
6	A6	171	93.5368	0.243994	0.00688085
6	A6	172	93.7333	0.245647	0.00700069
6	A6	173	93.9297	0.244514	0.0068918
6	A6	174	94.1262	0.243848	0.00650974
6	A6	175	94.3226	0.243124	0.00584196
6	A6	176	94.5191	0.24197	0.00491736
6	A6	177	94.7155	0.242708	0.00381855
6	A6	178	94.912	0.242095	0.00267809
7	A7	1	60.1409	4.70267	0.271659
7	A7	2	60.3373	4.66209	0.272851
7	A7	3	60.5338	4.65783	0.274069
7	A7	4	60.7302	4.63201	0.275037
7	A7	5	60.9267	4.60635	0.275513
7	A7	6	61.1231	4.58028	0.275369
7	A7	7	61.3196	4.55731	0.274685
7	A7	8	61.516	4.52665	0.273778
7	A7	9	61.7125	4.51151	0.273076
7	A7	10	61.9089	4.48505	0.272916
7	A7	11	62.1054	4.46238	0.27336
7	A7	12	62.3018	4.44544	0.2742
7	A7	13	62.4983	4.40837	0.275091
7	A7	14	62.6947	4.38629	0.275732
7	A7	15	62.8912	4.3715	0.275923
7	A7	16	63.0876	4.33869	0.275549
7	A7	17	63.284	4.31766	0.274587
7	A7	18	63.4805	4.29011	0.273175
7	A7	19	63.6769	4.27173	0.271651
7	A7	20	63.8734	4.23815	0.270458
7	A7	21	64.0698	4.22208	0.269891
7	A7	22	64.2663	4.21199	0.26989
7	A7	23	64.4627	4.17271	0.270083
7	A7	24	64.6592	4.1501	0.270074
7	A7	25	64.8556	4.12236	0.269769
7	A7	26	65.0521	4.11021	0.269451
7	A7	27	65.2485	4.07519	0.269561
7	A7	28	65.445	4.06719	0.270342
7	A7	29	65.6414	4.03235	0.271667
7	A7	30	65.8379	4.01511	0.273125
7	A7	31	66.0343	3.98172	0.274261
7	A7	32	66.2308	3.96516	0.274774
7	A7	33	66.4272	3.938	0.274577
7	A7	34	66.6236	3.91957	0.273737
7	A7	35	66.8201	3.88443	0.272397
7	A7	36	67.0165	3.8703	0.270746
7	A7	37	67.213	3.8397	0.269004
7	A7	38	67.4094	3.82409	0.267413
7	A7	39	67.6059	3.79361	0.266212
7	A7	40	67.8023	3.77458	0.265648
7	A7	41	67.9988	3.74932	0.265909
7	A7	42	68.1952	3.72904	0.267036
7	A7	43	68.3917	3.70665	0.26884
7	A7	44	68.5881	3.68227	0.270846
7	A7	45	68.7846	3.65758	0.272384
7	A7	46	68.981	3.63307	0.272818
7	A7	47	69.1775	3.60777	0.271793
7	A7	48	69.3739	3.58257	0.269395
7	A7	49	69.5703	3.56016	0.266152
7	A7	50	69.7668	3.53563	0.262831
7	A7	51	69.9632	3.51855	0.260144
7	A7	52	70.1597	3.495	0.258512
7	A7	53	70.3561	3.47304	0.257963
7	A7	54	70.5526	3.44778	0.258207
7	A7	55	70.749	3.42947	0.258838
7	A7	56	70.9455	3.40532	0.259526
7	A7	57	71.1419	3.37652	0.260118
7	A7	58	71.3384	3.35728	0.260619
7	A7	59	71.5348	3.34229	0.261081
7	A7	60	71.7313	3.31237	0.261503
7	A7	61	71.9277	3.28708	0.261807
7	A7	62	72.1242	3.26956	0.261872
7	A7	63	72.3206	3.2442	0.261595
7	A7	64	72.517	3.22185	0.260916
7	A7	65	72.7135	3.19805	0.25986
7	A7	66	72.9099	3.17416	0.258564
7	A7	67	73.1064	3.15271	0.257289
7	A7	68	73.3028	3.12507	0.256338
7	A7	69	73.4993	3.11472	0.255896
7	A7	70	73.6957	3.08526	0.255899
7	A7	71	73.8922	3.06705	0.256049
7	A7	72	74.0886	3.03758	0.255981
7	A7	73	74.2851	3.01852	0.255485
7	A7	74	74.4815	2.9948	0.25462
7	A7	75	74.678	2.97735	0.253661
7	A7	76	74.8744	2.95281	0.252937
7	A7	77	75.0709	2.92968	0.252698
7	A7	78	75.2673	2.91446	0.253082
7	A7	79	75.4637	2.88797	0.254163
7	A7	80	75.6602	2.86311	0.255997
7	A7	81	75.8566	2.84567	0.258615
7	A7	82	76.0531	2.82275	0.261959
7	A7	83	76.2495	2.7986	0.265854
7	A7	84	76.446	2.77404	0.270072
7	A7	85	76.6424	2.7512	0.274473
7	A7	86	76.8389	2.72225	0.279112
7	A7	87	77.0353	2.70295	0.284213
7	A7	88	77.2318	2.67979	0.29001
7	A7	89	77.4282	2.65027	0.296551
7	A7	90	77.6247	2.62686	0.30363
7	A7	91	77.8211	2.5962	0.310889
7	A7	92	78.0176	2.56853	0.318059
7	A7	93	78.214	2.54285	0.325256
7	A7	94	78.4104	2.50953	0.333211
7	A7	95	78.6069	2.48163	0.343399
7	A7	96	78.8033	2.45368	0.357973
7	A7	97	78.9998	2.42189	0.379525
7	A7	98	79.1962	2.40004	0.41081
7	A7	99	79.3927	2.36134	0.454599
7	A7	100	79.5891	2.32332	0.513781
7	A7	101	79.7856	2.27697	0.591581
7	A7	102	79.982	2.22535	0.691479
7	A7	103	80.1785	2.16895	0.816433
7	A7	104	80.3749	2.10336	0.967293
7	A7	105	80.5714	2.01916	1.14082
7	A7	106	80.7678	1.91066	1.32815
7	A7	107	80.9643	1.77262	1.51451
7	A7	108	81.1607	1.59911	1.68077
7	A7	109	81.3571	1.40897	1.80644
7	A7	110	81.5536	1.2005	1.87361
7	A7	111	81.75	0.998033	1.87061
7	A7	112	81.9465	0.804028	1.79447
7	A7	113	82.1429	0.63492	1.65169
7	A7	114	82.3394	0.497866	1.45707
7	A7	115	82.5358	0.395408	1.2309
7	A7	116	82.7323	0.324968	0.995276
7	A7	117	82.9287	0.282466	0.770338
7	A7	118	83.1252	0.257484	0.571269
7	A7	119	83.3216	0.242797	0.40679
7	A7	120	83.5181	0.234778	0.279234
7	A7	121	83.7145	0.229414	0.18592
7	A7	122	83.911	0.224638	0.121154
7	A7	123	84.1074	0.223454	0.0782093
7	A7	124	84.3038	0.220377	0.05078
7	A7	125	84.5003	0.219364	0.0337625
7	A7	126	84.6967	0.218701	0.0234403
7	A7	127	84.8932	0.218643	0.0173022
7	A7	128	85.0896	0.216193	0.0137219
7	A7	129	85.2861	0.216189	0.0116571
7	A7	130	85.4825	0.216108	0.0104329
7	A7	131	85.679	0.213585	0.00961415
7	A7	132	85.8754	0.213934	0.00893952
7	A7	133	86.0719	0.212642	0.00828909
7	A7	134	86.2683	0.211608	0.00765797
7	A7	135	86.4648	0.211909	0.00711674
7	A7	136	86.6612	0.210494	0.00675513
7	A7	137	86.8577	0.211814	0.00662239
7	A7	138	87.0541	0.210102	0.00669065
7	A7	139	87.2505	0.209938	0.0068615
7	A7	140	87.447	0.208152	0.00701348
7	A7	141	87.6434	0.208574	0.00706208
7	A7	142	87.8399	0.206575	0.00699959
7	A7	143	88.0363	0.207641	0.00689515
7	A7	144	88.2328	0.206108	0.00685951
7	A7	145	88.4292	0.205433	0.00698873
7	A7	146	88.6257	0.206111	0.00731204
7	A7	147	88.8221	0.204844	0.00776412
7	A7	148	89.0186	0.204048	0.00820393
7	A7	149	89.215	0.201352	0.00847954
7	A7	150	89.4115	0.20072	0.00850581
7	A7	151	89.6079	0.201561	0.00830546
7	A7	152	89.8044	0.201107	0.00798266
7	A7	153	90.0008	0.19953	0.00764961
7	A7	154	90.1973	0.198885	0.00736274
7	A7	155	90.3937	0.198811	0.0071081
7	A7	156	90.5901	0.197841	0.006833
7	A7	157	90.7866	0.197116	0.00648984
7	A7	158	90.983	0.197029	0.00606495
7	A7	159	91.1795	0.196041	0.00559003
7	A7	160	91.3759	0.19658	0.00514197
7	A7	161	91.5724	0.194351	0.00483334
7	A7	162	91.7688	0.196438	0.00478187
7	A7	163	91.9653	0.195396	0.00506036
7	A7	164	92.1617	0.195173	0.00564673
7	A7	165	92.3582	0.194478	0.00641171
7	A7	166	92.5546	0.192078	0.00716253
7	A7	167	92.7511	0.192411	0.00771891
7	A7	168	92.9475	0.191572	0.00797816
7	A7	169	93.144	0.191021	0.00793117
7	A7	170	93.3404	0.189596	0.00763378
7	A7	171	93.5368	0.189492	0.0071627
7	A7	172	93.7333	0.189526	0.00658273
7	A7	173	93.9297	0.1879	0.00593574
7	A7	174	94.1262	0.188408	0.00524238
7	A7	175	94.3226	0.187077	0.004509
7	A7	176	94.5191	0.188643	0.00373641
7	A7	177	94.7155	0.186689	0.00293249
7	A7	178	94.912	0.185956	0.00212595
8	A8	1	60.1409	4.8704	0.28867
8	A8	2	60.3373	4.8318	0.289638
8	A8	3	60.5338	4.8222	0.290623
8	A8	4	60.7302	4.79531	0.291479
8	A8	5	60.9267	4.77316	0.291993
8	A8	6	61.1231	4.75191	0.291909
8	A8	7	61.3196	4.71874	0.291121
8	A8	8	61.516	4.69108	0.289888
8	A8	9	61.7125	4.66704	0.288837
8	A8	10	61.9089	4.65148	0.288647
8	A8	11	62.1054	4.62544	0.289574
8	A8	12	62.3018	4.60903	0.29129
8	A8	13	62.4983	4.57307	0.293058
8	A8	14	62.6947	4.54362	0.294191
8	A8	15	62.8912	4.52329	0.294338
8	A8	16	63.0876	4.50229	0.293475
8	A8	17	63.284	4.4731	0.291704
8	A8	18	63.4805	4.45191	0.289136
8	A8	19	63.6769	4.42412	0.285972
8	A8	20	63.8734	4.39281	0.282629
8	A8	21	64.0698	4.37731	0.279707
8	A8	22	64.2663	4.36218	0.277779
8	A8	23	64.4627	4.32813	0.277152
8	A8	24	64.6592	4.31065	0.277788
8	A8	25	64.8556	4.285	0.27935
8	A8	26	65.0521	4.26049	0.281347
8	A8	27	65.2485	4.23932	0.283223
8	A8	28	65.445	4.22055	0.284458
8	A8	29	65.6414	4.18018	0.284722
8	A8	30	65.8379	4.16697	0.284011
8	A8	31	66.0343	4.13883	0.282718
8	A8	32	66.2308	4.11698	0.281465
8	A8	33	66.4272	4.0925	0.280812
8	A8	34	66.6236	4.07367	0.28096
8	A8	35	66.8201	4.04703	0.281627
8	A8	36	67.0165	4.02834	0.282213
8	A8	37	67.213	3.994	0.282135
8	A8	38	67.4094	3.97233	0.2812
8	A8	39	67.6059	3.94803	0.279728
8	A8	40	67.8023	3.92654	0.278413
8	A8	41	67.9988	3.90464	0.277951
8	A8	42	68.1952	3.88103	0.278671
8	A8	43	68.3917	3.86021	0.28037
8	A8	44	68.5881	3.83325	0.282378
8	A8	45	68.7846	3.81206	0.28385
8	A8	46	68.981	3.78136	0.284112
8	A8	47	69.1775	3.76068	0.282963
8	A8	48	69.3739	3.73286	0.28077
8	A8	49	69.5703	3.71466	0.278326
8	A8	50	69.7668	3.68372	0.276504
8	A8	51	69.9632	3.67064	0.275847
8	A8	52	70.1597	3.65067	0.276308
8	A8	53	70.3561	3.62078	0.277307
8	A8	54	70.5526	3.59637	0.27804
8	A8	55	70.749	3.56804	0.277901
8	A8	56	70.9455	3.55177	0.276708
8	A8	57	71.1419	3.5246	0.274701
8	A8	58	71.3384	3.50313	0.272386
8	A8	59	71.5348	3.4756	0.27034
8	A8	60	71.7313	3.46459	0.26907
8	A8	61	71.9277	3.43005	0.268891
8	A8	62	72.1242	3.41227	0.269775
8	A8	63	72.3206	3.39765	0.27128
8	A8	64	72.517	3.3702	0.272652
8	A8	65	72.7135	3.34024	0.273152
8	A8	66	72.9099	3.31389	0.272448
8	A8	67	73.1064	3.29328	0.27079
8	A8	68	73.3028	3.27515	0.268827
8	A8	69	73.4993	3.25293	0.267246
8	A8	70	73.6957	3.22843	0.266421
8	A8	71	73.8922	3.20701	0.26635
8	A8	72	74.0886	3.18198	0.266763
8	A8	73	74.2851	3.16219	0.267302
8	A8	74	74.4815	3.14113	0.267612
8	A8	75	74.678	3.11535	0.267403
8	A8	76	74.8744	3.09454	0.266544
8	A8	77	75.0709	3.06818	0.265191
8	A8	78	75.2673	3.04964	0.26387
8	A8	79	75.4637	3.02804	0.263377
8	A8	80	75.6602	3.00376	0.264523
8	A8	81	75.8566	2.98701	0.267783
8	A8	82	76.0531	2.96741	0.273084
8	A8	83	76.2495	2.93794	0.279847
8	A8	84	76.446	2.91191	0.287274
8	A8	85	76.6424	2.89265	0.294758
8	A8	86	76.8389	2.85868	0.302134
8	A8	87	77.0353	2.83752	0.309681
8	A8	88	77.2318	2.81372	0.317804
8	A8	89	77.4282	2.78168	0.326638
8	A8	90	77.6247	2.76127	0.335793
8	A8	91	77.8211	2.72763	0.344453
8	A8	92	78.0176	2.69165	0.351849
8	A8	93	78.214	2.66377	0.357933
8	A8	94	78.4104	2.6265	0.363852
8	A8	95	78.6069	2.60072	0.372003
8	A8	96	78.8033	2.57514	0.385573
8	A8	97	78.9998	2.54538	0.407883
8	A8	98	79.1962	2.51766	0.441918
8	A8	99	79.3927	2.47772	0.490313
8	A8	100	79.5891	2.43366	0.555737
8	A8	101	79.7856	2.39176	0.641263
8	A8	102	79.982	2.33843	0.750222
8	A8	103	80.1785	2.27496	0.885214
8	A8	104	80.3749	2.20455	1.04636
8	A8	105	80.5714	2.11562	1.22928
8	A8	106	80.7678	2.00233	1.42369
8	A8	107	80.9643	1.8586	1.61331
8	A8	108	81.1607	1.67418	1.77767
8	A8	109	81.3571	1.48169	1.89547
8	A8	110	81.5536	1.27234	1.94872
8	A8	111	81.75	1.06796	1.92665
8	A8	112	81.9465	0.873607	1.82822
8	A8	113	82.1429	0.712797	1.66256
8	A8	114	82.3394	0.584547	1.44733
8	A8	115	82.5358	0.492453	1.20527
8	A8	116	82.7323	0.43322	0.959869
8	A8	117	82.9287	0.397444	0.731333
8	A8	118	83.1252	0.376431	0.533745
8	A8	119	83.3216	0.361896	0.374051
8	A8	120	83.5181	0.357853	0.25276
8	A8	121	83.7145	0.352661	0.165768
8	A8	122	83.911	0.34977	0.10654
8	A8	123	84.1074	0.346777	0.0680218
8	A8	124	84.3038	0.346767	0.0439167
8	A8	125	84.5003	0.344104	0.0292781
8	A8	126	84.6967	0.344117	0.02058
8	A8	127	84.8932	0.344233	0.0154845
8	A8	128	85.0896	0.341158	0.0125196
8	A8	129	85.2861	0.341753	0.0107911
8	A8	130	85.4825	0.341561	0.00976652
8	A8	131	85.679	0.338583	0.00912735
8	A8	132	85.8754	0.340823	0.00867128
8	A8	133	86.0719	0.338369	0.00826164
8	A8	134	86.2683	0.337913	0.00781832
8	A8	135	86.4648	0.336264	0.00732977
8	A8	136	86.6612	0.336867	0.0068529
8	A8	137	86.8577	0.336225	0.00648703
8	A8	138	87.0541	0.336851	0.00632452
8	A8	139	87.2505	0.334614	0.00641171
8	A8	140	87.447	0.334868	0.00673187
8	A8	141	87.6434	0.33506	0.00721343
8	A8	142	87.8399	0.333455	0.00774966
8	A8	143	88.0363	0.33271	0.00822249
8	A8	144	88.2328	0.332438	0.00853286
8	A8	145	88.4292	0.331067	0.00863337
8	A8	146	88.6257	0.329219	0.00855123
8	A8	147	88.8221	0.330651	0.00837633
8	A8	148	89.0186	0.327771	0.00821103
8	A8	149	89.215	0.330308	0.00811072
8	A8	150	89.4115	0.327056	0.00805737
8	A8	151	89.6079	0.324704	0.00799481
8	A8	152	89.8044	0.326448	0.00789128
8	A8	153	90.0008	0.32598	0.00777339
8	A8	154	90.1973	0.324889	0.00769562
8	A8	155	90.3937	0.324939	0.00767897
8	A8	156	90.5901	0.323035	0.00767751
8	A8	157	90.7866	0.321948	0.00760306
8	A8	158	90.983	0.322555	0.00738531
8	A8	159	91.1795	0.321725	0.00701194
8	A8	160	91.3759	0.320906	0.00653168
8	A8	161	91.5724	0.320009	0.00603115
8	A8	162	91.7688	0.320666	0.00561234
8	A8	163	91.9653	0.319502	0.00537087
8	A8	164	92.1617	0.31959	0.00537068
8	A8	165	92.3582	0.319957	0.00561391
8	A8	166	92.5546	0.318518	0.00602724
8	A8	167	92.7511	0.317718	0.0064854
8	A8	168	92.9475	0.316696	0.00686592
8	A8	169	93.144	0.316273	0.00709846
8	A8	170	93.3404	0.316428	0.00717871
8	A8	171	93.5368	0.31527	0.00713256
8	A8	172	93.7333	0.315151	0.0069681
8	A8	173	93.9297	0.313237	0.00665146
8	A8	174	94.1262	0.314187	0.00612497
8	A8	175	94.3226	0.312339	0.00535281
8	A8	176	94.5191	0.312766	0.00436184
8	A8	177	94.7155	0.311806	0.00325046
8	A8	178	94.912	0.312779	0.00216284
9	A9	1	60.1409	4.8248	0.283927
9	A9	2	60.3373	4.79252	0.285625
9	A9	3	60.5338	4.77249	0.286542
9	A9	4	60.7302	4.74247	0.286381
9	A9	5	60.9267	4.73083	0.28524
9	A9	6	61.1231	4.69565	0.283509
9	A9	7	61.3196	4.67507	0.281693
9	A9	8	61.516	4.6471	0.280292
9	A9	9	61.7125	4.63013	0.27971
9	A9	10	61.9089	4.60296	0.280201
9	A9	11	62.1054	4.57328	0.281738
9	A9	12	62.3018	4.56972	0.284006
9	A9	13	62.4983	4.52661	0.286453
9	A9	14	62.6947	4.50292	0.288475
9	A9	15	62.8912	4.48123	0.289592
9	A9	16	63.0876	4.46014	0.289569
9	A9	17	63.284	4.4255	0.288485
9	A9	18	63.4805	4.40057	0.286702
9	A9	19	63.6769	4.38693	0.284771
9	A9	20	63.8734	4.35121	0.283233
9	A9	21	64.0698	4.33075	0.282364
9	A9	22	64.2663	4.31858	0.28203
9	A9	23	64.4627	4.28485	0.281763
9	A9	24	64.6592	4.25665	0.281061
9	A9	25	64.8556	4.23529	0.2797
9	A9	26	65.0521	4.20974	0.277845
9	A9	27	65.2485	4.18677	0.275899
9	A9	28	65.445	4.1706	0.274259
9	A9	29	65.6414	4.13798	0.27315
9	A9	30	65.8379	4.12325	0.272698
9	A9	31	66.0343	4.09086	0.273045
9	A9	32	66.2308	4.06945	0.274358
9	A9	33	66.4272	4.05073	0.276641
9	A9	34	66.6236	4.03719	0.279553
9	A9	35	66.8201	3.99707	0.282396
9	A9	36	67.0165	3.97534	0.284386
9	A9	37	67.213	3.94922	0.285003
9	A9	38	67.4094	3.92791	0.284196
9	A9	39	67.6059	3.89634	0.282351
9	A9	40	67.8023	3.87967	0.280071
9	A9	41	67.9988	3.8539	0.277966
9	A9	42	68.1952	3.82731	0.276514
9	A9	43	68.3917	3.80935	0.275977
9	A9	44	68.5881	3.78065	0.276346
9	A9	45	68.7846	3.76222	0.277303
9	A9	46	68.981	3.73994	0.278297
9	A9	47	69.1775	3.70989	0.278724
9	A9	48	69.3739	3.68757	0.278213
9	A9	49	69.5703	3.65852	0.276813
9	A9	50	69.7668	3.6389	0.274949
9	A9	51	69.9632	3.61895	0.273184
9	A9	52	70.1597	3.59441	0.271932
9	A9	53	70.3561	3.57208	0.271303
9	A9	54	70.5526	3.54362	0.271124
9	A9	55	70.749	3.52491	0.271052
9	A9	56	70.9455	3.50028	0.270707
9	A9	57	71.1419	3.48315	0.269791
9	A9	58	71.3384	3.44646	0.268217
9	A9	59	71.5348	3.42823	0.266199
9	A9	60	71.7313	3.4088	0.26421
9	A9	61	71.9277	3.38645	0.262761
9	A9	62	72.1242	3.36403	0.262173
9	A9	63	72.3206	3.34809	0.262456
9	A9	64	72.517	3.31385	0.263384
9	A9	65	72.7135	3.29385	0.264663
9	A9	66	72.9099	3.27661	0.266043
9	A9	67	73.1064	3.25039	0.267312
9	A9	68	73.3028	3.22344	0.268244
9	A9	69	73.4993	3.20602	0.268605
9	A9	70	73.6957	3.17881	0.268251
9	A9	71	73.8922	3.15457	0.267232
9	A9	72	74.0886	3.13168	0.265813
9	A9	73	74.2851	3.11179	0.264362
9	A9	74	74.4815	3.09118	0.263219
9	A9	75	74.678	3.06866	0.262609
9	A9	76	74.8744	3.0402	0.262648
9	A9	77	75.0709	3.02222	0.263395
9	A9	78	75.2673	3.00577	0.264861
9	A9	79	75.4637	2.97923	0.266958
9	A9	80	75.6602	2.95003	0.269476
9	A9	81	75.8566	2.9371	0.27212
9	A9	82	76.0531	2.90863	0.274686
9	A9	83	76.2495	2.87817	0.277254
9	A9	84	76.446	2.85831	0.280302
9	A9	85	76.6424	2.83746	0.284619
9	A9	86	76.8389	2.81401	0.291012
9	A9	87	77.0353	2.78328	0.299891
9	A9	88	77.2318	2.77133	0.310924
9	A9	89	77.4282	2.73522	0.322968
9	A9	90	77.6247	2.70529	0.334371
9	A9	91	77.8211	2.67283	0.343596
9	A9	92	78.0176	2.63917	0.349928
9	A9	93	78.214	2.60562	0.354009
9	A9	94	78.4104	2.57893	0.35794
9	A9	95	78.6069	2.54475	0.364895
9	A9	96	78.8033	2.52637	0.378424
9	A9	97	78.9998	2.49669	0.401784
9	A9	98	79.1962	2.4633	0.437595
9	A9	99	79.3927	2.42723	0.488042
9	A9	100	79.5891	2.3838	0.555404
9	A9	101	79.7856	2.33595	0.642517
9	A9	102	79.982	2.28271	0.752632
9	A9	103	80.1785	2.22001	0.888347
9	A9	104	80.3749	2.14686	1.04974
9	A9	105	80.5714	2.057	1.23223
9	A9	106	80.7678	1.94124	1.42516
9	A9	107	80.9643	1.79476	1.61189
9	A9	108	81.1607	1.60329	1.77176
9	A9	109	81.3571	1.40957	1.88371
9	A9	110	81.5536	1.20003	1.93049
9	A9	111	81.75	0.992869	1.90234
9	A9	112	81.9465	0.803706	1.79922
9	A9	113	82.1429	0.643469	1.63098
9	A9	114	82.3394	0.515245	1.41554
9	A9	115	82.5358	0.425772	1.17541
9	A9	116	82.7323	0.369486	0.933552
9	A9	117	82.9287	0.333016	0.709486
9	A9	118	83.1252	0.31215	0.516656
9	A9	119	83.3216	0.300739	0.361509
9	A9	120	83.5181	0.293458	0.244232
9	A9	121	83.7145	0.291837	0.160561
9	A9	122	83.911	0.286258	0.103924
9	A9	123	84.1074	0.283962	0.0673026
9	A9	124	84.3038	0.28259	0.0444669
9	A9	125	84.5003	0.283199	0.030548
9	A9	126	84.6967	0.279288	0.0221014
9	A9	127	84.8932	0.278465	0.0168843
9	A9	128	85.0896	0.278907	0.0135384
9	A9	129	85.2861	0.277457	0.0112979
9	A9	130	85.4825	0.276811	0.00976327
9	A9	131	85.679	0.274652	0.0087388
9	A9	132	85.8754	0.276653	0.00811756
9	A9	133	86.0719	0.274942	0.00780661
9	A9	134	86.2683	0.275619	0.00769645
9	A9	135	86.4648	0.272497	0.00767544
9	A9	136	86.6612	0.272151	0.00766381
9	A9	137	86.8577	0.272916	0.00762954
9	A9	138	87.0541	0.271444	0.00756937
9	A9	139	87.2505	0.272159	0.00747505
9	A9	140	87.447	0.269448	0.0073204
9	A9	141	87.6434	0.26936	0.00708454
9	A9	142	87.8399	0.268821	0.00678302
9	A9	143	88.0363	0.26805	0.00647802
9	A9	144	88.2328	0.26995	0.00625738
9	A9	145	88.4292	0.266529	0.00620292
9	A9	146	88.6257	0.26624	0.0063639
9	A9	147	88.8221	0.267392	0.0067348
9	A9	148	89.0186	0.266304	0.00723767
9	A9	149	89.215	0.265462	0.00772836
9	A9	150	89.4115	0.263092	0.00804899
9	A9	151	89.6079	0.26094	0.00810624
9	A9	152	89.8044	0.264992	0.00792311
9	A9	153	90.0008	0.260707	0.00761574
9	A9	154	90.1973	0.26327	0.0073163
9	A9	155	90.3937	0.259688	0.00710207
9	A9	156	90.5901	0.259314	0.00697779
9	A9	157	90.7866	0.261363	0.00690093
9	A9	158	90.983	0.258736	0.00681108
9	A9	159	91.1795	0.258359	0.00664775
9	A9	160	91.3759	0.257677	0.00637135
9	A9	161	91.5724	0.25722	0.00599717
9	A9	162	91.7688	0.256422	0.00561825
9	A9	163	91.9653	0.256751	0.0053817
9	A9	164	92.1617	0.257122	0.00541154
9	A9	165	92.3582	0.257646	0.00572484
9	A9	166	92.5546	0.253868	0.00620424
9	A9	167	92.7511	0.254492	0.00665469
9	A9	168	92.9475	0.253591	0.00690819
9	A9	169	93.144	0.253595	0.00690664
9	A9	170	93.3404	0.251715	0.00670904
9	A9	171	93.5368	0.252831	0.00642763
9	A9	172	93.7333	0.251834	0.00613975
9	A9	173	93.9297	0.251648	0.0058336
9	A9	174	94.1262	0.251208	0.00542276
9	A9	175	94.3226	0.247828	0.00481489
9	A9	176	94.5191	0.250341	0.00399041
9	A9	177	94.7155	0.250273	0.00303076
9	A9	178	94.912	0.249404	0.00208135
10	A10	1	60.1409	4.78867	0.280587
10	A10	2	60.3373	4.75149	0.282835
10	A10	3	60.5338	4.74442	0.284996
10	A10	4	60.7302	4.70931	0.286506
10	A10	5	60.9267	4.69314	0.286945
10	A10	6	61.1231	4.66127	0.286182
10	A10	7	61.3196	4.63842	0.284474
10	A10	8	61.516	4.60722	0.282441
10	A10	9	61.7125	4.5885	0.280865
10	A10	10	61.9089	4.56339	0.280315
10	A10	11	62.1054	4.54736	0.280863
10	A10	12	62.3018	4.52651	0.282063
10	A10	13	62.4983	4.48602	0.283278
10	A10	14	62.6947	4.46151	0.284071
10	A10	15	62.8912	4.44878	0.284354
10	A10	16	63.0876	4.41363	0.284255
10	A10	17	63.284	4.3995	0.283858
10	A10	18	63.4805	4.36649	0.283126
10	A10	19	63.6769	4.34679	0.282027
10	A10	20	63.8734	4.31555	0.280692
10	A10	21	64.0698	4.28821	0.279386
10	A10	22	64.2663	4.284	0.278302
10	A10	23	64.4627	4.24932	0.277399
10	A10	24	64.6592	4.22363	0.276467
10	A10	25	64.8556	4.19493	0.275361
10	A10	26	65.0521	4.17724	0.274183
10	A10	27	65.2485	4.14982	0.273206
10	A10	28	65.445	4.13812	0.27267
10	A10	29	65.6414	4.10411	0.27262
10	A10	30	65.8379	4.08432	0.272955
10	A10	31	66.0343	4.05289	0.273545
10	A10	32	66.2308	4.04063	0.274294
10	A10	33	66.4272	4.01132	0.275082
10	A10	34	66.6236	3.99619	0.275735
10	A10	35	66.8201	3.95935	0.276086
10	A10	36	67.0165	3.93598	0.276087
10	A10	37	67.213	3.91677	0.275822
10	A10	38	67.4094	3.89695	0.275367
10	A10	39	67.6059	3.86587	0.274658
10	A10	40	67.8023	3.84801	0.273517
10	A10	41	67.9988	3.81667	0.271848
10	A10	42	68.1952	3.79426	0.269859
10	A10	43	68.3917	3.77691	0.268078
10	A10	44	68.5881	3.74602	0.267144
10	A10	45	68.7846	3.73142	0.267456
10	A10	46	68.981	3.71165	0.26889
10	A10	47	69.1775	3.68119	0.270798
10	A10	48	69.3739	3.66263	0.272297
10	A10	49	69.5703	3.63279	0.272692
10	A10	50	69.7668	3.60743	0.271812
10	A10	51	69.9632	3.58586	0.270051
10	A10	52	70.1597	3.56392	0.268077
10	A10	53	70.3561	3.54377	0.266462
10	A10	54	70.5526	3.52082	0.265404
10	A10	55	70.749	3.49542	0.264723
10	A10	56	70.9455	3.47172	0.264106
10	A10	57	71.1419	3.44899	0.263372
10	A10	58	71.3384	3.42938	0.262635
10	A10	59	71.5348	3.39984	0.262234
10	A10	60	71.7313	3.38348	0.262493
10	A10	61	71.9277	3.3629	0.263456
10	A10	62	72.1242	3.34281	0.264776
10	A10	63	72.3206	3.31195	0.265855
10	A10	64	72.517	3.28887	0.266166
10	A10	65	72.7135	3.2647	0.265551
10	A10	66	72.9099	3.24303	0.264301
10	A10	67	73.1064	3.2216	0.262988
10	A10	68	73.3028	3.19583	0.262164
10	A10	69	73.4993	3.1785	0.262088
10	A10	70	73.6957	3.15501	0.262626
10	A10	71	73.8922	3.13057	0.263334
10	A10	72	74.0886	3.10745	0.263667
10	A10	73	74.2851	3.08508	0.263263
10	A10	74	74.4815	3.05997	0.262134
10	A10	75	74.678	3.03663	0.26069
10	A10	76	74.8744	3.016	0.259558
10	A10	77	75.0709	2.99747	0.259259
10	A10	78	75.2673	2.98123	0.259955
10	A10	79	75.4637	2.95026	0.2614
10	A10	80	75.6602	2.92674	0.263144
10	A10	81	75.8566	2.90745	0.264828
10	A10	82	76.0531	2.88016	0.266394
10	A10	83	76.2495	2.86111	0.268108
10	A10	84	76.446	2.83194	0.270431
10	A10	85	76.6424	2.81766	0.273822
10	A10	86	76.8389	2.78953	0.278585
10	A10	87	77.0353	2.76479	0.284765
10	A10	88	77.2318	2.74309	0.292106
10	A10	89	77.4282	2.71463	0.300088
10	A10	90	77.6247	2.69376	0.308071
10	A10	91	77.8211	2.65386	0.315574
10	A10	92	78.0176	2.63274	0.322584
10	A10	93	78.214	2.60161	0.329808
10	A10	94	78.4104	2.57261	0.338713
10	A10	95	78.6069	2.54816	0.351355
10	A10	96	78.8033	2.51687	0.370088
10	A10	97	78.9998	2.4888	0.397324
10	A10	98	79.1962	2.45987	0.435499
10	A10	99	79.3927	2.41524	0.487269
10	A10	100	79.5891	2.37962	0.555792
10	A10	101	79.7856	2.33037	0.64477
10	A10	102	79.982	2.2755	0.757926
10	A10	103	80.1785	2.21411	0.897678
10	A10	104	80.3749	2.14084	1.06322
10	A10	105	80.5714	2.04751	1.24859
10	A10	106	80.7678	1.92294	1.44171
10	A10	107	80.9643	1.77303	1.62495
10	A10	108	81.1607	1.57496	1.77766
10	A10	109	81.3571	1.38234	1.87979
10	A10	110	81.5536	1.17061	1.9159
10	A10	111	81.75	0.972443	1.87828
10	A10	112	81.9465	0.783509	1.76854
10	A10	113	82.1429	0.628463	1.59734
10	A10	114	82.3394	0.504558	1.38245
10	A10	115	82.5358	0.416744	1.1455
10	A10	116	82.7323	0.358289	0.908247
10	A10	117	82.9287	0.324972	0.689088
10	A10	118	83.1252	0.30398	0.500692
10	A10	119	83.3216	0.29281	0.34915
10	A10	120	83.5181	0.288705	0.234611
10	A10	121	83.7145	0.2835	0.152936
10	A10	122	83.911	0.280561	0.097718
10	A10	123	84.1074	0.280445	0.0620923
10	A10	124	84.3038	0.275508	0.0399679
10	A10	125	84.5003	0.27713	0.0266187
10	A10	126	84.6967	0.275973	0.0187407
10	A10	127	84.8932	0.274156	0.0141969
10	A10	128	85.0896	0.275075	0.0116578
10	A10	129	85.2861	0.273154	0.0102883
10	A10	130	85.4825	0.272979	0.0095415
10	A10	131	85.679	0.27181	0.00905952
10	A10	132	85.8754	0.269905	0.00863567
10	A10	133	86.0719	0.271636	0.00819653
10	A10	134	86.2683	0.267888	0.00777041
10	A10	135	86.4648	0.269594	0.00743623
10	A10	136	86.6612	0.269036	0.00726617
10	A10	137	86.8577	0.267733	0.00728058
10	A10	138	87.0541	0.266917	0.00743585
10	A10	139	87.2505	0.268323	0.00764545
10	A10	140	87.447	0.264596	0.00781911
10	A10	141	87.6434	0.264669	0.00789713
10	A10	142	87.8399	0.264341	0.00785812
10	A10	143	88.0363	0.26573	0.00770845
10	A10	144	88.2328	0.261382	0.00746744
10	A10	145	88.4292	0.262409	0.00716487
10	A10	146	88.6257	0.261441	0.0068422
10	A10	147	88.8221	0.262613	0.0065478
10	A10	148	89.0186	0.259836	0.00632447
10	A10	149	89.215	0.26124	0.00620428
10	A10	150	89.4115	0.256949	0.00621074
10	A10	151	89.6079	0.260824	0.00635163
10	A10	152	89.8044	0.259252	0.00658969
10	A10	153	90.0008	0.25812	0.00682124
10	A10	154	90.1973	0.256781	0.006904
10	A10	155	90.3937	0.255091	0.0067446
10	A10	156	90.5901	0.254905	0.00638268
10	A10	157	90.7866	0.256639	0.00598786
10	A10	158	90.983	0.25623	0.00575498
10	A10	159	91.1795	0.255393	0.00577162
10	A10	160	91.3759	0.253894	0.00597053
10	A10	161	91.5724	0.252422	0.00620212
10	A10	162	91.7688	0.252607	0.00635739
10	A10	163	91.9653	0.252508	0.00642961
10	A10	164	92.1617	0.253696	0.00647196
10	A10	165	92.3582	0.250916	0.00650473
10	A10	166	92.5546	0.250619	0.00647215
10	A10	167	92.7511	0.249245	0.00629101
10	A10	168	92.9475	0.249662	0.00594487
10	A10	169	93.144	0.247846	0.00553435
10	A10	170	93.3404	0.250542	0.00523651
10	A10	171	93.5368	0.249182	0.00519767
10	A10	172	93.7333	0.247247	0.00543547
10	A10	173	93.9297	0.248489	0.00581172
10	A10	174	94.1262	0.246892	0.00608585
10	A10	175	94.3226	0.245411	0.00601914
10	A10	176	94.5191	0.246173	0.00547922
10	A10	177	94.7155	0.241832	0.00449968
10	A10	178	94.912	0.246547	0.00326752
11	A11	1	60.1409	4.60769	0.266666
11	A11	2	60.3373	4.56305	0.267678
11	A11	3	60.5338	4.56011	0.268033
11	A11	4	60.7302	4.52741	0.267624
11	A11	5	60.9267	4.5124	0.266671
11	A11	6	61.1231	4.48587	0.265613
11	A11	7	61.3196	4.45717	0.264936
11	A11	8	61.516	4.44364	0.265012
11	A11	9	61.7125	4.41977	0.26593
11	A11	10	61.9089	4.39082	0.26744
11	A11	11	62.1054	4.37616	0.269006
11	A11	12	62.3018	4.35543	0.27006
11	A11	13	62.4983	4.31911	0.270312
11	A11	14	62.6947	4.29345	0.269944
11	A11	15	62.8912	4.27913	0.269461
11	A11	16	63.0876	4.25778	0.269324
11	A11	17	63.284	4.2336	0.269635
11	A11	18	63.4805	4.21074	0.270126
11	A11	19	63.6769	4.18245	0.270453
11	A11	20	63.8734	4.15739	0.270481
11	A11	21	64.0698	4.13515	0.270298
11	A11	22	64.2663	4.12273	0.269966
11	A11	23	64.4627	4.09168	0.269281
11	A11	24	64.6592	4.07038	0.267804
11	A11	25	64.8556	4.04035	0.265207
11	A11	26	65.0521	4.02417	0.261649
11	A11	27	65.2485	3.98843	0.257906
11	A11	28	65.445	3.98618	0.255124
11	A11	29	65.6414	3.95105	0.254333
11	A11	30	65.8379	3.94283	0.255964
11	A11	31	66.0343	3.91344	0.259644
11	A11	32	66.2308	3.89608	0.264305
11	A11	33	66.4272	3.87219	0.268631
11	A11	34	66.6236	3.84682	0.271584
11	A11	35	66.8201	3.81241	0.27278
11	A11	36	67.0165	3.79178	0.272485
11	A11	37	67.213	3.77646	0.271252
11	A11	38	67.4094	3.75632	0.269505
11	A11	39	67.6059	3.72213	0.267384
11	A11	40	67.8023	3.70122	0.264921
11	A11	41	67.9988	3.6796	0.262364
11	A11	42	68.1952	3.65142	0.260265
11	A11	43	68.3917	3.64067	0.259233
11	A11	44	68.5881	3.61608	0.259519
11	A11	45	68.7846	3.59478	0.260782
11	A11	46	68.981	3.57197	0.262184
11	A11	47	69.1775	3.54421	0.262805
11	A11	48	69.3739	3.51827	0.262071
11	A11	49	69.5703	3.50907	0.259996
11	A11	50	69.7668	3.46811	0.257136
11	A11	51	69.9632	3.45405	0.254306
11	A11	52	70.1597	3.44173	0.252242
11	A11	53	70.3561	3.41427	0.251347
11	A11	54	70.5526	3.3908	0.251625
11	A11	55	70.749	3.37053	0.252784
11	A11	56	70.9455	3.3521	0.254403
11	A11	57	71.1419	3.32491	0.25609
11	A11	58	71.3384	3.30604	0.257581
11	A11	59	71.5348	3.28221	0.258781
11	A11	60	71.7313	3.25867	0.259727
11	A11	61	71.9277	3.23415	0.26045
11	A11	62	72.1242	3.21911	0.260803
11	A11	63	72.3206	3.19745	0.26042
11	A11	64	72.517	3.16689	0.258901
11	A11	65	72.7135	3.14147	0.256156
11	A11	66	72.9099	3.12024	0.252657
11	A11	67	73.1064	3.1024	0.24936
11	A11	68	73.3028	3.08101	0.247269
11	A11	69	73.4993	3.06656	0.246939
11	A11	70	73.6957	3.03976	0.248191
11	A11	71	73.8922	3.02348	0.250238
11	A11	72	74.0886	2.99403	0.252117
11	A11	73	74.2851	2.9727	0.253144
11	A11	74	74.4815	2.95128	0.253171
11	A11	75	74.678	2.93162	0.252531
11	A11	76	74.8744	2.9093	0.251797
11	A11	77	75.0709	2.8853	0.251484
11	A11	78	75.2673	2.87513	0.251881
11	A11	79	75.4637	2.84451	0.253004
11	A11	80	75.6602	2.81895	0.254658
11	A11	81	75.8566	2.8061	0.256534
11	A11	82	76.0531	2.78411	0.258324
11	A11	83	76.2495	2.75252	0.259874
11	A11	84	76.446	2.7282	0.261317
11	A11	85	76.6424	2.71362	0.26309
11	A11	86	76.8389	2.69094	0.265785
11	A11	87	77.0353	2.66765	0.269866
11	A11	88	77.2318	2.64243	0.27544
11	A11	89	77.4282	2.62333	0.282223
11	A11	90	77.6247	2.59436	0.289711
11	A11	91	77.8211	2.56848	0.297501
11	A11	92	78.0176	2.53904	0.30559
11	A11	93	78.214	2.51333	0.314562
11	A11	94	78.4104	2.49345	0.325627
11	A11	95	78.6069	2.45697	0.340535
11	A11	96	78.8033	2.43325	0.361459
11	A11	97	78.9998	2.40068	0.390912
11	A11	98	79.1962	2.37833	0.431702
11	A11	99	79.3927	2.33157	0.486963
11	A11	100	79.5891	2.29686	0.560152
11	A11	101	79.7856	2.2496	0.654836
11	A11	102	79.982	2.19344	0.773982
11	A11	103	80.1785	2.12453	0.918624
11	A11	104	80.3749	2.05716	1.08609
11	A11	105	80.5714	1.95439	1.2685
11	A11	106	80.7678	1.82121	1.45227
11	A11	107	80.9643	1.66659	1.61942
11	A11	108	81.1607	1.47632	1.75032
11	A11	109	81.3571	1.28117	1.82745
11	A11	110	81.5536	1.08364	1.83882
11	A11	111	81.75	0.898347	1.78033
11	A11	112	81.9465	0.72931	1.65654
11	A11	113	82.1429	0.585739	1.47973
11	A11	114	82.3394	0.477711	1.26776
11	A11	115	82.5358	0.40004	1.04096
11	A11	116	82.7323	0.350802	0.818826
11	A11	117	82.9287	0.320701	0.61715
11	A11	118	83.1252	0.302399	0.446171
11	A11	119	83.3216	0.295777	0.310128
11	A11	120	83.5181	0.287133	0.208108
11	A11	121	83.7145	0.283638	0.135707
11	A11	122	83.911	0.281232	0.0868811
11	A11	123	84.1074	0.281312	0.055462
11	A11	124	84.3038	0.278377	0.0360764
11	A11	125	84.5003	0.279485	0.0245206
11	A11	126	84.6967	0.276767	0.0177635
11	A11	127	84.8932	0.275628	0.0137789
11	A11	128	85.0896	0.2754	0.0113283
11	A11	129	85.2861	0.274497	0.00974206
11	A11	130	85.4825	0.272944	0.00871381
11	A11	131	85.679	0.274444	0.0081188
11	A11	132	85.8754	0.273072	0.00788051
11	A11	133	86.0719	0.272044	0.00789731
11	A11	134	86.2683	0.271354	0.00802656
11	A11	135	86.4648	0.270589	0.00810832
11	A11	136	86.6612	0.271321	0.00800791
11	A11	137	86.8577	0.267342	0.00765987
11	A11	138	87.0541	0.268208	0.00709533
11	A11	139	87.2505	0.267744	0.0064356
11	A11	140	87.447	0.268198	0.00584861
11	A11	141	87.6434	0.266595	0.00548357
11	A11	142	87.8399	0.267342	0.00541417
11	A11	143	88.0363	0.266519	0.00561612
11	A11	144	88.2328	0.266372	0.00598379
11	A11	145	88.4292	0.265315	0.00637589
11	A11	146	88.6257	0.264486	0.00667016
11	A11	147	88.8221	0.263506	0.00680321
11	A11	148	89.0186	0.262898	0.00677867
11	A11	149	89.215	0.26319	0.00664569
11	A11	150	89.4115	0.26156	0.00646443
11	A11	151	89.6079	0.26136	0.00628356
11	A11	152	89.8044	0.260753	0.00613229
11	A11	153	90.0008	0.259829	0.00602011
11	A11	154	90.1973	0.262368	0.00594005
11	A11	155	90.3937	0.258215	0.00587987
11	A11	156	90.5901	0.257259	0.00584512
11	A11	157	90.7866	0.258895	0.0058682
11	A11	158	90.983	0.260707	0.00598479
11	A11	159	91.1795	0.255909	0.00618506
11	A11	160	91.3759	0.257084	0.00639083
11	A11	161	91.5724	0.256425	0.00649409
11	A11	162	91.7688	0.254372	0.00643275
11	A11	163	91.9653	0.254812	0.00624231
11	A11	164	92.1617	0.255821	0.00603705
11	A11	165	92.3582	0.254809	0.00593984
11	A11	166	92.5546	0.252702	0.00601794
11	A11	167	92.7511	0.253639	0.00626386
11	A11	168	92.9475	0.252621	0.00661467
11	A11	169	93.144	0.252254	0.00697499
11	A11	170	93.3404	0.251395	0.00722671
11	A11	171	93.5368	0.250685	0.00724177
11	A11	172	93.7333	0.249611	0.00691855
11	A11	173	93.9297	0.247418	0.00623156
11	A11	174	94.1262	0.24927	0.00525756
11	A11	175	94.3226	0.24987	0.00414791
11	A11	176	94.5191	0.247205	0.00306159
[truncated: 11,394 more rows]
