# Supplementary material for: Adipocytes influence choroidal neovascularization via PRDM16
Source: EMBO Mol Med. 2026 May 19;18(6):2379–403. doi: 10.1038/s44321-026-00441-5 (PMC13269495; doi:10.1038/s44321-026-00441-5)
Supplement: Supplementary file 4 — Source data Fig. 3 [file 44321_2026_441_MOESM4_ESM.zip › Figure 3/3H-I/7 days/2021-06-26 adipoq-cre and adipoq-cre-prdm16 sham and CNV choro 7 days TNFa.xls]

## Sheet: Sample Setup
Block Type	96-Well Block (0.2mL)
Calibration Background is expired	No
Calibration Background performed on	11-24-2020
Calibration Normalization FAM-ROX is expired	No
Calibration Normalization FAM-ROX performed on	11-24-2020
Calibration Normalization VIC-ROX is expired	No
Calibration Normalization VIC-ROX performed on	11-24-2020
Calibration Pure Dye CY3 is expired	Yes
Calibration Pure Dye CY3 performed on	03-26-2020
Calibration Pure Dye CY5 is expired	Yes
Calibration Pure Dye CY5 performed on	03-26-2020
Calibration Pure Dye FAM is expired	No
Calibration Pure Dye FAM performed on	11-24-2020
Calibration Pure Dye NED is expired	No
Calibration Pure Dye NED performed on	09-15-2020
Calibration Pure Dye ROX is expired	No
Calibration Pure Dye ROX performed on	11-24-2020
Calibration Pure Dye SYBR is expired	No
Calibration Pure Dye SYBR performed on	11-24-2020
Calibration Pure Dye TAMRA is expired	No
Calibration Pure Dye TAMRA performed on	11-24-2020
Calibration Pure Dye VIC is expired	No
Calibration Pure Dye VIC performed on	11-24-2020
Calibration ROI is expired	No
Calibration ROI performed on	11-24-2020
Calibration Uniformity is expired	No
Calibration Uniformity performed on	11-24-2020
Chemistry	SYBR_GREEN
Date Created	2021-06-26 16:20:02 PM EDT
Experiment Barcode
Experiment Comment
Experiment File Name	D:\Users\abi2\Desktop\2021-06-26 adipoq-cre and adipoq-cre-prdm16 sham and CNV choro 7 days TNFa n7-9.eds
Experiment Name	2021-06-26 adipoq-cre and adipoq-cre-prdm16 sham and CNV choro 7 days TNFa n7-9
Experiment Run End Time	2021-06-26 19:11:13 PM EDT
Experiment Type	Comparative Cт (ΔΔCт)
Instrument Name	278870006
Instrument Serial Number	278870006
Instrument Type	QuantStudio(TM) 7 Flex System
Passive Reference	ROX
Quantification Cycle Method	Ct
Signal Smoothing On	true
Stage/ Cycle where Analysis is performed	Stage 2, Step 2
User Name
Well	Well Position	Sample Name	Sample Color	Biogroup Name	Biogroup Color	Target Name	Target Color	Task	Reporter	Quencher	Quantity	Comments
1	A1	adipoq-cre Sham 382	RGB(176,23,31)			Bact	RGB(176,23,31)	UNKNOWN	SYBR	None
2	A2	adipoq-cre Sham 386	RGB(0,0,255)			Bact	RGB(176,23,31)	UNKNOWN	SYBR	None
3	A3	adipoq-cre Sham 489	RGB(0,139,69)			Bact	RGB(176,23,31)	UNKNOWN	SYBR	None
4	A4	adipoq-cre CNV 476	RGB(255,127,0)			Bact	RGB(176,23,31)	UNKNOWN	SYBR	None
5	A5	adipoq-cre CNV 530	RGB(139,137,112)			Bact	RGB(176,23,31)	UNKNOWN	SYBR	None
6	A6	adipoq-cre CNV 531	RGB(238,121,66)			Bact	RGB(176,23,31)	UNKNOWN	SYBR	None
7	A7	adipoq-cre-prdm16 Sham 524	RGB(142,56,142)			Bact	RGB(176,23,31)	UNKNOWN	SYBR	None
8	A8	adipoq-cre-prdm16 Sham 525	RGB(198,113,113)			Bact	RGB(176,23,31)	UNKNOWN	SYBR	None
9	A9	adipoq-cre-prdm16 Sham 526	RGB(0,245,255)			Bact	RGB(176,23,31)	UNKNOWN	SYBR	None
10	A10	adipoq-cre-prdm16 CNV 368	RGB(238,220,130)			Bact	RGB(176,23,31)	UNKNOWN	SYBR	None
11	A11	adipoq-cre-prdm16 CNV 369	RGB(238,238,0)			Bact	RGB(176,23,31)	UNKNOWN	SYBR	None
12	A12	adipoq-cre-prdm16 CNV 371	RGB(142,142,56)			Bact	RGB(176,23,31)	UNKNOWN	SYBR	None
13	B1	adipoq-cre Sham 382	RGB(176,23,31)			Bact	RGB(176,23,31)	UNKNOWN	SYBR	None
14	B2	adipoq-cre Sham 386	RGB(0,0,255)			Bact	RGB(176,23,31)	UNKNOWN	SYBR	None
15	B3	adipoq-cre Sham 489	RGB(0,139,69)			Bact	RGB(176,23,31)	UNKNOWN	SYBR	None
16	B4	adipoq-cre CNV 476	RGB(255,127,0)			Bact	RGB(176,23,31)	UNKNOWN	SYBR	None
17	B5	adipoq-cre CNV 530	RGB(139,137,112)			Bact	RGB(176,23,31)	UNKNOWN	SYBR	None
18	B6	adipoq-cre CNV 531	RGB(238,121,66)			Bact	RGB(176,23,31)	UNKNOWN	SYBR	None
19	B7	adipoq-cre-prdm16 Sham 524	RGB(142,56,142)			Bact	RGB(176,23,31)	UNKNOWN	SYBR	None
20	B8	adipoq-cre-prdm16 Sham 525	RGB(198,113,113)			Bact	RGB(176,23,31)	UNKNOWN	SYBR	None
21	B9	adipoq-cre-prdm16 Sham 526	RGB(0,245,255)			Bact	RGB(176,23,31)	UNKNOWN	SYBR	None
22	B10	adipoq-cre-prdm16 CNV 368	RGB(238,220,130)			Bact	RGB(176,23,31)	UNKNOWN	SYBR	None
23	B11	adipoq-cre-prdm16 CNV 369	RGB(238,238,0)			Bact	RGB(176,23,31)	UNKNOWN	SYBR	None
24	B12	adipoq-cre-prdm16 CNV 371	RGB(142,142,56)			Bact	RGB(176,23,31)	UNKNOWN	SYBR	None
25	C1	adipoq-cre Sham 382	RGB(176,23,31)			TNFa	RGB(0,0,255)	UNKNOWN	SYBR	None
26	C2	adipoq-cre Sham 386	RGB(0,0,255)			TNFa	RGB(0,0,255)	UNKNOWN	SYBR	None
27	C3	adipoq-cre Sham 489	RGB(0,139,69)			TNFa	RGB(0,0,255)	UNKNOWN	SYBR	None
28	C4	adipoq-cre CNV 476	RGB(255,127,0)			TNFa	RGB(0,0,255)	UNKNOWN	SYBR	None
29	C5	adipoq-cre CNV 530	RGB(139,137,112)			TNFa	RGB(0,0,255)	UNKNOWN	SYBR	None
30	C6	adipoq-cre CNV 531	RGB(238,121,66)			TNFa	RGB(0,0,255)	UNKNOWN	SYBR	None
31	C7	adipoq-cre-prdm16 Sham 524	RGB(142,56,142)			TNFa	RGB(0,0,255)	UNKNOWN	SYBR	None
32	C8	adipoq-cre-prdm16 Sham 525	RGB(198,113,113)			TNFa	RGB(0,0,255)	UNKNOWN	SYBR	None
33	C9	adipoq-cre-prdm16 Sham 526	RGB(0,245,255)			TNFa	RGB(0,0,255)	UNKNOWN	SYBR	None
34	C10	adipoq-cre-prdm16 CNV 368	RGB(238,220,130)			TNFa	RGB(0,0,255)	UNKNOWN	SYBR	None
35	C11	adipoq-cre-prdm16 CNV 369	RGB(238,238,0)			TNFa	RGB(0,0,255)	UNKNOWN	SYBR	None
36	C12	adipoq-cre-prdm16 CNV 371	RGB(142,142,56)			TNFa	RGB(0,0,255)	UNKNOWN	SYBR	None
37	D1	adipoq-cre Sham 382	RGB(176,23,31)			TNFa	RGB(0,0,255)	UNKNOWN	SYBR	None
38	D2	adipoq-cre Sham 386	RGB(0,0,255)			TNFa	RGB(0,0,255)	UNKNOWN	SYBR	None
39	D3	adipoq-cre Sham 489	RGB(0,139,69)			TNFa	RGB(0,0,255)	UNKNOWN	SYBR	None
40	D4	adipoq-cre CNV 476	RGB(255,127,0)			TNFa	RGB(0,0,255)	UNKNOWN	SYBR	None
41	D5	adipoq-cre CNV 530	RGB(139,137,112)			TNFa	RGB(0,0,255)	UNKNOWN	SYBR	None
42	D6	adipoq-cre CNV 531	RGB(238,121,66)			TNFa	RGB(0,0,255)	UNKNOWN	SYBR	None
43	D7	adipoq-cre-prdm16 Sham 524	RGB(142,56,142)			TNFa	RGB(0,0,255)	UNKNOWN	SYBR	None
44	D8	adipoq-cre-prdm16 Sham 525	RGB(198,113,113)			TNFa	RGB(0,0,255)	UNKNOWN	SYBR	None
45	D9	adipoq-cre-prdm16 Sham 526	RGB(0,245,255)			TNFa	RGB(0,0,255)	UNKNOWN	SYBR	None
46	D10	adipoq-cre-prdm16 CNV 368	RGB(238,220,130)			TNFa	RGB(0,0,255)	UNKNOWN	SYBR	None
47	D11	adipoq-cre-prdm16 CNV 369	RGB(238,238,0)			TNFa	RGB(0,0,255)	UNKNOWN	SYBR	None
48	D12	adipoq-cre-prdm16 CNV 371	RGB(142,142,56)			TNFa	RGB(0,0,255)	UNKNOWN	SYBR	None
49	E1
50	E2
51	E3
52	E4
53	E5
54	E6
55	E7
56	E8
57	E9
58	E10
59	E11
60	E12
61	F1	H2O	RGB(238,44,44)			Bact	RGB(176,23,31)	UNKNOWN	SYBR	None
62	F2
63	F3
64	F4
65	F5
66	F6
67	F7
68	F8
69	F9
70	F10
71	F11
72	F12
73	G1
74	G2	H2O	RGB(238,44,44)			TNFa	RGB(0,0,255)	UNKNOWN	SYBR	None
75	G3
76	G4
77	G5
78	G6
79	G7
80	G8
81	G9
82	G10
83	G11
84	G12
85	H1
86	H2
87	H3
88	H4
89	H5
90	H6
91	H7
92	H8
93	H9
94	H10
95	H11
96	H12

## Sheet: Amplification Data
Block Type	96-Well Block (0.2mL)
Calibration Background is expired	No
Calibration Background performed on	11-24-2020
Calibration Normalization FAM-ROX is expired	No
Calibration Normalization FAM-ROX performed on	11-24-2020
Calibration Normalization VIC-ROX is expired	No
Calibration Normalization VIC-ROX performed on	11-24-2020
Calibration Pure Dye CY3 is expired	Yes
Calibration Pure Dye CY3 performed on	03-26-2020
Calibration Pure Dye CY5 is expired	Yes
Calibration Pure Dye CY5 performed on	03-26-2020
Calibration Pure Dye FAM is expired	No
Calibration Pure Dye FAM performed on	11-24-2020
Calibration Pure Dye NED is expired	No
Calibration Pure Dye NED performed on	09-15-2020
Calibration Pure Dye ROX is expired	No
Calibration Pure Dye ROX performed on	11-24-2020
Calibration Pure Dye SYBR is expired	No
Calibration Pure Dye SYBR performed on	11-24-2020
Calibration Pure Dye TAMRA is expired	No
Calibration Pure Dye TAMRA performed on	11-24-2020
Calibration Pure Dye VIC is expired	No
Calibration Pure Dye VIC performed on	11-24-2020
Calibration ROI is expired	No
Calibration ROI performed on	11-24-2020
Calibration Uniformity is expired	No
Calibration Uniformity performed on	11-24-2020
Chemistry	SYBR_GREEN
Date Created	2021-06-26 16:20:02 PM EDT
Experiment Barcode
Experiment Comment
Experiment File Name	D:\Users\abi2\Desktop\2021-06-26 adipoq-cre and adipoq-cre-prdm16 sham and CNV choro 7 days TNFa n7-9.eds
Experiment Name	2021-06-26 adipoq-cre and adipoq-cre-prdm16 sham and CNV choro 7 days TNFa n7-9
Experiment Run End Time	2021-06-26 19:11:13 PM EDT
Experiment Type	Comparative Cт (ΔΔCт)
Instrument Name	278870006
Instrument Serial Number	278870006
Instrument Type	QuantStudio(TM) 7 Flex System
Passive Reference	ROX
Quantification Cycle Method	Ct
Signal Smoothing On	true
Stage/ Cycle where Analysis is performed	Stage 2, Step 2
User Name
Well	Cycle	Target Name	Rn	Delta Rn
1	1	Bact	0.521044	0.00539248
1	2	Bact	0.519604	0.00378751
1	3	Bact	0.516847	0.000866055
1	4	Bact	0.515508	-0.000637344
1	5	Bact	0.516868	0.000558154
1	6	Bact	0.51622	-0.000254487
1	7	Bact	0.515723	-0.000916627
1	8	Bact	0.516657	-0.0001476
1	9	Bact	0.517143	0.000174631
1	10	Bact	0.517973	0.000839886
1	11	Bact	0.516808	-0.000489766
1	12	Bact	0.516639	-0.000823782
1	13	Bact	0.517673	4.55e-05
1	14	Bact	0.518577	0.000785381
1	15	Bact	0.522793	0.00483606
1	16	Bact	0.530424	0.0123032
1	17	Bact	0.54243	0.0241438
1	18	Bact	0.564611	0.0461603
1	19	Bact	0.608688	0.0900728
1	20	Bact	0.69325	0.17447
1	21	Bact	0.852548	0.333604
1	22	Bact	1.13272	0.61361
1	23	Bact	1.5733	1.05402
1	24	Bact	2.1615	1.64207
1	25	Bact	2.769	2.2494
1	26	Bact	3.24146	2.72169
1	27	Bact	3.57396	3.05402
1	28	Bact	3.82633	3.30623
1	29	Bact	3.98709	3.46683
1	30	Bact	4.10639	3.58597
1	31	Bact	4.20133	3.68074
1	32	Bact	4.2736	3.75285
1	33	Bact	4.32922	3.8083
1	34	Bact	4.36453	3.84344
1	35	Bact	4.40146	3.88021
1	36	Bact	4.43491	3.9135
1	37	Bact	4.45524	3.93366
1	38	Bact	4.46224	3.9405
1	39	Bact	4.46734	3.94543
1	40	Bact	4.47539	3.95332
2	1	Bact	0.468543	0.00643275
2	2	Bact	0.46802	0.00529342
2	3	Bact	0.466253	0.00290936
2	4	Bact	0.46501	0.00105038
2	5	Bact	0.464501	-7.53955e-05
2	6	Bact	0.464183	-0.00100928
2	7	Bact	0.464242	-0.00156741
2	8	Bact	0.465453	-0.000972607
2	9	Bact	0.465802	-0.00123984
2	10	Bact	0.466336	-0.00132274
2	11	Bact	0.466691	-0.00158434
2	12	Bact	0.467609	-0.0012822
2	13	Bact	0.471369	0.00186112
2	14	Bact	0.473358	0.00323295
2	15	Bact	0.479979	0.0092381
2	16	Bact	0.49234	0.0209819
2	17	Bact	0.516539	0.0445648
2	18	Bact	0.563156	0.0905659
2	19	Bact	0.652058	0.178851
2	20	Bact	0.815384	0.341561
2	21	Bact	1.10636	0.631919
2	22	Bact	1.57193	1.09688
2	23	Bact	2.19436	1.71869
2	24	Bact	2.84191	2.36562
2	25	Bact	3.34303	2.86612
2	26	Bact	3.69641	3.21888
2	27	Bact	3.95416	3.47603
2	28	Bact	4.14314	3.66439
2	29	Bact	4.26225	3.78288
2	30	Bact	4.35391	3.87393
2	31	Bact	4.43578	3.95518
2	32	Bact	4.49738	4.01616
2	33	Bact	4.54922	4.06739
2	34	Bact	4.57461	4.09215
2	35	Bact	4.6024	4.11933
2	36	Bact	4.62385	4.14016
2	37	Bact	4.63996	4.15566
2	38	Bact	4.6457	4.16078
2	39	Bact	4.64936	4.16383
2	40	Bact	4.64966	4.16351
3	1	Bact	0.464194	0.00635817
3	2	Bact	0.462927	0.00450025
3	3	Bact	0.461954	0.00293649
3	4	Bact	0.461206	0.0015977
3	5	Bact	0.459714	-0.00048525
3	6	Bact	0.459137	-0.00165285
3	7	Bact	0.459208	-0.00217297
3	8	Bact	0.460917	-0.00105435
3	9	Bact	0.461485	-0.00107712
3	10	Bact	0.462465	-0.000687586
3	11	Bact	0.463289	-0.000454688
3	12	Bact	0.463911	-0.000423433
3	13	Bact	0.466121	0.00119545
3	14	Bact	0.467795	0.00227861
3	15	Bact	0.474612	0.00850508
3	16	Bact	0.486387	0.0196889
3	17	Bact	0.507609	0.0403204
3	18	Bact	0.548889	0.0810091
3	19	Bact	0.628842	0.160372
3	20	Bact	0.775873	0.306811
3	21	Bact	1.04078	0.571126
3	22	Bact	1.47358	1.00333
3	23	Bact	2.07736	1.60652
3	24	Bact	2.73627	2.26484
3	25	Bact	3.26706	2.79504
3	26	Bact	3.64675	3.17415
3	27	Bact	3.9209	3.4477
3	28	Bact	4.12399	3.6502
3	29	Bact	4.25155	3.77717
3	30	Bact	4.35064	3.87568
3	31	Bact	4.42909	3.95353
3	32	Bact	4.49788	4.02173
3	33	Bact	4.55634	4.0796
3	34	Bact	4.58595	4.10862
3	35	Bact	4.62252	4.1446
3	36	Bact	4.65312	4.17461
3	37	Bact	4.66758	4.18848
3	38	Bact	4.66561	4.18591
3	39	Bact	4.67381	4.19352
3	40	Bact	4.6844	4.20353
4	1	Bact	0.466329	0.00561316
4	2	Bact	0.466291	0.00466162
4	3	Bact	0.464518	0.00197535
4	4	Bact	0.464448	0.000992397
4	5	Bact	0.464182	-0.0001871
4	6	Bact	0.464754	-0.00052796
4	7	Bact	0.464875	-0.00132131
4	8	Bact	0.466653	-0.000455978
4	9	Bact	0.467124	-0.000898344
4	10	Bact	0.467757	-0.00117921
4	11	Bact	0.468637	-0.00121254
4	12	Bact	0.469592	-0.00117095
4	13	Bact	0.473104	0.00142789
4	14	Bact	0.475147	0.00255775
4	15	Bact	0.482812	0.00930919
4	16	Bact	0.4975	0.0230838
4	17	Bact	0.524608	0.0492778
4	18	Bact	0.578555	0.102312
4	19	Bact	0.680027	0.202871
4	20	Bact	0.864834	0.386764
4	21	Bact	1.18476	0.705778
4	22	Bact	1.67834	1.19844
4	23	Bact	2.30495	1.82414
4	24	Bact	2.91042	2.4287
4	25	Bact	3.35657	2.87393
4	26	Bact	3.674	3.19045
4	27	Bact	3.90676	3.42229
4	28	Bact	4.08153	3.59616
4	29	Bact	4.17799	3.6917
4	30	Bact	4.26033	3.77312
4	31	Bact	4.33097	3.84285
4	32	Bact	4.38762	3.89859
4	33	Bact	4.43285	3.9429
4	34	Bact	4.45236	3.9615
4	35	Bact	4.47889	3.98712
4	36	Bact	4.49471	4.00202
4	37	Bact	4.50877	4.01517
4	38	Bact	4.51033	4.01582
4	39	Bact	4.51035	4.01493
4	40	Bact	4.51206	4.01572
5	1	Bact	0.458776	0.00468318
5	2	Bact	0.457816	0.00250505
5	3	Bact	0.457546	0.0010174
5	4	Bact	0.459327	0.00157988
5	5	Bact	0.459787	0.00082137
5	6	Bact	0.459009	-0.00117477
5	7	Bact	0.459478	-0.00192383
5	8	Bact	0.462473	-0.000146959
5	9	Bact	0.463011	-0.000827622
5	10	Bact	0.463366	-0.00169026
5	11	Bact	0.466082	-0.000193115
5	12	Bact	0.467301	-0.000191811
5	13	Bact	0.469938	0.00122632
5	14	Bact	0.471433	0.00150339
5	15	Bact	0.477865	0.0067173
5	16	Bact	0.492298	0.0199316
5	17	Bact	0.517527	0.0439419
5	18	Bact	0.56555	0.0907475
5	19	Bact	0.657074	0.181053
5	20	Bact	0.826919	0.34968
5	21	Bact	1.12761	0.649153
5	22	Bact	1.60804	1.12836
5	23	Bact	2.25245	1.77155
5	24	Bact	2.92212	2.44
5	25	Bact	3.44035	2.95701
5	26	Bact	3.80891	3.32436
5	27	Bact	4.07302	3.58725
5	28	Bact	4.26955	3.78256
5	29	Bact	4.39152	3.90332
5	30	Bact	4.48428	3.99486
5	31	Bact	4.56626	4.07562
5	32	Bact	4.6245	4.13264
5	33	Bact	4.67256	4.17948
5	34	Bact	4.69973	4.20544
5	35	Bact	4.72884	4.23332
5	36	Bact	4.75314	4.2564
5	37	Bact	4.76627	4.26832
5	38	Bact	4.76558	4.26641
5	39	Bact	4.77381	4.27343
5	40	Bact	4.77502	4.27341
6	1	Bact	0.43488	0.00582359
6	2	Bact	0.434104	0.00392608
6	3	Bact	0.432282	0.000982063
6	4	Bact	0.43425	0.00182848
6	5	Bact	0.434607	0.00106456
6	6	Bact	0.433778	-0.000885999
6	7	Bact	0.433961	-0.0018245
6	8	Bact	0.436179	-0.000727893
6	9	Bact	0.436857	-0.00117153
6	10	Bact	0.437992	-0.00115883
6	11	Bact	0.439238	-0.00103399
6	12	Bact	0.440283	-0.0011109
6	13	Bact	0.44389	0.00137503
6	14	Bact	0.4463	0.00266351
6	15	Bact	0.455485	0.0107264
6	16	Bact	0.471384	0.0255041
6	17	Bact	0.500383	0.0533816
6	18	Bact	0.555601	0.107478
6	19	Bact	0.659629	0.210385
6	20	Bact	0.849863	0.399497
6	21	Bact	1.18142	0.729932
6	22	Bact	1.6946	1.24199
6	23	Bact	2.34444	1.8907
6	24	Bact	2.97122	2.51637
6	25	Bact	3.43359	2.97762
6	26	Bact	3.76427	3.30717
6	27	Bact	4.00684	3.54862
6	28	Bact	4.19163	3.73229
6	29	Bact	4.30282	3.84236
6	30	Bact	4.38495	3.92337
6	31	Bact	4.45175	3.98904
6	32	Bact	4.51376	4.04994
6	33	Bact	4.56678	4.10184
6	34	Bact	4.59043	4.12436
6	35	Bact	4.61379	4.1466
6	36	Bact	4.6333	4.16499
6	37	Bact	4.64393	4.1745
6	38	Bact	4.63346	4.16291
6	39	Bact	4.64103	4.16936
6	40	Bact	4.64329	4.1705
7	1	Bact	0.375665	0.0057241
7	2	Bact	0.374634	0.00341203
7	3	Bact	0.3728	0.000296492
7	4	Bact	0.374	0.000215038
7	5	Bact	0.375424	0.000357458
7	6	Bact	0.376196	-0.000151779
7	7	Bact	0.376863	-0.000766516
7	8	Bact	0.379282	0.000370855
7	9	Bact	0.379739	-0.000453453
7	10	Bact	0.380287	-0.00118737
7	11	Bact	0.38286	0.00010399
7	12	Bact	0.385253	0.00121528
7	13	Bact	0.393311	0.00799215
7	14	Bact	0.39924	0.0126394
7	15	Bact	0.413539	0.0256576
7	16	Bact	0.444461	0.0552973
7	17	Bact	0.503718	0.113274
7	18	Bact	0.612458	0.220731
7	19	Bact	0.813317	0.420309
7	20	Bact	1.15781	0.763523
7	21	Bact	1.68343	1.28786
7	22	Bact	2.34298	1.94613
7	23	Bact	2.96805	2.56992
7	24	Bact	3.42204	3.02263
7	25	Bact	3.74539	3.3447
7	26	Bact	3.98322	3.58124
7	27	Bact	4.15589	3.75263
7	28	Bact	4.29824	3.8937
7	29	Bact	4.37634	3.97052
7	30	Bact	4.43845	4.03135
7	31	Bact	4.4905	4.08211
7	32	Bact	4.53676	4.12709
7	33	Bact	4.57065	4.1597
7	34	Bact	4.5843	4.17207
7	35	Bact	4.60419	4.19068
7	36	Bact	4.62018	4.20539
7	37	Bact	4.62623	4.21016
7	38	Bact	4.62231	4.20495
7	39	Bact	4.6319	4.21326
7	40	Bact	4.63418	4.21426
8	1	Bact	0.484508	0.00106909
8	2	Bact	0.485824	0.00143544
8	3	Bact	0.486228	0.00088841
8	4	Bact	0.486859	0.000569516
8	5	Bact	0.486919	-0.000321463
8	6	Bact	0.487314	-0.000877405
8	7	Bact	0.48813	-0.00101117
8	8	Bact	0.491363	0.00127144
8	9	Bact	0.491724	0.000681706
8	10	Bact	0.490864	-0.00112864
8	11	Bact	0.491807	-0.00113679
8	12	Bact	0.492702	-0.00119146
8	13	Bact	0.495638	0.000793578
8	14	Bact	0.497257	0.00146227
8	15	Bact	0.502907	0.0061614
8	16	Bact	0.511972	0.0142759
8	17	Bact	0.52809	0.0294438
8	18	Bact	0.557871	0.0582744
8	19	Bact	0.615026	0.114478
8	20	Bact	0.72261	0.221112
8	21	Bact	0.922429	0.419981
8	22	Bact	1.26782	0.764425
8	23	Bact	1.79426	1.28991
8	24	Bact	2.46152	1.95622
8	25	Bact	3.09868	2.59243
8	26	Bact	3.56829	3.06109
8	27	Bact	3.90313	3.39498
8	28	Bact	4.15623	3.64713
8	29	Bact	4.31349	3.80344
8	30	Bact	4.42967	3.91866
8	31	Bact	4.52302	4.01106
8	32	Bact	4.59782	4.08492
8	33	Bact	4.6591	4.14525
8	34	Bact	4.6902	4.17539
8	35	Bact	4.72315	4.2074
8	36	Bact	4.7544	4.23769
8	37	Bact	4.77446	4.25681
8	38	Bact	4.78316	4.26455
8	39	Bact	4.79465	4.27509
8	40	Bact	4.8016	4.28109
9	1	Bact	0.435175	0.00326822
9	2	Bact	0.436977	0.00403529
9	3	Bact	0.436477	0.00250052
9	4	Bact	0.436446	0.0014349
9	5	Bact	0.436564	0.00051758
9	6	Bact	0.43454	-0.00254113
9	7	Bact	0.43499	-0.00312562
9	8	Bact	0.439456	0.000306109
9	9	Bact	0.440526	0.000341267
9	10	Bact	0.439972	-0.00124753
9	11	Bact	0.441383	-0.000871673
9	12	Bact	0.442459	-0.000830435
9	13	Bact	0.445742	0.00141841
9	14	Bact	0.447456	0.0020976
9	15	Bact	0.454026	0.00763266
9	16	Bact	0.467601	0.0201733
9	17	Bact	0.492605	0.0441424
9	18	Bact	0.539609	0.0901113
9	19	Bact	0.631155	0.180623
9	20	Bact	0.798034	0.346467
9	21	Bact	1.09457	0.641966
9	22	Bact	1.57112	1.11749
9	23	Bact	2.21208	1.75741
9	24	Bact	2.87852	2.42282
9	25	Bact	3.39054	2.9338
9	26	Bact	3.75269	3.29491
9	27	Bact	4.01894	3.56013
9	28	Bact	4.21422	3.75438
9	29	Bact	4.33036	3.86948
9	30	Bact	4.42391	3.962
9	31	Bact	4.50429	4.04134
9	32	Bact	4.56625	4.10227
9	33	Bact	4.62019	4.15517
9	34	Bact	4.64625	4.1802
9	35	Bact	4.67435	4.20727
9	36	Bact	4.70175	4.23363
9	37	Bact	4.71632	4.24716
9	38	Bact	4.71973	4.24953
9	39	Bact	4.7261	4.25487
9	40	Bact	4.73615	4.26389
10	1	Bact	0.453848	0.00147759
10	2	Bact	0.452442	-0.000385455
10	3	Bact	0.453349	6.45457e-05
10	4	Bact	0.454571	0.000830153
10	5	Bact	0.454475	0.000277066
10	6	Bact	0.454394	-0.000261327
10	7	Bact	0.45443	-0.000682508
10	8	Bact	0.456317	0.000748316
10	9	Bact	0.456755	0.000728721
10	10	Bact	0.45579	-0.000692745
10	11	Bact	0.454646	-0.00229368
10	12	Bact	0.455245	-0.00215196
10	13	Bact	0.459039	0.00118547
10	14	Bact	0.460558	0.00224794
10	15	Bact	0.46551	0.00674289
10	16	Bact	0.47951	0.0202853
10	17	Bact	0.503541	0.0438594
10	18	Bact	0.550857	0.0907187
10	19	Bact	0.642284	0.181689
10	20	Bact	0.811131	0.350079
10	21	Bact	1.10772	0.646209
10	22	Bact	1.58223	1.12027
10	23	Bact	2.21928	1.75685
10	24	Bact	2.87853	2.41565
10	25	Bact	3.3829	2.91956
10	26	Bact	3.73804	3.27425
10	27	Bact	3.9992	3.53495
10	28	Bact	4.19998	3.73527
10	29	Bact	4.32325	3.85809
10	30	Bact	4.41118	3.94555
10	31	Bact	4.49282	4.02674
10	32	Bact	4.55839	4.09185
10	33	Bact	4.61327	4.14628
10	34	Bact	4.63545	4.16801
10	35	Bact	4.66331	4.1954
10	36	Bact	4.68895	4.22059
10	37	Bact	4.70793	4.23911
10	38	Bact	4.7084	4.23912
10	39	Bact	4.71636	4.24662
10	40	Bact	4.72167	4.25148
11	1	Bact	0.441828	0.00259961
11	2	Bact	0.444158	0.00422937
11	3	Bact	0.445074	0.00444582
11	4	Bact	0.443174	0.00184691
11	5	Bact	0.441597	-0.000430295
11	6	Bact	0.440904	-0.00182302
11	7	Bact	0.44103	-0.00239663
11	8	Bact	0.442118	-0.00200858
11	9	Bact	0.442671	-0.00215456
11	10	Bact	0.444402	-0.00112326
11	11	Bact	0.444661	-0.00156377
11	12	Bact	0.445595	-0.00132989
11	13	Bact	0.450153	0.00252861
11	14	Bact	0.452333	0.00400868
11	15	Bact	0.460297	0.011273
11	16	Bact	0.478266	0.0285424
11	17	Bact	0.51199	0.0615672
11	18	Bact	0.577743	0.126621
11	19	Bact	0.697364	0.245541
11	20	Bact	0.913015	0.460493
11	21	Bact	1.27993	0.826712
11	22	Bact	1.82536	1.37144
11	23	Bact	2.46044	2.00582
11	24	Bact	3.01809	2.56277
11	25	Bact	3.41344	2.95742
11	26	Bact	3.70479	3.24807
11	27	Bact	3.92058	3.46316
11	28	Bact	4.08982	3.6317
11	29	Bact	4.18355	3.72473
11	30	Bact	4.24941	3.78989
11	31	Bact	4.31053	3.85031
11	32	Bact	4.36422	3.9033
11	33	Bact	4.41291	3.95129
11	34	Bact	4.42905	3.96673
11	35	Bact	4.4496	3.98658
11	36	Bact	4.47056	4.00685
11	37	Bact	4.48599	4.02158
11	38	Bact	4.48414	4.01903
11	39	Bact	4.49037	4.02455
11	40	Bact	4.49345	4.02693
12	1	Bact	0.527813	-0.004301
12	2	Bact	0.530779	-0.00321375
12	3	Bact	0.538087	0.00221677
12	4	Bact	0.538254	0.000505635
12	5	Bact	0.539183	-0.000443214
12	6	Bact	0.540206	-0.00129884
12	7	Bact	0.54166	-0.00172263
12	8	Bact	0.545899	0.000637472
12	9	Bact	0.546998	-0.000141265
12	10	Bact	0.548302	-0.000715677
12	11	Bact	0.549508	-0.0013879
12	12	Bact	0.551329	-0.00144447
12	13	Bact	0.558446	0.00379412
12	14	Bact	0.562337	0.00580661
12	15	Bact	0.576573	0.0181653
12	16	Bact	0.605766	0.0454799
12	17	Bact	0.658304	0.0961396
12	18	Bact	0.758522	0.19448
12	19	Bact	0.939962	0.374041
12	20	Bact	1.25712	0.689323
12	21	Bact	1.75855	1.18887
12	22	Bact	2.425	1.85344
12	23	Bact	3.09741	2.52397
12	24	Bact	3.60866	3.03334
12	25	Bact	3.97024	3.39305
12	26	Bact	4.23578	3.65671
12	27	Bact	4.43253	3.85158
12	28	Bact	4.59307	4.01025
12	29	Bact	4.67995	4.09524
12	30	Bact	4.74561	4.15903
12	31	Bact	4.80726	4.2188
12	32	Bact	4.86036	4.27002
12	33	Bact	4.90168	4.30947
12	34	Bact	4.91327	4.31918
12	35	Bact	4.93107	4.3351
12	36	Bact	4.95422	4.35637
12	37	Bact	4.96847	4.36874
12	38	Bact	4.9688	4.3672
12	39	Bact	4.97478	4.3713
12	40	Bact	4.97407	4.36871
13	1	Bact	0.476437	0.00760461
13	2	Bact	0.474304	0.00492099
13	3	Bact	0.471054	0.00112023
13	4	Bact	0.472068	0.00158237
13	5	Bact	0.472236	0.00119973
13	6	Bact	0.471787	0.000199134
13	7	Bact	0.470967	-0.00117119
13	8	Bact	0.47125	-0.0014401
13	9	Bact	0.471616	-0.0016253
13	10	Bact	0.472749	-0.00104282
13	11	Bact	0.472422	-0.00192155
13	12	Bact	0.473013	-0.00188165
13	13	Bact	0.476349	0.00090414
13	14	Bact	0.477297	0.00130074
13	15	Bact	0.479324	0.00277628
13	16	Bact	0.48603	0.0089314
13	17	Bact	0.499473	0.0218232
13	18	Bact	0.522762	0.0445613
13	19	Bact	0.568437	0.0896848
13	20	Bact	0.655718	0.176415
13	21	Bact	0.821765	0.341911
13	22	Bact	1.11328	0.632873
13	23	Bact	1.57138	1.09042
13	24	Bact	2.19201	1.7105
13	25	Bact	2.8433	2.36124
13	26	Bact	3.34719	2.86458
13	27	Bact	3.70491	3.22175
13	28	Bact	3.97317	3.48946
13	29	Bact	4.14492	3.66065
13	30	Bact	4.27206	3.78724
13	31	Bact	4.37396	3.8886
13	32	Bact	4.44964	3.96373
13	33	Bact	4.51092	4.02445
13	34	Bact	4.54649	4.05947
13	35	Bact	4.59063	4.10306
13	36	Bact	4.62351	4.13538
13	37	Bact	4.64262	4.15395
13	38	Bact	4.64845	4.15922
13	39	Bact	4.66299	4.17322
13	40	Bact	4.67598	4.18566
14	1	Bact	0.520541	0.00733876
14	2	Bact	0.520427	0.00730604
14	3	Bact	0.516858	0.00381774
14	4	Bact	0.51509	0.0021301
14	5	Bact	0.51387	0.000991067
14	6	Bact	0.509875	-0.00292304
14	7	Bact	0.50905	-0.0036678
14	8	Bact	0.510907	-0.00172939
14	9	Bact	0.511593	-0.000962746
14	10	Bact	0.512058	-0.00041676
14	11	Bact	0.510503	-0.00189125
14	12	Bact	0.51092	-0.00139337
14	13	Bact	0.514394	0.00216068
14	14	Bact	0.516037	0.00388476
14	15	Bact	0.521308	0.00923648
14	16	Bact	0.533181	0.02119
14	17	Bact	0.556448	0.0445382
14	18	Bact	0.600557	0.0887278
14	19	Bact	0.685455	0.173706
14	20	Bact	0.843142	0.331474
14	21	Bact	1.12491	0.613322
14	22	Bact	1.57644	1.06493
14	23	Bact	2.18666	1.67523
14	24	Bact	2.83049	2.31914
14	25	Bact	3.33371	2.82245
14	26	Bact	3.69142	3.18024
14	27	Bact	3.94769	3.43659
14	28	Bact	4.13934	3.62832
14	29	Bact	4.25104	3.7401
14	30	Bact	4.3476	3.83674
14	31	Bact	4.4183	3.90752
14	32	Bact	4.4828	3.9721
14	33	Bact	4.5374	4.02678
14	34	Bact	4.56094	4.0504
14	35	Bact	4.59147	4.08102
14	36	Bact	4.61556	4.10518
14	37	Bact	4.62651	4.11622
14	38	Bact	4.62884	4.11863
14	39	Bact	4.64419	4.13405
14	40	Bact	4.64781	4.13775
15	1	Bact	0.438384	0.00182241
15	2	Bact	0.439681	0.00212807
15	3	Bact	0.439937	0.00139265
15	4	Bact	0.440553	0.00101768
15	5	Bact	0.441118	0.000590925
15	6	Bact	0.440551	-0.000966416
15	7	Bact	0.440735	-0.00177381
15	8	Bact	0.443191	-0.000308988
15	9	Bact	0.443803	-0.000688362
15	10	Bact	0.444618	-0.000864663
15	11	Bact	0.445935	-0.000539421
15	12	Bact	0.446776	-0.000689853
15	13	Bact	0.449543	0.00108608
15	14	Bact	0.451192	0.00174418
15	15	Bact	0.457425	0.00698621
15	16	Bact	0.468314	0.016884
15	17	Bact	0.488775	0.0363537
15	18	Bact	0.528876	0.0754631
15	19	Bact	0.604363	0.149959
15	20	Bact	0.745216	0.289821
15	21	Bact	1.00166	0.545269
15	22	Bact	1.42356	0.966177
15	23	Bact	2.01559	1.55722
15	24	Bact	2.6732	2.21384
15	25	Bact	3.21653	2.75618
15	26	Bact	3.60145	3.14011
15	27	Bact	3.87937	3.41703
15	28	Bact	4.08808	3.62476
15	29	Bact	4.22064	3.75633
15	30	Bact	4.32771	3.8624
15	31	Bact	4.39984	3.93354
15	32	Bact	4.45452	3.98723
15	33	Bact	4.51172	4.04344
15	34	Bact	4.54275	4.07347
15	35	Bact	4.58241	4.11215
15	36	Bact	4.60495	4.1337
15	37	Bact	4.62466	4.15241
15	38	Bact	4.62893	4.1557
15	39	Bact	4.6413	4.16707
15	40	Bact	4.65001	4.17479
16	1	Bact	0.453587	0.00679968
16	2	Bact	0.452882	0.0049946
16	3	Bact	0.45075	0.00176401
16	4	Bact	0.450745	0.000659432
16	5	Bact	0.451928	0.000743607
16	6	Bact	0.451279	-0.001005
16	7	Bact	0.451658	-0.00172516
16	8	Bact	0.454183	-0.000299403
16	9	Bact	0.454869	-0.000713314
16	10	Bact	0.455673	-0.00100816
16	11	Bact	0.456926	-0.000854967
16	12	Bact	0.457944	-0.000935837
16	13	Bact	0.461237	0.00125745
16	14	Bact	0.463196	0.00211735
16	15	Bact	0.470557	0.00837946
16	16	Bact	0.484716	0.0214391
16	17	Bact	0.510722	0.0463456
16	18	Bact	0.561996	0.0965203
16	19	Bact	0.659021	0.192446
16	20	Bact	0.836167	0.368493
16	21	Bact	1.14801	0.679238
16	22	Bact	1.64026	1.17039
16	23	Bact	2.28667	1.81569
16	24	Bact	2.93427	2.4622
16	25	Bact	3.41886	2.94569
16	26	Bact	3.77065	3.29637
16	27	Bact	4.02278	3.54741
16	28	Bact	4.21403	3.73756
16	29	Bact	4.32695	3.84938
16	30	Bact	4.41545	3.93678
16	31	Bact	4.49102	4.01125
16	32	Bact	4.55014	4.06927
16	33	Bact	4.59683	4.11486
16	34	Bact	4.61949	4.13643
16	35	Bact	4.65083	4.16667
16	36	Bact	4.6783	4.19303
16	37	Bact	4.68655	4.20019
16	38	Bact	4.68129	4.19383
16	39	Bact	4.69325	4.20469
16	40	Bact	4.7075	4.21784
17	1	Bact	0.430644	0.00338748
17	2	Bact	0.431531	0.00335867
17	3	Bact	0.430386	0.0012975
17	4	Bact	0.431114	0.00110923
17	5	Bact	0.431201	0.00028017
17	6	Bact	0.430653	-0.00118323
17	7	Bact	0.431065	-0.00168735
17	8	Bact	0.433757	8.88256e-05
17	9	Bact	0.434443	-0.00014168
17	10	Bact	0.435023	-0.000477358
17	11	Bact	0.435345	-0.00107187
17	12	Bact	0.4361	-0.00123294
17	13	Bact	0.439406	0.00115732
17	14	Bact	0.441026	0.00186138
17	15	Bact	0.446797	0.00671658
17	16	Bact	0.458938	0.0179407
17	17	Bact	0.482072	0.0401595
17	18	Bact	0.526955	0.0841259
17	19	Bact	0.612872	0.169127
17	20	Bact	0.771188	0.326527
17	21	Bact	1.05473	0.609155
17	22	Bact	1.51092	1.06443
17	23	Bact	2.13464	1.68724
17	24	Bact	2.79721	2.34889
17	25	Bact	3.31776	2.86852
17	26	Bact	3.68727	3.23712
17	27	Bact	3.95251	3.50144
17	28	Bact	4.15838	3.70639
17	29	Bact	4.28279	3.82989
17	30	Bact	4.37551	3.92169
17	31	Bact	4.45385	3.99912
17	32	Bact	4.52042	4.06477
17	33	Bact	4.57285	4.11628
17	34	Bact	4.59543	4.13794
17	35	Bact	4.62673	4.16832
17	36	Bact	4.65617	4.19685
17	37	Bact	4.66656	4.20633
17	38	Bact	4.66542	4.20427
17	39	Bact	4.67593	4.21386
17	40	Bact	4.68551	4.22253
18	1	Bact	0.41692	0.00361989
18	2	Bact	0.41562	0.000928246
18	3	Bact	0.416701	0.000617445
18	4	Bact	0.41855	0.00107542
18	5	Bact	0.419772	0.000906125
18	6	Bact	0.419444	-0.000813342
18	7	Bact	0.420211	-0.00143826
18	8	Bact	0.423145	0.000104347
18	9	Bact	0.424117	-0.000315412
18	10	Bact	0.424956	-0.000867879
18	11	Bact	0.426108	-0.00110668
18	12	Bact	0.427245	-0.0013619
18	13	Bact	0.431338	0.0013396
18	14	Bact	0.43325	0.00186052
18	15	Bact	0.440403	0.00762147
18	16	Bact	0.457601	0.0234286
18	17	Bact	0.488786	0.0532216
18	18	Bact	0.546173	0.109218
18	19	Bact	0.657107	0.21876
18	20	Bact	0.857595	0.417857
18	21	Bact	1.20133	0.760201
18	22	Bact	1.72777	1.28525
18	23	Bact	2.38239	1.93847
18	24	Bact	2.98979	2.54448
18	25	Bact	3.43369	2.98699
18	26	Bact	3.75754	3.30945
18	27	Bact	3.99807	3.54859
18	28	Bact	4.17869	3.72782
18	29	Bact	4.28479	3.83253
18	30	Bact	4.36896	3.9153
18	31	Bact	4.43876	3.98371
18	32	Bact	4.49806	4.04162
18	33	Bact	4.54784	4.09002
18	34	Bact	4.57103	4.11181
18	35	Bact	4.59732	4.13671
18	36	Bact	4.61924	4.15724
18	37	Bact	4.62927	4.16587
18	38	Bact	4.631	4.16621
18	39	Bact	4.6387	4.17252
18	40	Bact	4.63829	4.17072
19	1	Bact	0.39277	0.00452388
19	2	Bact	0.392343	0.0026357
19	3	Bact	0.393618	0.00244939
19	4	Bact	0.393607	0.000976981
19	5	Bact	0.393878	-0.000213582
19	6	Bact	0.394218	-0.00133599
19	7	Bact	0.395113	-0.00190186
19	8	Bact	0.398753	0.000276487
19	9	Bact	0.399392	-0.000546137
19	10	Bact	0.399402	-0.00199768
19	11	Bact	0.401316	-0.00154473
19	12	Bact	0.403392	-0.000930319
19	13	Bact	0.410552	0.00476745
19	14	Bact	0.415587	0.00834141
19	15	Bact	0.429591	0.0208835
19	16	Bact	0.457607	0.0474383
19	17	Bact	0.511952	0.100321
19	18	Bact	0.613236	0.200144
19	19	Bact	0.798701	0.384148
19	20	Bact	1.11806	0.702044
19	21	Bact	1.61933	1.20185
19	22	Bact	2.27225	1.85331
19	23	Bact	2.91942	2.49902
19	24	Bact	3.39589	2.97403
19	25	Bact	3.73563	3.31231
19	26	Bact	3.98638	3.56159
19	27	Bact	4.16083	3.73458
19	28	Bact	4.30234	3.87464
19	29	Bact	4.38537	3.9562
19	30	Bact	4.45372	4.02309
19	31	Bact	4.5052	4.07311
19	32	Bact	4.55141	4.11786
19	33	Bact	4.5955	4.16048
19	34	Bact	4.60835	4.17187
19	35	Bact	4.63044	4.1925
19	36	Bact	4.65204	4.21264
19	37	Bact	4.66163	4.22077
19	38	Bact	4.65466	4.21234
19	39	Bact	4.65795	4.21416
19	40	Bact	4.66279	4.21754
20	1	Bact	0.422288	0.00127858
20	2	Bact	0.421496	-0.000554095
20	3	Bact	0.424198	0.00110726
20	4	Bact	0.426285	0.00215245
20	5	Bact	0.426193	0.0010198
20	6	Bact	0.424868	-0.00134639
20	7	Bact	0.425127	-0.00212836
20	8	Bact	0.427723	-0.000573159
20	9	Bact	0.428758	-0.000579903
20	10	Bact	0.430569	0.000190926
20	11	Bact	0.430064	-0.00135532
20	12	Bact	0.430433	-0.00202775
20	13	Bact	0.43341	-9.16251e-05
20	14	Bact	0.43475	0.000207075
20	15	Bact	0.439009	0.003425
20	16	Bact	0.446878	0.0102529
20	17	Bact	0.461808	0.0241426
20	18	Bact	0.489807	0.0511004
20	19	Bact	0.545335	0.105588
20	20	Bact	0.649962	0.209173
20	21	Bact	0.845487	0.403657
20	22	Bact	1.18192	0.739053
20	23	Bact	1.70117	1.25726
20	24	Bact	2.3637	1.91874
20	25	Bact	3.00185	2.55586
20	26	Bact	3.47597	3.02893
20	27	Bact	3.81592	3.36785
20	28	Bact	4.06644	3.61732
20	29	Bact	4.22628	3.77613
20	30	Bact	4.34682	3.89562
20	31	Bact	4.43651	3.98427
20	32	Bact	4.51485	4.06157
20	33	Bact	4.58436	4.13004
20	34	Bact	4.61711	4.16175
20	35	Bact	4.6489	4.1925
20	36	Bact	4.67797	4.22052
20	37	Bact	4.69833	4.23984
20	38	Bact	4.70709	4.24757
20	39	Bact	4.71544	4.25487
20	40	Bact	4.72112	4.25951
21	1	Bact	0.442551	0.00525773
21	2	Bact	0.440489	0.00213816
21	3	Bact	0.440276	0.000867043
21	4	Bact	0.44145	0.000984506
21	5	Bact	0.441462	-6.14536e-05
21	6	Bact	0.442363	-0.000217784
21	7	Bact	0.443115	-0.000522769
21	8	Bact	0.44501	0.000314033
21	9	Bact	0.44528	-0.000472795
21	10	Bact	0.4452	-0.00161019
21	11	Bact	0.446239	-0.00162919
21	12	Bact	0.44741	-0.00151566
21	13	Bact	0.451394	0.00141163
21	14	Bact	0.453493	0.00245263
21	15	Bact	0.460495	0.00839723
21	16	Bact	0.473246	0.0200912
21	17	Bact	0.498062	0.0438495
21	18	Bact	0.545137	0.0898676
21	19	Bact	0.636179	0.179852
21	20	Bact	0.80187	0.344485
21	21	Bact	1.09582	0.637376
21	22	Bact	1.57235	1.11285
21	23	Bact	2.21299	1.75243
21	24	Bact	2.88214	2.42052
21	25	Bact	3.39912	2.93645
21	26	Bact	3.76879	3.30506
21	27	Bact	4.03208	3.5673
21	28	Bact	4.23468	3.76883
21	29	Bact	4.36231	3.89541
21	30	Bact	4.46227	3.99431
21	31	Bact	4.53338	4.06436
21	32	Bact	4.59534	4.12527
21	33	Bact	4.64836	4.17723
21	34	Bact	4.67239	4.2002
21	35	Bact	4.70111	4.22786
21	36	Bact	4.72065	4.24635
21	37	Bact	4.73663	4.26127
21	38	Bact	4.74715	4.27073
21	39	Bact	4.75508	4.27761
21	40	Bact	4.75832	4.27978
22	1	Bact	0.425056	-0.000541624
22	2	Bact	0.425325	-0.000752726
22	3	Bact	0.428114	0.00155533
22	4	Bact	0.427995	0.000956592
22	5	Bact	0.427562	4.33472e-05
22	6	Bact	0.427138	-0.000861046
22	7	Bact	0.42736	-0.00111944
22	8	Bact	0.429027	6.71531e-05
22	9	Bact	0.429339	-0.000100974
22	10	Bact	0.429208	-0.0007125
22	11	Bact	0.428225	-0.00217598
22	12	Bact	0.428814	-0.00206662
22	13	Bact	0.432634	0.00127292
22	14	Bact	0.434983	0.00314122
22	15	Bact	0.442798	0.0104763
22	16	Bact	0.454362	0.0215596
22	17	Bact	0.479119	0.0458368
22	18	Bact	0.525612	0.0918488
22	19	Bact	0.616148	0.181904
22	20	Bact	0.78196	0.347236
22	21	Bact	1.07382	0.63862
22	22	Bact	1.53839	1.10271
22	23	Bact	2.15496	1.7188
22	24	Bact	2.78269	2.34605
22	25	Bact	3.25759	2.82046
22	26	Bact	3.59644	3.15884
22	27	Bact	3.84692	3.40884
22	28	Bact	4.03836	3.5998
22	29	Bact	4.15867	3.71962
22	30	Bact	4.25187	3.81234
22	31	Bact	4.32646	3.88645
22	32	Bact	4.3869	3.94641
22	33	Bact	4.43796	3.99699
22	34	Bact	4.4617	4.02025
22	35	Bact	4.49331	4.05138
22	36	Bact	4.5214	4.079
22	37	Bact	4.54001	4.09712
22	38	Bact	4.55115	4.10779
22	39	Bact	4.55485	4.111
22	40	Bact	4.55962	4.11529
23	1	Bact	0.473531	0.00457864
23	2	Bact	0.474666	0.0047122
23	3	Bact	0.474401	0.00344671
23	4	Bact	0.473426	0.00147106
23	5	Bact	0.47293	-2.54798e-05
23	6	Bact	0.472562	-0.00139477
23	7	Bact	0.472738	-0.00221924
23	8	Bact	0.475163	-0.0007945
23	9	Bact	0.475685	-0.00127356
23	10	Bact	0.476011	-0.00194768
23	11	Bact	0.476971	-0.0019885
23	12	Bact	0.478342	-0.00161873
23	13	Bact	0.483387	0.0024262
23	14	Bact	0.48588	0.0039185
23	15	Bact	0.494404	0.0114414
23	16	Bact	0.512514	0.0285505
23	17	Bact	0.546578	0.0616145
23	18	Bact	0.611181	0.125216
23	19	Bact	0.733057	0.246092
23	20	Bact	0.955413	0.467447
23	21	Bact	1.33703	0.848063
23	22	Bact	1.91593	1.42596
23	23	Bact	2.62359	2.13262
23	24	Bact	3.26281	2.77084
23	25	Bact	3.72231	3.22934
23	26	Bact	4.05743	3.56346
23	27	Bact	4.29709	3.80212
23	28	Bact	4.48916	3.99319
23	29	Bact	4.59524	4.09827
23	30	Bact	4.67226	4.17429
23	31	Bact	4.74725	4.24827
23	32	Bact	4.80752	4.30755
23	33	Bact	4.86002	4.35905
23	34	Bact	4.88332	4.38135
23	35	Bact	4.90526	4.40229
23	36	Bact	4.92607	4.42209
23	37	Bact	4.9434	4.43842
23	38	Bact	4.94276	4.43678
23	39	Bact	4.95186	4.44488
23	40	Bact	4.95607	4.44809
24	1	Bact	0.530433	0.00357349
24	2	Bact	0.531865	0.00463322
24	3	Bact	0.531143	0.00353907
24	4	Bact	0.528926	0.000948601
24	5	Bact	0.52833	-1.93655e-05
24	6	Bact	0.527088	-0.00163404
24	7	Bact	0.526869	-0.00222632
24	8	Bact	0.527895	-0.00157239
24	9	Bact	0.528286	-0.00155419
24	10	Bact	0.52918	-0.00103264
24	11	Bact	0.529703	-0.000882962
24	12	Bact	0.530924	-3.43583e-05
24	13	Bact	0.535799	0.00446861
24	14	Bact	0.538565	0.00686145
24	15	Bact	0.548935	0.0168589
24	16	Bact	0.571236	0.0387874
24	17	Bact	0.611392	0.0785706
24	18	Bact	0.689677	0.156483
24	19	Bact	0.837952	0.304386
24	20	Bact	1.1032	0.56926
24	21	Bact	1.5444	1.01009
24	22	Bact	2.1837	1.64901
24	23	Bact	2.91536	2.3803
24	24	Bact	3.53185	2.99642
24	25	Bact	3.97087	3.43507
24	26	Bact	4.28814	3.75197
24	27	Bact	4.5218	3.98525
24	28	Bact	4.70653	4.16961
24	29	Bact	4.81176	4.27447
24	30	Bact	4.89323	4.35557
24	31	Bact	4.95771	4.41967
24	32	Bact	5.01656	4.47815
24	33	Bact	5.06606	4.52727
24	34	Bact	5.08115	4.542
24	35	Bact	5.11108	4.57155
24	36	Bact	5.14189	4.60199
24	37	Bact	5.14939	4.60912
24	38	Bact	5.14164	4.60099
24	39	Bact	5.1489	4.60788
24	40	Bact	5.15577	4.61438
25	1	TNFa	0.522193	0.00265492
25	2	TNFa	0.521534	0.00148932
25	3	TNFa	0.521515	0.000964466
25	4	TNFa	0.522119	0.00106093
25	5	TNFa	0.522121	0.000557057
25	6	TNFa	0.521797	-0.000273987
25	7	TNFa	0.522041	-0.000535747
25	8	TNFa	0.523541	0.000457231
25	9	TNFa	0.523825	0.000235049
25	10	TNFa	0.523889	-0.000207492
25	11	TNFa	0.524289	-0.000314517
25	12	TNFa	0.524443	-0.000666757
25	13	TNFa	0.524964	-0.000652368
25	14	TNFa	0.525227	-0.000896425
25	15	TNFa	0.526396	-0.000233717
25	16	TNFa	0.527657	0.000521081
25	17	TNFa	0.52766	1.7505e-05
25	18	TNFa	0.527545	-0.000604207
25	19	TNFa	0.528003	-0.000653178
25	20	TNFa	0.527947	-0.0012157
25	21	TNFa	0.528337	-0.00133233
25	22	TNFa	0.529462	-0.000713367
25	23	TNFa	0.531009	0.000326878
25	24	TNFa	0.532288	0.0010992
25	25	TNFa	0.534756	0.00306039
25	26	TNFa	0.539272	0.00706996
25	27	TNFa	0.550614	0.0179058
25	28	TNFa	0.572736	0.0395215
25	29	TNFa	0.608887	0.0751654
25	30	TNFa	0.683536	0.149308
25	31	TNFa	0.823494	0.28876
25	32	TNFa	1.07498	0.539737
25	33	TNFa	1.48961	0.953859
25	34	TNFa	2.08485	1.5486
25	35	TNFa	2.74801	2.21124
25	36	TNFa	3.22863	2.69136
25	37	TNFa	3.57085	3.03308
25	38	TNFa	3.87329	3.33501
25	39	TNFa	4.12302	3.58423
25	40	TNFa	4.28762	3.74832
26	1	TNFa	0.485223	0.00277351
26	2	TNFa	0.485733	0.00280584
26	3	TNFa	0.485233	0.00182961
26	4	TNFa	0.485046	0.00116553
26	5	TNFa	0.484742	0.00038411
26	6	TNFa	0.483113	-0.00172247
26	7	TNFa	0.48346	-0.00185196
26	8	TNFa	0.48666	0.000870724
26	9	TNFa	0.487478	0.00121193
26	10	TNFa	0.487654	0.00091069
26	11	TNFa	0.486534	-0.000686654
26	12	TNFa	0.486586	-0.00111157
26	13	TNFa	0.488342	0.000167482
26	14	TNFa	0.488503	-0.000148601
26	15	TNFa	0.488175	-0.000953799
26	16	TNFa	0.489475	-0.000130808
26	17	TNFa	0.489918	-0.00016496
26	18	TNFa	0.490346	-0.000214014
26	19	TNFa	0.490476	-0.000560674
26	20	TNFa	0.490122	-0.00139207
26	21	TNFa	0.490717	-0.00127423
26	22	TNFa	0.491463	-0.00100553
26	23	TNFa	0.493009	6.39256e-05
26	24	TNFa	0.494753	0.00133044
26	25	TNFa	0.497182	0.00328291
26	26	TNFa	0.502536	0.00815988
26	27	TNFa	0.5109	0.0160466
26	28	TNFa	0.52795	0.0326195
26	29	TNFa	0.556151	0.0603435
26	30	TNFa	0.613308	0.117023
26	31	TNFa	0.719265	0.222503
26	32	TNFa	0.915961	0.418722
26	33	TNFa	1.26033	0.762617
26	34	TNFa	1.79001	1.29182
26	35	TNFa	2.47113	1.97246
26	36	TNFa	3.07181	2.57267
26	37	TNFa	3.45748	2.95786
26	38	TNFa	3.77236	3.27226
26	39	TNFa	4.04401	3.54343
26	40	TNFa	4.22009	3.71903
27	1	TNFa	0.467207	0.00179502
27	2	TNFa	0.467068	0.00149554
27	3	TNFa	0.466837	0.00110335
27	4	TNFa	0.466431	0.000537292
27	5	TNFa	0.466325	0.000270687
27	6	TNFa	0.466183	-3.2127e-05
27	7	TNFa	0.466417	4.17301e-05
27	8	TNFa	0.467651	0.0011151
27	9	TNFa	0.467855	0.00115847
27	10	TNFa	0.467492	0.000634877
27	11	TNFa	0.466591	-0.000426675
27	12	TNFa	0.466275	-0.000902998
27	13	TNFa	0.466051	-0.00128732
27	14	TNFa	0.466114	-0.00138539
27	15	TNFa	0.467001	-0.000659314
27	16	TNFa	0.467806	-1.44739e-05
27	17	TNFa	0.467331	-0.000649882
27	18	TNFa	0.467378	-0.000763422
27	19	TNFa	0.466768	-0.00153431
27	20	TNFa	0.466189	-0.00227373
27	21	TNFa	0.467075	-0.00154801
27	22	TNFa	0.468719	-6.50065e-05
27	23	TNFa	0.470187	0.00124264
27	24	TNFa	0.47112	0.00201575
27	25	TNFa	0.472688	0.00342278
27	26	TNFa	0.477706	0.00828069
27	27	TNFa	0.48656	0.0169734
27	28	TNFa	0.503417	0.0336703
27	29	TNFa	0.531912	0.0620045
27	30	TNFa	0.586153	0.116085
27	31	TNFa	0.692755	0.222527
27	32	TNFa	0.889323	0.418934
27	33	TNFa	1.23022	0.75967
27	34	TNFa	1.75819	1.28748
27	35	TNFa	2.43632	1.96545
27	36	TNFa	3.04075	2.56971
27	37	TNFa	3.42861	2.95742
27	38	TNFa	3.75098	3.27962
27	39	TNFa	4.02599	3.55447
27	40	TNFa	4.21476	3.74309
28	1	TNFa	0.454113	-0.000660919
28	2	TNFa	0.455126	-9.38874e-05
28	3	TNFa	0.456867	0.00120202
28	4	TNFa	0.456472	0.000361219
28	5	TNFa	0.456512	-4.46468e-05
28	6	TNFa	0.456093	-0.000909826
28	7	TNFa	0.456576	-0.000872739
28	8	TNFa	0.459345	0.00145045
28	9	TNFa	0.459902	0.00156208
28	10	TNFa	0.459816	0.00102997
28	11	TNFa	0.459547	0.000315737
28	12	TNFa	0.459333	-0.000344491
28	13	TNFa	0.459186	-0.00093677
28	14	TNFa	0.459262	-0.00130678
28	15	TNFa	0.460292	-0.000722318
28	16	TNFa	0.460981	-0.000479149
28	17	TNFa	0.460735	-0.00117153
28	18	TNFa	0.460847	-0.00150474
28	19	TNFa	0.462076	-0.000721852
28	20	TNFa	0.461843	-0.00140077
28	21	TNFa	0.462323	-0.00136574
28	22	TNFa	0.464762	0.000626681
28	23	TNFa	0.466139	0.00155805
28	24	TNFa	0.468702	0.00367516
28	25	TNFa	0.474465	0.00899289
28	26	TNFa	0.483423	0.0175052
28	27	TNFa	0.500435	0.0340709
28	28	TNFa	0.53351	0.0667005
28	29	TNFa	0.593442	0.126186
28	30	TNFa	0.706837	0.239136
28	31	TNFa	0.916312	0.448165
28	32	TNFa	1.28192	0.813324
28	33	TNFa	1.84562	1.37658
28	34	TNFa	2.54269	2.0732
28	35	TNFa	3.137	2.66707
28	36	TNFa	3.52249	3.05212
28	37	TNFa	3.83741	3.36659
28	38	TNFa	4.09189	3.62063
28	39	TNFa	4.28503	3.81331
28	40	TNFa	4.42324	3.95108
29	1	TNFa	0.463815	0.000248617
29	2	TNFa	0.464954	0.000858654
29	3	TNFa	0.463838	-0.000787166
29	4	TNFa	0.465931	0.000776874
29	5	TNFa	0.46651	0.000826657
29	6	TNFa	0.466504	0.000291241
29	7	TNFa	0.466648	-9.48642e-05
29	8	TNFa	0.467552	0.000280479
29	9	TNFa	0.467696	-0.000105537
29	10	TNFa	0.468112	-0.000219219
29	11	TNFa	0.46947	0.000609775
29	12	TNFa	0.469849	0.00045884
29	13	TNFa	0.470515	0.000595467
29	14	TNFa	0.470384	-6.44328e-05
29	15	TNFa	0.470087	-0.000891166
29	16	TNFa	0.471401	-0.000106696
29	17	TNFa	0.471259	-0.000777324
29	18	TNFa	0.47103	-0.00153602
29	19	TNFa	0.471441	-0.00165477
29	20	TNFa	0.472436	-0.00118903
29	21	TNFa	0.47277	-0.0013844
29	22	TNFa	0.475219	0.000535147
29	23	TNFa	0.47734	0.00212669
29	24	TNFa	0.478052	0.00230945
29	25	TNFa	0.481329	0.00505685
29	26	TNFa	0.490299	0.0134972
29	27	TNFa	0.504441	0.0271099
29	28	TNFa	0.530924	0.0530637
29	29	TNFa	0.576743	0.098353
29	30	TNFa	0.666818	0.187898
29	31	TNFa	0.836353	0.356904
29	32	TNFa	1.13387	0.653895
29	33	TNFa	1.61377	1.13326
29	34	TNFa	2.26458	1.78354
29	35	TNFa	2.91547	2.43391
29	36	TNFa	3.348	2.8659
29	37	TNFa	3.67362	3.19099
29	38	TNFa	3.94961	3.46645
29	39	TNFa	4.16966	3.68598
29	40	TNFa	4.31783	3.83362
30	1	TNFa	0.432826	-0.0039528
30	2	TNFa	0.432659	-0.00483373
30	3	TNFa	0.437147	-0.00105947
30	4	TNFa	0.438844	-7.60799e-05
30	5	TNFa	0.439108	-0.000526242
30	6	TNFa	0.440051	-0.000297449
30	7	TNFa	0.44103	-3.1491e-05
30	8	TNFa	0.44448	0.00270475
30	9	TNFa	0.445	0.00251068
30	10	TNFa	0.444487	0.00128405
30	11	TNFa	0.445013	0.00109632
30	12	TNFa	0.444813	0.000181901
30	13	TNFa	0.44396	-0.00138433
30	14	TNFa	0.444014	-0.00204463
30	15	TNFa	0.445777	-0.000994839
30	16	TNFa	0.446891	-0.000595546
30	17	TNFa	0.448087	-0.000113343
30	18	TNFa	0.449182	0.000268635
30	19	TNFa	0.447988	-0.00163937
30	20	TNFa	0.448101	-0.00224012
30	21	TNFa	0.449712	-0.00134346
30	22	TNFa	0.450889	-0.00087991
30	23	TNFa	0.452235	-0.000247384
30	24	TNFa	0.454703	0.00150616
30	25	TNFa	0.457831	0.00392116
30	26	TNFa	0.465561	0.010937
30	27	TNFa	0.479767	0.0244288
30	28	TNFa	0.506166	0.0501142
30	29	TNFa	0.551993	0.0952271
30	30	TNFa	0.642723	0.185243
30	31	TNFa	0.812968	0.354775
30	32	TNFa	1.112	0.653089
30	33	TNFa	1.59359	1.13397
30	34	TNFa	2.23697	1.77664
30	35	TNFa	2.86217	2.40112
30	36	TNFa	3.27953	2.81777
30	37	TNFa	3.61396	3.15149
30	38	TNFa	3.89847	3.43528
30	39	TNFa	4.11688	3.65298
30	40	TNFa	4.26793	3.80331
31	1	TNFa	0.461567	-0.0090979
31	2	TNFa	0.465946	-0.00517512
31	3	TNFa	0.471229	-0.000348728
31	4	TNFa	0.473006	0.000973
31	5	TNFa	0.473632	0.0011423
31	6	TNFa	0.472968	2.25035e-05
31	7	TNFa	0.473227	-0.000174615
31	8	TNFa	0.475888	0.00203045
31	9	TNFa	0.47632	0.00200619
31	10	TNFa	0.476109	0.00133903
31	11	TNFa	0.47524	1.36549e-05
31	12	TNFa	0.474701	-0.000981629
31	13	TNFa	0.474228	-0.00191019
31	14	TNFa	0.474086	-0.0025082
31	15	TNFa	0.475264	-0.00178607
31	16	TNFa	0.47735	-0.000156573
31	17	TNFa	0.477305	-0.000657794
31	18	TNFa	0.476892	-0.00152728
31	19	TNFa	0.476531	-0.00234411
31	20	TNFa	0.476447	-0.00288392
31	21	TNFa	0.478493	-0.0012938
31	22	TNFa	0.48057	0.000326609
31	23	TNFa	0.483372	0.00267243
31	24	TNFa	0.487202	0.00604674
31	25	TNFa	0.492726	0.0111145
31	26	TNFa	0.507059	0.0249916
31	27	TNFa	0.530987	0.0484631
31	28	TNFa	0.577929	0.0949495
31	29	TNFa	0.665367	0.181931
31	30	TNFa	0.825538	0.341646
31	31	TNFa	1.11098	0.626631
31	32	TNFa	1.58085	1.09605
31	33	TNFa	2.2461	1.76084
31	34	TNFa	2.94147	2.45575
31	35	TNFa	3.41249	2.92632
31	36	TNFa	3.75218	3.26555
31	37	TNFa	4.04715	3.56007
31	38	TNFa	4.27758	3.79004
31	39	TNFa	4.45393	3.96593
31	40	TNFa	4.57246	4.084
32	1	TNFa	0.47135	-0.00385679
32	2	TNFa	0.472547	-0.00294903
32	3	TNFa	0.472549	-0.00323712
32	4	TNFa	0.474498	-0.00157783
32	5	TNFa	0.475404	-0.000962078
32	6	TNFa	0.477058	0.000401717
32	7	TNFa	0.478821	0.00187486
32	8	TNFa	0.479491	0.00225514
32	9	TNFa	0.479377	0.0018513
32	10	TNFa	0.479001	0.00118529
32	11	TNFa	0.478167	6.14566e-05
32	12	TNFa	0.478104	-0.000291541
32	13	TNFa	0.479161	0.000475611
32	14	TNFa	0.479215	0.000239289
32	15	TNFa	0.479089	-0.000175847
32	16	TNFa	0.480096	0.000541088
32	17	TNFa	0.482028	0.00218318
32	18	TNFa	0.481289	0.00115384
32	19	TNFa	0.478597	-0.00182751
32	20	TNFa	0.478183	-0.00253125
32	21	TNFa	0.47958	-0.00142429
32	22	TNFa	0.479955	-0.00133932
32	23	TNFa	0.480841	-0.00074302
32	24	TNFa	0.481288	-0.000585862
32	25	TNFa	0.482457	0.000292691
32	26	TNFa	0.484634	0.0021802
32	27	TNFa	0.488259	0.00551506
32	28	TNFa	0.50039	0.0173556
32	29	TNFa	0.511703	0.0283795
32	30	TNFa	0.533631	0.0500175
32	31	TNFa	0.579457	0.0955535
32	32	TNFa	0.670656	0.186462
32	33	TNFa	0.838536	0.354052
32	34	TNFa	1.13415	0.649373
32	35	TNFa	1.61867	1.13361
32	36	TNFa	2.30206	1.81671
32	37	TNFa	3.009	2.52336
32	38	TNFa	3.47222	2.98628
32	39	TNFa	3.82115	3.33492
32	40	TNFa	4.08736	3.60085
33	1	TNFa	0.469319	-0.00296979
33	2	TNFa	0.473378	0.000614176
33	3	TNFa	0.473932	0.000692765
33	4	TNFa	0.473815	0.000101189
33	5	TNFa	0.474443	0.000254015
33	6	TNFa	0.474743	7.91947e-05
33	7	TNFa	0.474544	-0.000594993
33	8	TNFa	0.476351	0.000737647
33	9	TNFa	0.476964	0.000874887
33	10	TNFa	0.477913	0.00134922
33	11	TNFa	0.477028	-1.05398e-05
33	12	TNFa	0.476487	-0.00102629
33	13	TNFa	0.476209	-0.00178002
33	14	TNFa	0.476824	-0.00163947
33	15	TNFa	0.480203	0.0012644
33	16	TNFa	0.480531	0.0011176
33	17	TNFa	0.479356	-0.000532646
33	18	TNFa	0.478668	-0.00169601
33	19	TNFa	0.479676	-0.00116305
33	20	TNFa	0.480101	-0.00121279
33	21	TNFa	0.480886	-0.000903059
33	22	TNFa	0.482556	0.00029258
33	23	TNFa	0.482944	0.000205528
33	24	TNFa	0.484877	0.00166301
33	25	TNFa	0.485615	0.00192685
33	26	TNFa	0.491543	0.00737927
33	27	TNFa	0.501318	0.0166794
33	28	TNFa	0.516493	0.0313789
33	29	TNFa	0.544176	0.0585872
33	30	TNFa	0.596513	0.11045
33	31	TNFa	0.699511	0.212973
33	32	TNFa	0.893457	0.406443
33	33	TNFa	1.22815	0.740663
33	34	TNFa	1.76307	1.2751
33	35	TNFa	2.48355	1.99512
33	36	TNFa	3.1834	2.69449
33	37	TNFa	3.62929	3.13991
33	38	TNFa	3.96126	3.4714
33	39	TNFa	4.24928	3.75895
33	40	TNFa	4.45161	3.9608
34	1	TNFa	0.531457	0.000558585
34	2	TNFa	0.535367	0.00423768
34	3	TNFa	0.535839	0.00447793
34	4	TNFa	0.533948	0.0023557
34	5	TNFa	0.53291	0.00108654
34	6	TNFa	0.531369	-0.000685577
34	7	TNFa	0.531225	-0.00105984
34	8	TNFa	0.532508	-8.42283e-06
34	9	TNFa	0.532715	-3.23909e-05
34	10	TNFa	0.532581	-0.000397297
34	11	TNFa	0.531873	-0.00133715
34	12	TNFa	0.531467	-0.00197409
34	13	TNFa	0.530999	-0.00267279
34	14	TNFa	0.530997	-0.00290561
34	15	TNFa	0.53227	-0.00186373
34	16	TNFa	0.534024	-0.000340834
34	17	TNFa	0.534365	-0.000230811
34	18	TNFa	0.534278	-0.000549583
34	19	TNFa	0.534498	-0.000560558
34	20	TNFa	0.534653	-0.000636739
34	21	TNFa	0.535673	0.000152538
34	22	TNFa	0.536463	0.000711504
34	23	TNFa	0.53814	0.00215691
34	24	TNFa	0.540528	0.00431429
34	25	TNFa	0.54394	0.00749479
34	26	TNFa	0.553476	0.0167997
34	27	TNFa	0.571443	0.0345356
34	28	TNFa	0.604667	0.067529
34	29	TNFa	0.665298	0.127928
34	30	TNFa	0.781221	0.243621
34	31	TNFa	0.992801	0.45497
34	32	TNFa	1.3629	0.824842
34	33	TNFa	1.94782	1.40952
34	34	TNFa	2.6914	2.15288
34	35	TNFa	3.36418	2.82542
34	36	TNFa	3.78544	3.24645
34	37	TNFa	4.11429	3.57508
34	38	TNFa	4.39071	3.85126
34	39	TNFa	4.61159	4.0719
34	40	TNFa	4.75353	4.21362
35	1	TNFa	0.580602	0.00287393
35	2	TNFa	0.581753	0.00374519
35	3	TNFa	0.580275	0.00198813
35	4	TNFa	0.580411	0.00184462
35	5	TNFa	0.580793	0.00194752
35	6	TNFa	0.58119	0.00206526
35	7	TNFa	0.578842	-0.00056162
35	8	TNFa	0.579405	-0.000278537
35	9	TNFa	0.579636	-0.000326558
35	10	TNFa	0.579377	-0.000864648
35	11	TNFa	0.57824	-0.00228071
35	12	TNFa	0.578172	-0.00262843
35	13	TNFa	0.579343	-0.0017363
35	14	TNFa	0.580083	-0.00127637
35	15	TNFa	0.581988	0.000349601
35	16	TNFa	0.581432	-0.00048532
35	17	TNFa	0.581343	-0.000853656
35	18	TNFa	0.581457	-0.00101856
35	19	TNFa	0.580325	-0.00243046
35	20	TNFa	0.580967	-0.00206744
35	21	TNFa	0.582955	-0.000358677
35	22	TNFa	0.5849	0.00130682
35	23	TNFa	0.586821	0.00294829
35	24	TNFa	0.588869	0.00471708
35	25	TNFa	0.59365	0.00921934
35	26	TNFa	0.603558	0.0188481
35	27	TNFa	0.621965	0.0369754
35	28	TNFa	0.659014	0.0737452
35	29	TNFa	0.721796	0.136248
35	30	TNFa	0.844971	0.259143
35	31	TNFa	1.06829	0.482185
35	32	TNFa	1.45854	0.872158
35	33	TNFa	2.06603	1.47937
35	34	TNFa	2.81806	2.23112
35	35	TNFa	3.44867	2.86145
35	36	TNFa	3.84029	3.25279
35	37	TNFa	4.14441	3.55663
35	38	TNFa	4.38705	3.79899
35	39	TNFa	4.58471	3.99637
35	40	TNFa	4.7156	4.12698
36	1	TNFa	0.533306	0.00290793
36	2	TNFa	0.535475	0.00477119
36	3	TNFa	0.532296	0.00128601
36	4	TNFa	0.532308	0.000991939
36	5	TNFa	0.532619	0.000996729
36	6	TNFa	0.5307	-0.00122853
36	7	TNFa	0.530881	-0.00135344
36	8	TNFa	0.533941	0.0014002
36	9	TNFa	0.534427	0.00158082
36	10	TNFa	0.533505	0.000352449
36	11	TNFa	0.532225	-0.00123361
36	12	TNFa	0.532248	-0.00151731
36	13	TNFa	0.533812	-0.000258792
36	14	TNFa	0.533955	-0.000422326
36	15	TNFa	0.533776	-0.000907129
36	16	TNFa	0.534969	-2.05484e-05
36	17	TNFa	0.53459	-0.000705086
36	18	TNFa	0.53419	-0.00141174
36	19	TNFa	0.53536	-0.000547449
36	20	TNFa	0.534843	-0.00137057
36	21	TNFa	0.535428	-0.0010916
36	22	TNFa	0.537526	0.000700259
36	23	TNFa	0.538565	0.00143246
36	24	TNFa	0.540765	0.00332726
36	25	TNFa	0.546095	0.00835034
36	26	TNFa	0.557005	0.0189547
36	27	TNFa	0.576248	0.0378915
36	28	TNFa	0.612252	0.0735898
36	29	TNFa	0.675036	0.136067
36	30	TNFa	0.796453	0.257178
36	31	TNFa	1.01761	0.478033
36	32	TNFa	1.39901	0.859122
36	33	TNFa	1.98297	1.44278
36	34	TNFa	2.68676	2.14626
36	35	TNFa	3.25927	2.71847
36	36	TNFa	3.61863	3.07752
36	37	TNFa	3.91087	3.36945
36	38	TNFa	4.15347	3.61175
36	39	TNFa	4.34889	3.80686
36	40	TNFa	4.47535	3.93301
37	1	TNFa	0.436921	0.00248898
37	2	TNFa	0.438019	0.00313086
37	3	TNFa	0.43769	0.00234524
37	4	TNFa	0.436814	0.00101242
37	5	TNFa	0.436699	0.000441223
37	6	TNFa	0.435876	-0.000838758
37	7	TNFa	0.436262	-0.000909302
37	8	TNFa	0.439043	0.00141564
37	9	TNFa	0.439688	0.00160363
37	10	TNFa	0.439688	0.00114714
37	11	TNFa	0.438315	-0.00068281
37	12	TNFa	0.438016	-0.00143833
37	13	TNFa	0.438733	-0.00117825
37	14	TNFa	0.438849	-0.00151796
37	15	TNFa	0.439397	-0.00142704
37	16	TNFa	0.440581	-0.000699506
37	17	TNFa	0.441093	-0.000643866
37	18	TNFa	0.441282	-0.000911582
37	19	TNFa	0.440612	-0.0020388
37	20	TNFa	0.44053	-0.00257667
37	21	TNFa	0.442245	-0.00131889
37	22	TNFa	0.443948	-7.20562e-05
37	23	TNFa	0.446283	0.0018062
37	24	TNFa	0.446814	0.00188008
37	25	TNFa	0.449992	0.00460225
37	26	TNFa	0.45761	0.0117635
37	27	TNFa	0.472076	0.0257728
37	28	TNFa	0.500224	0.053464
37	29	TNFa	0.547503	0.100287
37	30	TNFa	0.638486	0.190813
37	31	TNFa	0.812036	0.363907
37	32	TNFa	1.11734	0.668757
37	33	TNFa	1.60808	1.15904
37	34	TNFa	2.26622	1.81672
37	35	TNFa	2.91301	2.46305
37	36	TNFa	3.34509	2.89468
37	37	TNFa	3.68932	3.23845
37	38	TNFa	3.98418	3.53286
37	39	TNFa	4.21865	3.76687
37	40	TNFa	4.37826	3.92602
38	1	TNFa	0.591124	0.00808222
38	2	TNFa	0.595132	0.0119126
38	3	TNFa	0.59177	0.00837347
38	4	TNFa	0.586588	0.00301353
38	5	TNFa	0.584647	0.000894482
38	6	TNFa	0.581126	-0.00280385
38	7	TNFa	0.581131	-0.00297634
38	8	TNFa	0.58476	0.000474247
38	9	TNFa	0.585146	0.000682697
38	10	TNFa	0.58326	-0.00138027
38	11	TNFa	0.582332	-0.00248664
38	12	TNFa	0.582419	-0.0025774
38	13	TNFa	0.583439	-0.001735
38	14	TNFa	0.583576	-0.00177564
38	15	TNFa	0.583675	-0.00185359
38	16	TNFa	0.584751	-0.000955272
38	17	TNFa	0.584779	-0.00110528
38	18	TNFa	0.585009	-0.00105324
38	19	TNFa	0.586319	7.974e-05
38	20	TNFa	0.585637	-0.000780462
38	21	TNFa	0.585168	-0.00142692
38	22	TNFa	0.586643	-0.000129853
38	23	TNFa	0.588088	0.00113777
38	24	TNFa	0.589569	0.00244068
38	25	TNFa	0.593249	0.00594312
38	26	TNFa	0.599453	0.0119701
38	27	TNFa	0.611477	0.023816
38	28	TNFa	0.637162	0.0493238
38	29	TNFa	0.677166	0.0891496
38	30	TNFa	0.756424	0.16823
38	31	TNFa	0.907702	0.31933
38	32	TNFa	1.17683	0.588278
38	33	TNFa	1.62615	1.03743
38	34	TNFa	2.26529	1.67638
38	35	TNFa	2.96874	2.37966
38	36	TNFa	3.4677	2.87844
38	37	TNFa	3.81038	3.22095
38	38	TNFa	4.10678	3.51716
38	39	TNFa	4.34878	3.75899
38	40	TNFa	4.51065	3.92068
39	1	TNFa	0.48349	0.00161765
39	2	TNFa	0.486183	0.00366922
39	3	TNFa	0.486853	0.00369901
39	4	TNFa	0.484983	0.00118729
39	5	TNFa	0.484268	-0.000168467
39	6	TNFa	0.483592	-0.00148476
39	7	TNFa	0.484051	-0.00166708
39	8	TNFa	0.486915	0.000556401
39	9	TNFa	0.487901	0.000900603
39	10	TNFa	0.489093	0.00145235
39	11	TNFa	0.487703	-0.000578397
39	12	TNFa	0.487437	-0.00148536
39	13	TNFa	0.488643	-0.000921034
39	14	TNFa	0.488903	-0.00130145
39	15	TNFa	0.489596	-0.00124984
39	16	TNFa	0.491075	-0.000411786
39	17	TNFa	0.492119	-8.6053e-06
39	18	TNFa	0.492408	-0.000360496
39	19	TNFa	0.492164	-0.00124555
39	20	TNFa	0.492087	-0.00196282
39	21	TNFa	0.493158	-0.00153267
39	22	TNFa	0.495376	4.41902e-05
39	23	TNFa	0.497222	0.00124917
39	24	TNFa	0.498595	0.0019817
39	25	TNFa	0.500562	0.00330759
39	26	TNFa	0.508265	0.0103698
39	27	TNFa	0.520162	0.0216255
39	28	TNFa	0.545621	0.0464432
39	29	TNFa	0.58662	0.0868023
39	30	TNFa	0.667914	0.167455
39	31	TNFa	0.820883	0.319783
39	32	TNFa	1.09482	0.593077
39	33	TNFa	1.54781	1.04543
39	34	TNFa	2.19362	1.6906
39	35	TNFa	2.89733	2.39366
39	36	TNFa	3.38788	2.88358
39	37	TNFa	3.73888	3.23393
39	38	TNFa	4.04675	3.54117
39	39	TNFa	4.29397	3.78775
39	40	TNFa	4.4553	3.94843
40	1	TNFa	0.458525	-0.00012405
40	2	TNFa	0.459504	0.000336686
40	3	TNFa	0.460326	0.000640812
40	4	TNFa	0.459803	-0.000400102
40	5	TNFa	0.459834	-0.000887169
40	6	TNFa	0.460883	-0.000355563
40	7	TNFa	0.461518	-0.000238626
40	8	TNFa	0.463333	0.00105866
40	9	TNFa	0.463725	0.000932053
40	10	TNFa	0.464145	0.000833996
40	11	TNFa	0.465043	0.00121424
40	12	TNFa	0.465062	0.000715695
40	13	TNFa	0.464782	-8.23589e-05
40	14	TNFa	0.464747	-0.000635706
40	15	TNFa	0.465256	-0.000644059
40	16	TNFa	0.465622	-0.000796207
40	17	TNFa	0.467663	0.000726207
40	18	TNFa	0.467794	0.000339961
40	19	TNFa	0.465301	-0.00267172
40	20	TNFa	0.464627	-0.00386364
40	21	TNFa	0.466897	-0.00211106
40	22	TNFa	0.469936	0.000409906
40	23	TNFa	0.471566	0.00152176
40	24	TNFa	0.474855	0.00429292
40	25	TNFa	0.480844	0.00976355
40	26	TNFa	0.494099	0.0225004
40	27	TNFa	0.515843	0.0437268
40	28	TNFa	0.559684	0.08705
40	29	TNFa	0.637782	0.16463
40	30	TNFa	0.785388	0.311718
40	31	TNFa	1.05191	0.577727
40	32	TNFa	1.49497	1.02027
40	33	TNFa	2.1378	1.66258
40	34	TNFa	2.83376	2.35802
40	35	TNFa	3.33759	2.86133
40	36	TNFa	3.69528	3.21851
40	37	TNFa	4.007	3.52971
40	38	TNFa	4.24496	3.76715
40	39	TNFa	4.42516	3.94683
40	40	TNFa	4.54939	4.07054
41	1	TNFa	0.46822	-0.000439946
41	2	TNFa	0.469273	-0.000732186
41	3	TNFa	0.471232	-0.000117781
41	4	TNFa	0.473598	0.000903009
41	5	TNFa	0.474046	6.76495e-06
41	6	TNFa	0.474187	-0.00119787
41	7	TNFa	0.475141	-0.00158897
41	8	TNFa	0.479274	0.00119928
41	9	TNFa	0.480485	0.00106535
41	10	TNFa	0.481929	0.00116513
41	11	TNFa	0.482327	0.000218039
41	12	TNFa	0.482645	-0.000809246
41	13	TNFa	0.484605	-0.000193351
41	14	TNFa	0.485492	-0.000651918
41	15	TNFa	0.48794	0.000451752
41	16	TNFa	0.489398	0.000564883
41	17	TNFa	0.49159	0.00141196
41	18	TNFa	0.492228	0.000705134
41	19	TNFa	0.492059	-0.000809061
41	20	TNFa	0.491801	-0.00241228
41	21	TNFa	0.492709	-0.00284906
41	22	TNFa	0.496433	-0.000469551
41	23	TNFa	0.498361	0.000112967
41	24	TNFa	0.500157	0.000564175
41	25	TNFa	0.503668	0.00273066
41	26	TNFa	0.51135	0.00906779
41	27	TNFa	0.524228	0.0206008
41	28	TNFa	0.549143	0.044171
41	29	TNFa	0.590876	0.0845585
41	30	TNFa	0.67043	0.162768
41	31	TNFa	0.822878	0.313871
41	32	TNFa	1.09707	0.586719
41	33	TNFa	1.54458	1.03289
41	34	TNFa	2.17918	1.66614
41	35	TNFa	2.87512	2.36073
41	36	TNFa	3.36762	2.85189
41	37	TNFa	3.70626	3.18918
41	38	TNFa	3.99776	3.47934
41	39	TNFa	4.23385	3.71409
41	40	TNFa	4.39271	3.8716
42	1	TNFa	0.449507	-0.00414992
42	2	TNFa	0.451991	-0.00212332
42	3	TNFa	0.454128	-0.000444547
42	4	TNFa	0.45446	-0.000570002
42	5	TNFa	0.454717	-0.00077041
42	6	TNFa	0.455211	-0.000734278
42	7	TNFa	0.455981	-0.000422175
42	8	TNFa	0.459195	0.00233402
42	9	TNFa	0.45976	0.00244173
42	10	TNFa	0.459611	0.00183485
42	11	TNFa	0.459709	0.00147515
42	12	TNFa	0.4593	0.000608094
42	13	TNFa	0.458268	-0.000881622
42	14	TNFa	0.457819	-0.00178769
42	15	TNFa	0.457955	-0.00210939
42	16	TNFa	0.459422	-0.00110105
42	17	TNFa	0.461025	4.49522e-05
42	18	TNFa	0.461533	9.53604e-05
42	19	TNFa	0.460535	-0.00136101
42	20	TNFa	0.461531	-0.000822794
42	21	TNFa	0.461924	-0.000887244
42	22	TNFa	0.46294	-0.000328975
42	23	TNFa	0.464117	0.000390615
42	24	TNFa	0.464322	0.000137576
42	25	TNFa	0.467501	0.00285884
42	26	TNFa	0.474609	0.00950915
42	27	TNFa	0.485541	0.0199831
42	28	TNFa	0.506949	0.0409335
42	29	TNFa	0.544708	0.0782346
42	30	TNFa	0.619778	0.152847
42	31	TNFa	0.761895	0.294506
42	32	TNFa	1.01887	0.551025
42	33	TNFa	1.44873	0.980429
42	34	TNFa	2.06824	1.59948
42	35	TNFa	2.7715	2.30228
42	36	TNFa	3.2924	2.82272
42	37	TNFa	3.65044	3.18031
42	38	TNFa	3.96352	3.49292
42	39	TNFa	4.22151	3.75046
42	40	TNFa	4.39447	3.92297
43	1	TNFa	0.438895	-0.00139527
43	2	TNFa	0.441831	0.00110428
43	3	TNFa	0.439689	-0.00147451
43	4	TNFa	0.441184	-0.000415305
43	5	TNFa	0.441992	-4.39359e-05
43	6	TNFa	0.442451	-2.19696e-05
43	7	TNFa	0.443069	0.000159737
43	8	TNFa	0.445702	0.00235593
43	9	TNFa	0.446159	0.00237665
43	10	TNFa	0.444864	0.000645253
43	11	TNFa	0.445078	0.000422602
43	12	TNFa	0.445054	-3.82298e-05
43	13	TNFa	0.444954	-0.00057455
43	14	TNFa	0.445311	-0.000653525
43	15	TNFa	0.447021	0.000619484
43	16	TNFa	0.446215	-0.000622795
43	17	TNFa	0.446898	-0.000376268
43	18	TNFa	0.446633	-0.00107823
43	19	TNFa	0.445159	-0.00298882
43	20	TNFa	0.445176	-0.00340871
43	21	TNFa	0.44747	-0.0015511
43	22	TNFa	0.450843	0.00138542
43	23	TNFa	0.452093	0.00219929
43	24	TNFa	0.453414	0.00308359
43	25	TNFa	0.459383	0.00861636
43	26	TNFa	0.469756	0.018552
43	27	TNFa	0.491309	0.039669
43	28	TNFa	0.532101	0.080024
43	29	TNFa	0.603624	0.151111
43	30	TNFa	0.738558	0.285608
43	31	TNFa	0.987079	0.533693
43	32	TNFa	1.40636	0.952539
43	33	TNFa	2.01609	1.56183
43	34	TNFa	2.70474	2.25005
43	35	TNFa	3.21661	2.76148
43	36	TNFa	3.57545	3.11988
43	37	TNFa	3.8928	3.43679
43	38	TNFa	4.14262	3.68618
43	39	TNFa	4.32666	3.86978
43	40	TNFa	4.45876	4.00144
44	1	TNFa	0.481271	-0.00232159
44	2	TNFa	0.482066	-0.0015491
44	3	TNFa	0.485943	0.00230485
44	4	TNFa	0.485408	0.00174645
44	5	TNFa	0.483862	0.000177215
44	6	TNFa	0.483019	-0.00068928
44	7	TNFa	0.482809	-0.00092203
44	8	TNFa	0.484989	0.00123513
44	9	TNFa	0.485275	0.00149743
44	10	TNFa	0.484168	0.000367566
44	11	TNFa	0.482339	-0.00148479
44	12	TNFa	0.482108	-0.0017384
44	13	TNFa	0.483234	-0.000636097
44	14	TNFa	0.483308	-0.000584622
44	15	TNFa	0.482611	-0.00130515
44	16	TNFa	0.481567	-0.00237165
44	17	TNFa	0.482721	-0.0012413
44	18	TNFa	0.482584	-0.00140169
44	19	TNFa	0.482851	-0.0011576
44	20	TNFa	0.483231	-0.000800411
44	21	TNFa	0.484818	0.000763443
44	22	TNFa	0.485219	0.00114131
44	23	TNFa	0.485689	0.00158779
44	24	TNFa	0.485304	0.00118004
44	25	TNFa	0.486479	0.00233179
44	26	TNFa	0.491054	0.0068835
44	27	TNFa	0.497817	0.0136241
44	28	TNFa	0.513815	0.0295981
44	29	TNFa	0.535435	0.0511955
44	30	TNFa	0.578121	0.0938586
44	31	TNFa	0.665999	0.181713
44	32	TNFa	0.827918	0.343609
44	33	TNFa	1.11641	0.632076
44	34	TNFa	1.58682	1.10246
44	35	TNFa	2.26274	1.77836
44	36	TNFa	2.9816	2.4972
44	37	TNFa	3.47731	2.99288
44	38	TNFa	3.82288	3.33843
44	39	TNFa	4.12873	3.64426
44	40	TNFa	4.347	3.86251
45	1	TNFa	0.51283	-0.00379844
45	2	TNFa	0.515514	-0.00131282
45	3	TNFa	0.517455	0.00043078
45	4	TNFa	0.517664	0.000442391
45	5	TNFa	0.51819	0.000771515
45	6	TNFa	0.517483	-0.000133057
45	7	TNFa	0.517356	-0.000457915
45	8	TNFa	0.518205	0.000193612
45	9	TNFa	0.518448	0.000239018
45	10	TNFa	0.519068	0.00066208
45	11	TNFa	0.519087	0.000482896
45	12	TNFa	0.518884	8.27577e-05
45	13	TNFa	0.51874	-0.000258253
45	14	TNFa	0.518566	-0.000630019
45	15	TNFa	0.518661	-0.000732909
45	16	TNFa	0.519417	-0.000173889
45	17	TNFa	0.520254	0.00046512
45	18	TNFa	0.519301	-0.000685381
45	19	TNFa	0.517409	-0.0027746
45	20	TNFa	0.516748	-0.00363268
45	21	TNFa	0.518907	-0.0016717
45	22	TNFa	0.522362	0.00158569
45	23	TNFa	0.523609	0.00263579
45	24	TNFa	0.52433	0.00315875
45	25	TNFa	0.527935	0.00656687
45	26	TNFa	0.535269	0.0137026
45	27	TNFa	0.550402	0.0286384
45	28	TNFa	0.577545	0.0555841
45	29	TNFa	0.622334	0.100176
45	30	TNFa	0.714984	0.192629
45	31	TNFa	0.890289	0.367736
45	32	TNFa	1.20233	0.679577
45	33	TNFa	1.71188	1.18893
45	34	TNFa	2.42354	1.9004
45	35	TNFa	3.17978	2.65644
45	36	TNFa	3.69329	3.16975
45	37	TNFa	4.04978	3.52604
45	38	TNFa	4.35663	3.83269
45	39	TNFa	4.60825	4.08412
45	40	TNFa	4.78084	4.25651
46	1	TNFa	0.536183	-0.000427157
46	2	TNFa	0.538186	0.00125923
46	3	TNFa	0.537941	0.000697746
46	4	TNFa	0.538037	0.000477856
46	5	TNFa	0.538245	0.000370142
46	6	TNFa	0.537928	-0.000263284
46	7	TNFa	0.537536	-0.000971634
46	8	TNFa	0.539756	0.00093225
46	9	TNFa	0.540282	0.00114259
46	10	TNFa	0.540285	0.000829714
46	11	TNFa	0.539546	-0.000225296
46	12	TNFa	0.539291	-0.000796675
46	13	TNFa	0.539515	-0.000888533
46	14	TNFa	0.539417	-0.00130256
46	15	TNFa	0.539773	-0.0012631
46	16	TNFa	0.541502	0.000150054
46	17	TNFa	0.541129	-0.000538746
46	18	TNFa	0.541051	-0.000933396
46	19	TNFa	0.542434	0.000133877
46	20	TNFa	0.542406	-0.000210467
46	21	TNFa	0.542673	-0.000259351
46	22	TNFa	0.543904	0.000655274
46	23	TNFa	0.544376	0.000811073
46	24	TNFa	0.545333	0.00145247
46	25	TNFa	0.551043	0.00684627
46	26	TNFa	0.560337	0.0158241
46	27	TNFa	0.577921	0.0330917
46	28	TNFa	0.610813	0.0656684
46	29	TNFa	0.669183	0.123722
46	30	TNFa	0.780435	0.234657
46	31	TNFa	0.987084	0.44099
46	32	TNFa	1.35029	0.803879
46	33	TNFa	1.92453	1.3778
46	34	TNFa	2.66877	2.12173
46	35	TNFa	3.35352	2.80617
46	36	TNFa	3.7805	3.23283
46	37	TNFa	4.11265	3.56466
46	38	TNFa	4.38551	3.8372
46	39	TNFa	4.6041	4.05548
46	40	TNFa	4.74894	4.2
47	1	TNFa	0.507304	0.00162831
47	2	TNFa	0.507919	0.00176233
47	3	TNFa	0.507215	0.00057736
47	4	TNFa	0.508389	0.00127107
47	5	TNFa	0.509033	0.0014343
47	6	TNFa	0.507403	-0.000676155
47	7	TNFa	0.507395	-0.00116494
47	8	TNFa	0.510514	0.00147361
47	9	TNFa	0.511409	0.00188693
47	10	TNFa	0.511857	0.0018549
47	11	TNFa	0.510113	-0.000369995
47	12	TNFa	0.509435	-0.00152862
47	13	TNFa	0.50913	-0.00231442
47	14	TNFa	0.509189	-0.00273585
47	15	TNFa	0.510696	-0.00171009
47	16	TNFa	0.512806	-7.99876e-05
47	17	TNFa	0.512597	-0.00077006
47	18	TNFa	0.512702	-0.00114596
47	19	TNFa	0.513762	-0.000565974
47	20	TNFa	0.513585	-0.00122434
47	21	TNFa	0.514695	-0.000594822
47	22	TNFa	0.516146	0.000375631
47	23	TNFa	0.518606	0.00235471
47	24	TNFa	0.520384	0.0036527
47	25	TNFa	0.524503	0.00729028
47	26	TNFa	0.533583	0.0158895
47	27	TNFa	0.551379	0.0332055
47	28	TNFa	0.584534	0.0658797
47	29	TNFa	0.641532	0.122397
47	30	TNFa	0.753793	0.234178
47	31	TNFa	0.960535	0.440439
47	32	TNFa	1.32002	0.799442
47	33	TNFa	1.88526	1.36421
47	34	TNFa	2.59677	2.07523
47	35	TNFa	3.22729	2.70527
47	36	TNFa	3.61211	3.08961
47	37	TNFa	3.91289	3.38991
47	38	TNFa	4.16297	3.63951
47	39	TNFa	4.36657	3.84263
47	40	TNFa	4.50783	3.98341
48	1	TNFa	0.515821	0.00655801
48	2	TNFa	0.514856	0.00487724
48	3	TNFa	0.512912	0.00221699
48	4	TNFa	0.512578	0.00116673
48	5	TNFa	0.512365	0.000237221
48	6	TNFa	0.511513	-0.00133
48	7	TNFa	0.51174	-0.00181974
48	8	TNFa	0.515348	0.00107242
48	9	TNFa	0.516432	0.00143985
48	10	TNFa	0.517361	0.00165309
48	11	TNFa	0.516975	0.000550548
48	12	TNFa	0.516607	-0.000533394
48	13	TNFa	0.516199	-0.00165811
48	14	TNFa	0.516101	-0.00247144
48	15	TNFa	0.517014	-0.00227514
48	16	TNFa	0.519059	-0.000945928
48	17	TNFa	0.52025	-0.00047103
48	18	TNFa	0.521798	0.000360303
48	19	TNFa	0.522208	5.39628e-05
48	20	TNFa	0.521508	-0.00136162
48	21	TNFa	0.521503	-0.00208346
48	22	TNFa	0.524011	-0.000291841
48	23	TNFa	0.526983	0.00196404
48	24	TNFa	0.530261	0.00452653
48	25	TNFa	0.536104	0.00965268
48	26	TNFa	0.54882	0.0216524
48	27	TNFa	0.571396	0.043513
48	28	TNFa	0.616001	0.087402
48	29	TNFa	0.694876	0.165561
48	30	TNFa	0.842303	0.312271
48	31	TNFa	1.11125	0.580498
48	32	TNFa	1.56009	1.02863
48	33	TNFa	2.21024	1.67806
48	34	TNFa	2.91703	2.38413
48	35	TNFa	3.41123	2.87762
48	36	TNFa	3.74736	3.21303
48	37	TNFa	4.03589	3.50084
48	38	TNFa	4.26218	3.72642
48	39	TNFa	4.4333	3.89682
48	40	TNFa	4.55281	4.01561
49	1
49	2
49	3
49	4
49	5
49	6
49	7
49	8
49	9
49	10
49	11
49	12
49	13
49	14
49	15
49	16
49	17
49	18
49	19
49	20
49	21
49	22
49	23
49	24
49	25
49	26
49	27
49	28
49	29
49	30
49	31
49	32
49	33
49	34
49	35
49	36
[truncated: 1,884 more rows]

## Sheet: Results
Block Type	96-Well Block (0.2mL)
Calibration Background is expired	No
Calibration Background performed on	11-24-2020
Calibration Normalization FAM-ROX is expired	No
Calibration Normalization FAM-ROX performed on	11-24-2020
Calibration Normalization VIC-ROX is expired	No
Calibration Normalization VIC-ROX performed on	11-24-2020
Calibration Pure Dye CY3 is expired	Yes
Calibration Pure Dye CY3 performed on	03-26-2020
Calibration Pure Dye CY5 is expired	Yes
Calibration Pure Dye CY5 performed on	03-26-2020
Calibration Pure Dye FAM is expired	No
Calibration Pure Dye FAM performed on	11-24-2020
Calibration Pure Dye NED is expired	No
Calibration Pure Dye NED performed on	09-15-2020
Calibration Pure Dye ROX is expired	No
Calibration Pure Dye ROX performed on	11-24-2020
Calibration Pure Dye SYBR is expired	No
Calibration Pure Dye SYBR performed on	11-24-2020
Calibration Pure Dye TAMRA is expired	No
Calibration Pure Dye TAMRA performed on	11-24-2020
Calibration Pure Dye VIC is expired	No
Calibration Pure Dye VIC performed on	11-24-2020
Calibration ROI is expired	No
Calibration ROI performed on	11-24-2020
Calibration Uniformity is expired	No
Calibration Uniformity performed on	11-24-2020
Chemistry	SYBR_GREEN
Date Created	2021-06-26 16:20:02 PM EDT
Experiment Barcode
Experiment Comment
Experiment File Name	D:\Users\abi2\Desktop\2021-06-26 adipoq-cre and adipoq-cre-prdm16 sham and CNV choro 7 days TNFa n7-9.eds
Experiment Name	2021-06-26 adipoq-cre and adipoq-cre-prdm16 sham and CNV choro 7 days TNFa n7-9
Experiment Run End Time	2021-06-26 19:11:13 PM EDT
Experiment Type	Comparative Cт (ΔΔCт)
Instrument Name	278870006
Instrument Serial Number	278870006
Instrument Type	QuantStudio(TM) 7 Flex System
Passive Reference	ROX
Quantification Cycle Method	Ct
Signal Smoothing On	true
Stage/ Cycle where Analysis is performed	Stage 2, Step 2
User Name
Well	Well Position	Omit	Sample Name	Target Name	Task	Reporter	Quencher	Quantity	Quantity Mean	Quantity SD	RQ	RQ Min	RQ Max	CT	Ct Mean	Ct SD	Delta Ct	Delta Ct Mean	Delta Ct SE	Delta Delta Ct	Automatic Ct Threshold	Tm1	Ct Threshold	Tm2	Automatic Baseline	Tm3	Baseline Start	Baseline End	Comments	HIGHSD
1	A1	FALSE	adipoq-cre Sham 382	Bact	UNKNOWN	SYBR	None							19.6823	19.6776	0.0066356					TRUE	81.3639	0.138146		TRUE		1	40		N
2	A2	FALSE	adipoq-cre Sham 386	Bact	UNKNOWN	SYBR	None							18.6601	18.6783	0.0257413					TRUE	81.3639	0.138146		TRUE		1	40		N
3	A3	FALSE	adipoq-cre Sham 489	Bact	UNKNOWN	SYBR	None							18.8123	18.859	0.0660755					TRUE	81.4622	0.138146		TRUE		1	40		N
4	A4	FALSE	adipoq-cre CNV 476	Bact	UNKNOWN	SYBR	None							18.4819	18.5221	0.0568261					TRUE	81.4622	0.138146		TRUE		1	40		N
5	A5	FALSE	adipoq-cre CNV 530	Bact	UNKNOWN	SYBR	None							18.6463	18.6948	0.068611					TRUE	81.5604	0.138146		TRUE		1	40		N
6	A6	FALSE	adipoq-cre CNV 531	Bact	UNKNOWN	SYBR	None							18.4261	18.4031	0.0324956					TRUE	81.6586	0.138146		TRUE		1	40		N
7	A7	FALSE	adipoq-cre-prdm16 Sham 524	Bact	UNKNOWN	SYBR	None							17.356	17.4299	0.104515					TRUE	81.6586	0.138146		TRUE		1	40		N
8	A8	FALSE	adipoq-cre-prdm16 Sham 525	Bact	UNKNOWN	SYBR	None							19.3456	19.3933	0.067524					TRUE	81.6586	0.138146		TRUE		1	40		N
9	A9	FALSE	adipoq-cre-prdm16 Sham 526	Bact	UNKNOWN	SYBR	None							18.6512	18.6537	0.00350797					TRUE	81.5604	0.138146		TRUE		1	40		N
10	A10	FALSE	adipoq-cre-prdm16 CNV 368	Bact	UNKNOWN	SYBR	None							18.6395	18.6364	0.00438057					TRUE	81.5604	0.138146		TRUE		1	40		N
11	A11	FALSE	adipoq-cre-prdm16 CNV 369	Bact	UNKNOWN	SYBR	None							18.1958	18.2021	0.0089648					TRUE	81.4622	0.138146		TRUE		1	40		N
12	A12	FALSE	adipoq-cre-prdm16 CNV 371	Bact	UNKNOWN	SYBR	None							17.5525	17.6972	0.204567					TRUE	81.5604	0.138146		TRUE		1	40		N
13	B1	FALSE	adipoq-cre Sham 382	Bact	UNKNOWN	SYBR	None							19.6729	19.6776	0.0066356					TRUE	81.3639	0.138146		TRUE		1	40		N
14	B2	FALSE	adipoq-cre Sham 386	Bact	UNKNOWN	SYBR	None							18.6965	18.6783	0.0257413					TRUE	81.3639	0.138146		TRUE		1	40		N
15	B3	FALSE	adipoq-cre Sham 489	Bact	UNKNOWN	SYBR	None							18.9058	18.859	0.0660755					TRUE	81.3639	0.138146		TRUE		1	40		N
16	B4	FALSE	adipoq-cre CNV 476	Bact	UNKNOWN	SYBR	None							18.5623	18.5221	0.0568261					TRUE	81.4622	0.138146		TRUE		1	40		N
17	B5	FALSE	adipoq-cre CNV 530	Bact	UNKNOWN	SYBR	None							18.7434	18.6948	0.068611					TRUE	81.4622	0.138146		TRUE		1	40		N
18	B6	FALSE	adipoq-cre CNV 531	Bact	UNKNOWN	SYBR	None							18.3802	18.4031	0.0324956					TRUE	81.5604	0.138146		TRUE		1	40		N
19	B7	FALSE	adipoq-cre-prdm16 Sham 524	Bact	UNKNOWN	SYBR	None							17.5038	17.4299	0.104515					TRUE	81.5604	0.138146		TRUE		1	40		N
20	B8	FALSE	adipoq-cre-prdm16 Sham 525	Bact	UNKNOWN	SYBR	None							19.4411	19.3933	0.067524					TRUE	81.5604	0.138146		TRUE		1	40		N
21	B9	FALSE	adipoq-cre-prdm16 Sham 526	Bact	UNKNOWN	SYBR	None							18.6562	18.6537	0.00350797					TRUE	81.5604	0.138146		TRUE		1	40		N
22	B10	FALSE	adipoq-cre-prdm16 CNV 368	Bact	UNKNOWN	SYBR	None							18.6333	18.6364	0.00438057					TRUE	81.5604	0.138146		TRUE		1	40		N
23	B11	FALSE	adipoq-cre-prdm16 CNV 369	Bact	UNKNOWN	SYBR	None							18.2085	18.2021	0.0089648					TRUE	81.5604	0.138146		TRUE		1	40		N
24	B12	FALSE	adipoq-cre-prdm16 CNV 371	Bact	UNKNOWN	SYBR	None							17.8418	17.6972	0.204567					TRUE	81.5604	0.138146		TRUE		1	40		N
25	C1	FALSE	adipoq-cre Sham 382	TNFa	UNKNOWN	SYBR	None							29.8941	29.7147	0.253777		10.0371	0.179509		TRUE	84.3111	0.136927		TRUE		1	40		N
26	C2	FALSE	adipoq-cre Sham 386	TNFa	UNKNOWN	SYBR	None							30.3151	30.0133	0.426831		11.335	0.302363		TRUE	84.3111	0.136927		TRUE		1	40		N
27	C3	FALSE	adipoq-cre Sham 489	TNFa	UNKNOWN	SYBR	None							30.3104	30.0196	0.411298		11.1606	0.294561		TRUE	84.5076	0.136927		TRUE		1	40		N
28	C4	FALSE	adipoq-cre CNV 476	TNFa	UNKNOWN	SYBR	None							29.2033	28.9778	0.318866		10.4557	0.229025		TRUE	84.5076	0.136927		TRUE		1	40		N
29	C5	FALSE	adipoq-cre CNV 530	TNFa	UNKNOWN	SYBR	None							29.5567	29.6633	0.150776		10.9684	0.117135		TRUE	84.5076	0.136927		TRUE		1	40		N
30	C6	FALSE	adipoq-cre CNV 531	TNFa	UNKNOWN	SYBR	None							29.5865	29.7239	0.194327		11.3208	0.139318		TRUE	84.5076	0.136927		TRUE		1	40		N
31	C7	FALSE	adipoq-cre-prdm16 Sham 524	TNFa	UNKNOWN	SYBR	None							28.6107	28.7437	0.188102		11.3138	0.15216		TRUE	84.7041	0.136927		TRUE		1	40		N
32	C8	FALSE	adipoq-cre-prdm16 Sham 525	TNFa	UNKNOWN	SYBR	None							31.5804	31.0969	0.683857		11.7036	0.485911		TRUE	84.8024	0.136927		TRUE		1	40		Y
33	C9	FALSE	adipoq-cre-prdm16 Sham 526	TNFa	UNKNOWN	SYBR	None							30.3808	29.9543	0.603203		11.3006	0.426536		TRUE	84.8024	0.136927		TRUE		1	40		Y
34	C10	FALSE	adipoq-cre-prdm16 CNV 368	TNFa	UNKNOWN	SYBR	None							29.1778	29.2059	0.039765		10.5695	0.0282882		TRUE	84.9006	0.136927		TRUE		1	40		N
35	C11	FALSE	adipoq-cre-prdm16 CNV 369	TNFa	UNKNOWN	SYBR	None							29.0794	29.1576	0.110572		10.9554	0.0784426		TRUE	84.9006	0.136927		TRUE		1	40		N
36	C12	FALSE	adipoq-cre-prdm16 CNV 371	TNFa	UNKNOWN	SYBR	None							29.0788	28.9136	0.233639		11.2164	0.219585		TRUE	84.9006	0.136927		TRUE		1	40		N
37	D1	FALSE	adipoq-cre Sham 382	TNFa	UNKNOWN	SYBR	None							29.5352	29.7147	0.253777		10.0371	0.179509		TRUE	84.4094	0.136927		TRUE		1	40		N
38	D2	FALSE	adipoq-cre Sham 386	TNFa	UNKNOWN	SYBR	None							29.7115	30.0133	0.426831		11.335	0.302363		TRUE	84.6059	0.136927		TRUE		1	40		N
39	D3	FALSE	adipoq-cre Sham 489	TNFa	UNKNOWN	SYBR	None							29.7288	30.0196	0.411298		11.1606	0.294561		TRUE	84.6059	0.136927		TRUE		1	40		N
40	D4	FALSE	adipoq-cre CNV 476	TNFa	UNKNOWN	SYBR	None							28.7523	28.9778	0.318866		10.4557	0.229025		TRUE	84.5076	0.136927		TRUE		1	40		N
41	D5	FALSE	adipoq-cre CNV 530	TNFa	UNKNOWN	SYBR	None							29.7699	29.6633	0.150776		10.9684	0.117135		TRUE	84.6059	0.136927		TRUE		1	40		N
42	D6	FALSE	adipoq-cre CNV 531	TNFa	UNKNOWN	SYBR	None							29.8613	29.7239	0.194327		11.3208	0.139318		TRUE	84.6059	0.136927		TRUE		1	40		N
43	D7	FALSE	adipoq-cre-prdm16 Sham 524	TNFa	UNKNOWN	SYBR	None							28.8768	28.7437	0.188102		11.3138	0.15216		TRUE	84.6059	0.136927		TRUE		1	40		N
44	D8	FALSE	adipoq-cre-prdm16 Sham 525	TNFa	UNKNOWN	SYBR	None							30.6133	31.0969	0.683857		11.7036	0.485911		TRUE	84.9006	0.136927		TRUE		1	40		Y
45	D9	FALSE	adipoq-cre-prdm16 Sham 526	TNFa	UNKNOWN	SYBR	None							29.5278	29.9543	0.603203		11.3006	0.426536		TRUE	84.9006	0.136927		TRUE		1	40		Y
46	D10	FALSE	adipoq-cre-prdm16 CNV 368	TNFa	UNKNOWN	SYBR	None							29.234	29.2059	0.039765		10.5695	0.0282882		TRUE	84.9006	0.136927		TRUE		1	40		N
47	D11	FALSE	adipoq-cre-prdm16 CNV 369	TNFa	UNKNOWN	SYBR	None							29.2358	29.1576	0.110572		10.9554	0.0784426		TRUE	84.9006	0.136927		TRUE		1	40		N
48	D12	FALSE	adipoq-cre-prdm16 CNV 371	TNFa	UNKNOWN	SYBR	None							28.7484	28.9136	0.233639		11.2164	0.219585		TRUE	84.9006	0.136927		TRUE		1	40		N
61	F1	FALSE	H2O	Bact	UNKNOWN	SYBR	None							32.6406	32.6406						TRUE	71.0486	0.138146		TRUE		1	40		N
74	G2	FALSE	H2O	TNFa	UNKNOWN	SYBR	None							Undetermined							TRUE	60.9298	0.136927		TRUE		1	40		N
Analysis Type	Singleplex
Endogenous Control	Bact
RQ Min/Max Confidence Level	95.0
Reference Sample	H2O

## Sheet: Melt Curve Raw Data
Block Type	96-Well Block (0.2mL)
Calibration Background is expired	No
Calibration Background performed on	11-24-2020
Calibration Normalization FAM-ROX is expired	No
Calibration Normalization FAM-ROX performed on	11-24-2020
Calibration Normalization VIC-ROX is expired	No
Calibration Normalization VIC-ROX performed on	11-24-2020
Calibration Pure Dye CY3 is expired	Yes
Calibration Pure Dye CY3 performed on	03-26-2020
Calibration Pure Dye CY5 is expired	Yes
Calibration Pure Dye CY5 performed on	03-26-2020
Calibration Pure Dye FAM is expired	No
Calibration Pure Dye FAM performed on	11-24-2020
Calibration Pure Dye NED is expired	No
Calibration Pure Dye NED performed on	09-15-2020
Calibration Pure Dye ROX is expired	No
Calibration Pure Dye ROX performed on	11-24-2020
Calibration Pure Dye SYBR is expired	No
Calibration Pure Dye SYBR performed on	11-24-2020
Calibration Pure Dye TAMRA is expired	No
Calibration Pure Dye TAMRA performed on	11-24-2020
Calibration Pure Dye VIC is expired	No
Calibration Pure Dye VIC performed on	11-24-2020
Calibration ROI is expired	No
Calibration ROI performed on	11-24-2020
Calibration Uniformity is expired	No
Calibration Uniformity performed on	11-24-2020
Chemistry	SYBR_GREEN
Date Created	2021-06-26 16:20:02 PM EDT
Experiment Barcode
Experiment Comment
Experiment File Name	D:\Users\abi2\Desktop\2021-06-26 adipoq-cre and adipoq-cre-prdm16 sham and CNV choro 7 days TNFa n7-9.eds
Experiment Name	2021-06-26 adipoq-cre and adipoq-cre-prdm16 sham and CNV choro 7 days TNFa n7-9
Experiment Run End Time	2021-06-26 19:11:13 PM EDT
Experiment Type	Comparative Cт (ΔΔCт)
Instrument Name	278870006
Instrument Serial Number	278870006
Instrument Type	QuantStudio(TM) 7 Flex System
Passive Reference	ROX
Quantification Cycle Method	Ct
Signal Smoothing On	true
Stage/ Cycle where Analysis is performed	Stage 2, Step 2
User Name
Well	Well Position	Reading	Temperature	Fluorescence	Derivative
1	A1	1	60.1439	4.16871	0.231889
1	A1	2	60.3404	4.16528	0.229882
1	A1	3	60.5369	4.14044	0.227321
1	A1	4	60.7333	4.1254	0.22476
1	A1	5	60.9298	4.10622	0.223
1	A1	6	61.1263	4.08506	0.222809
1	A1	7	61.3228	4.07227	0.224569
1	A1	8	61.5193	4.05677	0.228058
1	A1	9	61.7158	4.03048	0.232514
1	A1	10	61.9122	4.01934	0.236938
1	A1	11	62.1087	3.98319	0.240484
1	A1	12	62.3052	3.96973	0.242759
1	A1	13	62.5017	3.95649	0.243873
1	A1	14	62.6982	3.92471	0.244327
1	A1	15	62.8946	3.89914	0.24471
1	A1	16	63.0911	3.89213	0.245425
1	A1	17	63.2876	3.86912	0.246488
1	A1	18	63.4841	3.84935	0.247559
1	A1	19	63.6806	3.81763	0.248198
1	A1	20	63.8771	3.7965	0.248146
1	A1	21	64.0735	3.78929	0.247442
1	A1	22	64.27	3.75203	0.246351
1	A1	23	64.4665	3.7437	0.245215
1	A1	24	64.663	3.71451	0.244341
1	A1	25	64.8595	3.69564	0.24401
1	A1	26	65.0559	3.67768	0.244463
1	A1	27	65.2524	3.6569	0.245819
1	A1	28	65.4489	3.63415	0.247948
1	A1	29	65.6454	3.61268	0.250369
1	A1	30	65.8419	3.60438	0.252344
1	A1	31	66.0384	3.56199	0.253117
1	A1	32	66.2348	3.54995	0.252257
1	A1	33	66.4313	3.52028	0.249876
1	A1	34	66.6278	3.50579	0.246574
1	A1	35	66.8243	3.48392	0.243197
1	A1	36	67.0208	3.46439	0.240501
1	A1	37	67.2172	3.44352	0.238969
1	A1	38	67.4137	3.4234	0.238738
1	A1	39	67.6102	3.40742	0.239642
1	A1	40	67.8067	3.38273	0.24128
1	A1	41	68.0032	3.36099	0.243089
1	A1	42	68.1997	3.35077	0.244437
1	A1	43	68.3961	3.31586	0.244792
1	A1	44	68.5926	3.3001	0.243894
1	A1	45	68.7891	3.2798	0.241884
1	A1	46	68.9856	3.25443	0.239294
1	A1	47	69.1821	3.23638	0.236859
1	A1	48	69.3785	3.22145	0.235249
1	A1	49	69.575	3.19876	0.234809
1	A1	50	69.7715	3.18231	0.235441
1	A1	51	69.968	3.15619	0.236674
1	A1	52	70.1645	3.14392	0.237884
1	A1	53	70.361	3.11996	0.238549
1	A1	54	70.5574	3.09084	0.238458
1	A1	55	70.7539	3.07892	0.237745
1	A1	56	70.9504	3.05728	0.236783
1	A1	57	71.1469	3.03767	0.235958
1	A1	58	71.3434	3.01579	0.235503
1	A1	59	71.5398	2.99796	0.235416
1	A1	60	71.7363	2.97652	0.235497
1	A1	61	71.9328	2.95947	0.235464
1	A1	62	72.1293	2.93555	0.235096
1	A1	63	72.3258	2.91363	0.234325
1	A1	64	72.5222	2.89617	0.233253
1	A1	65	72.7187	2.87668	0.23206
1	A1	66	72.9152	2.8585	0.230909
1	A1	67	73.1117	2.83729	0.229907
1	A1	68	73.3082	2.81345	0.229117
1	A1	69	73.5047	2.80085	0.228614
1	A1	70	73.7011	2.77952	0.228488
1	A1	71	73.8976	2.75926	0.228808
1	A1	72	74.0941	2.73956	0.229561
1	A1	73	74.2906	2.71928	0.230604
1	A1	74	74.4871	2.7042	0.231668
1	A1	75	74.6835	2.682	0.23243
1	A1	76	74.88	2.65843	0.232632
1	A1	77	75.0765	2.63528	0.232185
1	A1	78	75.273	2.62785	0.231199
1	A1	79	75.4695	2.59781	0.22994
1	A1	80	75.666	2.58135	0.228774
1	A1	81	75.8624	2.56276	0.228135
1	A1	82	76.0589	2.53861	0.228494
1	A1	83	76.2554	2.52664	0.230284
1	A1	84	76.4519	2.50652	0.233776
1	A1	85	76.6484	2.48483	0.238943
1	A1	86	76.8448	2.46635	0.245422
1	A1	87	77.0413	2.44255	0.252552
1	A1	88	77.2378	2.4229	0.259511
1	A1	89	77.4343	2.39695	0.265549
1	A1	90	77.6308	2.37381	0.270277
1	A1	91	77.8273	2.34478	0.273987
1	A1	92	78.0237	2.32439	0.277786
1	A1	93	78.2202	2.29806	0.283513
1	A1	94	78.4167	2.2834	0.293353
1	A1	95	78.6132	2.25889	0.309428
1	A1	96	78.8097	2.23473	0.333594
1	A1	97	79.0061	2.20329	0.367585
1	A1	98	79.2026	2.17123	0.413391
1	A1	99	79.3991	2.1384	0.473591
1	A1	100	79.5956	2.10033	0.551337
1	A1	101	79.7921	2.05494	0.649801
1	A1	102	79.9886	1.99526	0.771089
1	A1	103	80.185	1.93081	0.914708
1	A1	104	80.3815	1.8547	1.07599
1	A1	105	80.578	1.75069	1.24505
1	A1	106	80.7745	1.61682	1.40703
1	A1	107	80.971	1.45462	1.54389
1	A1	108	81.1674	1.2797	1.63763
1	A1	109	81.3639	1.09725	1.67387
1	A1	110	81.5604	0.921147	1.64502
1	A1	111	81.7569	0.761398	1.55191
1	A1	112	81.9534	0.627292	1.40371
1	A1	113	82.1499	0.521723	1.2162
1	A1	114	82.3463	0.447994	1.00873
1	A1	115	82.5428	0.402616	0.800711
1	A1	116	82.7393	0.374123	0.60849
1	A1	117	82.9358	0.355057	0.443197
1	A1	118	83.1323	0.3474	0.310079
1	A1	119	83.3287	0.340858	0.209167
1	A1	120	83.5252	0.338064	0.136818
1	A1	121	83.7217	0.33535	0.0875267
1	A1	122	83.9182	0.333446	0.0554584
1	A1	123	84.1147	0.333934	0.0354515
1	A1	124	84.3111	0.33139	0.0234574
1	A1	125	84.5076	0.332071	0.0165648
1	A1	126	84.7041	0.331404	0.0127989
1	A1	127	84.9006	0.32949	0.0108568
1	A1	128	85.0971	0.32999	0.0098792
1	A1	129	85.2936	0.328725	0.00930002
1	A1	130	85.49	0.32761	0.00877286
1	A1	131	85.6865	0.326195	0.00814203
1	A1	132	85.883	0.324975	0.00741531
1	A1	133	86.0795	0.326757	0.00670699
1	A1	134	86.276	0.325579	0.00615469
1	A1	135	86.4725	0.325559	0.00584084
1	A1	136	86.6689	0.323565	0.00575771
1	A1	137	86.8654	0.324362	0.0058223
1	A1	138	87.0619	0.325246	0.00592736
1	A1	139	87.2584	0.321464	0.00600003
1	A1	140	87.4549	0.321608	0.00603558
1	A1	141	87.6513	0.322029	0.00608574
1	A1	142	87.8478	0.322197	0.00620083
1	A1	143	88.0443	0.322232	0.00636533
1	A1	144	88.2408	0.319382	0.00647875
1	A1	145	88.4373	0.319923	0.00641085
1	A1	146	88.6338	0.318905	0.00610055
1	A1	147	88.8302	0.316994	0.00562094
1	A1	148	89.0267	0.318071	0.00515469
1	A1	149	89.2232	0.320305	0.00488818
1	A1	150	89.4197	0.316928	0.00490025
1	A1	151	89.6162	0.316739	0.00512636
1	A1	152	89.8126	0.31605	0.00541818
1	A1	153	90.0091	0.31523	0.00564266
1	A1	154	90.2056	0.316874	0.00574352
1	A1	155	90.4021	0.314369	0.00573901
1	A1	156	90.5986	0.313942	0.00568125
1	A1	157	90.795	0.31432	0.00562025
1	A1	158	90.9915	0.31328	0.00559022
1	A1	159	91.188	0.31374	0.00560984
1	A1	160	91.3845	0.312237	0.00568898
1	A1	161	91.581	0.312149	0.00583737
1	A1	162	91.7775	0.310868	0.00607311
1	A1	163	91.9739	0.31158	0.00641071
1	A1	164	92.1704	0.311571	0.00682922
1	A1	165	92.3669	0.309302	0.00723998
1	A1	166	92.5634	0.309077	0.00749458
1	A1	167	92.7599	0.307847	0.00744801
1	A1	168	92.9563	0.306497	0.00704315
1	A1	169	93.1528	0.307527	0.00636415
1	A1	170	93.3493	0.306053	0.00561415
1	A1	171	93.5458	0.307296	0.00502296
1	A1	172	93.7423	0.306655	0.0047357
1	A1	173	93.9388	0.306127	0.00473831
1	A1	174	94.1352	0.305551	0.00486504
1	A1	175	94.3317	0.304221	0.00487855
1	A1	176	94.5282	0.304228	0.00458472
1	A1	177	94.7247	0.303178	0.00392184
1	A1	178	94.9212	0.302981	0.00298226
2	A2	1	60.1439	4.42835	0.251573
2	A2	2	60.3404	4.39982	0.252829
2	A2	3	60.5369	4.38244	0.253376
2	A2	4	60.7333	4.35476	0.253176
2	A2	5	60.9298	4.34107	0.252609
2	A2	6	61.1263	4.3196	0.252214
2	A2	7	61.3228	4.2946	0.252308
2	A2	8	61.5193	4.27704	0.252808
2	A2	9	61.7158	4.25338	0.253312
2	A2	10	61.9122	4.23418	0.253393
2	A2	11	62.1087	4.20665	0.252894
2	A2	12	62.3052	4.17871	0.252044
2	A2	13	62.5017	4.17483	0.251369
2	A2	14	62.6982	4.14543	0.251462
2	A2	15	62.8946	4.11751	0.25273
2	A2	16	63.0911	4.103	0.255209
2	A2	17	63.2876	4.08422	0.258498
2	A2	18	63.4841	4.06392	0.261859
2	A2	19	63.6806	4.02994	0.264479
2	A2	20	63.8771	4.00838	0.265807
2	A2	21	64.0735	3.99211	0.265735
2	A2	22	64.27	3.95768	0.264594
2	A2	23	64.4665	3.94504	0.262959
2	A2	24	64.663	3.92035	0.261426
2	A2	25	64.8595	3.89438	0.260466
2	A2	26	65.0559	3.87402	0.260348
2	A2	27	65.2524	3.85704	0.261086
2	A2	28	65.4489	3.82862	0.262407
2	A2	29	65.6454	3.81088	0.263798
2	A2	30	65.8419	3.78947	0.264651
2	A2	31	66.0384	3.75542	0.264511
2	A2	32	66.2348	3.74186	0.263271
2	A2	33	66.4313	3.71082	0.261205
2	A2	34	66.6278	3.69561	0.258837
2	A2	35	66.8243	3.67114	0.256695
2	A2	36	67.0208	3.65092	0.255135
2	A2	37	67.2172	3.63029	0.254297
2	A2	38	67.4137	3.60353	0.254153
2	A2	39	67.6102	3.58711	0.254592
2	A2	40	67.8067	3.5623	0.255428
2	A2	41	68.0032	3.54114	0.256379
2	A2	42	68.1997	3.52723	0.257076
2	A2	43	68.3961	3.4899	0.257155
2	A2	44	68.5926	3.47549	0.256407
2	A2	45	68.7891	3.45542	0.25492
2	A2	46	68.9856	3.42945	0.25311
2	A2	47	69.1821	3.40299	0.251616
2	A2	48	69.3785	3.39177	0.251024
2	A2	49	69.575	3.36522	0.251568
2	A2	50	69.7715	3.35286	0.25296
2	A2	51	69.968	3.32275	0.254487
2	A2	52	70.1645	3.30253	0.255368
2	A2	53	70.361	3.27721	0.255156
2	A2	54	70.5574	3.24935	0.253937
2	A2	55	70.7539	3.23977	0.252199
2	A2	56	70.9504	3.21327	0.250524
2	A2	57	71.1469	3.19251	0.249308
2	A2	58	71.3434	3.17164	0.2487
2	A2	59	71.5398	3.14662	0.248699
2	A2	60	71.7363	3.12999	0.249274
2	A2	61	71.9328	3.10793	0.25043
2	A2	62	72.1293	3.08489	0.252153
2	A2	63	72.3258	3.06418	0.254331
2	A2	64	72.5222	3.0432	0.256664
2	A2	65	72.7187	3.01739	0.258649
2	A2	66	72.9152	2.99974	0.259658
2	A2	67	73.1117	2.97659	0.259155
2	A2	68	73.3082	2.94504	0.256977
2	A2	69	73.5047	2.92419	0.253531
2	A2	70	73.7011	2.90476	0.249704
2	A2	71	73.8976	2.88866	0.246499
2	A2	72	74.0941	2.86815	0.244608
2	A2	73	74.2906	2.84236	0.244125
2	A2	74	74.4871	2.8295	0.244631
2	A2	75	74.6835	2.80101	0.245478
2	A2	76	74.88	2.78383	0.246142
2	A2	77	75.0765	2.75114	0.246413
2	A2	78	75.273	2.74614	0.246355
2	A2	79	75.4695	2.72012	0.246145
2	A2	80	75.666	2.69239	0.245972
2	A2	81	75.8624	2.67691	0.246051
2	A2	82	76.0589	2.65322	0.24671
2	A2	83	76.2554	2.63034	0.248379
2	A2	84	76.4519	2.61356	0.251469
2	A2	85	76.6484	2.59471	0.25615
2	A2	86	76.8448	2.57011	0.262221
2	A2	87	77.0413	2.54687	0.269166
2	A2	88	77.2378	2.52015	0.276345
2	A2	89	77.4343	2.49715	0.283237
2	A2	90	77.6308	2.4736	0.289637
2	A2	91	77.8273	2.44387	0.295789
2	A2	92	78.0237	2.41966	0.302453
2	A2	93	78.2202	2.39105	0.310915
2	A2	94	78.4167	2.36898	0.322861
2	A2	95	78.6132	2.3446	0.340219
2	A2	96	78.8097	2.31355	0.365025
2	A2	97	79.0061	2.28417	0.399466
2	A2	98	79.2026	2.2494	0.446077
2	A2	99	79.3991	2.2117	0.50794
2	A2	100	79.5956	2.16816	0.588631
2	A2	101	79.7921	2.12276	0.691681
2	A2	102	79.9886	2.06063	0.8194
2	A2	103	80.185	1.98988	0.971241
2	A2	104	80.3815	1.90892	1.14208
2	A2	105	80.578	1.79624	1.32116
2	A2	106	80.7745	1.65385	1.49246
2	A2	107	80.971	1.47903	1.63671
2	A2	108	81.1674	1.29126	1.73481
2	A2	109	81.3639	1.09945	1.77172
2	A2	110	81.5604	0.908172	1.73968
2	A2	111	81.7569	0.738944	1.63989
2	A2	112	81.9534	0.597204	1.48235
2	A2	113	82.1499	0.486957	1.28382
2	A2	114	82.3463	0.408127	1.06467
2	A2	115	82.5428	0.358129	0.845156
2	A2	116	82.7393	0.325931	0.642291
2	A2	117	82.9358	0.307052	0.467699
2	A2	118	83.1323	0.299164	0.326961
2	A2	119	83.3287	0.293916	0.220244
2	A2	120	83.5252	0.289473	0.143823
2	A2	121	83.7217	0.286654	0.0919109
2	A2	122	83.9182	0.284802	0.058284
2	A2	123	84.1147	0.285404	0.0373801
2	A2	124	84.3111	0.283128	0.0248129
2	A2	125	84.5076	0.28332	0.0174387
2	A2	126	84.7041	0.281426	0.0131756
2	A2	127	84.9006	0.280212	0.0107403
2	A2	128	85.0971	0.280725	0.00938632
2	A2	129	85.2936	0.281045	0.00868071
2	A2	130	85.49	0.279105	0.00834598
2	A2	131	85.6865	0.278121	0.0081805
2	A2	132	85.883	0.277196	0.00804355
2	A2	133	86.0795	0.277547	0.00786391
2	A2	134	86.276	0.275864	0.00763294
2	A2	135	86.4725	0.275325	0.00737152
2	A2	136	86.6689	0.277033	0.0070964
2	A2	137	86.8654	0.273118	0.00681048
2	A2	138	87.0619	0.27347	0.00651469
2	A2	139	87.2584	0.273701	0.00622302
2	A2	140	87.4549	0.27394	0.00596182
2	A2	141	87.6513	0.271873	0.0057561
2	A2	142	87.8478	0.271824	0.00562091
2	A2	143	88.0443	0.271816	0.00556185
2	A2	144	88.2408	0.271172	0.00557528
2	A2	145	88.4373	0.270067	0.00563928
2	A2	146	88.6338	0.271685	0.00570766
2	A2	147	88.8302	0.269724	0.00572334
2	A2	148	89.0267	0.267596	0.00565439
2	A2	149	89.2232	0.268159	0.00552177
2	A2	150	89.4197	0.269033	0.00538952
2	A2	151	89.6162	0.268093	0.00531855
2	A2	152	89.8126	0.266889	0.00532832
2	A2	153	90.0091	0.2665	0.00540171
2	A2	154	90.2056	0.264901	0.00552174
2	A2	155	90.4021	0.266645	0.00569361
2	A2	156	90.5986	0.266652	0.00592179
2	A2	157	90.795	0.264235	0.00617009
2	A2	158	90.9915	0.263202	0.00635589
2	A2	159	91.188	0.263323	0.00639437
2	A2	160	91.3845	0.262734	0.00625694
2	A2	161	91.581	0.262829	0.0059953
2	A2	162	91.7775	0.262092	0.00571983
2	A2	163	91.9739	0.25996	0.00555345
2	A2	164	92.1704	0.262521	0.00558539
2	A2	165	92.3669	0.260915	0.0058358
2	A2	166	92.5634	0.260907	0.00623967
2	A2	167	92.7599	0.258886	0.00666773
2	A2	168	92.9563	0.257861	0.00698836
2	A2	169	93.1528	0.258036	0.00713364
2	A2	170	93.3493	0.257534	0.00712087
2	A2	171	93.5458	0.257443	0.00700943
2	A2	172	93.7423	0.256617	0.00683021
2	A2	173	93.9388	0.255403	0.00655031
2	A2	174	94.1352	0.254319	0.00609902
2	A2	175	94.3317	0.254	0.00542933
2	A2	176	94.5282	0.255704	0.00456029
2	A2	177	94.7247	0.252985	0.00357534
2	A2	178	94.9212	0.253487	0.00258741
3	A3	1	60.1439	4.4772	0.252337
3	A3	2	60.3404	4.471	0.252468
3	A3	3	60.5369	4.43726	0.25307
3	A3	4	60.7333	4.42466	0.254272
3	A3	5	60.9298	4.40861	0.256146
3	A3	6	61.1263	4.37632	0.258574
3	A3	7	61.3228	4.36156	0.261232
3	A3	8	61.5193	4.33469	0.26367
3	A3	9	61.7158	4.30884	0.265469
3	A3	10	61.9122	4.29067	0.266325
3	A3	11	62.1087	4.2612	0.266019
3	A3	12	62.3052	4.24006	0.264401
3	A3	13	62.5017	4.23024	0.261464
3	A3	14	62.6982	4.18532	0.257505
3	A3	15	62.8946	4.16842	0.253249
3	A3	16	63.0911	4.14878	0.249686
3	A3	17	63.2876	4.13212	0.247697
3	A3	18	63.4841	4.119	0.247691
3	A3	19	63.6806	4.08456	0.249469
3	A3	20	63.8771	4.06406	0.252365
3	A3	21	64.0735	4.04861	0.255492
3	A3	22	64.27	4.02365	0.257949
3	A3	23	64.4665	4.00194	0.259046
3	A3	24	64.663	3.97572	0.258564
3	A3	25	64.8595	3.9459	0.256913
3	A3	26	65.0559	3.92556	0.255076
3	A3	27	65.2524	3.9138	0.254181
3	A3	28	65.4489	3.89111	0.254955
3	A3	29	65.6454	3.8652	0.257364
3	A3	30	65.8419	3.85288	0.260671
3	A3	31	66.0384	3.81549	0.263826
3	A3	32	66.2348	3.80065	0.265938
3	A3	33	66.4313	3.76662	0.26655
3	A3	34	66.6278	3.75532	0.265657
3	A3	35	66.8243	3.72517	0.26358
3	A3	36	67.0208	3.70539	0.260849
3	A3	37	67.2172	3.67671	0.258123
3	A3	38	67.4137	3.65773	0.256075
3	A3	39	67.6102	3.6397	0.255196
3	A3	40	67.8067	3.61996	0.255574
3	A3	41	68.0032	3.5929	0.256824
3	A3	42	68.1997	3.57802	0.258216
3	A3	43	68.3961	3.54344	0.25898
3	A3	44	68.5926	3.53094	0.258617
3	A3	45	68.7891	3.49913	0.257059
3	A3	46	68.9856	3.48102	0.254663
3	A3	47	69.1821	3.45858	0.252024
3	A3	48	69.3785	3.43962	0.249777
3	A3	49	69.575	3.41024	0.248377
3	A3	50	69.7715	3.40277	0.247975
3	A3	51	69.968	3.37414	0.248421
3	A3	52	70.1645	3.35177	0.249363
3	A3	53	70.361	3.33147	0.250404
3	A3	54	70.5574	3.30646	0.251227
3	A3	55	70.7539	3.28957	0.251652
3	A3	56	70.9504	3.26719	0.251644
3	A3	57	71.1469	3.23924	0.251309
3	A3	58	71.3434	3.21671	0.250841
3	A3	59	71.5398	3.20178	0.250381
3	A3	60	71.7363	3.17989	0.249906
3	A3	61	71.9328	3.15806	0.249225
3	A3	62	72.1293	3.13136	0.248151
3	A3	63	72.3258	3.10898	0.246743
3	A3	64	72.5222	3.08894	0.245375
3	A3	65	72.7187	3.06946	0.244539
3	A3	66	72.9152	3.05117	0.244516
3	A3	67	73.1117	3.03396	0.245165
3	A3	68	73.3082	3.00188	0.246013
3	A3	69	73.5047	2.98386	0.246564
3	A3	70	73.7011	2.96363	0.246592
3	A3	71	73.8976	2.93941	0.246227
3	A3	72	74.0941	2.91957	0.245787
3	A3	73	74.2906	2.89887	0.245525
3	A3	74	74.4871	2.88167	0.245482
3	A3	75	74.6835	2.8549	0.245516
3	A3	76	74.88	2.83322	0.245479
3	A3	77	75.0765	2.81021	0.245357
3	A3	78	75.273	2.79612	0.245296
3	A3	79	75.4695	2.77075	0.245483
3	A3	80	75.666	2.74863	0.246051
3	A3	81	75.8624	2.7313	0.24705
3	A3	82	76.0589	2.70163	0.248517
3	A3	83	76.2554	2.68644	0.250547
3	A3	84	76.4519	2.66342	0.253294
3	A3	85	76.6484	2.64361	0.256914
3	A3	86	76.8448	2.61676	0.261469
3	A3	87	77.0413	2.59705	0.266866
3	A3	88	77.2378	2.574	0.272821
3	A3	89	77.4343	2.54761	0.278933
3	A3	90	77.6308	2.52619	0.284859
3	A3	91	77.8273	2.4922	0.290582
3	A3	92	78.0237	2.46999	0.296658
3	A3	93	78.2202	2.44415	0.304281
3	A3	94	78.4167	2.42017	0.315133
3	A3	95	78.6132	2.39652	0.331125
3	A3	96	78.8097	2.36795	0.354208
3	A3	97	79.0061	2.33524	0.38644
3	A3	98	79.2026	2.30214	0.430236
3	A3	99	79.3991	2.26982	0.488649
3	A3	100	79.5956	2.22503	0.565396
3	A3	101	79.7921	2.17462	0.664397
3	A3	102	79.9886	2.12282	0.78864
3	A3	103	80.185	2.05669	0.9385
3	A3	104	80.3815	1.97363	1.10989
3	A3	105	80.578	1.86565	1.29299
3	A3	106	80.7745	1.72585	1.47234
3	A3	107	80.971	1.55759	1.62859
3	A3	108	81.1674	1.36448	1.74178
3	A3	109	81.3639	1.1659	1.79525
3	A3	110	81.5604	0.971181	1.77911
3	A3	111	81.7569	0.788358	1.69246
3	A3	112	81.9534	0.6384	1.54365
3	A3	113	82.1499	0.517431	1.34864
3	A3	114	82.3463	0.429702	1.12791
3	A3	115	82.5428	0.373655	0.90267
3	A3	116	82.7393	0.340176	0.691328
3	A3	117	82.9358	0.31633	0.507018
3	A3	118	83.1323	0.307029	0.356636
3	A3	119	83.3287	0.299905	0.241305
3	A3	120	83.5252	0.297144	0.157857
3	A3	121	83.7217	0.294636	0.1007
3	A3	122	83.9182	0.29156	0.0635197
3	A3	123	84.1147	0.292527	0.0404783
3	A3	124	84.3111	0.290577	0.0268269
3	A3	125	84.5076	0.290098	0.0190518
3	A3	126	84.7041	0.288827	0.0147367
3	A3	127	84.9006	0.287102	0.0123155
3	A3	128	85.0971	0.287677	0.0108281
3	A3	129	85.2936	0.28613	0.00972683
3	A3	130	85.49	0.284271	0.00874089
3	A3	131	85.6865	0.28484	0.00778493
3	A3	132	85.883	0.283374	0.00688825
3	A3	133	86.0795	0.284421	0.00613353
3	A3	134	86.276	0.283215	0.00560169
3	A3	135	86.4725	0.282665	0.00533199
3	A3	136	86.6689	0.282539	0.00530584
3	A3	137	86.8654	0.282722	0.00545269
3	A3	138	87.0619	0.282252	0.00567894
3	A3	139	87.2584	0.279605	0.00590268
3	A3	140	87.4549	0.280397	0.0060813
3	A3	141	87.6513	0.280112	0.00621157
3	A3	142	87.8478	0.280098	0.00630613
3	A3	143	88.0443	0.278521	0.00636702
3	A3	144	88.2408	0.277871	0.00638079
3	A3	145	88.4373	0.277526	0.00633788
3	A3	146	88.6338	0.277368	0.00625577
3	A3	147	88.8302	0.27619	0.00617899
3	A3	148	89.0267	0.275862	0.00615231
3	A3	149	89.2232	0.275747	0.0061826
3	A3	150	89.4197	0.275183	0.00622121
3	A3	151	89.6162	0.273838	0.00618805
3	A3	152	89.8126	0.272644	0.00602848
3	A3	153	90.0091	0.273138	0.00576422
3	A3	154	90.2056	0.272365	0.00549466
3	A3	155	90.4021	0.273191	0.00534022
3	A3	156	90.5986	0.273271	0.00536646
3	A3	157	90.795	0.269735	0.00555052
3	A3	158	90.9915	0.271201	0.00581111
3	A3	159	91.188	0.270605	0.00607337
3	A3	160	91.3845	0.269326	0.00631284
3	A3	161	91.581	0.269717	0.00655249
3	A3	162	91.7775	0.268489	0.0068247
3	A3	163	91.9739	0.267688	0.00713328
3	A3	164	92.1704	0.267678	0.00743762
3	A3	165	92.3669	0.267033	0.00766237
3	A3	166	92.5634	0.264709	0.00772546
3	A3	167	92.7599	0.265262	0.00757221
3	A3	168	92.9563	0.264563	0.00720352
3	A3	169	93.1528	0.262901	0.0066823
3	A3	170	93.3493	0.264073	0.00611134
3	A3	171	93.5458	0.263166	0.00559118
3	A3	172	93.7423	0.26219	0.00517605
3	A3	173	93.9388	0.263313	0.00485099
3	A3	174	94.1352	0.261343	0.00454136
3	A3	175	94.3317	0.260933	0.00415175
3	A3	176	94.5282	0.261608	0.00361637
3	A3	177	94.7247	0.259904	0.0029355
3	A3	178	94.9212	0.260849	0.00217691
4	A4	1	60.1439	4.35217	0.248647
4	A4	2	60.3404	4.33759	0.249873
4	A4	3	60.5369	4.31135	0.250996
4	A4	4	60.7333	4.29224	0.251839
4	A4	5	60.9298	4.27283	0.25243
4	A4	6	61.1263	4.24739	0.252901
4	A4	7	61.3228	4.2292	0.253339
4	A4	8	61.5193	4.20776	0.253723
4	A4	9	61.7158	4.17905	0.253977
4	A4	10	61.9122	4.16094	0.254028
4	A4	11	62.1087	4.13833	0.253821
4	A4	12	62.3052	4.116	0.253284
4	A4	13	62.5017	4.10207	0.252376
4	A4	14	62.6982	4.07267	0.25121
4	A4	15	62.8946	4.03514	0.250096
4	A4	16	63.0911	4.03513	0.249432
4	A4	17	63.2876	4.0126	0.249435
4	A4	18	63.4841	3.99189	0.250002
4	A4	19	63.6806	3.95624	0.250792
4	A4	20	63.8771	3.94071	0.25147
4	A4	21	64.0735	3.92491	0.251853
4	A4	22	64.27	3.8919	0.25188
4	A4	23	64.4665	3.88414	0.251501
4	A4	24	64.663	3.85214	0.250676
4	A4	25	64.8595	3.82861	0.24952
4	A4	26	65.0559	3.80616	0.248382
4	A4	27	65.2524	3.79182	0.247757
4	A4	28	65.4489	3.76815	0.248014
4	A4	29	65.6454	3.74556	0.249128
4	A4	30	65.8419	3.73186	0.250634
4	A4	31	66.0384	3.69994	0.251839
4	A4	32	66.2348	3.68113	0.252171
4	A4	33	66.4313	3.65044	0.251434
4	A4	34	66.6278	3.64267	0.249864
4	A4	35	66.8243	3.61026	0.247971
4	A4	36	67.0208	3.59032	0.246316
4	A4	37	67.2172	3.5768	0.245317
4	A4	38	67.4137	3.54708	0.245169
4	A4	39	67.6102	3.53139	0.245824
4	A4	40	67.8067	3.50931	0.247022
4	A4	41	68.0032	3.48522	0.24833
4	A4	42	68.1997	3.46981	0.249216
4	A4	43	68.3961	3.44017	0.249183
4	A4	44	68.5926	3.42362	0.247948
4	A4	45	68.7891	3.39532	0.245591
4	A4	46	68.9856	3.37793	0.242609
4	A4	47	69.1821	3.35267	0.239771
4	A4	48	69.3785	3.33908	0.237833
4	A4	49	69.575	3.31641	0.237235
4	A4	50	69.7715	3.3014	0.237925
4	A4	51	69.968	3.27246	0.239408
4	A4	52	70.1645	3.25753	0.240995
4	A4	53	70.361	3.23615	0.2421
4	A4	54	70.5574	3.20625	0.242463
4	A4	55	70.7539	3.19022	0.242178
4	A4	56	70.9504	3.17102	0.241558
4	A4	57	71.1469	3.1483	0.240937
4	A4	58	71.3434	3.12912	0.240516
4	A4	59	71.5398	3.10367	0.240316
4	A4	60	71.7363	3.08625	0.240209
4	A4	61	71.9328	3.06733	0.239978
4	A4	62	72.1293	3.04284	0.239409
4	A4	63	72.3258	3.02262	0.238377
4	A4	64	72.5222	2.99925	0.236926
4	A4	65	72.7187	2.97999	0.235276
4	A4	66	72.9152	2.96167	0.233735
4	A4	67	73.1117	2.94173	0.232587
4	A4	68	73.3082	2.91878	0.232001
4	A4	69	73.5047	2.9027	0.232033
4	A4	70	73.7011	2.87826	0.232637
4	A4	71	73.8976	2.86082	0.233673
4	A4	72	74.0941	2.84285	0.234902
4	A4	73	74.2906	2.81661	0.236001
4	A4	74	74.4871	2.80033	0.236671
4	A4	75	74.6835	2.77545	0.236768
4	A4	76	74.88	2.75734	0.236384
4	A4	77	75.0765	2.72839	0.235818
4	A4	78	75.273	2.7247	0.235408
4	A4	79	75.4695	2.69342	0.235356
4	A4	80	75.666	2.67354	0.23568
4	A4	81	75.8624	2.65716	0.236308
4	A4	82	76.0589	2.62979	0.237254
4	A4	83	76.2554	2.6109	0.238727
4	A4	84	76.4519	2.59275	0.241075
4	A4	85	76.6484	2.57485	0.244635
4	A4	86	76.8448	2.5493	0.249532
4	A4	87	77.0413	2.52766	0.255607
4	A4	88	77.2378	2.50863	0.262413
4	A4	89	77.4343	2.481	0.269344
4	A4	90	77.6308	2.45892	0.27584
4	A4	91	77.8273	2.43028	0.281676
4	A4	92	78.0237	2.40512	0.287236
4	A4	93	78.2202	2.3778	0.293667
4	A4	94	78.4167	2.35782	0.3028
4	A4	95	78.6132	2.33075	0.316869
4	A4	96	78.8097	2.30873	0.338196
4	A4	97	79.0061	2.278	0.368989
4	A4	98	79.2026	2.24732	0.411427
4	A4	99	79.3991	2.21456	0.46794
4	A4	100	79.5956	2.16715	0.541492
4	A4	101	79.7921	2.12434	0.635482
4	A4	102	79.9886	2.06778	0.752964
4	A4	103	80.185	2.00527	0.895059
4	A4	104	80.3815	1.93015	1.05894
4	A4	105	80.578	1.83006	1.23617
4	A4	106	80.7745	1.69778	1.41227
4	A4	107	80.971	1.53422	1.5682
4	A4	108	81.1674	1.34946	1.68359
4	A4	109	81.3639	1.15	1.74093
4	A4	110	81.5604	0.957949	1.72947
4	A4	111	81.7569	0.782775	1.64764
4	A4	112	81.9534	0.633111	1.50354
4	A4	113	82.1499	0.513436	1.31314
4	A4	114	82.3463	0.430869	1.09707
4	A4	115	82.5428	0.377532	0.876599
4	A4	116	82.7393	0.34354	0.670078
4	A4	117	82.9358	0.322046	0.49046
4	A4	118	83.1323	0.312583	0.344395
4	A4	119	83.3287	0.306055	0.232791
4	A4	120	83.5252	0.3035	0.152349
4	A4	121	83.7217	0.299644	0.0974464
4	A4	122	83.9182	0.298879	0.0618122
4	A4	123	84.1147	0.29814	0.0396979
4	A4	124	84.3111	0.295918	0.026476
4	A4	125	84.5076	0.29509	0.0187795
4	A4	126	84.7041	0.295204	0.0143598
4	A4	127	84.9006	0.293433	0.0118222
4	A4	128	85.0971	0.292464	0.0103527
4	A4	129	85.2936	0.292751	0.00948852
4	A4	130	85.49	0.291942	0.00895744
4	A4	131	85.6865	0.29016	0.0085789
4	A4	132	85.883	0.289843	0.00822175
4	A4	133	86.0795	0.289977	0.00779928
4	A4	134	86.276	0.288413	0.00728383
4	A4	135	86.4725	0.287036	0.00671668
4	A4	136	86.6689	0.287243	0.00619311
4	A4	137	86.8654	0.287583	0.00581961
4	A4	138	87.0619	0.288165	0.00566194
4	A4	139	87.2584	0.285412	0.0057145
4	A4	140	87.4549	0.285391	0.0059081
4	A4	141	87.6513	0.285775	0.00614345
4	A4	142	87.8478	0.285152	0.00632728
4	A4	143	88.0443	0.283355	0.00639177
4	A4	144	88.2408	0.283369	0.00630238
4	A4	145	88.4373	0.282893	0.00605948
4	A4	146	88.6338	0.281976	0.00569726
4	A4	147	88.8302	0.282707	0.00527999
4	A4	148	89.0267	0.280285	0.00489015
4	A4	149	89.2232	0.281556	0.00460808
4	A4	150	89.4197	0.281329	0.00448995
4	A4	151	89.6162	0.279894	0.00455185
4	A4	152	89.8126	0.280665	0.00476977
4	A4	153	90.0091	0.278087	0.00509437
4	A4	154	90.2056	0.280143	0.0054659
4	A4	155	90.4021	0.278427	0.0058219
4	A4	156	90.5986	0.27836	0.00610185
4	A4	157	90.795	0.276054	0.00626495
4	A4	158	90.9915	0.276211	0.00631503
4	A4	159	91.188	0.277027	0.00630716
4	A4	160	91.3845	0.275827	0.00632154
4	A4	161	91.581	0.274654	0.00641383
4	A4	162	91.7775	0.274931	0.00658009
4	A4	163	91.9739	0.273895	0.00675793
4	A4	164	92.1704	0.273214	0.00686576
4	A4	165	92.3669	0.271946	0.00685388
4	A4	166	92.5634	0.271868	0.00673583
4	A4	167	92.7599	0.271194	0.00658319
4	A4	168	92.9563	0.272271	0.00648366
4	A4	169	93.1528	0.269495	0.00648665
4	A4	170	93.3493	0.270216	0.00656694
4	A4	171	93.5458	0.269578	0.00662753
4	A4	172	93.7423	0.268193	0.00653972
4	A4	173	93.9388	0.267778	0.00619857
4	A4	174	94.1352	0.266677	0.00556964
4	A4	175	94.3317	0.267049	0.00470376
4	A4	176	94.5282	0.267082	0.00371485
4	A4	177	94.7247	0.267021	0.0027349
4	A4	178	94.9212	0.266156	0.00186967
5	A5	1	60.1439	4.61693	0.264163
5	A5	2	60.3404	4.59119	0.263913
5	A5	3	60.5369	4.57862	0.263654
5	A5	4	60.7333	4.55735	0.26362
5	A5	5	60.9298	4.52878	0.264146
5	A5	6	61.1263	4.50978	0.265481
5	A5	7	61.3228	4.48873	0.267563
5	A5	8	61.5193	4.46845	0.269981
5	A5	9	61.7158	4.43913	0.272104
5	A5	10	61.9122	4.41696	0.273359
5	A5	11	62.1087	4.38624	0.273467
5	A5	12	62.3052	4.36954	0.272525
5	A5	13	62.5017	4.35255	0.27097
5	A5	14	62.6982	4.31568	0.269435
5	A5	15	62.8946	4.29033	0.268553
5	A5	16	63.0911	4.27822	0.268651
5	A5	17	63.2876	4.26151	0.269554
5	A5	18	63.4841	4.23377	0.27062
5	A5	19	63.6806	4.19381	0.27105
5	A5	20	63.8771	4.18164	0.2703
5	A5	21	64.0735	4.16121	0.268323
5	A5	22	64.27	4.13073	0.26556
5	A5	23	64.4665	4.1087	0.26275
5	A5	24	64.663	4.08995	0.260692
5	A5	25	64.8595	4.06373	0.260024
5	A5	26	65.0559	4.04631	0.26101
5	A5	27	65.2524	4.02657	0.263397
5	A5	28	65.4489	4.00123	0.266442
5	A5	29	65.6454	3.9764	0.26914
5	A5	30	65.8419	3.95538	0.270585
5	A5	31	66.0384	3.92341	0.270337
5	A5	32	66.2348	3.90417	0.268557
5	A5	33	66.4313	3.87652	0.265904
5	A5	34	66.6278	3.85972	0.263214
5	A5	35	66.8243	3.83741	0.261172
5	A5	36	67.0208	3.81482	0.26011
5	A5	37	67.2172	3.79067	0.260021
5	A5	38	67.4137	3.76919	0.260708
5	A5	39	67.6102	3.74839	0.261942
5	A5	40	67.8067	3.72361	0.263528
5	A5	41	68.0032	3.69714	0.265264
5	A5	42	68.1997	3.68677	0.266858
5	A5	43	68.3961	3.65066	0.267907
5	A5	44	68.5926	3.63386	0.267987
5	A5	45	68.7891	3.61027	0.266857
5	A5	46	68.9856	3.57822	0.26464
5	A5	47	69.1821	3.56085	0.261852
5	A5	48	69.3785	3.53896	0.259208
5	A5	49	69.575	3.51705	0.25728
5	A5	50	69.7715	3.49896	0.256227
5	A5	51	69.968	3.47378	0.255762
5	A5	52	70.1645	3.45262	0.25538
5	A5	53	70.361	3.42982	0.254726
5	A5	54	70.5574	3.39985	0.253837
5	A5	55	70.7539	3.38582	0.253111
5	A5	56	70.9504	3.36615	0.253048
5	A5	57	71.1469	3.34363	0.253919
5	A5	58	71.3434	3.31749	0.25559
5	A5	59	71.5398	3.30038	0.257559
5	A5	60	71.7363	3.27419	0.259152
5	A5	61	71.9328	3.25562	0.259793
5	A5	62	72.1293	3.22354	0.25921
5	A5	63	72.3258	3.20536	0.25752
5	A5	64	72.5222	3.18463	0.25516
5	A5	65	72.7187	3.15778	0.252685
5	A5	66	72.9152	3.14403	0.250546
5	A5	67	73.1117	3.12051	0.249002
5	A5	68	73.3082	3.09306	0.248138
5	A5	69	73.5047	3.07985	0.247977
5	A5	70	73.7011	3.05129	0.248541
5	A5	71	73.8976	3.03641	0.249794
5	A5	72	74.0941	3.0115	0.251535
5	A5	73	74.2906	2.99198	0.253352
5	A5	74	74.4871	2.96883	0.254711
5	A5	75	74.6835	2.94194	0.25517
5	A5	76	74.88	2.92327	0.254575
5	A5	77	75.0765	2.8948	0.253125
5	A5	78	75.273	2.88324	0.251271
5	A5	79	75.4695	2.85598	0.249528
5	A5	80	75.666	2.83466	0.248333
5	A5	81	75.8624	2.81519	0.248008
5	A5	82	76.0589	2.7909	0.2488
5	A5	83	76.2554	2.77287	0.250874
5	A5	84	76.4519	2.7501	0.254291
5	A5	85	76.6484	2.72982	0.258918
5	A5	86	76.8448	2.7062	0.264428
5	A5	87	77.0413	2.68571	0.270388
5	A5	88	77.2378	2.65467	0.276434
5	A5	89	77.4343	2.62932	0.282399
5	A5	90	77.6308	2.61325	0.288337
5	A5	91	77.8273	2.5791	0.294473
5	A5	92	78.0237	2.55958	0.301163
5	A5	93	78.2202	2.5299	0.308973
5	A5	94	78.4167	2.50019	0.318831
5	A5	95	78.6132	2.47561	0.332145
5	A5	96	78.8097	2.44961	0.350792
5	A5	97	79.0061	2.41917	0.377014
5	A5	98	79.2026	2.38759	0.413342
5	A5	99	79.3991	2.35607	0.46267
5	A5	100	79.5956	2.31052	0.528386
5	A5	101	79.7921	2.26939	0.614328
5	A5	102	79.9886	2.21365	0.724205
5	A5	103	80.185	2.15816	0.860314
5	A5	104	80.3815	2.08432	1.02171
5	A5	105	80.578	1.99126	1.20243
5	A5	106	80.7745	1.86951	1.39059
5	A5	107	80.971	1.71451	1.56899
5	A5	108	81.1674	1.53566	1.71738
5	A5	109	81.3639	1.33486	1.81605
5	A5	110	81.5604	1.13018	1.84971
5	A5	111	81.7569	0.932083	1.81083
5	A5	112	81.9534	0.758114	1.7013
5	A5	113	82.1499	0.610815	1.53218
5	A5	114	82.3463	0.497351	1.32153
5	A5	115	82.5428	0.419627	1.09094
5	A5	116	82.7393	0.366646	0.861681
5	A5	117	82.9358	0.333983	0.651317
5	A5	118	83.1323	0.319468	0.471621
5	A5	119	83.3287	0.309123	0.327948
5	A5	120	83.5252	0.30376	0.220016
5	A5	121	83.7217	0.299995	0.143585
5	A5	122	83.9182	0.298154	0.092394
5	A5	123	84.1147	0.29564	0.0598348
5	A5	124	84.3111	0.294632	0.0400444
5	A5	125	84.5076	0.293718	0.0284058
5	A5	126	84.7041	0.292215	0.0216125
5	A5	127	84.9006	0.288949	0.0174936
5	A5	128	85.0971	0.288845	0.0147609
5	A5	129	85.2936	0.288228	0.0127459
5	A5	130	85.49	0.287347	0.0111607
5	A5	131	85.6865	0.285986	0.00990012
5	A5	132	85.883	0.28634	0.00890952
5	A5	133	86.0795	0.285879	0.0081305
5	A5	134	86.276	0.284074	0.00750595
5	A5	135	86.4725	0.282725	0.0070085
5	A5	136	86.6689	0.284527	0.00665018
5	A5	137	86.8654	0.282825	0.00645783
5	A5	138	87.0619	0.283278	0.00643359
5	A5	139	87.2584	0.281318	0.00652766
5	A5	140	87.4549	0.281714	0.00664622
5	A5	141	87.6513	0.28074	0.00668958
5	A5	142	87.8478	0.280186	0.00659798
5	A5	143	88.0443	0.278729	0.00638122
5	A5	144	88.2408	0.278304	0.00611429
5	A5	145	88.4373	0.279177	0.00589897
5	A5	146	88.6338	0.279297	0.00581141
5	A5	147	88.8302	0.276753	0.00586459
5	A5	148	89.0267	0.277029	0.0060088
5	A5	149	89.2232	0.276385	0.00616198
5	A5	150	89.4197	0.275749	0.00625248
5	A5	151	89.6162	0.274732	0.00624937
5	A5	152	89.8126	0.274758	0.00617315
5	A5	153	90.0091	0.273566	0.00608095
5	A5	154	90.2056	0.274244	0.0060319
5	A5	155	90.4021	0.273257	0.00604741
5	A5	156	90.5986	0.273216	0.00608949
5	A5	157	90.795	0.271418	0.00608036
5	A5	158	90.9915	0.270613	0.00595436
5	A5	159	91.188	0.271353	0.00571076
5	A5	160	91.3845	0.270404	0.00542763
5	A5	161	91.581	0.270418	0.00522891
5	A5	162	91.7775	0.26973	0.00522676
5	A5	163	91.9739	0.269542	0.00547044
5	A5	164	92.1704	0.269549	0.00592677
5	A5	165	92.3669	0.267829	0.00648958
5	A5	166	92.5634	0.267865	0.00701638
5	A5	167	92.7599	0.266577	0.00737681
5	A5	168	92.9563	0.265282	0.00750023
5	A5	169	93.1528	0.265695	0.00739771
5	A5	170	93.3493	0.264354	0.0071452
5	A5	171	93.5458	0.264644	0.00683276
5	A5	172	93.7423	0.264402	0.00650878
5	A5	173	93.9388	0.262286	0.00615233
5	A5	174	94.1352	0.263138	0.00569269
5	A5	175	94.3317	0.261442	0.00506027
5	A5	176	94.5282	0.261773	0.0042372
5	A5	177	94.7247	0.262023	0.00327828
5	A5	178	94.9212	0.260536	0.00229325
6	A6	1	60.1439	4.52148	0.265538
6	A6	2	60.3404	4.5018	0.267022
6	A6	3	60.5369	4.48257	0.268211
6	A6	4	60.7333	4.45896	0.2688
6	A6	5	60.9298	4.43139	0.268923
6	A6	6	61.1263	4.40763	0.269058
6	A6	7	61.3228	4.39201	0.269707
6	A6	8	61.5193	4.36677	0.270993
6	A6	9	61.7158	4.34517	0.272518
6	A6	10	61.9122	4.32035	0.273549
6	A6	11	62.1087	4.29355	0.273409
6	A6	12	62.3052	4.26612	0.271877
6	A6	13	62.5017	4.25062	0.269309
6	A6	14	62.6982	4.22279	0.266491
6	A6	15	62.8946	4.19206	0.264238
6	A6	16	63.0911	4.1868	0.26301
6	A6	17	63.2876	4.1611	0.262728
6	A6	18	63.4841	4.13537	0.2629
6	A6	19	63.6806	4.10573	0.262968
6	A6	20	63.8771	4.08621	0.262606
6	A6	21	64.0735	4.07028	0.261804
6	A6	22	64.27	4.03907	0.260774
6	A6	23	64.4665	4.02605	0.259775
6	A6	24	64.663	3.99258	0.259072
6	A6	25	64.8595	3.97695	0.258915
6	A6	26	65.0559	3.95126	0.25951
6	A6	27	65.2524	3.93941	0.260921
6	A6	28	65.4489	3.90347	0.262978
6	A6	29	65.6454	3.89108	0.265265
6	A6	30	65.8419	3.86636	0.267208
6	A6	31	66.0384	3.83473	0.268232
6	A6	32	66.2348	3.82347	0.267931
6	A6	33	66.4313	3.78434	0.266205
6	A6	34	66.6278	3.77581	0.263332
6	A6	35	66.8243	3.74084	0.259933
6	A6	36	67.0208	3.72414	0.256805
6	A6	37	67.2172	3.70434	0.254675
6	A6	38	67.4137	3.68439	0.253954
6	A6	39	67.6102	3.66093	0.254628
6	A6	40	67.8067	3.6405	0.256299
6	A6	41	68.0032	3.61557	0.25834
6	A6	42	68.1997	3.59703	0.260078
6	A6	43	68.3961	3.57264	0.260945
6	A6	44	68.5926	3.54732	0.260602
6	A6	45	68.7891	3.52633	0.259027
6	A6	46	68.9856	3.50249	0.256566
6	A6	47	69.1821	3.47902	0.253859
6	A6	48	69.3785	3.46085	0.251655
6	A6	49	69.575	3.43723	0.2505
6	A6	50	69.7715	3.42067	0.250499
6	A6	51	69.968	3.39928	0.251242
6	A6	52	70.1645	3.37771	0.252013
6	A6	53	70.361	3.35153	0.252176
6	A6	54	70.5574	3.32292	0.251519
6	A6	55	70.7539	3.31225	0.250338
6	A6	56	70.9504	3.28701	0.249228
6	A6	57	71.1469	3.26372	0.248715
6	A6	58	71.3434	3.24833	0.248993
6	A6	59	71.5398	3.2267	0.249856
6	A6	60	71.7363	3.197	0.250869
6	A6	61	71.9328	3.18399	0.251604
6	A6	62	72.1293	3.15394	0.251846
6	A6	63	72.3258	3.14017	0.251628
6	A6	64	72.5222	3.10831	0.251135
6	A6	65	72.7187	3.09402	0.250537
6	A6	66	72.9152	3.07377	0.249856
6	A6	67	73.1117	3.05188	0.248997
6	A6	68	73.3082	3.02238	0.247906
6	A6	69	73.5047	3.0056	0.246754
6	A6	70	73.7011	2.98476	0.245952
6	A6	71	73.8976	2.96636	0.24596
6	A6	72	74.0941	2.9418	0.246976
6	A6	73	74.2906	2.92667	0.248749
6	A6	74	74.4871	2.90285	0.250627
6	A6	75	74.6835	2.87651	0.251838
6	A6	76	74.88	2.8562	0.251866
6	A6	77	75.0765	2.82748	0.250685
6	A6	78	75.273	2.81784	0.248718
6	A6	79	75.4695	2.78932	0.246636
6	A6	80	75.666	2.76944	0.245085
6	A6	81	75.8624	2.75063	0.244522
6	A6	82	76.0589	2.72881	0.245205
6	A6	83	76.2554	2.70865	0.247269
6	A6	84	76.4519	2.68348	0.250794
6	A6	85	76.6484	2.66916	0.255815
6	A6	86	76.8448	2.64292	0.262268
6	A6	87	77.0413	2.62061	0.269908
6	A6	88	77.2378	2.59874	0.278269
6	A6	89	77.4343	2.56995	0.286703
6	A6	90	77.6308	2.54864	0.294516
6	A6	91	77.8273	2.51385	0.301198
6	A6	92	78.0237	2.49444	0.306712
6	A6	93	78.2202	2.46233	0.311696
6	A6	94	78.4167	2.43164	0.317548
6	A6	95	78.6132	2.41078	0.326282
6	A6	96	78.8097	2.38873	0.340229
6	A6	97	79.0061	2.35567	0.361757
6	A6	98	79.2026	2.32636	0.393177
6	A6	99	79.3991	2.29584	0.43689
6	A6	100	79.5956	2.2573	0.495649
6	A6	101	79.7921	2.21337	0.572681
6	A6	102	79.9886	2.16702	0.671373
6	A6	103	80.185	2.10955	0.794363
6	A6	104	80.3815	2.04216	0.942048
6	A6	105	80.578	1.96025	1.11088
6	A6	106	80.7745	1.85302	1.29202
6	A6	107	80.971	1.71424	1.47113
6	A6	108	81.1674	1.55361	1.62963
6	A6	109	81.3639	1.36315	1.74755
6	A6	110	81.5604	1.16241	1.80737
6	A6	111	81.7569	0.961386	1.79781
6	A6	112	81.9534	0.787408	1.71652
6	A6	113	82.1499	0.626986	1.57081
6	A6	114	82.3463	0.505516	1.37625
6	A6	115	82.5428	0.418059	1.15354
6	A6	116	82.7393	0.359046	0.924589
6	A6	117	82.9358	0.31963	0.708716
6	A6	118	83.1323	0.302475	0.519928
6	A6	119	83.3287	0.290259	0.365739
6	A6	120	83.5252	0.285685	0.247538
6	A6	121	83.7217	0.279142	0.162101
6	A6	122	83.9182	0.277201	0.103595
6	A6	123	84.1147	0.276161	0.0654414
6	A6	124	84.3111	0.273813	0.0416242
6	A6	125	84.5076	0.274488	0.0273319
6	A6	126	84.7041	0.273035	0.0190666
6	A6	127	84.9006	0.27228	0.0144466
6	A6	128	85.0971	0.27041	0.0119192
6	A6	129	85.2936	0.271056	0.0104989
6	A6	130	85.49	0.270281	0.00957683
6	A6	131	85.6865	0.267545	0.00879967
6	A6	132	85.883	0.268232	0.00800041
6	A6	133	86.0795	0.267208	0.00715172
6	A6	134	86.276	0.266102	0.00632099
6	A6	135	86.4725	0.267309	0.0056143
6	A6	136	86.6689	0.26638	0.00512567
6	A6	137	86.8654	0.266106	0.00490464
6	A6	138	87.0619	0.26447	0.00494869
6	A6	139	87.2584	0.265794	0.00520882
6	A6	140	87.4549	0.265889	0.00559755
6	A6	141	87.6513	0.263454	0.00600208
6	A6	142	87.8478	0.262736	0.00631005
6	A6	143	88.0443	0.263489	0.00644242
6	A6	144	88.2408	0.26206	0.00638077
6	A6	145	88.4373	0.260873	0.00617337
6	A6	146	88.6338	0.261649	0.00591484
6	A6	147	88.8302	0.260567	0.00570808
6	A6	148	89.0267	0.260105	0.00561873
6	A6	149	89.2232	0.260295	0.00564359
6	A6	150	89.4197	0.259514	0.00571175
6	A6	151	89.6162	0.257642	0.00573017
6	A6	152	89.8126	0.257967	0.00565094
6	A6	153	90.0091	0.25656	0.00551576
6	A6	154	90.2056	0.25821	0.00543882
6	A6	155	90.4021	0.257584	0.00553483
6	A6	156	90.5986	0.256765	0.00584364
6	A6	157	90.795	0.254758	0.00630607
6	A6	158	90.9915	0.25501	0.0067969
6	A6	159	91.188	0.255461	0.00718339
6	A6	160	91.3845	0.253453	0.00737038
6	A6	161	91.581	0.252289	0.00732187
6	A6	162	91.7775	0.251637	0.00706566
6	A6	163	91.9739	0.252214	0.00668181
6	A6	164	92.1704	0.252227	0.00626989
6	A6	165	92.3669	0.25026	0.00591077
6	A6	166	92.5634	0.250751	0.00564673
6	A6	167	92.7599	0.248992	0.00549173
6	A6	168	92.9563	0.250552	0.00545571
6	A6	169	93.1528	0.248815	0.00554982
6	A6	170	93.3493	0.249194	0.00576745
6	A6	171	93.5458	0.247777	0.00605975
6	A6	172	93.7423	0.248036	0.00633169
6	A6	173	93.9388	0.246119	0.00646369
6	A6	174	94.1352	0.246455	0.00634694
6	A6	175	94.3317	0.245232	0.00591381
6	A6	176	94.5282	0.245668	0.00515908
6	A6	177	94.7247	0.243693	0.00414817
6	A6	178	94.9212	0.24401	0.00301047
7	A7	1	60.1439	4.50157	0.25868
7	A7	2	60.3404	4.48412	0.260157
7	A7	3	60.5369	4.45306	0.261423
7	A7	4	60.7333	4.44261	0.262239
7	A7	5	60.9298	4.41396	0.262656
7	A7	6	61.1263	4.38864	0.262913
7	A7	7	61.3228	4.36682	0.26321
7	A7	8	61.5193	4.35038	0.263519
7	A7	9	61.7158	4.32142	0.26361
7	A7	10	61.9122	4.30314	0.263232
7	A7	11	62.1087	4.268	0.262349
7	A7	12	62.3052	4.24546	0.261206
7	A7	13	62.5017	4.24315	0.260212
7	A7	14	62.6982	4.20773	0.259763
7	A7	15	62.8946	4.17296	0.26008
7	A7	16	63.0911	4.16791	0.261126
7	A7	17	63.2876	4.14059	0.26257
7	A7	18	63.4841	4.12246	0.263843
7	A7	19	63.6806	4.08628	0.264352
7	A7	20	63.8771	4.06625	0.263748
7	A7	21	64.0735	4.049	0.262132
7	A7	22	64.27	4.01575	0.26002
7	A7	23	64.4665	3.99771	0.258092
7	A7	24	64.663	3.98074	0.256862
7	A7	25	64.8595	3.95562	0.256491
7	A7	26	65.0559	3.93122	0.256808
7	A7	27	65.2524	3.91443	0.257522
7	A7	28	65.4489	3.88012	0.258397
7	A7	29	65.6454	3.86406	0.259302
7	A7	30	65.8419	3.84995	0.260126
7	A7	31	66.0384	3.81205	0.260679
7	A7	32	66.2348	3.80318	0.260708
7	A7	33	66.4313	3.76352	0.26002
7	A7	34	66.6278	3.75139	0.258598
7	A7	35	66.8243	3.72814	0.256651
7	A7	36	67.0208	3.70235	0.254565
7	A7	37	67.2172	3.68141	0.252799
7	A7	38	67.4137	3.65641	0.251745
7	A7	39	67.6102	3.64287	0.25159
7	A7	40	67.8067	3.61743	0.252235
7	A7	41	68.0032	3.59454	0.253331
7	A7	42	68.1997	3.57564	0.254398
7	A7	43	68.3961	3.54308	0.255004
7	A7	44	68.5926	3.53223	0.254871
7	A7	45	68.7891	3.5045	0.253925
7	A7	46	68.9856	3.48186	0.252305
7	A7	47	69.1821	3.4554	0.250369
7	A7	48	69.3785	3.43971	0.248631
7	A7	49	69.575	3.41668	0.24761
7	A7	50	69.7715	3.39449	0.247612
7	A7	51	69.968	3.37571	0.248565
7	A7	52	70.1645	3.35589	0.250011
7	A7	53	70.361	3.33132	0.251304
7	A7	54	70.5574	3.30356	0.251907
7	A7	55	70.7539	3.28587	0.251646
7	A7	56	70.9504	3.26162	0.250756
7	A7	57	71.1469	3.23739	0.249706
7	A7	58	71.3434	3.22167	0.248919
7	A7	59	71.5398	3.19709	0.248547
7	A7	60	71.7363	3.17887	0.248465
7	A7	61	71.9328	3.15397	0.248443
7	A7	62	72.1293	3.12632	0.248377
7	A7	63	72.3258	3.10676	0.248374
7	A7	64	72.5222	3.09472	0.248603
7	A7	65	72.7187	3.06387	0.249085
7	A7	66	72.9152	3.0456	0.249573
7	A7	67	73.1117	3.02467	0.249674
7	A7	68	73.3082	2.99531	0.249103
7	A7	69	73.5047	2.97495	0.247905
7	A7	70	73.7011	2.95806	0.246473
7	A7	71	73.8976	2.93389	0.245342
7	A7	72	74.0941	2.91136	0.244913
7	A7	73	74.2906	2.8932	0.245225
7	A7	74	74.4871	2.87629	0.245942
7	A7	75	74.6835	2.84511	0.246539
7	A7	76	74.88	2.82862	0.246602
7	A7	77	75.0765	2.7951	0.246026
7	A7	78	75.273	2.78932	0.245004
7	A7	79	75.4695	2.76198	0.243849
7	A7	80	75.666	2.74119	0.242832
7	A7	81	75.8624	2.71693	0.242156
7	A7	82	76.0589	2.69601	0.242054
7	A7	83	76.2554	2.67577	0.242842
7	A7	84	76.4519	2.6552	0.244835
7	A7	85	76.6484	2.63898	0.24819
7	A7	86	76.8448	2.61529	0.252826
7	A7	87	77.0413	2.58484	0.258476
7	A7	88	77.2378	2.56914	0.264834
7	A7	89	77.4343	2.5438	0.27166
7	A7	90	77.6308	2.51773	0.278773
7	A7	91	77.8273	2.49352	0.286026
7	A7	92	78.0237	2.46903	0.293355
7	A7	93	78.2202	2.43987	0.30095
7	A7	94	78.4167	2.41246	0.309485
7	A7	95	78.6132	2.38322	0.320274
7	A7	96	78.8097	2.36352	0.335281
7	A7	97	79.0061	2.32662	0.356972
7	A7	98	79.2026	2.30339	0.388103
7	A7	99	79.3991	2.27124	0.431566
7	A7	100	79.5956	2.23161	0.490375
7	A7	101	79.7921	2.19251	0.567689
7	A7	102	79.9886	2.13883	0.666639
7	A7	103	80.185	2.08001	0.789651
7	A7	104	80.3815	2.01202	0.937101
7	A7	105	80.578	1.93391	1.10555
7	A7	106	80.7745	1.82377	1.28627
7	A7	107	80.971	1.68408	1.46486
7	A7	108	81.1674	1.51638	1.62268
7	A7	109	81.3639	1.32023	1.73984
7	A7	110	81.5604	1.12151	1.79913
7	A7	111	81.7569	0.922924	1.78972
7	A7	112	81.9534	0.738283	1.70959
7	A7	113	82.1499	0.580962	1.56603
7	A7	114	82.3463	0.458053	1.37426
7	A7	115	82.5428	0.363288	1.15442
7	A7	116	82.7393	0.304915	0.927835
7	A7	117	82.9358	0.26469	0.713448
7	A7	118	83.1323	0.244081	0.525171
7	A7	119	83.3287	0.232384	0.370688
7	A7	120	83.5252	0.225271	0.25174
7	A7	121	83.7217	0.221287	0.165491
7	A7	122	83.9182	0.220114	0.106391
7	A7	123	84.1147	0.217473	0.0679498
7	A7	124	84.3111	0.215004	0.044058
7	A7	125	84.5076	0.214643	0.02972
7	A7	126	84.7041	0.213065	0.021278
7	A7	127	84.9006	0.212118	0.0162871
7	A7	128	85.0971	0.211118	0.0132339
7	A7	129	85.2936	0.210599	0.0112409
7	A7	130	85.49	0.209715	0.00983295
7	A7	131	85.6865	0.20744	0.00877602
7	A7	132	85.883	0.20857	0.00796921
7	A7	133	86.0795	0.208663	0.00736781
7	A7	134	86.276	0.207218	0.00693882
7	A7	135	86.4725	0.205995	0.00664965
7	A7	136	86.6689	0.205216	0.00647663
7	A7	137	86.8654	0.206117	0.00640716
7	A7	138	87.0619	0.205608	0.00642586
7	A7	139	87.2584	0.204577	0.00649852
7	A7	140	87.4549	0.203009	0.00657712
7	A7	141	87.6513	0.202881	0.00662431
7	A7	142	87.8478	0.20297	0.00663517
7	A7	143	88.0443	0.201846	0.00663177
7	A7	144	88.2408	0.201742	0.00663689
7	A7	145	88.4373	0.200655	0.00665049
7	A7	146	88.6338	0.201185	0.0066476
7	A7	147	88.8302	0.197734	0.00659536
7	A7	148	89.0267	0.200067	0.00646938
7	A7	149	89.2232	0.197597	0.00625909
7	A7	150	89.4197	0.197225	0.00596309
7	A7	151	89.6162	0.19815	0.00559033
7	A7	152	89.8126	0.196615	0.00517313
7	A7	153	90.0091	0.19521	0.00478336
7	A7	154	90.2056	0.196265	0.00452721
7	A7	155	90.4021	0.196339	0.0045002
7	A7	156	90.5986	0.197341	0.00472305
7	A7	157	90.795	0.194238	0.00510912
7	A7	158	90.9915	0.193979	0.00550664
7	A7	159	91.188	0.19319	0.00579899
7	A7	160	91.3845	0.193128	0.00598594
7	A7	161	91.581	0.193015	0.00617735
7	A7	162	91.7775	0.192834	0.00649265
7	A7	163	91.9739	0.192549	0.00694408
7	A7	164	92.1704	0.191871	0.00739992
7	A7	165	92.3669	0.18795	0.00766112
7	A7	166	92.5634	0.187731	0.00759572
7	A7	167	92.7599	0.189499	0.00722421
7	A7	168	92.9563	0.189517	0.00669464
7	A7	169	93.1528	0.187879	0.00618139
7	A7	170	93.3493	0.185498	0.00579726
7	A7	171	93.5458	0.187503	0.00557371
7	A7	172	93.7423	0.186609	0.00548689
7	A7	173	93.9388	0.186461	0.00547603
7	A7	174	94.1352	0.185293	0.00544061
7	A7	175	94.3317	0.184895	0.00524743
7	A7	176	94.5282	0.183865	0.00477791
7	A7	177	94.7247	0.18274	0.00399765
7	A7	178	94.9212	0.183589	0.0029936
8	A8	1	60.1439	4.70802	0.277662
8	A8	2	60.3404	4.68286	0.281736
8	A8	3	60.5369	4.66774	0.285743
8	A8	4	60.7333	4.63534	0.288649
8	A8	5	60.9298	4.60946	0.289837
8	A8	6	61.1263	4.58358	0.289285
8	A8	7	61.3228	4.56511	0.287424
8	A8	8	61.5193	4.53822	0.284886
8	A8	9	61.7158	4.50916	0.282277
8	A8	10	61.9122	4.4881	0.280001
8	A8	11	62.1087	4.47244	0.278193
8	A8	12	62.3052	4.43778	0.276737
8	A8	13	62.5017	4.42894	0.275416
8	A8	14	62.6982	4.39761	0.274168
8	A8	15	62.8946	4.35934	0.273204
8	A8	16	63.0911	4.3497	0.272895
8	A8	17	63.2876	4.3399	0.27346
8	A8	18	63.4841	4.30637	0.274746
8	A8	19	63.6806	4.27537	0.276275
8	A8	20	63.8771	4.25493	0.277495
8	A8	21	64.0735	4.23886	0.277986
8	A8	22	64.27	4.20452	0.277507
8	A8	23	64.4665	4.1924	0.275961
8	A8	24	64.663	4.15768	0.273465
8	A8	25	64.8595	4.13775	0.270488
8	A8	26	65.0559	4.10956	0.267881
8	A8	27	65.2524	4.09635	0.266639
8	A8	28	65.4489	4.07123	0.267443
8	A8	29	65.6454	4.05361	0.270254
8	A8	30	65.8419	4.03485	0.274225
8	A8	31	66.0384	3.99968	0.27802
8	A8	32	66.2348	3.98312	0.280376
8	A8	33	66.4313	3.94808	0.280576
8	A8	34	66.6278	3.92605	0.278641
8	A8	35	66.8243	3.9114	0.275199
8	A8	36	67.0208	3.87965	0.271206
8	A8	37	67.2172	3.85866	0.267674
8	A8	38	67.4137	3.83509	0.265444
8	A8	39	67.6102	3.81913	0.264998
8	A8	40	67.8067	3.79782	0.26632
8	A8	41	68.0032	3.77188	0.268857
8	A8	42	68.1997	3.75404	0.271685
8	A8	43	68.3961	3.72144	0.273789
8	A8	44	68.5926	3.70663	0.274392
8	A8	45	68.7891	3.67574	0.273201
8	A8	46	68.9856	3.65246	0.270491
8	A8	47	69.1821	3.62857	0.26701
8	A8	48	69.3785	3.6096	0.263716
8	A8	49	69.575	3.58872	0.261428
8	A8	50	69.7715	3.56563	0.260515
8	A8	51	69.968	3.54653	0.260785
8	A8	52	70.1645	3.52424	0.261611
8	A8	53	70.361	3.50383	0.262255
8	A8	54	70.5574	3.46969	0.262223
8	A8	55	70.7539	3.45692	0.261476
8	A8	56	70.9504	3.42968	0.260393
8	A8	57	71.1469	3.41278	0.259512
8	A8	58	71.3434	3.38772	0.259249
8	A8	59	71.5398	3.36817	0.259695
8	A8	60	71.7363	3.34387	0.260632
8	A8	61	71.9328	3.32857	0.261677
8	A8	62	72.1293	3.29504	0.262493
8	A8	63	72.3258	3.27522	0.26293
8	A8	64	72.5222	3.26051	0.263014
8	A8	65	72.7187	3.22661	0.262819
8	A8	66	72.9152	3.21401	0.262359
8	A8	67	73.1117	3.19107	0.261579
8	A8	68	73.3082	3.16161	0.260483
8	A8	69	73.5047	3.14122	0.259269
8	A8	70	73.7011	3.11908	0.258307
8	A8	71	73.8976	3.10493	0.257962
8	A8	72	74.0941	3.07892	0.258341
8	A8	73	74.2906	3.0551	0.259212
8	A8	74	74.4871	3.03661	0.260103
8	A8	75	74.6835	3.01139	0.260574
8	A8	76	74.88	2.9872	0.260416
8	A8	77	75.0765	2.96243	0.259711
8	A8	78	75.273	2.95322	0.258729
8	A8	79	75.4695	2.9214	0.257802
8	A8	80	75.666	2.89818	0.257269
8	A8	81	75.8624	2.88195	0.257481
8	A8	82	76.0589	2.85599	0.2588
8	A8	83	76.2554	2.83649	0.261508
8	A8	84	76.4519	2.81519	0.265687
8	A8	85	76.6484	2.79792	0.271186
8	A8	86	76.8448	2.76773	0.277748
8	A8	87	77.0413	2.73992	0.285165
8	A8	88	77.2378	2.71851	0.29333
8	A8	89	77.4343	2.69768	0.302063
8	A8	90	77.6308	2.67322	0.310928
8	A8	91	77.8273	2.63891	0.319258
8	A8	92	78.0237	2.60973	0.326527
8	A8	93	78.2202	2.57883	0.332874
8	A8	94	78.4167	2.55048	0.339435
8	A8	95	78.6132	2.52555	0.348275
8	A8	96	78.8097	2.50136	0.362039
8	A8	97	79.0061	2.46697	0.383534
8	A8	98	79.2026	2.43598	0.415548
8	A8	99	79.3991	2.40828	0.460896
8	A8	100	79.5956	2.36468	0.522584
8	A8	101	79.7921	2.3249	0.603866
8	A8	102	79.9886	2.2697	0.707942
8	A8	103	80.185	2.21502	0.83714
8	A8	104	80.3815	2.13885	0.991514
8	A8	105	80.578	2.05656	1.16717
8	A8	106	80.7745	1.94721	1.35488
8	A8	107	80.971	1.80308	1.53974
8	A8	108	81.1674	1.63584	1.70252
8	A8	109	81.3639	1.44125	1.82255
8	A8	110	81.5604	1.23544	1.88178
8	A8	111	81.7569	1.03197	1.8687
8	A8	112	81.9534	0.849751	1.78111
8	A8	113	82.1499	0.691758	1.62685
8	A8	114	82.3463	0.564995	1.42237
8	A8	115	82.5428	0.475815	1.18942
8	A8	116	82.7393	0.419073	0.950951
8	A8	117	82.9358	0.381082	0.727067
8	A8	118	83.1323	0.36431	0.532184
8	A8	119	83.3287	0.350394	0.373817
8	A8	120	83.5252	0.344411	0.253069
8	A8	121	83.7217	0.341089	0.166317
8	A8	122	83.9182	0.337369	0.107342
8	A8	123	84.1147	0.336808	0.0692406
8	A8	124	84.3111	0.333331	0.0457333
8	A8	125	84.5076	0.333886	0.0318016
8	A8	126	84.7041	0.331122	0.023795
8	A8	127	84.9006	0.330998	0.0192389
8	A8	128	85.0971	0.328821	0.016536
8	A8	129	85.2936	0.327748	0.0147019
8	A8	130	85.49	0.32671	0.0131751
8	A8	131	85.6865	0.325543	0.0117043
8	A8	132	85.883	0.323425	0.0102657
8	A8	133	86.0795	0.324128	0.00897095
8	A8	134	86.276	0.324115	0.00795881
8	A8	135	86.4725	0.324369	0.00729525
8	A8	136	86.6689	0.322723	0.00693025
8	A8	137	86.8654	0.321572	0.00673141
8	A8	138	87.0619	0.321805	0.00656956
8	A8	139	87.2584	0.320323	0.00639149
8	A8	140	87.4549	0.319937	0.00623604
8	A8	141	87.6513	0.320822	0.00618259
8	A8	142	87.8478	0.319876	0.0062805
8	A8	143	88.0443	0.319607	0.00650389
8	A8	144	88.2408	0.317932	0.00676201
8	A8	145	88.4373	0.316496	0.00694543
8	A8	146	88.6338	0.318924	0.00697617
8	A8	147	88.8302	0.316213	0.00683528
8	A8	148	89.0267	0.314426	0.00656378
8	A8	149	89.2232	0.31589	0.00624387
8	A8	150	89.4197	0.314975	0.00597245
8	A8	151	89.6162	0.314474	0.00583455
8	A8	152	89.8126	0.313349	0.00588498
8	A8	153	90.0091	0.313177	0.00613852
8	A8	154	90.2056	0.313882	0.00655512
8	A8	155	90.4021	0.311948	0.00702488
8	A8	156	90.5986	0.312694	0.00737762
8	A8	157	90.795	0.309511	0.00744176
8	A8	158	90.9915	0.307936	0.00713884
8	A8	159	91.188	0.31004	0.00655041
8	A8	160	91.3845	0.309298	0.00589577
8	A8	161	91.581	0.309734	0.00542794
8	A8	162	91.7775	0.308033	0.00531423
8	A8	163	91.9739	0.308138	0.00558224
8	A8	164	92.1704	0.308073	0.00614531
8	A8	165	92.3669	0.305674	0.00686504
8	A8	166	92.5634	0.307555	0.00759395
8	A8	167	92.7599	0.304879	0.00818749
8	A8	168	92.9563	0.304547	0.00850678
8	A8	169	93.1528	0.303026	0.00844421
8	A8	170	93.3493	0.301666	0.00796577
8	A8	171	93.5458	0.303548	0.00714255
8	A8	172	93.7423	0.300236	0.00613329
8	A8	173	93.9388	0.302267	0.00512317
8	A8	174	94.1352	0.301745	0.00424518
8	A8	175	94.3317	0.301601	0.00353129
8	A8	176	94.5282	0.30056	0.00292227
8	A8	177	94.7247	0.299875	0.00233027
8	A8	178	94.9212	0.30011	0.00170937
9	A9	1	60.1439	4.64454	0.2756
9	A9	2	60.3404	4.60596	0.280908
9	A9	3	60.5369	4.58688	0.285586
9	A9	4	60.7333	4.56002	0.288498
9	A9	5	60.9298	4.53106	0.28919
9	A9	6	61.1263	4.50409	0.287918
9	A9	7	61.3228	4.48589	0.285299
9	A9	8	61.5193	4.46058	0.281931
9	A9	9	61.7158	4.4344	0.278249
9	A9	10	61.9122	4.40661	0.27459
9	A9	11	62.1087	4.38312	0.271273
9	A9	12	62.3052	4.36288	0.268557
9	A9	13	62.5017	4.35224	0.266547
9	A9	14	62.6982	4.31378	0.265179
9	A9	15	62.8946	4.29002	0.264301
9	A9	16	63.0911	4.27382	0.263793
9	A9	17	63.2876	4.24958	0.263583
9	A9	18	63.4841	4.23287	0.263601
9	A9	19	63.6806	4.19586	0.263743
9	A9	20	63.8771	4.17941	0.263853
9	A9	21	64.0735	4.16322	0.263755
9	A9	22	64.27	4.13195	0.263293
9	A9	23	64.4665	4.1135	0.262411
9	A9	24	64.663	4.08312	0.261267
9	A9	25	64.8595	4.06947	0.260308
9	A9	26	65.0559	4.03626	0.260139
9	A9	27	65.2524	4.02526	0.261263
9	A9	28	65.4489	4.00042	0.263769
9	A9	29	65.6454	3.97808	0.267192
9	A9	30	65.8419	3.95967	0.270613
9	A9	31	66.0384	3.92152	0.273012
9	A9	32	66.2348	3.90642	0.273611
9	A9	33	66.4313	3.87797	0.272136
9	A9	34	66.6278	3.85587	0.268868
9	A9	35	66.8243	3.82818	0.26458
9	A9	36	67.0208	3.80876	0.260336
9	A9	37	67.2172	3.78793	0.257241
9	A9	38	67.4137	3.76149	0.256113
9	A9	39	67.6102	3.75193	0.257191
9	A9	40	67.8067	3.72386	0.259998
9	A9	41	68.0032	3.70137	0.263462
9	A9	42	68.1997	3.68094	0.266277
9	A9	43	68.3961	3.65024	0.267361
9	A9	44	68.5926	3.62657	0.266223
9	A9	45	68.7891	3.60512	0.263092
9	A9	46	68.9856	3.58089	0.258805
9	A9	47	69.1821	3.55688	0.25449
9	A9	48	69.3785	3.54141	0.251198
9	A9	49	69.575	3.51551	0.24956
9	A9	50	69.7715	3.50138	0.249614
9	A9	51	69.968	3.47682	0.250817
9	A9	52	70.1645	3.45543	0.252308
9	A9	53	70.361	3.43179	0.253284
9	A9	54	70.5574	3.40417	0.253365
9	A9	55	70.7539	3.38754	0.252746
9	A9	56	70.9504	3.3637	0.252095
9	A9	57	71.1469	3.34133	0.252223
9	A9	58	71.3434	3.32153	0.253672
9	A9	59	71.5398	3.30239	0.256368
9	A9	60	71.7363	3.28131	0.25957
9	A9	61	71.9328	3.25898	0.262158
9	A9	62	72.1293	3.22662	0.263142
9	A9	63	72.3258	3.20035	0.26215
9	A9	64	72.5222	3.18318	0.259547
9	A9	65	72.7187	3.16011	0.256167
9	A9	66	72.9152	3.13982	0.252856
9	A9	67	73.1117	3.12335	0.250159
9	A9	68	73.3082	3.09334	0.248336
9	A9	69	73.5047	3.07008	0.247524
9	A9	70	73.7011	3.054	0.247847
9	A9	71	73.8976	3.03806	0.249317
9	A9	72	74.0941	3.01368	0.251644
9	A9	73	74.2906	2.9857	0.254196
9	A9	74	74.4871	2.97111	0.256195
9	A9	75	74.6835	2.93911	0.257037
9	A9	76	74.88	2.92183	0.256532
9	A9	77	75.0765	2.8906	0.254955
9	A9	78	75.273	2.88425	0.252863
9	A9	79	75.4695	2.85124	0.250879
9	A9	80	75.666	2.83029	0.249516
9	A9	81	75.8624	2.81514	0.249119
9	A9	82	76.0589	2.78798	0.249892
9	A9	83	76.2554	2.76904	0.251921
9	A9	84	76.4519	2.74476	0.255189
9	A9	85	76.6484	2.73073	0.259578
9	A9	86	76.8448	2.69875	0.264877
9	A9	87	77.0413	2.67942	0.270823
9	A9	88	77.2378	2.65433	0.277148
9	A9	89	77.4343	2.62945	0.283633
9	A9	90	77.6308	2.60588	0.290134
9	A9	91	77.8273	2.5748	0.296659
9	A9	92	78.0237	2.55297	0.303471
9	A9	93	78.2202	2.52459	0.311174
9	A9	94	78.4167	2.4962	0.32077
9	A9	95	78.6132	2.47	0.333662
9	A9	96	78.8097	2.44624	0.351622
9	A9	97	79.0061	2.40816	0.376772
9	A9	98	79.2026	2.38165	0.411635
9	A9	99	79.3991	2.3485	0.459192
9	A9	100	79.5956	2.30682	0.522928
9	A9	101	79.7921	2.26336	0.606671
9	A9	102	79.9886	2.21165	0.71405
9	A9	103	80.185	2.14843	0.847373
9	A9	104	80.3815	2.08133	1.00601
9	A9	105	80.578	1.98964	1.18468
9	A9	106	80.7745	1.87027	1.37244
9	A9	107	80.971	1.71509	1.55291
9	A9	108	81.1674	1.54589	1.70625
9	A9	109	81.3639	1.34086	1.81247
9	A9	110	81.5604	1.13647	1.85531
9	A9	111	81.7569	0.934318	1.82575
9	A9	112	81.9534	0.755259	1.72412
9	A9	113	82.1499	0.602697	1.56029
9	A9	114	82.3463	0.484234	1.35174
9	A9	115	82.5428	0.400885	1.12025
9	A9	116	82.7393	0.347952	0.887834
9	A9	117	82.9358	0.313949	0.673104
9	A9	118	83.1323	0.297909	0.488791
9	A9	119	83.3287	0.288087	0.340893
9	A9	120	83.5252	0.281719	0.229383
9	A9	121	83.7217	0.276843	0.149978
9	A9	122	83.9182	0.274491	0.0962508
9	A9	123	84.1147	0.272519	0.0614516
9	A9	124	84.3111	0.271072	0.0396879
9	A9	125	84.5076	0.271601	0.0264257
9	A9	126	84.7041	0.269095	0.018494
9	A9	127	84.9006	0.267592	0.0138276
9	A9	128	85.0971	0.268911	0.0111347
9	A9	129	85.2936	0.267704	0.00960316
9	A9	130	85.49	0.268052	0.00869528
9	A9	131	85.6865	0.264884	0.00804863
9	A9	132	85.883	0.26398	0.00744764
9	A9	133	86.0795	0.265138	0.00681786
9	A9	134	86.276	0.265063	0.00619796
9	A9	135	86.4725	0.263211	0.00568991
9	A9	136	86.6689	0.263091	0.00540542
9	A9	137	86.8654	0.262971	0.00542653
9	A9	138	87.0619	0.263285	0.00577266
9	A9	139	87.2584	0.262547	0.00637699
9	A9	140	87.4549	0.262398	0.00708839
9	A9	141	87.6513	0.260411	0.00771512
9	A9	142	87.8478	0.259207	0.0080965
9	A9	143	88.0443	0.257989	0.00816237
9	A9	144	88.2408	0.259346	0.00793794
9	A9	145	88.4373	0.257254	0.00750374
9	A9	146	88.6338	0.257823	0.00694791
9	A9	147	88.8302	0.255745	0.00634935
9	A9	148	89.0267	0.255103	0.00578595
9	A9	149	89.2232	0.256303	0.00533756
9	A9	150	89.4197	0.255666	0.00506207
9	A9	151	89.6162	0.255113	0.00496671
9	A9	152	89.8126	0.253424	0.00500759
9	A9	153	90.0091	0.253383	0.00512413
9	A9	154	90.2056	0.254332	0.00527784
9	A9	155	90.4021	0.252593	0.0054632
9	A9	156	90.5986	0.253426	0.00569228
9	A9	157	90.795	0.250663	0.00597593
9	A9	158	90.9915	0.251033	0.00631242
9	A9	159	91.188	0.251886	0.00667499
9	A9	160	91.3845	0.250578	0.00700002
9	A9	161	91.581	0.249591	0.00719395
9	A9	162	91.7775	0.246929	0.00718594
9	A9	163	91.9739	0.246604	0.00699208
9	A9	164	92.1704	0.249843	0.00673277
9	A9	165	92.3669	0.246738	0.00656674
9	A9	166	92.5634	0.247102	0.00658416
9	A9	167	92.7599	0.246449	0.0067443
9	A9	168	92.9563	0.243857	0.00691128
9	A9	169	93.1528	0.244777	0.00695452
9	A9	170	93.3493	0.24367	0.00683436
9	A9	171	93.5458	0.243866	0.00661348
9	A9	172	93.7423	0.242476	0.00639482
9	A9	173	93.9388	0.242965	0.00623485
9	A9	174	94.1352	0.242274	0.00608949
9	A9	175	94.3317	0.241662	0.00582534
9	A9	176	94.5282	0.239777	0.00529493
9	A9	177	94.7247	0.239237	0.00443211
9	A9	178	94.9212	0.239504	0.00331056
10	A10	1	60.1439	4.59838	0.276026
10	A10	2	60.3404	4.58192	0.280306
10	A10	3	60.5369	4.55229	0.283993
10	A10	4	60.7333	4.52967	0.286055
10	A10	5	60.9298	4.49684	0.286241
10	A10	6	61.1263	4.46715	0.285084
10	A10	7	61.3228	4.45768	0.283402
10	A10	8	61.5193	4.43435	0.28172
10	A10	9	61.7158	4.40425	0.280046
10	A10	10	61.9122	4.38101	0.278084
10	A10	11	62.1087	4.34311	0.27564
10	A10	12	62.3052	4.3351	0.272855
10	A10	13	62.5017	4.31637	0.27016
10	A10	14	62.6982	4.28707	0.268075
10	A10	15	62.8946	4.24779	0.266993
10	A10	16	63.0911	4.24367	0.266956
10	A10	17	63.2876	4.22602	0.267549
10	A10	18	63.4841	4.2022	0.268032
10	A10	19	63.6806	4.16191	0.267737
10	A10	20	63.8771	4.13704	0.266486
10	A10	21	64.0735	4.12774	0.264692
10	A10	22	64.27	4.0981	0.263044
10	A10	23	64.4665	4.08727	0.262068
10	A10	24	64.663	4.05391	0.261915
10	A10	25	64.8595	4.02964	0.262448
10	A10	26	65.0559	4.00776	0.263477
10	A10	27	65.2524	3.99658	0.264847
10	A10	28	65.4489	3.96152	0.266403
10	A10	29	65.6454	3.94174	0.267911
10	A10	30	65.8419	3.92464	0.269057
10	A10	31	66.0384	3.88634	0.269537
10	A10	32	66.2348	3.879	0.269117
10	A10	33	66.4313	3.84342	0.267723
10	A10	34	66.6278	3.82588	0.265496
10	A10	35	66.8243	3.80154	0.262842
10	A10	36	67.0208	3.77572	0.260395
10	A10	37	67.2172	3.75389	0.258821
10	A10	38	67.4137	3.74002	0.258549
10	A10	39	67.6102	3.71683	0.259527
10	A10	40	67.8067	3.69023	0.261214
10	A10	41	68.0032	3.66673	0.262788
10	A10	42	68.1997	3.65173	0.263491
10	A10	43	68.3961	3.61555	0.262922
10	A10	44	68.5926	3.59973	0.261147
10	A10	45	68.7891	3.57634	0.258631
10	A10	46	68.9856	3.55287	0.256007
10	A10	47	69.1821	3.53135	0.253846
10	A10	48	69.3785	3.51559	0.252471
10	A10	49	69.575	3.48681	0.251904
10	A10	50	69.7715	3.47052	0.251932
10	A10	51	69.968	3.44356	0.25222
10	A10	52	70.1645	3.42778	0.252491
10	A10	53	70.361	3.40569	0.252658
10	A10	54	70.5574	3.37067	0.252856
10	A10	55	70.7539	3.36089	0.253345
10	A10	56	70.9504	3.34215	0.254305
10	A10	57	71.1469	3.31563	0.255672
10	A10	58	71.3434	3.28988	0.257122
10	A10	59	71.5398	3.27227	0.25822
10	A10	60	71.7363	3.2462	0.258626
10	A10	61	71.9328	3.22458	0.258239
10	A10	62	72.1293	3.20251	0.257223
10	A10	63	72.3258	3.1759	0.255915
10	A10	64	72.5222	3.16212	0.254677
10	A10	65	72.7187	3.13073	0.253744
10	A10	66	72.9152	3.11892	0.253129
10	A10	67	73.1117	3.09569	0.252665
10	A10	68	73.3082	3.06539	0.252171
10	A10	69	73.5047	3.04765	0.251597
10	A10	70	73.7011	3.02584	0.251066
10	A10	71	73.8976	3.00906	0.25075
10	A10	72	74.0941	2.98214	0.250692
10	A10	73	74.2906	2.96232	0.250739
10	A10	74	74.4871	2.93909	0.250602
10	A10	75	74.6835	2.92352	0.250077
10	A10	76	74.88	2.88984	0.249186
10	A10	77	75.0765	2.86954	0.248197
10	A10	78	75.273	2.86248	0.247465
10	A10	79	75.4695	2.83357	0.247244
10	A10	80	75.666	2.808	0.247595
10	A10	81	75.8624	2.7909	0.248475
10	A10	82	76.0589	2.76702	0.249866
10	A10	83	76.2554	2.74462	0.251847
10	A10	84	76.4519	2.72853	0.254531
10	A10	85	76.6484	2.70219	0.257973
10	A10	86	76.8448	2.68025	0.26211
10	A10	87	77.0413	2.65888	0.266798
10	A10	88	77.2378	2.63307	0.271897
10	A10	89	77.4343	2.60745	0.277331
10	A10	90	77.6308	2.59005	0.283144
10	A10	91	77.8273	2.55657	0.289561
10	A10	92	78.0237	2.53496	0.297048
10	A10	93	78.2202	2.50925	0.306349
10	A10	94	78.4167	2.47993	0.318466
10	A10	95	78.6132	2.46175	0.33461
10	A10	96	78.8097	2.4271	0.356214
10	A10	97	79.0061	2.39357	0.385047
10	A10	98	79.2026	2.36383	0.423445
10	A10	99	79.3991	2.33132	0.474471
10	A10	100	79.5956	2.28453	0.541891
10	A10	101	79.7921	2.24533	0.629812
10	A10	102	79.9886	2.18778	0.741839
10	A10	103	80.185	2.12912	0.879775
10	A10	104	80.3815	2.05179	1.04198
10	A10	105	80.578	1.95508	1.22189
10	A10	106	80.7745	1.83296	1.40732
10	A10	107	80.971	1.6748	1.58114
10	A10	108	81.1674	1.49877	1.72347
10	A10	109	81.3639	1.29499	1.81517
10	A10	110	81.5604	1.0916	1.84162
10	A10	111	81.7569	0.897328	1.79597
10	A10	112	81.9534	0.726824	1.68073
10	A10	113	82.1499	0.583216	1.50746
10	A10	114	82.3463	0.470745	1.29455
10	A10	115	82.5428	0.395969	1.06374
10	A10	116	82.7393	0.349947	0.836203
10	A10	117	82.9358	0.318095	0.629206
10	A10	118	83.1323	0.305332	0.453943
10	A10	119	83.3287	0.29487	0.315026
10	A10	120	83.5252	0.2902	0.211423
10	A10	121	83.7217	0.284313	0.138319
10	A10	122	83.9182	0.281816	0.0891718
10	A10	123	84.1147	0.282325	0.0574084
10	A10	124	84.3111	0.279289	0.0374505
10	A10	125	84.5076	0.277509	0.0251132
10	A10	126	84.7041	0.276289	0.0175423
10	A10	127	84.9006	0.278069	0.0129223
10	A10	128	85.0971	0.277345	0.0101347
10	A10	129	85.2936	0.274823	0.00848117
10	A10	130	85.49	0.27495	0.00751243
10	A10	131	85.6865	0.274329	0.00694299
10	A10	132	85.883	0.274456	0.00660484
10	A10	133	86.0795	0.27457	0.00640984
10	A10	134	86.276	0.271878	0.0063209
10	A10	135	86.4725	0.272595	0.00633384
10	A10	136	86.6689	0.271721	0.00645953
10	A10	137	86.8654	0.271921	0.00669913
10	A10	138	87.0619	0.271687	0.00701768
10	A10	139	87.2584	0.270302	0.00733894
10	A10	140	87.4549	0.267967	0.00757103
10	A10	141	87.6513	0.269682	0.00764259
10	A10	142	87.8478	0.267079	0.00752121
10	A10	143	88.0443	0.26848	0.00720725
10	A10	144	88.2408	0.266085	0.00672602
10	A10	145	88.4373	0.266091	0.00614137
10	A10	146	88.6338	0.265531	0.00557582
10	A10	147	88.8302	0.263969	0.00519674
10	A10	148	89.0267	0.266063	0.00514166
10	A10	149	89.2232	0.266776	0.00541475
10	A10	150	89.4197	0.263435	0.00583935
10	A10	151	89.6162	0.262884	0.00613136
10	A10	152	89.8126	0.260852	0.00607052
10	A10	153	90.0091	0.261167	0.0056499
10	A10	154	90.2056	0.262077	0.00508823
10	A10	155	90.4021	0.263176	0.00468692
10	A10	156	90.5986	0.262718	0.00464003
10	A10	157	90.795	0.259494	0.00493662
10	A10	158	90.9915	0.259667	0.00540596
10	A10	159	91.188	0.259791	0.00584467
10	A10	160	91.3845	0.260609	0.00612152
10	A10	161	91.581	0.257462	0.00621009
10	A10	162	91.7775	0.257525	0.00617081
10	A10	163	91.9739	0.25677	0.00611772
10	A10	164	92.1704	0.258098	0.0061764
10	A10	165	92.3669	0.25762	0.00642958
10	A10	166	92.5634	0.25577	0.00687068
10	A10	167	92.7599	0.254354	0.00739852
10	A10	168	92.9563	0.254906	0.00786095
10	A10	169	93.1528	0.253282	0.00811168
10	A10	170	93.3493	0.252917	0.00804523
10	A10	171	93.5458	0.253316	0.00760842
10	A10	172	93.7423	0.248694	0.00681241
10	A10	173	93.9388	0.251625	0.00574854
10	A10	174	94.1352	0.250817	0.00458116
10	A10	175	94.3317	0.250519	0.0034932
10	A10	176	94.5282	0.252222	0.00260778
10	A10	177	94.7247	0.250377	0.00194168
10	A10	178	94.9212	0.248493	0.0014296
11	A11	1	60.1439	4.35217	0.255054
11	A11	2	60.3404	4.32949	0.258151
11	A11	3	60.5369	4.29217	0.260299
11	A11	4	60.7333	4.28021	0.261002
11	A11	5	60.9298	4.25447	0.260396
11	A11	6	61.1263	4.22939	0.25903
11	A11	7	61.3228	4.22207	0.257502
11	A11	8	61.5193	4.18481	0.25621
11	A11	9	61.7158	4.15974	0.255337
11	A11	10	61.9122	4.15183	0.254901
11	A11	11	62.1087	4.11968	0.254756
11	A11	12	62.3052	4.10058	0.254559
11	A11	13	62.5017	4.09107	0.253885
11	A11	14	62.6982	4.05128	0.252457
11	A11	15	62.8946	4.01736	0.250347
11	A11	16	63.0911	4.02689	0.247987
11	A11	17	63.2876	3.98901	0.245959
11	A11	18	63.4841	3.97239	0.24478
11	A11	19	63.6806	3.93933	0.244714
11	A11	20	63.8771	3.93336	0.245716
11	A11	21	64.0735	3.91387	0.247393
11	A11	22	64.27	3.8788	0.249073
11	A11	23	64.4665	3.86976	0.250035
11	A11	24	64.663	3.84208	0.249857
11	A11	25	64.8595	3.80773	0.248694
11	A11	26	65.0559	3.79473	0.247269
11	A11	27	65.2524	3.78435	0.246533
11	A11	28	65.4489	3.75197	0.247189
11	A11	29	65.6454	3.73283	0.249325
11	A11	30	65.8419	3.72046	0.25231
11	A11	31	66.0384	3.68816	0.255026
11	A11	32	66.2348	3.67347	0.256327
11	A11	33	66.4313	3.63898	0.255542
11	A11	34	66.6278	3.617	0.252813
11	A11	35	66.8243	3.59707	0.249042
11	A11	36	67.0208	3.57884	0.245492
11	A11	37	67.2172	3.55596	0.243195
11	A11	38	67.4137	3.54146	0.242499
11	A11	39	67.6102	3.52116	0.243007
11	A11	40	67.8067	3.49265	0.243852
11	A11	41	68.0032	3.47228	0.244177
11	A11	42	68.1997	3.45606	0.243522
11	A11	43	68.3961	3.42363	0.241973
11	A11	44	68.5926	3.41556	0.240038
11	A11	45	68.7891	3.38409	0.23837
11	A11	46	68.9856	3.37168	0.237472
11	A11	47	69.1821	3.34844	0.237513
11	A11	48	69.3785	3.33657	0.238334
11	A11	49	69.575	3.29993	0.239573
11	A11	50	69.7715	3.28762	0.240839
11	A11	51	69.968	3.26768	0.241818
11	A11	52	70.1645	3.24688	0.242322
11	A11	53	70.361	3.22383	0.242333
11	A11	54	70.5574	3.19324	0.242004
11	A11	55	70.7539	3.18707	0.241621
11	A11	56	70.9504	3.15943	0.241472
11	A11	57	71.1469	3.13853	0.24168
11	A11	58	71.3434	3.11875	0.242127
11	A11	59	71.5398	3.09948	0.242497
11	A11	60	71.7363	3.07345	0.242455
11	A11	61	71.9328	3.0545	0.24183
11	A11	62	72.1293	3.03239	0.240717
11	A11	63	72.3258	3.00993	0.239411
11	A11	64	72.5222	2.99	0.23821
11	A11	65	72.7187	2.97436	0.237222
11	A11	66	72.9152	2.95284	0.236331
11	A11	67	73.1117	2.9303	0.235388
11	A11	68	73.3082	2.90198	0.23448
11	A11	69	73.5047	2.88645	0.234029
11	A11	70	73.7011	2.8721	0.234573
11	A11	71	73.8976	2.85378	0.236344
11	A11	72	74.0941	2.82767	0.238945
11	A11	73	74.2906	2.80915	0.241374
11	A11	74	74.4871	2.78784	0.24244
11	A11	75	74.6835	2.76185	0.241343
11	A11	76	74.88	2.73685	0.23811
11	A11	77	75.0765	2.71247	0.233615
11	A11	78	75.273	2.70651	0.229174
11	A11	79	75.4695	2.68567	0.225951
11	A11	80	75.666	2.66391	0.224537
11	A11	81	75.8624	2.64637	0.224927
11	A11	82	76.0589	2.62422	0.226825
11	A11	83	76.2554	2.60044	0.229958
11	A11	84	76.4519	2.58663	0.234173
11	A11	85	76.6484	2.57102	0.239303
11	A11	86	76.8448	2.54557	0.24501
11	A11	87	77.0413	2.51667	0.250779
11	A11	88	77.2378	2.50284	0.256092
11	A11	89	77.4343	2.47233	0.260666
11	A11	90	77.6308	2.45671	0.264612
11	A11	91	77.8273	2.42099	0.268478
11	A11	92	78.0237	2.41035	0.2732
11	A11	93	78.2202	2.37813	0.27997
11	A11	94	78.4167	2.36092	0.29008
11	A11	95	78.6132	2.33574	0.304832
11	A11	96	78.8097	2.3116	0.325596
11	A11	97	79.0061	2.27683	0.354023
11	A11	98	79.2026	2.24958	0.392325
11	A11	99	79.3991	2.21807	0.443435
11	A11	100	79.5956	2.18017	0.510951
11	A11	101	79.7921	2.13925	0.598711
11	A11	102	79.9886	2.08437	0.709977
11	A11	103	80.185	2.01981	0.846106
11	A11	104	80.3815	1.95722	1.00491
11	A11	105	80.578	1.86049	1.17916
11	A11	106	80.7745	1.73845	1.35612
11	A11	107	80.971	1.57875	1.51852
11	A11	108	81.1674	1.40447	1.64727
11	A11	109	81.3639	1.21228	1.72498
11	A11	110	81.5604	1.0257	1.73947
11	A11	111	81.7569	0.840745	1.68627
11	A11	112	81.9534	0.680663	1.5695
11	A11	113	82.1499	0.550756	1.40113
11	A11	114	82.3463	0.4486	1.19869
11	A11	115	82.5428	0.380113	0.982126
11	A11	116	82.7393	0.33557	0.770375
11	A11	117	82.9358	0.306611	0.578569
11	A11	118	83.1323	0.293493	0.416361
11	A11	119	83.3287	0.285009	0.287646
11	A11	120	83.5252	0.279507	0.191472
11	A11	121	83.7217	0.27569	0.123628
11	A11	122	83.9182	0.275984	0.0783421
11	A11	123	84.1147	0.276724	0.0496528
11	A11	124	84.3111	0.27164	0.0322857
11	A11	125	84.5076	0.27167	0.022072
11	A11	126	84.7041	0.272889	0.0160469
11	A11	127	84.9006	0.267316	0.0123424
11	A11	128	85.0971	0.26851	0.00995142
11	A11	129	85.2936	0.269636	0.00842148
11	A11	130	85.49	0.270929	0.00755345
11	A11	131	85.6865	0.265562	0.00718736
11	A11	132	85.883	0.268436	0.00712018
11	A11	133	86.0795	0.26709	0.00713924
11	A11	134	86.276	0.265232	0.00709863
11	A11	135	86.4725	0.263368	0.00696421
11	A11	136	86.6689	0.266429	0.0067931
11	A11	137	86.8654	0.264271	0.00666996
11	A11	138	87.0619	0.264205	0.00664697
11	A11	139	87.2584	0.261203	0.0067218
11	A11	140	87.4549	0.263813	0.00685306
11	A11	141	87.6513	0.262412	0.0069896
11	A11	142	87.8478	0.260196	0.00709449
11	A11	143	88.0443	0.260708	0.00715512
11	A11	144	88.2408	0.259632	0.0071784
11	A11	145	88.4373	0.259433	0.00717281
11	A11	146	88.6338	0.259586	0.00712407
11	A11	147	88.8302	0.257693	0.00698161
11	A11	148	89.0267	0.256646	0.00667196
11	A11	149	89.2232	0.256927	0.00614144
11	A11	150	89.4197	0.255627	0.00540927
11	A11	151	89.6162	0.254941	0.00460594
11	A11	152	89.8126	0.255279	0.00396218
11	A11	153	90.0091	0.2563	0.0037328
11	A11	154	90.2056	0.256099	0.00407542
11	A11	155	90.4021	0.256354	0.00494198
11	A11	156	90.5986	0.254687	0.00606121
11	A11	157	90.795	0.251657	0.00704097
11	A11	158	90.9915	0.252557	0.00754556
11	A11	159	91.188	0.251179	0.00745231
11	A11	160	91.3845	0.250169	0.00690022
11	A11	161	91.581	0.2506	0.00621085
11	A11	162	91.7775	0.251899	0.00572635
11	A11	163	91.9739	0.249559	0.00564742
11	A11	164	92.1704	0.251129	0.00595057
11	A11	165	92.3669	0.24882	0.00641803
11	A11	166	92.5634	0.247234	0.00676106
11	A11	167	92.7599	0.245495	0.00676058
11	A11	168	92.9563	0.248886	0.00635214
11	A11	169	93.1528	0.245823	0.0056236
11	A11	170	93.3493	0.245126	0.00475658
11	A11	171	93.5458	0.246121	0.00396062
11	A11	172	93.7423	0.245108	0.00341721
11	A11	173	93.9388	0.246578	0.00322411
11	A11	174	94.1352	0.246835	0.00334143
11	A11	175	94.3317	0.244538	0.00358033
11	A11	176	94.5282	0.244238	0.0036724
[truncated: 6,944 more rows]
