# Supplementary material for: Adipocytes influence choroidal neovascularization via PRDM16
Source: EMBO Mol Med. 2026 May 19;18(6):2379–403. doi: 10.1038/s44321-026-00441-5 (PMC13269495; doi:10.1038/s44321-026-00441-5)
Supplement: Supplementary file 4 — Source data Fig. 3 [file 44321_2026_441_MOESM4_ESM.zip › Figure 3/3H-I/7 days/2021-06-07 adipoqcre and adipoqcreprdm16 7 days sham and CNV choro Vegfa and plgf.xls]

## Sheet: Sample Setup
Block Type	96-Well Block (0.2mL)
Calibration Background is expired	No
Calibration Background performed on	11-24-2020
Calibration Normalization FAM-ROX is expired	No
Calibration Normalization FAM-ROX performed on	11-24-2020
Calibration Normalization VIC-ROX is expired	No
Calibration Normalization VIC-ROX performed on	11-24-2020
Calibration Pure Dye CY3 is expired	Yes
Calibration Pure Dye CY3 performed on	03-26-2020
Calibration Pure Dye CY5 is expired	Yes
Calibration Pure Dye CY5 performed on	03-26-2020
Calibration Pure Dye FAM is expired	No
Calibration Pure Dye FAM performed on	11-24-2020
Calibration Pure Dye NED is expired	No
Calibration Pure Dye NED performed on	09-15-2020
Calibration Pure Dye ROX is expired	No
Calibration Pure Dye ROX performed on	11-24-2020
Calibration Pure Dye SYBR is expired	No
Calibration Pure Dye SYBR performed on	11-24-2020
Calibration Pure Dye TAMRA is expired	No
Calibration Pure Dye TAMRA performed on	11-24-2020
Calibration Pure Dye VIC is expired	No
Calibration Pure Dye VIC performed on	11-24-2020
Calibration ROI is expired	No
Calibration ROI performed on	11-24-2020
Calibration Uniformity is expired	No
Calibration Uniformity performed on	11-24-2020
Chemistry	SYBR_GREEN
Date Created	2021-06-07 15:16:00 PM EDT
Experiment Barcode
Experiment Comment
Experiment File Name	D:\Users\abi2\Desktop\2021-06-07 adipoqcre and adipoqcreprdm16 7 days sham and CNV choro Vegfa and plgf n1-3.eds
Experiment Name	2021-06-07 adipoqcre and adipoqcreprdm16 7 days sham and CNV choro Vegfa and plgf n1-3
Experiment Run End Time	2021-06-07 18:03:31 PM EDT
Experiment Type	Comparative Cт (ΔΔCт)
Instrument Name	278870006
Instrument Serial Number	278870006
Instrument Type	QuantStudio(TM) 7 Flex System
Passive Reference	ROX
Quantification Cycle Method	Ct
Signal Smoothing On	true
Stage/ Cycle where Analysis is performed	Stage 2, Step 2
User Name
Well	Well Position	Sample Name	Sample Color	Biogroup Name	Biogroup Color	Target Name	Target Color	Task	Reporter	Quencher	Quantity	Comments
1	A1	adipoqcre sham 375	RGB(176,23,31)			Bact	RGB(176,23,31)	UNKNOWN	SYBR	None
2	A2	adipoqcre sham 376	RGB(0,0,255)			Bact	RGB(176,23,31)	UNKNOWN	SYBR	None
3	A3	adipoqcre sham 377	RGB(0,139,69)			Bact	RGB(176,23,31)	UNKNOWN	SYBR	None
4	A4	adipoqcre cnv 474	RGB(255,127,0)			Bact	RGB(176,23,31)	UNKNOWN	SYBR	None
5	A5	adipoqcre cnv 496	RGB(139,137,112)			Bact	RGB(176,23,31)	UNKNOWN	SYBR	None
6	A6	adipoqcre cnv 497	RGB(238,121,66)			Bact	RGB(176,23,31)	UNKNOWN	SYBR	None
7	A7	adipoqcreordm16 sham 469	RGB(142,56,142)			Bact	RGB(176,23,31)	UNKNOWN	SYBR	None
8	A8	adipoqcreordm16 sham 470	RGB(198,113,113)			Bact	RGB(176,23,31)	UNKNOWN	SYBR	None
9	A9	adipoqcreordm16 sham 519	RGB(0,245,255)			Bact	RGB(176,23,31)	UNKNOWN	SYBR	None
10	A10	adipoqcreordm16 CNV 502	RGB(238,220,130)			Bact	RGB(176,23,31)	UNKNOWN	SYBR	None
11	A11	adipoqcreordm16 CNV 503	RGB(238,238,0)			Bact	RGB(176,23,31)	UNKNOWN	SYBR	None
12	A12	adipoqcreordm16 CNV 504	RGB(142,142,56)			Bact	RGB(176,23,31)	UNKNOWN	SYBR	None
13	B1	adipoqcre sham 375	RGB(176,23,31)			Bact	RGB(176,23,31)	UNKNOWN	SYBR	None
14	B2	adipoqcre sham 376	RGB(0,0,255)			Bact	RGB(176,23,31)	UNKNOWN	SYBR	None
15	B3	adipoqcre sham 377	RGB(0,139,69)			Bact	RGB(176,23,31)	UNKNOWN	SYBR	None
16	B4	adipoqcre cnv 474	RGB(255,127,0)			Bact	RGB(176,23,31)	UNKNOWN	SYBR	None
17	B5	adipoqcre cnv 496	RGB(139,137,112)			Bact	RGB(176,23,31)	UNKNOWN	SYBR	None
18	B6	adipoqcre cnv 497	RGB(238,121,66)			Bact	RGB(176,23,31)	UNKNOWN	SYBR	None
19	B7	adipoqcreordm16 sham 469	RGB(142,56,142)			Bact	RGB(176,23,31)	UNKNOWN	SYBR	None
20	B8	adipoqcreordm16 sham 470	RGB(198,113,113)			Bact	RGB(176,23,31)	UNKNOWN	SYBR	None
21	B9	adipoqcreordm16 sham 519	RGB(0,245,255)			Bact	RGB(176,23,31)	UNKNOWN	SYBR	None
22	B10	adipoqcreordm16 CNV 502	RGB(238,220,130)			Bact	RGB(176,23,31)	UNKNOWN	SYBR	None
23	B11	adipoqcreordm16 CNV 503	RGB(238,238,0)			Bact	RGB(176,23,31)	UNKNOWN	SYBR	None
24	B12	adipoqcreordm16 CNV 504	RGB(142,142,56)			Bact	RGB(176,23,31)	UNKNOWN	SYBR	None
25	C1	adipoqcre sham 375	RGB(176,23,31)			Vegfa	RGB(0,0,255)	UNKNOWN	SYBR	None
26	C2	adipoqcre sham 376	RGB(0,0,255)			Vegfa	RGB(0,0,255)	UNKNOWN	SYBR	None
27	C3	adipoqcre sham 377	RGB(0,139,69)			Vegfa	RGB(0,0,255)	UNKNOWN	SYBR	None
28	C4	adipoqcre cnv 474	RGB(255,127,0)			Vegfa	RGB(0,0,255)	UNKNOWN	SYBR	None
29	C5	adipoqcre cnv 496	RGB(139,137,112)			Vegfa	RGB(0,0,255)	UNKNOWN	SYBR	None
30	C6	adipoqcre cnv 497	RGB(238,121,66)			Vegfa	RGB(0,0,255)	UNKNOWN	SYBR	None
31	C7	adipoqcreordm16 sham 469	RGB(142,56,142)			Vegfa	RGB(0,0,255)	UNKNOWN	SYBR	None
32	C8	adipoqcreordm16 sham 470	RGB(198,113,113)			Vegfa	RGB(0,0,255)	UNKNOWN	SYBR	None
33	C9	adipoqcreordm16 sham 519	RGB(0,245,255)			Vegfa	RGB(0,0,255)	UNKNOWN	SYBR	None
34	C10	adipoqcreordm16 CNV 502	RGB(238,220,130)			Vegfa	RGB(0,0,255)	UNKNOWN	SYBR	None
35	C11	adipoqcreordm16 CNV 503	RGB(238,238,0)			Vegfa	RGB(0,0,255)	UNKNOWN	SYBR	None
36	C12	adipoqcreordm16 CNV 504	RGB(142,142,56)			Vegfa	RGB(0,0,255)	UNKNOWN	SYBR	None
37	D1	adipoqcre sham 375	RGB(176,23,31)			Vegfa	RGB(0,0,255)	UNKNOWN	SYBR	None
38	D2	adipoqcre sham 376	RGB(0,0,255)			Vegfa	RGB(0,0,255)	UNKNOWN	SYBR	None
39	D3	adipoqcre sham 377	RGB(0,139,69)			Vegfa	RGB(0,0,255)	UNKNOWN	SYBR	None
40	D4	adipoqcre cnv 474	RGB(255,127,0)			Vegfa	RGB(0,0,255)	UNKNOWN	SYBR	None
41	D5	adipoqcre cnv 496	RGB(139,137,112)			Vegfa	RGB(0,0,255)	UNKNOWN	SYBR	None
42	D6	adipoqcre cnv 497	RGB(238,121,66)			Vegfa	RGB(0,0,255)	UNKNOWN	SYBR	None
43	D7	adipoqcreordm16 sham 469	RGB(142,56,142)			Vegfa	RGB(0,0,255)	UNKNOWN	SYBR	None
44	D8	adipoqcreordm16 sham 470	RGB(198,113,113)			Vegfa	RGB(0,0,255)	UNKNOWN	SYBR	None
45	D9	adipoqcreordm16 sham 519	RGB(0,245,255)			Vegfa	RGB(0,0,255)	UNKNOWN	SYBR	None
46	D10	adipoqcreordm16 CNV 502	RGB(238,220,130)			Vegfa	RGB(0,0,255)	UNKNOWN	SYBR	None
47	D11	adipoqcreordm16 CNV 503	RGB(238,238,0)			Vegfa	RGB(0,0,255)	UNKNOWN	SYBR	None
48	D12	adipoqcreordm16 CNV 504	RGB(142,142,56)			Vegfa	RGB(0,0,255)	UNKNOWN	SYBR	None
49	E1	adipoqcre sham 375	RGB(176,23,31)			Plgf	RGB(0,139,69)	UNKNOWN	SYBR	None
50	E2	adipoqcre sham 376	RGB(0,0,255)			Plgf	RGB(0,139,69)	UNKNOWN	SYBR	None
51	E3	adipoqcre sham 377	RGB(0,139,69)			Plgf	RGB(0,139,69)	UNKNOWN	SYBR	None
52	E4	adipoqcre cnv 474	RGB(255,127,0)			Plgf	RGB(0,139,69)	UNKNOWN	SYBR	None
53	E5	adipoqcre cnv 496	RGB(139,137,112)			Plgf	RGB(0,139,69)	UNKNOWN	SYBR	None
54	E6	adipoqcre cnv 497	RGB(238,121,66)			Plgf	RGB(0,139,69)	UNKNOWN	SYBR	None
55	E7	adipoqcreordm16 sham 469	RGB(142,56,142)			Plgf	RGB(0,139,69)	UNKNOWN	SYBR	None
56	E8	adipoqcreordm16 sham 470	RGB(198,113,113)			Plgf	RGB(0,139,69)	UNKNOWN	SYBR	None
57	E9	adipoqcreordm16 sham 519	RGB(0,245,255)			Plgf	RGB(0,139,69)	UNKNOWN	SYBR	None
58	E10	adipoqcreordm16 CNV 502	RGB(238,220,130)			Plgf	RGB(0,139,69)	UNKNOWN	SYBR	None
59	E11	adipoqcreordm16 CNV 503	RGB(238,238,0)			Plgf	RGB(0,139,69)	UNKNOWN	SYBR	None
60	E12	adipoqcreordm16 CNV 504	RGB(142,142,56)			Plgf	RGB(0,139,69)	UNKNOWN	SYBR	None
61	F1	adipoqcre sham 375	RGB(176,23,31)			Plgf	RGB(0,139,69)	UNKNOWN	SYBR	None
62	F2	adipoqcre sham 376	RGB(0,0,255)			Plgf	RGB(0,139,69)	UNKNOWN	SYBR	None
63	F3	adipoqcre sham 377	RGB(0,139,69)			Plgf	RGB(0,139,69)	UNKNOWN	SYBR	None
64	F4	adipoqcre cnv 474	RGB(255,127,0)			Plgf	RGB(0,139,69)	UNKNOWN	SYBR	None
65	F5	adipoqcre cnv 496	RGB(139,137,112)			Plgf	RGB(0,139,69)	UNKNOWN	SYBR	None
66	F6	adipoqcre cnv 497	RGB(238,121,66)			Plgf	RGB(0,139,69)	UNKNOWN	SYBR	None
67	F7	adipoqcreordm16 sham 469	RGB(142,56,142)			Plgf	RGB(0,139,69)	UNKNOWN	SYBR	None
68	F8	adipoqcreordm16 sham 470	RGB(198,113,113)			Plgf	RGB(0,139,69)	UNKNOWN	SYBR	None
69	F9	adipoqcreordm16 sham 519	RGB(0,245,255)			Plgf	RGB(0,139,69)	UNKNOWN	SYBR	None
70	F10	adipoqcreordm16 CNV 502	RGB(238,220,130)			Plgf	RGB(0,139,69)	UNKNOWN	SYBR	None
71	F11	adipoqcreordm16 CNV 503	RGB(238,238,0)			Plgf	RGB(0,139,69)	UNKNOWN	SYBR	None
72	F12	adipoqcreordm16 CNV 504	RGB(142,142,56)			Plgf	RGB(0,139,69)	UNKNOWN	SYBR	None
73	G1	H2O	RGB(238,44,44)			Bact	RGB(176,23,31)	UNKNOWN	SYBR	None
74	G2	H2O	RGB(238,44,44)			Vegfa	RGB(0,0,255)	UNKNOWN	SYBR	None
75	G3	H2O	RGB(238,44,44)			Plgf	RGB(0,139,69)	UNKNOWN	SYBR	None
76	G4
77	G5
78	G6
79	G7
80	G8
81	G9
82	G10
83	G11
84	G12
85	H1
86	H2
87	H3
88	H4
89	H5
90	H6
91	H7
92	H8
93	H9
94	H10
95	H11
96	H12

## Sheet: Raw Data
Block Type	96-Well Block (0.2mL)
Calibration Background is expired	No
Calibration Background performed on	11-24-2020
Calibration Normalization FAM-ROX is expired	No
Calibration Normalization FAM-ROX performed on	11-24-2020
Calibration Normalization VIC-ROX is expired	No
Calibration Normalization VIC-ROX performed on	11-24-2020
Calibration Pure Dye CY3 is expired	Yes
Calibration Pure Dye CY3 performed on	03-26-2020
Calibration Pure Dye CY5 is expired	Yes
Calibration Pure Dye CY5 performed on	03-26-2020
Calibration Pure Dye FAM is expired	No
Calibration Pure Dye FAM performed on	11-24-2020
Calibration Pure Dye NED is expired	No
Calibration Pure Dye NED performed on	09-15-2020
Calibration Pure Dye ROX is expired	No
Calibration Pure Dye ROX performed on	11-24-2020
Calibration Pure Dye SYBR is expired	No
Calibration Pure Dye SYBR performed on	11-24-2020
Calibration Pure Dye TAMRA is expired	No
Calibration Pure Dye TAMRA performed on	11-24-2020
Calibration Pure Dye VIC is expired	No
Calibration Pure Dye VIC performed on	11-24-2020
Calibration ROI is expired	No
Calibration ROI performed on	11-24-2020
Calibration Uniformity is expired	No
Calibration Uniformity performed on	11-24-2020
Chemistry	SYBR_GREEN
Date Created	2021-06-07 15:16:00 PM EDT
Experiment Barcode
Experiment Comment
Experiment File Name	D:\Users\abi2\Desktop\2021-06-07 adipoqcre and adipoqcreprdm16 7 days sham and CNV choro Vegfa and plgf n1-3.eds
Experiment Name	2021-06-07 adipoqcre and adipoqcreprdm16 7 days sham and CNV choro Vegfa and plgf n1-3
Experiment Run End Time	2021-06-07 18:03:31 PM EDT
Experiment Type	Comparative Cт (ΔΔCт)
Instrument Name	278870006
Instrument Serial Number	278870006
Instrument Type	QuantStudio(TM) 7 Flex System
Passive Reference	ROX
Quantification Cycle Method	Ct
Signal Smoothing On	true
Stage/ Cycle where Analysis is performed	Stage 2, Step 2
User Name
Well	Well Position	Cycle	x1-m1	x2-m2	x3-m3	x4-m4	x5-m5
1	A1	1	865820	326621	629612	1.48259e+06	58655.1
2	A2	1	701235	290112	637810	1.39171e+06	13017.4
3	A3	1	657173	270853	608701	1.27095e+06	8431.94
4	A4	1	675449	280954	640718	1301450	11304.9
5	A5	1	622479	264014	616468	1.24331e+06	5550.16
6	A6	1	611416	258296	586130	1.19404e+06	18482.4
7	A7	1	537331	249216	585307	1.19279e+06	3045.9
8	A8	1	677151	270894	600338	1.16571e+06	11328.4
9	A9	1	526717	227277	521858	1.0539e+06	8316.68
10	A10	1	521717	219493	505173	1.03583e+06	7260.48
11	A11	1	474246	198942	462055	975290	2070.5
12	A12	1	1.05177e+06	355977	761812	1.55048e+06	19069.5
13	B1	1	802735	317232	643672	1.48143e+06	16308.9
14	B2	1	735682	290728	649318	1.40523e+06	7925.8
15	B3	1	687482	288657	657371	1.37335e+06	8195.01
16	B4	1	697197	292470	670673	1.34573e+06	5248.71
17	B5	1	607042	265371	629025	1.23896e+06	8384.76
18	B6	1	600774	266120	623399	1.22648e+06	4676.94
19	B7	1	572281	261022	626576	1.2247e+06	7726.46
20	B8	1	553740	248166	594733	1.14799e+06	4869.24
21	B9	1	611865	256471	594513	1.17165e+06	7530.88
22	B10	1	520600	228669	534593	1.08226e+06	8170.68
23	B11	1	735644	295181	703411	1.40023e+06	8749.01
24	B12	1	1.4009e+06	507719	1110815	2.31428e+06	13269.6
25	C1	1	808740	312387	672123	1.47993e+06	35349.8
26	C2	1	731535	301313	704926	1.48557e+06	30811.1
27	C3	1	689906	299111	701453	1415132	9898.23
28	C4	1	654998	303464	733991	1.44326e+06	4610.66
29	C5	1	637942	294663	705252	1.35407e+06	10648.6
30	C6	1	562451	261961	639726	1.23536e+06	5601.04
31	C7	1	575696	268918	653632	1.25892e+06	7589.03
32	C8	1	564616	259503	640733	1.19876e+06	6875.88
33	C9	1	501211	227377	558670	1.07248e+06	662.36
34	C10	1	600796	259968	636644	1.22864e+06	5711.11
35	C11	1	826771	341038	817376	1.62475e+06	11247.5
36	C12	1	731525	297074	642876	1.49118e+06	10120
37	D1	1	478258	203515	482740	1.02945e+06	5548.21
38	D2	1	758755	286165	646353	1.2917e+06	12596.3
39	D3	1	662498	299565	717874	1415113	8702.88
40	D4	1	684285	310676	757786	1.44743e+06	5148.25
41	D5	1	632472	301325	756639	1.40996e+06	5803.02
42	D6	1	614431	284525	703916	1.31539e+06	4189.91
43	D7	1	527608	252813	633017	1.1752e+06	3566.82
44	D8	1	540899	251655	630072	1.18369e+06	6126.5
45	D9	1	696864	301754	744940	1.36174e+06	7030.29
46	D10	1	660334	287106	694272	1.34737e+06	6700.48
47	D11	1	516078	235756	555692	1.19718e+06	5064.41
48	D12	1	438966	185052	428039	964219	4782.91
49	E1	1	596420	242423	539919	1.18204e+06	5709.49
50	E2	1	662566	274220	644933	1.31645e+06	5778.88
51	E3	1	659685	275022	643786	1.25277e+06	15932.7
52	E4	1	706960	301875	729731	1.3714e+06	6708.14
53	E5	1	670874	292840	729575	1.33649e+06	4064.1
54	E6	1	680577	301007	737649	1337321	476.828
55	E7	1	716850	313716	777335	1.4182e+06	13163
56	E8	1	813798	364624	889980	1.66702e+06	3963.4
57	E9	1	799281	341845	765646	1.43743e+06	9021.97
58	E10	1	715663	296053	706942	1.37401e+06	5684.52
59	E11	1	656113	258448	599237	1.21826e+06	6423.81
60	E12	1	381092	166708	376506	853180	3856.77
61	F1	1	765940	294445	634282	1.37447e+06	46547.8
62	F2	1	765208	299976	685609	1.43734e+06	7334.73
63	F3	1	654347	274981	648644	1.3036e+06	7051.76
64	F4	1	621138	261979	617683	1.20512e+06	5328.78
65	F5	1	623976	274501	672972	1.25874e+06	5895.43
66	F6	1	718039	312197	756949	1.40135e+06	14582.4
67	F7	1	740805	320080	732290	1.37877e+06	13220.7
68	F8	1	701141	313497	760340	1.46246e+06	4915.25
69	F9	1	739458	307937	714808	1.39223e+06	-2287.19
70	F10	1	679186	274372	656493	1.28862e+06	6861.32
71	F11	1	927306	315859	719470	1.3981e+06	9921.2
72	F12	1	773145	277180	628278	1.33878e+06	15707.7
73	G1	1	907828	341752	775993	1.75716e+06	36066.8
74	G2	1	492182	225736	555887	1.23342e+06	11537.3
75	G3	1	556949	243036	588654	1214436	7561.62
76	G4	1	128748	16641.8	19124.3	14431.5	5850.24
77	G5	1	122061	15897.9	21423.4	14250.6	3575.92
78	G6	1	132605	20320	26124.7	22087.1	12261.1
79	G7	1	136228	21787.5	24979.7	19377.7	6897.21
80	G8	1	135937	18812.9	22906.4	17931.4	4883.52
81	G9	1	236554	34036	33065.9	27659.2	13731.8
82	G10	1	154554	20592.3	24228.2	18645.3	4100.9
83	G11	1	299165	27653.9	24585.2	22982.6	12692
84	G12	1	176699	20958.9	16658	16600.7	3009.77
85	H1	1	306409	37901.3	25917.6	29312.1	9544.48
86	H2	1	145817	14706.3	7588.01	11597	1146.36
87	H3	1	134365	17681.9	13899.9	12735.6	5127.29
88	H4	1	130501	15750.1	23139.9	37635.8	1241.61
89	H5	1	201532	23992	25199.4	19139	7587.14
90	H6	1	185290	24573	20948	17518.4	5879.01
91	H7	1	195662	25444.7	26390.1	20928.1	4753.71
92	H8	1	170297	20842	20511.7	15912.1	4634.91
93	H9	1	169463	21388.8	21507.3	17028.1	5243.37
94	H10	1	238908	28743.9	24118.7	21617.6	5690.55
95	H11	1	206299	23227.1	22034.1	18388.1	5857.94
96	H12	1	389712	62192.6	48347.2	62879.6	33740.4
1	A1	2	884961	334045	647119	1522204	59876
2	A2	2	714530	296509	650929	1.41766e+06	13668.2
3	A3	2	662900	273683	621370	1.29419e+06	8412.33
4	A4	2	684625	283796	647780	1.31683e+06	10786.7
5	A5	2	631952	268849	625758	1.25793e+06	6033.03
6	A6	2	614559	262345	592205	1208578	16812.9
7	A7	2	541633	250299	595302	1.20586e+06	3195.65
8	A8	2	685886	274590	607871	1.18114e+06	10521.3
9	A9	2	532708	230100	532636	1.07426e+06	7221.93
10	A10	2	531263	224620	518006	1.06207e+06	6364.31
11	A11	2	488537	205714	477430	1.00996e+06	1399.22
12	A12	2	1.09465e+06	368779	773221	1.57802e+06	19444.1
13	B1	2	814299	323262	657960	1.50574e+06	16932.8
14	B2	2	743950	297453	660302	1.42743e+06	7674.99
15	B3	2	697207	293376	669583	1.39368e+06	8423.3
16	B4	2	705245	294453	679196	1.35989e+06	5614.58
17	B5	2	613630	269110	638847	1.25745e+06	8120.6
18	B6	2	610504	270586	632286	1.24192e+06	5075.56
19	B7	2	582501	267655	632895	1.24394e+06	8066.28
20	B8	2	561433	254249	600522	1.16438e+06	5420.75
21	B9	2	611302	258599	601968	1.18656e+06	7104.72
22	B10	2	520068	228955	543386	1.10177e+06	9075.28
23	B11	2	751245	300829	717322	1.42774e+06	8274.2
24	B12	2	1.42854e+06	523895	1.13634e+06	2.35698e+06	13027
25	C1	2	817759	315375	679992	1.50227e+06	37732.7
26	C2	2	740528	305593	715922	1.50795e+06	32081.5
27	C3	2	701790	305693	710087	1.43062e+06	9585.61
28	C4	2	669092	309438	744058	1.45751e+06	5539.4
29	C5	2	645914	297059	709957	1.36205e+06	11177.4
30	C6	2	557166	264918	649872	1.25078e+06	7605.33
31	C7	2	582501	271730	663813	1.26989e+06	8022.92
32	C8	2	577206	263239	639851	1.20154e+06	7903.19
33	C9	2	487189	227599	568292	1089942	3525.54
34	C10	2	610146	262767	646600	1.24647e+06	7334.97
35	C11	2	834648	344708	827281	1.64797e+06	11672.5
36	C12	2	748049	305822	651892	1.51962e+06	9601.15
37	D1	2	485219	206847	489524	1.04286e+06	5885.25
38	D2	2	752570	290526	657715	1.31201e+06	12884.9
39	D3	2	674243	304573	723808	1.42847e+06	6961.7
40	D4	2	703224	315613	766329	1459884	6165.21
41	D5	2	646834	305389	768802	1.43463e+06	6558.09
42	D6	2	620342	284922	710840	1.32502e+06	3671.18
43	D7	2	531266	251501	639345	1.19267e+06	3936.19
44	D8	2	553615	255421	632901	1.19474e+06	3939.18
45	D9	2	688845	301929	754536	1.38561e+06	5535.45
46	D10	2	670404	290227	708179	1.37358e+06	6584.06
47	D11	2	532231	240614	565833	1.21458e+06	4528.94
48	D12	2	456839	191888	433995	974560	5251.01
49	E1	2	599121	244949	546814	1.19906e+06	7011.45
50	E2	2	670649	278839	654706	1334680	5708.93
51	E3	2	655799	276507	651305	1.273e+06	16532.8
52	E4	2	737238	311187	752829	1.40778e+06	6603.21
53	E5	2	688481	298880	736155	1.34908e+06	3925.04
54	E6	2	695650	302365	743086	1.35546e+06	-1116.92
55	E7	2	742169	327500	803652	1.46858e+06	14995.7
56	E8	2	820811	372141	902220	1.68956e+06	2919.19
57	E9	2	807510	343669	775898	1.4564e+06	9233.59
58	E10	2	738290	303406	715324	1.38823e+06	7203.75
59	E11	2	663200	260249	605231	1231797	6524.36
60	E12	2	394032	170990	383236	866529	2982.67
61	F1	2	777743	300301	643285	1.39683e+06	48119.4
62	F2	2	778526	305652	700326	1.46793e+06	8198.05
63	F3	2	684676	286764	674272	1.35743e+06	6473.68
64	F4	2	633107	268054	623274	1.21956e+06	4638.67
65	F5	2	635124	278956	685566	1276303	5711.64
66	F6	2	731824	315483	767258	1.42e+06	13506.6
67	F7	2	756898	323518	739376	1.39645e+06	13732.5
68	F8	2	713352	319731	766044	1.47711e+06	2624.79
69	F9	2	739050	308996	727258	1.41807e+06	-1383.5
70	F10	2	677807	278159	668287	1.31218e+06	6895.42
71	F11	2	938599	318719	726182	1.411e+06	10918.6
72	F12	2	787899	283286	640360	1.35959e+06	14332.1
73	G1	2	916657	347323	787802	1.78639e+06	37195.3
74	G2	2	502067	232643	570171	1.26254e+06	10531.6
75	G3	2	564568	246850	598676	1.23462e+06	7300.69
76	G4	2	133107	17160.6	17881.9	14357.7	4139.13
77	G5	2	125465	18736.6	19961.1	14513.3	3334.99
78	G6	2	134955	20641.1	25226	22055.7	11716.3
79	G7	2	141043	21724.9	25899	19424.5	7842.64
80	G8	2	138083	19801.9	23525	18614.8	3734.04
81	G9	2	241226	33053.5	32838.4	26297.2	13508.8
82	G10	2	159300	20051	22361.1	20147.7	4094.28
83	G11	2	302945	26093.6	25182.7	22190.7	12470
84	G12	2	183126	18948.9	17832.7	17086.4	3392.4
85	H1	2	320470	40303	25830.4	29880.9	10436.5
86	H2	2	148411	16688.6	7884.92	12085.6	1741.67
87	H3	2	137940	17663.5	14137.3	12161.9	5159.73
88	H4	2	130513	15880.9	24142.1	36462.7	2596.8
89	H5	2	206734	25061.6	24968.5	20127	6572.65
90	H6	2	190551	24146.6	18758.3	17036.9	5973.95
91	H7	2	197215	25434.7	24586.6	19906.1	5902.72
92	H8	2	174562	21297.2	17411.8	15727.9	4356.21
93	H9	2	172298	20588.6	20866.9	16771.1	4684.17
94	H10	2	243808	29042.7	22773.5	21694.9	5662.95
95	H11	2	208966	24103.3	20950.2	19983.3	5781.92
96	H12	2	406375	63792.6	48101.1	66468.7	34979.7
1	A1	3	898368	341565	661812	1.54653e+06	61676.3
2	A2	3	721851	298718	659595	1.43269e+06	12738.5
3	A3	3	667674	275956	625077	1.30476e+06	9380.79
4	A4	3	685735	284457	651525	1.32178e+06	11519.4
5	A5	3	633254	269070	628581	1.2643e+06	5439.86
6	A6	3	619066	263531	596398	1.21624e+06	16390.8
7	A7	3	539498	253407	597097	1.21505e+06	3383.15
8	A8	3	688730	276194	610951	1.18964e+06	11729.9
9	A9	3	544517	234938	539411	1.0896e+06	6776.31
10	A10	3	536490	225865	521622	1.075e+06	7368.6
11	A11	3	489840	209724	481023	1.01864e+06	2328.75
12	A12	3	1.1049e+06	372790	783903	1.59669e+06	19473.9
13	B1	3	818192	325451	665662	1525081	17213.8
14	B2	3	746423	298111	668005	1.44041e+06	7052.32
15	B3	3	700701	295577	675217	1.40374e+06	7652.4
16	B4	3	712416	298000	682037	1.36493e+06	5718.05
17	B5	3	619035	271481	643694	1.2664e+06	9088.97
18	B6	3	612590	270886	635033	1.24771e+06	3894.81
19	B7	3	581425	268985	640462	1.25247e+06	9768.5
20	B8	3	566271	255685	606106	1.17512e+06	4729.65
21	B9	3	614598	261226	605917	1.19127e+06	7292.77
22	B10	3	523737	233995	545611	1.10854e+06	8163.03
23	B11	3	757016	303549	726141	1.44727e+06	8079.15
24	B12	3	1.43105e+06	522986	1.1454e+06	2.38718e+06	13892.6
25	C1	3	822906	318079	687964	1.51202e+06	37054.5
26	C2	3	740082	307085	721698	1.51601e+06	30906.8
27	C3	3	697338	307545	712966	1.43759e+06	7856.29
28	C4	3	670359	310390	748754	1.46868e+06	3682.17
29	C5	3	641881	296747	710050	1.36441e+06	10588.8
30	C6	3	560844	266068	653182	1.25566e+06	7174.58
31	C7	3	581087	269488	663509	1275039	3849.15
32	C8	3	572126	265135	639385	1.20623e+06	6518.31
33	C9	3	495161	228664	571342	1.09679e+06	1897.02
34	C10	3	613652	263630	650771	1.2561e+06	5669.52
35	C11	3	837346	345340	835970	1.66431e+06	10403.3
36	C12	3	756346	311950	659720	1.53461e+06	9333.38
37	D1	3	487673	207783	493916	1.05317e+06	6627.33
38	D2	3	746393	289107	662448	1.323e+06	10704.1
39	D3	3	673641	303794	729663	1.43408e+06	5930.96
40	D4	3	697800	315693	765003	1.46478e+06	6846.94
41	D5	3	641789	304745	768284	1.43252e+06	5714.57
42	D6	3	620572	287059	711233	1.32236e+06	3184.21
43	D7	3	528713	254141	643110	1.19781e+06	691.227
44	D8	3	553596	255524	632896	1197739	4708.33
45	D9	3	696684	305416	756779	1.39347e+06	7305.49
46	D10	3	672922	292620	714101	1.38634e+06	8160.77
47	D11	3	534214	244321	568018	1.22381e+06	5209.75
48	D12	3	453065	189401	436847	980876	5141.5
49	E1	3	601957	245919	552122	1207967	6291.98
50	E2	3	670127	279583	659366	1.34235e+06	4401.06
51	E3	3	662433	278715	656651	1.28093e+06	16048.5
52	E4	3	733370	311899	758693	1.41657e+06	7204.89
53	E5	3	686719	300831	738531	1.35531e+06	2601.62
54	E6	3	700319	305194	744030	1.35924e+06	4581.82
55	E7	3	740686	330041	806787	1.47736e+06	17371.6
56	E8	3	843543	373632	901762	1.68859e+06	4189.93
57	E9	3	817816	346616	779882	1465794	9260.58
58	E10	3	736308	305782	719960	1.39869e+06	5590.16
59	E11	3	666410	264625	609900	1.23913e+06	6761.03
60	E12	3	394153	172158	385523	875708	3874.78
61	F1	3	781494	302867	650473	1409756	49372.5
62	F2	3	785305	310380	707841	1.48284e+06	7953.82
63	F3	3	680741	287077	678772	1.36274e+06	5592.66
64	F4	3	636136	269265	630491	1.23179e+06	5558.01
65	F5	3	635390	282104	687658	1.28559e+06	5861.24
66	F6	3	729704	317198	772749	1.43008e+06	13001
67	F7	3	757592	325258	744135	1401667	12085.3
68	F8	3	721228	321428	768744	1.477e+06	4549.66
69	F9	3	745471	312506	732018	1427809	-2102.21
70	F10	3	680944	279929	672368	1.32419e+06	6278.92
71	F11	3	941042	323065	730503	1420494	9944.15
72	F12	3	793460	286502	646827	1.37451e+06	15027.4
73	G1	3	919661	352161	798992	1.80783e+06	37429.6
74	G2	3	506542	235490	579099	1279994	10737.8
75	G3	3	569513	251345	604218	1.24795e+06	8387.62
76	G4	3	132761	17795	17260.9	15696.2	4921.58
77	G5	3	126073	17656.9	19101.2	14263.6	4239.86
78	G6	3	134984	18251.5	23966.1	21301.2	10893.3
79	G7	3	142824	20513.8	23772.7	19193.3	6960.86
80	G8	3	138024	20476.2	24365.9	18774.3	4490.95
81	G9	3	241852	34022.2	32168.3	28848.7	13178
82	G10	3	160575	21306.1	24335.9	19440.4	3769.25
83	G11	3	299332	26341	24760.7	21995.1	11493
84	G12	3	181307	19689.3	15357.5	16738.1	3551.98
85	H1	3	330050	41718.7	25363.9	30714	9926.76
86	H2	3	150463	17675.6	7721.24	12356	1598.71
87	H3	3	140347	16800.3	15741.6	12644.5	5876.38
88	H4	3	133632	17005.1	24033.4	36104.9	1967.43
89	H5	3	211732	25876.7	24489.9	20103.3	6842.84
90	H6	3	190349	23513	19103	17350.9	5895.31
91	H7	3	194446	24990.4	22206.9	19086.8	5853.76
92	H8	3	174566	21531.1	17676.8	15378	4607.23
93	H9	3	175222	21673.6	19763.1	17274.2	4041.81
94	H10	3	245277	29224.6	21296.3	21378.5	6441.04
95	H11	3	209706	24793.7	21966.4	19020.6	5115.97
96	H12	3	416771	68710.7	50620.4	69374.8	35324.1
1	A1	4	899343	343808	661983	1.55629e+06	62228.7
2	A2	4	719694	300048	658039	1.43521e+06	11669.4
3	A3	4	663734	274286	625568	1.30377e+06	8601.04
4	A4	4	679318	284578	650638	1.31969e+06	11515.6
5	A5	4	629023	268547	626433	1.26182e+06	5731.85
6	A6	4	613710	261620	596565	1.21393e+06	15396.9
7	A7	4	537753	252231	595820	1.21378e+06	3163.84
8	A8	4	684029	275115	610841	1189075	11664.4
9	A9	4	540956	235142	539398	1.08781e+06	7991.27
10	A10	4	532598	227638	523233	1.07658e+06	6939.33
11	A11	4	485015	208813	481996	1.02295e+06	2204.82
12	A12	4	1.10703e+06	373329	781645	1.59381e+06	19352.4
13	B1	4	810911	324838	664473	1.52557e+06	16771.4
14	B2	4	741877	298771	664394	1.44053e+06	5989.56
15	B3	4	698161	295114	672545	1.40144e+06	8229.17
16	B4	4	708272	297723	680926	1.36575e+06	6534.32
17	B5	4	617800	269799	644144	1.26681e+06	7784.06
18	B6	4	610313	271163	635036	1.24623e+06	3676.54
19	B7	4	575547	266259	637105	1.25201e+06	10770.7
20	B8	4	560484	254783	603754	1.17405e+06	4815
21	B9	4	611354	260423	602301	1.18909e+06	5944.24
22	B10	4	522314	231199	545835	1.10929e+06	8960.34
23	B11	4	756306	305462	725641	1.45141e+06	8433.62
24	B12	4	1.42409e+06	526647	1.14469e+06	2.39283e+06	14591.8
25	C1	4	817975	316864	685315	1.50942e+06	37210.2
26	C2	4	740891	309994	727684	1532351	30486.7
27	C3	4	692758	306148	711550	1.43639e+06	10894.6
28	C4	4	662705	307287	744681	1.46518e+06	5661.72
29	C5	4	634975	293668	708381	1.35984e+06	10397.5
30	C6	4	558541	265498	651022	1.2536e+06	3932.9
31	C7	4	576911	267819	661500	1.26971e+06	7132.53
32	C8	4	566635	259868	639670	1.20404e+06	5803.3
33	C9	4	489523	229557	568462	1.09383e+06	119.921
34	C10	4	604496	261618	648977	1.25218e+06	8080.95
35	C11	4	833839	347133	832332	1.66035e+06	9094.67
36	C12	4	751664	309789	660628	1.53729e+06	10217.8
37	D1	4	481928	206426	494145	1.04978e+06	6241.21
38	D2	4	736482	285690	660155	1.31974e+06	12105.4
39	D3	4	670288	302249	725240	1.43166e+06	8775.99
40	D4	4	692616	314795	765335	1.4617e+06	5261.06
41	D5	4	635882	302696	767641	1.43086e+06	4845.07
42	D6	4	614540	285661	709634	1.31774e+06	2854.05
43	D7	4	529435	253885	637993	1.19081e+06	6916.13
44	D8	4	561442	259612	648937	1.22208e+06	2808.31
45	D9	4	690650	305286	753136	1.3878e+06	4721.41
46	D10	4	671482	292844	710969	1.38388e+06	7054.37
47	D11	4	532297	242215	565210	1.22302e+06	4391.15
48	D12	4	450019	190897	434103	978233	3803.8
49	E1	4	597172	246228	550399	1.20611e+06	6612.37
50	E2	4	666386	280220	656304	1339369	5653.01
51	E3	4	656621	279216	653186	1.27851e+06	16453.2
52	E4	4	727916	315492	758742	1.41644e+06	7328.99
53	E5	4	685674	300605	737725	1.35412e+06	5795.38
54	E6	4	692510	304259	744299	1.35465e+06	-457.505
55	E7	4	736223	328214	804831	1.47051e+06	15243
56	E8	4	834667	376003	901040	1.68579e+06	3293.13
57	E9	4	816329	348223	778068	1.46154e+06	10228.1
58	E10	4	735375	304689	717332	1.39484e+06	6401.6
59	E11	4	662092	263445	606264	1.24036e+06	6357.31
60	E12	4	390749	171254	383871	874623	3011.79
61	F1	4	777695	302794	649749	1.41158e+06	50448.9
62	F2	4	783360	310806	705910	1.48455e+06	8272.85
63	F3	4	678441	286922	675901	1.36541e+06	5969.64
64	F4	4	632210	268172	629085	1.23416e+06	3760.25
65	F5	4	634907	280923	689799	1.28745e+06	6154.26
66	F6	4	726313	315592	771059	1.42936e+06	13775.6
67	F7	4	754808	326338	738820	1.39711e+06	14194.9
68	F8	4	716180	319984	765000	1.47574e+06	4381.67
69	F9	4	743085	311369	729865	1429118	-3084.39
70	F10	4	677470	280092	671942	1.32333e+06	6301.32
71	F11	4	924444	321266	726362	1.41714e+06	9326
72	F12	4	789892	285882	646064	1.37464e+06	14028
73	G1	4	915306	349740	798921	1.81224e+06	35680.2
74	G2	4	502948	235733	579029	1.28463e+06	11003
75	G3	4	563803	251096	604800	1.24973e+06	7390.43
76	G4	4	132775	18335.7	18850	14682.9	4781.01
77	G5	4	123533	17286.3	19718.4	13697.9	3466.33
78	G6	4	132976	18985.8	25237.3	21189.9	10676
79	G7	4	141244	20204.6	23006.7	19081.9	8195.92
80	G8	4	134934	18516.7	21687.9	18321.8	3833.45
81	G9	4	239805	34090.7	32026.2	27618	14459.4
82	G10	4	157388	21363.2	22097.5	19204.8	4893.91
83	G11	4	295183	26755.1	24585.5	22676	12266.8
84	G12	4	183231	18154.4	16204.3	16825.4	3790.3
85	H1	4	330739	41732.4	26380	29978.6	11289.7
86	H2	4	148975	17687.6	7738.99	12213.7	1592.57
87	H3	4	138759	17698.6	15890.4	12837.3	5570.29
88	H4	4	131317	16876.6	23815.8	35550.1	2564.54
89	H5	4	210560	24968.5	24173.9	20186.5	8005.32
90	H6	4	189199	23969	18543.8	16195.7	4966.12
91	H7	4	193978	24111.5	21747.8	19320.7	5186.66
92	H8	4	174333	20961.4	16707.2	14956.8	5008.64
93	H9	4	172149	20692.8	21035.8	16114.4	4341.19
94	H10	4	243093	31006.6	23219.1	21745.4	4755.06
95	H11	4	210728	22960.1	20964.7	16836.8	6276.29
96	H12	4	420170	66614.1	52312.9	70708.7	36402.8
1	A1	5	907428	346349	671025	1.57543e+06	63234.5
2	A2	5	724415	302917	664586	1.44821e+06	12287.6
3	A3	5	666366	277179	629250	1.31383e+06	7871.47
4	A4	5	684057	286812	651952	1.32676e+06	10890.2
5	A5	5	632566	270435	630557	1.26776e+06	5146.21
6	A6	5	618340	263636	600471	1.22044e+06	15972.5
7	A7	5	542731	255108	598913	1.21748e+06	2607.79
8	A8	5	690741	277600	616615	1.19532e+06	12173.8
9	A9	5	546148	236647	540721	1.09575e+06	6924.57
10	A10	5	537618	228215	528838	1083095	6501.34
11	A11	5	491061	209638	488394	1.03121e+06	1615.1
12	A12	5	1.11936e+06	375766	789482	1.61052e+06	18884.2
13	B1	5	816904	327785	670203	1.54017e+06	17266.8
14	B2	5	747715	300657	670189	1.45233e+06	6557.58
15	B3	5	703054	298844	677822	1.41305e+06	9454.17
16	B4	5	714816	299596	682447	1.37192e+06	5994.87
17	B5	5	622692	274360	647367	1.27341e+06	8957.14
18	B6	5	614782	273209	636066	1.25199e+06	4533.54
19	B7	5	579122	266780	638974	1256400	9737.77
20	B8	5	564425	255245	607323	1.17857e+06	5146.05
21	B9	5	616282	259558	605662	1.19354e+06	7235.63
22	B10	5	523168	234129	549652	1.11409e+06	8984.73
23	B11	5	762512	307376	733183	1.46515e+06	7239.02
24	B12	5	1.43274e+06	530276	1154317	2.41491e+06	13602.7
25	C1	5	822276	319091	688602	1.5196e+06	36585.9
26	C2	5	742941	310032	732270	1.54079e+06	31113.7
27	C3	5	694462	306715	715732	1.44319e+06	9597.46
28	C4	5	663814	307535	746953	1.47112e+06	6328.65
29	C5	5	638008	297666	707851	1.36446e+06	12873.8
30	C6	5	563927	265369	652096	1.25941e+06	4853.62
31	C7	5	579130	269027	661213	1272946	6935.45
32	C8	5	568628	262776	641508	1.21062e+06	5411.86
33	C9	5	492380	228612	572082	1.09909e+06	1029.62
34	C10	5	610633	264964	651581	1.25916e+06	6494.13
35	C11	5	855284	357560	858828	1.71402e+06	9146.5
36	C12	5	756920	311813	663416	1.54883e+06	9322.58
37	D1	5	485760	208383	495964	1.0577e+06	6528.42
38	D2	5	735674	289645	665723	1328684	11242
39	D3	5	669958	303523	729476	1.43546e+06	8305.75
40	D4	5	695645	318280	769100	1465648	3103.12
41	D5	5	639786	306890	771802	1.44152e+06	5213.08
42	D6	5	617818	285788	713950	1.32603e+06	2483.97
43	D7	5	532460	255544	643314	1.20015e+06	4910.4
44	D8	5	558784	261809	651641	1.22534e+06	5881.67
45	D9	5	695211	305862	761216	1395860	7131.69
46	D10	5	674582	296734	713716	1.39188e+06	6787.93
47	D11	5	535055	245084	570024	1.22833e+06	4144.83
48	D12	5	454336	190884	436712	985058	4303.34
49	E1	5	599450	247554	554255	1.21424e+06	6899.25
50	E2	5	667032	282173	659277	1.34623e+06	6098.19
51	E3	5	662703	280482	659392	1.28532e+06	15509.5
52	E4	5	731095	310864	758823	1.42203e+06	5773.42
53	E5	5	687826	302310	741563	1.35671e+06	5245.52
54	E6	5	697195	305788	752497	1.36141e+06	2339.4
55	E7	5	737840	330657	813054	1482494	17493.4
56	E8	5	842382	377238	907165	1.69573e+06	4565.81
57	E9	5	823113	352504	784720	1.47311e+06	7384.1
58	E10	5	739744	307080	722739	1.40521e+06	7459.12
59	E11	5	662637	265391	611381	1.24646e+06	6662.92
60	E12	5	393115	172323	387929	879417	3031.05
61	F1	5	782317	304283	656308	1.4196e+06	51535.5
62	F2	5	788990	313706	713666	1.49634e+06	8866.38
63	F3	5	684330	288924	684919	1.37551e+06	5944.6
64	F4	5	634019	268261	633336	1.24081e+06	4753.22
65	F5	5	640510	283126	694470	1.29704e+06	4788.15
66	F6	5	731048	320470	777885	1.4385e+06	13120.3
67	F7	5	758645	325472	743697	1.40602e+06	14414.9
68	F8	5	720644	323800	773097	1.48646e+06	6052.88
69	F9	5	747308	316346	739139	1437209	-2232.67
70	F10	5	680542	282520	675790	1.3323e+06	6530.75
71	F11	5	941521	329502	746969	1.45942e+06	8798.86
72	F12	5	793544	290366	650580	1.38495e+06	15275.7
73	G1	5	920165	354501	805026	1.82998e+06	35310.4
74	G2	5	508052	238400	584520	1.29815e+06	10124.9
75	G3	5	569614	251403	610818	1.25963e+06	7552.95
76	G4	5	133788	18073	18169.6	14170.9	6038.01
77	G5	5	125290	16771.4	18649.8	13272.5	3361.67
78	G6	5	134463	18243.9	24683	20622.2	10662.2
79	G7	5	140980	20117.3	23401.8	19079.7	7582.76
80	G8	5	136495	19190.3	20932.7	18609.9	2378.77
81	G9	5	243168	33926.9	32124.2	28146.3	12798.5
82	G10	5	158673	20975.9	22663.8	20951.4	4567.84
83	G11	5	295079	27275.6	25213.1	21857.8	12074
84	G12	5	181830	18567.9	16544.1	16101.8	3547.47
85	H1	5	335318	41557.4	27208.7	31284.3	10536.6
86	H2	5	150257	16542.8	9202.3	12596.1	3298.85
87	H3	5	140465	18113.5	15662.6	14363.9	5451.25
88	H4	5	130630	16393	24683.1	36006.4	2244.1
89	H5	5	211486	25691.5	24322.4	19928.3	7711.38
90	H6	5	191807	23613.4	18953	16416.2	5872.31
91	H7	5	192189	25463.9	21707	19085	6178.92
92	H8	5	174280	21468.8	17212.7	15020.3	4308.68
93	H9	5	172784	21428.6	18569.3	16494.6	4792.91
94	H10	5	244636	30932.3	21891.5	21377.8	5750.24
95	H11	5	209806	24036	20331.9	19139.1	6284.06
96	H12	5	423495	69063.5	54721.4	73231.9	38417.3
1	A1	6	916038	350919	675733	1.5908e+06	62562.7
2	A2	6	727327	304830	668090	1.45968e+06	12386.6
3	A3	6	670150	279009	633068	1.32146e+06	8935.11
4	A4	6	685846	287840	656307	1.3333e+06	10341
5	A5	6	635211	270617	632835	1275216	5050.65
6	A6	6	621070	265060	600905	1.22801e+06	15461.2
7	A7	6	544847	255980	602298	1.22591e+06	2800.84
8	A8	6	693360	277517	618604	1.20311e+06	10135.2
9	A9	6	550743	239973	546514	1.10169e+06	6047.91
10	A10	6	542015	230096	530196	1.09289e+06	8247.16
11	A11	6	492213	213614	490095	1.04022e+06	1342.82
12	A12	6	1133389	378767	794227	1.61866e+06	19372.2
13	B1	6	822648	329503	673026	1.54788e+06	17253.4
14	B2	6	749772	302224	673849	1.45948e+06	7375.35
15	B3	6	705614	298216	680666	1.41777e+06	7997.72
16	B4	6	717058	299127	685731	1.37716e+06	5227.03
17	B5	6	625836	276080	652949	1.28174e+06	8729.83
18	B6	6	617082	274627	637257	1.2559e+06	3416.65
19	B7	6	581360	268980	640721	1.26351e+06	9247.9
20	B8	6	568115	258175	609418	1.18529e+06	3243.7
21	B9	6	616747	263832	608323	1200884	7458.94
22	B10	6	528038	232406	550347	1.12066e+06	7391.61
23	B11	6	767892	310680	738503	1473347	8945.43
24	B12	6	1.43999e+06	531688	1.16363e+06	2.43048e+06	14166.8
25	C1	6	827115	322925	692633	1.52861e+06	37077.7
26	C2	6	745558	312834	733848	1.54757e+06	30605.7
27	C3	6	696534	306685	718760	1.45003e+06	8750.65
28	C4	6	665964	310657	750215	1.47776e+06	4602.05
29	C5	6	637387	297523	714211	1.36751e+06	13606.8
30	C6	6	563350	267734	654537	1.26557e+06	3862.51
31	C7	6	578681	270452	664706	1.27769e+06	6806.45
32	C8	6	570319	260614	642448	1.21221e+06	3943.15
33	C9	6	493617	229784	572899	1.10411e+06	1167.21
34	C10	6	612790	265029	655112	1.26541e+06	6804.96
35	C11	6	854599	356908	859352	1.71799e+06	10531.7
36	C12	6	761231	312768	666714	1.5561e+06	8865.53
37	D1	6	486828	208628	497683	1.06322e+06	6068.47
38	D2	6	733871	291305	667537	1.33549e+06	11987.6
39	D3	6	673139	304784	727012	1.44165e+06	9102.41
40	D4	6	699873	315130	767337	1.47199e+06	4768.5
41	D5	6	641988	306637	773409	1.4442e+06	6108.36
42	D6	6	619970	288438	714452	1329716	996.514
43	D7	6	534081	259251	647960	1.20623e+06	5283.99
44	D8	6	559020	261559	652796	1.2311e+06	5922.55
45	D9	6	697452	308096	761580	1400577	8969.5
46	D10	6	680580	296805	719539	1399632	6621.25
47	D11	6	535407	246617	574031	1239076	4676.87
48	D12	6	456210	193431	439116	991006	4185.07
49	E1	6	602802	249245	556810	1.22025e+06	6885.36
50	E2	6	668682	281925	662430	1352547	5933.27
51	E3	6	664681	281718	661121	1.29163e+06	14978.2
52	E4	6	735256	313734	760825	1.42963e+06	6500.41
53	E5	6	687733	302506	742504	1.36307e+06	5825.47
54	E6	6	700655	308006	751661	1.36674e+06	4428.58
55	E7	6	741340	333818	818379	1.49454e+06	17026.4
56	E8	6	843612	378799	912977	1.70613e+06	4951.64
57	E9	6	830198	354265	788981	1.48355e+06	8229.14
58	E10	6	742549	310113	723620	1.41323e+06	7285
59	E11	6	666358	265483	615102	1251529	6065.22
60	E12	6	395885	172225	389863	884912	3589.02
61	F1	6	785043	306994	659925	1428049	50394.6
62	F2	6	795112	314025	718508	1.50756e+06	8146.44
63	F3	6	685806	289534	689670	1.38427e+06	6272.79
64	F4	6	638872	272218	638937	1248829	5480.76
65	F5	6	644525	284746	697022	1304130	5563.89
66	F6	6	736388	321199	781247	1.44533e+06	12836
67	F7	6	762055	327487	746067	1409976	13784.1
68	F8	6	724077	325254	772917	1.49547e+06	4885.73
69	F9	6	753166	316467	741193	1.44845e+06	-74.1803
70	F10	6	684615	283317	680270	1.34072e+06	7308.04
71	F11	6	941243	328901	748860	1461636	10371.2
72	F12	6	797347	289051	653086	1.39344e+06	15007.6
73	G1	6	924859	354606	810459	1.84002e+06	35586.5
74	G2	6	509833	241039	590439	1.30943e+06	10991.4
75	G3	6	570959	252963	613650	1.26521e+06	6794.74
76	G4	6	132286	17949.8	17709.9	14295.6	5784.5
77	G5	6	123772	15751.5	18009.5	13769.5	3510.68
78	G6	6	135370	20100.3	24154.7	20875.4	11088.6
79	G7	6	142795	21874.5	23199.8	18958.2	7394.85
80	G8	6	135066	17932.5	21024.1	18000.5	4421.36
81	G9	6	243730	33923.4	31559.2	27503.2	13345.8
82	G10	6	158450	21914.5	21899.9	19564	4462.61
83	G11	6	295876	24827.9	24478.3	22602.6	12644.4
84	G12	6	184341	19353.5	14781	16496	3143.25
85	H1	6	338004	43501.3	26877.2	31697.9	11345.8
86	H2	6	151400	16562	8731.26	12450.9	1626.8
87	H3	6	140963	17016.3	16081	14353.5	6065.42
88	H4	6	131935	16848.5	25218.2	36358.2	2840.76
89	H5	6	214592	25036	24885.1	20021.5	7444.54
90	H6	6	190982	22654.8	18543.7	16565.7	5449.4
91	H7	6	192688	24619	21741.1	18981	4112.05
92	H8	6	175937	21610.5	15607.8	15560.6	5651.24
93	H9	6	173137	19888.1	19738.6	15940	4277.74
94	H10	6	244785	29373.5	21556.4	21107.6	4913.89
95	H11	6	208353	23706.6	21146.3	18561.2	6098.75
96	H12	6	430274	70202.3	54945.3	73622.4	38259.3
1	A1	7	921247	349960	680932	1.59797e+06	64704.3
2	A2	7	730786	304332	671716	1.46274e+06	12130.5
3	A3	7	671681	280327	634789	1.32447e+06	7652.48
4	A4	7	687735	287549	656548	1.33526e+06	10403.9
5	A5	7	635999	271857	634984	1.27619e+06	5102.08
6	A6	7	624830	266296	603462	1.22995e+06	15743.4
7	A7	7	545647	256125	602585	1.22853e+06	2569.29
8	A8	7	697039	280572	618922	1204164	11800
9	A9	7	551976	239781	547283	1.10657e+06	7985.6
10	A10	7	544515	230700	531771	1.09668e+06	7135.36
11	A11	7	493281	214172	491431	1.04277e+06	1946.05
12	A12	7	1.13873e+06	378989	797634	1.62348e+06	18249.7
13	B1	7	823987	328823	679511	1.55404e+06	16916.4
14	B2	7	752674	303176	677823	1.46313e+06	7604.32
15	B3	7	706731	300509	682505	1421861	8080.39
16	B4	7	718417	301439	687992	1378623	4852.47
17	B5	7	627906	276164	653740	1.28399e+06	8029.67
18	B6	7	618756	275036	639446	1.25995e+06	4318.12
19	B7	7	583184	269465	642320	1265169	9537.81
20	B8	7	570886	258866	614289	1189972	6116.47
21	B9	7	620867	264945	609969	1.20281e+06	5251.76
22	B10	7	531138	237543	552883	1.12431e+06	9813.67
23	B11	7	770565	310662	736283	1.47536e+06	8911.4
24	B12	7	1.44215e+06	534799	1172266	2.43956e+06	15486.6
25	C1	7	828203	323631	696390	1.53263e+06	36990.9
26	C2	7	745845	312883	736604	1.55011e+06	30150.1
27	C3	7	698075	308320	719040	1.44826e+06	9507.99
28	C4	7	666958	310285	753306	1.47669e+06	5959.49
29	C5	7	639744	296202	712890	1.36872e+06	10898.8
30	C6	7	564937	268872	654382	1.26751e+06	5071.29
31	C7	7	578526	272412	667021	1.28094e+06	6147.9
32	C8	7	569877	264033	645118	1.21392e+06	7442.93
33	C9	7	495221	230108	573354	1.10785e+06	1313.61
34	C10	7	614092	264398	658142	1.26909e+06	7696.54
35	C11	7	858346	359320	867334	1.72957e+06	10381.6
36	C12	7	761835	316028	670470	1564821	10357
37	D1	7	486650	209372	499546	1.06502e+06	6031.64
38	D2	7	734830	289306	668324	1.33895e+06	12628.7
39	D3	7	673832	304948	732301	1.44321e+06	7205.42
40	D4	7	698928	317787	771786	1.47221e+06	5162.09
41	D5	7	645047	306476	772381	1.44546e+06	4898.63
42	D6	7	623486	287375	715118	1.33357e+06	3575.12
43	D7	7	539901	260927	652452	1.20944e+06	4941.17
44	D8	7	563198	264591	658112	1.23136e+06	5233.26
45	D9	7	700902	311688	766984	1.40667e+06	5272.85
46	D10	7	681986	297132	725547	1.40536e+06	5883.08
47	D11	7	537236	246942	576344	1.23971e+06	4194.89
48	D12	7	460300	194308	442818	993572	3211.58
49	E1	7	604221	249001	559335	1.22248e+06	6633.62
50	E2	7	671076	282856	663183	1.35011e+06	5010.79
51	E3	7	667257	282315	662938	1.29506e+06	16050.5
52	E4	7	736301	316167	764158	1432173	6879.99
53	E5	7	690359	300653	742316	1.36536e+06	5641.13
54	E6	7	707587	307241	753863	1.37171e+06	4980.99
55	E7	7	744816	328865	817423	1.49243e+06	16433.4
56	E8	7	848066	379152	917432	1.71452e+06	4893.62
57	E9	7	836420	354520	792379	1.48863e+06	8079.03
58	E10	7	742879	310009	727193	1.41739e+06	6393.08
59	E11	7	668291	267809	618706	1.25587e+06	5908.13
60	E12	7	396626	174938	390271	887694	3616.3
61	F1	7	789644	308763	661356	1.43207e+06	51429.7
62	F2	7	797270	316455	724437	1.51645e+06	7630.14
63	F3	7	689201	291519	691195	1.39112e+06	6309
64	F4	7	640656	274016	639902	1.25363e+06	4578.19
65	F5	7	647796	286808	702595	1310316	5994.44
66	F6	7	757474	329488	801266	1.4868e+06	13020.5
67	F7	7	763979	329152	750596	1.41728e+06	14229.2
68	F8	7	727410	325941	778094	1.49997e+06	4256.98
69	F9	7	756139	318796	745111	1.45187e+06	-1698.88
70	F10	7	703343	293463	703812	1.3849e+06	6410.62
71	F11	7	948172	329980	752433	1.46836e+06	9096.56
72	F12	7	799620	292097	657741	1.40014e+06	14697
73	G1	7	927756	359018	814838	1.84903e+06	36174.5
74	G2	7	513337	241804	593529	1.31491e+06	9526.63
75	G3	7	574196	255300	617177	1.26831e+06	7252
76	G4	7	135533	18352.2	17226.5	14567.8	5228.48
77	G5	7	125091	16417.6	19395.5	13627.6	3859.47
78	G6	7	133507	19704.5	22955.4	20359.1	10911.1
79	G7	7	142521	21327.9	24177.9	18489.6	6564.74
80	G8	7	134703	17531.2	21563.4	17794.7	2149.2
81	G9	7	244427	34363.4	31540.2	27341.6	12960.4
82	G10	7	158880	21404.8	24348.2	19457.7	4428.98
83	G11	7	294535	24670.8	24354.4	22465.9	11114.4
84	G12	7	184871	21696.9	17025	16821.6	3563.58
85	H1	7	342702	45075.3	26815.2	31022.2	11822
86	H2	7	151340	17880.2	8729.21	13296.7	3002.62
87	H3	7	142799	18401.3	17607.6	14106.4	5870.29
88	H4	7	131852	18279.7	26583.7	36515	1627.81
89	H5	7	217422	27149.2	23593.1	19775.7	7216.16
90	H6	7	190811	23012.1	17214.9	16023	5747.24
91	H7	7	191135	25687.1	19068	18175	4978.04
92	H8	7	173336	21343.1	14795.6	14242.5	3462.49
93	H9	7	174161	19109.3	18980	14674.6	5308.55
94	H10	7	244192	29390.1	21011.9	22076.9	5742.68
95	H11	7	211846	24915.5	20008.9	18536.4	5169.36
96	H12	7	436779	70485.1	55903.7	76111.1	39623.9
1	A1	8	927140	354814	685067	1.60714e+06	65357.6
2	A2	8	735573	307225	673451	1.4711e+06	11386.3
3	A3	8	675363	280710	639749	1329374	9000.85
4	A4	8	692146	289171	657914	1337774	11472.2
5	A5	8	638972	272485	634543	1.28141e+06	5134.97
6	A6	8	625724	267050	603776	1.23448e+06	15879.8
7	A7	8	547992	258065	605017	1.23054e+06	3229.55
8	A8	8	700606	281207	620890	1.20757e+06	12284.9
9	A9	8	554972	240204	549476	1111706	7285.05
10	A10	8	545970	232118	533881	1.09976e+06	7629.81
11	A11	8	495868	214513	492227	1.04677e+06	2007.8
12	A12	8	1.15106e+06	380226	800936	1.63113e+06	20259.2
13	B1	8	829615	330887	680859	1558125	17382.6
14	B2	8	755144	302576	679794	1.46858e+06	8998.14
15	B3	8	709833	299683	683994	1.42767e+06	8558.07
16	B4	8	721335	302141	688184	1383973	4956.34
17	B5	8	629843	277147	654564	1.28882e+06	8525.36
18	B6	8	621965	275139	641601	1.26374e+06	4302.67
19	B7	8	583922	270396	644688	1.27096e+06	8492.71
20	B8	8	571621	259790	614784	1.19231e+06	5421.15
21	B9	8	623864	264363	612729	1208107	7880.23
22	B10	8	532386	235936	556576	1.12877e+06	7432.33
23	B11	8	771558	314403	740807	1.48346e+06	8516.18
24	B12	8	1.44596e+06	535699	1.17136e+06	2.4468e+06	14658.5
25	C1	8	833238	324040	699394	1.53613e+06	37821
26	C2	8	750272	314184	739837	1.55546e+06	32702.2
27	C3	8	697998	309289	720660	1.45282e+06	8799.31
28	C4	8	669863	312408	753969	1.48155e+06	6833.83
29	C5	8	643436	296896	712999	1.37044e+06	11032.4
30	C6	8	566915	269611	656244	1.26785e+06	6134.7
31	C7	8	580518	268878	667538	1.28061e+06	3183.8
32	C8	8	571081	264511	645535	1.21713e+06	4882.6
33	C9	8	496192	232540	576008	1.1121e+06	-212.701
34	C10	8	619425	268064	660650	1.27184e+06	7013.25
35	C11	8	862610	363248	872950	1.73637e+06	11673.7
36	C12	8	766404	316466	673311	1571429	9393.71
37	D1	8	490558	211083	501999	1.06856e+06	5832.57
38	D2	8	735681	292532	670688	1.34298e+06	12200
39	D3	8	675082	307065	733604	1.44542e+06	8230.27
40	D4	8	700689	319545	773598	1.47333e+06	5295.98
41	D5	8	644666	307425	775547	1.44625e+06	2696.24
42	D6	8	620457	288295	716389	1.336e+06	2363.98
43	D7	8	541770	260387	653605	1.21122e+06	5453.63
44	D8	8	565083	264799	657043	1.23868e+06	6027.17
45	D9	8	703122	310785	767944	1.41013e+06	5391.2
46	D10	8	684288	300183	727652	1.4118e+06	7991.47
47	D11	8	539299	246281	577423	1.24657e+06	5589.92
48	D12	8	462347	194068	443499	996045	4352.05
49	E1	8	605713	249516	560205	1.22854e+06	6779.87
50	E2	8	673509	284091	664771	1.35469e+06	5797.18
51	E3	8	670274	282161	664798	1.29766e+06	15720.3
52	E4	8	741814	318512	767595	1.43347e+06	5942.34
53	E5	8	695854	304651	746470	1.36852e+06	5059.54
54	E6	8	702890	310200	753456	1.37255e+06	5128.74
55	E7	8	749919	334082	820670	1.4984e+06	17887.1
56	E8	8	849783	383192	918905	1.72106e+06	3348.8
57	E9	8	838678	359433	795548	1.49559e+06	9898.06
58	E10	8	747774	311324	733561	1423052	7553.6
59	E11	8	669555	267903	617645	1.26104e+06	7167.57
60	E12	8	396357	173602	391464	892267	3571.69
61	F1	8	790696	309553	663674	1438442	51907.2
62	F2	8	802358	317814	726615	1522736	8795.6
63	F3	8	692640	294946	694728	1.39743e+06	6265.36
64	F4	8	644611	273774	643743	1260121	5640
65	F5	8	648773	287944	703854	1.31648e+06	6345.48
66	F6	8	763338	331869	808026	1.49809e+06	15389.4
67	F7	8	765871	330077	750236	1419823	14920
68	F8	8	729819	325621	782937	1.50724e+06	5407.65
69	F9	8	756165	317710	748627	1461040	-948.653
70	F10	8	702353	293716	702364	1.38801e+06	7909.13
71	F11	8	947231	332748	753518	1475471	10427.6
72	F12	8	801583	292411	658324	1.40411e+06	14190.2
73	G1	8	931332	359776	819044	1.85891e+06	35439.2
74	G2	8	515440	241786	595058	1.32251e+06	10120.9
75	G3	8	575796	254857	616579	1.27373e+06	7818.58
76	G4	8	133169	17435.1	16947.5	14334.6	6388.35
77	G5	8	124981	17227.8	17965	12536.7	4167.85
78	G6	8	135130	19486	22555.5	20585.7	10535.8
79	G7	8	140886	22297.6	22166.1	18891.6	6078.77
80	G8	8	133584	17716.7	19825.5	17459.6	4201.82
81	G9	8	244510	34561.8	30956.1	28801.7	14154.5
82	G10	8	161361	19449.6	21869.5	20737.7	5139.27
83	G11	8	293053	26353.8	23053.5	21892.4	11568.1
84	G12	8	185855	19530.7	15947.4	16567.8	3363.51
85	H1	8	346246	42637.8	27046.4	31607.8	10753.4
86	H2	8	152645	16800.3	8312.67	12778.3	1977.65
87	H3	8	142603	18931.4	17288.9	14265.7	6108.11
88	H4	8	131947	17446.7	27148.5	36672.4	2796.86
89	H5	8	218406	25724.2	23536.8	19810.4	7246.32
90	H6	8	190270	23840.4	16109.2	17013.4	5470.71
91	H7	8	191946	22994.6	19109.1	19000.6	4716.88
92	H8	8	175957	21055.9	13079.6	15028	4720.69
93	H9	8	173618	20984.1	19061.1	15567.6	5530.87
94	H10	8	244132	29386	23283.2	20974.4	4959.68
95	H11	8	209485	25537.9	21253.8	18095.1	5986.61
96	H12	8	440477	73941.4	54612.3	76018.6	39456.2
1	A1	9	930076	354386	689357	1.61931e+06	65886.5
2	A2	9	736489	308687	676355	1475707	12231.8
3	A3	9	677386	282530	640277	1.33446e+06	8707.69
4	A4	9	691972	290490	661433	1.34414e+06	9827.48
5	A5	9	642568	273429	638962	1.28462e+06	5225.56
6	A6	9	629834	267697	606279	1.23855e+06	14655.1
7	A7	9	549146	258447	605498	1.23535e+06	3265.45
8	A8	9	703985	282455	623856	1.21307e+06	12523
9	A9	9	555752	240559	552198	1.11501e+06	7359.59
10	A10	9	547819	232772	537312	1.10791e+06	7822.3
11	A11	9	496837	213367	496854	1.05072e+06	3445.28
12	A12	9	1.1535e+06	382351	804259	1.63683e+06	18258.2
13	B1	9	831401	332594	684035	1.56568e+06	16882.5
14	B2	9	757957	303906	684542	1477207	7628.66
15	B3	9	712489	301827	685633	1.42968e+06	8175.16
16	B4	9	724000	302439	690989	1.38745e+06	5025.32
17	B5	9	633148	277313	655032	1.28992e+06	8693.79
18	B6	9	622110	276164	642990	1.26595e+06	5553.71
19	B7	9	585612	272628	645318	1.27464e+06	10650.6
20	B8	9	571093	259719	615859	1198115	3541.31
21	B9	9	623375	265900	611042	1210591	7650.64
22	B10	9	534451	237260	555914	1.13307e+06	9188.77
23	B11	9	776502	314260	745770	1.48895e+06	8666.82
24	B12	9	1.45416e+06	535877	1.1784e+06	2456003	13860.2
25	C1	9	836405	325962	699523	1.54025e+06	36770.8
26	C2	9	750327	314579	741257	1.56108e+06	32839.9
27	C3	9	699820	309421	720403	1.45618e+06	9066.07
28	C4	9	672045	312263	754876	1.4836e+06	3755.91
29	C5	9	641702	297164	717277	1.37298e+06	10662
30	C6	9	568544	269017	656693	1.27106e+06	5023.36
31	C7	9	580778	272947	669983	1.2859e+06	7328.6
32	C8	9	572022	265292	649310	1219389	5557.77
33	C9	9	498665	234087	578329	1.11327e+06	2510.36
34	C10	9	622960	269096	660329	1.27515e+06	9386.16
35	C11	9	865902	360273	874093	1.74565e+06	9063.63
36	C12	9	769825	316818	676759	1.57679e+06	9326.67
37	D1	9	491527	210935	504663	1071221	6242.53
38	D2	9	736062	292534	674646	1348256	11165.2
39	D3	9	676070	307538	736368	1.44952e+06	9887.22
40	D4	9	702126	320538	773565	1.47834e+06	6017.99
41	D5	9	647294	307512	776801	1.45042e+06	5588.02
42	D6	9	619784	285735	716425	1.335e+06	4398.76
43	D7	9	542887	260720	654133	1215731	4096.74
44	D8	9	564510	264232	658748	1.24062e+06	5621.3
45	D9	9	703510	311783	772449	1414685	7377.27
46	D10	9	683650	299544	730566	1.41585e+06	9183.08
47	D11	9	541114	245779	578313	1.24929e+06	5935.48
48	D12	9	460217	194360	444789	1.00127e+06	5231.33
49	E1	9	608456	251710	562668	1.23263e+06	5878.82
50	E2	9	674117	285569	667314	1.35983e+06	5411.69
51	E3	9	669385	283713	665942	1302644	13917.2
52	E4	9	738574	317968	766436	1.44005e+06	7462.56
53	E5	9	695830	303532	748258	1.37053e+06	3385.26
54	E6	9	708977	308349	757617	1.37684e+06	3546.4
55	E7	9	748768	337343	823973	1.50452e+06	13215.7
56	E8	9	852618	383297	923132	1.72671e+06	3732.84
57	E9	9	843017	356769	797645	1500722	8404.71
58	E10	9	751339	312333	733418	1.42798e+06	8129.61
59	E11	9	671552	269845	619881	1.26519e+06	6423.16
60	E12	9	398009	174867	393125	894320	3959.1
61	F1	9	795018	310393	664929	1.44127e+06	52867.9
62	F2	9	806260	319449	727892	1.52744e+06	7650.04
63	F3	9	695358	293612	695516	1.40167e+06	6763.05
64	F4	9	645822	275500	644688	1.26404e+06	5570.22
65	F5	9	651435	289453	707215	1.31965e+06	6320.73
66	F6	9	767719	335010	810695	1.50241e+06	15175.8
67	F7	9	768722	330993	753332	1.42307e+06	16847.4
68	F8	9	731132	327628	783825	1.51081e+06	6466.47
69	F9	9	758567	322050	752168	1.46628e+06	-1728.67
70	F10	9	705673	295016	708057	1.39466e+06	8212.68
71	F11	9	946632	334019	758018	1.48276e+06	9451.99
72	F12	9	807413	292431	664230	1.40796e+06	13753.4
73	G1	9	936907	362494	823296	1.8699e+06	34121.9
74	G2	9	518099	243910	600451	1.32964e+06	10127.3
75	G3	9	577712	256590	619210	1280037	8098.84
76	G4	9	133576	16464.2	16931.6	14604	6286.75
77	G5	9	125789	15776.6	17463.9	13226.8	3447.67
78	G6	9	134435	19249	21944.8	19595.4	10212.5
79	G7	9	142255	21787.3	21440.1	17753.9	8591.71
80	G8	9	132508	19599.9	20766.3	18489.2	2681.78
81	G9	9	245560	34834	30719.5	28796.6	15422
82	G10	9	159706	21422.9	21794.3	18981.6	5762.87
83	G11	9	293486	26083.4	26174.6	21653.3	11106.6
84	G12	9	186258	18562.5	15787.3	16163	4032.59
85	H1	9	347154	42868.5	28249.2	31595.8	11207
86	H2	9	153615	17338.6	9229.68	12849.2	1937.13
87	H3	9	143322	17897	17149.7	14395.6	6844.01
88	H4	9	131012	17565.1	25849.5	37260.5	2938.42
89	H5	9	219978	27117.3	21760.7	19801.9	7389.8
90	H6	9	190208	23291.3	16880.8	15599.8	5027.35
91	H7	9	191791	23876.1	19899	19241.3	4515.69
92	H8	9	174054	18455.2	15144.8	14503.4	3985.81
93	H9	9	173749	22141.3	18833.8	15991.4	4203.55
94	H10	9	243784	30076.8	21677.9	21316.1	5135.85
95	H11	9	212784	26488.2	20402.9	18545.6	6170.41
96	H12	9	445726	74274	56807.6	78885.5	38735.1
1	A1	10	931836	355640	691685	1621115	65224.9
2	A2	10	735794	306814	677556	1.47925e+06	12578.1
3	A3	10	672622	281039	641656	1.33523e+06	8699.4
4	A4	10	688359	289295	662248	1.34307e+06	10812.1
5	A5	10	639127	273352	638624	1.28361e+06	5500.36
6	A6	10	625567	268527	606535	1.23964e+06	14529.9
7	A7	10	548635	258797	606040	1.23768e+06	3027.05
8	A8	10	697939	281274	623820	1.2137e+06	11137.8
9	A9	10	552996	242145	553870	1117547	6452.08
10	A10	10	546166	233342	540355	1.10918e+06	8386.7
11	A11	10	494505	213242	493035	1.05313e+06	1534.54
12	A12	10	1.15263e+06	382025	804804	1.63599e+06	18481
13	B1	10	826706	331699	683578	1.56886e+06	18107.1
14	B2	10	753241	304224	683756	1.47501e+06	7049.82
15	B3	10	709386	300243	687524	1.42974e+06	8603.48
16	B4	10	720603	303066	689624	1.38734e+06	7672.34
17	B5	10	628799	276978	653799	1.29253e+06	7214.82
18	B6	10	618601	276465	642136	1.26591e+06	3888.99
19	B7	10	581958	270924	647739	1.27321e+06	8208.88
20	B8	10	570485	257062	617492	1.19779e+06	4132.91
21	B9	10	620754	265515	616131	1.21256e+06	7025.85
22	B10	10	532831	236287	555083	1.13255e+06	7930.1
23	B11	10	770749	312980	747899	1.493e+06	9332.81
24	B12	10	1.44757e+06	535495	1.17857e+06	2460125	14747.3
25	C1	10	831689	323916	698121	1.5424e+06	37719.5
26	C2	10	746086	313747	741566	1.56217e+06	31877.4
27	C3	10	695085	309973	721075	1.45361e+06	8748.76
28	C4	10	666671	312751	753582	1.48159e+06	7598.28
29	C5	10	638647	297606	711000	1.372e+06	11528.9
30	C6	10	566044	269347	655151	1.26935e+06	6780.93
31	C7	10	576787	271247	668199	1283423	6354.63
32	C8	10	567987	262914	648123	1218426	7109.8
33	C9	10	495502	232207	578655	1.11364e+06	2533.85
34	C10	10	616198	267572	663335	1.27899e+06	6503.92
35	C11	10	862164	357948	876055	1745780	10606.8
36	C12	10	767251	316448	677522	1.57846e+06	9934.03
37	D1	10	486948	210882	505014	1.07239e+06	6803.98
38	D2	10	731768	292889	675557	1.34613e+06	12035.6
39	D3	10	673112	306523	736302	1.44609e+06	9221.64
40	D4	10	694471	319662	772233	1.47686e+06	2911.01
41	D5	10	643323	304319	774809	1.44578e+06	4590.53
42	D6	10	616103	285420	717257	1.33327e+06	2853.64
43	D7	10	541174	259317	648682	1.21712e+06	7323.85
44	D8	10	561800	263087	663022	1.23901e+06	7411.6
45	D9	10	700850	309842	770651	1.4139e+06	8337.78
46	D10	10	681328	298860	730798	1.41878e+06	7198.71
47	D11	10	535549	247224	580895	1.25076e+06	4994.7
48	D12	10	459084	193689	444192	1.00087e+06	4615.23
49	E1	10	604996	250020	562416	1.23377e+06	6374.06
50	E2	10	670590	283442	664921	1.35816e+06	6625.25
51	E3	10	667927	281502	666265	1.30411e+06	15149.3
52	E4	10	735522	316351	767680	1.43852e+06	5692.67
53	E5	10	691818	300756	747224	1371815	4064.58
54	E6	10	702382	305143	758401	1.37763e+06	214.707
55	E7	10	744400	332847	823820	1.50726e+06	14966
56	E8	10	847198	383878	923267	1.72705e+06	6091.42
57	E9	10	845136	357264	800193	1.50302e+06	8283.58
58	E10	10	747809	311243	736724	1.43022e+06	7847.24
59	E11	10	666803	268730	620548	1.26668e+06	5828.57
60	E12	10	395699	173343	392258	895876	2909.56
61	F1	10	790284	308885	667330	1.44348e+06	52266.2
62	F2	10	801881	318477	730892	1.53013e+06	8216.59
63	F3	10	691675	293898	696253	1.4032e+06	6645.63
64	F4	10	644291	273929	647814	1.26513e+06	5528.52
65	F5	10	649410	289114	706190	1.32112e+06	6604.7
66	F6	10	763100	334829	809549	1.50566e+06	13239.9
67	F7	10	763616	329675	750818	1423910	15540.2
68	F8	10	727343	327623	784117	1.51141e+06	4402.39
69	F9	10	756546	318944	751917	1.46954e+06	-1643.7
70	F10	10	703746	293399	707744	1.39729e+06	8546.54
71	F11	10	941909	328958	758465	1.48214e+06	10432.3
72	F12	10	800721	291935	662478	1.41124e+06	14527.4
73	G1	10	930456	360336	825872	1869905	36059.3
74	G2	10	516969	243146	601701	1.33104e+06	10453.8
75	G3	10	575049	256831	621487	1.27943e+06	7978.4
76	G4	10	130921	17608.6	18673.9	13694.3	5602.27
77	G5	10	123113	15659.5	19180	12750.8	3539.33
78	G6	10	132797	18528.5	22495.9	19990	9594.23
79	G7	10	142055	21673.4	21219.4	18059.5	6782.76
80	G8	10	132714	17319.3	20243.1	16610.8	2369.93
81	G9	10	243296	35292.4	29649.1	27180.9	13627.1
82	G10	10	157127	19333.8	23007.7	19519.9	4728.31
83	G11	10	290926	25294.8	23583.1	22487	11147.8
84	G12	10	183996	19746.1	16291.5	17212.6	2721.7
85	H1	10	345581	44333.7	25210.5	30921.2	12048
86	H2	10	150201	17527.5	9621.24	12800.7	2878.66
87	H3	10	141780	17727.2	18066.5	14031.4	6113.21
88	H4	10	129944	16659.1	26894.9	37842.5	3062.71
89	H5	10	217271	25861.1	22774.4	19520.9	7898.29
90	H6	10	188582	23966.3	17460	15923.8	5287.88
91	H7	10	190340	23509.7	19976.4	18302.2	5091.82
92	H8	10	173233	21478.3	13639.4	14529.3	4613.35
93	H9	10	172845	20692.4	17837.4	15587.6	4605.09
94	H10	10	244008	28067.4	21441.7	21878.2	5821.58
95	H11	10	209278	23610.7	21463.5	18346.9	5631.79
96	H12	10	445454	73666.2	56653.2	78154.1	40833.4
1	A1	11	935370	357533	694048	1.62599e+06	64741.3
2	A2	11	737521	308722	679335	1.48005e+06	12569.8
3	A3	11	678641	282150	644036	1.33766e+06	9319.29
4	A4	11	694364	291458	662640	1.34465e+06	11145.8
5	A5	11	642371	275146	638559	1.28608e+06	6102.39
6	A6	11	630598	268398	606410	1.23861e+06	14003.1
7	A7	11	553092	259847	606904	1.2379e+06	2935.13
8	A8	11	703588	284011	625413	1.21585e+06	11635.1
9	A9	11	557427	243289	554774	1.11687e+06	7381.27
10	A10	11	549271	234435	539881	1.10838e+06	7440.21
11	A11	11	497456	216337	495430	1055262	987.674
12	A12	11	1.16083e+06	385033	805315	1.64038e+06	18904.7
13	B1	11	833270	334410	685087	1.56924e+06	16558.6
14	B2	11	756263	305195	685285	1.47883e+06	8221.05
15	B3	11	712252	302539	685993	1.43192e+06	8538.44
16	B4	11	723951	303307	691086	1.38714e+06	6162.6
17	B5	11	631654	276590	655763	1.2927e+06	8180.53
18	B6	11	624317	277593	641572	1.26707e+06	4955.92
19	B7	11	584566	273116	646162	1.27463e+06	8477.26
20	B8	11	572562	259526	619664	1.1988e+06	3532.47
21	B9	11	625835	265867	612575	1.21061e+06	6093.89
22	B10	11	535151	238560	555378	1.13358e+06	8455.07
23	B11	11	776610	314486	749333	1.49297e+06	9005.88
24	B12	11	1.45229e+06	539752	1180348	2.46229e+06	15232.9
25	C1	11	833951	326796	701850	1.5437e+06	38457.7
26	C2	11	751789	315586	741045	1.56265e+06	33095.3
27	C3	11	698941	310475	719285	1.45476e+06	8080.34
28	C4	11	669695	314281	752825	1.48441e+06	5915.93
29	C5	11	639258	299653	715640	1.37087e+06	11811.7
30	C6	11	564126	270858	655635	1.27138e+06	5786.65
31	C7	11	577496	273979	665407	1284468	7826.34
32	C8	11	571548	264496	647806	1.2177e+06	4924.93
33	C9	11	497350	232577	577595	1.11536e+06	2043.89
34	C10	11	620657	267804	665042	1279950	7320.83
35	C11	11	864910	363667	875408	1.74827e+06	10552.5
36	C12	11	767044	319210	679163	1.58158e+06	8771.75
37	D1	11	491316	212058	504108	1.07369e+06	5844.46
38	D2	11	734838	293729	674151	1.34774e+06	11400.6
39	D3	11	674901	308515	733125	1.44768e+06	7871.77
40	D4	11	697359	318293	773935	1.47696e+06	4009.72
41	D5	11	647351	307241	776010	1.4465e+06	3714.78
42	D6	11	619026	286865	718296	1.33861e+06	2583.05
43	D7	11	542750	261365	653480	1.2161e+06	3449.83
44	D8	11	562626	263866	660240	1.24155e+06	6571.76
45	D9	11	701209	310166	769944	1.41603e+06	6100.54
46	D10	11	684899	302524	728940	1421865	8254.68
47	D11	11	540706	249089	579544	1.25091e+06	3907.94
48	D12	11	461551	195843	444590	1.00209e+06	4350.45
49	E1	11	609265	251374	562927	1.23545e+06	6852.71
50	E2	11	672508	284555	667158	1.35754e+06	5735.71
51	E3	11	669359	284705	667604	1302694	16089.7
52	E4	11	738353	319812	766529	1.43949e+06	4459.45
53	E5	11	693503	304992	749794	1.37124e+06	2806.4
54	E6	11	702966	310028	755833	1.37731e+06	3882.08
55	E7	11	747822	333253	821966	1.50586e+06	15861.6
56	E8	11	852387	382303	927413	1.73052e+06	2718.17
57	E9	11	847322	358353	799607	1.50347e+06	9626.17
58	E10	11	749440	313342	735103	1.43369e+06	6810.16
59	E11	11	667963	268475	621583	1.26854e+06	6144.8
60	E12	11	398320	174993	393893	895952	3395.79
61	F1	11	796252	310154	668151	1.44493e+06	52386.6
62	F2	11	806938	320431	731161	1.53561e+06	8085.17
63	F3	11	691782	296694	697091	1.40524e+06	6053.82
64	F4	11	647048	276692	645780	1.26732e+06	5104.89
65	F5	11	652253	288594	710090	1.32398e+06	5408.9
66	F6	11	768819	336487	810414	1507991	14913
67	F7	11	769574	330246	752470	1.42317e+06	15341.4
68	F8	11	731026	327410	788437	1.5128e+06	4055.04
69	F9	11	758926	322968	752092	1.47219e+06	-2421.64
70	F10	11	707676	295656	709824	1.40011e+06	6571.29
71	F11	11	944469	332234	757643	1485977	7700.02
72	F12	11	802472	294645	662325	1.41467e+06	13801.7
73	G1	11	935858	361455	826083	1.87435e+06	35386.7
74	G2	11	517460	245448	601360	1.33513e+06	11034.6
75	G3	11	577463	258997	621538	1.28293e+06	7751.05
76	G4	11	131854	16507.9	16541.5	13715.9	5695.9
77	G5	11	123829	17130.5	17347.6	13060	4202.03
78	G6	11	134439	19568.4	22566	19238.8	10324.6
79	G7	11	141669	20095.8	21623.2	18318.6	7930.15
80	G8	11	129767	19220.5	17578	16817.7	3159.54
81	G9	11	244306	34267.2	29737.4	27807.4	12377.6
82	G10	11	159408	21312.7	20974.3	19100.8	2982.42
83	G11	11	293782	26468.4	24651.2	21488.6	11219.7
84	G12	11	184487	20437.2	15638.8	15814.4	2977.12
85	H1	11	348040	42994.4	27451	31793	11093.2
86	H2	11	151931	16480.6	9407.22	12616	1958.74
87	H3	11	141860	17932.7	17683.6	13968.3	5876.45
88	H4	11	130623	16908.2	28539.1	37661.9	3609.96
89	H5	11	217195	27152.8	21444.1	20034.7	7838.51
90	H6	11	186980	23410.6	16490.8	15594.9	6463.63
91	H7	11	189169	24640.1	18912	18875.4	4908.62
92	H8	11	173470	20304.4	14062.7	13570	4606.26
93	H9	11	171526	20731.1	17650.4	15909.5	4135.68
94	H10	11	242419	28653.6	21486	21271.9	6345.05
95	H11	11	209915	24338.4	20471.6	19229.7	5829.9
96	H12	11	452327	71979.8	58231.6	78174.8	40585.4
1	A1	12	940898	357689	698371	1.6338e+06	65237.5
2	A2	12	741602	309773	680776	1.48573e+06	11035.5
3	A3	12	682218	283659	644605	1.34111e+06	7986.76
4	A4	12	694812	291730	663412	1346365	10662.8
5	A5	12	645105	274371	639166	1.28686e+06	5234.51
6	A6	12	633180	269194	608396	1241561	14145.8
7	A7	12	555384	259206	607012	1.23832e+06	2370.31
8	A8	12	706504	284349	626561	1.21776e+06	12611.3
9	A9	12	561413	243742	554313	1120375	7091.8
10	A10	12	552684	235446	541804	1.1116e+06	7744.01
11	A11	12	498251	215275	497375	1.05651e+06	1557.97
12	A12	12	1.16713e+06	385668	808585	1.64794e+06	19057.9
13	B1	12	836749	333880	688338	1578443	18016.8
14	B2	12	760078	306305	690274	1485596	8714.89
15	B3	12	716498	301741	690098	1.4361e+06	8538.67
16	B4	12	728399	304480	692307	1.38863e+06	5895.72
17	B5	12	634690	279515	656785	1.29409e+06	10168.1
18	B6	12	626735	277352	644128	1.26882e+06	4974.77
19	B7	12	588255	272476	647308	1.27287e+06	8200.37
20	B8	12	575790	260003	619049	1.20021e+06	5322.06
21	B9	12	625961	266703	614052	1.2116e+06	7538.78
22	B10	12	535863	238905	559173	1.13565e+06	8981.3
23	B11	12	781269	317291	751167	1.49788e+06	9655.46
24	B12	12	1.46167e+06	541038	1.18606e+06	2.47238e+06	14649.9
25	C1	12	838773	326545	702633	1.54734e+06	38143
26	C2	12	750956	315696	744851	1.56583e+06	33700.5
27	C3	12	701582	309482	721585	1.4576e+06	9036.77
28	C4	12	671063	313528	757790	1.48336e+06	6242.3
29	C5	12	643906	297988	715629	1372787	11417.7
30	C6	12	569485	270115	657198	1272404	3199.84
31	C7	12	580479	271617	670876	1285377	5794.37
32	C8	12	570517	264225	649320	1224684	5687.9
33	C9	12	497019	235592	579075	1.11683e+06	887.771
34	C10	12	621084	270516	665141	1.28485e+06	6201.74
35	C11	12	867034	363661	877632	1.75603e+06	10227.8
36	C12	12	770404	317897	679983	1.58755e+06	9007.21
37	D1	12	492914	212406	507251	1.07872e+06	5600.3
38	D2	12	736662	292496	676335	1.35338e+06	11986.2
39	D3	12	677812	307109	735595	1452168	8875.29
40	D4	12	696544	319738	775195	1.47919e+06	3778.85
41	D5	12	649595	307838	772515	1.44756e+06	5610.94
42	D6	12	621393	288526	719249	1.33709e+06	2322.31
43	D7	12	543919	261434	659359	1.21814e+06	3674.8
44	D8	12	565074	264490	662964	1.24429e+06	3350.03
45	D9	12	703142	312573	772347	1419221	6242.38
46	D10	12	688196	301997	731899	1.42489e+06	7417.99
47	D11	12	542607	249368	578593	1.25458e+06	5799.96
48	D12	12	462652	196183	445415	1.00363e+06	4932.58
49	E1	12	609996	251962	565380	1.23932e+06	6529.14
50	E2	12	673749	284179	667804	1361654	5923.36
51	E3	12	672072	284390	669351	1.30593e+06	15842.2
52	E4	12	741812	318975	769773	1.44276e+06	7474.43
53	E5	12	697198	302883	749260	1.37308e+06	4798.71
54	E6	12	708893	309011	761183	1.38115e+06	4074.27
55	E7	12	747541	334971	825101	1.50766e+06	14264.1
56	E8	12	854609	383984	931342	1.73715e+06	4679.72
57	E9	12	852414	361075	804704	1.50976e+06	7839.86
58	E10	12	750407	314641	737270	1438096	6412.34
59	E11	12	669464	270683	622756	1.27115e+06	6406.7
60	E12	12	399826	175968	394358	896674	3607.66
61	F1	12	800316	312314	669424	1.44978e+06	52619.6
62	F2	12	811904	321763	736648	1.53872e+06	8202.37
63	F3	12	696417	296304	699286	1.41038e+06	5297.77
64	F4	12	648187	276592	650183	1.27138e+06	5242.18
65	F5	12	654096	290212	709225	1.32784e+06	6164
66	F6	12	768456	335392	813092	1.50961e+06	13163.4
67	F7	12	768666	332634	755043	1.42643e+06	15214
68	F8	12	735211	328270	789670	1.5234e+06	6953.82
69	F9	12	763875	323731	756767	1.47644e+06	-1712.15
70	F10	12	711569	296012	714765	1.40341e+06	7819.86
71	F11	12	946622	333123	759242	1486271	7718.04
72	F12	12	810635	296749	663470	1.41773e+06	13600.3
73	G1	12	942450	363950	829806	1.88121e+06	35210.8
74	G2	12	520963	244942	603267	1.33881e+06	11127.6
75	G3	12	579847	256962	621954	1.28597e+06	7227.35
76	G4	12	131533	17571.1	16941.4	12652.1	4732.13
77	G5	12	124040	15410.1	16385.4	12987	3480.86
78	G6	12	134145	17957.2	22070.8	19918.1	10022.1
79	G7	12	143140	19876.5	23687.4	18777.6	6354.59
80	G8	12	129946	17812.5	19937.5	17196	2910.8
81	G9	12	245950	34264.2	30408.1	27528.7	12905.9
82	G10	12	159092	21203.3	22462	19713	4264.09
83	G11	12	291564	26945.4	23060.6	22651.6	11491.8
84	G12	12	183022	18016.9	15246	16290.3	3267.02
85	H1	12	349154	43046.8	27503.1	31818.2	11404.2
86	H2	12	151905	17293	9571.79	12418.6	2669.93
87	H3	12	142205	18387.1	17944.6	14165.9	5156.47
88	H4	12	130444	16726	27504.5	38178	3694.35
89	H5	12	221615	26633.2	22462.7	19929.2	7106.71
90	H6	12	188208	22726.7	16962.7	15871.4	5658.07
91	H7	12	189025	24415.1	19231.7	17918.6	5448.98
92	H8	12	173794	18666	14550.4	14558.4	4078.93
93	H9	12	172397	20115.6	17716.4	16091.4	5174.49
94	H10	12	242292	29666.9	20903.9	21730	4409.83
95	H11	12	209111	25083.3	20285.7	19077	6042.28
96	H12	12	454151	77353.5	57897.5	79984.7	41802.6
1	A1	13	941011	360196	699398	1.63404e+06	65901.2
2	A2	13	744897	312431	683758	1.48492e+06	11613.7
3	A3	13	682348	283289	644344	1.34179e+06	10006.8
4	A4	13	698094	291184	663950	1.3484e+06	10834.9
5	A5	13	645794	276103	639479	1.28788e+06	4933.08
6	A6	13	633307	270739	608162	1241174	15830.4
7	A7	13	553747	258830	609291	1.23845e+06	3894.23
8	A8	13	706114	284111	627465	1.21682e+06	13045
9	A9	13	563872	243388	556533	1.12072e+06	6420.8
10	A10	13	549830	234848	541678	1112164	6902.3
11	A11	13	500288	216711	499591	1055777	2580.95
12	A12	13	1.17011e+06	386628	810382	1.64312e+06	19301.4
13	B1	13	836803	332983	691240	1.57787e+06	16442
14	B2	13	758467	307290	688904	1.48467e+06	7587.33
15	B3	13	716319	303707	688775	1.43428e+06	8233.89
16	B4	13	729572	304499	692313	1.38787e+06	6049.11
17	B5	13	637349	279796	658285	1.29418e+06	9208.15
18	B6	13	628040	277926	644228	1268517	2189.99
19	B7	13	589173	274287	647546	1.27345e+06	8939.87
20	B8	13	576794	261088	617859	1.20009e+06	3303.29
21	B9	13	629967	265082	612965	1214725	6379.61
22	B10	13	539945	236193	559481	1.13554e+06	6938.83
23	B11	13	781161	315757	751727	1498221	9230.96
24	B12	13	1.46253e+06	544245	1185661	2471898	13139.9
25	C1	13	838928	326758	703321	1.54894e+06	38627.4
26	C2	13	751321	316275	746797	1.56541e+06	34058.6
27	C3	13	698947	309111	723639	1457965	9519.96
28	C4	13	669901	315029	757088	1.48524e+06	6839.04
29	C5	13	642622	299057	718209	1.37332e+06	11125.8
30	C6	13	568785	267811	657845	1.27051e+06	4738.02
31	C7	13	581200	274155	670379	1.28537e+06	5604.12
32	C8	13	570462	267217	649716	1.2192e+06	6582.17
33	C9	13	499514	235156	578316	1.11681e+06	1409.75
34	C10	13	622413	270127	664686	1.28334e+06	6849.57
35	C11	13	865036	362743	881144	1.75388e+06	10085.1
36	C12	13	772259	318720	682571	1.58815e+06	9676.08
37	D1	13	492673	212769	508078	1.07829e+06	5738.16
38	D2	13	735855	294388	679016	1349663	11090
39	D3	13	676596	309123	734903	1.44944e+06	8914.55
40	D4	13	697519	319051	777778	1.47678e+06	4236.25
41	D5	13	647216	308299	775757	1446058	6331.24
42	D6	13	619101	287093	715950	1.3361e+06	2490.11
43	D7	13	544343	259558	657108	1.21742e+06	5951.12
44	D8	13	563542	266045	660212	1.24349e+06	5916.84
45	D9	13	703363	310909	773178	1.41981e+06	7368.5
46	D10	13	686879	301932	731887	1.42673e+06	8867.22
47	D11	13	543527	250009	582430	1.25683e+06	3933.03
48	D12	13	461163	196855	446853	1.00605e+06	5176.67
49	E1	13	611266	253609	566446	1.23916e+06	7028.5
50	E2	13	674532	284849	669145	1.36094e+06	4513.12
51	E3	13	670818	284813	668449	1.30699e+06	15520.1
52	E4	13	739115	320419	768762	1441462	5475.86
53	E5	13	696839	303980	748193	1.37247e+06	6076.62
54	E6	13	709531	309783	759865	1.38035e+06	4026.9
55	E7	13	749364	335264	824934	1.50508e+06	12989.8
56	E8	13	852297	385290	931475	1.73499e+06	5103.47
57	E9	13	854429	363675	803445	1.5098e+06	8550.96
58	E10	13	751177	315252	740785	1.43923e+06	7254.48
59	E11	13	671196	271262	625532	1.27378e+06	5612.56
60	E12	13	398363	174919	396018	898566	2817.22
61	F1	13	798068	311455	670633	1.45038e+06	52344.7
62	F2	13	809814	321243	735322	1.54134e+06	9306.19
63	F3	13	698402	295850	700377	1.41077e+06	5745.99
64	F4	13	648786	277079	650194	1.27169e+06	6590.05
65	F5	13	655442	290825	713287	1.32728e+06	6926.46
66	F6	13	769644	333157	810885	1.50998e+06	15391
67	F7	13	769912	331929	754848	1.42477e+06	14026.1
68	F8	13	732199	327278	788410	1.52003e+06	5103.01
69	F9	13	765721	322957	758975	1.47776e+06	-1724.04
70	F10	13	712713	296010	714333	1.4066e+06	6815.29
71	F11	13	948665	334845	763602	1.48612e+06	8793.24
72	F12	13	807713	295446	666976	1.41796e+06	13786.1
73	G1	13	940175	366236	830921	1.88247e+06	35332.8
74	G2	13	522071	248684	606847	1.33954e+06	11299.8
75	G3	13	580173	259420	623513	1.28456e+06	6555.87
76	G4	13	130537	17638.9	16388.5	13724.3	5150.8
77	G5	13	124167	16531.6	16865.2	12620.5	2840.24
78	G6	13	134499	18046.5	20407.3	18605.3	8685.84
79	G7	13	142478	20141.2	21646.6	17494.2	7432.19
80	G8	13	130880	19767.2	17585.4	17861.6	3433.82
81	G9	13	244136	33746.5	30245.4	26227.5	14289.9
82	G10	13	157876	20490.9	20895.7	19634.6	3238.19
83	G11	13	290378	25065.4	23560.5	21161.5	10723.7
84	G12	13	185628	18957.9	14944.1	15935.7	3350.74
85	H1	13	349422	44704.2	26760.2	31456	10711.5
86	H2	13	150461	15755.8	9325.22	13243.6	2414
87	H3	13	143522	18636.6	18262.8	14667.6	5685.77
88	H4	13	127717	16152.4	27068.1	37985.9	3551.99
89	H5	13	220876	26215.8	22255.9	19619.7	7081.45
90	H6	13	186365	23184.3	16081.4	14999.7	5699.39
91	H7	13	188626	23979.7	20230.3	18352.5	4629.63
92	H8	13	173446	20441.1	14725.5	14366.5	4140.05
93	H9	13	172093	21389.1	17971.2	14466.6	4185.4
94	H10	13	240239	29110.4	22549.6	21410.7	5074.1
95	H11	13	208959	24429.6	20712.6	18368.5	5986.85
96	H12	13	454350	75822.6	58309.1	80071.4	40965.9
1	A1	14	948401	361326	701669	1.63774e+06	64273.8
2	A2	14	745823	311036	683974	1.48822e+06	11173.7
3	A3	14	685751	284463	649274	1.34047e+06	9451.7
4	A4	14	700532	291670	665257	1.34872e+06	10319.6
5	A5	14	651576	276635	642156	1.28881e+06	6249.96
6	A6	14	636526	270168	609470	1.24313e+06	15969.1
7	A7	14	561488	260456	610179	1239911	2719.3
8	A8	14	710232	283938	630077	1.21717e+06	12077.6
9	A9	14	565169	243399	558958	1.12354e+06	7489.31
10	A10	14	554473	234421	541698	1.11387e+06	6175.88
11	A11	14	499453	216186	500164	1.06077e+06	1984.02
12	A12	14	1.17767e+06	390692	809600	1.6498e+06	18683
13	B1	14	840364	335281	690072	1.57919e+06	17113.4
14	B2	14	760539	307545	693794	1.48638e+06	8174.06
15	B3	14	718555	303890	688112	1.43548e+06	8804.57
16	B4	14	730177	304954	693533	1.39068e+06	5942.83
17	B5	14	643023	279990	659299	1.29537e+06	8330.28
18	B6	14	631404	278727	644055	1.27043e+06	4179.2
19	B7	14	592054	273863	648614	1.27642e+06	8025.95
20	B8	14	577702	261491	616857	1.20185e+06	3956.09
21	B9	14	632670	267832	615361	1.2143e+06	4550.27
22	B10	14	539811	238511	559221	1.13721e+06	7149.3
23	B11	14	782184	317881	751781	1500784	9083.02
24	B12	14	1.47128e+06	545476	1.18949e+06	2.47839e+06	13559.6
25	C1	14	837868	326277	705769	1.55163e+06	38149.7
26	C2	14	751232	314299	746422	1.56875e+06	31975.1
27	C3	14	698993	310452	721582	1458851	9029.59
28	C4	14	671292	313901	757152	1486233	6145.87
29	C5	14	641520	297736	716833	1.37234e+06	10139.9
30	C6	14	570006	269400	660274	1.27213e+06	4672.1
31	C7	14	579573	271275	669554	1.28462e+06	7159.35
32	C8	14	570509	264153	652325	1.22151e+06	5810.4
33	C9	14	499575	233227	581781	1.1177e+06	-668.101
34	C10	14	623966	268706	666258	1.28358e+06	8711.36
35	C11	14	869357	364559	882136	1.75682e+06	9736.18
36	C12	14	772157	319473	683653	1.59158e+06	9131.11
37	D1	14	493566	212830	509625	1.07964e+06	7137.44
38	D2	14	732416	293246	678254	1.35557e+06	12069.3
39	D3	14	674216	308775	738265	1.45001e+06	9552.66
40	D4	14	699242	318545	780173	1.4763e+06	5020.98
41	D5	14	646652	308861	777692	1.44801e+06	3990.75
42	D6	14	619707	287801	716377	1.33634e+06	16.6841
43	D7	14	541261	261094	654453	1.21937e+06	2941.48
44	D8	14	563887	263644	661396	1.24324e+06	5208.33
45	D9	14	708763	310845	776257	1.42168e+06	8102.58
46	D10	14	691075	304630	736812	1.42714e+06	5837.75
47	D11	14	540094	250593	582178	1.25663e+06	4248.14
48	D12	14	463343	196225	447847	1.00607e+06	4794.52
49	E1	14	611482	252244	566236	1.24073e+06	6716.06
50	E2	14	671575	285356	671315	1.36353e+06	4930.66
51	E3	14	671797	285632	671065	1.30698e+06	17336.1
52	E4	14	736826	319178	770645	1.44315e+06	6592.08
53	E5	14	696061	305186	750328	1.37588e+06	4225.46
54	E6	14	707730	308285	760956	1.38169e+06	4005.05
55	E7	14	746247	335122	829106	1.50845e+06	15700.7
56	E8	14	855861	385117	930253	1.73922e+06	2929.22
57	E9	14	856082	361901	808800	1.50982e+06	9322.73
58	E10	14	751428	315036	742405	1.44138e+06	5839.43
59	E11	14	669876	269244	624223	1.27298e+06	5668.45
60	E12	14	399560	174059	395644	900243	2911.29
61	F1	14	798819	312911	671409	1.45257e+06	51766.1
62	F2	14	810982	322521	737772	1.54275e+06	7339.53
63	F3	14	698226	296848	702746	1.41301e+06	5008.35
64	F4	14	648378	277596	651654	1.27373e+06	5370.73
65	F5	14	655109	292427	712527	1.33179e+06	7395.64
66	F6	14	771836	335576	814774	1.5116e+06	14072.1
67	F7	14	770097	331668	758423	1.43018e+06	14593.2
68	F8	14	733546	331364	793743	1.51979e+06	1825.91
69	F9	14	764610	324773	758779	1.47965e+06	-1342.61
70	F10	14	711354	296378	716074	1.40665e+06	9914.64
71	F11	14	945546	332553	764766	1.48949e+06	9523.08
72	F12	14	807344	295606	665948	1.41963e+06	12134.7
73	G1	14	943237	364966	833204	1.88735e+06	35719.8
74	G2	14	522308	247772	604576	1.345e+06	10811.3
75	G3	14	579693	258220	622502	1.28752e+06	8248.93
76	G4	14	132178	16002.8	15877.7	13283.9	4630.99
77	G5	14	122728	15912.7	17388.9	12291.1	2794.31
78	G6	14	134285	19319.6	20551.5	19385.1	8664.2
79	G7	14	142085	20957.3	20643.2	17463.8	7370.92
80	G8	14	128667	17054.8	18480.1	16367.5	3439.5
81	G9	14	244561	34247	29114.3	26665.6	12789.4
82	G10	14	156311	19589.4	21223.5	18629.9	2863.81
83	G11	14	288710	24842.3	22609.3	21198.3	10925.8
84	G12	14	185610	18488.4	13966.1	16016.5	3876.66
85	H1	14	348460	43126.4	27006.6	31314.2	11134.1
86	H2	14	151005	16611.7	9564.4	12572	2562.91
87	H3	14	141177	18425.8	18188.5	14812	6137.96
88	H4	14	127987	17713.4	28065.6	38792.5	3061.03
89	H5	14	222213	26304.9	22604.2	19427.3	6808.06
90	H6	14	185582	22733.6	14968.3	14382.2	6040.45
91	H7	14	188003	23420.5	18700.3	17767.2	4522.12
92	H8	14	172331	19710.8	14751.3	14162.2	3554.35
93	H9	14	171946	21429.4	17820.8	14888.4	4449.24
94	H10	14	239431	29116.4	21321.2	21218.5	4960.43
95	H11	14	210479	26198.9	18802.9	17569.8	6132.39
96	H12	14	456399	74951.2	58407.9	81768.5	41662.2
1	A1	15	953162	363723	705276	1.64549e+06	65006.2
2	A2	15	749419	313984	686158	1492035	11264.8
3	A3	15	689858	286725	647851	1.34585e+06	8940.46
4	A4	15	708248	294623	667764	1.35171e+06	9910.95
5	A5	15	662713	278057	642755	1.29268e+06	5834.19
6	A6	15	644151	272674	609253	1245483	15399.9
7	A7	15	566817	260209	610945	1.2449e+06	3206.03
8	A8	15	715686	286845	627792	1.2218e+06	11480.1
9	A9	15	572697	245875	559818	1.12662e+06	6343.69
10	A10	15	559983	235171	542361	1.11849e+06	7459.47
11	A11	15	505592	216914	499916	1.06207e+06	872.093
12	A12	15	1.19172e+06	391719	813910	1.65464e+06	19235.9
13	B1	15	849205	336792	694578	1.58553e+06	16938
14	B2	15	765413	308311	698064	1492869	7356.88
15	B3	15	725410	304446	691968	1.43838e+06	7133.6
16	B4	15	740517	305983	695510	1.39452e+06	6111.94
17	B5	15	652012	282919	661474	1.29912e+06	10179.9
18	B6	15	638597	278880	647199	1.27239e+06	4258.08
19	B7	15	601597	272770	650225	1.27805e+06	9239.93
20	B8	15	581248	260405	620797	1.20186e+06	4599.22
21	B9	15	635549	269031	616306	1217835	7172.99
22	B10	15	544610	240291	563601	1138961	8784.7
23	B11	15	788070	317918	754482	1.50643e+06	10082.5
24	B12	15	1.49009e+06	547659	1.19319e+06	2.48338e+06	13783.8
25	C1	15	842432	327044	707451	1.55238e+06	38204.4
26	C2	15	754279	317879	749542	1.57039e+06	33631.5
27	C3	15	702761	310327	724404	1460608	9252.61
28	C4	15	672017	313612	759596	1.48718e+06	6747.05
29	C5	15	644045	299710	717926	1.37445e+06	11531.8
30	C6	15	569142	271716	659824	1.27384e+06	6274.12
31	C7	15	582959	274081	672705	1.28684e+06	7673.97
32	C8	15	572158	265391	652944	1.22412e+06	8012.83
33	C9	15	501001	233676	584253	1.12094e+06	1463.8
34	C10	15	623791	270616	667457	1.28825e+06	9415.33
35	C11	15	868756	365722	886165	1759092	11639.1
36	C12	15	775436	323919	685516	1.59531e+06	9012.78
37	D1	15	493720	212634	510606	1082816	6094.27
38	D2	15	733836	293641	679856	1.35705e+06	11809.9
39	D3	15	677419	309830	737824	1.45256e+06	8806.06
40	D4	15	700061	318592	776399	1.48058e+06	3401.18
41	D5	15	650788	310996	776833	1.44952e+06	6280.94
42	D6	15	618147	289965	719984	1.34078e+06	2855
43	D7	15	548052	263841	657391	1.22564e+06	4166.69
44	D8	15	565140	265530	662558	1.24607e+06	3920.25
45	D9	15	708809	315661	776136	1424964	7384.28
46	D10	15	693485	303116	739096	1.43218e+06	7140.95
47	D11	15	543128	250498	583108	1.25931e+06	4052.77
48	D12	15	463787	197072	449039	1.00826e+06	5042.68
49	E1	15	613848	253000	567198	1.24477e+06	7201.86
50	E2	15	676215	285688	670960	1.36477e+06	5679.94
51	E3	15	672234	285658	671965	1.30943e+06	15484.8
52	E4	15	739097	318244	770259	1.44446e+06	7173.92
53	E5	15	695675	303980	751340	1.37549e+06	3663.77
54	E6	15	713349	311360	762182	1.38267e+06	1185.14
55	E7	15	750666	338764	827568	1.51185e+06	14129.2
56	E8	15	854725	385485	934468	1.74028e+06	3207.22
57	E9	15	858730	362976	810456	1.51319e+06	10215.7
58	E10	15	754071	316762	743748	1.4453e+06	7260.2
59	E11	15	672752	270182	625343	1277804	6545.74
60	E12	15	398761	176012	395963	901489	3269.44
61	F1	15	803301	312383	675483	1.45647e+06	53143
62	F2	15	812127	325468	739888	1.54615e+06	7947.71
63	F3	15	699361	295978	704088	1.41657e+06	6467.14
64	F4	15	651286	278795	652252	1.27377e+06	5506.68
65	F5	15	658729	291256	714854	1.33259e+06	6656.33
66	F6	15	774995	335743	815393	1.51482e+06	15140.5
67	F7	15	768955	333966	759564	1.43168e+06	14247.5
68	F8	15	734355	330088	793497	1.52331e+06	4444.67
69	F9	15	766517	324870	760638	1481891	-2737.15
70	F10	15	716657	298547	719158	1.41408e+06	6285.01
71	F11	15	948760	333091	761754	1.4928e+06	9603.27
72	F12	15	810071	297442	669007	1.42249e+06	13845.2
73	G1	15	944939	368905	834629	1890342	34096.6
74	G2	15	523813	246932	609789	1.34657e+06	11391.8
75	G3	15	579867	259596	626853	1.28914e+06	8913.13
76	G4	15	131453	16406.1	16688.9	13033.5	5076.81
77	G5	15	122957	16583.7	17268.8	12745.7	3294.86
78	G6	15	134295	19725.1	19881	19714.8	9069.46
79	G7	15	141582	22899.9	21000.2	17407.1	7067.97
80	G8	15	130831	17942.4	20108.7	16751.7	3224.9
81	G9	15	244329	33967.2	30759.5	26894	13203.5
82	G10	15	157156	20944.5	20047.7	18943.8	3364.93
83	G11	15	289843	26337.3	22346.7	21158.5	11001.5
84	G12	15	184832	18761.4	15235.5	15769.9	2699.81
85	H1	15	349872	44987.6	26684	31766.7	11080.8
86	H2	15	151173	16166.4	9604.07	13068.8	2680.14
87	H3	15	142925	17201.9	19055.1	14983.8	6037.75
88	H4	15	127978	16827.1	29103.2	38483.7	3442.18
89	H5	15	221800	26372.7	21392.7	20170.3	7184.27
90	H6	15	185253	22431.6	15854.1	14814.8	5729.12
91	H7	15	188348	23430.3	19518.8	17998.4	3808.1
92	H8	15	172074	19433.9	12702.2	13858.2	4253.32
93	H9	15	171888	21434.6	16751.4	15922.5	3314.34
94	H10	15	241188	29033	19917.5	20851.5	4273.98
95	H11	15	209688	24831.3	19389.3	18096.4	5496.18
96	H12	15	460812	77062.8	59303.9	81388.7	42181.6
1	A1	16	960977	364704	705790	1.64843e+06	65590
2	A2	16	756234	310631	683684	1.49489e+06	12786.2
3	A3	16	700860	287117	649018	1.34783e+06	8686.16
4	A4	16	719648	295000	666350	1349562	11284.6
5	A5	16	678029	280569	643189	1.29401e+06	6169.43
6	A6	16	656605	270696	611956	1.2469e+06	14322.8
7	A7	16	581488	262269	609752	1.24308e+06	1184.54
8	A8	16	720536	285960	628261	1.21928e+06	12422.4
9	A9	16	578550	246770	558739	1.12738e+06	6957.13
10	A10	16	570658	238754	545078	1.11713e+06	8088.35
11	A11	16	509516	219566	503092	1.06414e+06	127.289
12	A12	16	1211266	395312	815028	1.65556e+06	19256.5
13	B1	16	859201	339443	696055	1.58844e+06	16886.7
14	B2	16	770581	309838	693473	1.49349e+06	8429.79
15	B3	16	735354	306111	692399	1439375	8809.38
16	B4	16	755542	308405	696194	1.39323e+06	4295.07
17	B5	16	667017	282453	662890	1.29819e+06	8917.4
18	B6	16	652917	281317	646850	1.27387e+06	4052.58
19	B7	16	614101	275015	649970	1.27838e+06	7649.93
20	B8	16	584085	260946	621894	1.20203e+06	4542.98
21	B9	16	644043	269689	616234	1.21467e+06	6100.38
22	B10	16	553646	240664	561416	1.1405e+06	8593.85
23	B11	16	794274	320824	757388	1.50809e+06	6596.25
24	B12	16	1.51926e+06	553658	1191588	2484426	14461.4
25	C1	16	842898	329656	709096	1.55591e+06	37468
26	C2	16	752776	317159	749102	1574475	33743.9
27	C3	16	702642	310442	725490	1.46005e+06	8866.04
28	C4	16	670697	315448	758438	1.49031e+06	4730.84
29	C5	16	642607	299499	715468	1.37623e+06	10850.6
30	C6	16	571251	270669	658986	1.27486e+06	5851.52
31	C7	16	580649	274374	670707	1.28729e+06	5590.68
32	C8	16	572256	264790	651343	1.22511e+06	6783.98
33	C9	16	499950	233519	580849	1.12089e+06	519.569
34	C10	16	624998	270459	667781	1.28646e+06	8661.69
35	C11	16	868524	365573	885347	1.76048e+06	9908.57
36	C12	16	774039	321263	686414	1.59718e+06	10450.9
37	D1	16	494558	214074	509544	1.08327e+06	6016.89
38	D2	16	733672	293567	680409	1356854	11222.1
39	D3	16	679252	309108	738776	1.45443e+06	9290.51
40	D4	16	699912	318669	776113	1.48258e+06	4996.84
41	D5	16	649330	307753	778209	1.44937e+06	5150.55
42	D6	16	620209	289282	718811	1.33511e+06	3089.87
43	D7	16	542968	262868	664631	1.22591e+06	2356.03
44	D8	16	567211	264752	664116	1.24998e+06	7687.19
45	D9	16	708826	311192	779432	1.42881e+06	8340.63
46	D10	16	691377	304076	738894	1.43322e+06	8180.91
47	D11	16	545694	252733	585760	1259042	4068.61
48	D12	16	464740	198136	448348	1.00907e+06	4224.16
49	E1	16	614374	253205	568870	1.24502e+06	6816.52
50	E2	16	673986	286147	671463	1.36551e+06	5823.12
51	E3	16	671936	286308	669143	1308868	14590.9
52	E4	16	740953	321683	769702	1.44514e+06	7437.86
53	E5	16	699278	304840	752621	1.37577e+06	6092.49
54	E6	16	708905	312590	761796	1384966	4161.37
55	E7	16	748825	332973	826708	1.5102e+06	15809.1
56	E8	16	857286	385070	935270	1.74342e+06	2787.39
57	E9	16	859731	363285	812137	1.51723e+06	7571.36
58	E10	16	752994	313633	745954	1.44541e+06	6278.75
59	E11	16	672814	270153	626011	1.2754e+06	6972.63
60	E12	16	398174	175183	396387	901054	2588.78
61	F1	16	801934	312877	674297	1.45754e+06	52281.9
62	F2	16	814961	323372	739518	1550842	7791.81
63	F3	16	700933	295972	705621	1.41652e+06	6899.57
64	F4	16	651165	279026	652277	1.27673e+06	4233.4
65	F5	16	658271	292479	715196	1.3349e+06	5415.86
66	F6	16	775343	338469	818747	1.51453e+06	14469
67	F7	16	771116	335513	759167	1.43117e+06	13526.1
68	F8	16	732613	331445	794551	1.52536e+06	5635.92
69	F9	16	766523	324733	763300	1.48373e+06	-2806.77
70	F10	16	717840	297230	718157	1412807	7424.89
71	F11	16	948740	332966	763892	1.49106e+06	9408.55
72	F12	16	810026	295374	669425	1.42432e+06	13321.1
73	G1	16	945046	365922	836850	1.89566e+06	34663.8
74	G2	16	525228	247471	607937	1.34913e+06	10956.4
75	G3	16	581169	258530	626410	1.29358e+06	8820
76	G4	16	130439	16639.7	16274.6	13564.5	5206.52
77	G5	16	123270	16374.2	16581.6	12841.9	3669.33
78	G6	16	132845	19590.5	19909.5	19226.5	8815.15
79	G7	16	140684	21526.1	19965.7	18091.7	5685.25
80	G8	16	129982	16479.9	20182.5	15942.8	3216.66
81	G9	16	243391	34875.7	30703.1	26762.4	14867.4
82	G10	16	157527	20179.6	21192.9	17958.9	4320.44
83	G11	16	286902	25407.1	22233.8	21574.9	11094.3
84	G12	16	187017	19642.3	14820.4	15696.2	3679.82
85	H1	16	351304	45038.6	25470	31895.4	11798.8
86	H2	16	150711	16443.2	9239.01	11887.8	3627.17
87	H3	16	142281	17149.6	17279	14063.7	6352.18
88	H4	16	127259	17612.6	28598.1	38420.7	3399.89
89	H5	16	219947	26503.2	21714.4	19411.9	6444.34
90	H6	16	184854	23605.9	16560.7	15801.9	5494.01
91	H7	16	187334	23699.7	19263.8	17777	5120.32
92	H8	16	170799	20160.1	13234.9	13807.1	3948.76
93	H9	16	170703	19966	16787.7	14774.8	4081.1
94	H10	16	238169	30372.1	19187.6	20767.5	5603.19
95	H11	16	207856	23886.2	19167.1	17456.1	6418.11
96	H12	16	460784	79678.7	58907.6	82711.3	41409.6
1	A1	17	977141	364388	706648	1.64788e+06	65430.4
2	A2	17	766552	314663	686795	1.49397e+06	11647.3
3	A3	17	717565	289902	648542	1.34804e+06	8973.95
4	A4	17	744633	297154	666598	1352273	11401.9
5	A5	17	709112	282884	642473	1.29239e+06	5721.59
6	A6	17	679472	274809	610800	1.24743e+06	14142.8
7	A7	17	602380	265779	609832	1.24491e+06	3246.06
8	A8	17	733306	288690	630823	1.22187e+06	12135.5
9	A9	17	596523	248726	560193	1.12864e+06	7601.73
10	A10	17	587624	240338	543859	1.11748e+06	9068.29
11	A11	17	518072	218551	502883	1.06316e+06	1173.78
12	A12	17	1.24706e+06	399770	814294	1.65694e+06	19152.8
13	B1	17	879503	339677	694911	1.58971e+06	17427.7
14	B2	17	779259	311322	696571	1.49407e+06	7472.42
15	B3	17	751123	308113	690961	1.43885e+06	8414.43
16	B4	17	783137	309202	694211	1.39423e+06	4625.84
17	B5	17	696802	286996	662165	1.30184e+06	8281.26
18	B6	17	676827	282306	646544	1274457	5984.39
19	B7	17	641013	280866	649685	1280511	9230.85
20	B8	17	594582	263044	618202	1.20413e+06	5982.03
21	B9	17	659068	271091	618434	1.21803e+06	8034.94
22	B10	17	570270	243718	562312	1.14119e+06	6405.82
23	B11	17	808821	319430	755604	1.51017e+06	9388.72
24	B12	17	1.57872e+06	558784	1.19615e+06	2487135	12691.9
25	C1	17	841558	329649	707304	1.55534e+06	37310.4
26	C2	17	755202	316593	751581	1573253	33714.3
27	C3	17	703699	310224	723169	1.46092e+06	9403.72
28	C4	17	672150	313950	756324	1.48987e+06	4624.09
29	C5	17	645328	300631	716369	1.37618e+06	10815.8
30	C6	17	572981	271160	660882	1.27401e+06	5284.43
31	C7	17	584400	272252	671853	1.28791e+06	6485.75
32	C8	17	571467	266901	650982	1224263	4610.69
33	C9	17	502491	232149	583032	1120877	1362.27
34	C10	17	624383	269429	666234	1289053	7072.6
35	C11	17	868277	363363	884662	1.76023e+06	9626.13
36	C12	17	776288	321285	686941	1.59929e+06	9726.58
37	D1	17	495406	212938	510637	1.08434e+06	5230.65
38	D2	17	733862	293562	680108	1.35843e+06	11487.3
39	D3	17	676377	310767	737178	1.45496e+06	8846.96
40	D4	17	699849	320202	775468	1.48182e+06	6536.1
41	D5	17	649193	307888	776580	1.4527e+06	6546.54
42	D6	17	617396	287191	719595	1.33881e+06	3612.57
43	D7	17	546005	261244	661083	1.22587e+06	5826.08
44	D8	17	565823	266876	663701	1.24794e+06	3384.54
45	D9	17	709036	312488	779236	1.42631e+06	7367.3
46	D10	17	693576	302051	740237	1.43514e+06	7324.49
47	D11	17	542919	250544	585275	1.26188e+06	4437.72
48	D12	17	466598	196163	449271	1.01169e+06	4418.6
49	E1	17	614654	253122	568797	1.24654e+06	6249.99
50	E2	17	673437	284376	673109	1.36656e+06	5575.7
51	E3	17	673812	283797	671311	1.30904e+06	15786.6
52	E4	17	744849	317397	773094	1.44496e+06	7140.02
53	E5	17	695961	305737	753553	1.37722e+06	4712.54
54	E6	17	710958	310361	765823	1385298	1675.6
55	E7	17	750933	336005	829922	1.51251e+06	14014.6
56	E8	17	856215	383750	935188	1.74498e+06	5043.4
57	E9	17	862561	361459	808367	1.51976e+06	8041.22
58	E10	17	755298	316488	744386	1.44802e+06	6528.81
59	E11	17	673213	269060	625468	1279358	6051.91
60	E12	17	400182	174582	396884	901896	2794.1
61	F1	17	802640	312359	675061	1.45727e+06	51557.1
62	F2	17	812912	325618	737937	1.55045e+06	7414.83
63	F3	17	701180	299106	705223	1.41702e+06	5075.27
64	F4	17	652046	277530	650215	1.27807e+06	5207.78
65	F5	17	659165	289461	713113	1.33387e+06	5508.77
66	F6	17	776300	337253	818123	1.51558e+06	13855.8
67	F7	17	771578	335074	755775	1.43249e+06	15909.8
68	F8	17	735054	331980	795194	1524853	4827.77
69	F9	17	765694	323939	760807	1487027	-2115.82
70	F10	17	716556	297915	715164	1.41706e+06	6287.32
71	F11	17	949977	334748	763174	1495946	9146.58
72	F12	17	810471	299203	667631	1.42574e+06	13277.4
73	G1	17	947576	366627	836395	1.89641e+06	36260.5
74	G2	17	522265	248458	609039	1.34968e+06	11331.4
75	G3	17	579963	260104	626331	1.29253e+06	8729.79
76	G4	17	129781	15945.6	16259.6	13686.6	5576.64
77	G5	17	123788	15810.7	15842.1	13765.9	3949.6
78	G6	17	132299	18109.6	19555.8	19404.1	9097.04
79	G7	17	140292	20289.3	20052.7	19307.4	6288.03
80	G8	17	128664	16670.1	18216.6	16429.6	4497.67
81	G9	17	243967	33118.7	29562.8	26658.4	13308.4
82	G10	17	157469	19655.4	21321.3	19051.1	5827.77
83	G11	17	288113	24840.7	24655.2	21877	10861.5
84	G12	17	184102	18812.4	15775.7	15980.4	3191.61
85	H1	17	350604	45164.6	27187.6	31359.6	10270.2
86	H2	17	149963	16506.7	9189.76	12383.8	2009.52
87	H3	17	142071	18352.2	17961	15774	6195.09
88	H4	17	127773	16604.1	27765.6	38479.4	3957.11
89	H5	17	221334	25747.3	21791.3	18878.4	7805.78
90	H6	17	184618	23811.1	16010.6	15252.2	5367.82
91	H7	17	185920	22741.5	18590.3	18544.5	5047.02
92	H8	17	171146	21417.1	13242.8	14274.7	3340.04
93	H9	17	171081	19599.3	18194.9	15238.3	3532.4
94	H10	17	238243	28162.5	20477.7	21917.8	4689.21
95	H11	17	208809	24797.5	20255.3	17326.9	6358.62
96	H12	17	465499	79183	60860	83264.6	42750.1
1	A1	18	1.00463e+06	371736	706082	1.65094e+06	65774.9
2	A2	18	784705	316845	687468	1.4959e+06	11979.5
3	A3	18	749081	292919	649604	1.34757e+06	8779.92
4	A4	18	788553	303012	667593	1.35215e+06	11021.6
5	A5	18	768914	290992	644839	1.29511e+06	5579.76
6	A6	18	721232	279370	611372	1.24941e+06	15616.4
7	A7	18	651775	270046	611054	1.24417e+06	1953.39
8	A8	18	755513	290666	630281	1.22287e+06	12126.3
9	A9	18	628906	252825	562417	1.12921e+06	6701.68
10	A10	18	621263	244689	543908	1.11962e+06	6604.35
11	A11	18	538067	222027	501976	1.06502e+06	1084.77
12	A12	18	1.31502e+06	408429	815340	1.6576e+06	17773.6
13	B1	18	917072	347451	695735	1590151	17923
14	B2	18	795602	312125	697852	1.49413e+06	7630.18
15	B3	18	787307	313985	693131	1.43985e+06	8328.84
16	B4	18	833838	315912	695300	1.39449e+06	6638.69
17	B5	18	756837	291193	660014	1.30044e+06	8776.16
18	B6	18	722839	288629	648649	1.27457e+06	4479.58
19	B7	18	690136	283848	650858	1.2803e+06	9007.74
20	B8	18	614685	265280	619466	1.20412e+06	5733.85
21	B9	18	688305	273188	621858	1.21891e+06	7420.2
22	B10	18	598961	245697	560804	1.14131e+06	10559.4
23	B11	18	831953	323808	756819	1.50858e+06	8661.03
24	B12	18	1.68224e+06	575902	1.1943e+06	2.4907e+06	15187.5
25	C1	18	842332	330285	706945	1.55592e+06	37964.2
26	C2	18	755919	318089	751095	1.57441e+06	34202.9
27	C3	18	702770	310985	725716	1.46197e+06	8861.01
28	C4	18	670975	314054	758773	1.48838e+06	6372.96
29	C5	18	648969	297312	717757	1375108	12214.8
30	C6	18	570845	269096	661772	1.27378e+06	5960.24
31	C7	18	583513	270868	669993	1.2883e+06	5586.6
32	C8	18	572002	266931	649313	1.22484e+06	6691.36
33	C9	18	500874	235879	583492	1.12195e+06	2343
34	C10	18	628590	271555	668562	1288868	5843.62
35	C11	18	869887	366324	885312	1.75963e+06	12157.1
36	C12	18	778085	321193	687911	1.60026e+06	8447.92
37	D1	18	495005	215062	510737	1.08331e+06	6121.25
38	D2	18	733319	293297	680568	1.35818e+06	11569.1
39	D3	18	676568	310546	739357	1.45437e+06	7441.87
40	D4	18	700811	319159	775252	1.47928e+06	3598.32
41	D5	18	652138	308101	775638	1.45095e+06	7298.53
42	D6	18	620235	287528	719769	1.33998e+06	2926.85
43	D7	18	546636	264868	660577	1227296	6855.3
44	D8	18	564370	265068	665948	1249997	4057.59
45	D9	18	707733	314570	780478	1.42717e+06	6993.85
46	D10	18	694283	303082	739745	1.43444e+06	8980.46
47	D11	18	543617	251307	584629	1.26278e+06	2780.47
48	D12	18	465536	195364	448507	1.0111e+06	4536.31
49	E1	18	614373	253316	569292	1245754	6611.41
50	E2	18	673129	285086	671239	1.36623e+06	5501.94
51	E3	18	672056	286298	670733	1.31057e+06	14770.1
52	E4	18	741236	318844	774617	1.44517e+06	7287.11
53	E5	18	698453	307032	755701	1.37568e+06	4336.42
54	E6	18	710739	309154	766882	1388846	2922.97
55	E7	18	754038	340477	831863	1.51269e+06	14125.1
56	E8	18	856625	387224	936309	1747196	3352.72
57	E9	18	862294	365012	808407	1.51868e+06	8240.07
58	E10	18	756174	316406	743500	1.45008e+06	6822.98
59	E11	18	672028	272971	626297	1.27651e+06	5811.49
60	E12	18	401278	176085	397208	902230	3276.65
61	F1	18	804420	313808	675157	1.45827e+06	52648.3
62	F2	18	816347	323866	739277	1.55037e+06	8688.23
63	F3	18	703943	298024	706188	1.4204e+06	5513.83
64	F4	18	654871	279908	655151	1.27792e+06	4355.85
65	F5	18	660865	293265	714612	1336211	6637.02
66	F6	18	775664	337395	818075	1.51451e+06	13800.3
67	F7	18	772938	333368	758296	1.42944e+06	14543.9
68	F8	18	735835	327879	794306	1.52672e+06	4032.55
69	F9	18	769008	324533	762837	1.48854e+06	-2291.93
70	F10	18	716129	299245	720922	1.41418e+06	7602.96
71	F11	18	948185	336348	762334	1492534	7485.46
72	F12	18	812105	298929	670997	1.42432e+06	13800.4
73	G1	18	946772	367013	837998	1.89787e+06	35514.6
74	G2	18	522051	248919	610535	1.35073e+06	11940.3
75	G3	18	578813	259691	626301	1292407	7227.28
76	G4	18	130942	16789.2	15360.9	13841.4	5359.05
77	G5	18	122353	16728.6	16048.8	13354.6	2910.82
78	G6	18	132295	18482.9	20559.8	18698.2	9662.88
79	G7	18	140826	19153	19816.7	18275.9	7344.35
80	G8	18	128146	17523.5	17607.4	17279.4	3556.15
81	G9	18	243483	33911	31350	27515.8	14309.4
82	G10	18	155537	20426	20432	19953.7	4236.39
83	G11	18	285114	25890.1	22697.6	21164.1	10920.6
84	G12	18	184688	17533.6	15848.7	15862.1	3386.21
85	H1	18	350580	44343.6	27689.1	32293.8	11529.4
86	H2	18	150276	17546.9	9730.99	12135.5	2269.04
87	H3	18	141263	18156.3	17861	15156.1	6088.18
88	H4	18	126829	16338.7	28528.3	39499	4502.11
89	H5	18	221360	26363.1	22178	18829.8	7356.12
90	H6	18	183199	22014.9	15003.8	15042.3	6648.89
91	H7	18	185438	22674.5	20147.4	18116.6	4646.26
92	H8	18	171204	19671.6	12723.8	14189.8	3941.94
93	H9	18	167117	19583.7	16885.2	16561.7	3443.53
94	H10	18	235872	27853.9	21431.3	21342.5	5124.93
95	H11	18	206314	26675.5	19052.7	18634.6	5384.81
96	H12	18	464664	79013.1	60582.4	81984.2	42978.3
1	A1	19	1.07352e+06	381335	709357	1.6524e+06	65652.8
2	A2	19	822048	324167	687206	1.49772e+06	10960.8
3	A3	19	817997	300131	649579	1.35086e+06	9523.27
4	A4	19	882621	312601	670480	1.35439e+06	11383.9
5	A5	19	887220	302593	645135	1.29582e+06	4561.58
6	A6	19	810007	287481	613622	1.24912e+06	14734.7
7	A7	19	745042	279403	612726	1.24498e+06	2588.95
8	A8	19	803743	294559	632476	1.22276e+06	11974.8
9	A9	19	691886	260590	562269	1.13043e+06	7087.22
10	A10	19	686134	251287	548030	1.12183e+06	8005.2
11	A11	19	576611	226327	505038	1.0668e+06	989.367
12	A12	19	1.45233e+06	429254	818520	1.66143e+06	19157.9
13	B1	19	999885	358098	696272	1593339	17561
14	B2	19	831518	319176	699337	1.49544e+06	8525.49
15	B3	19	858582	321300	693360	1441657	7768.2
16	B4	19	935753	328529	696766	1.39589e+06	6015.32
17	B5	19	874505	304024	660918	1.30118e+06	7836.84
18	B6	19	816384	295927	648732	1.2752e+06	4049.61
19	B7	19	791468	293559	653239	1.28147e+06	8484.46
20	B8	19	653293	269682	621202	1.20517e+06	5101.9
21	B9	19	743054	282323	617064	1.21956e+06	7797.52
22	B10	19	666960	253206	563473	1.14215e+06	7458.53
23	B11	19	888010	329969	757202	1.50972e+06	8210.09
24	B12	19	1.89918e+06	603310	1.19509e+06	2.49317e+06	14270.2
25	C1	19	847913	331022	709374	1.55648e+06	37575.9
26	C2	19	758303	318620	749963	1.5749e+06	34135.2
27	C3	19	705395	310896	724770	1.46266e+06	9226.91
28	C4	19	676952	316048	761534	1.49029e+06	5976.59
29	C5	19	652775	298554	717329	1.37554e+06	11248.2
30	C6	19	574698	271464	659664	1277104	5148.04
31	C7	19	591372	273956	669282	1.28734e+06	4978.24
32	C8	19	578090	266821	651840	1.22779e+06	8519.02
33	C9	19	506032	237204	583246	1.12148e+06	1718.88
34	C10	19	628188	268664	668438	1291306	6494.61
35	C11	19	870190	368067	886824	1.76501e+06	11090.7
36	C12	19	781633	321938	689393	1.60413e+06	10624
37	D1	19	498593	213332	512483	1.0857e+06	5749.35
38	D2	19	731670	295164	681564	1.36178e+06	11121.3
39	D3	19	682673	308790	739784	1.4555e+06	9441.01
40	D4	19	706141	320015	776191	1.48293e+06	3838.24
41	D5	19	657853	309810	778386	1.45051e+06	4839.87
42	D6	19	622266	288096	719498	1.33952e+06	569.331
43	D7	19	551629	264117	661424	1.22509e+06	5578.47
44	D8	19	567442	266930	665130	1.24969e+06	6158.25
45	D9	19	712620	314567	780463	1.42945e+06	7012.04
46	D10	19	696819	305649	740670	1.43478e+06	5190.79
47	D11	19	545279	251745	584339	1.26407e+06	4273.15
48	D12	19	468195	198023	450186	1.01088e+06	4545.74
49	E1	19	618478	254449	569493	1.24971e+06	6847.83
50	E2	19	676984	285964	673938	1.3694e+06	4606.26
51	E3	19	676260	285243	674075	1.31215e+06	14683.6
52	E4	19	748311	320132	773744	1.44805e+06	6275.36
53	E5	19	706392	307242	750778	1.37852e+06	5146.94
54	E6	19	721102	310500	761718	1.38504e+06	4070.23
55	E7	19	757814	335404	830793	1.51122e+06	15203.2
56	E8	19	857459	384997	939073	1.74662e+06	2781.71
57	E9	19	871270	367140	810681	1.52113e+06	10137.9
58	E10	19	764914	317060	745060	1.44954e+06	7757.31
59	E11	19	675330	271205	628206	1.27976e+06	6071.03
60	E12	19	403315	175827	396759	902406	1773.59
61	F1	19	809252	313683	676209	1.45956e+06	51964.4
62	F2	19	821001	325234	740483	1.55375e+06	8666.43
63	F3	19	705986	298938	705289	1.42134e+06	5736.21
64	F4	19	658041	280090	654469	1.27984e+06	5563.54
65	F5	19	664396	294249	717437	1.33583e+06	6557.14
66	F6	19	784870	337493	818763	1.51402e+06	15019.8
67	F7	19	775533	333052	755795	1.43187e+06	13559.6
68	F8	19	741226	332072	795532	1.53116e+06	5394.97
69	F9	19	775534	326687	764962	1.48888e+06	-991.691
70	F10	19	726332	299170	719610	1416659	7267.94
71	F11	19	951041	333671	762555	1.49642e+06	9857.76
72	F12	19	817110	297796	671242	1.42693e+06	13495.1
73	G1	19	949549	369349	838421	1.9028e+06	36207.3
74	G2	19	525048	248362	611042	1.35056e+06	10321.8
75	G3	19	581166	259735	627588	1.29422e+06	7780.47
76	G4	19	131190	17388.3	15397.8	13016	4644.66
77	G5	19	123129	15375	16826.5	13392.1	4355.56
78	G6	19	133610	19055.9	20317.4	19526.3	9810.66
79	G7	19	141529	20696.5	19812.1	18369.5	7250.56
80	G8	19	127525	16549.5	19012.9	15941	3434.48
81	G9	19	241933	33346.3	30517.8	27209	13821
82	G10	19	156211	20715.2	20761.8	20318	3555.82
83	G11	19	286294	25869.6	23126.4	22189.9	11682
84	G12	19	185066	19467.3	14362.4	16151.2	3843.26
85	H1	19	349594	42590.3	27051.5	31140.9	11492.5
86	H2	19	150414	17137	10407.4	13338	2316.33
87	H3	19	142105	18151.6	18648.9	15070.3	5454.38
88	H4	19	126714	17870.3	28774.7	39022.7	3699.62
89	H5	19	220757	25919.6	19848.3	19223.2	6432.52
90	H6	19	183466	22517.4	15093.4	14620.4	5657.48
91	H7	19	186993	23465.8	20704.9	17457.6	4442.21
92	H8	19	170703	18757.4	12782.1	14435.9	4039.99
93	H9	19	169096	20751	18440.3	14564.2	4585.7
94	H10	19	237141	29765.3	20357	20298.1	5586.82
95	H11	19	206345	24613.9	19545.1	19203.6	6069.63
96	H12	19	466513	79309.3	60807.9	83729.9	42939.8
1	A1	20	1.19198e+06	402082	711504	1.65583e+06	65604.3
2	A2	20	894048	332172	689122	1.49891e+06	12104.9
3	A3	20	945394	316560	652907	1.35227e+06	9100.53
4	A4	20	1.05233e+06	331432	671583	1354549	10657.4
5	A5	20	1105485	327103	646642	1297879	4744.38
6	A6	20	974901	305375	615864	1.25095e+06	14693.1
7	A7	20	915567	299029	612583	1.24781e+06	3196.78
8	A8	20	890904	304684	633033	1.22518e+06	12123
9	A9	20	810857	271940	562126	1.13388e+06	7047.29
10	A10	20	806940	267909	547759	1.12321e+06	8149.97
11	A11	20	645769	236496	504419	1.06655e+06	1133.69
12	A12	20	1.7146e+06	466478	821100	1661300	18096.7
13	B1	20	1.14706e+06	378490	698276	1.59395e+06	17751.5
14	B2	20	893982	325307	700048	1.49855e+06	8510.49
15	B3	20	994370	336462	694615	1.44391e+06	8257.42
16	B4	20	1.12604e+06	347848	697635	1.39729e+06	5573.35
17	B5	20	1094366	325108	663714	1.30208e+06	9368.7
18	B6	20	992995	313754	650249	1.27665e+06	3824.03
19	B7	20	981026	309757	651728	1.28357e+06	8564.47
20	B8	20	729759	276512	623484	1.20564e+06	3535.47
21	B9	20	853828	291106	619806	1220686	6374.99
22	B10	20	781483	267233	562929	1.14489e+06	9461.37
23	B11	20	986554	345460	761528	1.51564e+06	8924.17
24	B12	20	2.29748e+06	654675	1.19912e+06	2495458	13772.3
25	C1	20	854265	330116	708498	1559672	38420.3
26	C2	20	760150	318351	752134	1.5769e+06	35402.3
27	C3	20	708980	310667	728256	1.46386e+06	10733.9
28	C4	20	682512	317184	761111	1.49165e+06	5152.15
29	C5	20	659539	299920	718861	1.37635e+06	10600.7
30	C6	20	578864	273316	662321	1.27697e+06	3860.16
31	C7	20	595825	273302	671746	1.28939e+06	6537.9
32	C8	20	579120	269160	655982	1.22741e+06	5483.81
33	C9	20	507599	235629	583829	1.12726e+06	1755.38
34	C10	20	631840	273455	671525	1.29181e+06	6566.69
35	C11	20	875178	367068	887488	1.76673e+06	10984.3
36	C12	20	789446	324453	690016	1.60485e+06	9803.13
37	D1	20	504708	214699	511562	1.08687e+06	6320.75
38	D2	20	736900	293155	682987	1.36234e+06	12019.7
39	D3	20	684594	308489	741274	1.45329e+06	6854.28
40	D4	20	708869	321644	776659	1.48261e+06	6197.4
41	D5	20	665046	311717	778526	1.45064e+06	4881
42	D6	20	625253	289538	720974	1.33842e+06	3700.69
43	D7	20	562404	265769	665152	1.22493e+06	5756.84
44	D8	20	568493	264806	666707	1.2512e+06	4389.53
45	D9	20	720407	316852	780802	1.431e+06	7746.65
46	D10	20	701238	304423	743410	1436350	6946.29
47	D11	20	545580	251921	589173	1.2663e+06	4939.42
48	D12	20	470510	198008	450876	1.01289e+06	4860.9
49	E1	20	620556	254153	571691	1.24987e+06	6765.81
50	E2	20	678325	286749	673336	1.37149e+06	4854.9
51	E3	20	677099	285857	671847	1.31146e+06	14976.8
52	E4	20	751402	318158	774504	1.44735e+06	6285.15
53	E5	20	714661	306003	756299	1.37918e+06	2446.11
54	E6	20	725912	313918	763711	1.38987e+06	4808.74
55	E7	20	755575	337572	833170	1514811	15771.7
56	E8	20	862999	388106	937046	1749403	5578.94
57	E9	20	876164	364522	814509	1.52255e+06	9423.26
58	E10	20	772481	318686	747465	1.45088e+06	4368.35
59	E11	20	676866	272369	628770	1280932	4921.06
60	E12	20	406392	177562	398726	901824	2689.09
61	F1	20	813568	315047	675994	1.46118e+06	51789.2
62	F2	20	824061	324993	743574	1.55689e+06	9303.78
63	F3	20	711870	300040	707843	1424311	4704.67
64	F4	20	667567	279639	652870	1.27886e+06	4137.24
65	F5	20	671110	292567	717507	1.337e+06	6160.65
66	F6	20	796032	335486	817208	1.51638e+06	15259.4
67	F7	20	782989	333662	760282	1.43267e+06	17542.6
68	F8	20	741286	331539	795322	1.52955e+06	3987.31
69	F9	20	779258	327957	764823	1.4925e+06	-990.415
70	F10	20	731776	300034	720288	1.41736e+06	7237.29
71	F11	20	955421	337517	766092	1.49926e+06	9669.22
72	F12	20	826182	298301	672711	1.4284e+06	14545
73	G1	20	948716	369269	841575	1.90371e+06	35764.7
74	G2	20	526777	248387	610789	1.35259e+06	10760.7
75	G3	20	581674	259960	629365	1.29364e+06	7483.21
76	G4	20	128459	16246.1	15170.8	13040.6	5025.53
77	G5	20	122596	16105.9	16161.5	12481.1	4058.77
78	G6	20	131300	18379.6	19092.6	19097.4	8788.27
79	G7	20	141345	20832.1	20653.8	18387.9	5986.54
80	G8	20	128506	17567.6	17059.8	17233.8	2762.21
81	G9	20	243759	34993.2	29182.7	27435.4	13856.6
82	G10	20	155623	20854.7	19307.2	18984.1	2346.7
83	G11	20	287536	24389.9	23005.6	21470.7	11509.1
84	G12	20	184680	20944	14770.2	16124	3349.25
85	H1	20	351570	44364.6	26179.6	31354.2	10781.5
86	H2	20	150755	17048	10469.2	13079.2	2803.45
87	H3	20	141898	17893.3	18034.6	15618.2	6444.93
88	H4	20	126817	17224.4	30588	39920.7	3205.12
89	H5	20	221769	26187.2	21743.1	18781.7	7664.08
90	H6	20	183856	22295	15436.3	14556.4	5393.69
91	H7	20	186119	24174.3	18042.8	17177.4	4931.85
92	H8	20	171359	20681.2	13424.4	14625.9	3507.72
93	H9	20	168064	19617	15930.6	15358.8	3405.24
94	H10	20	235548	28417.6	18815.6	20651	4456.33
95	H11	20	207763	24737.6	18855.3	19400.4	5879.43
96	H12	20	466893	80034.7	61716.6	85025.1	43737.2
1	A1	21	1417622	434371	710656	1.65471e+06	65033.3
2	A2	21	1.03479e+06	351208	687939	1.49846e+06	12069.5
3	A3	21	1.18051e+06	344737	650513	1.35091e+06	9074.33
4	A4	21	1.36907e+06	366863	670085	1.35514e+06	10613.9
5	A5	21	1.50179e+06	368509	646586	1.29693e+06	6441
6	A6	21	1.27712e+06	336726	613881	1.25001e+06	14688.6
7	A7	21	1.23597e+06	332578	612342	1.24465e+06	3502.27
8	A8	21	1.06249e+06	323217	633261	1.22544e+06	11360.9
9	A9	21	1.03369e+06	298139	563993	1.1325e+06	7576.18
10	A10	21	1.03267e+06	295418	547054	1.12406e+06	8437.86
11	A11	21	779084	255274	504802	1.06642e+06	1428.48
12	A12	21	2.17536e+06	534116	820943	1.66048e+06	19816.7
13	B1	21	1.42224e+06	414002	697627	1.59163e+06	16573.1
14	B2	21	1.01596e+06	341738	700857	1498708	7628.95
15	B3	21	1.24832e+06	364680	696151	1442224	8861.5
16	B4	21	1480010	384169	697498	1.39728e+06	5182.8
17	B5	21	1.48914e+06	366228	663296	1.30151e+06	8130.41
18	B6	21	1318715	345578	650028	1.27726e+06	3693.14
19	B7	21	1.32245e+06	343883	654553	1.28234e+06	9128.4
20	B8	21	870174	291299	625403	1.20611e+06	5048.06
21	B9	21	1.05581e+06	312005	618728	1.22057e+06	5141.44
22	B10	21	1.00066e+06	291997	564312	1.14368e+06	8768.31
23	B11	21	1.17283e+06	367369	760288	1512115	8630.18
24	B12	21	3028975	753598	1.19929e+06	2.49421e+06	14490.9
25	C1	21	862254	333154	710297	1.55887e+06	37407
26	C2	21	767630	319408	751765	1.57641e+06	33817.4
27	C3	21	714892	312447	726361	1.4645e+06	8354.97
28	C4	21	696959	317462	758730	1.4898e+06	7176.68
29	C5	21	675928	303393	716090	1.3759e+06	10114.4
30	C6	21	587441	274377	659716	1.2783e+06	5778.1
31	C7	21	610384	276303	670961	1.28715e+06	6186.71
32	C8	21	582537	267988	650889	1.2266e+06	6570.76
33	C9	21	515558	237727	585317	1.12483e+06	1170.35
34	C10	21	639627	273572	670381	1293007	6967.17
35	C11	21	879197	366674	885970	1.76579e+06	10054.7
36	C12	21	797282	325254	688607	1.60501e+06	9864.66
[truncated: 16,572 more rows]

## Sheet: Amplification Data
Block Type	96-Well Block (0.2mL)
Calibration Background is expired	No
Calibration Background performed on	11-24-2020
Calibration Normalization FAM-ROX is expired	No
Calibration Normalization FAM-ROX performed on	11-24-2020
Calibration Normalization VIC-ROX is expired	No
Calibration Normalization VIC-ROX performed on	11-24-2020
Calibration Pure Dye CY3 is expired	Yes
Calibration Pure Dye CY3 performed on	03-26-2020
Calibration Pure Dye CY5 is expired	Yes
Calibration Pure Dye CY5 performed on	03-26-2020
Calibration Pure Dye FAM is expired	No
Calibration Pure Dye FAM performed on	11-24-2020
Calibration Pure Dye NED is expired	No
Calibration Pure Dye NED performed on	09-15-2020
Calibration Pure Dye ROX is expired	No
Calibration Pure Dye ROX performed on	11-24-2020
Calibration Pure Dye SYBR is expired	No
Calibration Pure Dye SYBR performed on	11-24-2020
Calibration Pure Dye TAMRA is expired	No
Calibration Pure Dye TAMRA performed on	11-24-2020
Calibration Pure Dye VIC is expired	No
Calibration Pure Dye VIC performed on	11-24-2020
Calibration ROI is expired	No
Calibration ROI performed on	11-24-2020
Calibration Uniformity is expired	No
Calibration Uniformity performed on	11-24-2020
Chemistry	SYBR_GREEN
Date Created	2021-06-07 15:16:00 PM EDT
Experiment Barcode
Experiment Comment
Experiment File Name	D:\Users\abi2\Desktop\2021-06-07 adipoqcre and adipoqcreprdm16 7 days sham and CNV choro Vegfa and plgf n1-3.eds
Experiment Name	2021-06-07 adipoqcre and adipoqcreprdm16 7 days sham and CNV choro Vegfa and plgf n1-3
Experiment Run End Time	2021-06-07 18:03:31 PM EDT
Experiment Type	Comparative Cт (ΔΔCт)
Instrument Name	278870006
Instrument Serial Number	278870006
Instrument Type	QuantStudio(TM) 7 Flex System
Passive Reference	ROX
Quantification Cycle Method	Ct
Signal Smoothing On	true
Stage/ Cycle where Analysis is performed	Stage 2, Step 2
User Name
Well	Cycle	Target Name	Rn	Delta Rn
1	1	Bact	0.5514	0.00524277
1	2	Bact	0.550488	0.00436725
1	3	Bact	0.549361	0.00327686
1	4	Bact	0.547135	0.00108742
1	5	Bact	0.54536	-0.000650927
1	6	Bact	0.545106	-0.000868883
1	7	Bact	0.545442	-0.000496336
1	8	Bact	0.545469	-0.000433137
1	9	Bact	0.543867	-0.0019987
1	10	Bact	0.54382	-0.00200899
1	11	Bact	0.544301	-0.0014916
1	12	Bact	0.544703	-0.00105295
1	13	Bact	0.545406	-0.000313659
1	14	Bact	0.547521	0.00183755
1	15	Bact	0.54876	0.00311335
1	16	Bact	0.55275	0.00713918
1	17	Bact	0.562224	0.0166497
1	18	Bact	0.58072	0.0351823
1	19	Bact	0.621296	0.0757948
1	20	Bact	0.6957	0.150235
1	21	Bact	0.835523	0.290094
1	22	Bact	1.08475	0.539356
1	23	Bact	1.49437	0.949018
1	24	Bact	2.07052	1.5252
1	25	Bact	2.72282	2.17754
1	26	Bact	3.25217	2.70692
1	27	Bact	3.62725	3.08204
1	28	Bact	3.90029	3.35511
1	29	Bact	4.09446	3.54932
1	30	Bact	4.23074	3.68564
1	31	Bact	4.33488	3.78982
1	32	Bact	4.41985	3.87482
1	33	Bact	4.48138	3.93639
1	34	Bact	4.51835	3.97339
1	35	Bact	4.56146	4.01654
1	36	Bact	4.58647	4.04159
1	37	Bact	4.60697	4.06212
1	38	Bact	4.61913	4.07432
1	39	Bact	4.62502	4.08025
1	40	Bact	4.63256	4.08782
2	1	Bact	0.473416	0.00457
2	2	Bact	0.473402	0.00437487
2	3	Bact	0.472377	0.00316873
2	4	Bact	0.471222	0.00183295
2	5	Bact	0.469941	0.0003703
2	6	Bact	0.468703	-0.00104869
2	7	Bact	0.469223	-0.000709907
2	8	Bact	0.469596	-0.000517752
2	9	Bact	0.468698	-0.00159664
2	10	Bact	0.467617	-0.00285946
2	11	Bact	0.468139	-0.0025188
2	12	Bact	0.469266	-0.00157286
2	13	Bact	0.470986	-3.39659e-05
2	14	Bact	0.471199	-1.76043e-06
2	15	Bact	0.472462	0.00107996
2	16	Bact	0.475971	0.00440789
2	17	Bact	0.483095	0.0113514
2	18	Bact	0.495604	0.0236792
2	19	Bact	0.520895	0.0487889
2	20	Bact	0.570556	0.0982683
2	21	Bact	0.66675	0.194282
2	22	Bact	0.843222	0.370573
2	23	Bact	1.15182	0.678992
2	24	Bact	1.64076	1.16774
2	25	Bact	2.30257	1.82938
2	26	Bact	2.97686	2.50348
2	27	Bact	3.4871	3.01354
2	28	Bact	3.84538	3.37164
2	29	Bact	4.1123	3.63838
2	30	Bact	4.30243	3.82833
2	31	Bact	4.44415	3.96987
2	32	Bact	4.55125	4.07679
2	33	Bact	4.63029	4.15565
2	34	Bact	4.68617	4.21135
2	35	Bact	4.73271	4.2577
2	36	Bact	4.76831	4.29312
2	37	Bact	4.80169	4.32632
2	38	Bact	4.81989	4.34434
2	39	Bact	4.83378	4.35805
2	40	Bact	4.84321	4.3673
3	1	Bact	0.481139	0.00783959
3	2	Bact	0.479298	0.00576853
3	3	Bact	0.476427	0.00266696
3	4	Bact	0.475658	0.00166756
3	5	Bact	0.474531	0.000309338
3	6	Bact	0.474232	-0.000220646
3	7	Bact	0.474376	-0.000306367
3	8	Bact	0.47428	-0.000633457
3	9	Bact	0.471974	-0.00317042
3	10	Bact	0.471533	-0.00384179
3	11	Bact	0.473941	-0.00166453
3	12	Bact	0.475412	-0.000424223
3	13	Bact	0.475989	-7.70953e-05
3	14	Bact	0.478044	0.00174733
3	15	Bact	0.480475	0.00394733
3	16	Bact	0.487343	0.0105843
3	17	Bact	0.500231	0.0232419
3	18	Bact	0.525238	0.0480183
3	19	Bact	0.575884	0.0984334
3	20	Bact	0.671988	0.194307
3	21	Bact	0.849608	0.371697
3	22	Bact	1.16196	0.683816
3	23	Bact	1.65423	1.17586
3	24	Bact	2.3134	1.83479
3	25	Bact	3.00255	2.52371
3	26	Bact	3.52681	3.04775
3	27	Bact	3.89492	3.41563
3	28	Bact	4.16707	3.68754
3	29	Bact	4.36511	3.88535
3	30	Bact	4.50684	4.02685
3	31	Bact	4.61199	4.13178
3	32	Bact	4.6986	4.21816
3	33	Bact	4.76142	4.28074
3	34	Bact	4.80695	4.32604
3	35	Bact	4.84502	4.36388
3	36	Bact	4.8769	4.39553
3	37	Bact	4.89514	4.41354
3	38	Bact	4.90468	4.42285
3	39	Bact	4.91499	4.43293
3	40	Bact	4.91963	4.43734
4	1	Bact	0.484461	0.00499914
4	2	Bact	0.484434	0.00471109
4	3	Bact	0.481272	0.00128887
4	4	Bact	0.480623	0.000378898
4	5	Bact	0.481046	0.00054196
4	6	Bact	0.480494	-0.000271212
4	7	Bact	0.481072	4.68216e-05
4	8	Bact	0.48192	0.000634418
4	9	Bact	0.479134	-0.00241304
4	10	Bact	0.478967	-0.00283997
4	11	Bact	0.481472	-0.000595812
4	12	Bact	0.482144	-0.00018402
4	13	Bact	0.483361	0.000771784
4	14	Bact	0.485491	0.0026413
4	15	Bact	0.490456	0.00734591
4	16	Bact	0.499655	0.0162839
4	17	Bact	0.51737	0.0337385
4	18	Bact	0.551907	0.068015
4	19	Bact	0.620824	0.136671
4	20	Bact	0.749112	0.264699
4	21	Bact	0.982739	0.498065
4	22	Bact	1.37572	0.890782
4	23	Bact	1.95517	1.46997
4	24	Bact	2.64489	2.15943
4	25	Bact	3.26715	2.78143
4	26	Bact	3.70941	3.22343
4	27	Bact	4.01788	3.53164
4	28	Bact	4.24189	3.75539
4	29	Bact	4.41384	3.92708
4	30	Bact	4.53346	4.04644
4	31	Bact	4.62523	4.13795
4	32	Bact	4.695	4.20746
4	33	Bact	4.74728	4.25948
4	34	Bact	4.78873	4.30067
4	35	Bact	4.82103	4.33271
4	36	Bact	4.84211	4.35353
4	37	Bact	4.85853	4.36969
4	38	Bact	4.87038	4.38128
4	39	Bact	4.87842	4.38906
4	40	Bact	4.87342	4.3838
5	1	Bact	0.466306	0.00458947
5	2	Bact	0.466645	0.00449059
5	3	Bact	0.464464	0.00187175
5	4	Bact	0.463902	0.000871737
5	5	Bact	0.464045	0.000577267
5	6	Bact	0.463583	-0.000322309
5	7	Bact	0.463665	-0.00067844
5	8	Bact	0.46383	-0.000951005
5	9	Bact	0.463413	-0.00180644
5	10	Bact	0.463508	-0.00214976
5	11	Bact	0.464862	-0.00123351
5	12	Bact	0.466272	-0.000261263
5	13	Bact	0.467357	0.000385931
5	14	Bact	0.471105	0.00369605
5	15	Bact	0.478161	0.010314
5	16	Bact	0.490627	0.0223422
5	17	Bact	0.51525	0.0465276
5	18	Bact	0.562444	0.0932833
5	19	Bact	0.654381	0.184782
5	20	Bact	0.824443	0.354407
5	21	Bact	1.12663	0.656157
5	22	Bact	1.60863	1.13772
5	23	Bact	2.26143	1.79008
5	24	Bact	2.94876	2.47698
5	25	Bact	3.49431	3.02209
5	26	Bact	3.87677	3.4041
5	27	Bact	4.14185	3.66875
5	28	Bact	4.33767	3.86414
5	29	Bact	4.49036	4.01638
5	30	Bact	4.59545	4.12104
5	31	Bact	4.67574	4.20088
5	32	Bact	4.73739	4.2621
5	33	Bact	4.78212	4.30639
5	34	Bact	4.81901	4.34285
5	35	Bact	4.84778	4.37118
5	36	Bact	4.86001	4.38297
5	37	Bact	4.86633	4.38885
5	38	Bact	4.87216	4.39424
5	39	Bact	4.86942	4.39106
5	40	Bact	4.86854	4.38974
6	1	Bact	0.475371	0.00602902
6	2	Bact	0.474077	0.00422784
6	3	Bact	0.471485	0.00112773
6	4	Bact	0.4712	0.000334702
6	5	Bact	0.471802	0.000428831
6	6	Bact	0.471845	-3.59827e-05
6	7	Bact	0.472988	0.000599953
6	8	Bact	0.47244	-0.000456407
6	9	Bact	0.471265	-0.002139
6	10	Bact	0.471267	-0.00264447
6	11	Bact	0.47408	-0.000339124
6	12	Bact	0.475379	0.000451962
6	13	Bact	0.476036	0.000601464
6	14	Bact	0.478013	0.00207034
6	15	Bact	0.483126	0.00667625
6	16	Bact	0.492646	0.0156886
6	17	Bact	0.510994	0.0335283
6	18	Bact	0.546046	0.0680731
6	19	Bact	0.617506	0.139025
6	20	Bact	0.751115	0.272127
6	21	Bact	0.993029	0.513533
6	22	Bact	1.39745	0.917443
6	23	Bact	1.99027	1.50976
6	24	Bact	2.69224	2.21122
6	25	Bact	3.31555	2.83402
6	26	Bact	3.75147	3.26943
6	27	Bact	4.06308	3.58054
6	28	Bact	4.28747	3.80442
6	29	Bact	4.45412	3.97056
6	30	Bact	4.57792	4.09385
6	31	Bact	4.67071	4.18614
6	32	Bact	4.73634	4.25125
6	33	Bact	4.78821	4.30263
6	34	Bact	4.83441	4.34831
6	35	Bact	4.86388	4.37728
6	36	Bact	4.87962	4.3925
6	37	Bact	4.88791	4.40029
6	38	Bact	4.89647	4.40835
6	39	Bact	4.90757	4.41893
6	40	Bact	4.90889	4.41975
7	1	Bact	0.416943	0.00664505
7	2	Bact	0.415648	0.00480257
7	3	Bact	0.41229	0.000898278
7	4	Bact	0.412141	0.000201788
7	5	Bact	0.413778	0.00129174
7	6	Bact	0.413301	0.000268378
7	7	Bact	0.413097	-0.000483007
7	8	Bact	0.413712	-0.000415097
7	9	Bact	0.413174	-0.0015
7	10	Bact	0.412877	-0.00234377
7	11	Bact	0.415077	-0.000690468
7	12	Bact	0.415987	-0.000327694
7	13	Bact	0.416663	-0.000198093
7	14	Bact	0.420706	0.00329795
7	15	Bact	0.425307	0.00735183
7	16	Bact	0.436141	0.0176395
7	17	Bact	0.454796	0.0357469
7	18	Bact	0.494725	0.0751296
7	19	Bact	0.570471	0.150328
7	20	Bact	0.710807	0.290117
7	21	Bact	0.966446	0.54521
7	22	Bact	1.38602	0.964235
7	23	Bact	1.98854	1.56621
7	24	Bact	2.68007	2.2572
7	25	Bact	3.27801	2.85459
7	26	Bact	3.694	3.27003
7	27	Bact	3.99206	3.56754
7	28	Bact	4.21564	3.79057
7	29	Bact	4.37695	3.95134
7	30	Bact	4.48805	4.06189
7	31	Bact	4.57671	4.15001
7	32	Bact	4.64157	4.21432
7	33	Bact	4.69878	4.27098
7	34	Bact	4.7321	4.30375
7	35	Bact	4.77042	4.34152
7	36	Bact	4.79378	4.36434
7	37	Bact	4.80793	4.37794
7	38	Bact	4.80825	4.37772
7	39	Bact	4.81428	4.3832
7	40	Bact	4.81842	4.38679
8	1	Bact	0.541736	0.00642885
8	2	Bact	0.541356	0.00540176
8	3	Bact	0.537859	0.00125735
8	4	Bact	0.537402	0.000152532
8	5	Bact	0.53877	0.000872871
8	6	Bact	0.538579	3.47882e-05
8	7	Bact	0.540316	0.00112408
8	8	Bact	0.540871	0.00103147
8	9	Bact	0.538114	-0.00237337
8	10	Bact	0.537537	-0.00359739
8	11	Bact	0.540062	-0.00172072
8	12	Bact	0.541593	-0.000836645
8	13	Bact	0.542336	-0.0007412
8	14	Bact	0.544806	0.00108159
8	15	Bact	0.548087	0.00371464
8	16	Bact	0.552846	0.00782601
8	17	Bact	0.56223	0.0165625
8	18	Bact	0.581203	0.0348882
8	19	Bact	0.620194	0.073231
8	20	Bact	0.693275	0.145665
8	21	Bact	0.833495	0.285237
8	22	Bact	1.08419	0.535281
8	23	Bact	1.50064	0.951084
8	24	Bact	2.1018	1.5516
8	25	Bact	2.8146	2.26375
8	26	Bact	3.42523	2.87374
8	27	Bact	3.85622	3.30408
8	28	Bact	4.16738	3.61458
8	29	Bact	4.39613	3.8427
8	30	Bact	4.56004	4.00595
8	31	Bact	4.68725	4.13252
8	32	Bact	4.77418	4.2188
8	33	Bact	4.84157	4.28555
8	34	Bact	4.89177	4.3351
8	35	Bact	4.93051	4.37319
8	36	Bact	4.9592	4.40123
8	37	Bact	4.98535	4.42673
8	38	Bact	5.00736	4.44809
8	39	Bact	5.01396	4.45405
8	40	Bact	5.01568	4.45512
9	1	Bact	0.464601	0.00302064
9	2	Bact	0.463396	0.00119692
9	3	Bact	0.463854	0.00103727
9	4	Bact	0.464249	0.000813571
9	5	Bact	0.465264	0.00121039
9	6	Bact	0.46627	0.00159892
9	7	Bact	0.465839	0.000549612
9	8	Bact	0.465453	-0.000454726
9	9	Bact	0.463548	-0.00297812
9	10	Bact	0.46273	-0.00441361
9	11	Bact	0.465541	-0.0022206
9	12	Bact	0.467829	-0.000550958
9	13	Bact	0.469319	0.000320641
9	14	Bact	0.470343	0.000726251
9	15	Bact	0.474596	0.00436136
9	16	Bact	0.481054	0.0102008
9	17	Bact	0.496151	0.0246799
9	18	Bact	0.525545	0.0534562
9	19	Bact	0.581862	0.109155
9	20	Bact	0.688042	0.214717
9	21	Bact	0.885259	0.411315
9	22	Bact	1.22349	0.748926
9	23	Bact	1.75242	1.27724
9	24	Bact	2.43103	1.95523
9	25	Bact	3.10279	2.62637
9	26	Bact	3.60102	3.12398
9	27	Bact	3.95157	3.47392
9	28	Bact	4.21163	3.73336
9	29	Bact	4.40824	3.92935
9	30	Bact	4.53882	4.05932
9	31	Bact	4.6406	4.16047
9	32	Bact	4.72018	4.23944
9	33	Bact	4.78677	4.3054
9	34	Bact	4.83775	4.35577
9	35	Bact	4.87028	4.38768
9	36	Bact	4.89644	4.41322
9	37	Bact	4.91726	4.43343
9	38	Bact	4.92733	4.44287
9	39	Bact	4.93455	4.44948
9	40	Bact	4.93852	4.45283
10	1	Bact	0.468406	0.00542221
10	2	Bact	0.467029	0.0040843
10	3	Bact	0.463599	0.000693008
10	4	Bact	0.462443	-0.000423951
10	5	Bact	0.463141	0.000312794
10	6	Bact	0.46327	0.000481001
10	7	Bact	0.463576	0.000825578
10	8	Bact	0.463185	0.00047436
10	9	Bact	0.461096	-0.00157622
10	10	Bact	0.460375	-0.00225815
10	11	Bact	0.462216	-0.000377771
10	12	Bact	0.462354	-0.000200981
10	13	Bact	0.462293	-0.000222973
10	14	Bact	0.464751	0.0022733
10	15	Bact	0.468763	0.0063249
10	16	Bact	0.478233	0.015834
10	17	Bact	0.494183	0.0318222
10	18	Bact	0.524294	0.0619725
10	19	Bact	0.582274	0.119992
10	20	Bact	0.692041	0.229798
10	21	Bact	0.893826	0.431622
10	22	Bact	1.23786	0.775699
10	23	Bact	1.75367	1.29155
10	24	Bact	2.38522	1.92313
10	25	Bact	2.96943	2.50738
10	26	Bact	3.39021	2.9282
10	27	Bact	3.6868	3.22483
10	28	Bact	3.90309	3.44116
10	29	Bact	4.0694	3.60751
10	30	Bact	4.18505	3.72319
10	31	Bact	4.27227	3.81045
10	32	Bact	4.33525	3.87347
10	33	Bact	4.38809	3.92635
10	34	Bact	4.42939	3.96769
10	35	Bact	4.46284	4.00118
10	36	Bact	4.4832	4.02158
10	37	Bact	4.49314	4.03155
10	38	Bact	4.5023	4.04076
10	39	Bact	4.50265	4.04115
10	40	Bact	4.50185	4.04039
11	1	Bact	0.454438	0.00834456
11	2	Bact	0.453209	0.00735481
11	3	Bact	0.447955	0.00234089
11	4	Bact	0.445649	0.000273841
11	5	Bact	0.446037	0.000901075
11	6	Bact	0.444643	-0.000253005
11	7	Bact	0.444251	-0.000405966
11	8	Bact	0.444168	-0.000249579
11	9	Bact	0.442143	-0.00203454
11	10	Bact	0.44112	-0.0028183
11	11	Bact	0.442255	-0.00144419
11	12	Bact	0.442872	-0.00058748
11	13	Bact	0.443672	0.000451354
11	14	Bact	0.443074	9.34725e-05
11	15	Bact	0.446474	0.00373244
11	16	Bact	0.450495	0.00799323
11	17	Bact	0.459153	0.0168906
11	18	Bact	0.477746	0.0357232
11	19	Bact	0.51366	0.0718761
11	20	Bact	0.581289	0.139745
11	21	Bact	0.709578	0.268273
11	22	Bact	0.942628	0.501562
11	23	Bact	1.33039	0.889567
11	24	Bact	1.89176	1.45118
11	25	Bact	2.56574	2.12539
11	26	Bact	3.14857	2.70847
11	27	Bact	3.55284	3.11297
11	28	Bact	3.84498	3.40535
11	29	Bact	4.06276	3.62337
11	30	Bact	4.22031	3.78116
11	31	Bact	4.33492	3.89601
11	32	Bact	4.41496	3.97629
11	33	Bact	4.4831	4.04467
11	34	Bact	4.53656	4.09837
11	35	Bact	4.57738	4.13943
11	36	Bact	4.60965	4.17194
11	37	Bact	4.62954	4.19207
11	38	Bact	4.64478	4.20755
11	39	Bact	4.65672	4.21972
11	40	Bact	4.65791	4.22116
12	1	Bact	0.651984	-0.00354939
12	2	Bact	0.657052	-0.000282784
12	3	Bact	0.659266	0.000129652
12	4	Bact	0.660324	-0.000614062
12	5	Bact	0.661632	-0.00110797
12	6	Bact	0.665168	0.000626494
12	7	Bact	0.667332	0.000989518
12	8	Bact	0.67003	0.00188612
12	9	Bact	0.670085	0.000138726
12	10	Bact	0.670332	-0.00141561
12	11	Bact	0.672721	-0.000828534
12	12	Bact	0.674842	-0.000508603
12	13	Bact	0.677055	-9.7478e-05
12	14	Bact	0.679756	0.00080175
12	15	Bact	0.685902	0.00514666
12	16	Bact	0.697624	0.0150675
12	17	Bact	0.719468	0.0351099
12	18	Bact	0.761945	0.0757847
12	19	Bact	0.845813	0.157851
12	20	Bact	1.00495	0.315189
12	21	Bact	1.28415	0.592584
12	22	Bact	1.73775	1.04439
12	23	Bact	2.37184	1.67668
12	24	Bact	3.07158	2.37461
12	25	Bact	3.65155	2.95278
12	26	Bact	4.05883	3.35825
12	27	Bact	4.34473	3.64235
12	28	Bact	4.557	3.85282
12	29	Bact	4.72029	4.01432
12	30	Bact	4.83528	4.1275
12	31	Bact	4.91943	4.20985
12	32	Bact	4.98506	4.27368
12	33	Bact	5.03918	4.32599
12	34	Bact	5.07963	4.36465
12	35	Bact	5.10472	4.38794
12	36	Bact	5.12111	4.40252
12	37	Bact	5.13738	4.41699
12	38	Bact	5.14769	4.4255
12	39	Bact	5.15212	4.42813
12	40	Bact	5.15481	4.42902
13	1	Bact	0.51299	0.00949717
13	2	Bact	0.512087	0.00854699
13	3	Bact	0.506089	0.0025014
13	4	Bact	0.504262	0.000627294
13	5	Bact	0.503649	-3.27243e-05
13	6	Bact	0.503922	0.000192923
13	7	Bact	0.503481	-0.000295851
13	8	Bact	0.504074	0.000250172
13	9	Bact	0.501569	-0.00230211
13	10	Bact	0.500691	-0.00322833
13	11	Bact	0.503008	-0.000958061
13	12	Bact	0.502987	-0.00102698
13	13	Bact	0.503178	-0.000882633
13	14	Bact	0.505031	0.000922299
13	15	Bact	0.508388	0.00423261
13	16	Bact	0.514366	0.0101633
13	17	Bact	0.526907	0.0226572
13	18	Bact	0.552377	0.0480793
13	19	Bact	0.60394	0.0995952
13	20	Bact	0.699855	0.195463
13	21	Bact	0.877043	0.372603
13	22	Bact	1.18758	0.683096
13	23	Bact	1.67493	1.1704
13	24	Bact	2.31412	1.80954
13	25	Bact	2.97463	2.47
13	26	Bact	3.4732	2.96853
13	27	Bact	3.81962	3.3149
13	28	Bact	4.06588	3.56111
13	29	Bact	4.25607	3.75125
13	30	Bact	4.39147	3.88661
13	31	Bact	4.49418	3.98926
13	32	Bact	4.57175	4.06679
13	33	Bact	4.62876	4.12375
13	34	Bact	4.67594	4.17089
13	35	Bact	4.70638	4.20128
13	36	Bact	4.73444	4.22929
13	37	Bact	4.75481	4.24961
13	38	Bact	4.76183	4.25659
13	39	Bact	4.76904	4.26374
13	40	Bact	4.76895	4.26361
14	1	Bact	0.489907	0.0065155
14	2	Bact	0.48884	0.00565783
14	3	Bact	0.484607	0.00163442
14	4	Bact	0.483531	0.000767724
14	5	Bact	0.483188	0.000634048
14	6	Bact	0.482544	0.000199994
14	7	Bact	0.48272	0.000585743
14	8	Bact	0.482031	0.000106449
14	9	Bact	0.479727	-0.00198771
14	10	Bact	0.479291	-0.00221431
14	11	Bact	0.479701	-0.00159503
14	12	Bact	0.479543	-0.00154301
14	13	Bact	0.479544	-0.00133268
14	14	Bact	0.480106	-0.000561526
14	15	Bact	0.481368	0.000910279
14	16	Bact	0.484644	0.00439562
14	17	Bact	0.490498	0.0104597
14	18	Bact	0.502128	0.0222995
14	19	Bact	0.525627	0.0460074
14	20	Bact	0.568485	0.0890751
14	21	Bact	0.652648	0.173448
14	22	Bact	0.812063	0.333072
14	23	Bact	1.09193	0.613145
14	24	Bact	1.54423	1.06566
14	25	Bact	2.17623	1.69787
14	26	Bact	2.8582	2.38004
14	27	Bact	3.39781	2.91987
14	28	Bact	3.77222	3.29448
14	29	Bact	4.05195	3.57443
14	30	Bact	4.25118	3.77386
14	31	Bact	4.39785	3.92075
14	32	Bact	4.50363	4.02674
14	33	Bact	4.58752	4.11083
14	34	Bact	4.64767	4.17119
14	35	Bact	4.69576	4.2195
14	36	Bact	4.73566	4.25961
14	37	Bact	4.76795	4.2921
14	38	Bact	4.78693	4.3113
14	39	Bact	4.7983	4.32287
14	40	Bact	4.8071	4.33188
15	1	Bact	0.467106	0.00427333
15	2	Bact	0.466865	0.00369287
15	3	Bact	0.465534	0.0020231
15	4	Bact	0.465102	0.0012516
15	5	Bact	0.464766	0.000575733
15	6	Bact	0.464598	6.89986e-05
15	7	Bact	0.464271	-0.000597417
15	8	Bact	0.464108	-0.00110016
15	9	Bact	0.463643	-0.00190408
15	10	Bact	0.463465	-0.00242161
15	11	Bact	0.464587	-0.00163903
15	12	Bact	0.465902	-0.000663697
15	13	Bact	0.466601	-0.00030387
15	14	Bact	0.467989	0.000744898
15	15	Bact	0.471549	0.00396554
15	16	Bact	0.478148	0.0102252
15	17	Bact	0.490366	0.0221033
15	18	Bact	0.515885	0.0472833
15	19	Bact	0.566019	0.0970776
15	20	Bact	0.661829	0.192549
15	21	Bact	0.839549	0.369929
15	22	Bact	1.14806	0.678101
15	23	Bact	1.63597	1.16567
15	24	Bact	2.28269	1.81206
15	25	Bact	2.95541	2.48443
15	26	Bact	3.46587	2.99455
15	27	Bact	3.82366	3.352
15	28	Bact	4.08103	3.60903
15	29	Bact	4.28085	3.80852
15	30	Bact	4.42712	3.95445
15	31	Bact	4.53323	4.06021
15	32	Bact	4.60915	4.13579
15	33	Bact	4.67139	4.1977
15	34	Bact	4.7148	4.24076
15	35	Bact	4.74456	4.27019
15	36	Bact	4.76973	4.29502
15	37	Bact	4.79485	4.3198
15	38	Bact	4.80376	4.32837
15	39	Bact	4.81222	4.33649
15	40	Bact	4.81356	4.33749
16	1	Bact	0.483063	0.000947366
16	2	Bact	0.483227	0.000557753
16	3	Bact	0.483679	0.000456447
16	4	Bact	0.483848	7.08272e-05
16	5	Bact	0.485292	0.000961492
16	6	Bact	0.485447	0.000562073
16	7	Bact	0.485729	0.000290567
16	8	Bact	0.48569	-0.000301762
16	9	Bact	0.484762	-0.00178384
16	10	Bact	0.484702	-0.00239837
16	11	Bact	0.486619	-0.0010345
16	12	Bact	0.488884	0.000676409
16	13	Bact	0.489922	0.00116078
16	14	Bact	0.490655	0.00133988
16	15	Bact	0.49619	0.00632104
16	16	Bact	0.507382	0.0169586
16	17	Bact	0.527302	0.0363254
16	18	Bact	0.565141	0.0736106
16	19	Bact	0.638847	0.146762
16	20	Bact	0.777256	0.284617
16	21	Bact	1.02917	0.535975
16	22	Bact	1.44634	0.952598
16	23	Bact	2.04499	1.55069
16	24	Bact	2.72891	2.23405
16	25	Bact	3.31645	2.82104
16	26	Bact	3.73144	3.23548
16	27	Bact	4.02587	3.52936
16	28	Bact	4.23806	3.74099
16	29	Bact	4.39858	3.90095
16	30	Bact	4.51561	4.01743
16	31	Bact	4.60356	4.10483
16	32	Bact	4.67079	4.1715
16	33	Bact	4.72057	4.22073
16	34	Bact	4.75658	4.25619
16	35	Bact	4.78409	4.28314
16	36	Bact	4.80461	4.30311
16	37	Bact	4.81386	4.3118
16	38	Bact	4.82402	4.32141
16	39	Bact	4.82867	4.32551
16	40	Bact	4.83178	4.32806
17	1	Bact	0.452317	0.00321533
17	2	Bact	0.451678	0.00207375
17	3	Bact	0.451316	0.0012093
17	4	Bact	0.451263	0.000653637
17	5	Bact	0.452067	0.000954432
17	6	Bact	0.45193	0.000314844
17	7	Bact	0.452232	0.000114364
17	8	Bact	0.452045	-0.000575262
17	9	Bact	0.451254	-0.00186934
17	10	Bact	0.450608	-0.0030181
17	11	Bact	0.452002	-0.00212692
17	12	Bact	0.453907	-0.000724423
17	13	Bact	0.456087	0.000952375
17	14	Bact	0.459752	0.00411509
17	15	Bact	0.46578	0.00964056
17	16	Bact	0.477591	0.020949
17	17	Bact	0.500757	0.0436121
17	18	Bact	0.548153	0.0905053
17	19	Bact	0.639733	0.181583
17	20	Bact	0.809456	0.350802
17	21	Bact	1.10835	0.649195
17	22	Bact	1.58254	1.12288
17	23	Bact	2.22423	1.76407
17	24	Bact	2.89641	2.43575
17	25	Bact	3.43139	2.97022
17	26	Bact	3.80489	3.34322
17	27	Bact	4.06568	3.60351
17	28	Bact	4.25295	3.79028
17	29	Bact	4.40258	3.9394
17	30	Bact	4.50426	4.04058
17	31	Bact	4.58292	4.11873
17	32	Bact	4.64417	4.17948
17	33	Bact	4.68476	4.21958
17	34	Bact	4.71706	4.25137
17	35	Bact	4.73954	4.27334
17	36	Bact	4.75445	4.28776
17	37	Bact	4.75515	4.28795
17	38	Bact	4.75711	4.28941
17	39	Bact	4.76135	4.29315
17	40	Bact	4.77287	4.30416
18	1	Bact	0.443228	0.00236574
18	2	Bact	0.443693	0.00232086
18	3	Bact	0.442814	0.000932139
18	4	Bact	0.442699	0.000307665
18	5	Bact	0.443673	0.000772407
18	6	Bact	0.444101	0.000691438
18	7	Bact	0.444131	0.000211148
18	8	Bact	0.444236	-0.000192788
18	9	Bact	0.442414	-0.00252476
18	10	Bact	0.442364	-0.00308364
18	11	Bact	0.445127	-0.00082986
18	12	Bact	0.446663	0.000196238
18	13	Bact	0.447897	0.000920766
18	14	Bact	0.450085	0.00259924
18	15	Bact	0.455111	0.00711587
18	16	Bact	0.465651	0.0171466
18	17	Bact	0.484832	0.0358181
18	18	Bact	0.522328	0.0728042
18	19	Bact	0.596375	0.146342
18	20	Bact	0.736037	0.285495
18	21	Bact	0.988903	0.537852
18	22	Bact	1.41005	0.958488
18	23	Bact	2.02479	1.57272
18	24	Bact	2.74813	2.29555
18	25	Bact	3.43073	2.97764
18	26	Bact	3.92147	3.46787
18	27	Bact	4.23382	3.77971
18	28	Bact	4.44322	3.98861
18	29	Bact	4.59172	4.13659
18	30	Bact	4.68746	4.23182
18	31	Bact	4.74854	4.29239
18	32	Bact	4.78758	4.33093
18	33	Bact	4.81699	4.35983
18	34	Bact	4.83269	4.37501
18	35	Bact	4.83752	4.37933
18	36	Bact	4.83099	4.3723
18	37	Bact	4.81928	4.36008
18	38	Bact	4.81789	4.35818
18	39	Bact	4.82489	4.36467
18	40	Bact	4.82296	4.36222
19	1	Bact	0.430496	0.00739631
19	2	Bact	0.430222	0.00691065
19	3	Bact	0.425144	0.00162109
19	4	Bact	0.424094	0.000359115
19	5	Bact	0.424767	0.000820515
19	6	Bact	0.424654	0.000495848
19	7	Bact	0.424825	0.00045493
19	8	Bact	0.423611	-0.000970754
19	9	Bact	0.421838	-0.0029555
19	10	Bact	0.421775	-0.00323016
19	11	Bact	0.423555	-0.00166238
19	12	Bact	0.425988	0.000559447
19	13	Bact	0.427073	0.00143176
19	14	Bact	0.428929	0.00307607
19	15	Bact	0.434892	0.00882786
19	16	Bact	0.445418	0.0191423
19	17	Bact	0.466101	0.0396132
19	18	Bact	0.506164	0.0794639
19	19	Bact	0.585497	0.158585
19	20	Bact	0.733619	0.306496
19	21	Bact	0.99841	0.571075
19	22	Bact	1.43323	1.00569
19	23	Bact	2.04832	1.62057
19	24	Bact	2.74011	2.31214
19	25	Bact	3.31932	2.89114
19	26	Bact	3.72922	3.30083
19	27	Bact	4.01953	3.59092
19	28	Bact	4.23277	3.80396
19	29	Bact	4.39222	3.96319
19	30	Bact	4.50896	4.07972
19	31	Bact	4.59751	4.16805
19	32	Bact	4.66476	4.2351
19	33	Bact	4.7127	4.28282
19	34	Bact	4.7499	4.31982
19	35	Bact	4.77973	4.34943
19	36	Bact	4.80138	4.37087
19	37	Bact	4.81805	4.38732
19	38	Bact	4.82311	4.39218
19	39	Bact	4.8278	4.39665
19	40	Bact	4.83297	4.40161
20	1	Bact	0.445301	0.00547664
20	2	Bact	0.445071	0.00483228
20	3	Bact	0.442059	0.00140551
20	4	Bact	0.441515	0.000446141
20	5	Bact	0.442492	0.0010077
20	6	Bact	0.443134	0.00123547
20	7	Bact	0.443347	0.00103338
20	8	Bact	0.442665	-6.33515e-05
20	9	Bact	0.440683	-0.00246036
20	10	Bact	0.440215	-0.00334379
20	11	Bact	0.44142	-0.00255401
20	12	Bact	0.443202	-0.00118618
20	13	Bact	0.444226	-0.000577439
20	14	Bact	0.444894	-0.000324155
20	15	Bact	0.446956	0.00132221
20	16	Bact	0.450107	0.00405886
20	17	Bact	0.458305	0.0118415
20	18	Bact	0.475219	0.0283413
20	19	Bact	0.507961	0.0606676
20	20	Bact	0.571522	0.123814
20	21	Bact	0.68997	0.241847
20	22	Bact	0.907485	0.458947
20	23	Bact	1.27894	0.829991
20	24	Bact	1.84195	1.39258
20	25	Bact	2.5512	2.10142
20	26	Bact	3.2096	2.75941
20	27	Bact	3.69027	3.23965
20	28	Bact	4.03235	3.58132
20	29	Bact	4.28203	3.83059
20	30	Bact	4.46287	4.01101
20	31	Bact	4.59466	4.14239
20	32	Bact	4.68698	4.23429
20	33	Bact	4.76209	4.30899
20	34	Bact	4.81998	4.36646
20	35	Bact	4.86648	4.41255
20	36	Bact	4.89981	4.44546
20	37	Bact	4.92022	4.46546
20	38	Bact	4.93932	4.48414
20	39	Bact	4.94724	4.49165
20	40	Bact	4.95358	4.49757
21	1	Bact	0.480561	0.0062072
21	2	Bact	0.478441	0.00350831
21	3	Bact	0.476806	0.00129342
21	4	Bact	0.477061	0.000969929
21	5	Bact	0.477954	0.0012834
21	6	Bact	0.477115	-0.000134218
21	7	Bact	0.478406	0.000577535
21	8	Bact	0.478352	-5.51535e-05
21	9	Bact	0.47624	-0.0027462
21	10	Bact	0.476012	-0.00355299
21	11	Bact	0.478768	-0.00137574
21	12	Bact	0.479588	-0.00113519
21	13	Bact	0.481131	-0.000171459
21	14	Bact	0.483324	0.0014431
21	15	Bact	0.486064	0.00360357
21	16	Bact	0.492795	0.00975595
21	17	Bact	0.504561	0.0209429
21	18	Bact	0.528342	0.0441451
21	19	Bact	0.575153	0.090377
21	20	Bact	0.665957	0.180602
21	21	Bact	0.832685	0.346751
21	22	Bact	1.12471	0.638198
21	23	Bact	1.59569	1.1086
21	24	Bact	2.23692	1.74925
21	25	Bact	2.92509	2.43684
21	26	Bact	3.46025	2.97142
21	27	Bact	3.83819	3.34878
21	28	Bact	4.11078	3.62079
21	29	Bact	4.31493	3.82436
21	30	Bact	4.45234	3.96119
21	31	Bact	4.55761	4.06589
21	32	Bact	4.64089	4.14859
21	33	Bact	4.70097	4.20809
21	34	Bact	4.74983	4.25637
21	35	Bact	4.78821	4.29417
21	36	Bact	4.81657	4.32195
21	37	Bact	4.83918	4.34398
21	38	Bact	4.85156	4.35579
21	39	Bact	4.85879	4.36243
21	40	Bact	4.8559	4.35896
22	1	Bact	0.442205	0.00706796
22	2	Bact	0.439512	0.00389929
22	3	Bact	0.437798	0.00170921
22	4	Bact	0.437231	0.000665295
22	5	Bact	0.436662	-0.000379034
22	6	Bact	0.43762	0.000102724
22	7	Bact	0.438715	0.000721275
22	8	Bact	0.438135	-0.000334439
22	9	Bact	0.437357	-0.00158875
22	10	Bact	0.437401	-0.00202062
22	11	Bact	0.438488	-0.0014102
22	12	Bact	0.439067	-0.00130687
22	13	Bact	0.441039	0.000189535
22	14	Bact	0.441752	0.000425931
22	15	Bact	0.445028	0.00322595
22	16	Bact	0.452551	0.0102725
22	17	Bact	0.466905	0.0241512
22	18	Bact	0.494627	0.0513973
22	19	Bact	0.552212	0.108506
22	20	Bact	0.655536	0.211353
22	21	Bact	0.848543	0.403885
22	22	Bact	1.18406	0.738927
22	23	Bact	1.70437	1.25876
22	24	Bact	2.3743	1.92822
22	25	Bact	3.04898	2.60241
22	26	Bact	3.55245	3.10541
22	27	Bact	3.89881	3.45129
22	28	Bact	4.14981	3.70182
22	29	Bact	4.34096	3.89249
22	30	Bact	4.47305	4.0241
22	31	Bact	4.57316	4.12374
22	32	Bact	4.65263	4.20273
22	33	Bact	4.71385	4.26348
22	34	Bact	4.75583	4.30498
22	35	Bact	4.78938	4.33806
22	36	Bact	4.81554	4.36374
22	37	Bact	4.83164	4.37936
22	38	Bact	4.83891	4.38616
22	39	Bact	4.84532	4.3921
22	40	Bact	4.8516	4.3979
23	1	Bact	0.490304	0.00427962
23	2	Bact	0.490362	0.00433611
23	3	Bact	0.488168	0.0021407
23	4	Bact	0.486424	0.000395404
23	5	Bact	0.4858	-0.000230907
23	6	Bact	0.486406	0.000374005
23	7	Bact	0.486965	0.000931472
23	8	Bact	0.485501	-0.000534191
23	9	Bact	0.483397	-0.00263962
23	10	Bact	0.482462	-0.00357641
23	11	Bact	0.484958	-0.00108206
23	12	Bact	0.486534	0.00049208
23	13	Bact	0.486559	0.000515311
23	14	Bact	0.486779	0.000733895
23	15	Bact	0.488527	0.00248033
23	16	Bact	0.492543	0.00649415
23	17	Bact	0.501268	0.0152179
23	18	Bact	0.51873	0.0326781
23	19	Bact	0.554982	0.0689287
23	20	Bact	0.621449	0.135394
23	21	Bact	0.747514	0.261457
23	22	Bact	0.978377	0.492319
23	23	Bact	1.3717	0.885642
23	24	Bact	1.96372	1.47766
23	25	Bact	2.70933	2.22326
23	26	Bact	3.39821	2.91215
23	27	Bact	3.89031	3.40425
23	28	Bact	4.23276	3.74669
23	29	Bact	4.4832	3.99713
23	30	Bact	4.66134	4.17527
23	31	Bact	4.786	4.29993
23	32	Bact	4.88236	4.39628
23	33	Bact	4.95168	4.4656
23	34	Bact	5.00549	4.51941
23	35	Bact	5.04954	4.56346
23	36	Bact	5.0772	4.59111
23	37	Bact	5.10347	4.61738
23	38	Bact	5.11573	4.62965
23	39	Bact	5.12769	4.6416
23	40	Bact	5.12744	4.64135
24	1	Bact	0.571079	0.00920569
24	2	Bact	0.570854	0.00934591
24	3	Bact	0.564779	0.00363557
24	4	Bact	0.562003	0.001225
24	5	Bact	0.560388	-2.512e-05
24	6	Bact	0.559259	-0.000789346
24	7	Bact	0.558234	-0.00144956
24	8	Bact	0.557709	-0.00160946
24	9	Bact	0.556564	-0.00239019
24	10	Bact	0.555766	-0.00282284
24	11	Bact	0.556789	-0.0014348
24	12	Bact	0.557976	0.000117269
24	13	Bact	0.55891	0.00141542
24	14	Bact	0.561257	0.00412805
24	15	Bact	0.567483	0.010719
24	16	Bact	0.579674	0.0232751
24	17	Bact	0.602898	0.0468633
24	18	Bact	0.646732	0.0910621
24	19	Bact	0.734261	0.178956
24	20	Bact	0.897294	0.342355
24	21	Bact	1.18953	0.634955
24	22	Bact	1.66352	1.10931
24	23	Bact	2.33315	1.77931
24	24	Bact	3.07123	2.51775
24	25	Bact	3.68576	3.13264
24	26	Bact	4.11913	3.56638
24	27	Bact	4.42408	3.87169
24	28	Bact	4.64542	4.0934
24	29	Bact	4.81651	4.26486
24	30	Bact	4.93898	4.38769
24	31	Bact	5.03482	4.4839
24	32	Bact	5.10777	4.55721
24	33	Bact	5.15712	4.60692
24	34	Bact	5.19854	4.64871
24	35	Bact	5.22988	4.68041
24	36	Bact	5.25206	4.70296
24	37	Bact	5.26734	4.7186
24	38	Bact	5.27766	4.72929
24	39	Bact	5.28243	4.73443
24	40	Bact	5.28343	4.73579
25	1	Vegfa	0.514619	0.0050272
25	2	Vegfa	0.513759	0.00399017
25	3	Vegfa	0.511831	0.00188509
25	4	Vegfa	0.511315	0.00119288
25	5	Vegfa	0.510862	0.000563075
25	6	Vegfa	0.510721	0.00024524
25	7	Vegfa	0.510559	-9.38149e-05
25	8	Vegfa	0.511351	0.000521341
25	9	Vegfa	0.510131	-0.000874981
25	10	Vegfa	0.509296	-0.00188733
25	11	Vegfa	0.510138	-0.00122157
25	12	Vegfa	0.511322	-0.000214393
25	13	Vegfa	0.510862	-0.000850815
25	14	Vegfa	0.510261	-0.00162874
25	15	Vegfa	0.51157	-0.000496334
25	16	Vegfa	0.511233	-0.00101063
25	17	Vegfa	0.510967	-0.00145286
25	18	Vegfa	0.511693	-0.000904159
25	19	Vegfa	0.514351	0.00157787
25	20	Vegfa	0.5176	0.00465011
25	21	Vegfa	0.523892	0.0107645
25	22	Vegfa	0.538044	0.0247404
25	23	Vegfa	0.564511	0.0510307
25	24	Vegfa	0.615339	0.101682
25	25	Vegfa	0.717621	0.203786
25	26	Vegfa	0.90515	0.391139
25	27	Vegfa	1.22394	0.709757
25	28	Vegfa	1.70949	1.19513
25	29	Vegfa	2.30587	1.79133
25	30	Vegfa	2.84338	2.32866
25	31	Vegfa	3.24536	2.73047
25	32	Vegfa	3.54545	3.03038
25	33	Vegfa	3.7753	3.26005
25	34	Vegfa	3.94514	3.42972
25	35	Vegfa	4.07827	3.56267
25	36	Vegfa	4.18495	3.66917
25	37	Vegfa	4.26804	3.75209
25	38	Vegfa	4.33448	3.81834
25	39	Vegfa	4.39481	3.8785
25	40	Vegfa	4.43816	3.92168
26	1	Vegfa	0.459669	0.00788001
26	2	Vegfa	0.45902	0.00744399
26	3	Vegfa	0.456228	0.00486377
26	4	Vegfa	0.452593	0.00144087
26	5	Vegfa	0.450895	-4.42333e-05
26	6	Vegfa	0.450395	-0.000331934
26	7	Vegfa	0.450105	-0.000409588
26	8	Vegfa	0.450084	-0.000218008
26	9	Vegfa	0.447488	-0.00260197
26	10	Vegfa	0.446968	-0.00290929
26	11	Vegfa	0.448826	-0.000839146
26	12	Vegfa	0.448541	-0.000911227
26	13	Vegfa	0.448354	-0.000885825
26	14	Vegfa	0.44777	-0.00125831
26	15	Vegfa	0.447908	-0.000907947
26	16	Vegfa	0.447364	-0.00123919
26	17	Vegfa	0.448302	-8.85699e-05
26	18	Vegfa	0.44896	0.000781609
26	19	Vegfa	0.449986	0.00201973
26	20	Vegfa	0.451293	0.00353927
26	21	Vegfa	0.455839	0.0082982
26	22	Vegfa	0.464569	0.0172402
26	23	Vegfa	0.481591	0.0344743
26	24	Vegfa	0.514652	0.0677476
26	25	Vegfa	0.581869	0.135178
26	26	Vegfa	0.70822	0.26174
26	27	Vegfa	0.935752	0.489486
26	28	Vegfa	1.31659	0.870532
26	29	Vegfa	1.86388	1.41803
26	30	Vegfa	2.48031	2.03468
26	31	Vegfa	2.99592	2.5505
26	32	Vegfa	3.37277	2.92757
26	33	Vegfa	3.65381	3.20882
26	34	Vegfa	3.86819	3.42341
26	35	Vegfa	4.0301	3.58554
26	36	Vegfa	4.14994	3.70559
26	37	Vegfa	4.24908	3.80494
26	38	Vegfa	4.33262	3.88869
26	39	Vegfa	4.39586	3.95214
26	40	Vegfa	4.44483	4.00133
27	1	Vegfa	0.45288	0.00610959
27	2	Vegfa	0.452676	0.00587269
27	3	Vegfa	0.449303	0.00246772
27	4	Vegfa	0.448291	0.00142345
27	5	Vegfa	0.447442	0.000541628
27	6	Vegfa	0.447081	0.00014827
27	7	Vegfa	0.447665	0.000699705
27	8	Vegfa	0.44656	-0.000438383
27	9	Vegfa	0.444883	-0.00214713
27	10	Vegfa	0.444931	-0.00213151
27	11	Vegfa	0.446311	-0.000784768
27	12	Vegfa	0.446061	-0.00106672
27	13	Vegfa	0.445634	-0.00152675
27	14	Vegfa	0.445811	-0.00138173
27	15	Vegfa	0.447011	-0.000215026
27	16	Vegfa	0.447386	0.000127763
27	17	Vegfa	0.447417	0.000126156
27	18	Vegfa	0.447245	-7.81359e-05
27	19	Vegfa	0.448443	0.00108758
27	20	Vegfa	0.450536	0.00314788
27	21	Vegfa	0.454927	0.00750612
27	22	Vegfa	0.464708	0.0172546
27	23	Vegfa	0.483401	0.0359151
27	24	Vegfa	0.518809	0.0712909
27	25	Vegfa	0.589838	0.142288
27	26	Vegfa	0.722183	0.2746
27	27	Vegfa	0.958698	0.511082
27	28	Vegfa	1.35074	0.903092
27	29	Vegfa	1.90219	1.45451
27	30	Vegfa	2.50102	2.0533
27	31	Vegfa	2.98845	2.5407
27	32	Vegfa	3.34936	2.90158
27	33	Vegfa	3.61953	3.17172
27	34	Vegfa	3.8217	3.37386
27	35	Vegfa	3.97322	3.52534
27	36	Vegfa	4.0906	3.64269
27	37	Vegfa	4.18822	3.74028
27	38	Vegfa	4.26362	3.81565
27	39	Vegfa	4.32701	3.87901
27	40	Vegfa	4.37431	3.92627
28	1	Vegfa	0.421338	0.0040092
28	2	Vegfa	0.422641	0.00531324
28	3	Vegfa	0.419125	0.0017991
28	4	Vegfa	0.417842	0.000518203
28	5	Vegfa	0.417054	-0.000268217
28	6	Vegfa	0.416734	-0.000586054
28	7	Vegfa	0.417306	-1.19671e-05
28	8	Vegfa	0.417511	0.000194866
28	9	Vegfa	0.416292	-0.00102282
28	10	Vegfa	0.416137	-0.00117567
28	11	Vegfa	0.417064	-0.000246255
28	12	Vegfa	0.417536	0.000227696
28	13	Vegfa	0.417194	-0.00011294
28	14	Vegfa	0.417354	4.9219e-05
28	15	Vegfa	0.417013	-0.000290583
28	16	Vegfa	0.416329	-0.000972723
28	17	Vegfa	0.416602	-0.000697703
28	18	Vegfa	0.417206	-9.19365e-05
28	19	Vegfa	0.419984	0.00268779
28	20	Vegfa	0.424475	0.00718067
28	21	Vegfa	0.433564	0.0162721
28	22	Vegfa	0.448759	0.0314692
28	23	Vegfa	0.479207	0.061919
28	24	Vegfa	0.536736	0.119449
28	25	Vegfa	0.650965	0.23368
28	26	Vegfa	0.858012	0.440729
28	27	Vegfa	1.20472	0.787437
28	28	Vegfa	1.71947	1.30219
28	29	Vegfa	2.32956	1.91228
28	30	Vegfa	2.86002	2.44274
28	31	Vegfa	3.25332	2.83605
28	32	Vegfa	3.54515	3.12788
28	33	Vegfa	3.76447	3.3472
28	34	Vegfa	3.9288	3.51154
28	35	Vegfa	4.05954	3.64228
28	36	Vegfa	4.16097	3.7437
28	37	Vegfa	4.24249	3.82523
28	38	Vegfa	4.31002	3.89276
28	39	Vegfa	4.36861	3.95135
28	40	Vegfa	4.41221	3.99496
29	1	Vegfa	0.432904	0.00540805
29	2	Vegfa	0.432724	0.00495943
29	3	Vegfa	0.429774	0.00174101
29	4	Vegfa	0.429179	0.000877718
29	5	Vegfa	0.429351	0.000781032
29	6	Vegfa	0.428788	-4.98641e-05
29	7	Vegfa	0.429551	0.000445026
29	8	Vegfa	0.43	0.000624995
29	9	Vegfa	0.428402	-0.00124082
29	10	Vegfa	0.428084	-0.00182701
29	11	Vegfa	0.428891	-0.00128884
29	12	Vegfa	0.430126	-0.000322213
29	13	Vegfa	0.429812	-0.000904766
29	14	Vegfa	0.429682	-0.00130338
29	15	Vegfa	0.429806	-0.0014476
29	16	Vegfa	0.42975	-0.00177153
29	17	Vegfa	0.431392	-0.000398067
29	18	Vegfa	0.433799	0.00174069
29	19	Vegfa	0.43667	0.00434362
29	20	Vegfa	0.442019	0.00942333
29	21	Vegfa	0.454157	0.0212932
29	22	Vegfa	0.477389	0.0442567
29	23	Vegfa	0.521216	0.0878154
29	24	Vegfa	0.604943	0.171274
29	25	Vegfa	0.766491	0.332554
29	26	Vegfa	1.04596	0.611754
29	27	Vegfa	1.48736	1.05288
29	28	Vegfa	2.07464	1.63989
29	29	Vegfa	2.66362	2.22861
29	30	Vegfa	3.11365	2.67837
29	31	Vegfa	3.4424	3.00685
29	32	Vegfa	3.68359	3.24777
29	33	Vegfa	3.8646	3.42852
29	34	Vegfa	4.00535	3.569
29	35	Vegfa	4.11993	3.68331
29	36	Vegfa	4.21001	3.77312
29	37	Vegfa	4.28407	3.84691
29	38	Vegfa	4.34039	3.90297
29	39	Vegfa	4.38898	3.95128
29	40	Vegfa	4.42342	3.98546
30	1	Vegfa	0.410667	0.00392332
30	2	Vegfa	0.408916	0.00187526
30	3	Vegfa	0.408104	0.000766833
30	4	Vegfa	0.408467	0.000833423
30	5	Vegfa	0.409384	0.00145323
30	6	Vegfa	0.408333	0.000105288
30	7	Vegfa	0.40862	9.53159e-05
30	8	Vegfa	0.409444	0.000623008
30	9	Vegfa	0.408762	-0.000356254
30	10	Vegfa	0.407663	-0.00175138
30	11	Vegfa	0.407464	-0.00224707
30	12	Vegfa	0.409649	-0.000359377
30	13	Vegfa	0.410209	-9.55545e-05
30	14	Vegfa	0.410201	-0.000400658
30	15	Vegfa	0.40988	-0.00101812
30	16	Vegfa	0.41056	-0.000635298
30	17	Vegfa	0.410789	-0.000702937
30	18	Vegfa	0.41094	-0.000848509
30	19	Vegfa	0.412769	0.000682985
30	20	Vegfa	0.416238	0.00385507
30	21	Vegfa	0.423119	0.0104395
30	22	Vegfa	0.436459	0.023483
30	23	Vegfa	0.459724	0.0464507
30	24	Vegfa	0.508221	0.0946512
30	25	Vegfa	0.604754	0.190888
30	26	Vegfa	0.77953	0.365367
30	27	Vegfa	1.08369	0.669232
30	28	Vegfa	1.55852	1.14376
30	29	Vegfa	2.16689	1.75184
30	30	Vegfa	2.74405	2.3287
30	31	Vegfa	3.18	2.76435
30	32	Vegfa	3.49964	3.08369
30	33	Vegfa	3.7356	3.31936
30	34	Vegfa	3.91568	3.49914
30	35	Vegfa	4.05695	3.64012
30	36	Vegfa	4.16005	3.74291
30	37	Vegfa	4.24787	3.83044
30	38	Vegfa	4.32128	3.90355
30	39	Vegfa	4.38267	3.96465
30	40	Vegfa	4.42595	4.00763
31	1	Vegfa	0.418744	0.00474494
31	2	Vegfa	0.418556	0.00452932
31	3	Vegfa	0.416429	0.00237473
31	4	Vegfa	0.416013	0.00193177
31	5	Vegfa	0.416052	0.00194253
31	6	Vegfa	0.414782	0.000645594
31	7	Vegfa	0.413955	-0.00020866
31	8	Vegfa	0.41403	-0.000161662
31	9	Vegfa	0.411824	-0.00239466
31	10	Vegfa	0.411393	-0.00285389
31	11	Vegfa	0.411995	-0.00227891
31	12	Vegfa	0.413007	-0.00129457
31	13	Vegfa	0.412976	-0.00135301
31	14	Vegfa	0.412988	-0.00136851
31	15	Vegfa	0.41319	-0.00119423
31	16	Vegfa	0.413382	-0.00102939
31	17	Vegfa	0.414536	9.71665e-05
31	18	Vegfa	0.415744	0.00127799
31	19	Vegfa	0.420361	0.0058677
31	20	Vegfa	0.425197	0.0106756
31	21	Vegfa	0.436566	0.0220178
31	22	Vegfa	0.458423	0.0438465
31	23	Vegfa	0.49881	0.0842066
31	24	Vegfa	0.577708	0.163077
31	25	Vegfa	0.730117	0.315458
31	26	Vegfa	0.996263	0.581577
31	27	Vegfa	1.42045	1.00574
31	28	Vegfa	1.99016	1.57542
31	29	Vegfa	2.57549	2.16072
31	30	Vegfa	3.03326	2.61846
31	31	Vegfa	3.37425	2.95942
31	32	Vegfa	3.6264	3.21154
31	33	Vegfa	3.81422	3.39934
31	34	Vegfa	3.96482	3.54991
31	35	Vegfa	4.08222	3.66728
31	36	Vegfa	4.17338	3.75842
31	37	Vegfa	4.24899	3.834
31	38	Vegfa	4.30909	3.89408
31	39	Vegfa	4.35768	3.94264
31	40	Vegfa	4.39768	3.98261
32	1	Vegfa	0.43352	0.00336006
32	2	Vegfa	0.435035	0.00494989
32	3	Vegfa	0.4321	0.00208934
32	4	Vegfa	0.431014	0.0010791
32	5	Vegfa	0.430652	0.000791981
32	6	Vegfa	0.430764	0.00097842
32	7	Vegfa	0.430279	0.000568575
32	8	Vegfa	0.429501	-0.000134823
32	9	Vegfa	0.427399	-0.0021615
32	10	Vegfa	0.427323	-0.00216261
32	11	Vegfa	0.42872	-0.000691213
32	12	Vegfa	0.428513	-0.000822943
32	13	Vegfa	0.428492	-0.000768945
32	14	Vegfa	0.427908	-0.0012786
32	15	Vegfa	0.42795	-0.00116181
32	16	Vegfa	0.427787	-0.00124979
32	17	Vegfa	0.427753	-0.00120905
32	18	Vegfa	0.428518	-0.000368629
32	19	Vegfa	0.43111	0.00229829
32	20	Vegfa	0.432941	0.0042042
32	21	Vegfa	0.436131	0.0074686
32	22	Vegfa	0.443936	0.0153485
32	23	Vegfa	0.460917	0.032405
32	24	Vegfa	0.492432	0.0639948
32	25	Vegfa	0.556875	0.128513
32	26	Vegfa	0.675772	0.247484
32	27	Vegfa	0.892084	0.463871
32	28	Vegfa	1.26161	0.833473
32	29	Vegfa	1.8111	1.38304
32	30	Vegfa	2.4532	2.02522
32	31	Vegfa	3.00697	2.57906
32	32	Vegfa	3.41306	2.98522
32	33	Vegfa	3.71477	3.28701
32	34	Vegfa	3.93805	3.51036
32	35	Vegfa	4.11713	3.68952
32	36	Vegfa	4.24618	3.81865
32	37	Vegfa	4.34945	3.92198
32	38	Vegfa	4.43543	4.00804
32	39	Vegfa	4.51044	4.08312
32	40	Vegfa	4.56226	4.13502
33	1	Vegfa	0.412621	0.00447008
33	2	Vegfa	0.410402	0.00212493
33	3	Vegfa	0.409762	0.00135913
33	4	Vegfa	0.409934	0.00140472
33	5	Vegfa	0.409947	0.00129213
33	6	Vegfa	0.409459	0.000678493
33	7	Vegfa	0.409201	0.000294577
33	8	Vegfa	0.408605	-0.000427596
33	9	Vegfa	0.407843	-0.00131565
33	10	Vegfa	0.407568	-0.00171688
33	11	Vegfa	0.408063	-0.00134769
33	12	Vegfa	0.408163	-0.00137338
33	13	Vegfa	0.409372	-0.000290072
33	14	Vegfa	0.409216	-0.000571975
33	15	Vegfa	0.408687	-0.00122691
33	16	Vegfa	0.408655	-0.00138517
33	17	Vegfa	0.409331	-0.000834839
33	18	Vegfa	0.409786	-0.000506271
33	19	Vegfa	0.41267	0.00225202
33	20	Vegfa	0.414259	0.00371537
33	21	Vegfa	0.420103	0.00943336
33	22	Vegfa	0.429108	0.0183124
33	23	Vegfa	0.449691	0.0387691
33	24	Vegfa	0.488573	0.0775248
33	25	Vegfa	0.567777	0.156604
33	26	Vegfa	0.714453	0.303154
33	27	Vegfa	0.975524	0.564098
33	28	Vegfa	1.40646	0.99491
33	29	Vegfa	2.00851	1.59683
33	30	Vegfa	2.65427	2.24247
33	31	Vegfa	3.17183	2.7599
33	32	Vegfa	3.54745	3.1354
33	33	Vegfa	3.82454	3.41236
33	34	Vegfa	4.0329	3.6206
33	35	Vegfa	4.19187	3.77943
33	36	Vegfa	4.31408	3.90152
33	37	Vegfa	4.41356	4.00087
33	38	Vegfa	4.49417	4.08136
33	39	Vegfa	4.55723	4.14429
33	40	Vegfa	4.60203	4.18897
34	1	Vegfa	0.451458	0.00569617
34	2	Vegfa	0.451165	0.00519012
34	3	Vegfa	0.446823	0.000636657
34	4	Vegfa	0.446146	-0.000252675
34	5	Vegfa	0.447551	0.000939179
34	6	Vegfa	0.447323	0.000499565
34	7	Vegfa	0.447378	0.000342148
34	8	Vegfa	0.448872	0.00162344
34	9	Vegfa	0.446874	-0.000587447
34	10	Vegfa	0.445641	-0.0020325
34	11	Vegfa	0.447129	-0.000756606
34	12	Vegfa	0.447156	-0.000942424
34	13	Vegfa	0.448006	-0.000304536
34	14	Vegfa	0.448572	4.8621e-05
34	15	Vegfa	0.447948	-0.000787424
34	16	Vegfa	0.448238	-0.000709581
34	17	Vegfa	0.448107	-0.00105293
34	18	Vegfa	0.449776	0.000403624
34	19	Vegfa	0.449896	0.000311653
34	20	Vegfa	0.452418	0.00262124
34	21	Vegfa	0.457712	0.00770236
34	22	Vegfa	0.466625	0.0164032
34	23	Vegfa	0.484541	0.0341072
34	24	Vegfa	0.518606	0.0679599
34	25	Vegfa	0.587011	0.136152
34	26	Vegfa	0.714269	0.263198
34	27	Vegfa	0.944292	0.493008
34	28	Vegfa	1.33851	0.887016
34	29	Vegfa	1.91645	1.46474
34	30	Vegfa	2.576	2.12408
34	31	Vegfa	3.13729	2.68515
34	32	Vegfa	3.54307	3.09072
34	33	Vegfa	3.83829	3.38573
34	34	Vegfa	4.06452	3.61175
34	35	Vegfa	4.23722	3.78424
34	36	Vegfa	4.3676	3.9144
34	37	Vegfa	4.46957	4.01616
34	38	Vegfa	4.54752	4.0939
34	39	Vegfa	4.61799	4.16416
34	40	Vegfa	4.67028	4.21624
35	1	Vegfa	0.470052	0.00760308
35	2	Vegfa	0.469022	0.00687951
35	3	Vegfa	0.465957	0.0041217
35	4	Vegfa	0.464762	0.00323332
35	5	Vegfa	0.46238	0.00115801
35	6	Vegfa	0.460739	-0.000175462
35	7	Vegfa	0.45983	-0.000778033
35	8	Vegfa	0.459581	-0.000720542
35	9	Vegfa	0.457767	-0.00222723
35	10	Vegfa	0.457196	-0.0024916
35	11	Vegfa	0.45767	-0.0017106
35	12	Vegfa	0.456793	-0.00228039
35	13	Vegfa	0.456769	-0.00199768
35	14	Vegfa	0.457699	-0.000760969
35	15	Vegfa	0.457247	-0.000906402
35	16	Vegfa	0.456734	-0.00111219
35	17	Vegfa	0.456724	-0.000815411
35	18	Vegfa	0.457301	6.84387e-05
35	19	Vegfa	0.457058	0.000132665
35	20	Vegfa	0.458687	0.00206851
35	21	Vegfa	0.461506	0.00519385
35	22	Vegfa	0.466787	0.0107816
35	23	Vegfa	0.475922	0.0202238
35	24	Vegfa	0.493531	0.0381399
35	25	Vegfa	0.532785	0.0777005
35	26	Vegfa	0.607153	0.152375
35	27	Vegfa	0.74665	0.292178
35	28	Vegfa	1.00041	0.546249
35	29	Vegfa	1.42234	0.968484
35	30	Vegfa	2.02086	1.56731
35	31	Vegfa	2.68901	2.23576
35	32	Vegfa	3.23596	2.78302
35	33	Vegfa	3.63038	3.17775
35	34	Vegfa	3.92333	3.47101
35	35	Vegfa	4.14165	3.68964
35	36	Vegfa	4.30623	3.85452
35	37	Vegfa	4.43155	3.98014
35	38	Vegfa	4.53548	4.08438
35	39	Vegfa	4.62305	4.17226
35	40	Vegfa	4.68213	4.23165
36	1	Vegfa	0.460951	0.00165925
36	2	Vegfa	0.461492	0.00243145
36	3	Vegfa	0.460294	0.00146412
36	4	Vegfa	0.459162	0.000563454
36	5	Vegfa	0.458904	0.000537251
36	6	Vegfa	0.4588	0.000663934
36	7	Vegfa	0.457589	-0.000315675
36	8	Vegfa	0.457613	-6.06339e-05
36	9	Vegfa	0.457066	-0.000376784
36	10	Vegfa	0.456164	-0.00104696
36	11	Vegfa	0.455451	-0.00152934
36	12	Vegfa	0.455538	-0.00121085
36	13	Vegfa	0.456007	-0.000510505
36	14	Vegfa	0.455561	-0.000725714
36	15	Vegfa	0.455606	-0.000449573
36	16	Vegfa	0.455129	-0.000694913
36	17	Vegfa	0.455556	-3.72717e-05
36	18	Vegfa	0.456337	0.000975047
36	19	Vegfa	0.457885	0.00275442
36	20	Vegfa	0.461913	0.00701316
36	21	Vegfa	0.467715	0.0130468
36	22	Vegfa	0.480159	0.0257218
36	23	Vegfa	0.505574	0.0513679
36	24	Vegfa	0.554673	0.100698
36	25	Vegfa	0.653178	0.199434
36	26	Vegfa	0.832678	0.379165
36	27	Vegfa	1.14434	0.691056
36	28	Vegfa	1.62524	1.17219
36	29	Vegfa	2.2326	1.77978
36	30	Vegfa	2.78776	2.33517
36	31	Vegfa	3.20052	2.74816
36	32	Vegfa	3.49991	3.04778
36	33	Vegfa	3.72863	3.27674
36	34	Vegfa	3.89395	3.44229
36	35	Vegfa	4.01886	3.56743
36	36	Vegfa	4.11699	3.66579
36	37	Vegfa	4.20148	3.75051
36	38	Vegfa	4.26618	3.81544
36	39	Vegfa	4.32246	3.87195
36	40	Vegfa	4.36814	3.91786
37	1	Vegfa	0.435132	0.00575833
37	2	Vegfa	0.434988	0.00570525
37	3	Vegfa	0.430978	0.00178573
37	4	Vegfa	0.430023	0.000920805
37	5	Vegfa	0.429994	0.000981836
37	6	Vegfa	0.428971	4.95257e-05
37	7	Vegfa	0.428507	-0.0003242
37	8	Vegfa	0.429101	0.000359491
37	9	Vegfa	0.426559	-0.00209161
37	10	Vegfa	0.425934	-0.00262698
37	11	Vegfa	0.428032	-0.000438271
37	12	Vegfa	0.428124	-0.000256422
37	13	Vegfa	0.428019	-0.000271238
37	14	Vegfa	0.427936	-0.00026406
37	15	Vegfa	0.427278	-0.000831441
37	16	Vegfa	0.427613	-0.000406047
37	17	Vegfa	0.427891	-3.75759e-05
37	18	Vegfa	0.428428	0.000589431
37	19	Vegfa	0.430609	0.00286102
37	20	Vegfa	0.435132	0.007474
37	21	Vegfa	0.440915	0.0133467
37	22	Vegfa	0.453775	0.0262973
37	23	Vegfa	0.479758	0.0523705
37	24	Vegfa	0.530194	0.102897
37	25	Vegfa	0.63042	0.203213
37	26	Vegfa	0.813501	0.386384
37	27	Vegfa	1.12753	0.700507
37	28	Vegfa	1.61389	1.18695
37	29	Vegfa	2.22421	1.79736
37	30	Vegfa	2.79063	2.36387
37	31	Vegfa	3.21848	2.79182
37	32	Vegfa	3.53021	3.10363
37	33	Vegfa	3.76619	3.33971
37	34	Vegfa	3.94606	3.51967
37	35	Vegfa	4.08448	3.65818
37	36	Vegfa	4.19409	3.76787
37	37	Vegfa	4.28188	3.85576
37	38	Vegfa	4.35604	3.93001
37	39	Vegfa	4.4186	3.99265
37	40	Vegfa	4.45809	4.03224
38	1	Vegfa	0.540194	0.017725
38	2	Vegfa	0.534969	0.0135183
38	3	Vegfa	0.525511	0.00507792
38	4	Vegfa	0.522788	0.00337208
38	5	Vegfa	0.519022	0.000624522
38	6	Vegfa	0.516248	-0.00113181
38	7	Vegfa	0.515091	-0.0012716
38	8	Vegfa	0.513698	-0.00164653
38	9	Vegfa	0.510664	-0.00366286
38	10	Vegfa	0.510411	-0.00289904
38	11	Vegfa	0.511523	-0.000769149
38	12	Vegfa	0.511188	-8.64561e-05
38	13	Vegfa	0.509178	-0.00107824
38	14	Vegfa	0.507408	-0.00183124
38	15	Vegfa	0.507312	-0.000909713
38	16	Vegfa	0.507212	8.71581e-06
38	17	Vegfa	0.506527	0.000340873
38	18	Vegfa	0.505448	0.00027976
38	19	Vegfa	0.505002	0.00085123
38	20	Vegfa	0.507864	0.00473153
38	21	Vegfa	0.512058	0.00994293
38	22	Vegfa	0.520267	0.0191692
38	23	Vegfa	0.53773	0.0376503
38	24	Vegfa	0.569505	0.0704427
38	25	Vegfa	0.637229	0.139184
38	26	Vegfa	0.764652	0.267625
38	27	Vegfa	0.99513	0.499121
38	28	Vegfa	1.38066	0.885672
38	29	Vegfa	1.93713	1.44315
38	30	Vegfa	2.56601	2.07306
38	31	Vegfa	3.08957	2.59763
38	32	Vegfa	3.47036	2.97944
38	33	Vegfa	3.75122	3.26131
38	34	Vegfa	3.96822	3.47934
38	35	Vegfa	4.13372	3.64585
38	36	Vegfa	4.26246	3.77561
38	37	Vegfa	4.35929	3.87346
38	38	Vegfa	4.44071	3.9559
38	39	Vegfa	4.5058	4.022
38	40	Vegfa	4.55119	4.06841
39	1	Vegfa	0.433665	0.00268627
39	2	Vegfa	0.434639	0.00365804
39	3	Vegfa	0.432907	0.00192439
39	4	Vegfa	0.43205	0.00106484
39	5	Vegfa	0.43114	0.000152458
39	6	Vegfa	0.431125	0.000135393
39	7	Vegfa	0.431104	0.000112606
39	8	Vegfa	0.430985	-9.39333e-06
39	9	Vegfa	0.429971	-0.0010249
39	10	Vegfa	0.429828	-0.00117086
39	11	Vegfa	0.430555	-0.000445665
39	12	Vegfa	0.430913	-9.01711e-05
39	13	Vegfa	0.429986	-0.00101931
39	14	Vegfa	0.429619	-0.00138819
39	15	Vegfa	0.430322	-0.000687613
39	16	Vegfa	0.429881	-0.0011316
39	17	Vegfa	0.429495	-0.00151979
39	18	Vegfa	0.430206	-0.000810245
39	19	Vegfa	0.433057	0.00203765
39	20	Vegfa	0.434892	0.00387038
39	21	Vegfa	0.437338	0.00631439
39	22	Vegfa	0.445886	0.0148608
39	23	Vegfa	0.46249	0.0314621
39	24	Vegfa	0.493279	0.0622487
39	25	Vegfa	0.556844	0.125812
39	26	Vegfa	0.675664	0.24463
39	27	Vegfa	0.892627	0.46159
39	28	Vegfa	1.25952	0.82848
39	29	Vegfa	1.80267	1.37163
39	30	Vegfa	2.43318	2.00214
39	31	Vegfa	2.97312	2.54207
39	32	Vegfa	3.36962	2.93857
39	33	Vegfa	3.66651	3.23546
39	34	Vegfa	3.88947	3.45842
39	35	Vegfa	4.05503	3.62398
39	36	Vegfa	4.1849	3.75384
39	37	Vegfa	4.28908	3.85802
39	38	Vegfa	4.37221	3.94114
39	39	Vegfa	4.44168	4.01062
39	40	Vegfa	4.4895	4.05843
40	1	Vegfa	0.436261	0.00104045
40	2	Vegfa	0.437773	0.00260329
40	3	Vegfa	0.435922	0.00080327
40	4	Vegfa	0.435334	0.000266778
40	5	Vegfa	0.435981	0.00096464
40	6	Vegfa	0.436393	0.00142733
40	7	Vegfa	0.436269	0.0013543
40	8	Vegfa	0.435932	0.00106832
40	9	Vegfa	0.432776	-0.00203668
40	10	Vegfa	0.432168	-0.00259445
40	11	Vegfa	0.43305	-0.00166163
40	12	Vegfa	0.433053	-0.00160777
40	13	Vegfa	0.433695	-0.000914732
40	14	Vegfa	0.434482	-7.70977e-05
40	15	Vegfa	0.434151	-0.000356514
40	16	Vegfa	0.433743	-0.000713476
40	17	Vegfa	0.434299	-0.00010675
40	18	Vegfa	0.435356	0.00100077
40	19	Vegfa	0.437488	0.00318369
40	20	Vegfa	0.44092	0.00666702
40	21	Vegfa	0.448825	0.0146224
40	22	Vegfa	0.464817	0.0306656
40	23	Vegfa	0.496965	0.0628638
40	24	Vegfa	0.553332	0.119282
40	25	Vegfa	0.668798	0.234799
40	26	Vegfa	0.87861	0.444662
40	27	Vegfa	1.23041	0.796512
40	28	Vegfa	1.75698	1.32313
40	29	Vegfa	2.38797	1.95417
40	30	Vegfa	2.93528	2.50154
40	31	Vegfa	3.34153	2.90783
40	32	Vegfa	3.64236	3.20871
40	33	Vegfa	3.87104	3.43745
40	34	Vegfa	4.04301	3.60947
40	35	Vegfa	4.17879	3.7453
40	36	Vegfa	4.2767	3.84326
40	37	Vegfa	4.35882	3.92543
40	38	Vegfa	4.43045	3.99711
40	39	Vegfa	4.49404	4.06076
40	40	Vegfa	4.53524	4.102
41	1	Vegfa	0.40909	0.00495141
41	2	Vegfa	0.408687	0.00416308
41	3	Vegfa	0.406187	0.00127744
41	4	Vegfa	0.405541	0.000244992
41	5	Vegfa	0.4054	-0.00028117
41	6	Vegfa	0.406016	-5.03241e-05
41	7	Vegfa	0.407142	0.000689278
41	8	Vegfa	0.406922	8.34835e-05
41	9	Vegfa	0.40625	-0.000973905
41	10	Vegfa	0.406496	-0.00111359
41	11	Vegfa	0.408238	0.000242859
41	12	Vegfa	0.408777	0.000396041
41	13	Vegfa	0.408549	-0.000217115
41	14	Vegfa	0.408193	-0.000958539
41	15	Vegfa	0.409063	-0.00047491
41	16	Vegfa	0.408986	-0.000937384
41	17	Vegfa	0.408823	-0.00148557
41	18	Vegfa	0.410806	0.000111623
41	19	Vegfa	0.414527	0.0034468
41	20	Vegfa	0.420447	0.00898133
41	21	Vegfa	0.433647	0.0217952
41	22	Vegfa	0.459407	0.0471702
41	23	Vegfa	0.50997	0.0973473
41	24	Vegfa	0.605787	0.192778
41	25	Vegfa	0.786667	0.373273
41	26	Vegfa	1.0993	0.685522
41	27	Vegfa	1.5827	1.16854
41	28	Vegfa	2.20063	1.78608
41	29	Vegfa	2.78841	2.37347
41	30	Vegfa	3.23214	2.81682
41	31	Vegfa	3.56071	3.145
41	32	Vegfa	3.80649	3.3904
41	33	Vegfa	3.98992	3.57344
41	34	Vegfa	4.13082	3.71395
41	35	Vegfa	4.23999	3.82274
41	36	Vegfa	4.3322	3.91456
41	37	Vegfa	4.40651	3.98849
41	38	Vegfa	4.46251	4.04411
41	39	Vegfa	4.51222	4.09343
41	40	Vegfa	4.54645	4.12727
42	1	Vegfa	0.429091	0.00225062
42	2	Vegfa	0.429448	0.00273344
42	3	Vegfa	0.428104	0.0015141
42	4	Vegfa	0.427645	0.00118042
42	5	Vegfa	0.427384	0.00104446
42	6	Vegfa	0.4275	0.00128609
42	7	Vegfa	0.426849	0.00075962
42	8	Vegfa	0.425492	-0.000472595
42	9	Vegfa	0.423822	-0.00201738
42	10	Vegfa	0.423613	-0.00210125
42	11	Vegfa	0.424178	-0.00141109
42	12	Vegfa	0.42478	-0.000683596
42	13	Vegfa	0.424815	-0.000523893
42	14	Vegfa	0.424458	-0.000754899
42	15	Vegfa	0.424265	-0.000823363
42	16	Vegfa	0.423804	-0.00115891
42	17	Vegfa	0.423171	-0.00166663
42	18	Vegfa	0.424342	-0.000371106
42	19	Vegfa	0.426149	0.00156109
42	20	Vegfa	0.429101	0.00463895
42	21	Vegfa	0.43585	0.0115125
42	22	Vegfa	0.449235	0.0250228
42	23	Vegfa	0.474512	0.0504249
42	24	Vegfa	0.522354	0.0983915
42	25	Vegfa	0.618909	0.195072
42	26	Vegfa	0.797207	0.373495
42	27	Vegfa	1.10578	0.68219
42	28	Vegfa	1.58809	1.16463
42	29	Vegfa	2.20807	1.78473
42	30	Vegfa	2.80452	2.38131
42	31	Vegfa	3.25992	2.83684
42	32	Vegfa	3.59554	3.17258
42	33	Vegfa	3.84936	3.42652
42	34	Vegfa	4.0336	3.61089
42	35	Vegfa	4.18203	3.75945
42	36	Vegfa	4.29737	3.87491
42	37	Vegfa	4.39114	3.96881
42	38	Vegfa	4.465	4.04279
42	39	Vegfa	4.53039	4.1083
42	40	Vegfa	4.57907	4.15711
43	1	Vegfa	0.409124	0.00149454
43	2	Vegfa	0.407317	-0.000343682
43	3	Vegfa	0.406854	-0.000837042
43	4	Vegfa	0.407368	-0.000353898
43	5	Vegfa	0.406779	-0.000974305
43	6	Vegfa	0.406704	-0.00108009
43	7	Vegfa	0.408965	0.0011507
43	8	Vegfa	0.409737	0.00189121
43	9	Vegfa	0.408597	0.000719998
43	10	Vegfa	0.408181	0.00027304
43	11	Vegfa	0.409095	0.00115667
43	12	Vegfa	0.409106	0.00113648
43	13	Vegfa	0.407983	-1.72411e-05
43	14	Vegfa	0.407099	-0.000932691
43	15	Vegfa	0.406545	-0.0015171
43	16	Vegfa	0.406363	-0.00172981
43	17	Vegfa	0.407939	-0.00018451
43	18	Vegfa	0.409453	0.00129859
43	19	Vegfa	0.413687	0.00550154
43	20	Vegfa	0.421465	0.0132486
43	21	Vegfa	0.432114	0.0238665
43	22	Vegfa	0.452347	0.0440687
43	23	Vegfa	0.494589	0.0862796
43	24	Vegfa	0.577338	0.168998
43	25	Vegfa	0.734478	0.326106
43	26	Vegfa	1.00994	0.601535
43	27	Vegfa	1.45045	1.04201
43	28	Vegfa	2.04991	1.64145
43	29	Vegfa	2.66495	2.25646
43	30	Vegfa	3.1416	2.73307
43	31	Vegfa	3.49391	3.08535
43	32	Vegfa	3.75614	3.34755
43	33	Vegfa	3.95307	3.54445
43	34	Vegfa	4.10454	3.6959
43	35	Vegfa	4.22274	3.81406
43	36	Vegfa	4.31716	3.90845
43	37	Vegfa	4.39913	3.99038
43	38	Vegfa	4.46607	4.0573
43	39	Vegfa	4.52196	4.11315
43	40	Vegfa	4.55556	4.14672
44	1	Vegfa	0.419905	0.00193093
44	2	Vegfa	0.421969	0.00429625
44	3	Vegfa	0.421539	0.00416747
44	4	Vegfa	0.418149	0.00107846
44	5	Vegfa	0.41608	-0.000689204
44	6	Vegfa	0.415094	-0.00137385
44	7	Vegfa	0.416685	0.000518118
44	8	Vegfa	0.41602	0.000153785
44	9	Vegfa	0.41395	-0.00161439
44	10	Vegfa	0.413396	-0.00186809
44	11	Vegfa	0.413398	-0.0015648
44	12	Vegfa	0.413594	-0.00106793
44	13	Vegfa	0.413579	-0.000781352
44	14	Vegfa	0.41365	-0.000408972
44	15	Vegfa	0.413742	-1.6088e-05
44	16	Vegfa	0.413649	0.000191962
44	17	Vegfa	0.412813	-0.000342662
44	18	Vegfa	0.412292	-0.000563378
44	19	Vegfa	0.413899	0.0013451
44	20	Vegfa	0.415089	0.00283582
44	21	Vegfa	0.418253	0.00630159
44	22	Vegfa	0.426463	0.0148125
44	23	Vegfa	0.444822	0.0334725
44	24	Vegfa	0.47728	0.0662314
44	25	Vegfa	0.540922	0.130175
44	26	Vegfa	0.662059	0.251613
44	27	Vegfa	0.882655	0.47251
44	28	Vegfa	1.25547	0.845625
44	29	Vegfa	1.79723	1.38768
44	30	Vegfa	2.42122	2.01198
44	31	Vegfa	2.95342	2.54448
44	32	Vegfa	3.35046	2.94182
44	33	Vegfa	3.65018	3.24184
44	34	Vegfa	3.87096	3.46292
44	35	Vegfa	4.03773	3.62999
44	36	Vegfa	4.1732	3.76577
44	37	Vegfa	4.27547	3.86833
44	38	Vegfa	4.35943	3.95259
44	39	Vegfa	4.43696	4.03043
44	40	Vegfa	4.49286	4.08663
45	1	Vegfa	0.459419	0.00426892
45	2	Vegfa	0.456812	0.00159729
45	3	Vegfa	0.456021	0.000741587
45	4	Vegfa	0.456214	0.000870371
45	5	Vegfa	0.456335	0.000926317
45	6	Vegfa	0.456482	0.00100819
45	7	Vegfa	0.456774	0.00123538
45	8	Vegfa	0.456519	0.000915999
45	9	Vegfa	0.454618	-0.00104978
45	10	Vegfa	0.454069	-0.00166326
45	11	Vegfa	0.453855	-0.00194217
45	12	Vegfa	0.453974	-0.0018873
45	13	Vegfa	0.454373	-0.00155341
45	14	Vegfa	0.456128	0.000136953
45	15	Vegfa	0.455923	-0.000133049
45	16	Vegfa	0.455036	-0.00108397
45	17	Vegfa	0.454873	-0.00131195
45	18	Vegfa	0.454875	-0.00137513
45	19	Vegfa	0.457218	0.000903209
45	20	Vegfa	0.461641	0.00526201
45	21	Vegfa	0.467429	0.010985
45	22	Vegfa	0.479437	0.0229283
45	23	Vegfa	0.50679	0.0502171
45	24	Vegfa	0.558258	0.10162
45	25	Vegfa	0.661383	0.20468
45	26	Vegfa	0.849822	0.393055
45	27	Vegfa	1.17898	0.72215
45	28	Vegfa	1.69055	1.23366
45	29	Vegfa	2.33778	1.88082
45	30	Vegfa	2.93782	2.48079
45	31	Vegfa	3.39326	2.93617
45	32	Vegfa	3.72914	3.27198
45	33	Vegfa	3.98015	3.52293
45	34	Vegfa	4.16798	3.7107
45	35	Vegfa	4.31524	3.85789
45	36	Vegfa	4.43393	3.97651
45	37	Vegfa	4.5261	4.06862
45	38	Vegfa	4.60372	4.14618
45	39	Vegfa	4.67126	4.21365
45	40	Vegfa	4.71403	4.25636
46	1	Vegfa	0.450833	0.00452524
46	2	Vegfa	0.449961	0.00366138
46	3	Vegfa	0.447922	0.00163138
46	4	Vegfa	0.447428	0.00114553
46	5	Vegfa	0.447433	0.00115854
46	6	Vegfa	0.448083	0.00181769
46	7	Vegfa	0.44747	0.00121267
46	8	Vegfa	0.446422	0.000173505
46	9	Vegfa	0.444121	-0.0021192
46	10	Vegfa	0.443079	-0.00315204
46	11	Vegfa	0.444132	-0.00209118
46	12	Vegfa	0.444653	-0.00156101
46	13	Vegfa	0.444545	-0.00166032
46	14	Vegfa	0.445988	-0.000208815
46	15	Vegfa	0.44558	-0.000608119
46	16	Vegfa	0.445003	-0.00117697
46	17	Vegfa	0.445441	-0.000730214
46	18	Vegfa	0.446352	0.000188877
46	19	Vegfa	0.447997	0.00184245
46	20	Vegfa	0.450283	0.00413724
46	21	Vegfa	0.454406	0.00826822
46	22	Vegfa	0.464175	0.0180461
46	23	Vegfa	0.480988	0.0348682
46	24	Vegfa	0.515142	0.0690303
46	25	Vegfa	0.586718	0.140614
46	26	Vegfa	0.718047	0.271952
46	27	Vegfa	0.954869	0.508783
46	28	Vegfa	1.35739	0.911312
46	29	Vegfa	1.94334	1.49727
46	30	Vegfa	2.60867	2.16261
46	31	Vegfa	3.1706	2.72454
46	32	Vegfa	3.57803	3.13199
46	33	Vegfa	3.88103	3.435
46	34	Vegfa	4.10588	3.65985
46	35	Vegfa	4.28001	3.834
46	36	Vegfa	4.41162	3.96561
46	37	Vegfa	4.51454	4.06854
46	38	Vegfa	4.59643	4.15044
46	39	Vegfa	4.67197	4.22598
46	40	Vegfa	4.7166	4.27063
47	1	Vegfa	0.402047	0.000487625
47	2	Vegfa	0.404197	0.00277367
47	3	Vegfa	0.403627	0.00233877
47	4	Vegfa	0.403165	0.00201285
47	5	Vegfa	0.402867	0.00185091
47	6	Vegfa	0.400894	1.36586e-05
47	7	Vegfa	0.400973	0.000228744
47	8	Vegfa	0.40007	-0.000539022
47	9	Vegfa	0.397562	-0.00291075
47	10	Vegfa	0.397055	-0.00328179
47	11	Vegfa	0.399681	-0.000520509
47	12	Vegfa	0.400186	0.000120094
47	13	Vegfa	0.398707	-0.00122324
47	14	Vegfa	0.398305	-0.00148884
47	15	Vegfa	0.399201	-0.00045732
47	16	Vegfa	0.399384	-0.000138463
47	17	Vegfa	0.398589	-0.000797361
47	18	Vegfa	0.398732	-0.000519035
47	19	Vegfa	0.399309	0.000194017
47	20	Vegfa	0.399804	0.000824487
47	21	Vegfa	0.403136	0.00429279
47	22	Vegfa	0.409219	0.0105115
47	23	Vegfa	0.420499	0.0219275
47	24	Vegfa	0.442513	0.0440771
47	25	Vegfa	0.486653	0.0883527
47	26	Vegfa	0.569251	0.171087
47	27	Vegfa	0.725087	0.327058
47	28	Vegfa	1.00532	0.607425
47	29	Vegfa	1.45745	1.05969
47	30	Vegfa	2.07297	1.67534
47	31	Vegfa	2.73207	2.33458
47	32	Vegfa	3.25912	2.86177
47	33	Vegfa	3.62151	3.22429
47	34	Vegfa	3.87542	3.47834
47	35	Vegfa	4.05861	3.66167
47	36	Vegfa	4.19575	3.79894
47	37	Vegfa	4.30082	3.90415
47	38	Vegfa	4.38042	3.98389
47	39	Vegfa	4.44825	4.05185
47	40	Vegfa	4.49256	4.0963
48	1	Vegfa	0.429538	-0.000525617
48	2	Vegfa	0.432529	0.00238111
48	3	Vegfa	0.431077	0.000844789
48	4	Vegfa	0.430356	3.93982e-05
48	5	Vegfa	0.430865	0.000464367
48	6	Vegfa	0.431051	0.000565414
48	7	Vegfa	0.432632	0.00206231
48	8	Vegfa	0.431971	0.00131683
48	9	Vegfa	0.429515	-0.00122345
48	10	Vegfa	0.429063	-0.00175954
48	11	Vegfa	0.430311	-0.000595656
48	12	Vegfa	0.430076	-0.00091506
48	13	Vegfa	0.429236	-0.00183978
48	14	Vegfa	0.430177	-0.000982497
48	15	Vegfa	0.430286	-0.000958131
48	16	Vegfa	0.430653	-0.000675886
48	17	Vegfa	0.430601	-0.000812154
48	18	Vegfa	0.430816	-0.000681126
48	19	Vegfa	0.432898	0.00131603
48	20	Vegfa	0.4355	0.00383414
48	21	Vegfa	0.442544	0.0107942
48	22	Vegfa	0.454942	0.0231076
48	23	Vegfa	0.480574	0.0486555
48	24	Vegfa	0.529741	0.0977381
48	25	Vegfa	0.627755	0.195667
48	26	Vegfa	0.807243	0.375071
48	27	Vegfa	1.11692	0.684661
48	28	Vegfa	1.60224	1.1699
48	29	Vegfa	2.21742	1.78499
48	30	Vegfa	2.78403	2.35152
48	31	Vegfa	3.20728	2.77469
48	32	Vegfa	3.5196	3.08692
48	33	Vegfa	3.75098	3.31822
48	34	Vegfa	3.9186	3.48575
48	35	Vegfa	4.05355	3.62062
48	36	Vegfa	4.16083	3.72782
48	37	Vegfa	4.24401	3.81091
48	38	Vegfa	4.31405	3.88086
48	39	Vegfa	4.37295	3.93968
48	40	Vegfa	4.40785	3.97449
49	1	Plgf	0.471338	0.00795528
49	2	Plgf	0.469451	0.00605611
49	3	Plgf	0.465692	0.002286
49	4	Plgf	0.464828	0.00140944
49	5	Plgf	0.46397	0.000540149
49	6	Plgf	0.463997	0.000555181
49	7	Plgf	0.463942	0.00048781
49	8	Plgf	0.462858	-0.00060789
49	9	Plgf	0.461271	-0.00220644
49	10	Plgf	0.460961	-0.0025288
49	11	Plgf	0.462542	-0.000958955
49	12	Plgf	0.46256	-0.000952655
49	13	Plgf	0.463094	-0.000431192
49	14	Plgf	0.462954	-0.000583201
49	15	Plgf	0.463109	-0.000439572
49	16	Plgf	0.463279	-0.000281459
49	17	Plgf	0.46309	-0.000482553
49	18	Plgf	0.463375	-0.000208896
49	19	Plgf	0.464779	0.00118274
49	20	Plgf	0.466828	0.0032203
49	21	Plgf	0.471398	0.00777813
49	22	Plgf	0.478786	0.0151548
49	23	Plgf	0.493679	0.0300355
49	24	Plgf	0.521558	0.0579026
49	25	Plgf	0.58034	0.116673
49	26	Plgf	0.688618	0.224939
49	27	Plgf	0.885589	0.421899
49	28	Plgf	1.22498	0.761279
49	29	Plgf	1.72296	1.25924
49	30	Plgf	2.27369	1.80996
49	31	Plgf	2.74172	2.27798
49	32	Plgf	3.11998	2.65623
49	33	Plgf	3.42057	2.9568
49	34	Plgf	3.6457	3.18192
49	35	Plgf	3.81478	3.351
49	36	Plgf	3.93614	3.47234
[truncated: 1,884 more rows]

## Sheet: Multicomponent Data
Block Type	96-Well Block (0.2mL)
Calibration Background is expired	No
Calibration Background performed on	11-24-2020
Calibration Normalization FAM-ROX is expired	No
Calibration Normalization FAM-ROX performed on	11-24-2020
Calibration Normalization VIC-ROX is expired	No
Calibration Normalization VIC-ROX performed on	11-24-2020
Calibration Pure Dye CY3 is expired	Yes
Calibration Pure Dye CY3 performed on	03-26-2020
Calibration Pure Dye CY5 is expired	Yes
Calibration Pure Dye CY5 performed on	03-26-2020
Calibration Pure Dye FAM is expired	No
Calibration Pure Dye FAM performed on	11-24-2020
Calibration Pure Dye NED is expired	No
Calibration Pure Dye NED performed on	09-15-2020
Calibration Pure Dye ROX is expired	No
Calibration Pure Dye ROX performed on	11-24-2020
Calibration Pure Dye SYBR is expired	No
Calibration Pure Dye SYBR performed on	11-24-2020
Calibration Pure Dye TAMRA is expired	No
Calibration Pure Dye TAMRA performed on	11-24-2020
Calibration Pure Dye VIC is expired	No
Calibration Pure Dye VIC performed on	11-24-2020
Calibration ROI is expired	No
Calibration ROI performed on	11-24-2020
Calibration Uniformity is expired	No
Calibration Uniformity performed on	11-24-2020
Chemistry	SYBR_GREEN
Date Created	2021-06-07 15:16:00 PM EDT
Experiment Barcode
Experiment Comment
Experiment File Name	D:\Users\abi2\Desktop\2021-06-07 adipoqcre and adipoqcreprdm16 7 days sham and CNV choro Vegfa and plgf n1-3.eds
Experiment Name	2021-06-07 adipoqcre and adipoqcreprdm16 7 days sham and CNV choro Vegfa and plgf n1-3
Experiment Run End Time	2021-06-07 18:03:31 PM EDT
Experiment Type	Comparative Cт (ΔΔCт)
Instrument Name	278870006
Instrument Serial Number	278870006
Instrument Type	QuantStudio(TM) 7 Flex System
Passive Reference	ROX
Quantification Cycle Method	Ct
Signal Smoothing On	true
Stage/ Cycle where Analysis is performed	Stage 2, Step 2
User Name
Well	Well Position	Cycle	ROX	SYBR
1	A1	1	1.54545e+06	852160
2	A2	1	1.45252e+06	687647
3	A3	1	1.33134e+06	640558
4	A4	1	1.36254e+06	660096
5	A5	1	1304099	608109
6	A6	1	1.25276e+06	595527
7	A7	1	1.25143e+06	521777
8	A8	1	1.22668e+06	664538
9	A9	1	1.10947e+06	515461
10	A10	1	1.09087e+06	510969
11	A11	1	1.02815e+06	467229
12	A12	1	1.61849e+06	1.05523e+06
13	B1	1	1.54005e+06	790031
14	B2	1	1.46717e+06	718777
15	B3	1	1.43832e+06	671847
16	B4	1	1.41169e+06	681937
17	B5	1	1.30625e+06	590839
18	B6	1	1.29227e+06	572772
19	B7	1	1.29314e+06	556693
20	B8	1	1.21171e+06	539576
21	B9	1	1.23221e+06	592150
22	B10	1	1.13785e+06	503164
23	B11	1	1472359	721903
24	B12	1	2.41945e+06	1.3817e+06
25	C1	1	1.54027e+06	792653
26	C2	1	1.55348e+06	714087
27	C3	1	1.48394e+06	672046
28	C4	1	1.51764e+06	639438
29	C5	1	1.42428e+06	616577
30	C6	1	1.30501e+06	535924
31	C7	1	1.32749e+06	555879
32	C8	1	1.26155e+06	546908
33	C9	1	1.13363e+06	467761
34	C10	1	1.29462e+06	584465
35	C11	1	1.70549e+06	801667
36	C12	1	1.55365e+06	716156
37	D1	1	1.07222e+06	466558
38	D2	1	1.35546e+06	732208
39	D3	1	1.48492e+06	643958
40	D4	1	1524538	665096
41	D5	1	1494872	611537
42	D6	1	1.38762e+06	595417
43	D7	1	1.24653e+06	509985
44	D8	1	1.25098e+06	525292
45	D9	1	1.44566e+06	664165
46	D10	1	1.42438e+06	642159
47	D11	1	1.25261e+06	503607
48	D12	1	1.00184e+06	430327
49	E1	1	1.23065e+06	580051
50	E2	1	1.37829e+06	646247
51	E3	1	1320197	630271
52	E4	1	1.45959e+06	694051
53	E5	1	1.4147e+06	654463
54	E6	1	1.41995e+06	663605
55	E7	1	1.52222e+06	699780
56	E8	1	1.76519e+06	789890
57	E9	1	1.52067e+06	777790
58	E10	1	1.44559e+06	700059
59	E11	1	1.27558e+06	637547
60	E12	1	888838	375851
61	F1	1	1.43254e+06	752774
62	F2	1	1.50855e+06	749282
63	F3	1	1.38707e+06	646153
64	F4	1	1.2696e+06	606745
65	F5	1	1.33246e+06	607099
66	F6	1	1.48554e+06	697213
67	F7	1	1.45887e+06	722990
68	F8	1	1541954	679581
69	F9	1	1.47234e+06	713400
70	F10	1	1.3596e+06	653700
71	F11	1	1464397	907581
72	F12	1	1397533	757328
73	G1	1	1.82728e+06	883419
74	G2	1	1.29174e+06	479020
75	G3	1	1.27426e+06	542809
76	G4	1
77	G5	1
78	G6	1
79	G7	1
80	G8	1
81	G9	1
82	G10	1
83	G11	1
84	G12	1
85	H1	1
86	H2	1
87	H3	1
88	H4	1
89	H5	1
90	H6	1
91	H7	1
92	H8	1
93	H9	1
94	H10	1
95	H11	1
96	H12	1
1	A1	2	1.5609e+06	859257
2	A2	2	1.46266e+06	692428
3	A3	2	1340256	642382
4	A4	2	1.36819e+06	662798
5	A5	2	1.30964e+06	611136
6	A6	2	1.25827e+06	596519
7	A7	2	1.25674e+06	522361
8	A8	2	1.2327e+06	667329
9	A9	2	1.11764e+06	517910
10	A10	2	1.10097e+06	514185
11	A11	2	1.04088e+06	471735
12	A12	2	1629192	1070464
13	B1	2	1549927	793698
14	B2	2	1.47586e+06	721461
15	B3	2	1.44614e+06	675150
16	B4	2	1.41711e+06	684784
17	B5	2	1.31344e+06	593250
18	B6	2	1.29814e+06	575974
19	B7	2	1.30043e+06	559471
20	B8	2	1.21811e+06	542145
21	B9	2	1.23769e+06	592163
22	B10	2	1.14517e+06	503316
23	B11	2	1.48337e+06	727386
24	B12	2	2.43657e+06	1.39092e+06
25	C1	2	1.54857e+06	795591
26	C2	2	1561927	716956
27	C3	2	1.48987e+06	674428
28	C4	2	1.52333e+06	643822
29	C5	2	1427021	617506
30	C6	2	1310823	536016
31	C7	2	1.3316e+06	557347
32	C8	2	1.26262e+06	549282
33	C9	2	1.14016e+06	467922
34	C10	2	1.3014e+06	587144
35	C11	2	1.7145e+06	804138
36	C12	2	1.5645e+06	722006
37	D1	2	1.07745e+06	468677
38	D2	2	1363224	729283
39	D3	2	1.48987e+06	647556
40	D4	2	1529196	669440
41	D5	2	1.50302e+06	614264
42	D6	2	1.39008e+06	596969
43	D7	2	1.25255e+06	510186
44	D8	2	1.25498e+06	529564
45	D9	2	1.45422e+06	664306
46	D10	2	1434433	645439
47	D11	2	1259387	509041
48	D12	2	1.00577e+06	435026
49	E1	2	1.2371e+06	580758
50	E2	2	1385104	648598
51	E3	2	1.32767e+06	630334
52	E4	2	1.47331e+06	702625
53	E5	2	1.41956e+06	659945
54	E6	2	1.42624e+06	668363
55	E7	2	1.54042e+06	707534
56	E8	2	1.77294e+06	793175
57	E9	2	1.52783e+06	780988
58	E10	2	1.45115e+06	707186
59	E11	2	1.28083e+06	639787
60	E12	2	894099	380029
61	F1	2	1.4412e+06	756753
62	F2	2	1.52033e+06	753970
63	F3	2	1406460	654868
64	F4	2	1.27549e+06	610760
65	F5	2	1.33946e+06	610793
66	F6	2	1.49287e+06	700877
67	F7	2	1.46516e+06	728223
68	F8	2	1.54703e+06	683940
69	F9	2	1.48215e+06	713658
70	F10	2	1.36872e+06	653638
71	F11	2	1.46939e+06	910454
72	F12	2	1.4059e+06	762430
73	G1	2	1.83889e+06	886205
74	G2	2	1303158	482376
75	G3	2	1.28227e+06	545273
76	G4	2
77	G5	2
78	G6	2
79	G7	2
80	G8	2
81	G9	2
82	G10	2
83	G11	2
84	G12	2
85	H1	2
86	H2	2
87	H3	2
88	H4	2
89	H5	2
90	H6	2
91	H7	2
92	H8	2
93	H9	2
94	H10	2
95	H11	2
96	H12	2
1	A1	3	1.5862e+06	871396
2	A2	3	1.478e+06	698174
3	A3	3	1.35127e+06	643781
4	A4	3	1.3732e+06	660884
5	A5	3	1.3151e+06	610815
6	A6	3	1264914	596388
7	A7	3	1.26463e+06	521396
8	A8	3	1.24111e+06	667543
9	A9	3	1.13099e+06	524614
10	A10	3	1.11457e+06	516715
11	A11	3	1.0535e+06	471921
12	A12	3	1.64526e+06	1.08466e+06
13	B1	3	1.56747e+06	793279
14	B2	3	1.48873e+06	721451
15	B3	3	1.45536e+06	677522
16	B4	3	1.42323e+06	688389
17	B5	3	1.32301e+06	597094
18	B6	3	1.30418e+06	577508
19	B7	3	1.30969e+06	556808
20	B8	3	1.22786e+06	542786
21	B9	3	1.24223e+06	592303
22	B10	3	1.15328e+06	504904
23	B11	3	1.50229e+06	733372
24	B12	3	2.46545e+06	1.39244e+06
25	C1	3	1.55777e+06	797313
26	C2	3	1.57428e+06	718228
27	C3	3	1.49678e+06	672507
28	C4	3	1531265	641791
29	C5	3	1.42699e+06	613282
30	C6	3	1.31578e+06	536975
31	C7	3	1.33349e+06	555304
32	C8	3	1.26482e+06	546530
33	C9	3	1.14607e+06	469616
34	C10	3	1.30876e+06	584786
35	C11	3	1727401	804895
36	C12	3	1.58018e+06	727348
37	D1	3	1.08492e+06	467576
38	D2	3	1372364	721193
39	D3	3	1.49464e+06	647042
40	D4	3	1.53276e+06	668163
41	D5	3	1.50577e+06	611625
42	D6	3	1.38813e+06	594265
43	D7	3	1.25445e+06	510377
44	D8	3	1263115	532452
45	D9	3	1.45996e+06	665773
46	D10	3	1.44639e+06	647869
47	D11	3	1.26828e+06	511911
48	D12	3	1.01024e+06	435493
49	E1	3	1.24521e+06	579883
50	E2	3	1.39178e+06	647401
51	E3	3	1.33523e+06	630999
52	E4	3	1.48596e+06	703448
53	E5	3	1.42547e+06	661875
54	E6	3	1.42916e+06	669022
55	E7	3	1.55102e+06	708401
56	E8	3	1.77478e+06	804128
57	E9	3	1.53502e+06	788534
58	E10	3	1458455	709980
59	E11	3	1.28847e+06	640379
60	E12	3	902098	380054
61	F1	3	1.4543e+06	758776
62	F2	3	1.53621e+06	759597
63	F3	3	1.41995e+06	657480
64	F4	3	1.28695e+06	612039
65	F5	3	1.34922e+06	612532
66	F6	3	1.50295e+06	700332
67	F7	3	1.46886e+06	729836
68	F8	3	1.54879e+06	688128
69	F9	3	1.49359e+06	716363
70	F10	3	1380816	653286
71	F11	3	1475970	903024
72	F12	3	1419796	766299
73	G1	3	1.85946e+06	886546
74	G2	3	1.32106e+06	484565
75	G3	3	1.29526e+06	546160
76	G4	3
77	G5	3
78	G6	3
79	G7	3
80	G8	3
81	G9	3
82	G10	3
83	G11	3
84	G12	3
85	H1	3
86	H2	3
87	H3	3
88	H4	3
89	H5	3
90	H6	3
91	H7	3
92	H8	3
93	H9	3
94	H10	3
95	H11	3
96	H12	3
1	A1	4	1.60015e+06	875499
2	A2	4	1.4844e+06	699483
3	A3	4	1.35424e+06	644156
4	A4	4	1.37462e+06	660675
5	A5	4	1.31651e+06	610732
6	A6	4	1.26671e+06	596875
7	A7	4	1.2663e+06	521894
8	A8	4	1.2433e+06	668152
9	A9	4	1.13427e+06	526582
10	A10	4	1119063	517503
11	A11	4	1.05935e+06	472100
12	A12	4	1.65039e+06	1.08979e+06
13	B1	4	1.57349e+06	793453
14	B2	4	1.49286e+06	721842
15	B3	4	1.45833e+06	678273
16	B4	4	1.4256e+06	689774
17	B5	4	1.32601e+06	598378
18	B6	4	1.3056e+06	577989
19	B7	4	1.31151e+06	556202
20	B8	4	1.22997e+06	543052
21	B9	4	1243172	593069
22	B10	4	1.15579e+06	505347
23	B11	4	1.51072e+06	734852
24	B12	4	2478015	1.39265e+06
25	C1	4	1560388	797850
26	C2	4	1.58837e+06	718885
27	C3	4	1.49864e+06	671826
28	C4	4	1.53324e+06	640651
29	C5	4	1.42718e+06	612516
30	C6	4	1.31695e+06	537932
31	C7	4	1.33372e+06	554844
32	C8	4	1.26619e+06	545747
33	C9	4	1147336	470332
34	C10	4	1.31061e+06	584726
35	C11	4	1738367	807927
36	C12	4	1.58653e+06	728475
37	D1	4	1.08716e+06	467502
38	D2	4	1374884	718772
39	D3	4	1.49563e+06	646185
40	D4	4	1.53351e+06	667588
41	D5	4	1.50691e+06	611113
42	D6	4	1.38862e+06	593836
43	D7	4	1.25549e+06	511448
44	D8	4	1.28159e+06	535895
45	D9	4	1.46144e+06	666730
46	D10	4	1.44908e+06	648361
47	D11	4	1.27027e+06	512130
48	D12	4	1.01177e+06	435419
49	E1	4	1.24749e+06	579868
50	E2	4	1.39344e+06	646748
51	E3	4	1.33706e+06	632061
52	E4	4	1488342	702634
53	E5	4	1.42655e+06	661742
54	E6	4	1.43006e+06	669075
55	E7	4	1.55302e+06	707535
56	E8	4	1.77567e+06	807417
57	E9	4	1.5376e+06	790876
58	E10	4	1461071	710148
59	E11	4	1.2914e+06	640151
60	E12	4	903986	379672
61	F1	4	1459112	759270
62	F2	4	1541839	761042
63	F3	4	1.42427e+06	657618
64	F4	4	1.2917e+06	611865
65	F5	4	1353830	613160
66	F6	4	1.50584e+06	700311
67	F7	4	1.47023e+06	729860
68	F8	4	1.55022e+06	689086
69	F9	4	1.49746e+06	717603
70	F10	4	1383860	653695
71	F11	4	1.48397e+06	903441
72	F12	4	1.42414e+06	766973
73	G1	4	1.86906e+06	886882
74	G2	4	1.32943e+06	485272
75	G3	4	1.30048e+06	546777
76	G4	4
77	G5	4
78	G6	4
79	G7	4
80	G8	4
81	G9	4
82	G10	4
83	G11	4
84	G12	4
85	H1	4
86	H2	4
87	H3	4
88	H4	4
89	H5	4
90	H6	4
91	H7	4
92	H8	4
93	H9	4
94	H10	4
95	H11	4
96	H12	4
1	A1	5	1.61755e+06	882149
2	A2	5	1.49575e+06	702914
3	A3	5	1.36233e+06	646469
4	A4	5	1.38045e+06	664061
5	A5	5	1.32191e+06	613425
6	A6	5	1.27246e+06	600347
7	A7	5	1270318	525629
8	A8	5	1.24907e+06	672961
9	A9	5	1.14056e+06	530661
10	A10	5	1.12567e+06	521342
11	A11	5	1.06745e+06	476122
12	A12	5	1.66319e+06	1.10042e+06
13	B1	5	1.58489e+06	798227
14	B2	5	1.50224e+06	725866
15	B3	5	1467093	681854
16	B4	5	1.43082e+06	694368
17	B5	5	1.33216e+06	602224
18	B6	5	1310054	581235
19	B7	5	1.31563e+06	558838
20	B8	5	1234272	546155
21	B9	5	1.24753e+06	596262
22	B10	5	1.16045e+06	506726
23	B11	5	1.52242e+06	739593
24	B12	5	2.49684e+06	1.3992e+06
25	C1	5	1.56876e+06	801422
26	C2	5	1.59818e+06	720610
27	C3	5	1.50435e+06	673111
28	C4	5	1.53839e+06	641590
29	C5	5	1.43076e+06	614298
30	C6	5	1.32183e+06	541134
31	C7	5	1.3366e+06	556094
32	C8	5	1.27091e+06	547319
33	C9	5	1.15184e+06	472191
34	C10	5	1.3164e+06	589156
35	C11	5	1.77626e+06	821309
36	C12	5	1.59606e+06	732438
37	D1	5	1.09336e+06	470137
38	D2	5	1.38222e+06	717402
39	D3	5	1.49933e+06	646422
40	D4	5	1.53733e+06	670248
41	D5	5	1.51465e+06	614040
42	D6	5	1.39501e+06	596206
43	D7	5	1.26311e+06	513804
44	D8	5	1.28923e+06	536423
45	D9	5	1.46809e+06	669941
46	D10	5	1.45582e+06	651382
47	D11	5	1.27585e+06	513997
48	D12	5	1.01739e+06	438358
49	E1	5	1254044	581839
50	E2	5	1.39891e+06	647371
51	E3	5	1.34298e+06	636283
52	E4	5	1.49329e+06	704894
53	E5	5	1.42955e+06	663085
54	E6	5	1.43598e+06	672613
55	E7	5	1.56336e+06	708927
56	E8	5	1.78446e+06	812455
57	E9	5	1.54745e+06	796416
58	E10	5	1.46956e+06	713334
59	E11	5	1.29682e+06	641046
60	E12	5	908256	381575
61	F1	5	1.46655e+06	762650
62	F2	5	1.55233e+06	765577
63	F3	5	1.4335e+06	661530
64	F4	5	1.2982e+06	613665
65	F5	5	1362081	617375
66	F6	5	1.51351e+06	704336
67	F7	5	1.47711e+06	732620
68	F8	5	1.55934e+06	692491
69	F9	5	1.50559e+06	721398
70	F10	5	1.39141e+06	656324
71	F11	5	1.51368e+06	914321
72	F12	5	1432698	769996
73	G1	5	1.88363e+06	890786
74	G2	5	1.34145e+06	488795
75	G3	5	1308707	550589
76	G4	5
77	G5	5
78	G6	5
79	G7	5
80	G8	5
81	G9	5
82	G10	5
83	G11	5
84	G12	5
85	H1	5
86	H2	5
87	H3	5
88	H4	5
89	H5	5
90	H6	5
91	H7	5
92	H8	5
93	H9	5
94	H10	5
95	H11	5
96	H12	5
1	A1	6	1.63253e+06	889902
2	A2	6	1.50636e+06	706034
3	A3	6	1369869	649635
4	A4	6	1.38659e+06	666247
5	A5	6	1.32825e+06	615753
6	A6	6	1.27899e+06	603485
7	A7	6	1.27724e+06	527883
8	A8	6	1.25566e+06	676275
9	A9	6	1147033	534828
10	A10	6	1.13405e+06	525372
11	A11	6	1.07542e+06	478179
12	A12	6	1.67255e+06	1.11253e+06
13	B1	6	1.59375e+06	803125
14	B2	6	1.5099e+06	728595
15	B3	6	1.47311e+06	684402
16	B4	6	1.43585e+06	697029
17	B5	6	1.33961e+06	605411
18	B6	6	1.31439e+06	583722
19	B7	6	1.32152e+06	561188
20	B8	6	1.24054e+06	549725
21	B9	6	1.25372e+06	598168
22	B10	6	1.16634e+06	510415
23	B11	6	1.53087e+06	744626
24	B12	6	2.51312e+06	1.40548e+06
25	C1	6	1.57742e+06	805620
26	C2	6	1.6047e+06	722747
27	C3	6	1.50951e+06	674873
28	C4	6	1.54392e+06	643404
29	C5	6	1.43421e+06	614970
30	C6	6	1.32737e+06	542007
31	C7	6	1.34112e+06	556271
32	C8	6	1.27347e+06	548567
33	C9	6	1.15676e+06	473646
34	C10	6	1.32264e+06	591649
35	C11	6	1.7902e+06	824816
36	C12	6	1.60451e+06	736147
37	D1	6	1.09878e+06	471343
38	D2	6	1.38899e+06	717062
39	D3	6	1.50429e+06	648537
40	D4	6	1.54221e+06	673011
41	D5	6	1.51856e+06	616562
42	D6	6	1399565	598315
43	D7	6	1.26976e+06	516418
44	D8	6	1.29386e+06	537075
45	D9	6	1.47381e+06	672768
46	D10	6	1.4638e+06	655904
47	D11	6	1.28434e+06	514883
48	D12	6	1.02312e+06	441019
49	E1	6	1.25998e+06	584628
50	E2	6	1.40329e+06	648830
51	E3	6	1.3491e+06	638909
52	E4	6	1.49985e+06	708277
53	E5	6	1.43468e+06	663647
54	E6	6	1.44155e+06	676149
55	E7	6	1.57297e+06	711893
56	E8	6	1.79502e+06	815051
57	E9	6	1.5576e+06	803078
58	E10	6	1.47747e+06	715944
59	E11	6	1.3023e+06	643810
60	E12	6	913334	383803
61	F1	6	1.47447e+06	766011
62	F2	6	1563695	770648
63	F3	6	1.44261e+06	663851
64	F4	6	1.3059e+06	617526
65	F5	6	1.36974e+06	621414
66	F6	6	1.52709e+06	711908
67	F7	6	1.48275e+06	735776
68	F8	6	1.56801e+06	695918
69	F9	6	1.5153e+06	726258
70	F10	6	1.4065e+06	662283
71	F11	6	1.52371e+06	917816
72	F12	6	1.44142e+06	773211
73	G1	6	1.89515e+06	894973
74	G2	6	1.35255e+06	491330
75	G3	6	1.31489e+06	552939
76	G4	6
77	G5	6
78	G6	6
79	G7	6
80	G8	6
81	G9	6
82	G10	6
83	G11	6
84	G12	6
85	H1	6
86	H2	6
87	H3	6
88	H4	6
89	H5	6
90	H6	6
91	H7	6
92	H8	6
93	H9	6
94	H10	6
95	H11	6
96	H12	6
1	A1	7	1.64172e+06	895464
2	A2	7	1.51194e+06	709436
3	A3	7	1.37418e+06	651877
4	A4	7	1389482	668441
5	A5	7	1.33115e+06	617209
6	A6	7	1282456	606587
7	A7	7	1.2808e+06	529095
8	A8	7	1258289	679874
9	A9	7	1.15227e+06	536772
10	A10	7	1.13884e+06	527936
11	A11	7	1079371	479511
12	A12	7	1.67865e+06	1.12022e+06
13	B1	7	1.60021e+06	805675
14	B2	7	1.51473e+06	731192
15	B3	7	1.47774e+06	686070
16	B4	7	1.43878e+06	698856
17	B5	7	1.34343e+06	607543
18	B6	7	1318556	585611
19	B7	7	1.32493e+06	562862
20	B8	7	1.24554e+06	552208
21	B9	7	1.25728e+06	601491
22	B10	7	1.17082e+06	513656
23	B11	7	1.53489e+06	747438
24	B12	7	2.52352e+06	1.40872e+06
25	C1	7	1.58247e+06	807942
26	C2	7	1.60863e+06	724051
27	C3	7	1.5108e+06	676331
28	C4	7	1545412	644910
29	C5	7	1.4358e+06	616750
30	C6	7	1.32978e+06	543375
31	C7	7	1344251	556460
32	C8	7	1.27564e+06	548881
33	C9	7	1.16084e+06	475016
34	C10	7	1.32688e+06	593617
35	C11	7	1800295	827830
36	C12	7	1.61289e+06	738042
37	D1	7	1.10163e+06	472057
38	D2	7	1.39318e+06	717613
39	D3	7	1.50707e+06	649703
40	D4	7	1.54394e+06	673572
41	D5	7	1.51997e+06	618843
42	D6	7	1.40313e+06	598923
43	D7	7	1.27367e+06	520888
44	D8	7	1.29662e+06	540284
45	D9	7	1.47963e+06	675856
46	D10	7	1.47051e+06	658010
47	D11	7	1.28789e+06	516409
48	D12	7	1.02649e+06	444092
49	E1	7	1.26364e+06	586257
50	E2	7	1404386	651160
51	E3	7	1.35303e+06	641278
52	E4	7	1.50336e+06	710226
53	E5	7	1.43783e+06	666116
54	E6	7	1.44599e+06	678510
55	E7	7	1.57516e+06	715311
56	E8	7	1.80383e+06	818316
57	E9	7	1.56421e+06	808627
58	E10	7	1.48286e+06	717306
59	E11	7	1.30715e+06	645922
60	E12	7	916904	384749
61	F1	7	1.47974e+06	769720
62	F2	7	1.57296e+06	773833
63	F3	7	1.44986e+06	666889
64	F4	7	1.31169e+06	620151
65	F5	7	1376514	624361
66	F6	7	1.55926e+06	727223
67	F7	7	1.48905e+06	737861
68	F8	7	1.57416e+06	698938
69	F9	7	1.52131e+06	729131
70	F10	7	1439405	674600
71	F11	7	1.52998e+06	921971
72	F12	7	1.44824e+06	775667
73	G1	7	1.90479e+06	898347
74	G2	7	1.35959e+06	494175
75	G3	7	1.31903e+06	555636
76	G4	7
77	G5	7
78	G6	7
79	G7	7
80	G8	7
81	G9	7
82	G10	7
83	G11	7
84	G12	7
85	H1	7
86	H2	7
87	H3	7
88	H4	7
89	H5	7
90	H6	7
91	H7	7
92	H8	7
93	H9	7
94	H10	7
95	H11	7
96	H12	7
1	A1	8	1.65134e+06	900754
2	A2	8	1518945	713291
3	A3	8	1.37911e+06	654086
4	A4	8	1.39265e+06	671144
5	A5	8	1.33534e+06	619370
6	A6	8	1.28655e+06	607816
7	A7	8	1.28354e+06	531016
8	A8	8	1.26182e+06	682481
9	A9	8	1.15722e+06	538632
10	A10	8	1.14306e+06	529447
11	A11	8	1.08323e+06	481135
12	A12	8	1.68573e+06	1.12949e+06
13	B1	8	1.60539e+06	809234
14	B2	8	1.52043e+06	732896
15	B3	8	1.48274e+06	688153
16	B4	8	1.44323e+06	700962
17	B5	8	1.34726e+06	609021
18	B6	8	1.32232e+06	587424
19	B7	8	1.32981e+06	563323
20	B8	8	1248952	552868
21	B9	8	1.26171e+06	603542
22	B10	8	1.17537e+06	514969
23	B11	8	1.54183e+06	748560
24	B12	8	2.5315e+06	1.41184e+06
25	C1	8	1.58636e+06	811189
26	C2	8	1.61379e+06	726344
27	C3	8	1514075	676125
28	C4	8	1.54869e+06	646594
29	C5	8	1.43741e+06	618088
30	C6	8	1.33082e+06	544898
31	C7	8	1.34523e+06	556966
32	C8	8	1.27848e+06	549108
33	C9	8	1.16471e+06	475907
34	C10	8	1.33008e+06	597034
35	C11	8	1.80876e+06	831270
36	C12	8	1619869	741273
37	D1	8	1.10493e+06	474125
38	D2	8	1.39734e+06	717812
39	D3	8	1.50926e+06	650468
40	D4	8	1.54561e+06	673782
41	D5	8	1.52098e+06	618918
42	D6	8	1404939	597790
43	D7	8	1.27631e+06	522951
44	D8	8	1301847	541594
45	D9	8	1.48392e+06	677436
46	D10	8	1.4767e+06	659231
47	D11	8	1.29311e+06	517334
48	D12	8	1.02953e+06	444727
49	E1	8	1.26883e+06	587289
50	E2	8	1.40812e+06	652736
51	E3	8	1.35631e+06	643022
52	E4	8	1.50598e+06	711808
53	E5	8	1.441e+06	669677
54	E6	8	1.44815e+06	678484
55	E7	8	1580250	718338
56	E8	8	1.81073e+06	819933
57	E9	8	1.57084e+06	811913
58	E10	8	1.48865e+06	720599
59	E11	8	1311989	646583
60	E12	8	920837	384522
61	F1	8	1.48528e+06	771102
62	F2	8	1.57962e+06	777529
63	F3	8	1.45615e+06	669749
64	F4	8	1.31774e+06	622919
65	F5	8	1.38238e+06	625681
66	F6	8	1.57519e+06	734446
67	F7	8	1.49257e+06	739116
68	F8	8	1.58079e+06	700574
69	F9	8	1.52921e+06	729483
70	F10	8	1.4502e+06	677374
71	F11	8	1.53719e+06	921696
72	F12	8	1.4528e+06	777208
73	G1	8	1914999	900974
74	G2	8	1.36693e+06	496290
75	G3	8	1.32422e+06	557076
76	G4	8
77	G5	8
78	G6	8
79	G7	8
80	G8	8
81	G9	8
82	G10	8
83	G11	8
84	G12	8
85	H1	8
86	H2	8
87	H3	8
88	H4	8
89	H5	8
90	H6	8
91	H7	8
92	H8	8
93	H9	8
94	H10	8
95	H11	8
96	H12	8
1	A1	9	1.66155e+06	903660
2	A2	9	1.52417e+06	714378
3	A3	9	1.38355e+06	652998
4	A4	9	1.39731e+06	669498
5	A5	9	1338355	620211
6	A6	9	1.29032e+06	608084
7	A7	9	1.28752e+06	531968
8	A8	9	1.26637e+06	681451
9	A9	9	1.16093e+06	538145
10	A10	9	1.14948e+06	530022
11	A11	9	1.08714e+06	480673
12	A12	9	1.69087e+06	1.13303e+06
13	B1	9	1.61179e+06	808425
14	B2	9	1.52642e+06	732264
15	B3	9	1.4852e+06	688605
16	B4	9	1.44657e+06	701242
17	B5	9	1349223	608842
18	B6	9	1324532	585991
19	B7	9	1.33298e+06	562303
20	B8	9	1.25323e+06	552278
21	B9	9	1.2643e+06	602111
22	B10	9	1.17886e+06	515583
23	B11	9	1.5479e+06	748250
24	B12	9	2.53989e+06	1.41361e+06
25	C1	9	1.59006e+06	811137
26	C2	9	1618728	724361
27	C3	9	1.51581e+06	674358
28	C4	9	1.54989e+06	645208
29	C5	9	1.43883e+06	616399
30	C6	9	1.33219e+06	544549
31	C7	9	1.34743e+06	554902
32	C8	9	1.28034e+06	547215
33	C9	9	1.16648e+06	475742
34	C10	9	1.33342e+06	595870
35	C11	9	1816239	831414
36	C12	9	1.62505e+06	742754
37	D1	9	1.10767e+06	472487
38	D2	9	1.40094e+06	715408
39	D3	9	1.51066e+06	649540
40	D4	9	1.5484e+06	670111
41	D5	9	1.52119e+06	617984
42	D6	9	1.40412e+06	595096
43	D7	9	1.27974e+06	522899
44	D8	9	1.30423e+06	539889
45	D9	9	1.48768e+06	676326
46	D10	9	1.48117e+06	657820
47	D11	9	1296401	515400
48	D12	9	1.03342e+06	443869
49	E1	9	1.27289e+06	587146
50	E2	9	1.41162e+06	651259
51	E3	9	1.36034e+06	642171
52	E4	9	1.51013e+06	710048
53	E5	9	1.44326e+06	667909
54	E6	9	1.4516e+06	677899
55	E7	9	1.58598e+06	715774
56	E8	9	1.81596e+06	818801
57	E9	9	1576019	815233
58	E10	9	1.49336e+06	721589
59	E11	9	1.31597e+06	645082
60	E12	9	923314	384149
61	F1	9	1.48871e+06	771123
62	F2	9	1.58438e+06	778303
63	F3	9	1.46036e+06	669877
64	F4	9	1.32177e+06	623507
65	F5	9	1.386e+06	626535
66	F6	9	1.58075e+06	735661
67	F7	9	1.49546e+06	738110
68	F8	9	1.58461e+06	699640
69	F9	9	1.53504e+06	729814
70	F10	9	1.45592e+06	678264
71	F11	9	1.54342e+06	917933
72	F12	9	1.45689e+06	777064
73	G1	9	1924257	901043
74	G2	9	1.37352e+06	497842
75	G3	9	1.32939e+06	557106
76	G4	9
77	G5	9
78	G6	9
79	G7	9
80	G8	9
81	G9	9
82	G10	9
83	G11	9
84	G12	9
85	H1	9
86	H2	9
87	H3	9
88	H4	9
89	H5	9
90	H6	9
91	H7	9
92	H8	9
93	H9	9
94	H10	9
95	H11	9
96	H12	9
1	A1	10	1.66576e+06	905873
2	A2	10	1.52755e+06	714310
3	A3	10	1.38543e+06	653275
4	A4	10	1.3981e+06	669643
5	A5	10	1.33878e+06	620534
6	A6	10	1.29151e+06	608647
7	A7	10	1.28994e+06	532587
8	A8	10	1.26811e+06	681659
9	A9	10	1.16321e+06	538254
10	A10	10	1151780	530251
11	A11	10	1.08961e+06	480647
12	A12	10	1.69206e+06	1.13424e+06
13	B1	10	1.61525e+06	808739
14	B2	10	1.52764e+06	732186
15	B3	10	1.48607e+06	688740
16	B4	10	1447011	701368
17	B5	10	1.3511e+06	608816
18	B6	10	1.325e+06	586133
19	B7	10	1.33304e+06	562245
20	B8	10	1.25432e+06	552170
21	B9	10	1.26521e+06	602254
22	B10	10	1179319	515835
23	B11	10	1.55173e+06	748649
24	B12	10	2544630	1414219
25	C1	10	1.59235e+06	810976
26	C2	10	1.62048e+06	724305
27	C3	10	1.5157e+06	674381
28	C4	10	1549935	644985
29	C5	10	1.43868e+06	615878
30	C6	10	1.33237e+06	543160
31	C7	10	1.34769e+06	554428
32	C8	10	1.28009e+06	547013
33	C9	10	1.16725e+06	475734
34	C10	10	1.3369e+06	595779
35	C11	10	1.8184e+06	831365
36	C12	10	1.62768e+06	742488
37	D1	10	1.10915e+06	472423
38	D2	10	1.40129e+06	715235
39	D3	10	1.51065e+06	649321
40	D4	10	1.54864e+06	669274
41	D5	10	1.52085e+06	618220
42	D6	10	1404245	594856
43	D7	10	1.28086e+06	522824
44	D8	10	1.30428e+06	539184
45	D9	10	1.48821e+06	675751
46	D10	10	1.48431e+06	657666
47	D11	10	1.29802e+06	515385
48	D12	10	1.0342e+06	443736
49	E1	10	1.27462e+06	587550
50	E2	10	1.4117e+06	650913
51	E3	10	1.3618e+06	641893
52	E4	10	1.51055e+06	709597
53	E5	10	1.44434e+06	667226
54	E6	10	1.45286e+06	677593
55	E7	10	1.58837e+06	715108
56	E8	10	1.81786e+06	818793
57	E9	10	1.57868e+06	817619
58	E10	10	1.49643e+06	721480
59	E11	10	1.31805e+06	644588
60	E12	10	924690	384242
61	F1	10	1.49105e+06	771693
62	F2	10	1.58805e+06	778654
63	F3	10	1.46248e+06	669347
64	F4	10	1.32371e+06	623618
65	F5	10	1388012	626756
66	F6	10	1.58394e+06	736159
67	F7	10	1.49631e+06	738380
68	F8	10	1.58594e+06	699510
69	F9	10	1.53852e+06	730033
70	F10	10	1.45933e+06	678780
71	F11	10	1544921	917177
72	F12	10	1.46024e+06	776870
73	G1	10	1.92701e+06	901438
74	G2	10	1.37644e+06	497873
75	G3	10	1.3308e+06	557145
76	G4	10
77	G5	10
78	G6	10
79	G7	10
80	G8	10
81	G9	10
82	G10	10
83	G11	10
84	G12	10
85	H1	10
86	H2	10
87	H3	10
88	H4	10
89	H5	10
90	H6	10
91	H7	10
92	H8	10
93	H9	10
94	H10	10
95	H11	10
96	H12	10
1	A1	11	1.67079e+06	909412
2	A2	11	1.52974e+06	716133
3	A3	11	1387916	657790
4	A4	11	1.39933e+06	673736
5	A5	11	1.34041e+06	623104
6	A6	11	1.29161e+06	612327
7	A7	11	1290612	535703
8	A8	11	1.27009e+06	685927
9	A9	11	1163838	541815
10	A10	11	1.15204e+06	532491
11	A11	11	1.09174e+06	482827
12	A12	11	1.69559e+06	1.14066e+06
13	B1	11	1.61765e+06	813693
14	B2	11	1.53128e+06	734558
15	B3	11	1.48804e+06	691325
16	B4	11	1.44721e+06	704240
17	B5	11	1.35202e+06	611114
18	B6	11	1.32603e+06	590254
19	B7	11	1.33309e+06	564635
20	B8	11	1.25536e+06	554140
21	B9	11	1.26502e+06	605654
22	B10	11	1180329	517560
23	B11	11	1.55333e+06	753302
24	B12	11	2.54859e+06	1.41903e+06
25	C1	11	1.59438e+06	813353
26	C2	11	1.62154e+06	727789
27	C3	11	1.5167e+06	676918
28	C4	11	1.55153e+06	647088
29	C5	11	1438547	616980
30	C6	11	1.33366e+06	543418
31	C7	11	1348295	555491
32	C8	11	1.27997e+06	548749
33	C9	11	1.16864e+06	476878
34	C10	11	1.33906e+06	598732
35	C11	11	1821319	833563
36	C12	11	1.63112e+06	742896
37	D1	11	1.11102e+06	475552
38	D2	11	1.40267e+06	717496
39	D3	11	1.51179e+06	650908
40	D4	11	1.54889e+06	670748
41	D5	11	1.52135e+06	621072
42	D6	11	1.40702e+06	596825
43	D7	11	1.28115e+06	524112
44	D8	11	1.30603e+06	539912
45	D9	11	1.48997e+06	676231
46	D10	11	1.48723e+06	660527
47	D11	11	1.29889e+06	519140
48	D12	11	1.03522e+06	445467
49	E1	11	1.27662e+06	590491
50	E2	11	1.41199e+06	652392
51	E3	11	1361938	643329
52	E4	11	1.51147e+06	711815
53	E5	11	1.44466e+06	669091
54	E6	11	1.4533e+06	679137
55	E7	11	1.58807e+06	717302
56	E8	11	1.82155e+06	822063
57	E9	11	1.58049e+06	820312
58	E10	11	1.49978e+06	722672
59	E11	11	1.32006e+06	645494
60	E12	11	925212	386107
61	F1	11	1.49327e+06	776005
62	F2	11	1.59279e+06	782493
63	F3	11	1.46504e+06	670180
64	F4	11	1.32598e+06	625656
65	F5	11	1.39105e+06	628738
66	F6	11	1.58638e+06	739777
67	F7	11	1.4965e+06	742086
68	F8	11	1.58867e+06	702051
69	F9	11	1.5416e+06	732542
70	F10	11	1.4624e+06	681994
71	F11	11	1.54738e+06	919331
72	F12	11	1.46353e+06	779053
73	G1	11	1931185	905776
74	G2	11	1.38001e+06	498749
75	G3	11	1333533	559084
76	G4	11
77	G5	11
78	G6	11
79	G7	11
80	G8	11
81	G9	11
82	G10	11
83	G11	11
84	G12	11
85	H1	11
86	H2	11
87	H3	11
88	H4	11
89	H5	11
90	H6	11
91	H7	11
92	H8	11
93	H9	11
94	H10	11
95	H11	11
96	H12	11
1	A1	12	1.67709e+06	913518
2	A2	12	1.53367e+06	719698
3	A3	12	1.39078e+06	661194
4	A4	12	1401121	675543
5	A5	12	1.34154e+06	625524
6	A6	12	1.2935e+06	614903
7	A7	12	1.29101e+06	537044
8	A8	12	1.27168e+06	688733
9	A9	12	1.16612e+06	545547
10	A10	12	1.15425e+06	533672
11	A11	12	1.09299e+06	484055
12	A12	12	1.69905e+06	1.14659e+06
13	B1	12	1.62399e+06	816843
14	B2	12	1.53656e+06	736849
15	B3	12	1490634	694489
16	B4	12	1.44816e+06	707981
17	B5	12	1.35313e+06	614195
18	B6	12	1.32752e+06	592954
19	B7	12	1.33267e+06	567703
20	B8	12	1256406	556842
21	B9	12	1266153	607232
22	B10	12	1.18213e+06	519036
23	B11	12	1.55679e+06	757431
24	B12	12	2.55592e+06	1.42614e+06
25	C1	12	1.59738e+06	816776
26	C2	12	1.62393e+06	728402
27	C3	12	1.519e+06	677567
28	C4	12	1.55196e+06	648002
29	C5	12	1.43976e+06	619279
30	C6	12	1334003	546473
31	C7	12	1.34943e+06	557322
32	C8	12	1.28132e+06	549065
33	C9	12	1.16997e+06	477537
34	C10	12	1.34194e+06	600057
35	C11	12	1.82656e+06	834362
36	C12	12	1.63581e+06	745172
37	D1	12	1.11468e+06	477223
38	D2	12	1.40501e+06	718223
39	D3	12	1513669	652260
40	D4	12	1549498	671014
41	D5	12	1521574	621984
42	D6	12	1.40673e+06	597551
43	D7	12	1.2827e+06	524761
44	D8	12	1.30817e+06	541050
45	D9	12	1.49272e+06	677656
46	D10	12	1.49023e+06	662634
47	D11	12	1.30169e+06	520916
48	D12	12	1.03692e+06	445956
49	E1	12	1279608	591896
50	E2	12	1.4146e+06	653149
51	E3	12	1.36421e+06	644738
52	E4	12	1.51363e+06	712890
53	E5	12	1.44567e+06	671649
54	E6	12	1.45598e+06	682984
55	E7	12	1.58822e+06	717644
56	E8	12	1.82604e+06	823288
57	E9	12	1.5851e+06	824458
58	E10	12	1.50365e+06	723714
59	E11	12	1.32267e+06	646875
60	E12	12	926094	386795
61	F1	12	1.49693e+06	778544
62	F2	12	1.59653e+06	785577
63	F3	12	1.46903e+06	673470
64	F4	12	1.32938e+06	626899
65	F5	12	1.39406e+06	630655
66	F6	12	1.58808e+06	740530
67	F7	12	1.49811e+06	742815
68	F8	12	1.59424e+06	703594
69	F9	12	1545475	736431
70	F10	12	1.46597e+06	685246
71	F11	12	1.54835e+06	921161
72	F12	12	1466284	783182
73	G1	12	1936908	910117
74	G2	12	1.38342e+06	501296
75	G3	12	1.33587e+06	560939
76	G4	12
77	G5	12
78	G6	12
79	G7	12
80	G8	12
81	G9	12
82	G10	12
83	G11	12
84	G12	12
85	H1	12
86	H2	12
87	H3	12
88	H4	12
89	H5	12
90	H6	12
91	H7	12
92	H8	12
93	H9	12
94	H10	12
95	H11	12
96	H12	12
1	A1	13	1.67929e+06	915893
2	A2	13	1.53481e+06	722873
3	A3	13	1.39166e+06	662413
4	A4	13	1.40287e+06	678094
5	A5	13	1.34258e+06	627464
6	A6	13	1.29409e+06	616035
7	A7	13	1.2916e+06	538162
8	A8	13	1.27156e+06	689614
9	A9	13	1.16758e+06	547967
10	A10	13	1.15545e+06	534158
11	A11	13	1.0937e+06	485246
12	A12	13	1.70003e+06	1.15101e+06
13	B1	13	1.62553e+06	817930
14	B2	13	1.53741e+06	737254
15	B3	13	1.49075e+06	695584
16	B4	13	1.4484e+06	709606
17	B5	13	1.35377e+06	617434
18	B6	13	1.32797e+06	594794
19	B7	13	1.33343e+06	569473
20	B8	13	1.25671e+06	558265
21	B9	13	1.2683e+06	610216
22	B10	13	1.18275e+06	521640
23	B11	13	1.55831e+06	758208
24	B12	13	2.55844e+06	1.42993e+06
25	C1	13	1.59957e+06	817159
26	C2	13	1.62491e+06	728535
27	C3	13	1.52001e+06	677366
28	C4	13	1.55324e+06	648002
29	C5	13	1.44016e+06	618996
30	C6	13	1.33384e+06	547152
31	C7	13	1349410	557274
32	C8	13	1.28174e+06	549218
33	C9	13	1.17037e+06	479118
34	C10	13	1.34208e+06	601259
35	C11	13	1.82734e+06	834672
36	C12	13	1.63794e+06	746912
37	D1	13	1.11557e+06	477485
38	D2	13	1.40586e+06	715835
39	D3	13	1.51376e+06	650898
40	D4	13	1.54916e+06	671863
41	D5	13	1.52146e+06	621593
42	D6	13	1.40615e+06	597352
43	D7	13	1.28283e+06	523372
44	D8	13	1.30796e+06	540946
45	D9	13	1494113	678884
46	D10	13	1492152	663329
47	D11	13	1.30399e+06	519911
48	D12	13	1038902	445934
49	E1	13	1.28049e+06	592988
50	E2	13	1.41537e+06	652127
51	E3	13	1.36545e+06	644883
52	E4	13	1.51376e+06	711357
53	E5	13	1.44606e+06	671859
54	E6	13	1.45637e+06	683413
55	E7	13	1.58818e+06	717072
56	E8	13	1.82697e+06	823407
57	E9	13	1.58627e+06	827048
58	E10	13	1505815	724413
59	E11	13	1.32489e+06	647490
60	E12	13	927848	386687
61	F1	13	1.49859e+06	778626
62	F2	13	1.59904e+06	785820
63	F3	13	1.47065e+06	675434
64	F4	13	1330692	627414
65	F5	13	1395353	631847
66	F6	13	1.5888e+06	741466
67	F7	13	1.49894e+06	743467
68	F8	13	1.59499e+06	703680
69	F9	13	1.54762e+06	738027
70	F10	13	1.46871e+06	686038
71	F11	13	1549195	920973
72	F12	13	1.46743e+06	783596
73	G1	13	1.93982e+06	910969
74	G2	13	1.38562e+06	502859
75	G3	13	1.33609e+06	561536
76	G4	13
77	G5	13
78	G6	13
79	G7	13
80	G8	13
81	G9	13
82	G10	13
83	G11	13
84	G12	13
85	H1	13
86	H2	13
87	H3	13
88	H4	13
89	H5	13
90	H6	13
91	H7	13
92	H8	13
93	H9	13
94	H10	13
95	H11	13
96	H12	13
1	A1	14	1683236	921607
2	A2	14	1.53758e+06	724508
3	A3	14	1.39207e+06	665471
4	A4	14	1.40383e+06	681545
5	A5	14	1.34421e+06	633263
6	A6	14	1.2958e+06	619408
7	A7	14	1.29336e+06	544124
8	A8	14	1.27232e+06	693167
9	A9	14	1.17024e+06	550412
10	A10	14	1.15744e+06	537922
11	A11	14	1.09717e+06	486130
12	A12	14	1.70507e+06	1.15903e+06
13	B1	14	1.62739e+06	821881
14	B2	14	1.53981e+06	739272
15	B3	14	1491872	698180
16	B4	14	1.45084e+06	711863
17	B5	14	1.35533e+06	623114
18	B6	14	1.32956e+06	598413
19	B7	14	1.33588e+06	572996
20	B8	14	1.25783e+06	559602
21	B9	14	1.2689e+06	613292
22	B10	14	1.18419e+06	523119
23	B11	14	1.56104e+06	759882
24	B12	14	2563761	1.43893e+06
25	C1	14	1.60192e+06	817398
26	C2	14	1.62738e+06	728690
27	C3	14	1.52087e+06	678023
28	C4	14	1554391	648732
29	C5	14	1.44019e+06	618825
30	C6	14	1.33525e+06	547720
31	C7	14	1.34936e+06	557267
32	C8	14	1.28382e+06	549357
33	C9	14	1.1718e+06	479519
34	C10	14	1.34286e+06	602368
35	C11	14	1.82955e+06	837385
36	C12	14	1.64106e+06	747602
37	D1	14	1.11704e+06	478021
38	D2	14	1.40983e+06	715357
39	D3	14	1514676	650734
40	D4	14	1.54954e+06	673248
41	D5	14	1.52301e+06	621682
42	D6	14	1.40619e+06	596870
43	D7	14	1.28482e+06	523048
44	D8	14	1.30822e+06	541144
45	D9	14	1.49624e+06	682479
46	D10	14	1.49397e+06	666295
47	D11	14	1.30473e+06	519682
48	D12	14	1.03977e+06	447287
49	E1	14	1.28219e+06	593595
50	E2	14	1417334	652065
51	E3	14	1.36622e+06	645562
52	E4	14	1.51506e+06	710842
53	E5	14	1.44832e+06	671296
54	E6	14	1.45739e+06	683234
55	E7	14	1.59101e+06	717015
56	E8	14	1.82974e+06	825183
57	E9	14	1.58729e+06	828814
58	E10	14	1.50828e+06	724970
59	E11	14	1.32534e+06	647748
60	E12	14	929482	387138
61	F1	14	1.5009e+06	779691
62	F2	14	1.60114e+06	786752
63	F3	14	1472998	675804
64	F4	14	1332219	627734
65	F5	14	1.39843e+06	632436
66	F6	14	1590750	743691
67	F7	14	1.50292e+06	743333
68	F8	14	1.59568e+06	704658
69	F9	14	1.54951e+06	738130
70	F10	14	1.47066e+06	686492
71	F11	14	1.55201e+06	921001
72	F12	14	1.46908e+06	783678
73	G1	14	1.94393e+06	912978
74	G2	14	1.38961e+06	503300
75	G3	14	1.33814e+06	561275
76	G4	14
77	G5	14
78	G6	14
79	G7	14
80	G8	14
81	G9	14
82	G10	14
83	G11	14
84	G12	14
85	H1	14
86	H2	14
87	H3	14
88	H4	14
89	H5	14
90	H6	14
91	H7	14
92	H8	14
93	H9	14
94	H10	14
95	H11	14
96	H12	14
1	A1	15	1.68971e+06	927244
2	A2	15	1.54122e+06	728168
3	A3	15	1.39575e+06	670622
4	A4	15	1.40499e+06	689084
5	A5	15	1.34711e+06	644133
6	A6	15	1.29796e+06	627080
7	A7	15	1.29614e+06	551256
8	A8	15	1.27416e+06	698350
9	A9	15	1.17294e+06	556672
10	A10	15	1.16065e+06	544070
11	A11	15	1099235	490780
12	A12	15	1.70978e+06	1.17274e+06
13	B1	15	1.63256e+06	829973
14	B2	15	1.54477e+06	743604
15	B3	15	1494414	704690
16	B4	15	1.45365e+06	721287
17	B5	15	1.35806e+06	632559
18	B6	15	1.33164e+06	606045
19	B7	15	1.33764e+06	581728
20	B8	15	1258472	562481
21	B9	15	1.26962e+06	617115
22	B10	15	1.18615e+06	527868
23	B11	15	1.5657e+06	764888
24	B12	15	2568562	1.45762e+06
25	C1	15	1.6036e+06	820356
26	C2	15	1629877	730034
27	C3	15	1.52228e+06	680475
28	C4	15	1.55586e+06	648813
29	C5	15	1.44183e+06	619706
30	C6	15	1.3368e+06	547929
31	C7	15	1.35101e+06	558224
32	C8	15	1.28611e+06	550392
33	C9	15	1.17427e+06	479910
34	C10	15	1.34544e+06	602688
35	C11	15	1.83205e+06	837701
36	C12	15	1.64455e+06	749266
37	D1	15	1119508	478341
38	D2	15	1.41185e+06	716248
39	D3	15	1.5168e+06	652714
40	D4	15	1.55234e+06	673949
41	D5	15	1.52429e+06	623532
42	D6	15	1.40594e+06	596492
43	D7	15	1.28966e+06	524306
44	D8	15	1.31066e+06	542276
45	D9	15	1.49922e+06	683530
46	D10	15	1.4978e+06	667392
47	D11	15	1.30654e+06	521570
48	D12	15	1.04145e+06	448120
49	E1	15	1.28525e+06	595213
50	E2	15	1.41872e+06	653763
51	E3	15	1.3678e+06	645933
52	E4	15	1.5163e+06	712500
53	E5	15	1.44883e+06	671032
54	E6	15	1.45875e+06	684439
55	E7	15	1.59321e+06	718794
56	E8	15	1831986	825477
57	E9	15	1590450	830942
58	E10	15	1.51141e+06	726211
59	E11	15	1.3274e+06	649555
60	E12	15	930533	386756
61	F1	15	1.50427e+06	782143
62	F2	15	1.60457e+06	788133
63	F3	15	1.47588e+06	676642
64	F4	15	1.33314e+06	629640
65	F5	15	1.40023e+06	634613
66	F6	15	1.59329e+06	746210
67	F7	15	1.50488e+06	743217
68	F8	15	1.59841e+06	704557
69	F9	15	1.55179e+06	739165
70	F10	15	1.47561e+06	689949
71	F11	15	1.55419e+06	923005
72	F12	15	1471734	785437
73	G1	15	1.94773e+06	914763
74	G2	15	1.39224e+06	504049
75	G3	15	1.3407e+06	561468
76	G4	15
77	G5	15
78	G6	15
79	G7	15
80	G8	15
81	G9	15
82	G10	15
83	G11	15
84	G12	15
85	H1	15
86	H2	15
87	H3	15
88	H4	15
89	H5	15
90	H6	15
91	H7	15
92	H8	15
93	H9	15
94	H10	15
95	H11	15
96	H12	15
1	A1	16	1.69293e+06	935764
2	A2	16	1.54352e+06	734672
3	A3	16	1.39802e+06	681316
4	A4	16	1405138	702084
5	A5	16	1.34799e+06	661362
6	A6	16	1299547	640217
7	A7	16	1296485	565451
8	A8	16	1.27446e+06	704582
9	A9	16	1.17411e+06	564812
10	A10	16	1.16074e+06	555104
11	A11	16	1.10085e+06	495927
12	A12	16	1.71152e+06	1.194e+06
13	B1	16	1.63587e+06	841437
14	B2	16	1.54617e+06	749341
15	B3	16	1495531	715085
16	B4	16	1453792	737627
17	B5	16	1.35869e+06	648900
18	B6	16	1.33306e+06	620741
19	B7	16	1.33847e+06	596179
20	B8	16	1.25902e+06	566693
21	B9	16	1.26986e+06	625780
22	B10	16	1.1875e+06	537402
23	B11	16	1568252	772431
24	B12	16	2.57055e+06	1.49008e+06
25	C1	16	1.60607e+06	821075
26	C2	16	1.63271e+06	730418
27	C3	16	1.52243e+06	681113
28	C4	16	1.55787e+06	648586
29	C5	16	1.44312e+06	620182
30	C6	16	1.33757e+06	549153
31	C7	16	1.35169e+06	558763
32	C8	16	1.28681e+06	550479
33	C9	16	1.17458e+06	479998
34	C10	16	1.34584e+06	603256
35	C11	16	1.8333e+06	837333
36	C12	16	1.64684e+06	749525
37	D1	16	1.12046e+06	479123
38	D2	16	1.41228e+06	716325
39	D3	16	1.51857e+06	652805
40	D4	16	1.55379e+06	673945
41	D5	16	1.52488e+06	623654
42	D6	16	1.40612e+06	595920
43	D7	16	1.29147e+06	524808
44	D8	16	1.313e+06	543123
45	D9	16	1.50142e+06	683202
46	D10	16	1.49968e+06	667363
47	D11	16	1.30746e+06	522178
48	D12	16	1.04276e+06	449067
49	E1	16	1.28645e+06	595984
50	E2	16	1.41964e+06	653625
51	E3	16	1.3677e+06	645951
52	E4	16	1.51695e+06	714412
53	E5	16	1.44927e+06	671527
54	E6	16	1460555	684644
55	E7	16	1593260	719203
56	E8	16	1.83464e+06	826526
57	E9	16	1.59416e+06	832379
58	E10	16	1.51272e+06	726447
59	E11	16	1327687	650110
60	E12	16	930626	386608
61	F1	16	1.50557e+06	782346
62	F2	16	1.60815e+06	789233
63	F3	16	1.47664e+06	677925
64	F4	16	1.33529e+06	630120
65	F5	16	1.40166e+06	635011
66	F6	16	1.59408e+06	747251
67	F7	16	1.50463e+06	744717
68	F8	16	1.60034e+06	704432
69	F9	16	1.55411e+06	739062
70	F10	16	1476488	691028
71	F11	16	1.55422e+06	923604
72	F12	16	1.4737e+06	785795
73	G1	16	1.95202e+06	915199
74	G2	16	1.39426e+06	503659
75	G3	16	1.34378e+06	561750
76	G4	16
77	G5	16
78	G6	16
79	G7	16
80	G8	16
81	G9	16
82	G10	16
83	G11	16
84	G12	16
85	H1	16
86	H2	16
87	H3	16
88	H4	16
89	H5	16
90	H6	16
91	H7	16
92	H8	16
93	H9	16
94	H10	16
95	H11	16
96	H12	16
1	A1	17	1.69358e+06	952172
2	A2	17	1.54385e+06	745829
3	A3	17	1.39841e+06	699527
4	A4	17	1.4068e+06	727834
5	A5	17	1.34797e+06	694543
6	A6	17	1.30043e+06	664510
7	A7	17	1.29745e+06	590074
8	A8	17	1.27636e+06	717610
9	A9	17	1.17529e+06	583120
10	A10	17	1.16106e+06	573777
11	A11	17	1.10087e+06	505466
12	A12	17	1712685	1.23222e+06
13	B1	17	1.63723e+06	862668
14	B2	17	1.54681e+06	758708
15	B3	17	1.49545e+06	733318
16	B4	17	1454220	766814
17	B5	17	1360339	681200
18	B6	17	1.33371e+06	646627
19	B7	17	1.33989e+06	624525
20	B8	17	1.26018e+06	577548
21	B9	17	1.27231e+06	641960
22	B10	17	1.18822e+06	554785
23	B11	17	1.56954e+06	786760
24	B12	17	2.57332e+06	1.55145e+06
25	C1	17	1.60627e+06	820753
26	C2	17	1.63291e+06	732039
27	C3	17	1.52298e+06	681407
28	C4	17	1.55755e+06	648879
29	C5	17	1.44311e+06	622548
30	C6	17	1.3373e+06	549350
31	C7	17	1.35219e+06	560530
32	C8	17	1.28652e+06	550313
33	C9	17	1.17486e+06	480906
34	C10	17	1.34728e+06	603727
35	C11	17	1.83321e+06	837273
36	C12	17	1648762	751103
37	D1	17	1.1211e+06	479708
38	D2	17	1.41324e+06	715846
39	D3	17	1.51907e+06	652434
40	D4	17	1.55226e+06	674146
41	D5	17	1.52613e+06	623917
42	D6	17	1408717	596129
43	D7	17	1.29137e+06	526801
44	D8	17	1.31319e+06	542103
45	D9	17	1.50135e+06	682923
46	D10	17	1.50109e+06	668650
47	D11	17	1.30944e+06	521929
48	D12	17	1.04457e+06	449792
49	E1	17	1287394	596179
50	E2	17	1.42049e+06	653186
51	E3	17	1.36807e+06	646206
52	E4	17	1.51727e+06	715121
53	E5	17	1.44995e+06	671711
54	E6	17	1.46151e+06	685664
55	E7	17	1.59487e+06	721193
56	E8	17	1.83657e+06	826419
57	E9	17	1.59604e+06	834247
58	E10	17	1.51469e+06	728126
59	E11	17	1.32877e+06	650065
60	E12	17	931211	387979
61	F1	17	1.50576e+06	782959
62	F2	17	1.60856e+06	789432
63	F3	17	1.47753e+06	678984
64	F4	17	1.33656e+06	631042
65	F5	17	1.40168e+06	635688
66	F6	17	1594570	747789
67	F7	17	1.50379e+06	745566
68	F8	17	1.60071e+06	706028
69	F9	17	1.55672e+06	739104
70	F10	17	1.47811e+06	690564
71	F11	17	1.55551e+06	923791
72	F12	17	1.47465e+06	786610
73	G1	17	1.95366e+06	916690
74	G2	17	1395278	503052
75	G3	17	1.34378e+06	560962
76	G4	17
77	G5	17
78	G6	17
79	G7	17
80	G8	17
81	G9	17
82	G10	17
83	G11	17
84	G12	17
85	H1	17
86	H2	17
87	H3	17
88	H4	17
89	H5	17
90	H6	17
91	H7	17
92	H8	17
93	H9	17
94	H10	17
95	H11	17
96	H12	17
1	A1	18	1.69577e+06	984765
2	A2	18	1.54536e+06	765886
3	A3	18	1.39873e+06	734664
4	A4	18	1.40764e+06	776889
5	A5	18	1.34991e+06	759249
6	A6	18	1.30184e+06	710864
7	A7	18	1.29751e+06	641913
8	A8	18	1.27748e+06	742474
9	A9	18	1.17624e+06	618169
10	A10	18	1.16295e+06	609726
11	A11	18	1.10221e+06	526579
12	A12	18	1.71406e+06	1.30602e+06
13	B1	18	1.63829e+06	904953
14	B2	18	1.54731e+06	776951
15	B3	18	1496451	771997
16	B4	18	1.45486e+06	822200
17	B5	18	1.36028e+06	745640
18	B6	18	1.33414e+06	696859
19	B7	18	1.34042e+06	678473
20	B8	18	1.26075e+06	599131
21	B9	18	1273761	672982
22	B10	18	1.1885e+06	587865
23	B11	18	1.56913e+06	813955
24	B12	18	2.5765e+06	1.6663e+06
25	C1	18	1.60664e+06	822107
26	C2	18	1.63355e+06	733398
27	C3	18	1.52406e+06	681627
28	C4	18	1.55717e+06	649660
29	C5	18	1.44274e+06	625859
30	C6	18	1.33763e+06	549684
31	C7	18	1.35206e+06	562113
32	C8	18	1.28719e+06	551584
33	C9	18	1.17556e+06	481728
34	C10	18	1.34812e+06	606354
35	C11	18	1.83372e+06	838560
36	C12	18	1.65048e+06	753175
37	D1	18	1.12106e+06	480295
38	D2	18	1.41397e+06	714689
39	D3	18	1.51889e+06	653436
40	D4	18	1.55196e+06	675655
41	D5	18	1.5259e+06	626850
42	D6	18	1.41e+06	598320
43	D7	18	1.29127e+06	528715
44	D8	18	1.3145e+06	541956
45	D9	18	1.50222e+06	683322
46	D10	18	1.50101e+06	669978
47	D11	18	1.31065e+06	522598
48	D12	18	1.04456e+06	450015
49	E1	18	1.2878e+06	596735
50	E2	18	1.42091e+06	653611
51	E3	18	1.36943e+06	646618
52	E4	18	1.51802e+06	715916
53	E5	18	1.44995e+06	674663
54	E6	18	1.46157e+06	687404
55	E7	18	1.59518e+06	724225
56	E8	18	1838342	826833
57	E9	18	1.59611e+06	836246
58	E10	18	1.51632e+06	730510
59	E11	18	1.32903e+06	650220
60	E12	18	931620	389459
61	F1	18	1.50662e+06	785118
62	F2	18	1.60908e+06	792174
63	F3	18	1.48004e+06	681095
64	F4	18	1.33733e+06	633696
65	F5	18	1.40316e+06	637713
66	F6	18	1.59395e+06	749044
67	F7	18	1.50336e+06	746889
68	F8	18	1602449	707568
69	F9	18	1.55847e+06	742296
70	F10	18	1.47804e+06	691959
71	F11	18	1.55573e+06	923848
72	F12	18	1474551	788608
73	G1	18	1.95565e+06	917063
74	G2	18	1.39616e+06	503291
75	G3	18	1.34384e+06	560751
76	G4	18
77	G5	18
78	G6	18
79	G7	18
80	G8	18
81	G9	18
82	G10	18
83	G11	18
84	G12	18
85	H1	18
86	H2	18
87	H3	18
88	H4	18
89	H5	18
90	H6	18
91	H7	18
92	H8	18
93	H9	18
94	H10	18
95	H11	18
96	H12	18
1	A1	19	1.69794e+06	1.05493e+06
2	A2	19	1547085	805869
3	A3	19	1401038	806835
4	A4	19	1.40937e+06	874969
5	A5	19	1.35125e+06	884233
6	A6	19	1.30247e+06	804284
7	A7	19	1.29817e+06	740569
8	A8	19	1.27813e+06	792687
9	A9	19	1.17771e+06	685266
10	A10	19	1.16526e+06	678503
11	A11	19	1.10382e+06	566990
12	A12	19	1.71689e+06	1.45217e+06
13	B1	19	1.64047e+06	990745
14	B2	19	1.54883e+06	814106
15	B3	19	1498166	847990
16	B4	19	1.4562e+06	930290
17	B5	19	1.36086e+06	870590
18	B6	19	1.33486e+06	796080
19	B7	19	1.34168e+06	785548
20	B8	19	1.26172e+06	640904
21	B9	19	1.27426e+06	732894
22	B10	19	1.18966e+06	656945
23	B11	19	1.57036e+06	871522
24	B12	19	2.57918e+06	1893788
25	C1	19	1.60776e+06	826954
26	C2	19	1.63434e+06	735430
27	C3	19	1.52492e+06	683842
28	C4	19	1.55852e+06	654551
29	C5	19	1.44302e+06	630126
30	C6	19	1.33965e+06	552965
31	C7	19	1.35169e+06	568198
32	C8	19	1289299	555830
33	C9	19	1.17616e+06	485366
34	C10	19	1349878	607305
35	C11	19	1.83759e+06	839885
36	C12	19	1.65344e+06	757087
37	D1	19	1.12271e+06	483449
38	D2	19	1.41627e+06	715221
39	D3	19	1.51867e+06	657668
40	D4	19	1.55385e+06	679790
41	D5	19	1525728	632455
42	D6	19	1.40959e+06	600694
43	D7	19	1.29074e+06	533964
44	D8	19	1.3147e+06	544152
45	D9	19	1.50415e+06	687722
46	D10	19	1.50149e+06	672661
47	D11	19	1.31193e+06	523863
48	D12	19	1.04474e+06	452263
49	E1	19	1290377	599740
50	E2	19	1.42284e+06	656343
51	E3	19	1.37081e+06	649346
52	E4	19	1.51981e+06	720982
53	E5	19	1451236	681653
54	E6	19	1.46137e+06	695196
55	E7	19	1.59469e+06	725973
56	E8	19	1838909	828302
57	E9	19	1597971	843041
58	E10	19	1.51667e+06	737733
59	E11	19	1.33135e+06	652363
60	E12	19	931703	391522
61	F1	19	1507929	789287
62	F2	19	1.61197e+06	796277
63	F3	19	1.48155e+06	683873
64	F4	19	1.33839e+06	637824
65	F5	19	1.40375e+06	641513
66	F6	19	1.59386e+06	756847
67	F7	19	1.5048e+06	749974
68	F8	19	1605217	711376
69	F9	19	1.55962e+06	747906
70	F10	19	1479459	699509
71	F11	19	1.55838e+06	926099
72	F12	19	1476381	793470
73	G1	19	1.95941e+06	918694
74	G2	19	1.3966e+06	505458
75	G3	19	1345042	562261
76	G4	19
77	G5	19
78	G6	19
79	G7	19
80	G8	19
81	G9	19
82	G10	19
83	G11	19
84	G12	19
85	H1	19
86	H2	19
87	H3	19
88	H4	19
89	H5	19
90	H6	19
91	H7	19
92	H8	19
93	H9	19
94	H10	19
95	H11	19
96	H12	19
1	A1	20	1.70033e+06	1.18292e+06
2	A2	20	1.54817e+06	883318
3	A3	20	1.40221e+06	942267
4	A4	20	1.41002e+06	1056263
5	A5	20	1.35269e+06	1.11521e+06
6	A6	20	1.30358e+06	979141
7	A7	20	1.29855e+06	923022
8	A8	20	1.27983e+06	887277
9	A9	20	1.17994e+06	811848
10	A10	20	1.16672e+06	807420
11	A11	20	1.10394e+06	641707
12	A12	20	1.71745e+06	1.72595e+06
13	B1	20	1640591	1.14818e+06
14	B2	20	1.55121e+06	881839
15	B3	20	1.49954e+06	992441
16	B4	20	1.45744e+06	1132805
17	B5	20	1.36171e+06	1.10225e+06
18	B6	20	1336093	983414
19	B7	20	1.34302e+06	985268
20	B8	20	1.26252e+06	721558
21	B9	20	1.27517e+06	849209
22	B10	20	1.1914e+06	781006
23	B11	20	1.57304e+06	977567
24	B12	20	2.58113e+06	2.31604e+06
25	C1	20	1609852	833260
26	C2	20	1.63579e+06	738220
27	C3	20	1.52614e+06	687582
28	C4	20	1.55878e+06	661663
29	C5	20	1.44352e+06	638064
30	C6	20	1.34038e+06	557915
31	C7	20	1.35195e+06	574844
32	C8	20	1.28931e+06	558194
33	C9	20	1.17893e+06	488381
34	C10	20	1.35101e+06	611223
35	C11	20	1839497	843754
36	C12	20	1.65462e+06	764289
37	D1	20	1.12342e+06	488837
38	D2	20	1416226	719251
39	D3	20	1518528	660395
40	D4	20	1.55244e+06	684501
41	D5	20	1.52592e+06	641569
42	D6	20	1.40901e+06	604610
43	D7	20	1291044	544130
44	D8	20	1.31482e+06	545768
45	D9	20	1.50553e+06	695017
46	D10	20	1503004	676777
47	D11	20	1.31321e+06	525024
48	D12	20	1.04588e+06	455480
49	E1	20	1.29115e+06	602744
50	E2	20	1.42217e+06	658419
51	E3	20	1.37072e+06	651835
52	E4	20	1.52007e+06	726104
53	E5	20	1.45135e+06	691178
54	E6	20	1.46261e+06	703344
55	E7	20	1.59558e+06	727676
56	E8	20	1.83998e+06	833570
57	E9	20	1.59917e+06	848726
58	E10	20	1.5176e+06	747214
59	E11	20	1.33273e+06	654707
60	E12	20	931766	394844
61	F1	20	1.50885e+06	795145
62	F2	20	1.6147e+06	800587
63	F3	20	1.483e+06	689781
64	F4	20	1.33814e+06	647041
65	F5	20	1.40496e+06	648350
66	F6	20	1.59515e+06	768550
67	F7	20	1.50581e+06	756804
68	F8	20	1.60501e+06	713621
69	F9	20	1.56143e+06	752785
70	F10	20	1.48033e+06	706795
71	F11	20	1.55986e+06	930405
72	F12	20	1.47801e+06	802939
73	G1	20	1.96079e+06	918876
74	G2	20	1.39793e+06	506960
75	G3	20	1345133	562930
76	G4	20
77	G5	20
78	G6	20
79	G7	20
80	G8	20
81	G9	20
82	G10	20
83	G11	20
84	G12	20
85	H1	20
86	H2	20
87	H3	20
88	H4	20
89	H5	20
90	H6	20
91	H7	20
92	H8	20
93	H9	20
94	H10	20
95	H11	20
96	H12	20
1	A1	21	1.7005e+06	1.42081e+06
2	A2	21	1548446	1.03243e+06
3	A3	21	1.40176e+06	1.19095e+06
4	A4	21	1.41045e+06	1386103
5	A5	21	1.3526e+06	1.52388e+06
6	A6	21	1303642	1.29455e+06
7	A7	21	1.29881e+06	1.25523e+06
8	A8	21	1.28082e+06	1.06756e+06
9	A9	21	1.18024e+06	1.04482e+06
10	A10	21	1.16763e+06	1.04366e+06
11	A11	21	1.10422e+06	783532
12	A12	21	1.71718e+06	2.20512e+06
13	B1	21	1.64036e+06	1.43867e+06
14	B2	21	1.55217e+06	1.01302e+06
15	B3	21	1.49963e+06	1.25901e+06
16	B4	21	1.45798e+06	1500504
17	B5	21	1.36186e+06	1.50942e+06
18	B6	21	1.33704e+06	1322199
19	B7	21	1.34304e+06	1.34091e+06
20	B8	21	1.26312e+06	871516
21	B9	21	1.27579e+06	1062334
22	B10	21	1.19136e+06	1.01092e+06
23	B11	21	1.57315e+06	1.17595e+06
24	B12	21	2.58158e+06	3.07086e+06
25	C1	21	1.60991e+06	843420
26	C2	21	1.63631e+06	745896
27	C3	21	1.52665e+06	694514
28	C4	21	1.55877e+06	675826
29	C5	21	1.44372e+06	655676
30	C6	21	1.34065e+06	567254
31	C7	21	1.35199e+06	590231
32	C8	21	1.28888e+06	562118
33	C9	21	1.17902e+06	495309
34	C10	21	1.35197e+06	618813
35	C11	21	1.83927e+06	848834
36	C12	21	1655250	774186
[truncated: 16,572 more rows]

## Sheet: Technical Analysis Result
Block Type	96-Well Block (0.2mL)
Calibration Background is expired	No
Calibration Background performed on	11-24-2020
Calibration Normalization FAM-ROX is expired	No
Calibration Normalization FAM-ROX performed on	11-24-2020
Calibration Normalization VIC-ROX is expired	No
Calibration Normalization VIC-ROX performed on	11-24-2020
Calibration Pure Dye CY3 is expired	Yes
Calibration Pure Dye CY3 performed on	03-26-2020
Calibration Pure Dye CY5 is expired	Yes
Calibration Pure Dye CY5 performed on	03-26-2020
Calibration Pure Dye FAM is expired	No
Calibration Pure Dye FAM performed on	11-24-2020
Calibration Pure Dye NED is expired	No
Calibration Pure Dye NED performed on	09-15-2020
Calibration Pure Dye ROX is expired	No
Calibration Pure Dye ROX performed on	11-24-2020
Calibration Pure Dye SYBR is expired	No
Calibration Pure Dye SYBR performed on	11-24-2020
Calibration Pure Dye TAMRA is expired	No
Calibration Pure Dye TAMRA performed on	11-24-2020
Calibration Pure Dye VIC is expired	No
Calibration Pure Dye VIC performed on	11-24-2020
Calibration ROI is expired	No
Calibration ROI performed on	11-24-2020
Calibration Uniformity is expired	No
Calibration Uniformity performed on	11-24-2020
Chemistry	SYBR_GREEN
Date Created	2021-06-07 15:16:00 PM EDT
Experiment Barcode
Experiment Comment
Experiment File Name	D:\Users\abi2\Desktop\2021-06-07 adipoqcre and adipoqcreprdm16 7 days sham and CNV choro Vegfa and plgf n1-3.eds
Experiment Name	2021-06-07 adipoqcre and adipoqcreprdm16 7 days sham and CNV choro Vegfa and plgf n1-3
Experiment Run End Time	2021-06-07 18:03:31 PM EDT
Experiment Type	Comparative Cт (ΔΔCт)
Instrument Name	278870006
Instrument Serial Number	278870006
Instrument Type	QuantStudio(TM) 7 Flex System
Passive Reference	ROX
Quantification Cycle Method	Ct
Signal Smoothing On	true
Stage/ Cycle where Analysis is performed	Stage 2, Step 2
User Name
Sample Name	Target Name	Task	RQ	RQ Min	RQ Max	Ct Mean	Delta Ct Mean	Delta Ct SE	Delta Delta Ct
adipoqcre sham 375	Bact	UNKNOWN				20.3363
adipoqcre sham 376	Bact	UNKNOWN				21.2363
adipoqcre sham 377	Bact	UNKNOWN				20.1561
adipoqcre cnv 474	Bact	UNKNOWN				19.6194
adipoqcre cnv 496	Bact	UNKNOWN				19.2383
adipoqcre cnv 497	Bact	UNKNOWN				19.6014
adipoqcreordm16 sham 469	Bact	UNKNOWN				19.4939
adipoqcreordm16 sham 470	Bact	UNKNOWN				20.6869
adipoqcreordm16 sham 519	Bact	UNKNOWN				20.1196
adipoqcreordm16 CNV 502	Bact	UNKNOWN				19.9374
adipoqcreordm16 CNV 503	Bact	UNKNOWN				20.6688
adipoqcreordm16 CNV 504	Bact	UNKNOWN				19.357
adipoqcre sham 375	Vegfa	UNKNOWN				25.7895	5.45319	0.195512
adipoqcre sham 376	Vegfa	UNKNOWN				26.3875	5.1512	0.0840463
adipoqcre sham 377	Vegfa	UNKNOWN				26.4172	6.26109	0.0918599
adipoqcre cnv 474	Vegfa	UNKNOWN				25.577	5.9576	0.0540874
adipoqcre cnv 496	Vegfa	UNKNOWN				24.9348	5.69651	0.0811198
adipoqcre cnv 497	Vegfa	UNKNOWN				25.8708	6.26935	0.0389281
adipoqcreordm16 sham 469	Vegfa	UNKNOWN				25.0748	5.58094	0.0464573
adipoqcreordm16 sham 470	Vegfa	UNKNOWN				26.4814	5.79455	0.121561
adipoqcreordm16 sham 519	Vegfa	UNKNOWN				25.973	5.85344	0.244839
adipoqcreordm16 CNV 502	Vegfa	UNKNOWN				26.375	6.43759	0.0668884
adipoqcreordm16 CNV 503	Vegfa	UNKNOWN				27.1334	6.46464	0.0960638
adipoqcreordm16 CNV 504	Vegfa	UNKNOWN				25.8379	6.48085	0.0755261
adipoqcre sham 375	Plgf	UNKNOWN	0.0228956	0.00498036	0.105256	26.2414	5.90512	0.511487	5.44878
adipoqcre sham 376	Plgf	UNKNOWN	0.0321364	0.00693682	0.14888	26.6523	5.41598	0.51407	4.95965
adipoqcre sham 377	Plgf	UNKNOWN	0.020564	0.00536441	0.07883	26.2161	6.06007	0.450565	5.60374
adipoqcre cnv 474	Plgf	UNKNOWN	0.0229009	0.00676678	0.0775037	25.5242	5.90479	0.408785	5.44845
adipoqcre cnv 496	Plgf	UNKNOWN	0.0200745	0.00987152	0.040823	25.3331	6.09483	0.237997	5.63849
adipoqcre cnv 497	Plgf	UNKNOWN	0.0320165	0.0278918	0.0367513	25.0228	5.42138	0.0462457	4.96504
adipoqcreordm16 sham 469	Plgf	UNKNOWN	0.0143028	0.00475327	0.0430376	26.0778	6.5839	0.369378	6.12756
adipoqcreordm16 sham 470	Plgf	UNKNOWN	0.0226818	0.0156861	0.0327974	26.6055	5.91866	0.123656	5.46232
adipoqcreordm16 sham 519	Plgf	UNKNOWN	0.023146	0.0139441	0.0384203	26.009	5.88943	0.16992	5.43309
adipoqcreordm16 CNV 502	Plgf	UNKNOWN	0.035076	0.0145073	0.0848071	25.2271	5.28971	0.296027	4.83337
adipoqcreordm16 CNV 503	Plgf	UNKNOWN	0.0168921	0.013949	0.0204563	27.0126	6.34384	0.0641915	5.8875
adipoqcreordm16 CNV 504	Plgf	UNKNOWN	0.0190558	0.00759404	0.0478168	25.527	6.16996	0.308482	5.71363
H2O	Bact	UNKNOWN				35.2676
H2O	Vegfa	UNKNOWN
H2O	Plgf	UNKNOWN	1			35.7239	0.456337		0
Analysis Type	Singleplex
Endogenous Control	Bact
RQ Min/Max Confidence Level	95.0
Reference Sample	H2O

## Sheet: BioGroup Analysis Result
Block Type	96-Well Block (0.2mL)
Calibration Background is expired	No
Calibration Background performed on	11-24-2020
Calibration Normalization FAM-ROX is expired	No
Calibration Normalization FAM-ROX performed on	11-24-2020
Calibration Normalization VIC-ROX is expired	No
Calibration Normalization VIC-ROX performed on	11-24-2020
Calibration Pure Dye CY3 is expired	Yes
Calibration Pure Dye CY3 performed on	03-26-2020
Calibration Pure Dye CY5 is expired	Yes
Calibration Pure Dye CY5 performed on	03-26-2020
Calibration Pure Dye FAM is expired	No
Calibration Pure Dye FAM performed on	11-24-2020
Calibration Pure Dye NED is expired	No
Calibration Pure Dye NED performed on	09-15-2020
Calibration Pure Dye ROX is expired	No
Calibration Pure Dye ROX performed on	11-24-2020
Calibration Pure Dye SYBR is expired	No
Calibration Pure Dye SYBR performed on	11-24-2020
Calibration Pure Dye TAMRA is expired	No
Calibration Pure Dye TAMRA performed on	11-24-2020
Calibration Pure Dye VIC is expired	No
Calibration Pure Dye VIC performed on	11-24-2020
Calibration ROI is expired	No
Calibration ROI performed on	11-24-2020
Calibration Uniformity is expired	No
Calibration Uniformity performed on	11-24-2020
Chemistry	SYBR_GREEN
Date Created	2021-06-07 15:16:00 PM EDT
Experiment Barcode
Experiment Comment
Experiment File Name	D:\Users\abi2\Desktop\2021-06-07 adipoqcre and adipoqcreprdm16 7 days sham and CNV choro Vegfa and plgf n1-3.eds
Experiment Name	2021-06-07 adipoqcre and adipoqcreprdm16 7 days sham and CNV choro Vegfa and plgf n1-3
Experiment Run End Time	2021-06-07 18:03:31 PM EDT
Experiment Type	Comparative Cт (ΔΔCт)
Instrument Name	278870006
Instrument Serial Number	278870006
Instrument Type	QuantStudio(TM) 7 Flex System
Passive Reference	ROX
Quantification Cycle Method	Ct
Signal Smoothing On	true
Stage/ Cycle where Analysis is performed	Stage 2, Step 2
User Name
Biogroup Name	Target Name	Task	RQ	RQ Min	RQ Max	Ct Mean	Delta Ct Mean	Delta Ct SE	Delta Delta Ct
Analysis Type	Singleplex
Endogenous Control	Bact
RQ Min/Max Confidence Level	95.0
Reference Biogroup Name

## Sheet: Results
Block Type	96-Well Block (0.2mL)
Calibration Background is expired	No
Calibration Background performed on	11-24-2020
Calibration Normalization FAM-ROX is expired	No
Calibration Normalization FAM-ROX performed on	11-24-2020
Calibration Normalization VIC-ROX is expired	No
Calibration Normalization VIC-ROX performed on	11-24-2020
Calibration Pure Dye CY3 is expired	Yes
Calibration Pure Dye CY3 performed on	03-26-2020
Calibration Pure Dye CY5 is expired	Yes
Calibration Pure Dye CY5 performed on	03-26-2020
Calibration Pure Dye FAM is expired	No
Calibration Pure Dye FAM performed on	11-24-2020
Calibration Pure Dye NED is expired	No
Calibration Pure Dye NED performed on	09-15-2020
Calibration Pure Dye ROX is expired	No
Calibration Pure Dye ROX performed on	11-24-2020
Calibration Pure Dye SYBR is expired	No
Calibration Pure Dye SYBR performed on	11-24-2020
Calibration Pure Dye TAMRA is expired	No
Calibration Pure Dye TAMRA performed on	11-24-2020
Calibration Pure Dye VIC is expired	No
Calibration Pure Dye VIC performed on	11-24-2020
Calibration ROI is expired	No
Calibration ROI performed on	11-24-2020
Calibration Uniformity is expired	No
Calibration Uniformity performed on	11-24-2020
Chemistry	SYBR_GREEN
Date Created	2021-06-07 15:16:00 PM EDT
Experiment Barcode
Experiment Comment
Experiment File Name	D:\Users\abi2\Desktop\2021-06-07 adipoqcre and adipoqcreprdm16 7 days sham and CNV choro Vegfa and plgf n1-3.eds
Experiment Name	2021-06-07 adipoqcre and adipoqcreprdm16 7 days sham and CNV choro Vegfa and plgf n1-3
Experiment Run End Time	2021-06-07 18:03:31 PM EDT
Experiment Type	Comparative Cт (ΔΔCт)
Instrument Name	278870006
Instrument Serial Number	278870006
Instrument Type	QuantStudio(TM) 7 Flex System
Passive Reference	ROX
Quantification Cycle Method	Ct
Signal Smoothing On	true
Stage/ Cycle where Analysis is performed	Stage 2, Step 2
User Name
Well	Well Position	Omit	Sample Name	Target Name	Task	Reporter	Quencher	Quantity	Quantity Mean	Quantity SD	RQ	RQ Min	RQ Max	CT	Ct Mean	Ct SD	Delta Ct	Delta Ct Mean	Delta Ct SE	Delta Delta Ct	Automatic Ct Threshold	Tm1	Ct Threshold	Tm2	Automatic Baseline	Tm3	Baseline Start	Baseline End	Comments	HIGHSD	NOAMP	EXPFAIL	MTP
1	A1	FALSE	adipoqcre sham 375	Bact	UNKNOWN	SYBR	None							20.5315	20.3363	0.276138					TRUE	81.2803	0.210345		TRUE		1	40		N	N	N	N
2	A2	FALSE	adipoqcre sham 376	Bact	UNKNOWN	SYBR	None							21.1538	21.2363	0.11675					TRUE	81.2803	0.210345		TRUE		1	40		N	N	N	N
3	A3	FALSE	adipoqcre sham 377	Bact	UNKNOWN	SYBR	None							20.1511	20.1561	0.00695254					TRUE	81.3944	0.210345		TRUE		1	40		N	N	N	N
4	A4	FALSE	adipoqcre cnv 474	Bact	UNKNOWN	SYBR	None							19.6733	19.6194	0.0762056					TRUE	81.5086	0.210345		TRUE		1	40		N	N	N	N
5	A5	FALSE	adipoqcre cnv 496	Bact	UNKNOWN	SYBR	None							19.2287	19.2383	0.013549					TRUE	81.6227	0.210345		TRUE		1	40		N	N	N	N
6	A6	FALSE	adipoqcre cnv 497	Bact	UNKNOWN	SYBR	None							19.6368	19.6014	0.0500664					TRUE	81.6227	0.210345		TRUE		1	40		N	N	N	N
7	A7	FALSE	adipoqcreordm16 sham 469	Bact	UNKNOWN	SYBR	None							19.5335	19.4939	0.0560816					TRUE	81.6227	0.210345		TRUE		1	40		N	N	N	N
8	A8	FALSE	adipoqcreordm16 sham 470	Bact	UNKNOWN	SYBR	None							20.5666	20.6869	0.170152					TRUE	81.6227	0.210345		TRUE		1	40		N	N	N	N
9	A9	FALSE	adipoqcreordm16 sham 519	Bact	UNKNOWN	SYBR	None							19.975	20.1196	0.204482					TRUE	81.6227	0.210345		TRUE		1	40		N	N	N	N
10	A10	FALSE	adipoqcreordm16 CNV 502	Bact	UNKNOWN	SYBR	None							19.8757	19.9374	0.0871853					TRUE	81.5086	0.210345		TRUE		1	40		N	N	N	N
11	A11	FALSE	adipoqcreordm16 CNV 503	Bact	UNKNOWN	SYBR	None							20.6454	20.6688	0.0330445					TRUE	81.5086	0.210345		TRUE		1	40		N	N	N	N
12	A12	FALSE	adipoqcreordm16 CNV 504	Bact	UNKNOWN	SYBR	None							19.4317	19.357	0.105622					TRUE	81.3944	0.210345		TRUE		1	40		N	N	N	N
13	B1	FALSE	adipoqcre sham 375	Bact	UNKNOWN	SYBR	None							20.141	20.3363	0.276138					TRUE	81.3944	0.210345		TRUE		1	40		N	N	N	N
14	B2	FALSE	adipoqcre sham 376	Bact	UNKNOWN	SYBR	None							21.3189	21.2363	0.11675					TRUE	81.3944	0.210345		TRUE		1	40		N	N	N	N
15	B3	FALSE	adipoqcre sham 377	Bact	UNKNOWN	SYBR	None							20.161	20.1561	0.00695254					TRUE	81.3944	0.210345		TRUE		1	40		N	N	N	N
16	B4	FALSE	adipoqcre cnv 474	Bact	UNKNOWN	SYBR	None							19.5655	19.6194	0.0762056					TRUE	81.5086	0.210345		TRUE		1	40		N	N	N	N
17	B5	FALSE	adipoqcre cnv 496	Bact	UNKNOWN	SYBR	None							19.2478	19.2383	0.013549					TRUE	81.6227	0.210345		TRUE		1	40		N	N	N	N
18	B6	FALSE	adipoqcre cnv 497	Bact	UNKNOWN	SYBR	None							19.566	19.6014	0.0500664					TRUE	81.6227	0.210345		TRUE		1	40		N	N	N	N
19	B7	FALSE	adipoqcreordm16 sham 469	Bact	UNKNOWN	SYBR	None							19.4542	19.4939	0.0560816					TRUE	81.6227	0.210345		TRUE		1	40		N	N	N	N
20	B8	FALSE	adipoqcreordm16 sham 470	Bact	UNKNOWN	SYBR	None							20.8072	20.6869	0.170152					TRUE	81.6227	0.210345		TRUE		1	40		N	N	N	N
21	B9	FALSE	adipoqcreordm16 sham 519	Bact	UNKNOWN	SYBR	None							20.2642	20.1196	0.204482					TRUE	81.6227	0.210345		TRUE		1	40		N	N	N	N
22	B10	FALSE	adipoqcreordm16 CNV 502	Bact	UNKNOWN	SYBR	None							19.999	19.9374	0.0871853					TRUE	81.6227	0.210345		TRUE		1	40		N	N	N	N
23	B11	FALSE	adipoqcreordm16 CNV 503	Bact	UNKNOWN	SYBR	None							20.6921	20.6688	0.0330445					TRUE	81.5086	0.210345		TRUE		1	40		N	N	N	N
24	B12	FALSE	adipoqcreordm16 CNV 504	Bact	UNKNOWN	SYBR	None							19.2823	19.357	0.105622					TRUE	81.5086	0.210345		TRUE		1	40		N	N	N	N
25	C1	FALSE	adipoqcre sham 375	Vegfa	UNKNOWN	SYBR	None							25.7795	25.7895	0.0140656		5.45319	0.195512		TRUE	81.9652	0.340499		TRUE		1	40		N	N	N	N
26	C2	FALSE	adipoqcre sham 376	Vegfa	UNKNOWN	SYBR	None							26.4033	26.3875	0.0222926		5.1512	0.0840463		TRUE	81.9652	0.340499		TRUE		1	40		N	N	N	N
27	C3	FALSE	adipoqcre sham 377	Vegfa	UNKNOWN	SYBR	None							26.3254	26.4172	0.129723		6.26109	0.0918599		TRUE	82.0793	0.340499		TRUE		1	40		N	N	N	N
28	C4	FALSE	adipoqcre cnv 474	Vegfa	UNKNOWN	SYBR	None							25.5817	25.577	0.00660323		5.9576	0.0540874		TRUE	82.0793	0.340499		TRUE		1	40		N	N	N	N
29	C5	FALSE	adipoqcre cnv 496	Vegfa	UNKNOWN	SYBR	None							25.0153	24.9348	0.113918		5.69651	0.0811198		TRUE	82.1935	0.340499		TRUE		1	40		N	N	N	N
30	C6	FALSE	adipoqcre cnv 497	Vegfa	UNKNOWN	SYBR	None							25.887	25.8708	0.0228942		6.26935	0.0389281		TRUE	82.1935	0.340499		TRUE		1	40		N	N	N	N
31	C7	FALSE	adipoqcreordm16 sham 469	Vegfa	UNKNOWN	SYBR	None							25.099	25.0748	0.0342259		5.58094	0.0464573		TRUE	82.1935	0.340499		TRUE		1	40		N	N	N	N
32	C8	FALSE	adipoqcreordm16 sham 470	Vegfa	UNKNOWN	SYBR	None							26.4988	26.4814	0.0245504		5.79455	0.121561		TRUE	82.3076	0.340499		TRUE		1	40		N	N	N	N
33	C9	FALSE	adipoqcreordm16 sham 519	Vegfa	UNKNOWN	SYBR	None							26.1706	25.973	0.279428		5.85344	0.244839		TRUE	82.1935	0.340499		TRUE		1	40		N	N	N	N
34	C10	FALSE	adipoqcreordm16 CNV 502	Vegfa	UNKNOWN	SYBR	None							26.4009	26.375	0.0366995		6.43759	0.0668884		TRUE	82.1935	0.340499		TRUE		1	40		N	N	N	N
35	C11	FALSE	adipoqcreordm16 CNV 503	Vegfa	UNKNOWN	SYBR	None							27.2266	27.1334	0.131775		6.46464	0.0960638		TRUE	82.1935	0.340499		TRUE		1	40		N	N	N	N
36	C12	FALSE	adipoqcreordm16 CNV 504	Vegfa	UNKNOWN	SYBR	None							25.8266	25.8379	0.0158863		6.48085	0.0755261		TRUE	82.1935	0.340499		TRUE		1	40		N	N	N	N
37	D1	FALSE	adipoqcre sham 375	Vegfa	UNKNOWN	SYBR	None							25.7994	25.7895	0.0140656		5.45319	0.195512		TRUE	81.9652	0.340499		TRUE		1	40		N	N	N	N
38	D2	FALSE	adipoqcre sham 376	Vegfa	UNKNOWN	SYBR	None							26.3718	26.3875	0.0222926		5.1512	0.0840463		TRUE	81.9652	0.340499		TRUE		1	40		N	N	N	N
39	D3	FALSE	adipoqcre sham 377	Vegfa	UNKNOWN	SYBR	None							26.5089	26.4172	0.129723		6.26109	0.0918599		TRUE	82.0793	0.340499		TRUE		1	40		N	N	N	N
40	D4	FALSE	adipoqcre cnv 474	Vegfa	UNKNOWN	SYBR	None							25.5723	25.577	0.00660323		5.9576	0.0540874		TRUE	82.0793	0.340499		TRUE		1	40		N	N	N	N
41	D5	FALSE	adipoqcre cnv 496	Vegfa	UNKNOWN	SYBR	None							24.8542	24.9348	0.113918		5.69651	0.0811198		TRUE	82.1935	0.340499		TRUE		1	40		N	N	N	N
42	D6	FALSE	adipoqcre cnv 497	Vegfa	UNKNOWN	SYBR	None							25.8546	25.8708	0.0228942		6.26935	0.0389281		TRUE	82.1935	0.340499		TRUE		1	40		N	N	N	N
43	D7	FALSE	adipoqcreordm16 sham 469	Vegfa	UNKNOWN	SYBR	None							25.0506	25.0748	0.0342259		5.58094	0.0464573		TRUE	82.3076	0.340499		TRUE		1	40		N	N	N	N
44	D8	FALSE	adipoqcreordm16 sham 470	Vegfa	UNKNOWN	SYBR	None							26.4641	26.4814	0.0245504		5.79455	0.121561		TRUE	82.3076	0.340499		TRUE		1	40		N	N	N	N
45	D9	FALSE	adipoqcreordm16 sham 519	Vegfa	UNKNOWN	SYBR	None							25.7754	25.973	0.279428		5.85344	0.244839		TRUE	82.3076	0.340499		TRUE		1	40		N	N	N	N
46	D10	FALSE	adipoqcreordm16 CNV 502	Vegfa	UNKNOWN	SYBR	None							26.349	26.375	0.0366995		6.43759	0.0668884		TRUE	82.3076	0.340499		TRUE		1	40		N	N	N	N
47	D11	FALSE	adipoqcreordm16 CNV 503	Vegfa	UNKNOWN	SYBR	None							27.0402	27.1334	0.131775		6.46464	0.0960638		TRUE	82.3076	0.340499		TRUE		1	40		N	N	N	N
48	D12	FALSE	adipoqcreordm16 CNV 504	Vegfa	UNKNOWN	SYBR	None							25.8491	25.8379	0.0158863		6.48085	0.0755261		TRUE	82.1935	0.340499		TRUE		1	40		N	N	N	N
49	E1	FALSE	adipoqcre sham 375	Plgf	UNKNOWN	SYBR	None				0.0228956	0.00498036	0.105256	26.7141	26.2414	0.66857		5.90512	0.511487	5.44878	TRUE	81.1661	0.356275		TRUE		1	40		Y	N	N	N
50	E2	FALSE	adipoqcre sham 376	Plgf	UNKNOWN	SYBR	None				0.0321364	0.00693682	0.14888	27.1597	26.6523	0.717569		5.41598	0.51407	4.95965	TRUE	81.2803	0.356275		TRUE		1	40		Y	N	N	N
51	E3	FALSE	adipoqcre sham 377	Plgf	UNKNOWN	SYBR	None				0.020564	0.00536441	0.07883	26.6667	26.2161	0.637158		6.06007	0.450565	5.60374	TRUE	81.2803	0.356275		TRUE		1	40		Y	N	N	N
52	E4	FALSE	adipoqcre cnv 474	Plgf	UNKNOWN	SYBR	None				0.0229009	0.00676678	0.0775037	25.9294	25.5242	0.573065		5.90479	0.408785	5.44845	TRUE	81.3944	0.356275		TRUE		1	40		Y	N	N	N
53	E5	FALSE	adipoqcre cnv 496	Plgf	UNKNOWN	SYBR	None				0.0200745	0.00987152	0.040823	25.0953	25.3331	0.336306		6.09483	0.237997	5.63849	TRUE	81.3944	0.356275		TRUE		1	40		N	N	N	N
54	E6	FALSE	adipoqcre cnv 497	Plgf	UNKNOWN	SYBR	None				0.0320165	0.0278918	0.0367513	25.0526	25.0228	0.0420794		5.42138	0.0462457	4.96504	TRUE	81.3944	0.356275		TRUE		1	40		N	N	N	N
55	E7	FALSE	adipoqcreordm16 sham 469	Plgf	UNKNOWN	SYBR	None				0.0143028	0.00475327	0.0430376	26.445	26.0778	0.51936		6.5839	0.369378	6.12756	TRUE	81.3944	0.356275		TRUE		1	40		Y	N	N	N
56	E8	FALSE	adipoqcreordm16 sham 470	Plgf	UNKNOWN	SYBR	None				0.0226818	0.0156861	0.0327974	26.6341	26.6055	0.040372		5.91866	0.123656	5.46232	TRUE	81.5086	0.356275		TRUE		1	40		N	N	N	N
57	E9	FALSE	adipoqcreordm16 sham 519	Plgf	UNKNOWN	SYBR	None				0.023146	0.0139441	0.0384203	26.0982	26.009	0.126225		5.88943	0.16992	5.43309	TRUE	81.5086	0.356275		TRUE		1	40		N	N	N	N
58	E10	FALSE	adipoqcreordm16 CNV 502	Plgf	UNKNOWN	SYBR	None				0.035076	0.0145073	0.0848071	24.9375	25.2271	0.409466		5.28971	0.296027	4.83337	TRUE	81.5086	0.356275		TRUE		1	40		N	N	N	N
59	E11	FALSE	adipoqcreordm16 CNV 503	Plgf	UNKNOWN	SYBR	None				0.0168921	0.013949	0.0204563	27.0724	27.0126	0.0845526		6.34384	0.0641915	5.8875	TRUE	81.5086	0.356275		TRUE		1	40		N	N	N	N
60	E12	FALSE	adipoqcreordm16 CNV 504	Plgf	UNKNOWN	SYBR	None				0.0190558	0.00759404	0.0478168	25.8263	25.527	0.42328		6.16996	0.308482	5.71363	TRUE	81.3944	0.356275		TRUE		1	40		N	N	N	N
61	F1	FALSE	adipoqcre sham 375	Plgf	UNKNOWN	SYBR	None				0.0228956	0.00498036	0.105256	25.7686	26.2414	0.66857		5.90512	0.511487	5.44878	TRUE	81.1661	0.356275		TRUE		1	40		Y	N	N	N
62	F2	FALSE	adipoqcre sham 376	Plgf	UNKNOWN	SYBR	None				0.0321364	0.00693682	0.14888	26.1449	26.6523	0.717569		5.41598	0.51407	4.95965	TRUE	81.1661	0.356275		TRUE		1	40		Y	N	N	N
63	F3	FALSE	adipoqcre sham 377	Plgf	UNKNOWN	SYBR	None				0.020564	0.00536441	0.07883	25.7656	26.2161	0.637158		6.06007	0.450565	5.60374	TRUE	81.1661	0.356275		TRUE		1	40		Y	N	N	N
64	F4	FALSE	adipoqcre cnv 474	Plgf	UNKNOWN	SYBR	None				0.0229009	0.00676678	0.0775037	25.119	25.5242	0.573065		5.90479	0.408785	5.44845	TRUE	81.2803	0.356275		TRUE		1	40		Y	N	N	N
65	F5	FALSE	adipoqcre cnv 496	Plgf	UNKNOWN	SYBR	None				0.0200745	0.00987152	0.040823	25.5709	25.3331	0.336306		6.09483	0.237997	5.63849	TRUE	81.2803	0.356275		TRUE		1	40		N	N	N	N
66	F6	FALSE	adipoqcre cnv 497	Plgf	UNKNOWN	SYBR	None				0.0320165	0.0278918	0.0367513	24.993	25.0228	0.0420794		5.42138	0.0462457	4.96504	TRUE	81.3944	0.356275		TRUE		1	40		N	N	N	N
67	F7	FALSE	adipoqcreordm16 sham 469	Plgf	UNKNOWN	SYBR	None				0.0143028	0.00475327	0.0430376	25.7105	26.0778	0.51936		6.5839	0.369378	6.12756	TRUE	81.3944	0.356275		TRUE		1	40		Y	N	N	N
68	F8	FALSE	adipoqcreordm16 sham 470	Plgf	UNKNOWN	SYBR	None				0.0226818	0.0156861	0.0327974	26.577	26.6055	0.040372		5.91866	0.123656	5.46232	TRUE	81.3944	0.356275		TRUE		1	40		N	N	N	N
69	F9	FALSE	adipoqcreordm16 sham 519	Plgf	UNKNOWN	SYBR	None				0.023146	0.0139441	0.0384203	25.9197	26.009	0.126225		5.88943	0.16992	5.43309	TRUE	81.3944	0.356275		TRUE		1	40		N	N	N	N
70	F10	FALSE	adipoqcreordm16 CNV 502	Plgf	UNKNOWN	SYBR	None				0.035076	0.0145073	0.0848071	25.5166	25.2271	0.409466		5.28971	0.296027	4.83337	TRUE	81.3944	0.356275		TRUE		1	40		N	N	N	N
71	F11	FALSE	adipoqcreordm16 CNV 503	Plgf	UNKNOWN	SYBR	None				0.0168921	0.013949	0.0204563	26.9528	27.0126	0.0845526		6.34384	0.0641915	5.8875	TRUE	81.3944	0.356275		TRUE		1	40		N	N	N	N
72	F12	FALSE	adipoqcreordm16 CNV 504	Plgf	UNKNOWN	SYBR	None				0.0190558	0.00759404	0.0478168	25.2277	25.527	0.42328		6.16996	0.308482	5.71363	TRUE	81.2803	0.356275		TRUE		1	40		N	N	N	N
73	G1	FALSE	H2O	Bact	UNKNOWN	SYBR	None							35.2676	35.2676						TRUE	71.235	0.210345		TRUE		1	40		N	N	N	N
74	G2	FALSE	H2O	Vegfa	UNKNOWN	SYBR	None							Undetermined							TRUE	61.0755	0.340499		TRUE		1	40		N	Y	Y	N
75	G3	FALSE	H2O	Plgf	UNKNOWN	SYBR	None				1			35.7239	35.7239			0.456337		0	TRUE	79.2255	0.356275	72.6048	TRUE		1	40		N	N	N	Y
Analysis Type	Singleplex
Endogenous Control	Bact
RQ Min/Max Confidence Level	95.0
Reference Sample	H2O

## Sheet: Reagent Information
Block Type	96-Well Block (0.2mL)
Calibration Background is expired	No
Calibration Background performed on	11-24-2020
Calibration Normalization FAM-ROX is expired	No
Calibration Normalization FAM-ROX performed on	11-24-2020
Calibration Normalization VIC-ROX is expired	No
Calibration Normalization VIC-ROX performed on	11-24-2020
Calibration Pure Dye CY3 is expired	Yes
Calibration Pure Dye CY3 performed on	03-26-2020
Calibration Pure Dye CY5 is expired	Yes
Calibration Pure Dye CY5 performed on	03-26-2020
Calibration Pure Dye FAM is expired	No
Calibration Pure Dye FAM performed on	11-24-2020
Calibration Pure Dye NED is expired	No
Calibration Pure Dye NED performed on	09-15-2020
Calibration Pure Dye ROX is expired	No
Calibration Pure Dye ROX performed on	11-24-2020
Calibration Pure Dye SYBR is expired	No
Calibration Pure Dye SYBR performed on	11-24-2020
Calibration Pure Dye TAMRA is expired	No
Calibration Pure Dye TAMRA performed on	11-24-2020
Calibration Pure Dye VIC is expired	No
Calibration Pure Dye VIC performed on	11-24-2020
Calibration ROI is expired	No
Calibration ROI performed on	11-24-2020
Calibration Uniformity is expired	No
Calibration Uniformity performed on	11-24-2020
Chemistry	SYBR_GREEN
Date Created	2021-06-07 15:16:00 PM EDT
Experiment Barcode
Experiment Comment
Experiment File Name	D:\Users\abi2\Desktop\2021-06-07 adipoqcre and adipoqcreprdm16 7 days sham and CNV choro Vegfa and plgf n1-3.eds
Experiment Name	2021-06-07 adipoqcre and adipoqcreprdm16 7 days sham and CNV choro Vegfa and plgf n1-3
Experiment Run End Time	2021-06-07 18:03:31 PM EDT
Experiment Type	Comparative Cт (ΔΔCт)
Instrument Name	278870006
Instrument Serial Number	278870006
Instrument Type	QuantStudio(TM) 7 Flex System
Passive Reference	ROX
Quantification Cycle Method	Ct
Signal Smoothing On	true
Stage/ Cycle where Analysis is performed	Stage 2, Step 2
User Name
Reagent Type	Reagent Name	Reagent Part Number	Reagent Lot Number	Reagent Expiration Date

## Sheet: Melt Curve Raw Data
Block Type	96-Well Block (0.2mL)
Calibration Background is expired	No
Calibration Background performed on	11-24-2020
Calibration Normalization FAM-ROX is expired	No
Calibration Normalization FAM-ROX performed on	11-24-2020
Calibration Normalization VIC-ROX is expired	No
Calibration Normalization VIC-ROX performed on	11-24-2020
Calibration Pure Dye CY3 is expired	Yes
Calibration Pure Dye CY3 performed on	03-26-2020
Calibration Pure Dye CY5 is expired	Yes
Calibration Pure Dye CY5 performed on	03-26-2020
Calibration Pure Dye FAM is expired	No
Calibration Pure Dye FAM performed on	11-24-2020
Calibration Pure Dye NED is expired	No
Calibration Pure Dye NED performed on	09-15-2020
Calibration Pure Dye ROX is expired	No
Calibration Pure Dye ROX performed on	11-24-2020
Calibration Pure Dye SYBR is expired	No
Calibration Pure Dye SYBR performed on	11-24-2020
Calibration Pure Dye TAMRA is expired	No
Calibration Pure Dye TAMRA performed on	11-24-2020
Calibration Pure Dye VIC is expired	No
Calibration Pure Dye VIC performed on	11-24-2020
Calibration ROI is expired	No
Calibration ROI performed on	11-24-2020
Calibration Uniformity is expired	No
Calibration Uniformity performed on	11-24-2020
Chemistry	SYBR_GREEN
Date Created	2021-06-07 15:16:00 PM EDT
Experiment Barcode
Experiment Comment
Experiment File Name	D:\Users\abi2\Desktop\2021-06-07 adipoqcre and adipoqcreprdm16 7 days sham and CNV choro Vegfa and plgf n1-3.eds
Experiment Name	2021-06-07 adipoqcre and adipoqcreprdm16 7 days sham and CNV choro Vegfa and plgf n1-3
Experiment Run End Time	2021-06-07 18:03:31 PM EDT
Experiment Type	Comparative Cт (ΔΔCт)
Instrument Name	278870006
Instrument Serial Number	278870006
Instrument Type	QuantStudio(TM) 7 Flex System
Passive Reference	ROX
Quantification Cycle Method	Ct
Signal Smoothing On	true
Stage/ Cycle where Analysis is performed	Stage 2, Step 2
User Name
Well	Well Position	Reading	Temperature	Fluorescence	Derivative
1	A1	1	60.1623	4.36718	0.260803
1	A1	2	60.3906	4.35529	0.262487
1	A1	3	60.6189	4.3196	0.264565
1	A1	4	60.8472	4.30338	0.266782
1	A1	5	61.0755	4.28085	0.268886
1	A1	6	61.3038	4.25772	0.270577
1	A1	7	61.5321	4.22983	0.271518
1	A1	8	61.7604	4.19673	0.271465
1	A1	9	61.9887	4.17496	0.27039
1	A1	10	62.217	4.16069	0.268529
1	A1	11	62.4453	4.12236	0.266305
1	A1	12	62.6736	4.10366	0.264222
1	A1	13	62.9019	4.08356	0.262754
1	A1	14	63.1302	4.05706	0.262301
1	A1	15	63.3585	4.03187	0.263132
1	A1	16	63.5868	4.01419	0.265302
1	A1	17	63.8151	3.98335	0.268584
1	A1	18	64.0434	3.97044	0.272449
1	A1	19	64.2717	3.93841	0.276196
1	A1	20	64.5	3.91287	0.279174
1	A1	21	64.7283	3.88631	0.281023
1	A1	22	64.9566	3.85909	0.281785
1	A1	23	65.185	3.83452	0.281827
1	A1	24	65.4133	3.81002	0.281608
1	A1	25	65.6416	3.78054	0.28144
1	A1	26	65.8699	3.76268	0.281336
1	A1	27	66.0982	3.73376	0.281052
1	A1	28	66.3265	3.70558	0.280301
1	A1	29	66.5548	3.67973	0.278961
1	A1	30	66.7831	3.65307	0.277215
1	A1	31	67.0114	3.62508	0.27547
1	A1	32	67.2397	3.60492	0.27414
1	A1	33	67.468	3.58014	0.273426
1	A1	34	67.6963	3.55481	0.273253
1	A1	35	67.9246	3.52893	0.273349
1	A1	36	68.1529	3.50262	0.273427
1	A1	37	68.3812	3.47628	0.273317
1	A1	38	68.6095	3.45272	0.272984
1	A1	39	68.8378	3.42628	0.272476
1	A1	40	69.0661	3.40443	0.271854
1	A1	41	69.2944	3.37408	0.27118
1	A1	42	69.5227	3.35263	0.270521
1	A1	43	69.751	3.32884	0.269932
1	A1	44	69.9793	3.30329	0.269446
1	A1	45	70.2076	3.28037	0.269068
1	A1	46	70.4359	3.25427	0.268793
1	A1	47	70.6642	3.23219	0.268633
1	A1	48	70.8925	3.20651	0.268636
1	A1	49	71.1208	3.18191	0.268853
1	A1	50	71.3491	3.16136	0.269288
1	A1	51	71.5774	3.13486	0.269863
1	A1	52	71.8057	3.11149	0.270438
1	A1	53	72.034	3.08543	0.270852
1	A1	54	72.2623	3.06264	0.270975
1	A1	55	72.4906	3.03634	0.270713
1	A1	56	72.7189	3.01138	0.270002
1	A1	57	72.9472	2.98774	0.2688
1	A1	58	73.1755	2.96281	0.26712
1	A1	59	73.4038	2.93536	0.265068
1	A1	60	73.6321	2.91007	0.26286
1	A1	61	73.8604	2.88827	0.26079
1	A1	62	74.0887	2.8659	0.259133
1	A1	63	74.317	2.83839	0.25807
1	A1	64	74.5453	2.81882	0.257643
1	A1	65	74.7737	2.79111	0.257756
1	A1	66	75.002	2.77561	0.258247
1	A1	67	75.2303	2.74553	0.258989
1	A1	68	75.4586	2.72025	0.259992
1	A1	69	75.6869	2.70158	0.261438
1	A1	70	75.9152	2.67122	0.263626
1	A1	71	76.1435	2.65531	0.266882
1	A1	72	76.3718	2.62816	0.271454
1	A1	73	76.6001	2.5998	0.277457
1	A1	74	76.8284	2.58031	0.284822
1	A1	75	77.0567	2.55173	0.293295
1	A1	76	77.285	2.52656	0.302479
1	A1	77	77.5133	2.50125	0.312038
1	A1	78	77.7416	2.46926	0.321998
1	A1	79	77.9699	2.43427	0.333064
1	A1	80	78.1982	2.40601	0.346783
1	A1	81	78.4265	2.37646	0.365529
1	A1	82	78.6548	2.3437	0.392381
1	A1	83	78.8831	2.31113	0.431043
1	A1	84	79.1114	2.27935	0.485823
1	A1	85	79.3397	2.23582	0.561512
1	A1	86	79.568	2.19445	0.662801
1	A1	87	79.7963	2.14282	0.792946
1	A1	88	80.0246	2.08304	0.951708
1	A1	89	80.2529	2.01037	1.13309
1	A1	90	80.4812	1.91714	1.32384
1	A1	91	80.7095	1.78487	1.50385
1	A1	92	80.9378	1.62729	1.64888
1	A1	93	81.1661	1.43292	1.73546
1	A1	94	81.3944	1.20852	1.74651
1	A1	95	81.6227	0.99479	1.67597
1	A1	96	81.851	0.793684	1.53071
1	A1	97	82.0793	0.634323	1.32897
1	A1	98	82.3076	0.521361	1.09608
1	A1	99	82.5359	0.443878	0.858641
1	A1	100	82.7642	0.403093	0.63921
1	A1	101	82.9925	0.382433	0.452897
1	A1	102	83.2208	0.370745	0.306349
1	A1	103	83.4491	0.363802	0.198927
1	A1	104	83.6774	0.361589	0.125152
1	A1	105	83.9057	0.357429	0.0773916
1	A1	106	84.134	0.356519	0.0480119
1	A1	107	84.3623	0.355033	0.030646
1	A1	108	84.5906	0.353469	0.0206353
1	A1	109	84.8189	0.351976	0.0149086
1	A1	110	85.0472	0.352527	0.0116059
1	A1	111	85.2756	0.350748	0.00967151
1	A1	112	85.5039	0.35041	0.00852913
1	A1	113	85.7322	0.350202	0.00786921
1	A1	114	85.9605	0.348452	0.00752493
1	A1	115	86.1888	0.348661	0.00739999
1	A1	116	86.4171	0.34849	0.00742771
1	A1	117	86.6454	0.347115	0.0075474
1	A1	118	86.8737	0.346365	0.00769609
1	A1	119	87.102	0.346311	0.00781223
1	A1	120	87.3303	0.344538	0.0078453
1	A1	121	87.5586	0.345215	0.00776424
1	A1	122	87.7869	0.342502	0.00756521
1	A1	123	88.0152	0.342646	0.007269
1	A1	124	88.2435	0.34196	0.00691692
1	A1	125	88.4718	0.340808	0.00656162
1	A1	126	88.7001	0.340474	0.006257
1	A1	127	88.9284	0.340877	0.00604589
1	A1	128	89.1567	0.339017	0.00595212
1	A1	129	89.385	0.339758	0.00597796
1	A1	130	89.6133	0.338606	0.00611
1	A1	131	89.8416	0.338128	0.00632993
1	A1	132	90.0699	0.337383	0.00661773
1	A1	133	90.2982	0.336529	0.00694349
1	A1	134	90.5265	0.337498	0.00725693
1	A1	135	90.7548	0.335371	0.00748902
1	A1	136	90.9831	0.334309	0.00757446
1	A1	137	91.2114	0.333514	0.00748168
1	A1	138	91.4397	0.33388	0.00723182
1	A1	139	91.668	0.332304	0.00689678
1	A1	140	91.8963	0.331632	0.00658134
1	A1	141	92.1246	0.331372	0.00639092
1	A1	142	92.3529	0.331054	0.0063971
1	A1	143	92.5812	0.331565	0.00660654
1	A1	144	92.8095	0.329202	0.00694801
1	A1	145	93.0378	0.329792	0.0072898
1	A1	146	93.2661	0.328368	0.00748085
1	A1	147	93.4944	0.326904	0.00739983
1	A1	148	93.7227	0.326741	0.00699082
1	A1	149	93.951	0.325245	0.00627199
1	A1	150	94.1793	0.325507	0.00531892
1	A1	151	94.4076	0.325325	0.00423671
1	A1	152	94.6359	0.323645	0.00313557
1	A1	153	94.8643	0.324821	0.00211632
2	A2	1	60.1623	4.60034	0.287374
2	A2	2	60.3906	4.57914	0.288673
2	A2	3	60.6189	4.55259	0.289091
2	A2	4	60.8472	4.5247	0.288343
2	A2	5	61.0755	4.49376	0.286715
2	A2	6	61.3038	4.47036	0.284927
2	A2	7	61.5321	4.44856	0.283746
2	A2	8	61.7604	4.42077	0.283615
2	A2	9	61.9887	4.39409	0.284517
2	A2	10	62.217	4.36815	0.286108
2	A2	11	62.4453	4.3444	0.287979
2	A2	12	62.6736	4.31078	0.289859
2	A2	13	62.9019	4.28774	0.291623
2	A2	14	63.1302	4.26245	0.293206
2	A2	15	63.3585	4.23394	0.294462
2	A2	16	63.5868	4.20923	0.295194
2	A2	17	63.8151	4.17697	0.295276
2	A2	18	64.0434	4.14878	0.294796
2	A2	19	64.2717	4.12863	0.29408
2	A2	20	64.5	4.09143	0.293515
2	A2	21	64.7283	4.07595	0.29333
2	A2	22	64.9566	4.04627	0.293472
2	A2	23	65.185	4.02192	0.293691
2	A2	24	65.4133	3.98279	0.293704
2	A2	25	65.6416	3.96285	0.293332
2	A2	26	65.8699	3.93456	0.29248
2	A2	27	66.0982	3.91453	0.291083
2	A2	28	66.3265	3.87972	0.289121
2	A2	29	66.5548	3.85143	0.286739
2	A2	30	66.7831	3.82143	0.284321
2	A2	31	67.0114	3.80525	0.282414
2	A2	32	67.2397	3.77014	0.28149
2	A2	33	67.468	3.75172	0.281698
2	A2	34	67.6963	3.7251	0.282789
2	A2	35	67.9246	3.69583	0.284223
2	A2	36	68.1529	3.672	0.285435
2	A2	37	68.3812	3.6394	0.286067
2	A2	38	68.6095	3.61468	0.28609
2	A2	39	68.8378	3.5866	0.285739
2	A2	40	69.0661	3.56026	0.285328
2	A2	41	69.2944	3.53722	0.285076
2	A2	42	69.5227	3.51027	0.285025
2	A2	43	69.751	3.48324	0.285094
2	A2	44	69.9793	3.45333	0.285164
2	A2	45	70.2076	3.43176	0.285138
2	A2	46	70.4359	3.40567	0.284921
2	A2	47	70.6642	3.37711	0.284384
2	A2	48	70.8925	3.35465	0.283408
2	A2	49	71.1208	3.32755	0.281971
2	A2	50	71.3491	3.2961	0.280216
2	A2	51	71.5774	3.27357	0.278425
2	A2	52	71.8057	3.25182	0.276909
2	A2	53	72.034	3.22824	0.275893
2	A2	54	72.2623	3.19721	0.275461
2	A2	55	72.4906	3.17378	0.275561
2	A2	56	72.7189	3.15091	0.276036
2	A2	57	72.9472	3.12382	0.276636
2	A2	58	73.1755	3.09836	0.277053
2	A2	59	73.4038	3.07128	0.277003
2	A2	60	73.6321	3.04413	0.276342
2	A2	61	73.8604	3.01756	0.27515
2	A2	62	74.0887	2.99154	0.273737
2	A2	63	74.317	2.96758	0.272522
2	A2	64	74.5453	2.94073	0.271892
2	A2	65	74.7737	2.91713	0.272077
2	A2	66	75.002	2.89576	0.273127
2	A2	67	75.2303	2.8688	0.275009
2	A2	68	75.4586	2.83623	0.277716
2	A2	69	75.6869	2.81905	0.281344
2	A2	70	75.9152	2.79065	0.286033
2	A2	71	76.1435	2.76497	0.291859
2	A2	72	76.3718	2.73464	0.298717
2	A2	73	76.6001	2.71341	0.306299
2	A2	74	76.8284	2.68133	0.314174
2	A2	75	77.0567	2.65176	0.321912
2	A2	76	77.285	2.61593	0.329242
2	A2	77	77.5133	2.59502	0.336205
2	A2	78	77.7416	2.55995	0.34332
2	A2	79	77.9699	2.52257	0.351779
2	A2	80	78.1982	2.49168	0.363546
2	A2	81	78.4265	2.4573	0.381371
2	A2	82	78.6548	2.42788	0.408657
2	A2	83	78.8831	2.39492	0.449328
2	A2	84	79.1114	2.35659	0.507739
2	A2	85	79.3397	2.31692	0.588542
2	A2	86	79.568	2.27044	0.696167
2	A2	87	79.7963	2.21279	0.833591
2	A2	88	80.0246	2.1489	1.00035
2	A2	89	80.2529	2.07275	1.19029
2	A2	90	80.4812	1.97092	1.38998
2	A2	91	80.7095	1.83115	1.57895
2	A2	92	80.9378	1.6627	1.73237
2	A2	93	81.1661	1.45949	1.82585
2	A2	94	81.3944	1.2245	1.84126
2	A2	95	81.6227	0.991326	1.77158
2	A2	96	81.851	0.775603	1.62311
2	A2	97	82.0793	0.605025	1.41421
2	A2	98	82.3076	0.478728	1.17093
2	A2	99	82.5359	0.395505	0.921066
2	A2	100	82.7642	0.349178	0.688571
2	A2	101	82.9925	0.323979	0.489811
2	A2	102	83.2208	0.310876	0.33238
2	A2	103	83.4491	0.30488	0.216176
2	A2	104	83.6774	0.300422	0.135845
2	A2	105	83.9057	0.298213	0.0835635
2	A2	106	84.134	0.295838	0.0513147
2	A2	107	84.3623	0.295232	0.0322969
2	A2	108	84.5906	0.293087	0.0214623
2	A2	109	84.8189	0.292601	0.0154395
2	A2	110	85.0472	0.290917	0.0121501
2	A2	111	85.2756	0.291685	0.0103669
2	A2	112	85.5039	0.291161	0.00936721
2	A2	113	85.7322	0.289364	0.00872405
2	A2	114	85.9605	0.287348	0.00820655
2	A2	115	86.1888	0.28771	0.00772447
2	A2	116	86.4171	0.287432	0.00727396
2	A2	117	86.6454	0.286626	0.00688467
2	A2	118	86.8737	0.286111	0.00658295
2	A2	119	87.102	0.284869	0.0063818
2	A2	120	87.3303	0.284953	0.00628393
2	A2	121	87.5586	0.283889	0.00627961
2	A2	122	87.7869	0.284151	0.00634139
2	A2	123	88.0152	0.282922	0.00642805
2	A2	124	88.2435	0.28162	0.00650354
2	A2	125	88.4718	0.281003	0.00655963
2	A2	126	88.7001	0.28144	0.00662264
2	A2	127	88.9284	0.280398	0.00673711
2	A2	128	89.1567	0.279353	0.0069359
2	A2	129	89.385	0.27951	0.00721485
2	A2	130	89.6133	0.278566	0.0075269
2	A2	131	89.8416	0.277983	0.00779734
2	A2	132	90.0699	0.276189	0.00794958
2	A2	133	90.2982	0.276323	0.00793329
2	A2	134	90.5265	0.275422	0.00774171
2	A2	135	90.7548	0.274133	0.0074138
2	A2	136	90.9831	0.273337	0.00702057
2	A2	137	91.2114	0.273555	0.00663981
2	A2	138	91.4397	0.273191	0.00633377
2	A2	139	91.668	0.271805	0.00613878
2	A2	140	91.8963	0.271453	0.00606994
2	A2	141	92.1246	0.271251	0.00613061
2	A2	142	92.3529	0.270796	0.00631609
2	A2	143	92.5812	0.270427	0.00661019
2	A2	144	92.8095	0.268744	0.00697833
2	A2	145	93.0378	0.269398	0.00736266
2	A2	146	93.2661	0.267407	0.00768154
2	A2	147	93.4944	0.267643	0.00783646
2	A2	148	93.7227	0.265701	0.00773105
2	A2	149	93.951	0.264881	0.00729871
2	A2	150	94.1793	0.263996	0.00652681
2	A2	151	94.4076	0.26441	0.00546715
2	A2	152	94.6359	0.26256	0.00422907
2	A2	153	94.8643	0.262499	0.00295881
3	A3	1	60.1623	4.69714	0.295339
3	A3	2	60.3906	4.67624	0.296887
3	A3	3	60.6189	4.64714	0.297923
3	A3	4	60.8472	4.62045	0.298138
3	A3	5	61.0755	4.5896	0.297662
3	A3	6	61.3038	4.56331	0.296933
3	A3	7	61.5321	4.5368	0.296389
3	A3	8	61.7604	4.51486	0.296243
3	A3	9	61.9887	4.48428	0.296448
3	A3	10	62.217	4.44395	0.296862
3	A3	11	62.4453	4.42959	0.297399
3	A3	12	62.6736	4.40742	0.298072
3	A3	13	62.9019	4.36644	0.298896
3	A3	14	63.1302	4.34194	0.299763
3	A3	15	63.3585	4.31924	0.300382
3	A3	16	63.5868	4.29253	0.300368
3	A3	17	63.8151	4.26029	0.299442
3	A3	18	64.0434	4.22732	0.297685
3	A3	19	64.2717	4.20338	0.295608
3	A3	20	64.5	4.17712	0.293998
3	A3	21	64.7283	4.15437	0.29356
3	A3	22	64.9566	4.12404	0.294582
3	A3	23	65.185	4.10355	0.296792
3	A3	24	65.4133	4.06941	0.299488
3	A3	25	65.6416	4.0429	0.301784
3	A3	26	65.8699	4.01579	0.302897
3	A3	27	66.0982	3.9857	0.302357
3	A3	28	66.3265	3.95303	0.300111
3	A3	29	66.5548	3.9267	0.29653
3	A3	30	66.7831	3.89884	0.292298
3	A3	31	67.0114	3.86895	0.28823
3	A3	32	67.2397	3.84459	0.285054
3	A3	33	67.468	3.82235	0.283237
3	A3	34	67.6963	3.79258	0.282918
3	A3	35	67.9246	3.76814	0.283928
3	A3	36	68.1529	3.74222	0.285886
3	A3	37	68.3812	3.71395	0.288311
3	A3	38	68.6095	3.6853	0.290705
3	A3	39	68.8378	3.66216	0.292633
3	A3	40	69.0661	3.62863	0.29378
3	A3	41	69.2944	3.60198	0.293993
3	A3	42	69.5227	3.57596	0.293293
3	A3	43	69.751	3.54917	0.291852
3	A3	44	69.9793	3.518	0.289922
3	A3	45	70.2076	3.49417	0.287765
3	A3	46	70.4359	3.47089	0.285606
3	A3	47	70.6642	3.44206	0.283618
3	A3	48	70.8925	3.41416	0.28195
3	A3	49	71.1208	3.39225	0.280744
3	A3	50	71.3491	3.36495	0.280115
3	A3	51	71.5774	3.3412	0.280099
3	A3	52	71.8057	3.31387	0.280627
3	A3	53	72.034	3.2918	0.281505
3	A3	54	72.2623	3.26146	0.282447
3	A3	55	72.4906	3.23941	0.283139
3	A3	56	72.7189	3.20845	0.2833
3	A3	57	72.9472	3.18419	0.282764
3	A3	58	73.1755	3.15765	0.281541
3	A3	59	73.4038	3.12689	0.279837
3	A3	60	73.6321	3.10118	0.27799
3	A3	61	73.8604	3.07628	0.276339
3	A3	62	74.0887	3.05316	0.275095
3	A3	63	74.317	3.02767	0.274302
3	A3	64	74.5453	2.99822	0.2739
3	A3	65	74.7737	2.97274	0.273833
3	A3	66	75.002	2.95099	0.274106
3	A3	67	75.2303	2.92353	0.274791
3	A3	68	75.4586	2.89804	0.276
3	A3	69	75.6869	2.87405	0.277869
3	A3	70	75.9152	2.84251	0.280544
3	A3	71	76.1435	2.82383	0.284178
3	A3	72	76.3718	2.79541	0.288906
3	A3	73	76.6001	2.76694	0.294816
3	A3	74	76.8284	2.73832	0.301891
3	A3	75	77.0567	2.71458	0.309953
3	A3	76	77.285	2.68497	0.318637
3	A3	77	77.5133	2.65591	0.327528
3	A3	78	77.7416	2.62614	0.33646
3	A3	79	77.9699	2.58709	0.345913
3	A3	80	78.1982	2.5551	0.357307
3	A3	81	78.4265	2.52209	0.373078
3	A3	82	78.6548	2.48945	0.396523
3	A3	83	78.8831	2.46007	0.431577
3	A3	84	79.1114	2.41956	0.482635
3	A3	85	79.3397	2.38548	0.554415
3	A3	86	79.568	2.34023	0.651653
3	A3	87	79.7963	2.28834	0.778236
3	A3	88	80.0246	2.22212	0.935586
3	A3	89	80.2529	2.15384	1.12042
3	A3	90	80.4812	2.0623	1.32265
3	A3	91	80.7095	1.93818	1.52452
3	A3	92	80.9378	1.78443	1.70205
3	A3	93	81.1661	1.59138	1.82905
3	A3	94	81.3944	1.35361	1.883
3	A3	95	81.6227	1.11286	1.85088
3	A3	96	81.851	0.878665	1.73298
3	A3	97	82.0793	0.682618	1.54321
3	A3	98	82.3076	0.533633	1.30578
3	A3	99	82.5359	0.428941	1.04941
3	A3	100	82.7642	0.370692	0.801136
3	A3	101	82.9925	0.336322	0.581414
3	A3	102	83.2208	0.317969	0.401813
3	A3	103	83.4491	0.308697	0.265269
3	A3	104	83.6774	0.303848	0.168214
3	A3	105	83.9057	0.300991	0.103433
3	A3	106	84.134	0.299834	0.0626523
3	A3	107	84.3623	0.2977	0.0383177
3	A3	108	84.5906	0.297024	0.0244504
3	A3	109	84.8189	0.296947	0.0168046
3	A3	110	85.0472	0.29421	0.012632
3	A3	111	85.2756	0.29458	0.0103044
3	A3	112	85.5039	0.293319	0.00894674
3	A3	113	85.7322	0.292033	0.00813731
3	A3	114	85.9605	0.292752	0.00768983
3	A3	115	86.1888	0.291842	0.0075108
3	A3	116	86.4171	0.290067	0.00751927
3	A3	117	86.6454	0.291036	0.00761876
3	A3	118	86.8737	0.289652	0.00770294
3	A3	119	87.102	0.288778	0.00768184
3	A3	120	87.3303	0.287417	0.00750954
3	A3	121	87.5586	0.287128	0.00720015
3	A3	122	87.7869	0.286341	0.00682381
3	A3	123	88.0152	0.285415	0.00648598
3	A3	124	88.2435	0.284836	0.00629503
3	A3	125	88.4718	0.28474	0.00632523
3	A3	126	88.7001	0.283755	0.00658285
3	A3	127	88.9284	0.284637	0.00699088
3	A3	128	89.1567	0.283073	0.00740815
3	A3	129	89.385	0.280919	0.00768189
3	A3	130	89.6133	0.281233	0.00771116
3	A3	131	89.8416	0.280557	0.00748984
3	A3	132	90.0699	0.278702	0.00710967
3	A3	133	90.2982	0.279169	0.00672069
3	A3	134	90.5265	0.278123	0.00646835
3	A3	135	90.7548	0.278398	0.006431
3	A3	136	90.9831	0.278024	0.00658707
3	A3	137	91.2114	0.276722	0.00683055
3	A3	138	91.4397	0.276652	0.00703139
3	A3	139	91.668	0.274588	0.00710621
3	A3	140	91.8963	0.27365	0.00705436
3	A3	141	92.1246	0.274762	0.0069379
3	A3	142	92.3529	0.273546	0.00682468
3	A3	143	92.5812	0.273117	0.00674123
3	A3	144	92.8095	0.271626	0.00666557
3	A3	145	93.0378	0.271841	0.00655952
3	A3	146	93.2661	0.270628	0.00640299
3	A3	147	93.4944	0.269219	0.00620234
3	A3	148	93.7227	0.270716	0.00596615
3	A3	149	93.951	0.268651	0.00567185
3	A3	150	94.1793	0.268449	0.00525659
3	A3	151	94.4076	0.267906	0.00464758
3	A3	152	94.6359	0.266418	0.00381667
3	A3	153	94.8643	0.265974	0.00282231
4	A4	1	60.1623	4.67629	0.287105
4	A4	2	60.3906	4.6604	0.288971
4	A4	3	60.6189	4.63014	0.290138
4	A4	4	60.8472	4.60276	0.290155
4	A4	5	61.0755	4.56868	0.289135
4	A4	6	61.3038	4.54899	0.287665
4	A4	7	61.5321	4.51908	0.286445
4	A4	8	61.7604	4.50012	0.285902
4	A4	9	61.9887	4.47254	0.286114
4	A4	10	62.217	4.43707	0.286944
4	A4	11	62.4453	4.41047	0.288233
4	A4	12	62.6736	4.39229	0.289827
4	A4	13	62.9019	4.36607	0.291485
4	A4	14	63.1302	4.33556	0.292833
4	A4	15	63.3585	4.30636	0.293508
4	A4	16	63.5868	4.27614	0.293399
4	A4	17	63.8151	4.24883	0.29275
4	A4	18	64.0434	4.22867	0.292027
4	A4	19	64.2717	4.19757	0.291602
4	A4	20	64.5	4.16997	0.29148
4	A4	21	64.7283	4.15113	0.291276
4	A4	22	64.9566	4.12021	0.290491
4	A4	23	65.185	4.08961	0.28891
4	A4	24	65.4133	4.05214	0.286831
4	A4	25	65.6416	4.03646	0.284972
4	A4	26	65.8699	4.01437	0.284052
4	A4	27	66.0982	3.9869	0.284402
4	A4	28	66.3265	3.9593	0.285811
4	A4	29	66.5548	3.93159	0.287692
4	A4	30	66.7831	3.90283	0.289388
4	A4	31	67.0114	3.87693	0.290445
4	A4	32	67.2397	3.84966	0.290725
4	A4	33	67.468	3.81652	0.290375
4	A4	34	67.6963	3.79341	0.289716
4	A4	35	67.9246	3.76536	0.289066
4	A4	36	68.1529	3.74163	0.288628
4	A4	37	68.3812	3.71229	0.288449
4	A4	38	68.6095	3.68107	0.288467
4	A4	39	68.8378	3.65819	0.288581
4	A4	40	69.0661	3.62969	0.288676
4	A4	41	69.2944	3.60372	0.288631
4	A4	42	69.5227	3.57774	0.28833
4	A4	43	69.751	3.54669	0.287708
4	A4	44	69.9793	3.52165	0.286798
4	A4	45	70.2076	3.49768	0.285739
4	A4	46	70.4359	3.46882	0.284716
4	A4	47	70.6642	3.44178	0.28389
4	A4	48	70.8925	3.42095	0.283325
4	A4	49	71.1208	3.39207	0.282971
4	A4	50	71.3491	3.36513	0.282671
4	A4	51	71.5774	3.34072	0.282238
4	A4	52	71.8057	3.31487	0.281536
4	A4	53	72.034	3.28974	0.280561
4	A4	54	72.2623	3.25807	0.279474
4	A4	55	72.4906	3.23674	0.278525
4	A4	56	72.7189	3.20996	0.277895
4	A4	57	72.9472	3.18498	0.277536
4	A4	58	73.1755	3.15921	0.277146
4	A4	59	73.4038	3.13476	0.276319
4	A4	60	73.6321	3.10413	0.274809
4	A4	61	73.8604	3.07324	0.272745
4	A4	62	74.0887	3.0532	0.270618
4	A4	63	74.317	3.02801	0.26906
4	A4	64	74.5453	3.00259	0.268533
4	A4	65	74.7737	2.97875	0.269134
4	A4	66	75.002	2.95751	0.27061
4	A4	67	75.2303	2.93044	0.272571
4	A4	68	75.4586	2.89772	0.274763
4	A4	69	75.6869	2.87785	0.277208
4	A4	70	75.9152	2.85088	0.280184
4	A4	71	76.1435	2.82487	0.284066
4	A4	72	76.3718	2.79903	0.289151
4	A4	73	76.6001	2.77341	0.295552
4	A4	74	76.8284	2.74309	0.303169
4	A4	75	77.0567	2.7167	0.311691
4	A4	76	77.285	2.68933	0.320649
4	A4	77	77.5133	2.65881	0.329565
4	A4	78	77.7416	2.62651	0.338224
4	A4	79	77.9699	2.59301	0.347031
4	A4	80	78.1982	2.5569	0.357291
4	A4	81	78.4265	2.52142	0.371295
4	A4	82	78.6548	2.49141	0.392154
4	A4	83	78.8831	2.46025	0.423574
4	A4	84	79.1114	2.426	0.469725
4	A4	85	79.3397	2.38653	0.53522
4	A4	86	79.568	2.33973	0.62496
4	A4	87	79.7963	2.29237	0.743392
4	A4	88	80.0246	2.2342	0.892939
4	A4	89	80.2529	2.16759	1.07169
4	A4	90	80.4812	2.07803	1.27115
4	A4	91	80.7095	1.96369	1.475
4	A4	92	80.9378	1.81853	1.66011
4	A4	93	81.1661	1.63341	1.80012
4	A4	94	81.3944	1.40451	1.87102
4	A4	95	81.6227	1.15944	1.85733
4	A4	96	81.851	0.918653	1.75648
4	A4	97	82.0793	0.717368	1.57992
4	A4	98	82.3076	0.559839	1.35037
4	A4	99	82.5359	0.44625	1.09627
4	A4	100	82.7642	0.379801	0.845481
4	A4	101	82.9925	0.342094	0.619943
4	A4	102	83.2208	0.321739	0.432901
4	A4	103	83.4491	0.309992	0.288732
4	A4	104	83.6774	0.305523	0.184841
4	A4	105	83.9057	0.300782	0.114487
4	A4	106	84.134	0.298969	0.0694972
4	A4	107	84.3623	0.298575	0.0421923
4	A4	108	84.5906	0.296669	0.0263836
4	A4	109	84.8189	0.296474	0.0176051
4	A4	110	85.0472	0.294921	0.012905
4	A4	111	85.2756	0.294561	0.01047
4	A4	112	85.5039	0.294113	0.00924988
4	A4	113	85.7322	0.292444	0.00866003
4	A4	114	85.9605	0.292708	0.00837833
4	A4	115	86.1888	0.291659	0.00822414
4	A4	116	86.4171	0.290884	0.00809731
4	A4	117	86.6454	0.289159	0.00795015
4	A4	118	86.8737	0.28979	0.00777321
4	A4	119	87.102	0.288106	0.00758328
4	A4	120	87.3303	0.288411	0.00740981
4	A4	121	87.5586	0.286381	0.0072826
4	A4	122	87.7869	0.286162	0.00721773
4	A4	123	88.0152	0.286146	0.00721127
4	A4	124	88.2435	0.284556	0.00724481
4	A4	125	88.4718	0.283446	0.00729827
4	A4	126	88.7001	0.283504	0.00735991
4	A4	127	88.9284	0.283084	0.00742447
4	A4	128	89.1567	0.282222	0.00748547
4	A4	129	89.385	0.281278	0.00753388
4	A4	130	89.6133	0.280131	0.00756525
4	A4	131	89.8416	0.279677	0.00758221
4	A4	132	90.0699	0.279866	0.00758307
4	A4	133	90.2982	0.27819	0.00754814
4	A4	134	90.5265	0.278353	0.00744082
4	A4	135	90.7548	0.276444	0.00723384
4	A4	136	90.9831	0.276109	0.00694001
4	A4	137	91.2114	0.275474	0.00662106
4	A4	138	91.4397	0.275189	0.00636351
4	A4	139	91.668	0.274676	0.00623587
4	A4	140	91.8963	0.274417	0.00625799
4	A4	141	92.1246	0.273847	0.00639999
4	A4	142	92.3529	0.272623	0.00660683
4	A4	143	92.5812	0.271791	0.00682434
4	A4	144	92.8095	0.27209	0.00701031
4	A4	145	93.0378	0.271374	0.00713352
4	A4	146	93.2661	0.269505	0.00716921
4	A4	147	93.4944	0.268953	0.00709665
4	A4	148	93.7227	0.268648	0.00689155
4	A4	149	93.951	0.26869	0.0065156
4	A4	150	94.1793	0.266719	0.00591818
4	A4	151	94.4076	0.265961	0.00506583
4	A4	152	94.6359	0.266124	0.00398664
4	A4	153	94.8643	0.264609	0.00279267
5	A5	1	60.1623	4.69741	0.283378
5	A5	2	60.3906	4.67215	0.28488
5	A5	3	60.6189	4.64424	0.286098
5	A5	4	60.8472	4.6163	0.286944
5	A5	5	61.0755	4.59138	0.287662
5	A5	6	61.3038	4.57317	0.288562
5	A5	7	61.5321	4.53595	0.289728
5	A5	8	61.7604	4.51849	0.29089
5	A5	9	61.9887	4.48129	0.291595
5	A5	10	62.217	4.45967	0.291473
5	A5	11	62.4453	4.42735	0.290426
5	A5	12	62.6736	4.40188	0.288658
5	A5	13	62.9019	4.38054	0.286585
5	A5	14	63.1302	4.35066	0.284714
5	A5	15	63.3585	4.31743	0.283534
5	A5	16	63.5868	4.3024	0.283398
5	A5	17	63.8151	4.27569	0.284389
5	A5	18	64.0434	4.2471	0.286252
5	A5	19	64.2717	4.22528	0.288433
5	A5	20	64.5	4.1947	0.290296
5	A5	21	64.7283	4.16909	0.291402
5	A5	22	64.9566	4.13635	0.291717
5	A5	23	65.185	4.11392	0.291634
5	A5	24	65.4133	4.08231	0.291785
5	A5	25	65.6416	4.0604	0.29271
5	A5	26	65.8699	4.03523	0.294573
5	A5	27	66.0982	4.00807	0.297044
5	A5	28	66.3265	3.97675	0.299425
5	A5	29	66.5548	3.95261	0.30095
5	A5	30	66.7831	3.91766	0.301107
5	A5	31	67.0114	3.89029	0.299851
5	A5	32	67.2397	3.85904	0.297611
5	A5	33	67.468	3.83467	0.29507
5	A5	34	67.6963	3.80479	0.292875
5	A5	35	67.9246	3.78497	0.291398
5	A5	36	68.1529	3.75446	0.290684
5	A5	37	68.3812	3.72528	0.290556
5	A5	38	68.6095	3.69497	0.290774
5	A5	39	68.8378	3.67329	0.291111
5	A5	40	69.0661	3.64603	0.291383
5	A5	41	69.2944	3.61929	0.291451
5	A5	42	69.5227	3.58604	0.291256
5	A5	43	69.751	3.55951	0.290828
5	A5	44	69.9793	3.54092	0.290222
5	A5	45	70.2076	3.50932	0.289454
5	A5	46	70.4359	3.48262	0.288469
5	A5	47	70.6642	3.45774	0.287209
5	A5	48	70.8925	3.42612	0.285698
5	A5	49	71.1208	3.40794	0.284087
5	A5	50	71.3491	3.37581	0.282604
5	A5	51	71.5774	3.35391	0.281478
5	A5	52	71.8057	3.32554	0.280853
5	A5	53	72.034	3.30396	0.280754
5	A5	54	72.2623	3.27683	0.281064
5	A5	55	72.4906	3.24903	0.281557
5	A5	56	72.7189	3.22483	0.281939
5	A5	57	72.9472	3.19964	0.281939
5	A5	58	73.1755	3.16964	0.281414
5	A5	59	73.4038	3.14098	0.280412
5	A5	60	73.6321	3.11877	0.279157
5	A5	61	73.8604	3.08812	0.277969
5	A5	62	74.0887	3.06651	0.277115
5	A5	63	74.317	3.03969	0.276722
5	A5	64	74.5453	3.01396	0.276756
5	A5	65	74.7737	2.98783	0.277072
5	A5	66	75.002	2.96266	0.277491
5	A5	67	75.2303	2.93509	0.277902
5	A5	68	75.4586	2.91348	0.278339
5	A5	69	75.6869	2.88158	0.279036
5	A5	70	75.9152	2.85653	0.280406
5	A5	71	76.1435	2.83109	0.28294
5	A5	72	76.3718	2.81162	0.287076
5	A5	73	76.6001	2.77875	0.293086
5	A5	74	76.8284	2.75306	0.301008
5	A5	75	77.0567	2.72812	0.310592
5	A5	76	77.285	2.69718	0.321281
5	A5	77	77.5133	2.67165	0.332268
5	A5	78	77.7416	2.63955	0.342784
5	A5	79	77.9699	2.60255	0.352546
5	A5	80	78.1982	2.56723	0.362245
5	A5	81	78.4265	2.52688	0.373786
5	A5	82	78.6548	2.49562	0.390182
5	A5	83	78.8831	2.46763	0.415193
5	A5	84	79.1114	2.43352	0.453009
5	A5	85	79.3397	2.39381	0.508153
5	A5	86	79.568	2.35344	0.585478
5	A5	87	79.7963	2.30437	0.689837
5	A5	88	80.0246	2.25256	0.824948
5	A5	89	80.2529	2.18799	0.991343
5	A5	90	80.4812	2.1113	1.18383
5	A5	91	80.7095	2.0138	1.38952
5	A5	92	80.9378	1.88264	1.58767
5	A5	93	81.1661	1.71781	1.75222
5	A5	94	81.3944	1.49792	1.85687
5	A5	95	81.6227	1.26056	1.88146
5	A5	96	81.851	1.0103	1.81746
5	A5	97	82.0793	0.794226	1.67053
5	A5	98	82.3076	0.61882	1.45927
5	A5	99	82.5359	0.483778	1.21066
5	A5	100	82.7642	0.400951	0.953778
5	A5	101	82.9925	0.350414	0.713829
5	A5	102	83.2208	0.326273	0.508184
5	A5	103	83.4491	0.311719	0.345027
5	A5	104	83.6774	0.304374	0.224463
5	A5	105	83.9057	0.300707	0.141079
5	A5	106	84.134	0.29722	0.0868588
5	A5	107	84.3623	0.296166	0.0535394
5	A5	108	84.5906	0.295373	0.0340492
5	A5	109	84.8189	0.293854	0.023063
5	A5	110	85.0472	0.291831	0.0169641
5	A5	111	85.2756	0.290301	0.0135167
5	A5	112	85.5039	0.290343	0.0114605
5	A5	113	85.7322	0.28978	0.0101481
5	A5	114	85.9605	0.288146	0.00927248
5	A5	115	86.1888	0.286981	0.00868514
5	A5	116	86.4171	0.28708	0.0082919
5	A5	117	86.6454	0.287345	0.00800524
5	A5	118	86.8737	0.28508	0.00774087
5	A5	119	87.102	0.284618	0.00743797
5	A5	120	87.3303	0.283824	0.00708207
5	A5	121	87.5586	0.283286	0.00670604
5	A5	122	87.7869	0.282361	0.00636782
5	A5	123	88.0152	0.282287	0.00612107
5	A5	124	88.2435	0.281688	0.00599865
5	A5	125	88.4718	0.280117	0.00601276
5	A5	126	88.7001	0.280842	0.0061589
5	A5	127	88.9284	0.279775	0.00641225
5	A5	128	89.1567	0.279781	0.0067208
5	A5	129	89.385	0.278506	0.00700987
5	A5	130	89.6133	0.278037	0.00720867
5	A5	131	89.8416	0.276433	0.00728344
5	A5	132	90.0699	0.276545	0.0072532
5	A5	133	90.2982	0.27538	0.00717294
5	A5	134	90.5265	0.275501	0.00709577
5	A5	135	90.7548	0.275153	0.00704133
5	A5	136	90.9831	0.272671	0.00698969
5	A5	137	91.2114	0.273809	0.00690278
5	A5	138	91.4397	0.272578	0.00675853
5	A5	139	91.668	0.271398	0.00657696
5	A5	140	91.8963	0.27072	0.00642138
5	A5	141	92.1246	0.270811	0.00636687
5	A5	142	92.3529	0.270521	0.00645133
5	A5	143	92.5812	0.270117	0.00664355
5	A5	144	92.8095	0.269336	0.00685871
5	A5	145	93.0378	0.268155	0.00701439
5	A5	146	93.2661	0.265729	0.00708033
5	A5	147	93.4944	0.267463	0.00707559
5	A5	148	93.7227	0.266656	0.0070096
5	A5	149	93.951	0.265837	0.00682529
5	A5	150	94.1793	0.263724	0.00640285
5	A5	151	94.4076	0.263551	0.00563618
5	A5	152	94.6359	0.261994	0.0045246
5	A5	153	94.8643	0.262513	0.00320812
6	A6	1	60.1623	4.73981	0.283806
6	A6	2	60.3906	4.71607	0.283159
6	A6	3	60.6189	4.68793	0.281727
6	A6	4	60.8472	4.65906	0.279937
6	A6	5	61.0755	4.64386	0.278537
6	A6	6	61.3038	4.61713	0.27826
6	A6	7	61.5321	4.591	0.279456
6	A6	8	61.7604	4.55848	0.281966
6	A6	9	61.9887	4.53979	0.285185
6	A6	10	62.217	4.51217	0.288307
6	A6	11	62.4453	4.48806	0.290632
6	A6	12	62.6736	4.44835	0.291862
6	A6	13	62.9019	4.42537	0.292235
6	A6	14	63.1302	4.40018	0.29241
6	A6	15	63.3585	4.37117	0.293088
6	A6	16	63.5868	4.34878	0.294582
6	A6	17	63.8151	4.32222	0.296588
6	A6	18	64.0434	4.29881	0.298349
6	A6	19	64.2717	4.26092	0.299107
6	A6	20	64.5	4.23322	0.298562
6	A6	21	64.7283	4.20597	0.297051
6	A6	22	64.9566	4.17622	0.295317
6	A6	23	65.185	4.15556	0.294058
6	A6	24	65.4133	4.12877	0.293551
6	A6	25	65.6416	4.10076	0.293558
6	A6	26	65.8699	4.07069	0.293579
6	A6	27	66.0982	4.04562	0.293189
6	A6	28	66.3265	4.01159	0.292312
6	A6	29	66.5548	3.98965	0.291228
6	A6	30	66.7831	3.95795	0.290395
6	A6	31	67.0114	3.93735	0.290179
6	A6	32	67.2397	3.90456	0.290649
6	A6	33	67.468	3.88087	0.291536
6	A6	34	67.6963	3.85298	0.292356
6	A6	35	67.9246	3.82753	0.292639
6	A6	36	68.1529	3.79325	0.292159
6	A6	37	68.3812	3.7629	0.291051
6	A6	38	68.6095	3.74224	0.289737
6	A6	39	68.8378	3.71405	0.288713
6	A6	40	69.0661	3.68367	0.288321
6	A6	41	69.2944	3.66292	0.288589
6	A6	42	69.5227	3.63142	0.289241
6	A6	43	69.751	3.6085	0.28983
6	A6	44	69.9793	3.58208	0.289953
6	A6	45	70.2076	3.54804	0.289422
6	A6	46	70.4359	3.52149	0.288314
6	A6	47	70.6642	3.49952	0.286867
6	A6	48	70.8925	3.474	0.285306
6	A6	49	71.1208	3.44929	0.283762
6	A6	50	71.3491	3.41859	0.282311
6	A6	51	71.5774	3.39204	0.281034
6	A6	52	71.8057	3.36579	0.280012
6	A6	53	72.034	3.34655	0.279227
6	A6	54	72.2623	3.32059	0.278518
6	A6	55	72.4906	3.2921	0.277686
6	A6	56	72.7189	3.26298	0.276684
6	A6	57	72.9472	3.23605	0.275712
6	A6	58	73.1755	3.21277	0.275108
6	A6	59	73.4038	3.18751	0.275071
6	A6	60	73.6321	3.16623	0.275482
6	A6	61	73.8604	3.13511	0.275947
6	A6	62	74.0887	3.10877	0.276048
6	A6	63	74.317	3.08276	0.275628
6	A6	64	74.5453	3.05312	0.274898
6	A6	65	74.7737	3.03035	0.274311
6	A6	66	75.002	3.00673	0.274321
6	A6	67	75.2303	2.98433	0.27518
6	A6	68	75.4586	2.95003	0.276878
6	A6	69	75.6869	2.93366	0.279221
6	A6	70	75.9152	2.90104	0.281958
6	A6	71	76.1435	2.87648	0.284916
6	A6	72	76.3718	2.8521	0.288072
6	A6	73	76.6001	2.81924	0.291593
6	A6	74	76.8284	2.79394	0.295775
6	A6	75	77.0567	2.76761	0.300909
6	A6	76	77.285	2.74147	0.307131
6	A6	77	77.5133	2.71558	0.314386
6	A6	78	77.7416	2.681	0.322547
6	A6	79	77.9699	2.65106	0.331686
6	A6	80	78.1982	2.62243	0.342368
6	A6	81	78.4265	2.58378	0.355889
6	A6	82	78.6548	2.55275	0.374345
6	A6	83	78.8831	2.52021	0.40062
6	A6	84	79.1114	2.48754	0.438349
6	A6	85	79.3397	2.45227	0.491891
6	A6	86	79.568	2.40981	0.566227
6	A6	87	79.7963	2.36366	0.666508
6	A6	88	80.0246	2.31095	0.796906
6	A6	89	80.2529	2.25247	0.95869
6	A6	90	80.4812	2.17742	1.14787
6	A6	91	80.7095	2.07719	1.35322
6	A6	92	80.9378	1.95713	1.55584
6	A6	93	81.1661	1.79608	1.73107
6	A6	94	81.3944	1.58543	1.85287
6	A6	95	81.6227	1.35051	1.89968
6	A6	96	81.851	1.0972	1.86001
6	A6	97	82.0793	0.87332	1.73559
6	A6	98	82.3076	0.682955	1.54124
6	A6	99	82.5359	0.530189	1.30134
6	A6	100	82.7642	0.431647	1.0442
6	A6	101	82.9925	0.368665	0.796212
6	A6	102	83.2208	0.335321	0.577292
6	A6	103	83.4491	0.317269	0.39865
6	A6	104	83.6774	0.310129	0.263044
6	A6	105	83.9057	0.304193	0.166814
6	A6	106	84.134	0.300411	0.102693
6	A6	107	84.3623	0.299598	0.0623862
6	A6	108	84.5906	0.298059	0.0383568
6	A6	109	84.8189	0.2965	0.0246693
6	A6	110	85.0472	0.296733	0.0171211
6	A6	111	85.2756	0.294406	0.0129825
6	A6	112	85.5039	0.294509	0.0106195
6	A6	113	85.7322	0.292389	0.00914518
6	A6	114	85.9605	0.292132	0.00814412
6	A6	115	86.1888	0.291855	0.00746614
6	A6	116	86.4171	0.29146	0.00707633
6	A6	117	86.6454	0.290218	0.00695102
6	A6	118	86.8737	0.290256	0.00702151
6	A6	119	87.102	0.289883	0.00716169
6	A6	120	87.3303	0.289044	0.00721913
6	A6	121	87.5586	0.28845	0.00707697
6	A6	122	87.7869	0.285954	0.00671289
6	A6	123	88.0152	0.285711	0.00621574
6	A6	124	88.2435	0.285992	0.0057456
6	A6	125	88.4718	0.285204	0.00545195
6	A6	126	88.7001	0.284851	0.00540163
6	A6	127	88.9284	0.285907	0.0055582
6	A6	128	89.1567	0.283346	0.00581974
6	A6	129	89.385	0.282495	0.00608348
6	A6	130	89.6133	0.283067	0.00629081
6	A6	131	89.8416	0.28217	0.00643257
6	A6	132	90.0699	0.281593	0.00652867
6	A6	133	90.2982	0.280911	0.00660831
6	A6	134	90.5265	0.280041	0.00670144
6	A6	135	90.7548	0.27862	0.00682617
6	A6	136	90.9831	0.279888	0.00696788
6	A6	137	91.2114	0.279041	0.00706806
6	A6	138	91.4397	0.277695	0.00704804
6	A6	139	91.668	0.274979	0.00686545
6	A6	140	91.8963	0.276384	0.00655985
6	A6	141	92.1246	0.275897	0.00624919
6	A6	142	92.3529	0.274403	0.0060751
6	A6	143	92.5812	0.275756	0.00613383
6	A6	144	92.8095	0.273702	0.00643147
6	A6	145	93.0378	0.273765	0.00687861
6	A6	146	93.2661	0.272854	0.00731651
6	A6	147	93.4944	0.272762	0.0075621
6	A6	148	93.7227	0.269322	0.00746428
6	A6	149	93.951	0.27042	0.00695267
6	A6	150	94.1793	0.26847	0.00605912
6	A6	151	94.4076	0.268879	0.00490226
6	A6	152	94.6359	0.269124	0.00364472
6	A6	153	94.8643	0.266933	0.00244633
7	A7	1	60.1623	4.6526	0.282135
7	A7	2	60.3906	4.6374	0.283877
7	A7	3	60.6189	4.614	0.285876
7	A7	4	60.8472	4.58518	0.287561
7	A7	5	61.0755	4.56216	0.288482
7	A7	6	61.3038	4.52265	0.288527
7	A7	7	61.5321	4.50377	0.287949
7	A7	8	61.7604	4.47478	0.287219
7	A7	9	61.9887	4.44886	0.286786
7	A7	10	62.217	4.41935	0.28687
7	A7	11	62.4453	4.40094	0.287399
7	A7	12	62.6736	4.3703	0.288112
7	A7	13	62.9019	4.34033	0.288739
7	A7	14	63.1302	4.30822	0.289119
7	A7	15	63.3585	4.29437	0.289245
7	A7	16	63.5868	4.261	0.289224
7	A7	17	63.8151	4.23226	0.289255
7	A7	18	64.0434	4.20481	0.289595
7	A7	19	64.2717	4.18068	0.290489
7	A7	20	64.5	4.15567	0.292018
7	A7	21	64.7283	4.13016	0.293974
7	A7	22	64.9566	4.10036	0.295867
7	A7	23	65.185	4.0719	0.297094
7	A7	24	65.4133	4.04254	0.297211
7	A7	25	65.6416	4.01424	0.296144
7	A7	26	65.8699	3.98676	0.294221
7	A7	27	66.0982	3.95512	0.292038
7	A7	28	66.3265	3.93455	0.290207
7	A7	29	66.5548	3.90402	0.289103
7	A7	30	66.7831	3.87858	0.288773
7	A7	31	67.0114	3.85541	0.288978
7	A7	32	67.2397	3.81787	0.289354
7	A7	33	67.468	3.79836	0.28958
7	A7	34	67.6963	3.7649	0.289448
7	A7	35	67.9246	3.7444	0.288877
7	A7	36	68.1529	3.71497	0.287907
7	A7	37	68.3812	3.68075	0.286722
7	A7	38	68.6095	3.65586	0.28562
7	A7	39	68.8378	3.63678	0.284921
7	A7	40	69.0661	3.60231	0.284805
7	A7	41	69.2944	3.57706	0.285182
7	A7	42	69.5227	3.55571	0.285678
7	A7	43	69.751	3.52867	0.28582
7	A7	44	69.9793	3.49502	0.285281
7	A7	45	70.2076	3.4697	0.284059
7	A7	46	70.4359	3.44123	0.282486
7	A7	47	70.6642	3.42276	0.281008
7	A7	48	70.8925	3.39394	0.279934
7	A7	49	71.1208	3.3704	0.279306
7	A7	50	71.3491	3.34248	0.278933
7	A7	51	71.5774	3.31453	0.278538
7	A7	52	71.8057	3.29405	0.277922
7	A7	53	72.034	3.26606	0.27704
7	A7	54	72.2623	3.2352	0.276002
7	A7	55	72.4906	3.21591	0.275018
7	A7	56	72.7189	3.18837	0.274303
7	A7	57	72.9472	3.16106	0.273998
7	A7	58	73.1755	3.13828	0.274125
7	A7	59	73.4038	3.11037	0.27459
7	A7	60	73.6321	3.08309	0.275223
7	A7	61	73.8604	3.06138	0.275832
7	A7	62	74.0887	3.03074	0.276256
7	A7	63	74.317	3.00384	0.276372
7	A7	64	74.5453	2.98037	0.276112
7	A7	65	74.7737	2.95446	0.275471
7	A7	66	75.002	2.93087	0.274568
7	A7	67	75.2303	2.89387	0.273699
7	A7	68	75.4586	2.87823	0.273337
7	A7	69	75.6869	2.85205	0.274039
7	A7	70	75.9152	2.82137	0.276295
7	A7	71	76.1435	2.80466	0.280393
7	A7	72	76.3718	2.77283	0.28638
7	A7	73	76.6001	2.75041	0.294096
7	A7	74	76.8284	2.71972	0.303247
7	A7	75	77.0567	2.69144	0.313432
7	A7	76	77.285	2.66437	0.324136
7	A7	77	77.5133	2.63436	0.334716
7	A7	78	77.7416	2.60036	0.344547
7	A7	79	77.9699	2.56867	0.353317
7	A7	80	78.1982	2.53158	0.361467
7	A7	81	78.4265	2.48971	0.370543
7	A7	82	78.6548	2.45675	0.383273
7	A7	83	78.8831	2.4267	0.403349
7	A7	84	79.1114	2.39292	0.435028
7	A7	85	79.3397	2.35775	0.48279
7	A7	86	79.568	2.32204	0.55118
7	A7	87	79.7963	2.27424	0.644633
7	A7	88	80.0246	2.22298	0.766894
7	A7	89	80.2529	2.1599	0.919639
7	A7	90	80.4812	2.08365	1.10025
7	A7	91	80.7095	1.99967	1.2995
7	A7	92	80.9378	1.88754	1.50028
7	A7	93	81.1661	1.73322	1.6788
7	A7	94	81.3944	1.53441	1.80864
7	A7	95	81.6227	1.29843	1.86677
7	A7	96	81.851	1.04816	1.83964
7	A7	97	82.0793	0.822929	1.72699
7	A7	98	82.3076	0.6302	1.54215
7	A7	99	82.5359	0.474039	1.30876
7	A7	100	82.7642	0.371821	1.05507
7	A7	101	82.9925	0.307495	0.807956
7	A7	102	83.2208	0.272021	0.588085
7	A7	103	83.4491	0.25529	0.407478
7	A7	104	83.6774	0.243321	0.269576
7	A7	105	83.9057	0.239966	0.171196
7	A7	106	84.134	0.237127	0.105313
7	A7	107	84.3623	0.235276	0.0636941
7	A7	108	84.5906	0.232838	0.0387601
7	A7	109	84.8189	0.232758	0.0245172
7	A7	110	85.0472	0.231391	0.0167341
7	A7	111	85.2756	0.230781	0.0126752
7	A7	112	85.5039	0.230603	0.0106802
7	A7	113	85.7322	0.229217	0.0097779
7	A7	114	85.9605	0.228704	0.00940631
7	A7	115	86.1888	0.227039	0.00923481
7	A7	116	86.4171	0.226444	0.00906358
7	A7	117	86.6454	0.227148	0.00877731
7	A7	118	86.8737	0.224331	0.00833728
7	A7	119	87.102	0.223346	0.0077885
7	A7	120	87.3303	0.223096	0.0072504
7	A7	121	87.5586	0.222535	0.00686973
7	A7	122	87.7869	0.222218	0.00674874
7	A7	123	88.0152	0.221962	0.00688487
7	A7	124	88.2435	0.221129	0.00716444
7	A7	125	88.4718	0.220344	0.00741571
7	A7	126	88.7001	0.218071	0.00749436
7	A7	127	88.9284	0.218713	0.00735115
7	A7	128	89.1567	0.21758	0.00705012
7	A7	129	89.385	0.216555	0.00672844
7	A7	130	89.6133	0.216549	0.00652405
7	A7	131	89.8416	0.216496	0.00650643
7	A7	132	90.0699	0.215993	0.00664651
7	A7	133	90.2982	0.215311	0.00684092
7	A7	134	90.5265	0.2137	0.0069761
7	A7	135	90.7548	0.212593	0.00699044
7	A7	136	90.9831	0.212685	0.00690006
7	A7	137	91.2114	0.213153	0.00677815
7	A7	138	91.4397	0.210324	0.00671415
7	A7	139	91.668	0.211295	0.00677585
7	A7	140	91.8963	0.210462	0.00698503
7	A7	141	92.1246	0.209366	0.00730378
7	A7	142	92.3529	0.210007	0.00763622
7	A7	143	92.5812	0.208463	0.00786017
7	A7	144	92.8095	0.206648	0.00787995
7	A7	145	93.0378	0.205604	0.00767772
7	A7	146	93.2661	0.206363	0.00732308
7	A7	147	93.4944	0.204483	0.00693011
7	A7	148	93.7227	0.204134	0.00658049
7	A7	149	93.951	0.204575	0.00626029
7	A7	150	94.1793	0.203666	0.00585462
7	A7	151	94.4076	0.201791	0.00521409
7	A7	152	94.6359	0.199928	0.00425959
7	A7	153	94.8643	0.200948	0.0030571
8	A8	1	60.1623	4.87672	0.293682
8	A8	2	60.3906	4.84851	0.294401
8	A8	3	60.6189	4.83376	0.29572
8	A8	4	60.8472	4.80732	0.297516
8	A8	5	61.0755	4.77704	0.299532
8	A8	6	61.3038	4.74969	0.301424
8	A8	7	61.5321	4.71646	0.302841
8	A8	8	61.7604	4.6955	0.303558
8	A8	9	61.9887	4.66509	0.303587
8	A8	10	62.217	4.6264	0.303155
8	A8	11	62.4453	4.60846	0.302599
8	A8	12	62.6736	4.58239	0.302155
8	A8	13	62.9019	4.55529	0.301868
8	A8	14	63.1302	4.52471	0.301667
8	A8	15	63.3585	4.4916	0.301498
8	A8	16	63.5868	4.46663	0.301417
8	A8	17	63.8151	4.44367	0.301493
8	A8	18	64.0434	4.41748	0.301642
8	A8	19	64.2717	4.38651	0.301591
8	A8	20	64.5	4.36146	0.301041
8	A8	21	64.7283	4.32611	0.299932
8	A8	22	64.9566	4.30274	0.298605
8	A8	23	65.185	4.27645	0.297702
8	A8	24	65.4133	4.24546	0.297864
8	A8	25	65.6416	4.22405	0.299372
8	A8	26	65.8699	4.19886	0.301942
8	A8	27	66.0982	4.16917	0.304805
8	A8	28	66.3265	4.13884	0.307019
8	A8	29	66.5548	4.10994	0.307881
8	A8	30	66.7831	4.07358	0.307183
8	A8	31	67.0114	4.05057	0.305219
8	A8	32	67.2397	4.0191	0.302595
8	A8	33	67.468	3.99547	0.299963
8	A8	34	67.6963	3.9647	0.297854
8	A8	35	67.9246	3.94079	0.296618
8	A8	36	68.1529	3.90512	0.296381
8	A8	37	68.3812	3.88579	0.297009
8	A8	38	68.6095	3.86168	0.298103
8	A8	39	68.8378	3.82733	0.299097
8	A8	40	69.0661	3.79644	0.299487
8	A8	41	69.2944	3.77087	0.299028
8	A8	42	69.5227	3.74416	0.297815
8	A8	43	69.751	3.7151	0.296177
8	A8	44	69.9793	3.68956	0.294494
8	A8	45	70.2076	3.66234	0.293049
8	A8	46	70.4359	3.6379	0.291955
8	A8	47	70.6642	3.60787	0.291177
8	A8	48	70.8925	3.58562	0.290587
8	A8	49	71.1208	3.55613	0.290041
8	A8	50	71.3491	3.53377	0.289437
8	A8	51	71.5774	3.50118	0.288738
8	A8	52	71.8057	3.47712	0.287965
8	A8	53	72.034	3.45584	0.287165
8	A8	54	72.2623	3.42459	0.286397
8	A8	55	72.4906	3.39814	0.285733
8	A8	56	72.7189	3.37474	0.285264
8	A8	57	72.9472	3.34397	0.28506
8	A8	58	73.1755	3.32177	0.285091
8	A8	59	73.4038	3.29261	0.285193
8	A8	60	73.6321	3.26841	0.285089
8	A8	61	73.8604	3.24013	0.284536
8	A8	62	74.0887	3.21114	0.283473
8	A8	63	74.317	3.18401	0.282066
8	A8	64	74.5453	3.15645	0.280634
8	A8	65	74.7737	3.13951	0.279502
8	A8	66	75.002	3.10944	0.27889
8	A8	67	75.2303	3.07922	0.278915
8	A8	68	75.4586	3.05603	0.27963
8	A8	69	75.6869	3.03538	0.281075
8	A8	70	75.9152	3.00232	0.283286
8	A8	71	76.1435	2.9829	0.286323
8	A8	72	76.3718	2.9526	0.290295
8	A8	73	76.6001	2.92256	0.295376
8	A8	74	76.8284	2.90084	0.301726
8	A8	75	77.0567	2.87232	0.30935
8	A8	76	77.285	2.84615	0.317985
8	A8	77	77.5133	2.81404	0.327103
8	A8	78	77.7416	2.78365	0.336155
8	A8	79	77.9699	2.75507	0.344954
8	A8	80	78.1982	2.71716	0.354142
8	A8	81	78.4265	2.67857	0.365504
8	A8	82	78.6548	2.6461	0.381953
8	A8	83	78.8831	2.61509	0.40724
8	A8	84	79.1114	2.59079	0.44557
8	A8	85	79.3397	2.55077	0.501397
8	A8	86	79.568	2.5059	0.579413
8	A8	87	79.7963	2.464	0.684353
8	A8	88	80.0246	2.40655	0.820121
8	A8	89	80.2529	2.34356	0.987906
8	A8	90	80.4812	2.27004	1.18365
8	A8	91	80.7095	2.17131	1.39582
8	A8	92	80.9378	2.04598	1.60476
8	A8	93	81.1661	1.88287	1.78478
8	A8	94	81.3944	1.66597	1.90885
8	A8	95	81.6227	1.42195	1.95487
8	A8	96	81.851	1.16685	1.91141
8	A8	97	82.0793	0.941389	1.78087
8	A8	98	82.3076	0.748046	1.57906
8	A8	99	82.5359	0.593741	1.33137
8	A8	100	82.7642	0.495419	1.06696
8	A8	101	82.9925	0.430806	0.812762
8	A8	102	83.2208	0.398523	0.588936
8	A8	103	83.4491	0.381173	0.406675
8	A8	104	83.6774	0.372623	0.268537
8	A8	105	83.9057	0.366146	0.170583
8	A8	106	84.134	0.362817	0.105275
8	A8	107	84.3623	0.361767	0.0641137
8	A8	108	84.5906	0.36062	0.0394404
8	A8	109	84.8189	0.358475	0.0252785
8	A8	110	85.0472	0.357745	0.0174408
8	A8	111	85.2756	0.357395	0.0132324
8	A8	112	85.5039	0.356254	0.0110253
8	A8	113	85.7322	0.355726	0.00987596
8	A8	114	85.9605	0.354681	0.00924714
8	A8	115	86.1888	0.353359	0.00883869
8	A8	116	86.4171	0.353487	0.00849188
8	A8	117	86.6454	0.352604	0.00813991
8	A8	118	86.8737	0.350503	0.00777697
8	A8	119	87.102	0.350473	0.00743314
8	A8	120	87.3303	0.351205	0.00715514
8	A8	121	87.5586	0.349174	0.00699254
8	A8	122	87.7869	0.348722	0.00698517
8	A8	123	88.0152	0.347408	0.00714405
8	A8	124	88.2435	0.349181	0.00743095
8	A8	125	88.4718	0.346019	0.00775431
8	A8	126	88.7001	0.34602	0.0080018
8	A8	127	88.9284	0.344948	0.00809858
8	A8	128	89.1567	0.343744	0.00805382
8	A8	129	89.385	0.342974	0.00795421
8	A8	130	89.6133	0.34244	0.00790135
8	A8	131	89.8416	0.343658	0.0079381
8	A8	132	90.0699	0.341872	0.00802272
8	A8	133	90.2982	0.340163	0.00807346
8	A8	134	90.5265	0.338629	0.00804224
8	A8	135	90.7548	0.339152	0.00795412
8	A8	136	90.9831	0.338679	0.007878
8	A8	137	91.2114	0.337898	0.0078633
8	A8	138	91.4397	0.337873	0.00790135
8	A8	139	91.668	0.334834	0.00793904
8	A8	140	91.8963	0.335548	0.0079241
8	A8	141	92.1246	0.335014	0.0078386
8	A8	142	92.3529	0.333407	0.00770371
8	A8	143	92.5812	0.333947	0.00756737
8	A8	144	92.8095	0.332207	0.00748956
8	A8	145	93.0378	0.33108	0.0075236
8	A8	146	93.2661	0.332028	0.00768423
8	A8	147	93.4944	0.331049	0.00791143
8	A8	148	93.7227	0.329258	0.00806002
8	A8	149	93.951	0.328629	0.00793847
8	A8	150	94.1793	0.327425	0.00738811
8	A8	151	94.4076	0.32558	0.00636441
8	A8	152	94.6359	0.326448	0.0049728
8	A8	153	94.8643	0.32516	0.003438
9	A9	1	60.1623	4.77883	0.292405
9	A9	2	60.3906	4.76303	0.294461
9	A9	3	60.6189	4.72363	0.296171
9	A9	4	60.8472	4.7042	0.297068
9	A9	5	61.0755	4.67334	0.297012
9	A9	6	61.3038	4.65103	0.296173
9	A9	7	61.5321	4.61469	0.294916
9	A9	8	61.7604	4.59051	0.293692
9	A9	9	61.9887	4.56333	0.292923
9	A9	10	62.217	4.53663	0.292902
9	A9	11	62.4453	4.51114	0.293691
9	A9	12	62.6736	4.48772	0.295097
9	A9	13	62.9019	4.45534	0.296747
9	A9	14	63.1302	4.42468	0.298247
9	A9	15	63.3585	4.40137	0.299316
9	A9	16	63.5868	4.37596	0.299873
9	A9	17	63.8151	4.33886	0.300028
9	A9	18	64.0434	4.31857	0.299998
9	A9	19	64.2717	4.28607	0.30002
9	A9	20	64.5	4.26565	0.300223
9	A9	21	64.7283	4.23448	0.300575
9	A9	22	64.9566	4.20459	0.300878
9	A9	23	65.185	4.17892	0.300863
9	A9	24	65.4133	4.14839	0.300314
9	A9	25	65.6416	4.1228	0.299186
9	A9	26	65.8699	4.09273	0.297684
9	A9	27	66.0982	4.0655	0.296248
9	A9	28	66.3265	4.03074	0.295402
9	A9	29	66.5548	4.01553	0.29551
9	A9	30	66.7831	3.98738	0.296565
9	A9	31	67.0114	3.95334	0.298138
9	A9	32	67.2397	3.92784	0.299538
9	A9	33	67.468	3.89757	0.3001
9	A9	34	67.6963	3.87403	0.29946
9	A9	35	67.9246	3.83365	0.297667
9	A9	36	68.1529	3.81274	0.295117
9	A9	37	68.3812	3.78331	0.292351
9	A9	38	68.6095	3.75915	0.289851
9	A9	39	68.8378	3.73133	0.287941
9	A9	40	69.0661	3.70176	0.28681
9	A9	41	69.2944	3.67372	0.286569
9	A9	42	69.5227	3.65428	0.287253
9	A9	43	69.751	3.62473	0.28875
9	A9	44	69.9793	3.59819	0.290749
9	A9	45	70.2076	3.57378	0.292787
9	A9	46	70.4359	3.54439	0.294376
9	A9	47	70.6642	3.51237	0.295149
9	A9	48	70.8925	3.49135	0.294957
9	A9	49	71.1208	3.46258	0.293864
9	A9	50	71.3491	3.43324	0.292099
9	A9	51	71.5774	3.40422	0.289954
9	A9	52	71.8057	3.38209	0.287704
9	A9	53	72.034	3.35835	0.285563
9	A9	54	72.2623	3.32448	0.283687
9	A9	55	72.4906	3.30562	0.282218
9	A9	56	72.7189	3.27198	0.281259
9	A9	57	72.9472	3.2486	0.280823
9	A9	58	73.1755	3.22961	0.280763
9	A9	59	73.4038	3.19649	0.280811
9	A9	60	73.6321	3.16838	0.280678
9	A9	61	73.8604	3.14209	0.280184
9	A9	62	74.0887	3.11798	0.279315
9	A9	63	74.317	3.08898	0.27818
9	A9	64	74.5453	3.06579	0.276969
9	A9	65	74.7737	3.03789	0.275917
9	A9	66	75.002	3.01243	0.275286
9	A9	67	75.2303	2.98461	0.275333
9	A9	68	75.4586	2.96414	0.276253
9	A9	69	75.6869	2.93895	0.278168
9	A9	70	75.9152	2.90795	0.28116
9	A9	71	76.1435	2.88645	0.285343
9	A9	72	76.3718	2.85474	0.290864
9	A9	73	76.6001	2.83388	0.297831
9	A9	74	76.8284	2.80289	0.306177
9	A9	75	77.0567	2.7767	0.315564
9	A9	76	77.285	2.74873	0.325427
9	A9	77	77.5133	2.71562	0.335159
9	A9	78	77.7416	2.68378	0.344397
9	A9	79	77.9699	2.64799	0.353302
9	A9	80	78.1982	2.61561	0.362776
9	A9	81	78.4265	2.57985	0.374568
9	A9	82	78.6548	2.54313	0.391266
9	A9	83	78.8831	2.5097	0.416236
9	A9	84	79.1114	2.47888	0.453517
9	A9	85	79.3397	2.43839	0.507745
9	A9	86	79.568	2.39909	0.583971
9	A9	87	79.7963	2.35375	0.687188
9	A9	88	80.0246	2.294	0.821218
9	A9	89	80.2529	2.23811	0.986861
9	A9	90	80.4812	2.15273	1.17953
9	A9	91	80.7095	2.05578	1.38725
9	A9	92	80.9378	1.93208	1.59022
9	A9	93	81.1661	1.76777	1.76283
9	A9	94	81.3944	1.54831	1.8785
9	A9	95	81.6227	1.30509	1.91586
9	A9	96	81.851	1.05444	1.86447
9	A9	97	82.0793	0.826936	1.7279
9	A9	98	82.3076	0.644413	1.52297
9	A9	99	82.5359	0.494246	1.27566
9	A9	100	82.7642	0.403848	1.01509
9	A9	101	82.9925	0.346296	0.76749
9	A9	102	83.2208	0.315158	0.551817
9	A9	103	83.4491	0.299275	0.377967
9	A9	104	83.6774	0.293295	0.247418
9	A9	105	83.9057	0.28708	0.155586
9	A9	106	84.134	0.283347	0.094775
9	A9	107	84.3623	0.282064	0.0567235
9	A9	108	84.5906	0.280886	0.0342171
9	A9	109	84.8189	0.281372	0.0217233
9	A9	110	85.0472	0.280448	0.0153408
9	A9	111	85.2756	0.280541	0.0124475
9	A9	112	85.5039	0.279187	0.0113309
9	A9	113	85.7322	0.276929	0.0109241
9	A9	114	85.9605	0.276202	0.0106351
9	A9	115	86.1888	0.275485	0.0102193
9	A9	116	86.4171	0.273379	0.00965551
9	A9	117	86.6454	0.273319	0.00902861
9	A9	118	86.8737	0.273353	0.00843724
9	A9	119	87.102	0.271365	0.00794432
9	A9	120	87.3303	0.271324	0.00756921
9	A9	121	87.5586	0.271178	0.00730282
9	A9	122	87.7869	0.268829	0.0071245
9	A9	123	88.0152	0.269666	0.00701
9	A9	124	88.2435	0.267483	0.00693212
9	A9	125	88.4718	0.268063	0.00686196
9	A9	126	88.7001	0.267646	0.00677717
9	A9	127	88.9284	0.264877	0.00667122
9	A9	128	89.1567	0.266718	0.00656063
9	A9	129	89.385	0.264962	0.00648617
9	A9	130	89.6133	0.264924	0.00650808
9	A9	131	89.8416	0.263456	0.0066874
9	A9	132	90.0699	0.262638	0.00704874
9	A9	133	90.2982	0.264498	0.00753942
9	A9	134	90.5265	0.263181	0.00802209
9	A9	135	90.7548	0.260556	0.00832438
9	A9	136	90.9831	0.259073	0.00832597
9	A9	137	91.2114	0.259162	0.00802077
9	A9	138	91.4397	0.258586	0.00751249
9	A9	139	91.668	0.259082	0.00695252
9	A9	140	91.8963	0.255837	0.00646912
9	A9	141	92.1246	0.257551	0.00613034
9	A9	142	92.3529	0.25694	0.00594628
9	A9	143	92.5812	0.255947	0.00589372
9	A9	144	92.8095	0.254771	0.00594077
9	A9	145	93.0378	0.254967	0.00605708
9	A9	146	93.2661	0.254513	0.00620784
9	A9	147	93.4944	0.253571	0.00633967
9	A9	148	93.7227	0.25267	0.00637473
9	A9	149	93.951	0.25212	0.00622099
9	A9	150	94.1793	0.251147	0.00579885
9	A9	151	94.4076	0.250848	0.00507401
9	A9	152	94.6359	0.249664	0.004084
9	A9	153	94.8643	0.248721	0.00294511
10	A10	1	60.1623	4.3476	0.264549
10	A10	2	60.3906	4.3226	0.267473
10	A10	3	60.6189	4.29154	0.269606
10	A10	4	60.8472	4.27276	0.270213
10	A10	5	61.0755	4.24439	0.269203
10	A10	6	61.3038	4.21336	0.26717
10	A10	7	61.5321	4.19036	0.265092
10	A10	8	61.7604	4.17074	0.263876
10	A10	9	61.9887	4.14779	0.263944
10	A10	10	62.217	4.12229	0.265087
10	A10	11	62.4453	4.09458	0.266636
10	A10	12	62.6736	4.07304	0.267801
10	A10	13	62.9019	4.04566	0.26805
10	A10	14	63.1302	4.01513	0.26733
10	A10	15	63.3585	3.99192	0.266054
10	A10	16	63.5868	3.97158	0.264894
10	A10	17	63.8151	3.94292	0.264471
10	A10	18	64.0434	3.92433	0.265119
10	A10	19	64.2717	3.8963	0.266765
10	A10	20	64.5	3.87809	0.269018
10	A10	21	64.7283	3.84463	0.271329
10	A10	22	64.9566	3.82075	0.27319
10	A10	23	65.185	3.80014	0.274251
10	A10	24	65.4133	3.76723	0.27437
10	A10	25	65.6416	3.73764	0.273587
10	A10	26	65.8699	3.72525	0.272084
10	A10	27	66.0982	3.69014	0.270143
10	A10	28	66.3265	3.66202	0.2681
10	A10	29	66.5548	3.64262	0.266303
10	A10	30	66.7831	3.61771	0.265021
10	A10	31	67.0114	3.58818	0.264363
10	A10	32	67.2397	3.5689	0.264206
10	A10	33	67.468	3.53995	0.264223
10	A10	34	67.6963	3.51911	0.26396
10	A10	35	67.9246	3.48775	0.263032
10	A10	36	68.1529	3.46942	0.261335
10	A10	37	68.3812	3.43619	0.259195
10	A10	38	68.6095	3.41274	0.25733
10	A10	39	68.8378	3.38829	0.25654
10	A10	40	69.0661	3.36976	0.257264
10	A10	41	69.2944	3.35093	0.259271
10	A10	42	69.5227	3.32519	0.261706
10	A10	43	69.751	3.29293	0.263538
10	A10	44	69.9793	3.27097	0.264115
10	A10	45	70.2076	3.23633	0.263462
10	A10	46	70.4359	3.22234	0.262159
10	A10	47	70.6642	3.19605	0.260901
10	A10	48	70.8925	3.17576	0.2601
10	A10	49	71.1208	3.15145	0.259733
10	A10	50	71.3491	3.12369	0.259498
10	A10	51	71.5774	3.09907	0.259076
10	A10	52	71.8057	3.07889	0.258341
10	A10	53	72.034	3.05173	0.257368
10	A10	54	72.2623	3.02791	0.256338
10	A10	55	72.4906	3.00406	0.255385
10	A10	56	72.7189	2.98283	0.254507
10	A10	57	72.9472	2.95849	0.25359
10	A10	58	73.1755	2.93273	0.252532
10	A10	59	73.4038	2.90563	0.251333
10	A10	60	73.6321	2.88249	0.250101
10	A10	61	73.8604	2.86315	0.248969
10	A10	62	74.0887	2.8363	0.248001
10	A10	63	74.317	2.81612	0.247218
10	A10	64	74.5453	2.79018	0.246691
10	A10	65	74.7737	2.7648	0.246612
10	A10	66	75.002	2.74098	0.247226
10	A10	67	75.2303	2.72388	0.248648
10	A10	68	75.4586	2.7022	0.250757
10	A10	69	75.6869	2.6779	0.253269
10	A10	70	75.9152	2.6448	0.255961
10	A10	71	76.1435	2.62495	0.258877
10	A10	72	76.3718	2.60281	0.262337
10	A10	73	76.6001	2.57982	0.266784
10	A10	74	76.8284	2.54758	0.27254
10	A10	75	77.0567	2.52985	0.279624
10	A10	76	77.285	2.50521	0.287705
10	A10	77	77.5133	2.47461	0.296245
10	A10	78	77.7416	2.4468	0.304805
10	A10	79	77.9699	2.41769	0.313438
10	A10	80	78.1982	2.3849	0.323036
10	A10	81	78.4265	2.34873	0.335473
10	A10	82	78.6548	2.32296	0.353521
10	A10	83	78.8831	2.29567	0.380632
10	A10	84	79.1114	2.26188	0.42076
10	A10	85	79.3397	2.22807	0.478297
10	A10	86	79.568	2.18898	0.557941
10	A10	87	79.7963	2.14329	0.664121
10	A10	88	80.0246	2.08999	0.799657
10	A10	89	80.2529	2.03254	0.963639
10	A10	90	80.4812	1.95306	1.14912
10	A10	91	80.7095	1.84939	1.34163
10	A10	92	80.9378	1.72352	1.51966
10	A10	93	81.1661	1.55451	1.65785
10	A10	94	81.3944	1.33992	1.73242
10	A10	95	81.6227	1.10653	1.72732
10	A10	96	81.851	0.87887	1.63895
10	A10	97	82.0793	0.686505	1.47741
10	A10	98	82.3076	0.539147	1.26405
10	A10	99	82.5359	0.430985	1.02605
10	A10	100	82.7642	0.368986	0.790215
10	A10	101	82.9925	0.332411	0.577817
10	A10	102	83.2208	0.315081	0.401808
10	A10	103	83.4491	0.304531	0.266603
10	A10	104	83.6774	0.301547	0.169825
10	A10	105	83.9057	0.298489	0.104978
10	A10	106	84.134	0.296706	0.0640744
10	A10	107	84.3623	0.29463	0.039579
10	A10	108	84.5906	0.292675	0.0254619
10	A10	109	84.8189	0.292235	0.0174799
10	A10	110	85.0472	0.290943	0.0129634
10	A10	111	85.2756	0.289794	0.0103926
10	A10	112	85.5039	0.29056	0.00896592
10	A10	113	85.7322	0.288423	0.00826385
10	A10	114	85.9605	0.288399	0.00803434
10	A10	115	86.1888	0.288454	0.00808213
10	A10	116	86.4171	0.288035	0.00823517
10	A10	117	86.6454	0.285075	0.00834988
10	A10	118	86.8737	0.284908	0.00832705
10	A10	119	87.102	0.285819	0.00811604
10	A10	120	87.3303	0.282617	0.00771077
10	A10	121	87.5586	0.283007	0.00714506
10	A10	122	87.7869	0.282048	0.00649264
10	A10	123	88.0152	0.281028	0.00586511
10	A10	124	88.2435	0.280512	0.00539255
10	A10	125	88.4718	0.281156	0.00518455
10	A10	126	88.7001	0.279364	0.00528242
10	A10	127	88.9284	0.281298	0.00563182
10	A10	128	89.1567	0.27953	0.0060966
10	A10	129	89.385	0.278154	0.00651585
10	A10	130	89.6133	0.276779	0.00676746
10	A10	131	89.8416	0.277063	0.00680557
10	A10	132	90.0699	0.27781	0.00665787
10	A10	133	90.2982	0.274803	0.00640202
10	A10	134	90.5265	0.274175	0.0061394
10	A10	135	90.7548	0.275288	0.0059717
10	A10	136	90.9831	0.274902	0.00597639
10	A10	137	91.2114	0.273116	0.00618127
10	A10	138	91.4397	0.273759	0.00655182
10	A10	139	91.668	0.271874	0.0069935
10	A10	140	91.8963	0.272463	0.00737164
10	A10	141	92.1246	0.271649	0.0075487
10	A10	142	92.3529	0.269231	0.00743466
10	A10	143	92.5812	0.268551	0.00703069
10	A10	144	92.8095	0.268443	0.00644215
10	A10	145	93.0378	0.268694	0.00584872
10	A10	146	93.2661	0.267133	0.00544051
10	A10	147	93.4944	0.26721	0.00534202
10	A10	148	93.7227	0.266999	0.00554565
10	A10	149	93.951	0.267705	0.00588306
10	A10	150	94.1793	0.265899	0.00606685
10	A10	151	94.4076	0.262921	0.00581031
10	A10	152	94.6359	0.262518	0.00497781
10	A10	153	94.8643	0.261902	0.00367185
11	A11	1	60.1623	4.4738	0.267001
11	A11	2	60.3906	4.45142	0.268022
11	A11	3	60.6189	4.42446	0.269051
11	A11	4	60.8472	4.40502	0.270102
11	A11	5	61.0755	4.37458	0.271346
11	A11	6	61.3038	4.35536	0.272848
11	A11	7	61.5321	4.33149	0.274354
11	A11	8	61.7604	4.30253	0.275334
11	A11	9	61.9887	4.27361	0.275298
11	A11	10	62.217	4.24543	0.274156
11	A11	11	62.4453	4.22074	0.272347
11	A11	12	62.6736	4.19583	0.270625
11	A11	13	62.9019	4.17667	0.269657
11	A11	14	63.1302	4.1523	0.269727
11	A11	15	63.3585	4.12591	0.270714
11	A11	16	63.5868	4.0968	0.272292
11	A11	17	63.8151	4.07278	0.27416
11	A11	18	64.0434	4.04961	0.276101
11	A11	19	64.2717	4.02753	0.277925
11	A11	20	64.5	3.99858	0.279398
11	A11	21	64.7283	3.97031	0.280258
11	A11	22	64.9566	3.94527	0.280328
11	A11	23	65.185	3.91903	0.279638
11	A11	24	65.4133	3.89284	0.278464
11	A11	25	65.6416	3.86523	0.277275
11	A11	26	65.8699	3.84002	0.27658
11	A11	27	66.0982	3.81701	0.276718
11	A11	28	66.3265	3.7902	0.277672
11	A11	29	66.5548	3.76852	0.279037
11	A11	30	66.7831	3.7391	0.280189
11	A11	31	67.0114	3.71018	0.280582
11	A11	32	67.2397	3.68304	0.280014
11	A11	33	67.468	3.65123	0.278674
11	A11	34	67.6963	3.63266	0.276982
11	A11	35	67.9246	3.60964	0.275362
11	A11	36	68.1529	3.57948	0.274124
11	A11	37	68.3812	3.55169	0.273454
11	A11	38	68.6095	3.52319	0.273439
11	A11	39	68.8378	3.50667	0.274003
11	A11	40	69.0661	3.48085	0.274824
11	A11	41	69.2944	3.4519	0.275372
11	A11	42	69.5227	3.42287	0.275094
11	A11	43	69.751	3.39895	0.273684
11	A11	44	69.9793	3.37476	0.271255
11	A11	45	70.2076	3.34365	0.268308
11	A11	46	70.4359	3.32322	0.265549
11	A11	47	70.6642	3.30352	0.263636
11	A11	48	70.8925	3.27678	0.262998
11	A11	49	71.1208	3.25177	0.263707
11	A11	50	71.3491	3.2294	0.265469
11	A11	51	71.5774	3.21096	0.267692
11	A11	52	71.8057	3.18063	0.26967
11	A11	53	72.034	3.15507	0.270822
11	A11	54	72.2623	3.12948	0.270914
11	A11	55	72.4906	3.10316	0.270123
11	A11	56	72.7189	3.07641	0.268899
11	A11	57	72.9472	3.0534	0.267695
11	A11	58	73.1755	3.0313	0.266713
11	A11	59	73.4038	3.00278	0.265843
11	A11	60	73.6321	2.98125	0.26481
11	A11	61	73.8604	2.95198	0.263431
11	A11	62	74.0887	2.92526	0.26181
11	A11	63	74.317	2.89888	0.260297
11	A11	64	74.5453	2.88436	0.259305
11	A11	65	74.7737	2.85446	0.259058
11	A11	66	75.002	2.83188	0.259507
11	A11	67	75.2303	2.81145	0.260437
11	A11	68	75.4586	2.78007	0.261676
11	A11	69	75.6869	2.75727	0.263251
11	A11	70	75.9152	2.73356	0.26543
11	A11	71	76.1435	2.71177	0.268618
11	A11	72	76.3718	2.68419	0.273217
11	A11	73	76.6001	2.65874	0.279481
11	A11	74	76.8284	2.63208	0.287386
11	A11	75	77.0567	2.61228	0.296571
11	A11	76	77.285	2.5824	0.306403
11	A11	77	77.5133	2.5529	0.31621
11	A11	78	77.7416	2.51844	0.325655
11	A11	79	77.9699	2.48854	0.335108
11	A11	80	78.1982	2.45943	0.345886
11	A11	81	78.4265	2.41853	0.360299
11	A11	82	78.6548	2.38995	0.381479
11	A11	83	78.8831	2.35974	0.413136
11	A11	84	79.1114	2.32726	0.459346
11	A11	85	79.3397	2.29165	0.524451
11	A11	86	79.568	2.24641	0.612887
11	A11	87	79.7963	2.19392	0.728544
11	A11	88	80.0246	2.13631	0.873325
11	A11	89	80.2529	2.07262	1.04499
11	A11	90	80.4812	1.99172	1.23502
11	A11	91	80.7095	1.86964	1.42755
11	A11	92	80.9378	1.73009	1.6005
11	A11	93	81.1661	1.55348	1.72908
11	A11	94	81.3944	1.33209	1.79122
11	A11	95	81.6227	1.09781	1.77307
11	A11	96	81.851	0.875317	1.67297
11	A11	97	82.0793	0.682734	1.50218
11	A11	98	82.3076	0.533985	1.28226
11	A11	99	82.5359	0.425997	1.03992
11	A11	100	82.7642	0.363095	0.801241
11	A11	101	82.9925	0.326299	0.586787
11	A11	102	83.2208	0.308606	0.408988
11	A11	103	83.4491	0.298649	0.271965
11	A11	104	83.6774	0.292869	0.173278
11	A11	105	83.9057	0.287948	0.106571
11	A11	106	84.134	0.28865	0.0641163
11	A11	107	84.3623	0.287552	0.038628
11	A11	108	84.5906	0.286932	0.0241873
11	A11	109	84.8189	0.284662	0.0164674
11	A11	110	85.0472	0.285189	0.0125596
11	A11	111	85.2756	0.284754	0.0106498
11	A11	112	85.5039	0.281831	0.00969234
11	A11	113	85.7322	0.282336	0.00913615
11	A11	114	85.9605	0.279538	0.00871393
11	A11	115	86.1888	0.282277	0.00830725
11	A11	116	86.4171	0.280892	0.00788247
11	A11	117	86.6454	0.277006	0.00747044
11	A11	118	86.8737	0.276871	0.00714333
11	A11	119	87.102	0.278334	0.00696019
11	A11	120	87.3303	0.278502	0.00690706
11	A11	121	87.5586	0.276992	0.00688439
11	A11	122	87.7869	0.274767	0.00676975
11	A11	123	88.0152	0.275048	0.00651199
11	A11	124	88.2435	0.271757	0.00618347
11	A11	125	88.4718	0.273811	0.0059408
11	A11	126	88.7001	0.275397	0.00592411
11	A11	127	88.9284	0.27162	0.00616418
11	A11	128	89.1567	0.273571	0.00655943
11	A11	129	89.385	0.269956	0.00692413
11	A11	130	89.6133	0.271618	0.00706981
11	A11	131	89.8416	0.270421	0.00688081
11	A11	132	90.0699	0.267463	0.00636214
11	A11	133	90.2982	0.269261	0.00565287
11	A11	134	90.5265	0.266841	0.00499236
11	A11	135	90.7548	0.267969	0.0046394
11	A11	136	90.9831	0.268023	0.00476548
11	A11	137	91.2114	0.268685	0.00537885
11	A11	138	91.4397	0.267517	0.00632048
11	A11	139	91.668	0.265217	0.00733357
11	A11	140	91.8963	0.265123	0.00816384
11	A11	141	92.1246	0.265296	0.00863817
11	A11	142	92.3529	0.262432	0.00869803
11	A11	143	92.5812	0.262279	0.00839385
11	A11	144	92.8095	0.261378	0.00785178
11	A11	145	93.0378	0.260047	0.00722061
11	A11	146	93.2661	0.261517	0.00661579
11	A11	147	93.4944	0.259982	0.00608142
11	A11	148	93.7227	0.258198	0.00558982
11	A11	149	93.951	0.258828	0.00507454
11	A11	150	94.1793	0.258234	0.00447008
11	A11	151	94.4076	0.257948	0.00374298
11	A11	152	94.6359	0.256382	0.00290695
11	A11	153	94.8643	0.256723	0.00202652
12	A12	1	60.1623	4.90493	0.303448
12	A12	2	60.3906	4.88152	0.303894
12	A12	3	60.6189	4.85125	0.303921
12	A12	4	60.8472	4.83108	0.303667
12	A12	5	61.0755	4.79348	0.303583
12	A12	6	61.3038	4.78499	0.304158
12	A12	7	61.5321	4.74308	0.305595
12	A12	8	61.7604	4.72244	0.307664
12	A12	9	61.9887	4.69306	0.309797
12	A12	10	62.217	4.66599	0.311367
12	A12	11	62.4453	4.63348	0.311945
12	A12	12	62.6736	4.60936	0.31149
12	A12	13	62.9019	4.57855	0.310376
12	A12	14	63.1302	4.54892	0.309239
12	A12	15	63.3585	4.52386	0.308729
12	A12	16	63.5868	4.50222	0.309258
12	A12	17	63.8151	4.47273	0.310857
12	A12	18	64.0434	4.44406	0.313178
12	A12	19	64.2717	4.41334	0.315619
12	A12	20	64.5	4.39032	0.317492
12	A12	21	64.7283	4.36591	0.318221
12	A12	22	64.9566	4.32516	0.31754
12	A12	23	65.185	4.29819	0.31563
12	A12	24	65.4133	4.26938	0.313062
12	A12	25	65.6416	4.24771	0.310575
12	A12	26	65.8699	4.21885	0.308751
12	A12	27	66.0982	4.18842	0.307799
12	A12	28	66.3265	4.16517	0.307537
12	A12	29	66.5548	4.13533	0.307567
12	A12	30	66.7831	4.11198	0.307529
12	A12	31	67.0114	4.07182	0.30729
12	A12	32	67.2397	4.04777	0.306943
12	A12	33	67.468	4.02984	0.306656
12	A12	34	67.6963	3.99302	0.306488
12	A12	35	67.9246	3.97221	0.306344
12	A12	36	68.1529	3.93836	0.306089
12	A12	37	68.3812	3.91003	0.305688
12	A12	38	68.6095	3.88418	0.305288
12	A12	39	68.8378	3.85755	0.305095
12	A12	40	69.0661	3.82703	0.305192
12	A12	41	69.2944	3.80519	0.305429
12	A12	42	69.5227	3.77752	0.305483
12	A12	43	69.751	3.74675	0.305071
12	A12	44	69.9793	3.71645	0.304154
12	A12	45	70.2076	3.69299	0.30298
12	A12	46	70.4359	3.66322	0.301904
12	A12	47	70.6642	3.64417	0.30117
12	A12	48	70.8925	3.61687	0.300766
12	A12	49	71.1208	3.58662	0.300526
12	A12	50	71.3491	3.55783	0.300278
12	A12	51	71.5774	3.53504	0.299962
12	A12	52	71.8057	3.50594	0.299587
12	A12	53	72.034	3.48599	0.299141
12	A12	54	72.2623	3.4547	0.298565
12	A12	55	72.4906	3.42665	0.297787
12	A12	56	72.7189	3.40114	0.296805
12	A12	57	72.9472	3.3729	0.295691
12	A12	58	73.1755	3.3486	0.294532
12	A12	59	73.4038	3.32172	0.2934
12	A12	60	73.6321	3.29428	0.292349
12	A12	61	73.8604	3.26604	0.291456
12	A12	62	74.0887	3.23813	0.290823
12	A12	63	74.317	3.21821	0.290521
12	A12	64	74.5453	3.19082	0.290542
12	A12	65	74.7737	3.16138	0.290819
12	A12	66	75.002	3.13824	0.291317
12	A12	67	75.2303	3.10814	0.292102
12	A12	68	75.4586	3.0868	0.293341
12	A12	69	75.6869	3.05671	0.295215
12	A12	70	75.9152	3.03034	0.29784
12	A12	71	76.1435	3.0124	0.301277
12	A12	72	76.3718	2.97368	0.305605
12	A12	73	76.6001	2.95323	0.311001
12	A12	74	76.8284	2.91965	0.317665
12	A12	75	77.0567	2.8924	0.325606
12	A12	76	77.285	2.87335	0.334475
12	A12	77	77.5133	2.84062	0.343689
12	A12	78	77.7416	2.80798	0.35289
12	A12	79	77.9699	2.76526	0.362541
12	A12	80	78.1982	2.73427	0.374284
12	A12	81	78.4265	2.70371	0.390838
12	A12	82	78.6548	2.67533	0.415617
12	A12	83	78.8831	2.63845	0.452385
12	A12	84	79.1114	2.60232	0.505206
12	A12	85	79.3397	2.56403	0.578587
12	A12	86	79.568	2.51612	0.677398
12	A12	87	79.7963	2.46379	0.80605
12	A12	88	80.0246	2.40356	0.966695
12	A12	89	80.2529	2.33207	1.15671
12	A12	90	80.4812	2.24148	1.36632
12	A12	91	80.7095	2.12074	1.57753
12	A12	92	80.9378	1.97031	1.76554
12	A12	93	81.1661	1.7778	1.90293
12	A12	94	81.3944	1.53706	1.96572
12	A12	95	81.6227	1.29774	1.93954
12	A12	96	81.851	1.06231	1.82371
12	A12	97	82.0793	0.859566	1.63172
12	A12	98	82.3076	0.710237	1.38795
12	A12	99	82.5359	0.598492	1.12193
12	A12	100	82.7642	0.533186	0.861964
12	A12	101	82.9925	0.497216	0.630002
12	A12	102	83.2208	0.478878	0.438964
12	A12	103	83.4491	0.467319	0.292705
12	A12	104	83.6774	0.463958	0.187996
12	A12	105	83.9057	0.460039	0.117473
12	A12	106	84.134	0.454883	0.0724899
12	A12	107	84.3623	0.453783	0.045129
12	A12	108	84.5906	0.453818	0.0291831
12	A12	109	84.8189	0.451546	0.0202802
12	A12	110	85.0472	0.452757	0.0155417
12	A12	111	85.2756	0.451132	0.0131381
12	A12	112	85.5039	0.449131	0.0119342
12	A12	113	85.7322	0.447815	0.0112693
12	A12	114	85.9605	0.447993	0.0108116
12	A12	115	86.1888	0.446176	0.0104432
12	A12	116	86.4171	0.445364	0.0101541
12	A12	117	86.6454	0.445347	0.00995553
12	A12	118	86.8737	0.443799	0.00983207
12	A12	119	87.102	0.443121	0.00973144
12	A12	120	87.3303	0.442209	0.0095879
12	A12	121	87.5586	0.441832	0.00936359
12	A12	122	87.7869	0.440331	0.00908269
12	A12	123	88.0152	0.437619	0.00882562
12	A12	124	88.2435	0.440142	0.008683
12	A12	125	88.4718	0.437764	0.00869163
12	A12	126	88.7001	0.437351	0.00879962
12	A12	127	88.9284	0.435962	0.008888
12	A12	128	89.1567	0.435305	0.00883698
12	A12	129	89.385	0.434836	0.0085932
12	A12	130	89.6133	0.432233	0.00819322
12	A12	131	89.8416	0.432767	0.00773596
12	A12	132	90.0699	0.433346	0.00732889
12	A12	133	90.2982	0.432487	0.00705035
12	A12	134	90.5265	0.430126	0.00694717
12	A12	135	90.7548	0.430268	0.00704304
12	A12	136	90.9831	0.429899	0.00733062
12	A12	137	91.2114	0.431432	0.00774272
12	A12	138	91.4397	0.428235	0.00814626
12	A12	139	91.668	0.427416	0.00838682
12	A12	140	91.8963	0.426641	0.00836664
12	A12	141	92.1246	0.425799	0.00809959
12	A12	142	92.3529	0.425296	0.0076972
12	A12	143	92.5812	0.424063	0.00729728
12	A12	144	92.8095	0.425778	0.00698853
12	A12	145	93.0378	0.423406	0.00678425
12	A12	146	93.2661	0.422386	0.00664395
12	A12	147	93.4944	0.422238	0.00651325
12	A12	148	93.7227	0.421243	0.00633483
12	A12	149	93.951	0.422694	0.00603483
12	A12	150	94.1793	0.419671	0.00552046
12	A12	151	94.4076	0.419307	0.00472077
12	A12	152	94.6359	0.418121	0.00365209
12	A12	153	94.8643	0.419372	0.00244585
13	B1	1	60.1623	4.48707	0.278708
13	B1	2	60.3906	4.46475	0.28081
13	B1	3	60.6189	4.43596	0.282485
13	B1	4	60.8472	4.41178	0.283417
13	B1	5	61.0755	4.37958	0.283804
13	B1	6	61.3038	4.3626	0.284186
13	B1	7	61.5321	4.33131	0.285009
13	B1	8	61.7604	4.31028	0.286273
13	B1	9	61.9887	4.28506	0.287469
13	B1	10	62.217	4.25292	0.287861
13	B1	11	62.4453	4.22208	0.286914
13	B1	12	62.6736	4.20459	0.284614
13	B1	13	62.9019	4.16955	0.281546
13	B1	14	63.1302	4.146	0.278664
13	B1	15	63.3585	4.12227	0.276923
13	B1	16	63.5868	4.10545	0.276931
13	B1	17	63.8151	4.07342	0.278739
13	B1	18	64.0434	4.05331	0.281888
13	B1	19	64.2717	4.02322	0.285572
13	B1	20	64.5	4.00284	0.288918
13	B1	21	64.7283	3.96977	0.291242
13	B1	22	64.9566	3.94604	0.292228
13	B1	23	65.185	3.9136	0.292013
13	B1	24	65.4133	3.88775	0.291101
13	B1	25	65.6416	3.86375	0.290145
13	B1	26	65.8699	3.83692	0.289662
13	B1	27	66.0982	3.81152	0.289834
13	B1	28	66.3265	3.78721	0.290467
13	B1	29	66.5548	3.75646	0.291139
13	B1	30	66.7831	3.72824	0.291393
13	B1	31	67.0114	3.70349	0.290933
13	B1	32	67.2397	3.67317	0.289708
13	B1	33	67.468	3.64876	0.287909
13	B1	34	67.6963	3.61734	0.28588
13	B1	35	67.9246	3.59638	0.284002
13	B1	36	68.1529	3.57036	0.282583
13	B1	37	68.3812	3.54091	0.281752
13	B1	38	68.6095	3.51488	0.281444
13	B1	39	68.8378	3.49473	0.281422
13	B1	40	69.0661	3.46498	0.28138
13	B1	41	69.2944	3.43571	0.281059
13	B1	42	69.5227	3.41084	0.280339
13	B1	43	69.751	3.3908	0.279267
13	B1	44	69.9793	3.35755	0.278026
13	B1	45	70.2076	3.33829	0.276881
13	B1	46	70.4359	3.31045	0.276109
13	B1	47	70.6642	3.28534	0.275936
13	B1	48	70.8925	3.26403	0.27645
13	B1	49	71.1208	3.23789	0.277558
13	B1	50	71.3491	3.21338	0.278966
13	B1	51	71.5774	3.18788	0.280258
13	B1	52	71.8057	3.16234	0.281032
13	B1	53	72.034	3.1342	0.281037
13	B1	54	72.2623	3.11342	0.280278
13	B1	55	72.4906	3.07887	0.278986
13	B1	56	72.7189	3.05751	0.277492
13	B1	57	72.9472	3.03475	0.276052
13	B1	58	73.1755	3.00706	0.274753
13	B1	59	73.4038	2.98511	0.273551
13	B1	60	73.6321	2.95169	0.27239
13	B1	61	73.8604	2.92798	0.271292
13	B1	62	74.0887	2.90908	0.270328
13	B1	63	74.317	2.88022	0.269539
13	B1	64	74.5453	2.85528	0.268889
13	B1	65	74.7737	2.83139	0.268306
13	B1	66	75.002	2.80754	0.267801
13	B1	67	75.2303	2.77991	0.267521
13	B1	68	75.4586	2.75375	0.267729
13	B1	69	75.6869	2.73599	0.268712
13	B1	70	75.9152	2.70911	0.2707
13	B1	71	76.1435	2.68335	0.273877
13	B1	72	76.3718	2.6585	0.278425
13	B1	73	76.6001	2.63175	0.284535
13	B1	74	76.8284	2.60781	0.292311
13	B1	75	77.0567	2.5818	0.301602
13	B1	76	77.285	2.55643	0.31192
13	B1	77	77.5133	2.52847	0.322617
13	B1	78	77.7416	2.49575	0.333282
13	B1	79	77.9699	2.46077	0.344229
13	B1	80	78.1982	2.42653	0.356843
13	B1	81	78.4265	2.39579	0.373618
13	B1	82	78.6548	2.36221	0.397946
13	B1	83	78.8831	2.3326	0.433833
13	B1	84	79.1114	2.29638	0.485695
13	B1	85	79.3397	2.25863	0.558219
13	B1	86	79.568	2.21207	0.655987
13	B1	87	79.7963	2.16306	0.782507
13	B1	88	80.0246	2.09897	0.938442
13	B1	89	80.2529	2.0284	1.11934
13	B1	90	80.4812	1.93867	1.31375
13	B1	91	80.7095	1.81291	1.50281
13	B1	92	80.9378	1.65966	1.6623
13	B1	93	81.1661	1.46523	1.76717
13	B1	94	81.3944	1.23838	1.79744
13	B1	95	81.6227	1.01229	1.7436
13	B1	96	81.851	0.794563	1.60957
13	B1	97	82.0793	0.622538	1.41203
13	B1	98	82.3076	0.495738	1.17632
13	B1	99	82.5359	0.40944	0.930443
13	B1	100	82.7642	0.363027	0.699143
13	B1	101	82.9925	0.338083	0.499759
13	B1	102	83.2208	0.323777	0.340755
13	B1	103	83.4491	0.315976	0.222659
13	B1	104	83.6774	0.312211	0.140523
13	B1	105	83.9057	0.309163	0.0867514
13	B1	106	84.134	0.308461	0.0534274
13	B1	107	84.3623	0.305642	0.0337424
13	B1	108	84.5906	0.305474	0.0225532
13	B1	109	84.8189	0.304671	0.0163478
13	B1	110	85.0472	0.302418	0.0129209
13	B1	111	85.2756	0.302815	0.0109886
13	B1	112	85.5039	0.301208	0.00985157
13	B1	113	85.7322	0.30017	0.00914607
13	B1	114	85.9605	0.300478	0.00867947
13	B1	115	86.1888	0.299086	0.00833434
13	B1	116	86.4171	0.29837	0.00802666
13	B1	117	86.6454	0.297472	0.0077017
13	B1	118	86.8737	0.297116	0.00734766
13	B1	119	87.102	0.296178	0.00700807
13	B1	120	87.3303	0.295072	0.00677665
[truncated: 9,519 more rows]
