# Supplementary material for: Adipocytes influence choroidal neovascularization via PRDM16
Source: EMBO Mol Med. 2026 May 19;18(6):2379–403. doi: 10.1038/s44321-026-00441-5 (PMC13269495; doi:10.1038/s44321-026-00441-5)
Supplement: Supplementary file 4 — Source data Fig. 3 [file 44321_2026_441_MOESM4_ESM.zip › Figure 3/3H-I/7 days/2021-06-21 adipoq-cre and adipoq-cre-prdm16 choro Sham and CNV 7 days Il1b and Il6.xls]

## Sheet: Sample Setup
Block Type	96-Well Block (0.2mL)
Calibration Background is expired	No
Calibration Background performed on	11-24-2020
Calibration Normalization FAM-ROX is expired	No
Calibration Normalization FAM-ROX performed on	11-24-2020
Calibration Normalization VIC-ROX is expired	No
Calibration Normalization VIC-ROX performed on	11-24-2020
Calibration Pure Dye CY3 is expired	Yes
Calibration Pure Dye CY3 performed on	03-26-2020
Calibration Pure Dye CY5 is expired	Yes
Calibration Pure Dye CY5 performed on	03-26-2020
Calibration Pure Dye FAM is expired	No
Calibration Pure Dye FAM performed on	11-24-2020
Calibration Pure Dye NED is expired	No
Calibration Pure Dye NED performed on	09-15-2020
Calibration Pure Dye ROX is expired	No
Calibration Pure Dye ROX performed on	11-24-2020
Calibration Pure Dye SYBR is expired	No
Calibration Pure Dye SYBR performed on	11-24-2020
Calibration Pure Dye TAMRA is expired	No
Calibration Pure Dye TAMRA performed on	11-24-2020
Calibration Pure Dye VIC is expired	No
Calibration Pure Dye VIC performed on	11-24-2020
Calibration ROI is expired	No
Calibration ROI performed on	11-24-2020
Calibration Uniformity is expired	No
Calibration Uniformity performed on	11-24-2020
Chemistry	SYBR_GREEN
Date Created	2021-06-21 15:02:58 PM EDT
Experiment Barcode
Experiment Comment
Experiment File Name	P:\ABI-2\Sapieha\Roberto\CNV B6\Choroid\2021-06-21 adipoq-cre and adipoq-cre-prdm16 choro Sham and CNV 7 days Il1b and Il6 n4-6.eds
Experiment Name	2021-06-21 adipoq-cre and adipoq-cre-prdm16 choro Sham and CNV 7 days Il1b and Il6 n4-6
Experiment Run End Time	2021-06-21 17:54:21 PM EDT
Experiment Type	Comparative Cт (ΔΔCт)
Instrument Name	278870006
Instrument Serial Number	278870006
Instrument Type	QuantStudio(TM) 7 Flex System
Passive Reference	ROX
Quantification Cycle Method	Ct
Signal Smoothing On	true
Stage/ Cycle where Analysis is performed	Stage 2, Step 2
User Name
Well	Well Position	Sample Name	Sample Color	Biogroup Name	Biogroup Color	Target Name	Target Color	Task	Reporter	Quencher	Quantity	Comments
1	A1	Adipoq-cre Sham 440	RGB(176,23,31)			Bact	RGB(176,23,31)	UNKNOWN	SYBR	None
2	A2	Adipoq-cre Sham 441	RGB(0,0,255)			Bact	RGB(176,23,31)	UNKNOWN	SYBR	None
3	A3	Adipoq-cre Sham 442	RGB(0,139,69)			Bact	RGB(176,23,31)	UNKNOWN	SYBR	None
4	A4	Adipoq-cre CNV 513	RGB(255,127,0)			Bact	RGB(176,23,31)	UNKNOWN	SYBR	None
5	A5	Adipoq-cre CNV 514	RGB(139,137,112)			Bact	RGB(176,23,31)	UNKNOWN	SYBR	None
6	A6	Adipoq-cre CNV 516	RGB(238,121,66)			Bact	RGB(176,23,31)	UNKNOWN	SYBR	None
7	A7	Adipoq-cre-prdm16 Sham 530	RGB(142,56,142)			Bact	RGB(176,23,31)	UNKNOWN	SYBR	None
8	A8	Adipoq-cre-prdm16 Sham 531	RGB(198,113,113)			Bact	RGB(176,23,31)	UNKNOWN	SYBR	None
9	A9	Adipoq-cre-prdm16 Sham 532	RGB(0,245,255)			Bact	RGB(176,23,31)	UNKNOWN	SYBR	None
10	A10	Adipoq-cre-prdm16 CNV 494	RGB(238,220,130)			Bact	RGB(176,23,31)	UNKNOWN	SYBR	None
11	A11	Adipoq-cre-prdm16 CNV 495	RGB(238,238,0)			Bact	RGB(176,23,31)	UNKNOWN	SYBR	None
12	A12	Adipoq-cre-prdm16 CNV 499	RGB(142,142,56)			Bact	RGB(176,23,31)	UNKNOWN	SYBR	None
13	B1	Adipoq-cre Sham 440	RGB(176,23,31)			Bact	RGB(176,23,31)	UNKNOWN	SYBR	None
14	B2	Adipoq-cre Sham 441	RGB(0,0,255)			Bact	RGB(176,23,31)	UNKNOWN	SYBR	None
15	B3	Adipoq-cre Sham 442	RGB(0,139,69)			Bact	RGB(176,23,31)	UNKNOWN	SYBR	None
16	B4	Adipoq-cre CNV 513	RGB(255,127,0)			Bact	RGB(176,23,31)	UNKNOWN	SYBR	None
17	B5	Adipoq-cre CNV 514	RGB(139,137,112)			Bact	RGB(176,23,31)	UNKNOWN	SYBR	None
18	B6	Adipoq-cre CNV 516	RGB(238,121,66)			Bact	RGB(176,23,31)	UNKNOWN	SYBR	None
19	B7	Adipoq-cre-prdm16 Sham 530	RGB(142,56,142)			Bact	RGB(176,23,31)	UNKNOWN	SYBR	None
20	B8	Adipoq-cre-prdm16 Sham 531	RGB(198,113,113)			Bact	RGB(176,23,31)	UNKNOWN	SYBR	None
21	B9	Adipoq-cre-prdm16 Sham 532	RGB(0,245,255)			Bact	RGB(176,23,31)	UNKNOWN	SYBR	None
22	B10	Adipoq-cre-prdm16 CNV 494	RGB(238,220,130)			Bact	RGB(176,23,31)	UNKNOWN	SYBR	None
23	B11	Adipoq-cre-prdm16 CNV 495	RGB(238,238,0)			Bact	RGB(176,23,31)	UNKNOWN	SYBR	None
24	B12	Adipoq-cre-prdm16 CNV 499	RGB(142,142,56)			Bact	RGB(176,23,31)	UNKNOWN	SYBR	None
25	C1	Adipoq-cre Sham 440	RGB(176,23,31)			Il1b	RGB(0,0,255)	UNKNOWN	SYBR	None
26	C2	Adipoq-cre Sham 441	RGB(0,0,255)			Il1b	RGB(0,0,255)	UNKNOWN	SYBR	None
27	C3	Adipoq-cre Sham 442	RGB(0,139,69)			Il1b	RGB(0,0,255)	UNKNOWN	SYBR	None
28	C4	Adipoq-cre CNV 513	RGB(255,127,0)			Il1b	RGB(0,0,255)	UNKNOWN	SYBR	None
29	C5	Adipoq-cre CNV 514	RGB(139,137,112)			Il1b	RGB(0,0,255)	UNKNOWN	SYBR	None
30	C6	Adipoq-cre CNV 516	RGB(238,121,66)			Il1b	RGB(0,0,255)	UNKNOWN	SYBR	None
31	C7	Adipoq-cre-prdm16 Sham 530	RGB(142,56,142)			Il1b	RGB(0,0,255)	UNKNOWN	SYBR	None
32	C8	Adipoq-cre-prdm16 Sham 531	RGB(198,113,113)			Il1b	RGB(0,0,255)	UNKNOWN	SYBR	None
33	C9	Adipoq-cre-prdm16 Sham 532	RGB(0,245,255)			Il1b	RGB(0,0,255)	UNKNOWN	SYBR	None
34	C10	Adipoq-cre-prdm16 CNV 494	RGB(238,220,130)			Il1b	RGB(0,0,255)	UNKNOWN	SYBR	None
35	C11	Adipoq-cre-prdm16 CNV 495	RGB(238,238,0)			Il1b	RGB(0,0,255)	UNKNOWN	SYBR	None
36	C12	Adipoq-cre-prdm16 CNV 499	RGB(142,142,56)			Il1b	RGB(0,0,255)	UNKNOWN	SYBR	None
37	D1	Adipoq-cre Sham 440	RGB(176,23,31)			Il1b	RGB(0,0,255)	UNKNOWN	SYBR	None
38	D2	Adipoq-cre Sham 441	RGB(0,0,255)			Il1b	RGB(0,0,255)	UNKNOWN	SYBR	None
39	D3	Adipoq-cre Sham 442	RGB(0,139,69)			Il1b	RGB(0,0,255)	UNKNOWN	SYBR	None
40	D4	Adipoq-cre CNV 513	RGB(255,127,0)			Il1b	RGB(0,0,255)	UNKNOWN	SYBR	None
41	D5	Adipoq-cre CNV 514	RGB(139,137,112)			Il1b	RGB(0,0,255)	UNKNOWN	SYBR	None
42	D6	Adipoq-cre CNV 516	RGB(238,121,66)			Il1b	RGB(0,0,255)	UNKNOWN	SYBR	None
43	D7	Adipoq-cre-prdm16 Sham 530	RGB(142,56,142)			Il1b	RGB(0,0,255)	UNKNOWN	SYBR	None
44	D8	Adipoq-cre-prdm16 Sham 531	RGB(198,113,113)			Il1b	RGB(0,0,255)	UNKNOWN	SYBR	None
45	D9	Adipoq-cre-prdm16 Sham 532	RGB(0,245,255)			Il1b	RGB(0,0,255)	UNKNOWN	SYBR	None
46	D10	Adipoq-cre-prdm16 CNV 494	RGB(238,220,130)			Il1b	RGB(0,0,255)	UNKNOWN	SYBR	None
47	D11	Adipoq-cre-prdm16 CNV 495	RGB(238,238,0)			Il1b	RGB(0,0,255)	UNKNOWN	SYBR	None
48	D12	Adipoq-cre-prdm16 CNV 499	RGB(142,142,56)			Il1b	RGB(0,0,255)	UNKNOWN	SYBR	None
49	E1	Adipoq-cre Sham 440	RGB(176,23,31)			IL6	RGB(0,139,69)	UNKNOWN	SYBR	None
50	E2	Adipoq-cre Sham 441	RGB(0,0,255)			IL6	RGB(0,139,69)	UNKNOWN	SYBR	None
51	E3	Adipoq-cre Sham 442	RGB(0,139,69)			IL6	RGB(0,139,69)	UNKNOWN	SYBR	None
52	E4	Adipoq-cre CNV 513	RGB(255,127,0)			IL6	RGB(0,139,69)	UNKNOWN	SYBR	None
53	E5	Adipoq-cre CNV 514	RGB(139,137,112)			IL6	RGB(0,139,69)	UNKNOWN	SYBR	None
54	E6	Adipoq-cre CNV 516	RGB(238,121,66)			IL6	RGB(0,139,69)	UNKNOWN	SYBR	None
55	E7	Adipoq-cre-prdm16 Sham 530	RGB(142,56,142)			IL6	RGB(0,139,69)	UNKNOWN	SYBR	None
56	E8	Adipoq-cre-prdm16 Sham 531	RGB(198,113,113)			IL6	RGB(0,139,69)	UNKNOWN	SYBR	None
57	E9	Adipoq-cre-prdm16 Sham 532	RGB(0,245,255)			IL6	RGB(0,139,69)	UNKNOWN	SYBR	None
58	E10	Adipoq-cre-prdm16 CNV 494	RGB(238,220,130)			IL6	RGB(0,139,69)	UNKNOWN	SYBR	None
59	E11	Adipoq-cre-prdm16 CNV 495	RGB(238,238,0)			IL6	RGB(0,139,69)	UNKNOWN	SYBR	None
60	E12	Adipoq-cre-prdm16 CNV 499	RGB(142,142,56)			IL6	RGB(0,139,69)	UNKNOWN	SYBR	None
61	F1	Adipoq-cre Sham 440	RGB(176,23,31)			IL6	RGB(0,139,69)	UNKNOWN	SYBR	None
62	F2	Adipoq-cre Sham 441	RGB(0,0,255)			IL6	RGB(0,139,69)	UNKNOWN	SYBR	None
63	F3	Adipoq-cre Sham 442	RGB(0,139,69)			IL6	RGB(0,139,69)	UNKNOWN	SYBR	None
64	F4	Adipoq-cre CNV 513	RGB(255,127,0)			IL6	RGB(0,139,69)	UNKNOWN	SYBR	None
65	F5	Adipoq-cre CNV 514	RGB(139,137,112)			IL6	RGB(0,139,69)	UNKNOWN	SYBR	None
66	F6	Adipoq-cre CNV 516	RGB(238,121,66)			IL6	RGB(0,139,69)	UNKNOWN	SYBR	None
67	F7	Adipoq-cre-prdm16 Sham 530	RGB(142,56,142)			IL6	RGB(0,139,69)	UNKNOWN	SYBR	None
68	F8	Adipoq-cre-prdm16 Sham 531	RGB(198,113,113)			IL6	RGB(0,139,69)	UNKNOWN	SYBR	None
69	F9	Adipoq-cre-prdm16 Sham 532	RGB(0,245,255)			IL6	RGB(0,139,69)	UNKNOWN	SYBR	None
70	F10	Adipoq-cre-prdm16 CNV 494	RGB(238,220,130)			IL6	RGB(0,139,69)	UNKNOWN	SYBR	None
71	F11	Adipoq-cre-prdm16 CNV 495	RGB(238,238,0)			IL6	RGB(0,139,69)	UNKNOWN	SYBR	None
72	F12	Adipoq-cre-prdm16 CNV 499	RGB(142,142,56)			IL6	RGB(0,139,69)	UNKNOWN	SYBR	None
73	G1	H2O	RGB(238,44,44)			Bact	RGB(176,23,31)	UNKNOWN	SYBR	None
74	G2	H2O	RGB(238,44,44)			Il1b	RGB(0,0,255)	UNKNOWN	SYBR	None
75	G3	H2O	RGB(238,44,44)			IL6	RGB(0,139,69)	UNKNOWN	SYBR	None
76	G4
77	G5
78	G6
79	G7
80	G8
81	G9
82	G10
83	G11
84	G12
85	H1
86	H2
87	H3
88	H4
89	H5
90	H6
91	H7
92	H8
93	H9
94	H10
95	H11
96	H12

## Sheet: Raw Data
Block Type	96-Well Block (0.2mL)
Calibration Background is expired	No
Calibration Background performed on	11-24-2020
Calibration Normalization FAM-ROX is expired	No
Calibration Normalization FAM-ROX performed on	11-24-2020
Calibration Normalization VIC-ROX is expired	No
Calibration Normalization VIC-ROX performed on	11-24-2020
Calibration Pure Dye CY3 is expired	Yes
Calibration Pure Dye CY3 performed on	03-26-2020
Calibration Pure Dye CY5 is expired	Yes
Calibration Pure Dye CY5 performed on	03-26-2020
Calibration Pure Dye FAM is expired	No
Calibration Pure Dye FAM performed on	11-24-2020
Calibration Pure Dye NED is expired	No
Calibration Pure Dye NED performed on	09-15-2020
Calibration Pure Dye ROX is expired	No
Calibration Pure Dye ROX performed on	11-24-2020
Calibration Pure Dye SYBR is expired	No
Calibration Pure Dye SYBR performed on	11-24-2020
Calibration Pure Dye TAMRA is expired	No
Calibration Pure Dye TAMRA performed on	11-24-2020
Calibration Pure Dye VIC is expired	No
Calibration Pure Dye VIC performed on	11-24-2020
Calibration ROI is expired	No
Calibration ROI performed on	11-24-2020
Calibration Uniformity is expired	No
Calibration Uniformity performed on	11-24-2020
Chemistry	SYBR_GREEN
Date Created	2021-06-21 15:02:58 PM EDT
Experiment Barcode
Experiment Comment
Experiment File Name	P:\ABI-2\Sapieha\Roberto\CNV B6\Choroid\2021-06-21 adipoq-cre and adipoq-cre-prdm16 choro Sham and CNV 7 days Il1b and Il6 n4-6.eds
Experiment Name	2021-06-21 adipoq-cre and adipoq-cre-prdm16 choro Sham and CNV 7 days Il1b and Il6 n4-6
Experiment Run End Time	2021-06-21 17:54:21 PM EDT
Experiment Type	Comparative Cт (ΔΔCт)
Instrument Name	278870006
Instrument Serial Number	278870006
Instrument Type	QuantStudio(TM) 7 Flex System
Passive Reference	ROX
Quantification Cycle Method	Ct
Signal Smoothing On	true
Stage/ Cycle where Analysis is performed	Stage 2, Step 2
User Name
Well	Well Position	Cycle	x1-m1	x2-m2	x3-m3	x4-m4	x5-m5
1	A1	1	749024	293865	547676	1.30675e+06	35568.3
2	A2	1	611358	259237	561828	1.21968e+06	6153.65
3	A3	1	589761	243760	548300	1.16021e+06	6456.39
4	A4	1	610031	255234	579169	1.18476e+06	6222.81
5	A5	1	562779	240653	553096	1.11697e+06	5604.44
6	A6	1	542543	238256	543247	1.11038e+06	9824.69
7	A7	1	453799	219020	524892	1.06706e+06	2160.58
8	A8	1	586635	240564	549472	1.08007e+06	8537.1
9	A9	1	473146	208848	494291	1.00726e+06	3532.13
10	A10	1	481025	204011	480444	989024	10995.6
11	A11	1	447305	187068	429293	916606	1909.91
12	A12	1	758372	287313	620075	1.2927e+06	11051.7
13	B1	1	692556	273705	545196	1.27158e+06	14372.1
14	B2	1	780107	288495	599341	1.30504e+06	10980.4
15	B3	1	595334	258377	586078	1242581	5158.92
16	B4	1	599644	256718	597757	1.19713e+06	3829.11
17	B5	1	573037	250381	586531	1.15594e+06	6064.78
18	B6	1	565646	247573	577401	1.13582e+06	7768.64
19	B7	1	487308	234434	563627	1.11912e+06	7226.29
20	B8	1	513332	228440	551463	1.07231e+06	5481.37
21	B9	1	520066	227668	534887	1.06391e+06	4293.24
22	B10	1	464587	206542	490568	1001849	7486.47
23	B11	1	662278	270602	635176	1.27339e+06	8365.73
24	B12	1	1.21355e+06	450092	979065	2.03275e+06	11919
25	C1	1	757873	295571	610515	1.3557e+06	29199.6
26	C2	1	708293	289803	631488	1.35195e+06	25445.2
27	C3	1	639703	278660	636993	1.29866e+06	6637.94
28	C4	1	631532	287316	675481	1.32645e+06	5562.26
29	C5	1	647688	287946	666132	1280383	11584.8
30	C6	1	549350	248627	594113	1.14177e+06	6129.18
31	C7	1	551118	245772	591686	1.14738e+06	3656.52
32	C8	1	530028	241710	585535	1.10111e+06	6169.58
33	C9	1	493689	217097	525930	1.016e+06	1948.84
34	C10	1	569031	243856	588254	1.13317e+06	5814.34
35	C11	1	787133	317328	718973	1.43873e+06	11554.8
36	C12	1	705996	289141	597576	1.38311e+06	8734.67
37	D1	1	455545	193918	434898	934383	5733.51
38	D2	1	699885	269957	591415	1.19621e+06	11822.6
39	D3	1	654404	286865	660260	1.30553e+06	8577.81
40	D4	1	672536	298211	707332	1.35419e+06	5521.18
41	D5	1	650258	297036	723328	1346703	7993.52
42	D6	1	577209	259526	639982	1.19185e+06	-56.228
43	D7	1	549170	254328	608866	1.15126e+06	3103.49
44	D8	1	534460	245782	587828	1.11645e+06	5643.21
45	D9	1	629002	272149	657134	1.2104e+06	6496.97
46	D10	1	654334	277053	643149	1.2436e+06	9245.4
47	D11	1	526995	230931	515907	1109255	4466.13
48	D12	1	422173	180331	402897	904899	3830.47
49	E1	1	483988	214078	500032	1.10371e+06	6337.58
50	E2	1	542155	236961	561970	1155954	4799.32
51	E3	1	540563	242646	590672	1.15713e+06	8472.23
52	E4	1	588225	271464	686587	1.28576e+06	4918.1
53	E5	1	560495	260279	669931	1.228e+06	24237.8
54	E6	1	552802	263813	677334	1.22445e+06	1138.45
55	E7	1	598020	285056	736847	1.31003e+06	13213.4
56	E8	1	652427	326041	802776	1.50359e+06	2096.62
57	E9	1	622263	339591	747108	1.35559e+06	8656.75
58	E10	1	613205	271823	656195	1273730	4920.8
59	E11	1	536535	230920	557177	1133381	4429.24
60	E12	1	294513	141970	347627	784295	1432.86
61	F1	1	599399	252655	574088	1.25149e+06	35117.3
62	F2	1	656215	274650	638649	1.32743e+06	6363.96
63	F3	1	517479	233347	569499	1.15249e+06	4631.4
64	F4	1	500425	232249	555013	1.08343e+06	4401.61
65	F5	1	521901	242450	606649	1129921	4140.96
66	F6	1	555343	269083	667130	1.24288e+06	2551
67	F7	1	602214	282121	660410	1.2422e+06	12423.3
68	F8	1	570758	283155	690711	1336684	5900.92
69	F9	1	571792	270110	672079	1.31721e+06	-2367.75
70	F10	1	593426	257962	629688	1.23986e+06	5205.23
71	F11	1	738589	277181	654989	1.27582e+06	7804.13
72	F12	1	614666	237919	566137	1.19714e+06	10087.9
73	G1	1	820286	313848	706678	1.60644e+06	9328.64
74	G2	1	488576	223880	523943	1.15025e+06	8473.44
75	G3	1	415104	202805	514869	1052959	5812.98
76	G4	1	105616	14132.9	14116.4	11396	4821.15
77	G5	1	163074	21326.4	16848.6	14825.5	6351.5
78	G6	1	110577	14412.9	12900.4	12819	6056.73
79	G7	1	109751	17011.1	12947.7	12229.9	5045.96
80	G8	1	108794	16596.9	9171.07	11598.9	2916.54
81	G9	1	180547	25256.7	28780.5	21355.7	8798.89
82	G10	1	145020	18652.9	16985.6	14805.1	3996.36
83	G11	1	158007	18549	13244.9	13621.1	8167.53
84	G12	1	149068	17582.9	12723.3	12574.7	3292.86
85	H1	1	212922	29224.2	17288.2	19782.3	7047.06
86	H2	1	108992	12368.8	7260.54	9637.2	1940.75
87	H3	1	117021	17467.8	17427.5	13017.4	20289.2
88	H4	1	111325	14249.8	13358.3	10677.5	2549.79
89	H5	1	172431	21748.8	19941.3	15683.5	5300.07
90	H6	1	163983	22267.8	17102.7	14840.9	59213.1
91	H7	1	172096	23538.2	24107.2	18601	7166.8
92	H8	1	148245	17623.3	13481.4	13042.3	4595.07
93	H9	1	153667	20094	18135.2	14721.5	3984.59
94	H10	1	166734	18986.8	14148.7	14887.7	3134.4
95	H11	1	168025	19303.9	13632.4	12719.2	4362.45
96	H12	1	295988	45197.2	35018	45361.8	17162.5
1	A1	2	761139	296457	553256	1365758	37916.2
2	A2	2	627573	264327	564535	1.26689e+06	5841.1
3	A3	2	600261	249505	551133	1.19767e+06	7243.76
4	A4	2	622275	259114	578002	1.21764e+06	6035.38
5	A5	2	578222	245356	551809	1.1471e+06	5391.22
6	A6	2	546275	238642	539979	1.13594e+06	9041.1
7	A7	2	461120	220356	524627	1.09688e+06	1915.54
8	A8	2	603707	245573	544785	1.10687e+06	9469.27
9	A9	2	477158	210089	493461	1.03227e+06	3209.55
10	A10	2	484621	203808	477136	1.01963e+06	10031.7
11	A11	2	456021	190185	427291	936910	1993.46
12	A12	2	871297	320099	666890	1.4063e+06	11275.9
13	B1	2	702629	276905	547294	1.32163e+06	13571.6
14	B2	2	787821	291119	598891	1.34202e+06	10481
15	B3	2	607446	260241	585072	1.27634e+06	5320.32
16	B4	2	600839	258241	590692	1.22352e+06	4083.39
17	B5	2	570577	250697	581267	1.17855e+06	5171.79
18	B6	2	566965	248660	576951	1.17136e+06	7358.43
19	B7	2	490149	234725	558224	1.14092e+06	5693.16
20	B8	2	516502	231468	544110	1.09348e+06	3269.48
21	B9	2	516914	224828	530144	1.08981e+06	3664.32
22	B10	2	478032	209618	490982	1.03431e+06	7341.54
23	B11	2	675817	277158	632603	1.31016e+06	7913.31
24	B12	2	1.22669e+06	454813	979626	2108152	13716.6
25	C1	2	762913	298608	609224	1.39438e+06	29487.9
26	C2	2	713758	292772	627599	1.39091e+06	25585.2
27	C3	2	646857	281173	635234	1334026	7312.09
28	C4	2	632931	286443	669213	1.35448e+06	4354.49
29	C5	2	650576	289782	661906	1.3036e+06	13028.2
30	C6	2	553529	250644	587756	1166740	5304.84
31	C7	2	554606	248843	585114	1.16977e+06	2959.39
32	C8	2	534732	242414	581646	1.13097e+06	5781.11
33	C9	2	495102	218593	522162	1.04008e+06	809.338
34	C10	2	580798	245356	583359	1.15823e+06	4844.19
35	C11	2	794743	320145	713703	1.46949e+06	9558.09
36	C12	2	717682	293217	595805	1.4281e+06	8369.73
37	D1	2	454352	194474	429865	960189	4785.8
38	D2	2	711692	271540	581903	1.22397e+06	10153.6
39	D3	2	658384	289653	653174	1.3362e+06	8006.85
40	D4	2	682008	302219	699614	1.37713e+06	3643.1
41	D5	2	656625	295753	711055	1.36746e+06	8246.8
42	D6	2	584878	263155	636487	1.22031e+06	3215.85
43	D7	2	560208	254902	606196	1.17155e+06	3148
44	D8	2	544243	246729	583700	1.13878e+06	2876.71
45	D9	2	632162	275621	651565	1.24317e+06	6442.79
46	D10	2	646180	271973	634003	1.26597e+06	7271.87
47	D11	2	528521	230833	509579	1.13001e+06	4256
48	D12	2	427518	181385	400365	925684	3886.27
49	E1	2	489019	215680	499064	1.13767e+06	6125.13
50	E2	2	551415	242614	568706	1208478	4383.52
51	E3	2	544199	244922	588092	1.19086e+06	8691.1
52	E4	2	602639	274242	683101	1.31345e+06	5474.66
53	E5	2	565382	264877	663709	1.2562e+06	18510
54	E6	2	550304	265932	666818	1.2482e+06	3130.66
55	E7	2	603105	290088	727151	1.34062e+06	15871
56	E8	2	651784	325303	790004	1.53122e+06	3692.69
57	E9	2	620958	342075	738704	1.38588e+06	8335.26
58	E10	2	622511	273602	647467	1.29968e+06	5889.48
59	E11	2	550078	232958	550714	1.15625e+06	3868.02
60	E12	2	303668	143438	342348	800249	874.41
61	F1	2	606175	256954	570814	1.28852e+06	34958.8
62	F2	2	662588	277698	637090	1.36647e+06	6650.52
63	F3	2	527357	239708	569131	1.18904e+06	4838.52
64	F4	2	506714	232977	552212	1.11376e+06	4827.67
65	F5	2	526788	246306	602712	1.16239e+06	5170.37
66	F6	2	567228	269432	658108	1.27306e+06	3434.73
67	F7	2	608938	282936	659012	1.27456e+06	12644.2
68	F8	2	574504	284680	685594	1.36866e+06	5341.86
69	F9	2	600663	281094	680572	1.38137e+06	-3324.96
70	F10	2	597928	260855	626226	1.26929e+06	5584.28
71	F11	2	750079	278462	656060	1.31978e+06	7671.6
72	F12	2	629388	240490	560533	1.2243e+06	11062.5
73	G1	2	830240	320428	707880	1.65515e+06	9789.48
74	G2	2	500944	229220	525202	1.19082e+06	9691.93
75	G3	2	420479	205685	513068	1.08724e+06	5295.89
76	G4	2	108034	14390.5	15737.8	11352.5	5403.83
77	G5	2	155692	20047.9	15671.4	14178.6	5923.21
78	G6	2	111628	13970.3	11559.3	12652.2	4157.98
79	G7	2	110348	17575.7	9939.97	12932.7	5017.93
80	G8	2	105890	16400.8	9852.91	11321.5	2437.79
81	G9	2	180429	23862	25096.1	22250.8	9234.7
82	G10	2	146932	17784.4	16478.5	15234.4	3619.62
83	G11	2	154753	19305.9	11624.1	14189.5	10348.2
84	G12	2	150957	16372	11757.8	13230	3445.67
85	H1	2	229582	30444.2	18400.4	22104.7	6996.83
86	H2	2	112242	13131.9	8357.38	10195.8	2288.54
87	H3	2	120617	17568.8	15565.4	13540.6	19106.3
88	H4	2	111423	13037.2	12573.6	10065.4	2165.75
89	H5	2	171458	21131.4	21597.6	16455.8	4861.67
90	H6	2	164009	20712.3	16414.4	14918.4	55877.4
91	H7	2	172638	23864.7	23559	18887.1	7155.81
92	H8	2	146536	17877.2	12651	13541.1	4259.93
93	H9	2	154200	21380.4	16794.1	15306.1	4198.22
94	H10	2	173830	21075	12495.4	13517.7	3216.9
95	H11	2	170360	18025.7	13151.8	13773.4	4901.02
96	H12	2	314611	48821.9	35298.2	50959.2	17633.4
1	A1	3	755908	294730	579440	1.39827e+06	39075.2
2	A2	3	617891	262663	587555	1.29297e+06	6308.05
3	A3	3	590882	245634	572155	1.21971e+06	6184.92
4	A4	3	604626	254325	594770	1.23619e+06	7313.04
5	A5	3	569034	241772	568299	1.16487e+06	5086.85
6	A6	3	529970	234069	556743	1.14932e+06	8913.77
7	A7	3	446913	216464	539012	1110198	2336.06
8	A8	3	586034	240864	562267	1118599	10774.5
9	A9	3	469032	206090	509010	1.04301e+06	2968.32
10	A10	3	471393	202737	496702	1.03072e+06	9889.22
11	A11	3	439072	184061	440949	950213	3370.42
12	A12	3	867151	317429	697783	1.44716e+06	14457.1
13	B1	3	687036	274557	570798	1.34878e+06	13418.4
14	B2	3	768968	287072	619272	1.3604e+06	11293.6
15	B3	3	595083	256662	605886	1.29607e+06	6463.99
16	B4	3	584512	253207	610065	1.2357e+06	4094.24
17	B5	3	559025	246574	594734	1.1862e+06	7191.57
18	B6	3	550149	244101	593428	1.18372e+06	7706.33
19	B7	3	476669	231701	573477	1.14939e+06	6583.9
20	B8	3	498922	225825	560296	1.10391e+06	4397.27
21	B9	3	509618	221180	544390	1.0992e+06	3925.07
22	B10	3	465258	204054	504398	1.04258e+06	7425.11
23	B11	3	656026	269924	654357	1329577	6977.4
24	B12	3	1.20199e+06	447959	1.01846e+06	2.14701e+06	12358.6
25	C1	3	747449	294305	627550	1.4121e+06	29924.1
26	C2	3	699408	289291	653015	1.41144e+06	25702.5
27	C3	3	632914	278705	655462	1.35024e+06	6678.1
28	C4	3	618471	282123	687979	1.36558e+06	5250.49
29	C5	3	634990	282842	680941	1.31652e+06	11177.1
30	C6	3	540997	246437	604667	1.18012e+06	6218.29
31	C7	3	542365	246563	606221	1.18513e+06	5057.84
32	C8	3	526299	237579	595995	1.1376e+06	5371.17
33	C9	3	480928	214487	536094	1.04484e+06	858.993
34	C10	3	561847	240715	597840	1.1703e+06	5989.45
35	C11	3	770223	310007	739593	1.48644e+06	9517.29
36	C12	3	700168	287760	616415	1.44547e+06	9265.54
37	D1	3	440236	190776	445101	971439	4513.91
38	D2	3	680406	265003	602797	1.23829e+06	11435.3
39	D3	3	640845	282619	672468	1.3508e+06	6998.38
40	D4	3	661412	293412	721887	1389034	3406.15
41	D5	3	637167	292951	737105	1.38089e+06	8942.06
42	D6	3	574411	261083	655130	1.23042e+06	1639.35
43	D7	3	542472	251526	625164	1.18734e+06	3937.57
44	D8	3	529602	237763	594934	1.14642e+06	4444.97
45	D9	3	619266	272182	674413	1.25447e+06	6047.18
46	D10	3	627814	268020	650686	1.27583e+06	7120.52
47	D11	3	512041	224147	522841	1.13795e+06	3249.97
48	D12	3	415061	177706	412405	935987	4094.84
49	E1	3	475101	212677	516215	1.15362e+06	6408.43
50	E2	3	531515	236083	586669	1.21765e+06	5569.42
51	E3	3	531881	239313	612023	1.20927e+06	8809.11
52	E4	3	579998	272229	706432	1.33207e+06	3054.83
53	E5	3	550997	261475	684328	1.26353e+06	17223.4
54	E6	3	535988	262094	684788	1.26163e+06	434.812
55	E7	3	586342	284659	754467	1.35285e+06	15223.4
56	E8	3	639296	316983	806644	1535074	4977.19
57	E9	3	605368	334547	759673	1.40345e+06	6506.91
58	E10	3	597515	267713	666671	1.31265e+06	5484.6
59	E11	3	532833	225952	566019	1163232	5051.87
60	E12	3	294322	140937	353025	806214	1815.31
61	F1	3	596174	254019	591176	1.30951e+06	37343.2
62	F2	3	642526	272032	656333	1.38542e+06	7853.32
63	F3	3	517998	235520	591638	1.20912e+06	5580.58
64	F4	3	495171	229561	569451	1.12644e+06	4540.61
65	F5	3	518442	242184	622433	1.17684e+06	3899.29
66	F6	3	555859	265280	682690	1.28782e+06	2253.14
67	F7	3	594972	280884	677447	1.29199e+06	12877.1
68	F8	3	561729	279059	706772	1.38245e+06	4223.4
69	F9	3	581351	275068	700836	1390541	-3979.61
70	F10	3	583693	255057	645088	1.28339e+06	6833.82
71	F11	3	718237	272077	677135	1.33019e+06	7356.35
72	F12	3	605434	235221	581293	1.23807e+06	9913.17
73	G1	3	809429	316911	732235	1.68247e+06	9289.91
74	G2	3	489703	226704	545883	1215237	8711.4
75	G3	3	412301	203247	532002	1.10403e+06	5883.73
76	G4	3	100613	13814.4	13172.7	11764.8	4731.46
77	G5	3	144676	19493.4	14876.4	14033.8	6326.98
78	G6	3	106315	13712.8	13014.7	11876.6	4451.04
79	G7	3	104493	17716.1	12335.4	13457	5048.91
80	G8	3	98100.3	14593.5	11552	11395.5	2465.89
81	G9	3	172706	24978.4	25798.9	20703.9	9761.94
82	G10	3	140561	17136.6	16285.6	14069	3395.51
83	G11	3	149208	17108.4	13282	15005.6	9805.43
84	G12	3	145186	14636.2	11373.8	10971.1	3042.04
85	H1	3	227868	30753.5	18764.4	22847.4	7916.83
86	H2	3	108930	12685.6	8976.73	11113.9	2137.25
87	H3	3	115341	14996.2	16401.3	13397	20291.9
88	H4	3	105884	13564.1	14620.2	11198.4	3403.5
89	H5	3	161054	20708.2	22281.6	17340.6	5647.08
90	H6	3	154856	18140.5	14200.8	14819.4	56340.9
91	H7	3	166902	22706.7	22546.7	18878	5934.07
92	H8	3	138940	15801.7	10823.6	12876.7	4079.53
93	H9	3	149963	18845.8	16848.7	15361.5	3700.15
94	H10	3	172258	19861.2	12428.8	14753.8	3042.91
95	H11	3	161753	18807.5	14771.5	12669.4	3797.81
96	H12	3	315576	49381.2	38461.8	52687.6	19898.1
1	A1	4	793455	309387	576883	1.43069e+06	39622.8
2	A2	4	648178	273839	585811	1.32404e+06	6703.23
3	A3	4	620375	257784	570613	1.25006e+06	7402.96
4	A4	4	630984	264017	592790	1.25857e+06	6854.11
5	A5	4	590896	249806	565538	1.18536e+06	5009.99
6	A6	4	552885	242299	552947	1.16948e+06	8607.32
7	A7	4	470473	227223	536375	1.13132e+06	1721.36
8	A8	4	610814	249616	558552	1.13931e+06	10554.1
9	A9	4	489503	214430	505506	1.06324e+06	3260.45
10	A10	4	492585	210448	489991	1.05224e+06	11379.1
11	A11	4	455692	192613	438542	970426	887.97
12	A12	4	919401	332070	691997	1.48067e+06	11874.6
13	B1	4	717152	283873	569479	1.37957e+06	13902.2
14	B2	4	798176	296416	611426	1.38898e+06	11030.2
15	B3	4	620743	265575	602560	1.3194e+06	5868.37
16	B4	4	610184	261608	603156	1.25718e+06	4299.08
17	B5	4	581124	254767	591686	1.20466e+06	6885.88
18	B6	4	573140	252440	589563	1.20446e+06	9070.97
19	B7	4	497527	237848	567133	1.16655e+06	7203.75
20	B8	4	520555	233387	555533	1.12076e+06	5708.91
21	B9	4	530240	229937	540309	1.11952e+06	5485.21
22	B10	4	485452	215164	500196	1.06146e+06	7596.12
23	B11	4	687416	278351	651000	1.35528e+06	7448.25
24	B12	4	1.25388e+06	466496	1.01428e+06	2.19292e+06	12651.9
25	C1	4	781957	304515	622156	1.43903e+06	29525.8
26	C2	4	728691	301077	647778	1.44313e+06	25436.2
27	C3	4	656425	287285	648461	1374617	6206.01
28	C4	4	642384	290963	682688	1.38951e+06	3638.51
29	C5	4	659450	292477	672972	1.33565e+06	9508.06
30	C6	4	564136	255134	599967	1.19739e+06	6459.4
31	C7	4	560828	254161	600902	1.2066e+06	5556.18
32	C8	4	544084	245700	589331	1.1551e+06	4017
33	C9	4	500644	221020	528711	1.06276e+06	1466.16
34	C10	4	588983	249834	592675	1.18774e+06	6698.12
35	C11	4	803264	321796	730366	1.51229e+06	9451.23
36	C12	4	728980	297832	612434	1.47722e+06	9074.74
37	D1	4	460040	197502	439699	988232	5870.03
38	D2	4	709092	274350	595341	1.26173e+06	10496
39	D3	4	668181	291470	668569	1.3723e+06	7115.5
40	D4	4	686466	303719	715076	1.41595e+06	4734.14
41	D5	4	663428	299627	727736	1.40306e+06	6732.67
42	D6	4	601493	268553	646548	1.24972e+06	3226.03
43	D7	4	566177	258725	618340	1.20709e+06	7034.54
44	D8	4	547452	250929	589945	1.16445e+06	4111.43
45	D9	4	645218	282427	665505	1276001	5938.64
46	D10	4	651908	276844	644028	1.29486e+06	6778.46
47	D11	4	532257	232935	517879	1.15685e+06	2533.79
48	D12	4	432295	183438	408530	952003	3963.71
49	E1	4	497718	220785	513046	1.17748e+06	5788.45
50	E2	4	552875	243570	582338	1.23824e+06	5944.09
51	E3	4	554695	248486	603717	1230329	9981.24
52	E4	4	608696	277504	698204	1.35958e+06	3584.68
53	E5	4	576205	273232	678365	1.2889e+06	16783.9
54	E6	4	561612	271962	676593	1.28308e+06	2893.34
55	E7	4	610114	289484	741830	1.38166e+06	12958.8
56	E8	4	665832	326572	798426	1.55859e+06	3954.61
57	E9	4	629732	347986	753644	1.42332e+06	8888
58	E10	4	624735	276536	661533	1.33701e+06	4603.12
59	E11	4	552577	233515	558788	1.18396e+06	5445.11
60	E12	4	307783	145386	348513	820568	1953.75
61	F1	4	621930	263043	587092	1.3368e+06	37263.6
62	F2	4	680927	288444	666285	1.44053e+06	7698.8
63	F3	4	541690	246007	588812	1232912	4948.18
64	F4	4	515402	237702	566702	1.1455e+06	5194.09
65	F5	4	541599	250364	617596	1.19903e+06	5247.24
66	F6	4	577217	277732	677620	1.31305e+06	2873.36
67	F7	4	621792	290653	674356	1.31603e+06	10920.1
68	F8	4	582405	288855	699288	1.4095e+06	3781
69	F9	4	608290	284386	695594	1.41495e+06	-2442.56
70	F10	4	605050	265434	637668	1.30443e+06	7330.62
71	F11	4	752331	282774	669416	1.35397e+06	7408.93
72	F12	4	631433	242625	574311	1.25877e+06	8923.65
73	G1	4	842645	328561	728226	1.7239e+06	9612.26
74	G2	4	512349	236338	546133	1.24485e+06	8957.13
75	G3	4	428614	210727	528804	1.12712e+06	5735.72
76	G4	4	107530	13470.8	13634.4	10937.2	5024.76
77	G5	4	148182	19892.9	15181	14462.2	6668.83
78	G6	4	111690	14672.4	12298.4	12303.1	3948.35
79	G7	4	108132	17845.5	12852.5	12492	6091.32
80	G8	4	102495	13524.1	10194.2	11788.3	1043.47
81	G9	4	179129	25432.6	23644.7	21491	9151.51
82	G10	4	146790	17774.3	16184.9	16890.3	3774.53
83	G11	4	154737	18485.4	13443.2	13823.4	8753.29
84	G12	4	154785	17414.1	10398.3	11557.7	2434.7
85	H1	4	241813	33095.9	18505.7	25365.8	7049.14
86	H2	4	113481	12897.9	8337.97	11449.3	1945.47
87	H3	4	121952	16836.4	15965.5	13570.4	18761.7
88	H4	4	108928	12966.2	13911.5	11111	3447.04
89	H5	4	168744	22084	23081.2	17059.9	5425.11
90	H6	4	160680	20981.2	13940.3	14424.9	55358.5
91	H7	4	171889	23671.7	22545.1	18893.6	5255.03
92	H8	4	144449	17090.7	12906.8	11689.5	3541.53
93	H9	4	158846	20288.1	16431.2	15291.4	3479.17
94	H10	4	181250	21131.1	12689.1	15582.5	3261.17
95	H11	4	175137	19179.9	12865.9	13402	3993.35
96	H12	4	336530	51579.5	37091.7	54778.4	20289.8
1	A1	5	792610	310040	589394	1.43019e+06	40428.8
2	A2	5	645879	274454	599820	1.3232e+06	5373.27
3	A3	5	618695	257918	581528	1.24566e+06	6825.46
4	A4	5	626198	263672	604720	1250442	7532.49
5	A5	5	588197	248914	578590	1.17961e+06	6282.64
6	A6	5	548230	240866	561345	1.16004e+06	10068.1
7	A7	5	467836	224993	548173	1.12613e+06	2618.72
8	A8	5	605108	248322	570907	1.13229e+06	10463.9
9	A9	5	486385	213642	515504	1.05816e+06	3357.5
10	A10	5	487481	209440	499946	1.04489e+06	11502
11	A11	5	452473	192597	447324	961844	2394.69
12	A12	5	923329	330493	711672	1.4729e+06	13427
13	B1	5	715278	284466	582375	1.37474e+06	13466.2
14	B2	5	789956	296307	627556	1.38233e+06	10850
15	B3	5	619739	267167	613360	1.31394e+06	5967.97
16	B4	5	606844	260775	614330	1.24997e+06	5674.66
17	B5	5	577442	253687	599158	1.19366e+06	7530.35
18	B6	5	570138	251194	598004	1.19523e+06	9426.16
19	B7	5	493091	237291	578648	1.15708e+06	8057.57
20	B8	5	516146	232664	564148	1.11359e+06	4224.55
21	B9	5	528833	227692	548229	1.11042e+06	3739.93
22	B10	5	482906	213114	511479	1.05364e+06	7375.16
23	B11	5	682115	279058	663351	1.34989e+06	6900.75
24	B12	5	1.24327e+06	467407	1.03505e+06	2.18518e+06	13255.4
25	C1	5	776976	304073	634431	1.42967e+06	30820.8
26	C2	5	725865	298433	661416	1.43469e+06	25544.8
27	C3	5	651845	285509	661849	1368856	7361.65
28	C4	5	641650	291834	694596	1380354	5784.71
29	C5	5	656087	292434	685581	1.32751e+06	12578.5
30	C6	5	563032	253643	608890	1.18873e+06	6572.27
31	C7	5	560230	252752	610981	1.19982e+06	6076.34
32	C8	5	537874	243606	600197	1.14835e+06	5608.53
33	C9	5	499767	217854	539723	1056361	2289.13
34	C10	5	582453	248852	605962	1.17832e+06	6189.61
35	C11	5	799267	319883	746812	1.50351e+06	9151.22
36	C12	5	727706	297384	624669	1.46827e+06	9638.11
37	D1	5	456920	197379	449536	983527	5112.77
38	D2	5	703036	274494	609659	1.25559e+06	10449.3
39	D3	5	665651	291456	681999	1.36334e+06	7443.45
40	D4	5	683703	301478	728214	1.40537e+06	4559.86
41	D5	5	660991	301386	738221	1.39363e+06	3405.19
42	D6	5	601136	266761	659489	1.24381e+06	3177.74
43	D7	5	565833	257270	630953	1.19719e+06	5274.43
44	D8	5	542807	247603	600661	1.15496e+06	5717.47
45	D9	5	642091	280162	681588	1.27392e+06	5257.08
46	D10	5	649644	276125	654991	1.28623e+06	7087.23
47	D11	5	526818	230819	527078	1149290	5327.45
48	D12	5	427207	183816	416380	946233	3640.15
49	E1	5	495946	219760	523716	1.17156e+06	6022.35
50	E2	5	552078	241412	593186	1.2311e+06	5409.44
51	E3	5	552125	248489	619057	1.22396e+06	9776.62
52	E4	5	601839	279225	712473	1.35196e+06	5453.57
53	E5	5	575839	268985	693366	1.28126e+06	19293.3
54	E6	5	561383	270354	691894	1.27188e+06	686.307
55	E7	5	609580	292440	759472	1.3734e+06	14486.9
56	E8	5	659309	325445	810632	1.55162e+06	4485.03
57	E9	5	626049	344915	767188	1414329	8246.65
58	E10	5	625643	275237	673046	1326753	6578.34
59	E11	5	562821	240151	585415	1.2108e+06	3608.19
60	E12	5	306309	143386	356972	813611	1011.76
61	F1	5	616786	260780	600896	1.33195e+06	38007.7
62	F2	5	677473	284316	678233	1431129	8192.97
63	F3	5	537746	244150	601861	1.23121e+06	5479.43
64	F4	5	512568	237028	578085	1.142e+06	5690.69
65	F5	5	538377	250589	630449	1192548	3405.06
66	F6	5	577254	277368	691705	1.30824e+06	4447.2
67	F7	5	617889	287440	685534	1.31023e+06	11289.4
68	F8	5	581539	287265	712362	1405334	4667.48
69	F9	5	603884	281451	707411	1.40543e+06	-2242.15
70	F10	5	601036	262314	649293	1.29814e+06	6135.11
71	F11	5	746204	279811	679893	1.34441e+06	6569.3
72	F12	5	627982	241561	581372	1.25054e+06	9909.57
73	G1	5	839374	327829	746066	1.71724e+06	9274.72
74	G2	5	512371	236947	557388	1.2432e+06	9086.49
75	G3	5	427049	209766	540764	1.124e+06	5756.75
76	G4	5	106621	13608.5	12818.9	12030.2	5246.96
77	G5	5	144716	18538	15850.9	13226.9	5125.22
78	G6	5	110426	13956.3	12489.6	12738	3445.18
79	G7	5	107846	18300.2	12217.1	12075.2	4509.85
80	G8	5	100664	14143.8	10423.8	11255.7	1769.26
81	G9	5	178908	23531.5	24594.8	20624.8	8241.84
82	G10	5	145466	19718.4	18528.5	15593.5	3711.73
83	G11	5	152473	16491.9	13388.5	14345.4	8532.04
84	G12	5	150653	15058	9311.11	10964.1	1855.24
85	H1	5	242854	32636.1	18666.6	23157.9	8281.86
86	H2	5	114435	12616.5	9314.39	11287.6	2037.76
87	H3	5	122713	15997.3	15931.5	13661.5	19723.4
88	H4	5	108355	13036.3	14703.2	11433.6	2554.42
89	H5	5	166748	21523.5	23858	17522	5315.32
90	H6	5	158947	20333.8	14174.4	13359.4	53661.3
91	H7	5	169769	20976.7	21895.6	18579.5	5877.89
92	H8	5	140877	16425.7	12156.5	12358.9	4153.01
93	H9	5	155851	21290.3	17337.2	15212.2	3806.78
94	H10	5	182093	19901.4	14067.6	14892.1	2752.02
95	H11	5	167534	18111.9	14654.8	12683	3799.17
96	H12	5	337756	52324.9	39715.9	54712.9	20678.3
1	A1	6	804878	312919	598061	1445156	40342.6
2	A2	6	656806	277986	608536	1.33786e+06	5594.79
3	A3	6	626837	261061	590666	1.26166e+06	7099.57
4	A4	6	634491	264818	609160	1.26423e+06	7236.89
5	A5	6	597098	250845	581948	1190826	4912.35
6	A6	6	557212	244617	566701	1.17284e+06	9749.44
7	A7	6	476436	228498	553852	1.13764e+06	2042.78
8	A8	6	613703	250511	574842	1.14437e+06	9984.74
9	A9	6	492793	217485	519011	1.06959e+06	3839.67
10	A10	6	494220	210637	507204	1056637	9790.13
11	A11	6	459619	193784	453165	972820	2353.31
12	A12	6	940787	338104	719893	1.49324e+06	13403.1
13	B1	6	723129	289083	587945	1.39224e+06	14617.3
14	B2	6	798289	298216	632998	1.39626e+06	12056.2
15	B3	6	628659	269675	618177	1.32567e+06	6460.06
16	B4	6	614120	263840	619998	1.26208e+06	4350.19
17	B5	6	582085	253934	603808	1.20622e+06	7121.95
18	B6	6	576443	255372	602487	1.20628e+06	8219.82
19	B7	6	501323	239927	582205	1.16712e+06	7350.84
20	B8	6	522766	234039	567683	1.12035e+06	4886.61
21	B9	6	532767	230063	554664	1.11843e+06	5179.99
22	B10	6	488514	214084	515111	1.06234e+06	6711.6
23	B11	6	689783	280472	668168	1.36375e+06	7269.96
24	B12	6	1.25934e+06	473435	1.04806e+06	2.20962e+06	12019.8
25	C1	6	787070	307777	641769	1.44386e+06	31278.4
26	C2	6	731826	302372	668923	1.44906e+06	26613.1
27	C3	6	659187	291187	667224	1.38386e+06	6394.63
28	C4	6	645105	290442	700411	1.39244e+06	6872.25
29	C5	6	662745	293613	688241	1.33379e+06	10679.7
30	C6	6	569239	255199	615866	1.19713e+06	7441.7
31	C7	6	565563	255077	618443	1.20929e+06	4485.84
32	C8	6	544989	246233	603573	1.15851e+06	5408.95
33	C9	6	504211	219641	546230	1.06585e+06	634.393
34	C10	6	589539	250265	610187	1.19063e+06	5688.6
35	C11	6	809858	324891	751745	1.51881e+06	9420.79
36	C12	6	736590	301824	631709	1.48256e+06	8607.77
37	D1	6	459535	197531	452689	991694	6109.27
38	D2	6	710997	277945	618047	1.26607e+06	11061.7
39	D3	6	670916	293774	683438	1.37192e+06	5836.11
40	D4	6	689683	303569	732940	1.41685e+06	4586.19
41	D5	6	669409	305143	746598	1.40636e+06	6642.97
42	D6	6	605449	272139	669183	1.25331e+06	1983
43	D7	6	572680	262932	637902	1.2138e+06	3158.11
44	D8	6	549098	249180	606068	1.16693e+06	4837.04
45	D9	6	652380	282641	687417	1.2851e+06	4582.14
46	D10	6	652774	276560	657261	1.29621e+06	7983.15
47	D11	6	530040	235282	531185	1.1592e+06	3912
48	D12	6	435215	185817	421420	956109	3243.33
49	E1	6	501675	221843	527484	1.18372e+06	5639.88
50	E2	6	555389	244776	595794	1.24144e+06	5364.19
51	E3	6	557505	250666	620856	1.2373e+06	8542.95
52	E4	6	610324	282334	721924	1.36663e+06	6133.83
53	E5	6	581455	272360	699115	1.29484e+06	16538
54	E6	6	566779	271922	698603	1.28554e+06	2501.28
55	E7	6	621169	294846	769462	1.38986e+06	15223.2
56	E8	6	666970	328426	818197	1.56564e+06	4241.84
57	E9	6	633954	351729	778262	1429128	7589.08
58	E10	6	633649	278448	680895	1.34034e+06	7033.93
59	E11	6	568133	241057	590109	1.22007e+06	4690.25
60	E12	6	310028	146889	358677	821943	1526.1
61	F1	6	628742	266477	607093	1.34554e+06	39244.5
62	F2	6	683958	288232	686697	1.44796e+06	7970.21
63	F3	6	549170	248479	609145	1.24683e+06	5420.33
64	F4	6	522278	240012	583974	1155475	6485.25
65	F5	6	545304	252610	639971	1.20804e+06	5364.21
66	F6	6	584792	279903	697440	1.32297e+06	1508.14
67	F7	6	626097	291809	693919	1.32612e+06	13845.7
68	F8	6	587457	291814	719823	1.41745e+06	4253.68
69	F9	6	611237	285702	715282	1.41708e+06	-3617.77
70	F10	6	611084	264973	656400	1.31087e+06	6554.77
71	F11	6	753637	282208	689086	1.3565e+06	8063.98
72	F12	6	635060	244821	591030	1.2621e+06	9635.03
73	G1	6	848953	333347	753707	1.74223e+06	10754.8
74	G2	6	521849	240586	565168	1.25967e+06	9641.27
75	G3	6	433361	211660	546565	1.13615e+06	6061.91
76	G4	6	108811	14971.8	13241.1	11193.9	4419.17
77	G5	6	142842	19683.1	14952.1	13858	7367.76
78	G6	6	111203	13824	12035.6	12611.4	5173.67
79	G7	6	108962	19213.2	11942.6	12912.4	5572.32
80	G8	6	100677	12666.9	13515.9	13348.8	1056.39
81	G9	6	179635	25139.4	24176.1	20830.2	9978.47
82	G10	6	146467	17769.4	16831.1	15549.6	4543.73
83	G11	6	153567	17270.1	11781	14222.2	9162.32
84	G12	6	152686	15789.2	11634.5	12491.7	1849.13
85	H1	6	245780	32547.9	19681.9	23552.8	8151.92
86	H2	6	115171	13207.3	10423	11387.9	2043.39
87	H3	6	123043	16888.4	16883.7	13727.4	20004.7
88	H4	6	109103	14179.2	14820.2	10844.9	3116.39
89	H5	6	170164	21427	24151.6	17888.9	5318.01
90	H6	6	159375	19949.7	13822.9	14828.7	52342
91	H7	6	169175	22395.7	21688.9	18282	5959.13
92	H8	6	140878	17567.3	12815.9	11948.5	4192.81
93	H9	6	159073	21790.9	18144.7	15958.2	3888.96
94	H10	6	188380	22236	15164.8	15440	4437.5
95	H11	6	171548	20302.7	16020.3	14115.4	4703.45
96	H12	6	342916	55340.1	40532.7	55772.9	19801.3
1	A1	7	816712	320019	594835	1.44037e+06	41176.2
2	A2	7	665475	281517	603043	1332723	7104.22
3	A3	7	637106	262470	584784	1.2538e+06	6984.86
4	A4	7	641101	268747	602965	1253801	7337.04
5	A5	7	606563	255872	576550	1184142	5000.82
6	A6	7	562281	247577	561564	1.16289e+06	9290.93
7	A7	7	482550	232391	548490	1.12979e+06	2496.91
8	A8	7	621000	253393	567988	1.13464e+06	9824.18
9	A9	7	498772	217761	513941	1.05865e+06	3051.02
10	A10	7	498161	212609	498633	1.04508e+06	10321.4
11	A11	7	463222	196231	447990	963979	2222.07
12	A12	7	958946	341154	712867	1.47827e+06	12783.3
13	B1	7	733674	291379	584625	1384913	14060.7
14	B2	7	806879	301118	627451	1.38554e+06	10913.6
15	B3	7	634667	271201	612948	1.31598e+06	5309.71
16	B4	7	619184	264745	613894	1.24937e+06	4428.45
17	B5	7	590613	257622	597442	1.19362e+06	7115.13
18	B6	7	580759	257711	597363	1.1956e+06	7828.65
19	B7	7	504463	242094	574960	1.15698e+06	6094.2
20	B8	7	529188	236283	562523	1111371	4847.09
21	B9	7	540068	231951	549341	1.10917e+06	5774.36
22	B10	7	494079	214479	509122	1.05329e+06	6682.96
23	B11	7	699702	283676	664848	1.35151e+06	8394.15
24	B12	7	1.26914e+06	476641	1.03506e+06	2.19337e+06	12060.8
25	C1	7	795650	312923	633584	1.43154e+06	31782.9
26	C2	7	742325	305854	661310	1.43851e+06	26222.5
27	C3	7	663852	293228	661464	1.37221e+06	7643.89
28	C4	7	654594	295334	692742	1.37797e+06	4526.4
29	C5	7	668876	296699	681188	1.32158e+06	11271.3
30	C6	7	573270	258888	606518	1.18768e+06	7130.91
31	C7	7	574499	260365	609886	1.19701e+06	4331.11
32	C8	7	550752	249741	597237	1.14658e+06	4559.39
33	C9	7	506957	222548	540154	1056238	737.314
34	C10	7	596123	254156	600100	1179766	6531.04
35	C11	7	815054	327698	742399	1.50311e+06	10766.6
36	C12	7	743321	304731	624180	1.47057e+06	9203.64
37	D1	7	466006	201336	448867	981801	5228.29
38	D2	7	717583	278935	608476	1.25811e+06	10654.3
39	D3	7	678271	297424	679123	1.36229e+06	6929.69
40	D4	7	695498	307893	725253	1.40222e+06	4391.14
41	D5	7	674765	307032	734520	1.39311e+06	5642.77
42	D6	7	612476	274667	660031	1.24421e+06	2698.15
43	D7	7	577966	261647	633319	1.20259e+06	3010.75
44	D8	7	554986	252505	600012	1.15513e+06	5984.69
45	D9	7	658211	286099	684032	1.2752e+06	5324.22
46	D10	7	661843	278018	650137	1283243	7747.74
47	D11	7	537663	235397	526303	1146505	4147.93
48	D12	7	441585	187592	417099	946381	3929.93
49	E1	7	508856	225126	522725	1.17512e+06	5679.55
50	E2	7	561244	246797	591973	1231866	4303.86
51	E3	7	565562	254061	618660	1227884	10301.7
52	E4	7	618717	283669	715449	1.35536e+06	5032.51
53	E5	7	587815	273347	692583	1.28235e+06	16900.2
54	E6	7	571540	275099	695740	1.27473e+06	4315.1
55	E7	7	625333	298594	767046	1.37886e+06	12771.5
56	E8	7	675208	332942	813414	1.55152e+06	1885.71
57	E9	7	641106	352245	767466	1.41682e+06	8217.38
58	E10	7	642216	279195	674679	1329426	5847.5
59	E11	7	573799	244575	581564	1.20967e+06	5343
60	E12	7	314569	148259	355419	813227	1781.63
61	F1	7	638379	269320	600803	1.33693e+06	38940.9
62	F2	7	694154	291244	679906	1.43672e+06	6977.55
63	F3	7	555277	251497	605282	1.24141e+06	5723.7
64	F4	7	527312	242019	577181	1.14798e+06	3551.42
65	F5	7	551860	257875	634301	1.20002e+06	4190.08
66	F6	7	591962	282945	691097	1.31464e+06	3064.89
67	F7	7	634344	297541	687379	1.3159e+06	10648.5
68	F8	7	595611	291862	713550	1.40645e+06	4264.7
69	F9	7	618141	289646	707588	1.40945e+06	-4579.7
70	F10	7	616682	268334	648514	1.29993e+06	4791.97
71	F11	7	764638	287710	680554	1.34712e+06	6531.67
72	F12	7	643043	248016	581893	1.25234e+06	10189.4
73	G1	7	860277	337275	749680	1.7291e+06	9476.83
74	G2	7	528257	244050	560364	1.25465e+06	8733.22
75	G3	7	438542	214924	540389	1.12883e+06	6045.14
76	G4	7	109128	14180.4	12505.1	12316.2	4669.9
77	G5	7	144129	19526.7	14044	14142.6	5466.31
78	G6	7	111954	14113.2	11896	12925.1	3907.05
79	G7	7	109509	20911.4	10924.4	12755.5	5336.82
80	G8	7	100312	15928.1	12692.7	11920.6	2491.67
81	G9	7	182142	24824.9	22649.1	20822.1	9615.68
82	G10	7	148400	20675.1	16662.9	15805	2816.33
83	G11	7	153691	17194.6	12260.2	13454.3	8847.52
84	G12	7	155081	16173	10642.3	12031.8	2654.23
85	H1	7	251923	33524.5	19611.5	24818.4	8246.06
86	H2	7	116797	14109.2	10253.3	11329.9	1929.83
87	H3	7	125763	17104.2	16600.9	14042.5	19129.6
88	H4	7	109508	13973.5	13987.2	10459.8	3361.44
89	H5	7	172169	21614.6	23385.6	16951.5	6068.53
90	H6	7	161574	20019.3	12854.5	14593.5	51278
91	H7	7	171056	22735.9	21467.8	18842.9	6479.26
92	H8	7	143377	17134.7	11266.1	11354.7	3603.8
93	H9	7	159432	22298.7	15647	15777.5	4582.8
94	H10	7	190858	21724.3	14321.9	15217.2	3713.88
95	H11	7	171201	19467.8	14118.2	12809.2	3975.43
96	H12	7	350033	53382.3	41277.5	56757.4	21273.1
1	A1	8	802380	312498	597542	1.44833e+06	40606.9
2	A2	8	652349	278166	605217	1.33768e+06	6582.24
3	A3	8	627110	260549	588102	1.26177e+06	6805.94
4	A4	8	632147	263608	605942	1258919	7766.84
5	A5	8	594966	250093	578707	1.18786e+06	6079.78
6	A6	8	552806	243553	563923	1166891	9445.27
7	A7	8	473796	226355	550767	1.13524e+06	2057.16
8	A8	8	611488	251018	571228	1.14025e+06	10455.4
9	A9	8	488231	215849	515966	1.06315e+06	4562.49
10	A10	8	493225	209319	498796	1.04896e+06	9779.35
11	A11	8	455118	194060	447941	968821	2780.36
12	A12	8	941287	333456	715760	1.4897e+06	13870.1
13	B1	8	721442	287103	587452	1.39198e+06	14261.6
14	B2	8	792045	297781	630675	1.39299e+06	11004.3
15	B3	8	623887	267808	617335	1.3211e+06	6172.28
16	B4	8	608870	260298	615409	1.25303e+06	3607.66
17	B5	8	581155	253348	598265	1.19812e+06	7306.47
18	B6	8	570994	252841	601918	1.20027e+06	8935.65
19	B7	8	496379	238304	576297	1159076	7596.49
20	B8	8	517763	233168	563466	1.11513e+06	2817.61
21	B9	8	530546	229492	552936	1.11586e+06	4359.12
22	B10	8	484739	213423	510216	1.05789e+06	6921.05
23	B11	8	684281	281638	667383	1.35827e+06	7705.58
24	B12	8	1246814	470659	1.04005e+06	2.20429e+06	14057.9
25	C1	8	781983	304742	635973	1.43763e+06	32327.4
26	C2	8	729209	300623	666961	1.447e+06	26211.7
27	C3	8	652689	288237	663022	1.37436e+06	6995.65
28	C4	8	644997	293663	691584	1.38337e+06	3774.65
29	C5	8	656591	292995	681236	1.32408e+06	10345.7
30	C6	8	563384	254079	609855	1.18864e+06	6667.44
31	C7	8	564026	254685	612544	1.20066e+06	4861.67
32	C8	8	540139	244295	597915	1.14723e+06	7310.9
33	C9	8	498401	219565	541071	1.05998e+06	2664.32
34	C10	8	584998	249402	603286	1.18561e+06	7437.5
35	C11	8	800522	320604	743559	1.50909e+06	9627.09
36	C12	8	732213	299056	628412	1.47745e+06	9148.09
37	D1	8	456026	198264	449675	987256	5118.81
38	D2	8	705214	274504	614635	1.26223e+06	10720.3
39	D3	8	667656	291678	680757	1.365e+06	7329.45
40	D4	8	683246	301983	728384	1.40469e+06	4698.75
41	D5	8	660978	298419	736754	1.3913e+06	8216.6
42	D6	8	603165	270151	662286	1.24801e+06	3193.17
43	D7	8	567590	261534	630717	1209465	3941.01
44	D8	8	543078	249960	602714	1.15926e+06	4992.15
45	D9	8	649787	282503	683050	1.28329e+06	7826.62
46	D10	8	649781	274644	654008	1.28901e+06	6649.81
47	D11	8	526141	231832	525939	1.15135e+06	5447.08
48	D12	8	431487	183146	417453	950059	4202.75
49	E1	8	500076	221391	525096	1.18023e+06	5947.54
50	E2	8	549241	242049	594194	1233981	5393.83
51	E3	8	555804	250212	618538	1.23513e+06	9121.36
52	E4	8	609179	277916	715172	1.35928e+06	5996.28
53	E5	8	579961	271092	695035	1.28813e+06	17494.6
54	E6	8	563020	270823	696000	1.28035e+06	1142.6
55	E7	8	615067	297342	765402	1.38714e+06	12753.5
56	E8	8	664059	326266	812698	1.55888e+06	2142.74
57	E9	8	630201	353480	769373	1.42226e+06	7371.02
58	E10	8	629202	278076	675150	1.33452e+06	5751.62
59	E11	8	565159	239190	585937	1.21421e+06	6031.23
60	E12	8	306703	145945	356217	816234	1642.82
61	F1	8	627407	264492	605100	1.34199e+06	39886.6
62	F2	8	683220	288380	684050	1.44519e+06	7344.77
63	F3	8	548807	248082	606910	1.24797e+06	5246.05
64	F4	8	518085	238003	580805	1.15576e+06	4099.39
65	F5	8	545253	253332	636828	1.20585e+06	4356.14
66	F6	8	583555	277024	694392	1.31409e+06	4033.17
67	F7	8	624911	293085	692832	1.32457e+06	12537.3
68	F8	8	586201	289496	715392	1.41323e+06	4403.94
69	F9	8	606132	283361	708061	1411185	-3681.2
70	F10	8	609999	265287	652712	1.30572e+06	5385.4
71	F11	8	753463	279705	684954	1.35022e+06	7848.27
72	F12	8	630494	242584	586363	1255969	11013.2
73	G1	8	845539	332011	754916	1.74195e+06	9610.82
74	G2	8	518263	238893	565317	1261493	9774.83
75	G3	8	431597	211951	543455	1.13424e+06	6309.64
76	G4	8	108213	13600.2	12443.9	10848.4	4952.55
77	G5	8	138802	18040.2	14812.5	13107	5411.38
78	G6	8	108131	14106.4	12437.9	14365.8	6456.85
79	G7	8	107718	18692.6	12510	11967.9	5015.63
80	G8	8	94832.8	14197.6	12781.2	12981.3	2439.41
81	G9	8	174442	24211	22967.5	20787.2	10566.2
82	G10	8	143584	19091.3	14768.6	14449.5	3610.86
83	G11	8	148656	16076.9	11781.8	13233.3	8700.91
84	G12	8	149475	16303.2	10021	11754.3	4668.11
85	H1	8	246883	34755.8	18044.3	25145.9	8624.98
86	H2	8	113854	12998.4	10729.1	11528	3333.57
87	H3	8	120885	15233.9	16122.9	14171.9	19463
88	H4	8	106264	13051.7	12878	9913.14	2572.63
89	H5	8	166869	21890.2	22849.9	16654.9	6193.51
90	H6	8	155110	18930.7	12275.6	14275.8	51124.6
91	H7	8	164893	21370.4	19636	17064.2	5275.28
92	H8	8	138872	16695	10646.5	11486.2	3832.42
93	H9	8	156772	20833.4	16793.3	15396.9	5282.77
94	H10	8	190427	21958.7	14043.1	16436.2	3038.76
95	H11	8	165977	19788.6	14139.2	13548.8	4500.2
96	H12	8	348726	54472.8	39727.9	57048.6	21013.4
1	A1	9	804915	314957	603093	1.45202e+06	41678.7
2	A2	9	657319	278724	608538	1.34199e+06	6502.73
3	A3	9	629880	261304	592476	1.2636e+06	6956.96
4	A4	9	632192	266072	608678	1.25929e+06	6145.6
5	A5	9	596170	252806	579624	1.18979e+06	6018.95
6	A6	9	552343	243040	563620	1.16683e+06	9297.33
7	A7	9	472853	227618	553244	1136579	968.818
8	A8	9	611836	249270	572172	1.13848e+06	9621.16
9	A9	9	490162	215170	518011	1.066e+06	4022.85
10	A10	9	489208	209368	501876	1.05028e+06	9906.59
11	A11	9	453690	193417	450676	966148	2901.88
12	A12	9	944686	336665	718692	1.49065e+06	11115.3
13	B1	9	721293	287965	590326	1.39569e+06	13982.9
14	B2	9	792721	299070	631685	1.39437e+06	10019.8
15	B3	9	626981	269121	615777	1.32052e+06	6092.12
16	B4	9	612879	261956	618026	1.25523e+06	4385.92
17	B5	9	580140	253655	600304	1.19553e+06	7386.25
18	B6	9	570062	253126	603047	1.20052e+06	7300.39
19	B7	9	495797	237533	577696	1.15759e+06	5528.26
20	B8	9	519837	234146	565555	1.11476e+06	4814.77
21	B9	9	533627	230926	554127	1.11313e+06	4715.8
22	B10	9	486196	213607	513265	1056205	6937.04
23	B11	9	687022	282529	670499	1360158	7903.39
24	B12	9	1.24933e+06	468407	1.04663e+06	2.20637e+06	13254.1
25	C1	9	784358	305564	637466	1.43855e+06	30904.4
26	C2	9	731618	301248	669776	1.44814e+06	25170.6
27	C3	9	652768	287998	668683	1.37712e+06	7273.13
28	C4	9	640989	290572	697236	1.38361e+06	5613.57
29	C5	9	657711	292962	685722	1.32252e+06	11552.6
30	C6	9	565552	255727	610107	1.1903e+06	7645.55
31	C7	9	562739	254218	611653	1.20217e+06	4581.67
32	C8	9	539710	246417	601212	1.14851e+06	4923.8
33	C9	9	497789	219502	543286	1060159	1577.32
34	C10	9	584393	249077	607382	1.1845e+06	6754.38
35	C11	9	801148	323353	746173	1512191	9449.12
36	C12	9	732477	299262	631122	1.47877e+06	9554.82
37	D1	9	456271	197955	453578	988656	5173.33
38	D2	9	705590	276363	612798	1.26259e+06	9903.89
39	D3	9	664529	293541	679508	1.36599e+06	8766.68
40	D4	9	684035	301087	725427	1.40344e+06	3749.91
41	D5	9	658147	300290	743760	1.39282e+06	4360.86
42	D6	9	604264	268168	662493	1.24669e+06	1988.29
43	D7	9	568221	261168	634805	1.21131e+06	8250.03
44	D8	9	543922	249920	603809	1.15747e+06	4815.2
45	D9	9	648968	283739	684534	1.28111e+06	6941.34
46	D10	9	651556	276170	655706	1290217	6901.52
47	D11	9	525547	232645	528864	1151417	3935.9
48	D12	9	433167	184739	419508	951838	4692.86
49	E1	9	499828	222585	526725	1.18064e+06	6679.41
50	E2	9	549252	242615	595354	1.23408e+06	5111.76
51	E3	9	556396	250391	621468	1.23473e+06	9824.88
52	E4	9	608578	279352	722348	1.36065e+06	4496.81
53	E5	9	578889	273060	696308	1.28851e+06	17689.7
54	E6	9	559206	270676	693475	1.27965e+06	27.6387
55	E7	9	615236	296881	768963	1.3888e+06	14980.7
56	E8	9	664101	329622	814561	1.5587e+06	4640.7
57	E9	9	631608	351589	772803	1.423e+06	8103.23
58	E10	9	632411	277768	674522	1.33685e+06	7981.33
59	E11	9	564342	240013	588823	1.21454e+06	4390.43
60	E12	9	307282	146337	356941	816885	1401.24
61	F1	9	629070	266356	607081	1345442	38476
62	F2	9	683869	287010	686095	1.44742e+06	7185.93
63	F3	9	548900	247690	610566	1.25034e+06	4973.77
64	F4	9	518461	241647	585211	1157206	4429.5
65	F5	9	544964	253593	641326	1.20957e+06	7027.21
66	F6	9	583498	279933	699418	1.32083e+06	5255.13
67	F7	9	627558	291982	696095	1.32686e+06	12404.9
68	F8	9	586509	293703	721284	1.41477e+06	3010.32
69	F9	9	606898	284616	710723	1.41468e+06	-4102.07
70	F10	9	610223	265900	656218	1.30725e+06	4579.35
71	F11	9	748918	280801	686333	1.35237e+06	8341.59
72	F12	9	631378	242981	588627	1.25841e+06	10670
73	G1	9	847073	332760	759081	1.74258e+06	10228.5
74	G2	9	522120	240247	569389	1.26468e+06	8757.5
75	G3	9	433086	212130	547220	1.1372e+06	6482.24
76	G4	9	105744	13218.4	12694	10618.9	5904.81
77	G5	9	137760	18388.6	14562.8	13069.3	5767.66
78	G6	9	107188	15382.3	12954	12507.5	4839.46
79	G7	9	106547	16245.1	12067.7	12462.1	5307.84
80	G8	9	95656.5	12857	14329.8	12674.2	239.832
81	G9	9	174444	23426	23707.2	19407.2	9332.91
82	G10	9	143206	19706.1	15733.9	15302.3	3192.23
83	G11	9	147655	16728.8	13224.9	14295.9	8494.9
84	G12	9	150489	14854.8	12075.9	11893.6	2141.56
85	H1	9	246366	33075.5	19026.5	24448.9	8065.92
86	H2	9	111443	12921.1	10515.2	11717.2	2822.41
87	H3	9	120948	15836.3	15051.7	12848.1	19861
88	H4	9	105251	12365.3	13180	10945.4	1854.72
89	H5	9	167685	21228.1	23176.6	17137.7	5828.85
90	H6	9	155415	19922.5	12648.1	13383.2	51256.1
91	H7	9	164609	22499.1	18956.5	17343.6	5380.49
92	H8	9	138681	17167.4	11098.6	11434.2	4286.83
93	H9	9	156126	20396.6	16021.1	15407.9	5052.57
94	H10	9	189408	22464.2	15144.6	16458.8	3647.15
95	H11	9	167256	18573.5	14674.1	14563	4496.36
96	H12	9	350762	56794.1	41408.3	56832.9	21846.1
1	A1	10	814022	316958	603956	1.46067e+06	40662.4
2	A2	10	664789	280941	614160	1.35174e+06	6981.07
3	A3	10	634546	264493	596038	1.27022e+06	7670.17
4	A4	10	637980	268610	612365	1266634	6940.86
5	A5	10	601839	252571	584055	1.19557e+06	6408.59
6	A6	10	557295	245238	567918	1.17299e+06	10308
7	A7	10	480240	229555	555297	1.1405e+06	2061.57
8	A8	10	616072	250912	575653	1.14426e+06	8794.17
9	A9	10	494802	217575	520032	1.06808e+06	3232.95
10	A10	10	496080	210617	502821	1.0549e+06	12049.3
11	A11	10	456889	193273	451447	973517	1805.97
12	A12	10	959918	341252	724860	1.50169e+06	12061
13	B1	10	728807	291344	596205	1.40452e+06	13701.4
14	B2	10	796695	300098	633646	1.399e+06	12138.6
15	B3	10	629581	269697	621782	1.32786e+06	5263.35
16	B4	10	614495	263331	619833	1.25887e+06	4102.07
17	B5	10	586930	255127	603868	1.20139e+06	5119.67
18	B6	10	576070	255457	603835	1204974	8207.98
19	B7	10	500431	238082	582419	1.16424e+06	6668.27
20	B8	10	524614	234556	568087	1118254	4390.77
21	B9	10	535205	230855	556804	1.11986e+06	4469.56
22	B10	10	489426	214531	515132	1.06298e+06	8010.93
23	B11	10	693841	284288	672809	1368163	7932.52
24	B12	10	1.25897e+06	472124	1.05215e+06	2.21985e+06	13590.6
25	C1	10	790020	307065	641814	1.44638e+06	32336.1
26	C2	10	736137	302560	674821	1.4547e+06	26636.7
27	C3	10	657644	290054	666331	1.37871e+06	8589.13
28	C4	10	646205	293860	697306	1.38809e+06	4780.31
29	C5	10	663236	292420	686026	1.32452e+06	14078.6
30	C6	10	566652	255777	613421	1.19366e+06	7137.64
31	C7	10	566631	257098	618081	1.20477e+06	7034.24
32	C8	10	546042	246250	601757	1.15218e+06	4165.81
33	C9	10	501337	224025	543936	1.06237e+06	2280.24
34	C10	10	589238	252574	610596	1.19135e+06	5974.57
35	C11	10	807150	326992	753594	1.51824e+06	8924.65
36	C12	10	741746	300826	636253	1.48745e+06	9499.92
37	D1	10	460587	199375	453079	992133	4877.02
38	D2	10	711318	278714	617211	1.26752e+06	10161.3
39	D3	10	669990	293801	683197	1.37134e+06	7130.13
40	D4	10	688332	303223	730986	1.41108e+06	2787.57
41	D5	10	664546	304186	740392	1396654	6151.57
42	D6	10	606604	271610	668906	1252882	288.745
43	D7	10	573327	264193	637910	1216258	5111.91
44	D8	10	548124	248736	603724	1.16459e+06	3767.91
45	D9	10	652691	284237	691759	1.29081e+06	6626.43
46	D10	10	654670	278139	658749	1.2952e+06	7424.53
47	D11	10	530946	234034	530744	1.15623e+06	4103
48	D12	10	436030	185247	420962	956543	3684.69
49	E1	10	505207	223581	530404	1.18541e+06	6199.12
50	E2	10	556130	244926	596598	1239624	5399.53
51	E3	10	562038	251984	625787	1.2426e+06	12031.7
52	E4	10	616002	283337	725483	1.36917e+06	6128.89
53	E5	10	585065	272509	697938	1.29489e+06	17712.7
54	E6	10	568164	270444	700843	1.28653e+06	2626.21
55	E7	10	624983	297581	772948	1.3966e+06	14977.5
56	E8	10	669654	330144	821890	1.56443e+06	4052.2
57	E9	10	634989	353055	777834	1.42794e+06	8831.28
58	E10	10	636210	278963	682369	1.34435e+06	8568.62
59	E11	10	569299	240587	592563	1.22294e+06	3779.2
60	E12	10	310064	146920	359785	819728	1126.56
61	F1	10	633879	269073	610843	1352066	40512.6
62	F2	10	688984	289876	688638	1.45384e+06	7353.96
63	F3	10	553695	251087	615045	1.25782e+06	6539.74
64	F4	10	523596	242994	589176	1164252	5164.67
65	F5	10	552416	257670	641624	1.21683e+06	5075.92
66	F6	10	589024	280809	702125	1.32599e+06	3848.81
67	F7	10	633942	293230	700158	1.33421e+06	12432.4
68	F8	10	590564	293271	725473	1422020	3637.79
69	F9	10	612616	287103	713433	1.42062e+06	-2382.49
70	F10	10	613541	267852	660647	1.31327e+06	6927.71
71	F11	10	755891	284258	689956	1.35836e+06	7525.1
72	F12	10	633787	246094	590568	1.26438e+06	11586.6
73	G1	10	854682	333947	764968	1.75518e+06	10577
74	G2	10	526716	242181	574335	1275036	8768.19
75	G3	10	436900	214103	551535	1.14326e+06	5773.27
76	G4	10	108283	12975.5	13516.1	10626.6	4471.05
77	G5	10	140524	16958	14602.2	13034.7	6054.86
78	G6	10	108214	13013.9	12809.8	12762.1	5153.72
79	G7	10	105548	17148	11432.2	12383.9	4540.47
80	G8	10	96951.8	14992	14371.8	13303.6	3033.7
81	G9	10	177004	23296.6	21993.7	20868.8	10291.5
82	G10	10	146029	18263.9	17013.6	15568.6	2539.53
83	G11	10	149176	16838.6	12600.1	13259.7	7434.45
84	G12	10	151033	15953.2	13988.2	12739.2	3791.72
85	H1	10	249015	32178.5	19301.9	24715.2	7854.56
86	H2	10	112260	13190.7	12023	11251.4	3816.09
87	H3	10	122726	17908.8	16603.5	13472.9	19746.2
88	H4	10	105697	12846.2	14548.5	10834.7	2047.16
89	H5	10	169149	20193.8	23387.4	16764.5	5354.39
90	H6	10	155806	18594.8	12492.4	14271.2	51373.1
91	H7	10	164773	20901.4	19816.2	17838.6	5056.2
92	H8	10	139470	16739.3	11306.6	11418.4	3232.46
93	H9	10	157604	20141.8	16619.1	15457.4	3559.17
94	H10	10	192905	22418.1	14860.1	16069.8	3237.6
95	H11	10	167833	19072.7	13184.1	13838	5014.92
96	H12	10	358669	56568.5	42456.1	58408.2	22281.9
1	A1	11	820300	316901	608134	1.47002e+06	41284.8
2	A2	11	669508	281784	616558	1.35996e+06	6306.98
3	A3	11	639543	264499	595378	1.27591e+06	7685.51
4	A4	11	640812	268006	614984	1.27098e+06	6470.92
5	A5	11	606026	254059	585248	1.20007e+06	4490.91
6	A6	11	560237	245814	569608	1.17706e+06	9780.24
7	A7	11	485805	230391	556952	1.14731e+06	3483.05
8	A8	11	622197	251417	576902	1148773	9471.78
9	A9	11	496283	219678	522497	1.07459e+06	2572.71
10	A10	11	497579	211103	506955	1.05839e+06	10276.7
11	A11	11	459872	196173	452418	978745	3068.44
12	A12	11	968008	340352	726111	1.50893e+06	14007.7
13	B1	11	731206	291949	598062	1.41161e+06	13928.7
14	B2	11	801982	300772	636720	1.40626e+06	10996.9
15	B3	11	635300	271994	623074	1.33246e+06	5897.12
16	B4	11	619897	263448	622428	1.26338e+06	3700.39
17	B5	11	586026	256198	605554	1.20581e+06	7249.72
18	B6	11	578699	255208	605003	1209767	9632.45
19	B7	11	503817	242168	582562	1.16581e+06	7410.75
20	B8	11	527290	233233	570780	1.12078e+06	4465.57
21	B9	11	539479	232854	558113	1.12424e+06	3468.76
22	B10	11	490906	214790	517209	1.06731e+06	6609.75
23	B11	11	697206	286223	678094	1.3745e+06	9530.69
24	B12	11	1.2657e+06	475916	1.05664e+06	2.23102e+06	13795.5
25	C1	11	794307	310481	643922	1.45076e+06	32285.2
26	C2	11	739600	305530	675482	1.46201e+06	27124.6
27	C3	11	658721	289134	669662	1.38632e+06	7901.48
28	C4	11	650253	290784	699009	1.39122e+06	5339.03
29	C5	11	668841	292404	687002	1.33002e+06	11985.8
30	C6	11	569338	255736	614680	1.19924e+06	8281.05
31	C7	11	570025	255277	622605	1.2074e+06	4630.3
32	C8	11	545178	245183	603650	1.15542e+06	4352.35
33	C9	11	505266	222533	545436	1.06897e+06	-526.853
34	C10	11	594446	251626	611780	1195254	5527.77
35	C11	11	810386	327754	755640	1.52559e+06	10098.7
36	C12	11	744317	303572	637224	1.49293e+06	9392.13
37	D1	11	462381	200801	455181	997738	6254.97
38	D2	11	713860	277768	619489	1.27498e+06	11381.9
39	D3	11	673902	296324	685484	1.3752e+06	7241.75
40	D4	11	693024	301043	731382	1412967	4105.83
41	D5	11	668944	302555	741633	1.40309e+06	5304.65
42	D6	11	611736	274048	669500	1254156	3969.15
43	D7	11	575883	262844	641761	1.21911e+06	4643.84
44	D8	11	547885	250838	607465	1.16849e+06	6056.65
45	D9	11	656938	285362	693118	1294339	6571.35
46	D10	11	658307	278426	661904	1.30124e+06	6254.26
47	D11	11	531720	234814	531950	1.16114e+06	4065.53
48	D12	11	438419	185668	423419	960187	4060.53
49	E1	11	507689	223970	533783	1.1914e+06	5767.84
50	E2	11	557502	246683	597922	1.24412e+06	5977.95
51	E3	11	565241	252672	627711	1.24647e+06	11444.2
52	E4	11	620695	284945	725257	1.37045e+06	5359.34
53	E5	11	585572	274167	700541	1.29921e+06	19803.1
54	E6	11	570520	271507	702336	1.29009e+06	3645.66
55	E7	11	628625	298842	776520	1.40144e+06	14212.5
56	E8	11	673847	332681	826523	1574636	2938.74
57	E9	11	639076	354049	780645	1.43505e+06	7628.38
58	E10	11	640374	281066	684634	1.35108e+06	6853.9
59	E11	11	571536	242391	593801	1.22794e+06	4610.42
60	E12	11	312987	148311	358892	823543	1232.24
61	F1	11	639145	269120	614523	1.35744e+06	40197.9
62	F2	11	693219	291785	692696	1.46273e+06	7351.02
63	F3	11	557109	250045	619470	1.26284e+06	5075.43
64	F4	11	529053	241870	591745	1.17172e+06	5184.41
65	F5	11	556817	257537	648275	1.22247e+06	4973.5
66	F6	11	593674	283657	708925	1.33462e+06	2685.7
67	F7	11	636367	297957	700445	1.33946e+06	11909.5
68	F8	11	594400	293375	728679	1.42956e+06	3732.98
69	F9	11	618268	288475	716960	1.42634e+06	-3038.48
70	F10	11	618138	267895	661793	1.32105e+06	5805.4
71	F11	11	760625	284521	691635	1.36412e+06	8058.91
72	F12	11	637454	246437	593864	1.26848e+06	11180.2
73	G1	11	858410	335689	765322	1.76321e+06	10255.8
74	G2	11	532613	243743	577186	1.28258e+06	9540.32
75	G3	11	440453	214915	552233	1.14869e+06	5990.13
76	G4	11	106897	13974.8	13172.7	10507.2	5656.42
77	G5	11	138411	18804	15461.7	13722.9	4563.17
78	G6	11	107279	15037.6	12187	12493.8	3613.64
79	G7	11	105979	14814.7	12577.1	13043.9	4340.36
80	G8	11	96533	13085.8	14816.3	14632.3	2031.11
81	G9	11	174259	22231.3	20867.9	20042.2	10608.1
82	G10	11	146561	19081.7	15790.6	16040.8	3443.97
83	G11	11	150887	16629.3	12240	14921.9	8879.28
84	G12	11	151818	15113	13635.8	13410.3	2807.4
85	H1	11	250259	33275.2	19720	24529	8526.9
86	H2	11	113361	13113.7	10371.7	12489.1	2737
87	H3	11	122835	17183.4	16039.2	13980.2	19922.9
88	H4	11	106994	14091.3	13764.8	11250.6	2778.23
89	H5	11	169495	21137.5	22567.1	16887.2	6300.08
90	H6	11	157402	19226.5	12662.1	14397.5	51961.8
91	H7	11	165173	21653.4	18026.2	17572.3	5360.69
92	H8	11	138760	17895.1	11852.2	11898.1	4500.74
93	H9	11	159097	20755	18091.4	16310	4198.43
94	H10	11	194937	23366.2	15806.6	16421.9	3104.76
95	H11	11	168024	17485.9	13795.3	14854.5	4880.8
96	H12	11	361222	56275.9	41676.1	59726.3	22327
1	A1	12	819889	321264	610636	1.47713e+06	42069.8
2	A2	12	671974	282525	618508	1.36721e+06	6393.82
3	A3	12	641974	264722	598102	1.28049e+06	6706.68
4	A4	12	644313	268882	617790	1.27629e+06	6903.15
5	A5	12	607041	255668	588839	1.20414e+06	5311.35
6	A6	12	563029	247233	571352	1.18217e+06	9669.84
7	A7	12	485886	229398	560775	1.15122e+06	1172.85
8	A8	12	622949	254367	579657	1.1515e+06	10092.4
9	A9	12	498269	218944	526188	1.07633e+06	4117.76
10	A10	12	499840	212624	508515	1061726	11492.7
11	A11	12	465719	195133	455159	981065	3277.96
12	A12	12	973445	343176	729620	1.51602e+06	13566.9
13	B1	12	735993	295481	599427	1.41741e+06	13443.2
14	B2	12	803753	303521	637693	1.40949e+06	11257.3
15	B3	12	636942	272904	624566	1.33369e+06	6327.1
16	B4	12	621534	266734	623106	1.26725e+06	3071.64
17	B5	12	586688	257242	607611	1.20826e+06	6856.76
18	B6	12	579316	259806	609756	1.21407e+06	8417.62
19	B7	12	503862	242001	581499	1.17078e+06	8859.36
20	B8	12	527212	234368	570913	1.12396e+06	5277.84
21	B9	12	542319	234004	557323	1.12644e+06	4401.52
22	B10	12	493434	217345	517918	1.07029e+06	7481.66
23	B11	12	698959	288914	681009	1.38031e+06	7905.75
24	B12	12	1.26582e+06	478596	1.05799e+06	2240439	13173.1
25	C1	12	797406	311474	646987	1.45471e+06	34592
26	C2	12	742254	304892	677666	1.4651e+06	25391.5
27	C3	12	662332	290787	671653	1.38922e+06	7608.55
28	C4	12	649392	293744	698938	1.39267e+06	5623.57
29	C5	12	666891	297443	688260	1.33294e+06	12458.3
30	C6	12	568940	256130	614302	1.19786e+06	7136.87
31	C7	12	571104	256376	622210	1.21127e+06	6769.45
32	C8	12	547040	247271	602663	1.15792e+06	5038.66
33	C9	12	505810	223184	548702	1.07288e+06	2661.89
34	C10	12	593387	253914	614449	1.19865e+06	6275.66
35	C11	12	811565	327917	757833	1.53079e+06	10233.4
36	C12	12	745722	304050	639873	1.50132e+06	9123.62
37	D1	12	462715	201191	458924	1.00201e+06	6584.06
38	D2	12	717393	279140	619162	1.27723e+06	11245.6
39	D3	12	675732	294096	688874	1.37875e+06	6520.37
40	D4	12	690526	304626	735197	1.42012e+06	3205.35
41	D5	12	667834	303772	746496	1.40702e+06	5521.62
42	D6	12	611043	274220	671026	1.26171e+06	1401.02
43	D7	12	579426	263450	645824	1224308	6048.75
44	D8	12	549742	251429	609470	1.17366e+06	2975.79
45	D9	12	659926	286893	698542	1.30136e+06	6636.24
46	D10	12	659237	281133	663424	1.30679e+06	7913.25
47	D11	12	533635	236265	534522	1.16382e+06	4788.24
48	D12	12	440521	188376	425969	965197	3986.21
49	E1	12	510186	224833	534267	1.19688e+06	5997.6
50	E2	12	557271	246357	600831	1.2477e+06	5629.72
51	E3	12	567787	253178	630270	1.25234e+06	10903.8
52	E4	12	618534	285659	728115	1.37676e+06	6078.36
53	E5	12	591025	273410	702970	1.30594e+06	16446.8
54	E6	12	570045	278363	703719	1.29305e+06	4369.61
55	E7	12	629152	300543	778180	1.4093e+06	10866.3
56	E8	12	673614	332141	826396	1581713	5178.47
57	E9	12	639758	355082	782114	1.43834e+06	6204.22
58	E10	12	659792	288607	705347	1.39e+06	5882.79
59	E11	12	574631	244171	597428	1.23259e+06	5159.15
60	E12	12	312605	148941	362387	825956	1196.48
61	F1	12	641168	271034	617820	1364800	40292.4
62	F2	12	695278	292206	697516	1.46907e+06	7305.29
63	F3	12	558611	253054	620714	1.27036e+06	5230.37
64	F4	12	530279	244445	595578	1.17658e+06	4762.04
65	F5	12	556060	257202	648623	1.22895e+06	5336.79
66	F6	12	594893	286733	710345	1.34177e+06	2670.11
67	F7	12	636676	295988	705327	1346079	14701.6
68	F8	12	596411	295642	729643	1.43561e+06	3848.61
69	F9	12	616879	289254	722294	1.43101e+06	-3662.34
70	F10	12	619110	270132	665310	1324983	5822.47
71	F11	12	764348	285843	696134	1.36833e+06	5906.41
72	F12	12	638610	247033	591886	1.27422e+06	9547.96
73	G1	12	859656	338437	769827	1.77317e+06	9626.72
74	G2	12	530264	246031	580324	1.28785e+06	9314.86
75	G3	12	441274	216017	555695	1.15398e+06	7212.81
76	G4	12	107893	13826.4	12617.4	10237.6	4746.21
77	G5	12	138609	18703.5	13373.5	13653.9	7143.02
78	G6	12	108088	14060.2	12584.6	12258.1	4736.11
79	G7	12	108754	16445.8	13174.6	12402.8	4864.25
80	G8	12	95663.9	13301.6	15646.1	12945.4	2616.58
81	G9	12	174422	23427.5	22656.4	19786.2	10423
82	G10	12	146012	18401.8	16999.4	15488.9	3040.74
83	G11	12	149374	16890.6	13303.3	13924.1	9400.06
84	G12	12	151281	16673.1	12195.4	13037.3	3976.62
85	H1	12	252373	34213.4	20214.9	24653.1	7690.22
86	H2	12	114433	14671	12287.1	12096.4	3005.47
87	H3	12	122972	16436.5	16148.3	13984	18697.8
88	H4	12	106184	13013.5	14386.7	11074.1	3138.51
89	H5	12	170723	22968.9	22177.1	17117.5	4849.48
90	H6	12	155419	19289.8	12280.4	13644	51128
91	H7	12	166989	21712.9	19699.7	17644.3	5409.65
92	H8	12	140626	17383.6	11420.5	12363.8	3941.64
93	H9	12	158786	20668.6	16905.7	15375.5	4427.26
94	H10	12	194356	22611.8	14895.2	16473	2499.9
95	H11	12	170630	18104.8	14799.5	14624	4163.68
96	H12	12	366727	57162.4	42901.3	59146.4	23065.6
1	A1	13	825351	322061	613946	1.48e+06	42385.4
2	A2	13	674621	284548	622557	1.36825e+06	6003.48
3	A3	13	649687	266811	601513	1.28434e+06	6920.93
4	A4	13	652645	270958	617396	1.27879e+06	7287.36
5	A5	13	612565	255362	591832	1.20636e+06	5048.68
6	A6	13	568995	247813	572826	1.1821e+06	9853.78
7	A7	13	490218	231568	562470	1.15452e+06	3728.04
8	A8	13	625133	254190	583642	1154879	9386.21
9	A9	13	503389	218839	527442	1.08009e+06	3309.65
10	A10	13	501895	212369	509173	1.06282e+06	11275.6
11	A11	13	462579	196984	458559	980756	3129.95
12	A12	13	984192	345891	735521	1.51678e+06	13582.7
13	B1	13	739378	292732	602738	1.41997e+06	15448.5
14	B2	13	807246	302626	642242	1.41339e+06	11938.9
15	B3	13	641696	272830	625582	1.33614e+06	5685.16
16	B4	13	625968	265882	627659	1.26782e+06	3676.81
17	B5	13	589263	257793	608547	1.20999e+06	7097.15
18	B6	13	583435	257019	609536	1.21382e+06	8176.29
19	B7	13	508779	241279	584128	1.17032e+06	6718.83
20	B8	13	532620	234209	572510	1.12643e+06	4994.64
21	B9	13	546148	232884	561591	1.12779e+06	4887.72
22	B10	13	496563	216256	523107	1.07262e+06	8516.24
23	B11	13	703759	288074	682289	1.38256e+06	8537.09
24	B12	13	1.27872e+06	479811	1.06347e+06	2.24299e+06	12475.9
25	C1	13	797848	310470	649636	1.45842e+06	32577.4
26	C2	13	743376	304760	680935	1.46875e+06	26389
27	C3	13	664681	291387	675866	1.39054e+06	7748.68
28	C4	13	652532	294781	702117	1.3965e+06	4849.86
29	C5	13	666957	294114	692310	1.33282e+06	11306.2
30	C6	13	572074	256604	617140	1.20413e+06	4333.52
31	C7	13	573120	258042	619631	1.21367e+06	6101.45
32	C8	13	550015	248800	605134	1.16147e+06	7181.8
33	C9	13	507825	223344	550305	1.0739e+06	453.432
34	C10	13	596801	252185	615962	1.20117e+06	4700.58
35	C11	13	816689	326111	760109	1.53391e+06	9704.1
36	C12	13	749075	303770	642920	1.50387e+06	9950.61
37	D1	13	464897	202522	459904	1.00383e+06	5106.67
38	D2	13	718114	280442	624204	1278694	10298.7
39	D3	13	677414	294966	691010	1.37981e+06	7544.31
40	D4	13	693194	305681	740471	1.42071e+06	2956.04
41	D5	13	672491	303501	747075	1.40385e+06	5401.18
42	D6	13	615082	272924	675360	1262746	3368.55
43	D7	13	582670	264247	646987	1.22603e+06	6297.58
44	D8	13	551170	250421	613554	1.17277e+06	6925.58
45	D9	13	659663	288866	697491	1.30349e+06	7301.94
46	D10	13	660423	280240	667680	1.30567e+06	6309.13
47	D11	13	534678	235898	536800	1.16861e+06	3376.48
48	D12	13	442804	187361	426897	965392	4152.89
49	E1	13	511539	225464	536722	1.19826e+06	5514.89
50	E2	13	559641	246799	604123	1.25038e+06	4228.19
51	E3	13	568521	252754	633648	1253813	11325.2
52	E4	13	622361	282990	733381	1.37875e+06	5614.8
53	E5	13	589301	272839	709790	1.30306e+06	18985.5
54	E6	13	572684	272498	706433	1.29443e+06	1091.12
55	E7	13	625073	302364	779810	1.40807e+06	16199.6
56	E8	13	678962	332991	830351	1.58047e+06	1310.35
57	E9	13	641245	356372	785998	1.44136e+06	7692.62
58	E10	13	658165	288887	708653	1.38868e+06	5882.72
59	E11	13	577276	243804	597096	1.23481e+06	6256.88
60	E12	13	313952	147535	363620	827305	1254.71
61	F1	13	646047	271583	619561	1.36773e+06	41110.5
62	F2	13	696734	292778	698980	1.47199e+06	7619.4
63	F3	13	560617	254295	623345	1.27229e+06	5657.26
64	F4	13	533307	245604	595128	1.17882e+06	5832.41
65	F5	13	559526	259892	651780	1.23031e+06	4199.59
66	F6	13	595342	285645	712984	1345292	2954.17
67	F7	13	641288	298828	708420	1.34924e+06	14787.4
68	F8	13	597765	297362	736570	1.43813e+06	4600.29
69	F9	13	619130	290190	721095	1.43164e+06	-3717.56
70	F10	13	623247	269888	667103	1.32622e+06	7011.42
71	F11	13	769294	286820	695181	1.37335e+06	7704.34
72	F12	13	640618	247619	597821	1.27674e+06	9821.08
73	G1	13	864711	337818	773984	1.77422e+06	9852.91
74	G2	13	534893	248216	581635	1.2927e+06	9475.43
75	G3	13	444208	217279	557620	1.15732e+06	6918.89
76	G4	13	108800	14519.2	13534.7	10599.8	4570.17
77	G5	13	138216	18650.6	15322.6	13510.9	5546.71
78	G6	13	109352	14597.7	11185.2	13960.4	5606.06
79	G7	13	106977	15500.3	11371.7	12686.7	5186.25
80	G8	13	95586.8	13930.7	16481.1	14418.9	1884.46
81	G9	13	175708	23801.2	21682	19661.5	10036
82	G10	13	147219	18454.6	15790.7	15783.7	4155.76
83	G11	13	151072	16027.2	13566.3	15397.4	8935.05
84	G12	13	153903	15964.2	13495.1	13445.8	3383.62
85	H1	13	251352	33708.5	19595.4	25190.9	8164.62
86	H2	13	113095	14332	12896.8	12394.7	3089.38
87	H3	13	122732	17428	15532.4	14295.3	19323.3
88	H4	13	105798	12442.6	13144.4	10119.8	2355.89
89	H5	13	172168	20594.3	21966.6	16222.5	5731.53
90	H6	13	156606	18813.3	13051.5	13591.4	51305.8
91	H7	13	166808	21246.7	19617.6	17523.7	5089.49
92	H8	13	139075	17340.7	10930.2	11694.6	3282.59
93	H9	13	159412	21719.8	15877.9	16640.5	4634.05
94	H10	13	196987	22780.8	15504.6	16452.5	3890.91
95	H11	13	170490	19453.7	14396.8	14113.7	3899.68
96	H12	13	365715	58238	45694.6	59956.5	24019.7
1	A1	14	826148	322113	616175	1.48463e+06	42537.2
2	A2	14	677820	286106	622979	1.37159e+06	6092.28
3	A3	14	654733	268510	603499	1.28786e+06	7084.11
4	A4	14	657416	270916	619379	1.28034e+06	7310.82
5	A5	14	612483	257602	591936	1.21024e+06	5416.59
6	A6	14	570558	248481	572824	1.18391e+06	10034.3
7	A7	14	494333	233034	559857	1153462	3193.44
8	A8	14	626585	254443	581767	1.15407e+06	10115
9	A9	14	505843	221609	527074	1.08023e+06	3509.18
10	A10	14	505321	214126	509685	1.06586e+06	11665.1
11	A11	14	468005	197061	456386	983035	2938.67
12	A12	14	988046	345773	735262	1.51926e+06	15359.4
13	B1	14	743263	295153	602892	1.42613e+06	14888.3
14	B2	14	807902	302496	642017	1.41757e+06	10906.1
15	B3	14	647691	272646	626563	1.34064e+06	5706.12
16	B4	14	629332	266026	626379	1.26928e+06	5269.7
17	B5	14	590460	256981	609833	1.21019e+06	6750.32
18	B6	14	586765	258450	611197	1.21691e+06	9914.86
19	B7	14	512727	242780	585807	1.1731e+06	7956.27
20	B8	14	530197	236247	571564	1.12799e+06	4467.76
21	B9	14	549470	234035	560684	1.13091e+06	3915.73
22	B10	14	499324	218610	518567	1072481	8750.81
23	B11	14	708718	287561	684056	1.38539e+06	7609.9
24	B12	14	1.28269e+06	478257	1.06696e+06	2.25029e+06	12372.9
25	C1	14	800568	312473	649470	1461565	33385.6
26	C2	14	740862	306501	679385	1.47178e+06	26085.6
27	C3	14	665131	290816	675526	1.39394e+06	6934.83
28	C4	14	649775	296676	703669	1.39328e+06	5966.37
29	C5	14	667543	296568	691365	1.3329e+06	12453.2
30	C6	14	570516	258899	620018	1.20251e+06	5019.98
31	C7	14	570866	256933	621579	1.21387e+06	3714.65
32	C8	14	548131	246648	607764	1.16088e+06	3868.24
33	C9	14	506165	226229	550313	1.07461e+06	2129.91
34	C10	14	594757	253896	615702	1.20509e+06	6323.98
35	C11	14	812716	328163	760914	1.53605e+06	12013.3
36	C12	14	749171	304591	640543	1507109	8533.25
37	D1	14	463752	200357	461186	1.00484e+06	5079.33
38	D2	14	717002	281899	623772	1282337	9630.97
39	D3	14	675091	295504	689776	1.38017e+06	7248.83
40	D4	14	691844	304832	736730	1.42039e+06	3780.1
41	D5	14	669249	304041	746155	1.40436e+06	4291.98
42	D6	14	609452	273674	672568	1265051	200.03
43	D7	14	580813	265804	647664	1.22967e+06	2924.1
44	D8	14	550693	249798	611773	1.17284e+06	2994.07
45	D9	14	658841	288785	699600	1.30591e+06	4548.81
46	D10	14	662147	279724	664925	1.30809e+06	6559.13
47	D11	14	534290	236137	536064	1.16898e+06	3783.17
48	D12	14	439884	188390	426915	967727	4320.76
49	E1	14	511738	225847	535988	1.20187e+06	5480.44
50	E2	14	557711	245611	603418	1.25006e+06	5195.73
51	E3	14	567527	256836	632748	1.25659e+06	11933.1
52	E4	14	622725	286114	730116	1.38194e+06	7301.45
53	E5	14	591744	273759	707068	1.3041e+06	14617.6
54	E6	14	569456	273954	707050	1.29816e+06	2986.47
55	E7	14	627415	300026	778512	1.41031e+06	14776.9
56	E8	14	677686	334662	830851	1.58564e+06	3579.07
57	E9	14	641579	357864	786616	1.44169e+06	6345.09
58	E10	14	655766	287881	705473	1.39e+06	4235.01
59	E11	14	576360	244402	599679	1.2375e+06	4239.81
60	E12	14	311543	148469	362990	828359	1736.3
61	F1	14	643142	270381	619404	1.37097e+06	40718.2
62	F2	14	695971	292860	698898	1.47488e+06	8824.86
63	F3	14	560632	254785	625216	1.27584e+06	4889.28
64	F4	14	532510	245838	597778	1.18239e+06	5585.49
65	F5	14	557636	259895	651440	1.23191e+06	4764.71
66	F6	14	596153	284723	716051	1.34797e+06	2374.29
67	F7	14	642522	297234	707846	1349890	15059.2
68	F8	14	597726	295698	732170	1.43978e+06	3733.93
69	F9	14	618008	289924	722992	1.43487e+06	-2675.7
70	F10	14	622644	271032	665745	1329525	6198.03
71	F11	14	766760	285196	696286	1373813	8611.45
72	F12	14	638520	247803	595909	1.27921e+06	10901.3
73	G1	14	862977	339548	772787	1777467	9757.73
74	G2	14	534653	247320	583739	1.29617e+06	9012.56
75	G3	14	443528	217491	559218	1.1596e+06	6160.48
76	G4	14	107660	14527.9	13166.7	11241.6	4404.86
77	G5	14	137726	18511.5	14623.2	12680.7	5881.82
78	G6	14	109346	13952.2	11317.5	12204.4	5995.83
79	G7	14	105081	16128.3	13766.1	12441.5	5317.88
80	G8	14	94328.1	13055.4	15816.9	13802	3083.23
81	G9	14	175010	23966	20792.7	19518	11458.3
82	G10	14	145167	18074.2	15788.7	15316.5	4645.74
83	G11	14	149084	17885.9	13809.3	13609.8	10195.4
84	G12	14	154198	17150.9	14349.9	13506.4	3682.52
85	H1	14	252149	32580.8	19555.3	24475.5	7846.52
86	H2	14	112454	13236.1	12779.6	13150.1	2763.05
87	H3	14	121880	16931.6	15426.3	14527.4	19681.7
88	H4	14	105101	12563	12561.7	11026.6	2682.07
89	H5	14	170019	21065.8	21974.9	16883.1	5528.49
90	H6	14	156300	19138.4	11782.4	13437.4	51792.7
91	H7	14	165314	20898.8	18740	16707.2	5370.81
92	H8	14	137757	16976.3	10430.8	12050.5	3783.92
93	H9	14	159498	20485.5	16842.9	16209.9	3799.51
94	H10	14	195161	22137.2	15214.7	16647.4	3762.06
95	H11	14	168533	19111.1	14743.9	14942.3	3950.38
96	H12	14	365026	58389.9	42591.9	60353.7	23851.8
1	A1	15	834627	322992	615341	1.48971e+06	41304.5
2	A2	15	688052	287737	624059	1.37649e+06	6545.15
3	A3	15	670463	269467	603206	1.28932e+06	6991.9
4	A4	15	673655	273488	618307	1282713	7091.65
5	A5	15	617934	258776	591749	1.21247e+06	6265.13
6	A6	15	580810	248043	574375	1.18717e+06	10399.4
7	A7	15	504302	233995	561925	1155250	2501.66
8	A8	15	632546	255808	585321	1.15706e+06	10382.5
9	A9	15	515299	221816	528175	1.08359e+06	3863.05
10	A10	15	513856	214736	512455	1.06834e+06	11728.8
11	A11	15	473010	198790	458110	984224	3621.78
12	A12	15	1.00358e+06	349083	736458	1.52285e+06	13296.4
13	B1	15	747380	292984	601821	1.42905e+06	14548.1
14	B2	15	813236	303357	643571	1.41834e+06	10821.9
15	B3	15	661095	273500	626938	1.34061e+06	6619.9
16	B4	15	643853	267212	626441	1.27112e+06	4687.64
17	B5	15	599337	257448	609076	1.2122e+06	6470.66
18	B6	15	593457	257680	610216	1.21747e+06	9371.05
19	B7	15	521392	242665	585542	1174189	6335.1
20	B8	15	534632	236645	572964	1.12824e+06	4275.17
21	B9	15	555441	235819	562665	1.13202e+06	4318.72
22	B10	15	506335	217712	519779	1.0757e+06	7618.26
23	B11	15	716974	289204	684287	1.38585e+06	7947.87
24	B12	15	1.29696e+06	483341	1064985	2.25068e+06	10469.9
25	C1	15	800865	311676	650156	1.4637e+06	33417.5
26	C2	15	743881	306343	680365	1.47482e+06	25744.4
27	C3	15	662661	290729	676024	1.39643e+06	6394.3
28	C4	15	649961	294296	701560	1397666	5258.68
29	C5	15	667532	296603	690446	1334706	11540.7
30	C6	15	573009	255487	614872	1.20435e+06	5920.19
31	C7	15	574337	255510	621472	1.21672e+06	5718.16
32	C8	15	548611	245192	603829	1.16337e+06	6628.69
33	C9	15	504937	222741	550789	1.07657e+06	1475.6
34	C10	15	597705	252546	617327	1.20587e+06	5192.01
35	C11	15	816494	329272	760777	1540046	10517.1
36	C12	15	749856	304692	642637	1.50972e+06	8860.99
37	D1	15	465340	202769	460176	1.00697e+06	5961.58
38	D2	15	718501	280012	622596	1.2837e+06	10997.5
39	D3	15	677299	294804	689395	1.3869e+06	8645.7
40	D4	15	693521	306483	738134	1.41979e+06	3423.07
41	D5	15	670407	301835	748365	1407457	7852.7
42	D6	15	611075	273484	671326	1.26379e+06	3512.53
43	D7	15	582749	265410	649606	1.23266e+06	5750.68
44	D8	15	551440	250845	612845	1174993	2736.46
45	D9	15	662292	288925	700624	1.3071e+06	6278.22
46	D10	15	659514	281965	666012	1.31159e+06	7451.42
47	D11	15	533636	236638	536801	1172407	3768.97
48	D12	15	442361	187451	426983	969561	4017.82
49	E1	15	514832	226434	537155	1.20364e+06	6041.55
50	E2	15	559122	246785	601847	1251879	4685.25
51	E3	15	570336	255386	633805	1259374	11519.8
52	E4	15	622019	283756	734174	1.38561e+06	5034.24
53	E5	15	591744	274251	706981	1.30509e+06	15115.7
54	E6	15	575869	274967	709164	1.2993e+06	4785.99
55	E7	15	631705	299603	781343	1415298	14492.1
56	E8	15	678483	333417	833797	1.58416e+06	4221.82
57	E9	15	641758	357204	785442	1.44739e+06	7909.72
58	E10	15	658007	288494	706320	1.39197e+06	6936.9
59	E11	15	575836	242571	597751	1.23863e+06	4644.94
60	E12	15	313430	148306	362379	830233	2009.97
61	F1	15	647139	272772	619947	1.37483e+06	40620.5
62	F2	15	700445	292889	698099	1477181	8140.45
63	F3	15	561879	255365	625340	1.27808e+06	5882.51
64	F4	15	534752	244587	599075	1.18631e+06	3835.32
65	F5	15	561786	260707	652921	1.23604e+06	3794.64
66	F6	15	596262	284098	713345	1.35e+06	2425.55
67	F7	15	642112	299325	709873	1.35342e+06	14607.2
68	F8	15	598628	296775	737131	1.44433e+06	5051.94
69	F9	15	619031	288640	724719	1.43671e+06	-3430.3
70	F10	15	623461	270906	667345	1.33108e+06	6617.35
71	F11	15	768882	287692	697611	1.37837e+06	8494.05
72	F12	15	641290	246943	596185	1.28013e+06	9171.25
73	G1	15	863531	338772	774262	1.7846e+06	10897.7
74	G2	15	537310	248818	584116	1300987	9804.85
75	G3	15	444803	217076	556896	1.16198e+06	6697.06
76	G4	15	110830	14468	11902.5	10341.4	4469.97
77	G5	15	137156	16695.4	12743.9	12902.6	6096.72
78	G6	15	110017	16034.9	11936.9	13274.4	5105.26
79	G7	15	105928	16699	13006.9	11906.4	5215.16
80	G8	15	94355.8	14042.7	16215.7	13985	2645.13
81	G9	15	174932	23919.6	23146	19535.5	10820.3
82	G10	15	146154	17875.3	15390.1	13934.4	1979.48
83	G11	15	149157	17144.8	13874.1	13696.5	8901.21
84	G12	15	152168	17116.2	14244.6	14310.1	4228.73
85	H1	15	251813	34392.7	18882.1	25629	8326.62
86	H2	15	113906	13567.3	12384.7	11463.4	2854.2
87	H3	15	122334	17183.3	15535	13289.7	19919.6
88	H4	15	105390	13300.6	12718	10264.1	2997.4
89	H5	15	170555	20621	21589.9	17169.5	6746.02
90	H6	15	155265	20341.9	12188.3	13096.7	50169.9
91	H7	15	165140	22137.5	17536	16826.9	5441.7
92	H8	15	139257	17713.5	10702.1	11971.8	4212.5
93	H9	15	160859	21168.9	17366.7	15493.6	4036.11
94	H10	15	194939	21990.8	14082.4	16995.6	2909.54
95	H11	15	170003	18412.8	13919.6	15480.8	5989.96
96	H12	15	371246	56877.1	44418.7	61819.1	23609
1	A1	16	845694	325421	618209	1.49201e+06	42677.3
2	A2	16	697357	288791	627076	1.37714e+06	7157.01
3	A3	16	701524	273797	604230	1.2898e+06	6307.69
4	A4	16	701414	276410	622023	1.28349e+06	6444.8
5	A5	16	628437	259682	594239	1.21296e+06	5514.67
6	A6	16	597653	251969	575314	1.18662e+06	9984.79
7	A7	16	522213	236035	564595	1156345	2462.44
8	A8	16	639668	257311	584589	1157455	10339.6
9	A9	16	528720	224841	528565	1.08214e+06	3949.64
10	A10	16	523827	216603	510794	1.06829e+06	10114.2
11	A11	16	483764	196257	458846	984125	2251.68
12	A12	16	1.0296e+06	353695	738990	1.52399e+06	13499.7
13	B1	16	757156	295129	607486	1.42943e+06	14968.8
14	B2	16	821724	304827	645750	1.41947e+06	10332.7
15	B3	16	683292	277351	630925	1.34131e+06	5489.56
16	B4	16	662633	269514	629960	1.27174e+06	3709.18
17	B5	16	602272	259164	606931	1.21331e+06	6639.93
18	B6	16	608404	259913	612581	1.21904e+06	10051
19	B7	16	536632	245481	587063	1.17405e+06	6295.04
20	B8	16	540155	235204	573685	1128568	4944.15
21	B9	16	569050	236372	561207	1.13078e+06	4586.48
22	B10	16	517790	220635	520875	1.07499e+06	6628.05
23	B11	16	730459	292737	685983	1.38676e+06	7810.14
24	B12	16	1325037	484594	1.06905e+06	2.25459e+06	12732.4
25	C1	16	803430	312446	651296	1.46348e+06	34234.9
26	C2	16	744590	306889	683470	1.4767e+06	26344.4
27	C3	16	665288	293566	678343	1.39683e+06	7627.07
28	C4	16	652203	297137	704501	1.39673e+06	4730.02
29	C5	16	671559	297895	692784	1.33392e+06	12040.5
30	C6	16	572532	256217	619668	1.20348e+06	5743.57
31	C7	16	575034	256863	623260	1.21633e+06	4968.09
32	C8	16	547698	248014	607327	1.16009e+06	5267.98
33	C9	16	506434	225291	552225	1.07558e+06	463.164
34	C10	16	597430	253155	617437	1.2045e+06	5536.55
35	C11	16	817421	328628	764096	1.53815e+06	8839.8
36	C12	16	754042	306477	645610	1.50985e+06	9272.87
37	D1	16	467303	200996	462903	1.00744e+06	5170.48
38	D2	16	716949	280475	626317	1.28288e+06	9824.76
39	D3	16	678188	296200	691500	1.3831e+06	7214.87
40	D4	16	694234	305986	739106	1.42333e+06	5024.11
41	D5	16	668125	305075	750645	1.40568e+06	4136.22
42	D6	16	614155	274144	677085	1.26274e+06	1131.02
43	D7	16	581602	265444	650218	1.23229e+06	4157.8
44	D8	16	554407	252287	614336	1.17373e+06	3655.58
45	D9	16	661122	286494	702882	1.308e+06	3451.48
46	D10	16	665593	278492	666291	1.31058e+06	7024.5
47	D11	16	534538	234715	538213	1.17132e+06	4807.9
48	D12	16	442520	187121	429282	970169	4658.94
49	E1	16	515150	228001	538714	1.20309e+06	7044.64
50	E2	16	558769	248055	605801	1250252	4845.75
51	E3	16	570561	255399	637501	1255326	11453.8
52	E4	16	621234	284998	733934	1.38333e+06	5517.31
53	E5	16	593615	275640	709255	1.30749e+06	17088.1
54	E6	16	571567	275491	708499	1.29593e+06	1045.25
55	E7	16	629974	300032	783381	1.41302e+06	13438.6
56	E8	16	678176	336952	836316	1.58551e+06	4304.72
57	E9	16	641084	358077	788942	1447969	7676.72
58	E10	16	660077	287864	711234	1.39184e+06	7795.99
59	E11	16	578634	244415	602322	1236715	5656.06
60	E12	16	316418	149454	362389	829765	2212.48
61	F1	16	648970	273060	624398	1.37477e+06	41286.4
62	F2	16	702408	294706	702070	1478997	6951.31
63	F3	16	562913	256334	629302	1.27991e+06	6251.79
64	F4	16	534629	248437	601683	1.18679e+06	4949.14
65	F5	16	562160	260615	654562	1.23614e+06	5744.45
66	F6	16	600090	287446	716186	1.34951e+06	3932.95
67	F7	16	644102	300784	711973	1.35376e+06	14356
68	F8	16	597805	298470	739222	1.44434e+06	3029.29
69	F9	16	621182	290016	726039	1.43702e+06	-3977.04
70	F10	16	625490	272280	671357	1.33209e+06	6578.29
71	F11	16	770322	287322	700467	1.37715e+06	7428.79
72	F12	16	640718	247447	599584	1.28165e+06	9190.36
73	G1	16	866537	341521	778171	1.78481e+06	10920.5
74	G2	16	538164	247748	589988	1302823	9084.58
75	G3	16	444806	217726	561342	1.16155e+06	7262.94
76	G4	16	108971	13897.6	13080.8	11100.2	5413.51
77	G5	16	136780	17753.6	14505.6	13766.4	6987.98
78	G6	16	109098	14293.4	12632.6	11964.2	6026.5
79	G7	16	104693	16183.8	11533	13169.4	4931.16
80	G8	16	94342.4	13398.5	17940.5	13256.7	1266.4
81	G9	16	174071	22755.6	22180.8	19260.2	9907.43
82	G10	16	146539	19259	16570.5	15231.1	3743.95
83	G11	16	148835	18141.6	13545.7	13998.1	7536.52
84	G12	16	153277	15194.5	13537.6	13948.5	3502.05
85	H1	16	252795	34399.4	19287.1	24098.3	8489.87
86	H2	16	112720	13126.7	13618.2	12362.3	2832.15
87	H3	16	124969	17119.5	16008.4	13212.9	19677.4
88	H4	16	105225	12122.8	11705.5	10139.6	2776.22
89	H5	16	170650	21803.7	21780.6	16469	4400.29
90	H6	16	156640	18687.1	12193.9	13820.1	50956.6
91	H7	16	164754	22030.5	17616.2	17626.7	5404.62
92	H8	16	138965	16666	12091.9	11861.2	3999.27
93	H9	16	159361	19953.8	17796.6	15703.6	2678.62
94	H10	16	195755	23259.3	15589.4	16617.8	4398.09
95	H11	16	169298	18799.4	14321.3	12842.6	2813.52
96	H12	16	370687	59163.9	44286.7	60849.4	25295.4
1	A1	17	860933	327743	621052	1496777	42570
2	A2	17	719559	292804	627974	1.38308e+06	6391.76
3	A3	17	757104	281582	607050	1.29462e+06	7856.89
4	A4	17	754476	283419	623286	1287800	6198.14
5	A5	17	642929	260661	594575	1.21648e+06	5887.82
6	A6	17	628060	255247	576193	1.18893e+06	10159
7	A7	17	555741	239655	565934	1.15847e+06	2485.11
8	A8	17	653506	258558	586506	1.16189e+06	9578.27
9	A9	17	555132	226523	528646	1.08642e+06	3978.49
10	A10	17	547281	218390	512828	1.07059e+06	11383.3
11	A11	17	502964	203215	458114	986422	3074.73
12	A12	17	1.07569e+06	362215	739654	1529097	14941.1
13	B1	17	772228	300494	607972	1.43636e+06	14795.6
14	B2	17	837530	307817	645637	1.42487e+06	10563.6
15	B3	17	726788	283719	629899	1.34531e+06	4886.97
16	B4	17	703272	274445	627447	1.27385e+06	4546.61
17	B5	17	617918	260289	609953	1.21555e+06	7644.49
18	B6	17	632342	263460	615387	1.22263e+06	8757.12
19	B7	17	565718	249071	589004	1.17785e+06	7549.99
20	B8	17	553975	237388	574047	1.13138e+06	4968.7
21	B9	17	593714	239148	565607	1.13537e+06	5436.39
22	B10	17	544815	223275	521613	1.07924e+06	6135.83
23	B11	17	762588	296014	684503	1.39181e+06	7054.4
24	B12	17	1.37851e+06	494706	1.07367e+06	2.25976e+06	12900.6
25	C1	17	803759	314773	654454	1467785	32620.1
26	C2	17	747291	308472	686903	1.48175e+06	27649
27	C3	17	664839	291494	677916	1.40152e+06	8597.79
28	C4	17	653252	295776	703145	1.4024e+06	4447.99
29	C5	17	668609	297801	689484	1.33725e+06	12542.4
30	C6	17	573620	257345	619854	1.20628e+06	5897.71
31	C7	17	573004	255938	623948	1.21811e+06	2954.08
32	C8	17	548769	248859	611087	1.16505e+06	5736.29
33	C9	17	505432	224756	550807	1.07888e+06	3410.3
34	C10	17	598213	253655	620427	1.20953e+06	6465.83
35	C11	17	818869	330610	764511	1.54331e+06	10590.4
36	C12	17	752037	306557	646647	1.51267e+06	9590.61
37	D1	17	467133	201814	463850	1.01065e+06	5942.33
38	D2	17	719189	282768	628877	1.28807e+06	10688.2
39	D3	17	677235	295921	692774	1.38674e+06	6297.79
40	D4	17	693490	308755	737318	1425196	4827.47
41	D5	17	673703	305453	749308	1.40891e+06	5591.01
42	D6	17	614417	274001	676801	1.26667e+06	1158.21
43	D7	17	581977	268785	651552	1.23514e+06	3807.71
44	D8	17	553371	252122	610478	1.17631e+06	3628.28
45	D9	17	660859	288386	698963	1.3116e+06	5460.66
46	D10	17	664560	280933	669232	1.31508e+06	8530.12
47	D11	17	535754	236792	539510	1.17527e+06	3635.2
48	D12	17	442737	190256	429273	972040	4218.87
49	E1	17	513833	227766	539467	1.20834e+06	6603.77
50	E2	17	561666	247848	604279	1.25566e+06	6181.74
51	E3	17	571734	254685	636787	1.26244e+06	11528.3
52	E4	17	624208	286664	733960	1.38644e+06	6195.16
53	E5	17	594586	277501	710192	1.31247e+06	16914.1
54	E6	17	574301	277994	710525	1.30236e+06	3209.9
55	E7	17	632150	300656	780854	1.41523e+06	11280
56	E8	17	677938	333635	833542	1.5873e+06	5721.69
57	E9	17	644535	361080	786869	1.45171e+06	6883.17
58	E10	17	659257	288463	707801	1.39507e+06	6318.97
59	E11	17	577730	245375	600981	1240371	6167.88
60	E12	17	315055	148276	364972	831715	1649.75
61	F1	17	649938	273542	624234	1381014	40818.9
62	F2	17	702265	296555	702747	1.48307e+06	7800.07
63	F3	17	565208	256544	628798	1.28552e+06	6631.46
64	F4	17	533704	246106	602475	1.19214e+06	6286.99
65	F5	17	563928	262813	656658	1.23713e+06	4147.49
66	F6	17	603101	286779	717944	1.35659e+06	3559.57
67	F7	17	644722	299623	711262	1.35963e+06	15136.5
68	F8	17	601164	296895	738500	1.44634e+06	2707.27
69	F9	17	621250	292294	725605	1.44192e+06	-2412.49
70	F10	17	625572	270384	670757	1.33512e+06	5699.85
71	F11	17	772424	288930	700645	1.38048e+06	8637.24
72	F12	17	642644	248944	599966	1.28595e+06	8871.93
73	G1	17	866140	342371	779803	1791867	10445.3
74	G2	17	538463	248734	589140	1308207	9238.45
75	G3	17	446742	218823	561862	1.16815e+06	6320.73
76	G4	17	110302	14312.8	13334.8	11203.6	5620.9
77	G5	17	136835	19460.7	13777.6	12917.1	4475.8
78	G6	17	107019	13234.5	12337.7	13055.5	4903.08
79	G7	17	106829	16370.9	11907	11871.4	6460.64
80	G8	17	92695.2	13832.7	15919	13516.8	3194.2
81	G9	17	174779	23444.6	22299.6	19834.9	9539.99
82	G10	17	146998	18492.4	15033.2	15288	3533.37
83	G11	17	146802	17108.9	12819.7	13482.1	10231.3
84	G12	17	151628	16351.5	14635.6	14011.4	3294.71
85	H1	17	253580	33068.8	19819.7	24943.3	8098.92
86	H2	17	113675	14198.7	13334.8	12668.1	2745.32
87	H3	17	122941	16886.6	16571.1	14331.5	18810.5
88	H4	17	104423	12541.5	12094.5	9937.32	2193.75
89	H5	17	171333	21787	21540.7	16488.7	5481.42
90	H6	17	155326	18655.4	12203.7	14022.8	50843.5
91	H7	17	164917	21582.8	16853.5	17060.8	4074.82
92	H8	17	140139	17519.1	11326.5	11087.1	3753.3
93	H9	17	159074	20528.2	17095.8	15293	5051.79
94	H10	17	195485	22795.1	15167.9	17019.4	3722.92
95	H11	17	169876	20324.7	15252.6	13695.2	4503.4
96	H12	17	372111	59796.9	43898.4	62485.3	24466.1
1	A1	18	893620	332115	617415	1.49514e+06	42238.1
2	A2	18	757797	297375	628140	1.37931e+06	6615.16
3	A3	18	858641	294139	608028	1290240	7959.47
4	A4	18	854989	293491	622670	1.28548e+06	6969.33
5	A5	18	668571	263534	594398	1215586	5854.49
6	A6	18	684881	261602	574856	1.18752e+06	11480.2
7	A7	18	621075	246244	563167	1.15544e+06	1874.88
8	A8	18	676294	260487	585481	1.15952e+06	11214.6
9	A9	18	601061	231984	529779	1.0813e+06	3073.85
10	A10	18	590521	223707	513129	1.06803e+06	11331.2
11	A11	18	538709	207433	459361	983284	2090.97
12	A12	18	1.16392e+06	377880	739264	1524399	13083.1
13	B1	18	798639	302030	606858	1.43163e+06	14932.3
14	B2	18	867914	310429	646126	1.41898e+06	11382.4
15	B3	18	809091	292377	627735	1.34206e+06	6169.08
16	B4	18	778805	283121	627030	1.27056e+06	3910.5
17	B5	18	645441	262602	607945	1.21156e+06	7564.91
18	B6	18	680857	266050	611857	1.2196e+06	8532.92
19	B7	18	619581	251250	586742	1.1731e+06	6614.42
20	B8	18	576574	241019	573638	1.12792e+06	4309.24
21	B9	18	643292	243734	562955	1.13256e+06	4909.3
22	B10	18	588909	227888	520881	1.07473e+06	6410.71
23	B11	18	811440	298860	683274	1.38885e+06	8905.68
24	B12	18	1.47601e+06	506310	1.06754e+06	2.25263e+06	11006.5
25	C1	18	801705	313076	652317	1.46389e+06	32874
26	C2	18	744042	307970	685478	1.47493e+06	27433.1
27	C3	18	663809	291740	677812	1.39639e+06	7053.46
28	C4	18	651933	296936	704227	1.39653e+06	6195.04
29	C5	18	668521	296181	688573	1332796	11987.5
30	C6	18	571009	257420	620729	1.19921e+06	6334.72
31	C7	18	573672	257821	622133	1215038	4160.93
32	C8	18	546837	246146	604931	1.16173e+06	3740.84
33	C9	18	505408	222582	552903	1.0767e+06	1215.16
34	C10	18	595855	253943	618243	1.20521e+06	6463.68
35	C11	18	815848	328657	761612	1538654	9095.13
36	C12	18	752151	305390	645957	1.50985e+06	9650.2
37	D1	18	464086	202426	462788	1.00956e+06	6020.7
38	D2	18	715640	280418	626664	1.28525e+06	11120.4
39	D3	18	675979	297008	693658	1.38365e+06	6813.62
40	D4	18	689280	306641	736395	1.41967e+06	5330.51
41	D5	18	668191	304051	748756	1.40618e+06	7190.89
42	D6	18	612249	276570	672075	1.26419e+06	3364.43
43	D7	18	582033	266122	649551	1.2287e+06	6454.38
44	D8	18	550832	252499	611509	1.17397e+06	4977.99
45	D9	18	663098	289709	699846	1305807	5331.26
46	D10	18	664574	280794	669658	1.30964e+06	8372.34
47	D11	18	534760	236560	536998	1.17121e+06	4845.09
48	D12	18	441665	189368	427859	969936	2924.67
49	E1	18	514746	227247	540253	1.20614e+06	6527.29
50	E2	18	558809	246719	603724	1.25057e+06	4679.04
51	E3	18	569755	256352	634731	1.26073e+06	12141.5
52	E4	18	621921	285059	734387	1.38626e+06	6316.41
53	E5	18	593919	279315	709411	1308003	18216.1
54	E6	18	569281	276547	706354	1.29932e+06	3419.34
55	E7	18	630680	303016	781133	1.41203e+06	14536.3
56	E8	18	678098	333319	837582	1.58434e+06	2213.2
57	E9	18	640438	357056	788700	1.44573e+06	6534.25
58	E10	18	658617	289905	707341	1.39167e+06	6825.8
59	E11	18	574042	245581	598382	1.23743e+06	3930.17
60	E12	18	313791	149497	363629	829585	2046.34
61	F1	18	648037	273237	623269	1.37703e+06	42061.2
62	F2	18	698323	295029	701722	1.47767e+06	8494.89
63	F3	18	563989	256247	629826	1.28219e+06	5305.13
64	F4	18	532840	248191	603349	1.18918e+06	5562.64
65	F5	18	561867	261175	655210	1.23753e+06	6081.27
66	F6	18	598024	285603	715116	1.35251e+06	3379.63
67	F7	18	643245	299472	712164	1.35652e+06	15439.1
68	F8	18	599794	296596	739452	1441937	3929.5
69	F9	18	620240	290286	723360	1.438e+06	-3532.07
70	F10	18	624382	269988	668904	1331653	5868.48
71	F11	18	770494	287613	699812	1377564	7000.21
72	F12	18	640386	249275	600899	1.28216e+06	10740.2
73	G1	18	865962	341289	777456	1.78919e+06	10984.4
74	G2	18	537947	249013	588689	1.30647e+06	10434.2
75	G3	18	445833	218386	560514	1165452	6737.56
76	G4	18	108865	13615.9	11776.3	11021.9	5581.8
77	G5	18	134528	17871.1	15107.8	13689.5	5979.41
78	G6	18	108749	13495.3	13361.2	12692.5	4539.53
79	G7	18	105576	15215.5	13516.6	12398.8	4911.49
80	G8	18	94620	13460.4	16100.7	14060.1	1660.46
81	G9	18	174994	24674.4	21771.7	19982.1	10634.9
82	G10	18	146348	18434.8	15713.9	15450.9	4244.23
83	G11	18	149704	16565.8	12748.8	14231.3	7826.52
84	G12	18	152229	16236	15181.9	14725.8	3112.7
85	H1	18	254109	33327.6	19420.8	25150	8934.89
86	H2	18	114215	13803.5	14089.8	12897	3653.82
87	H3	18	122346	16677.8	15569.4	13819.1	19403.4
88	H4	18	104394	13022.7	11957.3	9589.67	1673.16
89	H5	18	169802	21368.2	21287.2	16940.2	5543.89
90	H6	18	153878	18379.6	12427.6	14084.4	50733.9
91	H7	18	163333	21038.1	18005.7	17393.3	6470.01
92	H8	18	138815	16570.2	11337.5	11820.5	3651.82
93	H9	18	160074	21484.3	17174.4	16515.6	3558.46
94	H10	18	198065	23424.6	15780.1	17010.4	4230.17
95	H11	18	169316	19050.2	16139.8	14494.3	3743.58
96	H12	18	372563	60591.4	43993.8	63635	25147.3
1	A1	19	955798	343772	621180	1.50015e+06	43407.7
2	A2	19	838387	309258	627857	1384638	7164.28
3	A3	19	1.05684e+06	318041	608584	1.2951e+06	5924.31
4	A4	19	1.04866e+06	318009	622128	1.29021e+06	7273.77
5	A5	19	727549	271765	596112	1217046	5908.81
6	A6	19	804181	275556	576801	1.19101e+06	11014.1
7	A7	19	746030	261716	563586	1.15926e+06	1992.91
8	A8	19	728642	267842	586321	1161242	10542.9
9	A9	19	699625	244485	529686	1.08894e+06	4221.85
10	A10	19	671934	236820	512015	1071492	11821.4
11	A11	19	615793	219062	458980	986956	2456.36
12	A12	19	1341469	403493	738563	1.52908e+06	14046.4
13	B1	19	859696	313733	606507	1437293	16612.3
14	B2	19	928971	318470	644273	1.42525e+06	9705.75
15	B3	19	970085	312447	629725	1.34476e+06	5695.36
16	B4	19	929918	299149	627625	1.27559e+06	4292.28
17	B5	19	700785	269422	610207	1.21485e+06	7917.12
18	B6	19	780176	278302	613214	1.22137e+06	8713.84
19	B7	19	729783	264504	585440	1.17502e+06	8212.25
20	B8	19	626965	246723	574872	1.12934e+06	4675.11
21	B9	19	739482	255398	563984	1.13626e+06	4739.87
22	B10	19	679076	241132	521113	1.07996e+06	7347.88
23	B11	19	923358	316383	684558	1.39028e+06	8535.47
24	B12	19	1.67371e+06	539168	1.0702e+06	2260595	13645.6
25	C1	19	806328	315918	652048	1.46991e+06	33284.7
26	C2	19	747403	309666	682908	1.48125e+06	27672.1
27	C3	19	666568	294229	679676	1.4018e+06	7689.7
28	C4	19	651952	295933	702989	1.39938e+06	4070.04
29	C5	19	669214	296586	689725	1.33663e+06	14342.9
30	C6	19	570578	260435	617654	1.20543e+06	6074.39
31	C7	19	572587	260638	622434	1.216e+06	7866.41
32	C8	19	546936	250653	608220	1.16458e+06	3943.75
33	C9	19	507192	223977	551781	1.07813e+06	1420.16
34	C10	19	601410	253794	619921	1.20796e+06	6122.93
35	C11	19	818482	332181	762805	1543960	11569.1
36	C12	19	751854	306755	644949	1.51485e+06	10009
37	D1	19	466710	203705	462670	1.01122e+06	5385.53
38	D2	19	718398	283310	625584	1.28889e+06	9145.49
39	D3	19	679789	297952	689640	1387192	8134.13
40	D4	19	694414	308458	736424	1.42595e+06	4913.42
41	D5	19	669738	304215	747322	1.41022e+06	6242.12
42	D6	19	614170	272741	678062	1.26439e+06	2436.82
43	D7	19	582145	267544	650640	1.23498e+06	4655.49
44	D8	19	552876	253068	616220	1.17702e+06	7147.18
45	D9	19	663687	289539	703613	1310078	5856.36
46	D10	19	662458	281936	668549	1.31278e+06	5971.14
47	D11	19	536521	236684	537752	1.17397e+06	3664.83
48	D12	19	444208	189250	428983	971539	5111.92
49	E1	19	515996	228330	541094	1208598	6182.41
50	E2	19	559484	249148	604880	1.25554e+06	4968.38
51	E3	19	571982	257349	636100	1.26296e+06	11828
52	E4	19	625533	286232	733908	1.38982e+06	6640.6
53	E5	19	592583	277022	709912	1.30834e+06	17825.9
54	E6	19	573571	279368	706885	1.30186e+06	841.462
55	E7	19	631286	298531	780112	1.41747e+06	14603.8
56	E8	19	679341	335032	834968	1.58961e+06	1819.65
57	E9	19	645740	358250	789457	1.45034e+06	7289.99
58	E10	19	660399	292555	708607	1.39684e+06	5338.04
59	E11	19	577782	246668	599338	1241019	4010.37
60	E12	19	317953	149663	362590	832286	1525.59
61	F1	19	650882	274684	625070	1381371	41632.5
62	F2	19	701288	297420	702741	1.48178e+06	8812.47
63	F3	19	563584	256082	630070	1.28696e+06	5668.97
64	F4	19	535429	248655	602509	1.1943e+06	5399.72
65	F5	19	563173	262674	654293	1.23925e+06	5685.62
66	F6	19	600656	287865	716827	1.35505e+06	1885.52
67	F7	19	646314	299946	713471	1360181	12956.1
68	F8	19	600514	298985	738457	1.44924e+06	3570.87
69	F9	19	618617	290426	723510	1.44154e+06	-3617.87
70	F10	19	627019	271798	670898	1.33628e+06	4959.98
71	F11	19	774078	291745	700837	1.38395e+06	7868.58
72	F12	19	641906	248189	600003	1.28363e+06	10399.6
73	G1	19	869662	343224	779593	1.79393e+06	9883.45
74	G2	19	539428	251336	590329	1.3107e+06	9380.74
75	G3	19	448104	219745	561307	1.17005e+06	6329.71
76	G4	19	108488	14662.9	12922.9	10402.3	5428.58
77	G5	19	136195	17919.4	15331.7	14051.2	5812.15
78	G6	19	107933	14930.7	12553.2	12580.4	5321.77
79	G7	19	107046	16126.7	12244.9	12359	4788.9
80	G8	19	93591	13483.7	16007.6	14310.7	2197.86
81	G9	19	174460	25038.8	24615.8	20434	10066
82	G10	19	145630	19294.2	15733	15216.6	3098.94
83	G11	19	148834	16206.2	11898.2	13908.7	8277.5
84	G12	19	152632	16349.3	14950	13082	4403.1
85	H1	19	255210	34062.4	20411.8	25318.9	7876.27
86	H2	19	111954	14015.3	12618.2	12362.5	3285.52
87	H3	19	123541	16891.8	15440.3	14163.8	19964.5
88	H4	19	104119	13018.2	11059.1	10085.4	1474.62
89	H5	19	170068	22320.7	21359.7	16353.5	4477.04
90	H6	19	154959	18614.5	12419.7	13506.3	50773.3
91	H7	19	163770	22457.8	17252.2	17180.5	4655.26
92	H8	19	138535	17150.9	10202.9	11257	4744.44
93	H9	19	158218	20246.2	18021	16416.3	3645.45
94	H10	19	196334	22615.7	15039.3	16673.8	2734.51
95	H11	19	167394	19874.9	14513.2	13598.4	4946.87
96	H12	19	376342	60960.6	44516.6	62577.5	25106.5
1	A1	20	1.07504e+06	360752	620359	1.49464e+06	44095.8
2	A2	20	986467	329363	627688	1377062	6581.1
3	A3	20	1415652	361271	607278	1.28987e+06	7486.96
4	A4	20	1.40093e+06	355777	623655	1.28274e+06	6871.08
5	A5	20	835277	281904	596556	1.21341e+06	6131.03
6	A6	20	1.01793e+06	295920	577119	1.1852e+06	8433.76
7	A7	20	976256	285206	563201	1154409	2435.57
8	A8	20	827382	277099	585261	1.15751e+06	10235.7
9	A9	20	880266	262474	530524	1082222	4176.4
10	A10	20	832109	252267	512679	1.06809e+06	10490.5
11	A11	20	755682	237924	456023	980248	2894.96
12	A12	20	1.66573e+06	451238	737594	1.52365e+06	13710.6
13	B1	20	969429	329372	607296	1.43045e+06	15640.5
14	B2	20	1.04304e+06	333588	645189	1.41917e+06	9899.65
15	B3	20	1.26601e+06	345261	630290	1.33883e+06	5748.72
16	B4	20	1.21009e+06	329691	628841	1.27032e+06	4885.05
17	B5	20	805887	279976	607174	1.21137e+06	5906.51
18	B6	20	963967	295670	611735	1.21672e+06	8743.15
19	B7	20	930755	282878	586818	1.17329e+06	8226.01
20	B8	20	717510	254160	573693	1.12459e+06	3586.35
21	B9	20	918048	274018	562650	1.13018e+06	3297.86
22	B10	20	850407	257836	523622	1075846	7226.33
23	B11	20	1.12321e+06	339620	684968	1.38591e+06	7504.67
24	B12	20	2046120	583276	1.07117e+06	2.25514e+06	12378
25	C1	20	805887	314769	651470	1.4625e+06	33574.5
26	C2	20	749544	309048	683886	1.47595e+06	27768.2
27	C3	20	669481	292761	679644	1.39628e+06	7026.89
28	C4	20	655512	293912	706089	1.39329e+06	6934.85
29	C5	20	671841	296638	693204	1.33034e+06	12362.4
30	C6	20	571656	257965	619012	1.1993e+06	6296.63
31	C7	20	574596	258594	622874	1.21154e+06	4849.65
32	C8	20	550600	248475	604712	1.15713e+06	3958.95
33	C9	20	508934	224657	552097	1.07516e+06	14.9069
34	C10	20	602522	254815	618015	1201259	6393.6
35	C11	20	821491	329515	764022	1.53753e+06	8470.78
36	C12	20	754904	305489	645311	1.50915e+06	10137.9
37	D1	20	468003	203101	463308	1.00679e+06	5389.57
38	D2	20	722459	282829	626642	1.28405e+06	9745.52
39	D3	20	680605	297915	691360	1.37981e+06	6647.26
40	D4	20	696685	308000	736643	1.41659e+06	3121.79
41	D5	20	671389	303804	747355	1.40239e+06	8566.58
42	D6	20	614384	271588	677691	1.26051e+06	2271.85
43	D7	20	585102	266413	649313	1.22815e+06	5139.63
44	D8	20	551877	252503	612453	1.17233e+06	5565.17
45	D9	20	662526	288650	703686	1.30497e+06	4285.52
46	D10	20	666889	280016	665827	1.30681e+06	9827.82
47	D11	20	536556	236371	537549	1.16786e+06	4136.98
48	D12	20	444981	188658	426723	969101	3885.74
49	E1	20	518453	227237	539914	1.20515e+06	5998.51
50	E2	20	560741	247811	603949	1250880	5718.03
51	E3	20	573176	256311	636834	1.25824e+06	11158.3
52	E4	20	627385	286201	732218	1.38432e+06	5640.72
53	E5	20	595834	276251	709952	1.30508e+06	16804.8
54	E6	20	573344	272058	707726	1.29684e+06	1583.9
55	E7	20	633855	301569	781350	1.41104e+06	11525.7
56	E8	20	680422	334403	836194	1581064	2209.76
57	E9	20	644192	360164	791246	1.44361e+06	7908.37
58	E10	20	661602	289832	709643	1393474	6587.57
59	E11	20	578736	243717	599076	1.23473e+06	4787.72
60	E12	20	315513	149625	363321	828205	951.735
61	F1	20	653544	273989	625010	1.37494e+06	41018.3
62	F2	20	702184	296179	702769	1.47762e+06	6346.92
63	F3	20	568843	257145	630772	1.2819e+06	6027.94
64	F4	20	536827	247950	605258	1.18993e+06	4188.62
65	F5	20	564943	262246	656080	1.23292e+06	6467.71
66	F6	20	600188	286174	716252	1.3499e+06	4078.51
67	F7	20	647729	300791	709319	1.35234e+06	14072.4
68	F8	20	600277	298140	739761	1443466	3194.62
69	F9	20	621370	289707	722714	1433817	-3328.49
70	F10	20	627157	272468	670281	1.33157e+06	6727.02
71	F11	20	777166	290336	701259	1.37466e+06	6943.1
72	F12	20	642738	250061	598615	1.2785e+06	9957.3
73	G1	20	873125	340897	779008	1.78482e+06	10361
74	G2	20	541602	249931	589192	1.30457e+06	9711.74
75	G3	20	448394	220123	561995	1.16524e+06	7777.83
76	G4	20	109117	13658.2	12523.5	10610.5	5710.52
77	G5	20	136308	19125.1	14511.6	13513.9	5119.32
78	G6	20	109955	14401.8	12109.1	12439.6	5576.71
79	G7	20	107105	15090.8	12673.7	12379.2	4921.03
80	G8	20	94510	13224.3	16036.1	14710.6	2019.15
81	G9	20	176145	25041.8	22107.5	19112.6	11809.3
82	G10	20	146062	20088.2	15403.1	15012.4	3440.13
83	G11	20	148437	15705.9	13257.8	13161.7	8304.88
84	G12	20	154448	17195.8	15545.2	14040.6	3803.53
85	H1	20	254629	33311.4	19878.6	25501	8183.45
86	H2	20	113470	13208.5	13065.2	12262.5	3162.79
87	H3	20	123840	16987.1	15988.7	13939.5	19552
88	H4	20	103537	11981.2	11481.6	9903.98	1594.27
89	H5	20	172015	21382.8	21334.1	16480.3	5369.73
90	H6	20	154927	18787.7	12812.8	13460.3	50298.6
91	H7	20	163606	20747.7	17620.4	17335.7	4287.17
92	H8	20	138240	16541.6	10618.4	12404.3	3772.35
93	H9	20	159964	19892.7	17944.9	15963.1	4044.44
94	H10	20	196662	23313.4	16028.3	17579.2	4149.21
95	H11	20	170693	19509.3	12763.3	12935.4	4027.55
96	H12	20	378286	60867.8	43782.7	63740.9	24086.1
1	A1	21	1.30261e+06	398591	626478	1506118	42471.7
2	A2	21	1.26365e+06	367004	631870	1.38903e+06	6649.53
3	A3	21	2018626	437600	614159	1.30094e+06	7542.11
4	A4	21	1.99148e+06	425564	627447	1293870	7288.98
5	A5	21	1.0398e+06	306228	599454	1221405	6412.48
6	A6	21	1.40177e+06	341083	578423	1.19459e+06	10577.2
7	A7	21	1.38698e+06	332569	569696	1.16417e+06	3114.37
8	A8	21	1.00801e+06	297867	589408	1166060	11134.7
9	A9	21	1.20729e+06	302118	534662	1.08952e+06	4839.9
10	A10	21	1.11994e+06	288762	517272	1.07792e+06	12194.3
11	A11	21	1.01091e+06	272077	461276	989468	2513
12	A12	21	2235704	536042	745445	1.53635e+06	14226.9
13	B1	21	1.1784e+06	358424	612900	1.4433e+06	15523.5
14	B2	21	1.26121e+06	362837	648674	1.42972e+06	10681.5
15	B3	21	1.78127e+06	406811	634118	1.34938e+06	6934.94
16	B4	21	1.69413e+06	383157	633400	1.27968e+06	4937.8
17	B5	21	1.00703e+06	301567	614772	1.22021e+06	8622.97
18	B6	21	1.29608e+06	330772	618860	1.2247e+06	8759.01
19	B7	21	1.29608e+06	321472	593443	1.1816e+06	6475.13
20	B8	21	890578	274295	577486	1132595	4800.68
21	B9	21	1.23792e+06	308001	568904	1.13981e+06	4768.97
22	B10	21	1.15626e+06	293215	526555	1083252	9663.46
23	B11	21	1.49758e+06	387202	691999	1.39907e+06	7180.86
24	B12	21	2724497	682980	1.07943e+06	2272592	13005.5
25	C1	21	809801	314727	658215	1.47421e+06	32525.9
26	C2	21	753033	309558	689407	1.4858e+06	26278.6
27	C3	21	674384	295461	683540	1.40594e+06	7312.03
28	C4	21	657780	298022	706586	1404682	4074.21
29	C5	21	673271	299564	696800	1341915	11649.6
30	C6	21	573868	258848	622286	1.20685e+06	6602.41
31	C7	21	576267	259098	625253	1.22173e+06	5542.61
32	C8	21	552115	248951	611425	1.16823e+06	4369.67
33	C9	21	509754	228650	555429	1.08519e+06	2588.47
34	C10	21	604491	256758	623810	1.21074e+06	5881.91
35	C11	21	823180	333184	770414	1.54998e+06	10608.1
36	C12	21	759427	308721	651657	1.52221e+06	8825.9
[truncated: 18,972 more rows]

## Sheet: Amplification Data
Block Type	96-Well Block (0.2mL)
Calibration Background is expired	No
Calibration Background performed on	11-24-2020
Calibration Normalization FAM-ROX is expired	No
Calibration Normalization FAM-ROX performed on	11-24-2020
Calibration Normalization VIC-ROX is expired	No
Calibration Normalization VIC-ROX performed on	11-24-2020
Calibration Pure Dye CY3 is expired	Yes
Calibration Pure Dye CY3 performed on	03-26-2020
Calibration Pure Dye CY5 is expired	Yes
Calibration Pure Dye CY5 performed on	03-26-2020
Calibration Pure Dye FAM is expired	No
Calibration Pure Dye FAM performed on	11-24-2020
Calibration Pure Dye NED is expired	No
Calibration Pure Dye NED performed on	09-15-2020
Calibration Pure Dye ROX is expired	No
Calibration Pure Dye ROX performed on	11-24-2020
Calibration Pure Dye SYBR is expired	No
Calibration Pure Dye SYBR performed on	11-24-2020
Calibration Pure Dye TAMRA is expired	No
Calibration Pure Dye TAMRA performed on	11-24-2020
Calibration Pure Dye VIC is expired	No
Calibration Pure Dye VIC performed on	11-24-2020
Calibration ROI is expired	No
Calibration ROI performed on	11-24-2020
Calibration Uniformity is expired	No
Calibration Uniformity performed on	11-24-2020
Chemistry	SYBR_GREEN
Date Created	2021-06-21 15:02:58 PM EDT
Experiment Barcode
Experiment Comment
Experiment File Name	P:\ABI-2\Sapieha\Roberto\CNV B6\Choroid\2021-06-21 adipoq-cre and adipoq-cre-prdm16 choro Sham and CNV 7 days Il1b and Il6 n4-6.eds
Experiment Name	2021-06-21 adipoq-cre and adipoq-cre-prdm16 choro Sham and CNV 7 days Il1b and Il6 n4-6
Experiment Run End Time	2021-06-21 17:54:21 PM EDT
Experiment Type	Comparative Cт (ΔΔCт)
Instrument Name	278870006
Instrument Serial Number	278870006
Instrument Type	QuantStudio(TM) 7 Flex System
Passive Reference	ROX
Quantification Cycle Method	Ct
Signal Smoothing On	true
Stage/ Cycle where Analysis is performed	Stage 2, Step 2
User Name
Well	Cycle	Target Name	Rn	Delta Rn
1	1	Bact	0.531858	0.0116804
1	2	Bact	0.524296	0.00343976
1	3	Bact	0.515059	-0.0064757
1	4	Bact	0.522656	0.000443104
1	5	Bact	0.525206	0.002315
1	6	Bact	0.527509	0.00394008
1	7	Bact	0.527122	0.00287514
1	8	Bact	0.524744	-0.000181493
1	9	Bact	0.524905	-0.000698667
1	10	Bact	0.526985	0.000702951
1	11	Bact	0.527355	0.000395227
1	12	Bact	0.526154	-0.00148481
1	13	Bact	0.527165	-0.0011513
1	14	Bact	0.527341	-0.00165376
1	15	Bact	0.530647	0.000974227
1	16	Bact	0.536866	0.00651479
1	17	Bact	0.546981	0.0159512
1	18	Bact	0.5696	0.0378926
1	19	Bact	0.612986	0.0805997
1	20	Bact	0.695702	0.162638
1	21	Bact	0.847359	0.313616
1	22	Bact	1.11762	0.583201
1	23	Bact	1.55012	1.01502
1	24	Bact	2.14832	1.61255
1	25	Bact	2.78127	2.24482
1	26	Bact	3.2673	2.73016
1	27	Bact	3.61041	3.0726
1	28	Bact	3.85308	3.31459
1	29	Bact	4.02664	3.48748
1	30	Bact	4.15744	3.61759
1	31	Bact	4.25765	3.71712
1	32	Bact	4.32478	3.78357
1	33	Bact	4.3815	3.83962
1	34	Bact	4.42293	3.88037
1	35	Bact	4.47291	3.92967
1	36	Bact	4.50031	3.9564
1	37	Bact	4.5113	3.9667
1	38	Bact	4.52531	3.98003
1	39	Bact	4.53289	3.98694
1	40	Bact	4.55312	4.00649
2	1	Bact	0.463614	0.0100982
2	2	Bact	0.458507	0.00404229
2	3	Bact	0.451685	-0.00372838
2	4	Bact	0.457347	0.00098535
2	5	Bact	0.459363	0.00205199
2	6	Bact	0.46163	0.00337007
2	7	Bact	0.460504	0.0012957
2	8	Bact	0.458953	-0.00120402
2	9	Bact	0.460198	-0.000908272
2	10	Bact	0.461846	-0.000208766
2	11	Bact	0.462309	-0.000694349
2	12	Bact	0.462103	-0.00184861
2	13	Bact	0.463206	-0.00169514
2	14	Bact	0.46517	-0.000679372
2	15	Bact	0.470062	0.00326379
2	16	Bact	0.477473	0.00972605
2	17	Bact	0.492554	0.0238585
2	18	Bact	0.522639	0.0529948
2	19	Bact	0.582528	0.111935
2	20	Bact	0.69332	0.221778
2	21	Bact	0.892628	0.420138
2	22	Bact	1.23959	0.766148
2	23	Bact	1.76536	1.29098
2	24	Bact	2.42709	1.95175
2	25	Bact	3.04902	2.57273
2	26	Bact	3.49778	3.02055
2	27	Bact	3.81112	3.33294
2	28	Bact	4.02746	3.54833
2	29	Bact	4.1865	3.70642
2	30	Bact	4.30708	3.82605
2	31	Bact	4.4074	3.92542
2	32	Bact	4.48376	4.00084
2	33	Bact	4.54679	4.06291
2	34	Bact	4.57915	4.09433
2	35	Bact	4.62681	4.14104
2	36	Bact	4.6548	4.16808
2	37	Bact	4.66765	4.17998
2	38	Bact	4.68731	4.19869
2	39	Bact	4.69381	4.20424
2	40	Bact	4.70454	4.21402
3	1	Bact	0.46713	0.009079
3	2	Bact	0.461587	0.00239793
3	3	Bact	0.455487	-0.0048408
3	4	Bact	0.462416	0.000950547
3	5	Bact	0.464821	0.0022174
3	6	Bact	0.466752	0.00300956
3	7	Bact	0.467391	0.00251068
3	8	Bact	0.465445	-0.000573662
3	9	Bact	0.465934	-0.00122226
3	10	Bact	0.467208	-0.00108707
3	11	Bact	0.468482	-0.000950974
3	12	Bact	0.469474	-0.00109657
3	13	Bact	0.472792	0.00108315
3	14	Bact	0.477015	0.00416783
3	15	Bact	0.488693	0.0147071
3	16	Bact	0.512688	0.0375644
3	17	Bact	0.556328	0.0800666
3	18	Bact	0.638686	0.161286
3	19	Bact	0.794503	0.315965
3	20	Bact	1.072	0.59232
3	21	Bact	1.51721	1.0364
3	22	Bact	2.14126	1.65931
3	23	Bact	2.81776	2.33467
3	24	Bact	3.36247	2.87824
3	25	Bact	3.74169	3.25633
3	26	Bact	4.00807	3.52156
3	27	Bact	4.20223	3.71459
3	28	Bact	4.33823	3.84945
3	29	Bact	4.43277	3.94285
3	30	Bact	4.50844	4.01738
3	31	Bact	4.58559	4.09339
3	32	Bact	4.63252	4.13918
3	33	Bact	4.67072	4.17625
3	34	Bact	4.69169	4.19607
3	35	Bact	4.72869	4.23194
3	36	Bact	4.73998	4.24209
3	37	Bact	4.74201	4.24299
3	38	Bact	4.75104	4.25087
3	39	Bact	4.75411	4.25281
3	40	Bact	4.76117	4.25873
4	1	Bact	0.471036	0.00940805
4	2	Bact	0.464543	0.00186429
4	3	Bact	0.458751	-0.0049784
4	4	Bact	0.465324	0.000543361
4	5	Bact	0.467922	0.0020908
4	6	Bact	0.470794	0.00391228
4	7	Bact	0.470564	0.00263216
4	8	Bact	0.468791	-0.000191176
4	9	Bact	0.46867	-0.00136314
4	10	Bact	0.469834	-0.00125029
4	11	Bact	0.470419	-0.00171579
4	12	Bact	0.471764	-0.0014207
4	13	Bact	0.475977	0.00174089
4	14	Bact	0.480677	0.00539077
4	15	Bact	0.492127	0.0157903
4	16	Bact	0.513958	0.0365708
4	17	Bact	0.55548	0.0770418
4	18	Bact	0.63648	0.156992
4	19	Bact	0.790226	0.309686
4	20	Bact	1.06309	0.5815
4	21	Bact	1.50162	1.01898
4	22	Bact	2.12423	1.64053
4	23	Bact	2.81024	2.32549
4	24	Bact	3.3755	2.88971
4	25	Bact	3.76565	3.2788
4	26	Bact	4.03817	3.55027
4	27	Bact	4.24192	3.75298
4	28	Bact	4.3872	3.8972
4	29	Bact	4.4894	3.99835
4	30	Bact	4.56732	4.07522
4	31	Bact	4.64147	4.14832
4	32	Bact	4.69413	4.19994
4	33	Bact	4.73309	4.23784
4	34	Bact	4.75063	4.25433
4	35	Bact	4.78571	4.28837
4	36	Bact	4.79999	4.30159
4	37	Bact	4.80349	4.30404
4	38	Bact	4.81634	4.31584
4	39	Bact	4.81893	4.31738
4	40	Bact	4.82156	4.31896
5	1	Bact	0.464706	0.00555011
5	2	Bact	0.461725	0.0014735
5	3	Bact	0.457117	-0.00422957
5	4	Bact	0.462526	8.36779e-05
5	5	Bact	0.464909	0.0013705
5	6	Bact	0.46812	0.00348669
5	7	Bact	0.468121	0.00239145
5	8	Bact	0.466697	-0.000127635
5	9	Bact	0.46696	-0.00096074
5	10	Bact	0.468628	-0.000388218
5	11	Bact	0.469898	-0.000214035
5	12	Bact	0.470164	-0.00104419
5	13	Bact	0.472008	-0.000295715
5	14	Bact	0.472196	-0.00120333
5	15	Bact	0.475626	0.00113111
5	16	Bact	0.483195	0.00760425
5	17	Bact	0.494581	0.0178947
5	18	Bact	0.517783	0.0400011
5	19	Bact	0.566773	0.0878958
5	20	Bact	0.657895	0.177922
5	21	Bact	0.825203	0.344134
5	22	Bact	1.12415	0.641985
5	23	Bact	1.59829	1.11503
5	24	Bact	2.24727	1.76291
5	25	Bact	2.92719	2.44174
5	26	Bact	3.4468	2.96026
5	27	Bact	3.80275	3.31511
5	28	Bact	4.05108	3.56234
5	29	Bact	4.22563	3.73579
5	30	Bact	4.34931	3.85838
5	31	Bact	4.44791	3.95588
5	32	Bact	4.52655	4.03343
5	33	Bact	4.58783	4.09361
5	34	Bact	4.62182	4.12651
5	35	Bact	4.66749	4.17108
5	36	Bact	4.70529	4.20779
5	37	Bact	4.71502	4.21642
5	38	Bact	4.72984	4.23014
5	39	Bact	4.73581	4.23502
5	40	Bact	4.75025	4.24836
6	1	Bact	0.443661	0.00987066
6	2	Bact	0.436062	0.0012042
6	3	Bact	0.430832	-0.00509181
6	4	Bact	0.437578	0.000586449
6	5	Bact	0.440364	0.00230634
6	6	Bact	0.443886	0.00476106
6	7	Bact	0.442732	0.00254015
6	8	Bact	0.440861	-0.000397555
6	9	Bact	0.440545	-0.00178051
6	10	Bact	0.441733	-0.00165925
6	11	Bact	0.442602	-0.0018572
6	12	Bact	0.443763	-0.001763
6	13	Bact	0.447134	0.000541341
6	14	Bact	0.449474	0.00181398
6	15	Bact	0.456461	0.00773418
6	16	Bact	0.470877	0.0210835
6	17	Bact	0.496751	0.0458902
6	18	Bact	0.547746	0.0958183
6	19	Bact	0.648923	0.195929
6	20	Bact	0.831391	0.37733
6	21	Bact	1.14574	0.690609
6	22	Bact	1.64306	1.18686
6	23	Bact	2.29413	1.83687
6	24	Bact	2.9553	2.49697
6	25	Bact	3.4491	2.9897
6	26	Bact	3.79382	3.33336
6	27	Bact	4.04298	3.58145
6	28	Bact	4.21265	3.75006
6	29	Bact	4.33728	3.87362
6	30	Bact	4.43182	3.96709
6	31	Bact	4.50888	4.04308
6	32	Bact	4.56594	4.09908
6	33	Bact	4.60224	4.13431
6	34	Bact	4.62988	4.16088
6	35	Bact	4.67158	4.20151
6	36	Bact	4.69393	4.2228
6	37	Bact	4.69931	4.22711
6	38	Bact	4.71316	4.23989
6	39	Bact	4.71606	4.24173
6	40	Bact	4.72001	4.24461
7	1	Bact	0.385278	0.00754639
7	2	Bact	0.379074	-8.99533e-05
7	3	Bact	0.375175	-0.00542011
7	4	Bact	0.382946	0.000917947
7	5	Bact	0.385876	0.00241637
7	6	Bact	0.389426	0.00453379
7	7	Bact	0.388967	0.00264309
7	8	Bact	0.386829	-0.000926456
7	9	Bact	0.386503	-0.00268531
7	10	Bact	0.389968	-0.000652468
7	11	Bact	0.392018	-3.41657e-05
7	12	Bact	0.39179	-0.00169428
7	13	Bact	0.393925	-0.00099143
7	14	Bact	0.398241	0.00189301
7	15	Bact	0.406329	0.00854867
7	16	Bact	0.421769	0.022557
7	17	Bact	0.451712	0.0510677
7	18	Bact	0.510057	0.107981
7	19	Bact	0.620216	0.216708
7	20	Bact	0.821	0.416059
7	21	Bact	1.16343	0.757061
7	22	Bact	1.69129	1.28348
7	23	Bact	2.35902	1.94978
7	24	Bact	3.00033	2.58966
7	25	Bact	3.46095	3.04885
7	26	Bact	3.77972	3.36618
7	27	Bact	4.01891	3.60395
7	28	Bact	4.18352	3.76712
7	29	Bact	4.29344	3.87561
7	30	Bact	4.38462	3.96536
7	31	Bact	4.46551	4.04481
7	32	Bact	4.51611	4.09398
7	33	Bact	4.55635	4.13279
7	34	Bact	4.58278	4.15779
7	35	Bact	4.62437	4.19795
7	36	Bact	4.6415	4.21365
7	37	Bact	4.64579	4.2165
7	38	Bact	4.66024	4.22952
7	39	Bact	4.66468	4.23253
7	40	Bact	4.67358	4.24
8	1	Bact	0.498912	0.00622235
8	2	Bact	0.494186	0.000386145
8	3	Bact	0.490001	-0.00490987
8	4	Bact	0.495986	-3.49727e-05
8	5	Bact	0.498593	0.00146189
8	6	Bact	0.502342	0.00410033
8	7	Bact	0.50235	0.00299786
8	8	Bact	0.500482	1.93347e-05
8	9	Bact	0.500573	-0.000999806
8	10	Bact	0.501805	-0.000877816
8	11	Bact	0.503926	0.000131866
8	12	Bact	0.504148	-0.000755667
8	13	Bact	0.504412	-0.00160249
8	14	Bact	0.50612	-0.0010045
8	15	Bact	0.509709	0.00147384
8	16	Bact	0.515821	0.00647561
8	17	Bact	0.526587	0.0161306
8	18	Bact	0.548385	0.0368184
8	19	Bact	0.594457	0.0817805
8	20	Bact	0.680567	0.16678
8	21	Bact	0.835209	0.320311
8	22	Bact	1.11487	0.598866
8	23	Bact	1.56867	1.05155
8	24	Bact	2.20623	1.688
8	25	Bact	2.89619	2.37685
8	26	Bact	3.44065	2.9202
8	27	Bact	3.82384	3.30228
8	28	Bact	4.09046	3.56779
8	29	Bact	4.27553	3.75175
8	30	Bact	4.40922	3.88433
8	31	Bact	4.51722	3.99122
8	32	Bact	4.60299	4.07588
8	33	Bact	4.66474	4.13652
8	34	Bact	4.70314	4.1738
8	35	Bact	4.75236	4.22192
8	36	Bact	4.78625	4.25469
8	37	Bact	4.8009	4.26824
8	38	Bact	4.82265	4.28887
8	39	Bact	4.82965	4.29476
8	40	Bact	4.8433	4.3073
9	1	Bact	0.429085	0.00694428
9	2	Bact	0.423662	0.00058797
9	3	Bact	0.419699	-0.00430964
9	4	Bact	0.425647	0.000704051
9	5	Bact	0.428095	0.0022182
9	6	Bact	0.431111	0.00430018
9	7	Bact	0.429466	0.00172107
9	8	Bact	0.427452	-0.00122711
9	9	Bact	0.4279	-0.00171347
9	10	Bact	0.430057	-0.000491169
9	11	Bact	0.429928	-0.00155373
9	12	Bact	0.430741	-0.00167521
9	13	Bact	0.433209	-0.000140976
9	14	Bact	0.436452	0.0021678
9	15	Bact	0.443593	0.00837441
9	16	Bact	0.456946	0.0207929
9	17	Bact	0.481266	0.0441791
9	18	Bact	0.527092	0.0890707
9	19	Bact	0.618304	0.179348
9	20	Bact	0.787267	0.347377
9	21	Bact	1.08229	0.641469
9	22	Bact	1.5568	1.11504
9	23	Bact	2.19911	1.75642
9	24	Bact	2.88061	2.43698
9	25	Bact	3.40479	2.96023
9	26	Bact	3.77168	3.32619
9	27	Bact	4.03504	3.58861
9	28	Bact	4.22032	3.77296
9	29	Bact	4.35348	3.90518
9	30	Bact	4.45549	4.00626
9	31	Bact	4.54052	4.09036
9	32	Bact	4.60061	4.14951
9	33	Bact	4.64862	4.19659
9	34	Bact	4.67846	4.22549
9	35	Bact	4.72084	4.26694
9	36	Bact	4.74884	4.294
9	37	Bact	4.75308	4.29731
9	38	Bact	4.75645	4.29974
9	39	Bact	4.76061	4.30297
9	40	Bact	4.78035	4.32178
10	1	Bact	0.44127	0.0108652
10	2	Bact	0.433114	0.00188754
10	3	Bact	0.427458	-0.00458982
10	4	Bact	0.432883	1.37105e-05
10	5	Bact	0.43527	0.00157964
10	6	Bact	0.438941	0.00442892
10	7	Bact	0.439053	0.00371983
10	8	Bact	0.435351	-0.000803984
10	9	Bact	0.434441	-0.00253562
10	10	Bact	0.437111	-0.000687312
10	11	Bact	0.437772	-0.000847054
10	12	Bact	0.438427	-0.00101377
10	13	Bact	0.439746	-0.000516073
10	14	Bact	0.442335	0.00125153
10	15	Bact	0.448505	0.00659941
10	16	Bact	0.459088	0.0163615
10	17	Bact	0.480832	0.0372843
10	18	Bact	0.522767	0.0783979
10	19	Bact	0.60209	0.156899
10	20	Bact	0.752677	0.306664
10	21	Bact	1.01626	0.569427
10	22	Bact	1.45306	1.00541
10	23	Bact	2.06857	1.62009
10	24	Bact	2.75513	2.30583
10	25	Bact	3.30966	2.85954
10	26	Bact	3.69505	3.24411
10	27	Bact	3.97305	3.52129
10	28	Bact	4.16241	3.70983
10	29	Bact	4.2988	3.8454
10	30	Bact	4.40184	3.94761
10	31	Bact	4.49247	4.03742
10	32	Bact	4.5522	4.09633
10	33	Bact	4.60471	4.14802
10	34	Bact	4.63444	4.17693
10	35	Bact	4.67723	4.2189
10	36	Bact	4.70552	4.24636
10	37	Bact	4.71217	4.25219
10	38	Bact	4.72506	4.26426
10	39	Bact	4.72964	4.26802
10	40	Bact	4.74119	4.27874
11	1	Bact	0.447898	0.00960103
11	2	Bact	0.440973	0.00222204
11	3	Bact	0.434998	-0.00420644
11	4	Bact	0.439838	0.000180139
11	5	Bact	0.44213	0.00201948
11	6	Bact	0.445225	0.00466092
11	7	Bact	0.443413	0.00239553
11	8	Bact	0.440907	-0.000564283
11	9	Bact	0.440306	-0.00161869
11	10	Bact	0.440185	-0.00219318
11	11	Bact	0.441036	-0.00179556
11	12	Bact	0.44251	-0.000775065
11	13	Bact	0.443165	-0.000573331
11	14	Bact	0.446662	0.00247047
11	15	Bact	0.451991	0.00734581
11	16	Bact	0.462619	0.01752
11	17	Bact	0.483045	0.0374926
11	18	Bact	0.522794	0.0767883
11	19	Bact	0.603213	0.156754
11	20	Bact	0.749176	0.302263
11	21	Bact	1.00395	0.556583
11	22	Bact	1.42552	0.977705
11	23	Bact	2.01869	1.57041
11	24	Bact	2.68148	2.23275
11	25	Bact	3.21818	2.769
11	26	Bact	3.59186	3.14222
11	27	Bact	3.86239	3.4123
11	28	Bact	4.04963	3.59909
11	29	Bact	4.17742	3.72642
11	30	Bact	4.27687	3.82543
11	31	Bact	4.36667	3.91477
11	32	Bact	4.42979	3.97744
11	33	Bact	4.47687	4.02406
11	34	Bact	4.50557	4.05231
11	35	Bact	4.55437	4.10066
11	36	Bact	4.57475	4.12058
11	37	Bact	4.57953	4.1249
11	38	Bact	4.59563	4.14056
11	39	Bact	4.60236	4.14683
11	40	Bact	4.62014	4.16416
12	1	Bact	0.570519	-0.00979006
12	2	Bact	0.578993	-0.00434769
12	3	Bact	0.575578	-0.0107937
12	4	Bact	0.589055	-0.000347164
12	5	Bact	0.596474	0.0040405
12	6	Bact	0.603107	0.00764258
12	7	Bact	0.604752	0.00625611
12	8	Bact	0.601572	4.55969e-05
12	9	Bact	0.602868	-0.00168962
12	10	Bact	0.607115	-0.00047304
12	11	Bact	0.609436	-0.00118342
12	12	Bact	0.611283	-0.00236747
12	13	Bact	0.615938	-0.000743731
12	14	Bact	0.619326	-0.000386648
12	15	Bact	0.627857	0.00511378
12	16	Bact	0.644654	0.0188795
12	17	Bact	0.675668	0.0468625
12	18	Bact	0.737062	0.105226
12	19	Bact	0.855545	0.220677
12	20	Bact	1.07068	0.432785
12	21	Bact	1.4332	0.792274
12	22	Bact	1.99179	1.34783
12	23	Bact	2.6881	2.0411
12	24	Bact	3.34842	2.6984
12	25	Bact	3.82413	3.17108
12	26	Bact	4.15548	3.49939
12	27	Bact	4.40089	3.74177
12	28	Bact	4.56829	3.90614
12	29	Bact	4.68384	4.01866
12	30	Bact	4.77635	4.10814
12	31	Bact	4.86202	4.19078
12	32	Bact	4.92199	4.24772
12	33	Bact	4.96371	4.28641
12	34	Bact	4.99242	4.31208
12	35	Bact	5.03722	4.35385
12	36	Bact	5.05717	4.37077
12	37	Bact	5.06113	4.37171
12	38	Bact	5.06742	4.37496
12	39	Bact	5.07181	4.37633
12	40	Bact	5.08401	4.38549
13	1	Bact	0.503922	0.0143468
13	2	Bact	0.495008	0.00506984
13	3	Bact	0.486022	-0.0042788
13	4	Bact	0.491618	0.000954486
13	5	Bact	0.493612	0.00258604
13	6	Bact	0.494512	0.00312304
13	7	Bact	0.494006	0.00225373
13	8	Bact	0.491684	-0.000430988
13	9	Bact	0.490567	-0.00191038
13	10	Bact	0.491576	-0.00126448
13	11	Bact	0.49155	-0.0016526
13	12	Bact	0.49254	-0.00102608
13	13	Bact	0.493548	-0.000380831
13	14	Bact	0.494392	0.00010053
13	15	Bact	0.496581	0.00192633
13	16	Bact	0.502633	0.00761598
13	17	Bact	0.512823	0.0174434
13	18	Bact	0.533471	0.0377282
13	19	Bact	0.576678	0.0805726
13	20	Bact	0.656351	0.159883
13	21	Bact	0.801762	0.304931
13	22	Bact	1.06685	0.569654
13	23	Bact	1.4955	0.997945
13	24	Bact	2.09879	1.60087
13	25	Bact	2.76392	2.26564
13	26	Bact	3.29544	2.7968
13	27	Bact	3.6694	3.1704
13	28	Bact	3.93576	3.43639
13	29	Bact	4.12368	3.62395
13	30	Bact	4.26095	3.76086
13	31	Bact	4.37353	3.87307
13	32	Bact	4.45767	3.95685
13	33	Bact	4.51356	4.01237
13	34	Bact	4.55342	4.05187
13	35	Bact	4.61062	4.10871
13	36	Bact	4.64061	4.13833
13	37	Bact	4.64957	4.14694
13	38	Bact	4.66789	4.16489
13	39	Bact	4.67489	4.17153
13	40	Bact	4.6879	4.18417
14	1	Bact	0.551016	0.0141302
14	2	Bact	0.542383	0.00539323
14	3	Bact	0.534373	-0.00272008
14	4	Bact	0.537371	0.000173972
14	5	Bact	0.539077	0.00177586
14	6	Bact	0.541164	0.00375832
14	7	Bact	0.538999	0.00148995
14	8	Bact	0.53623	-0.00138286
14	9	Bact	0.535839	-0.00187811
14	10	Bact	0.536573	-0.00124861
14	11	Bact	0.537225	-0.00069994
14	12	Bact	0.537543	-0.000486426
14	13	Bact	0.537773	-0.000360352
14	14	Bact	0.537633	-0.000604304
14	15	Bact	0.540523	0.00218258
14	16	Bact	0.546333	0.00788866
14	17	Bact	0.557665	0.0191165
14	18	Bact	0.580352	0.0416992
14	19	Bact	0.624176	0.0854191
14	20	Bact	0.707121	0.16826
14	21	Bact	0.86025	0.321285
14	22	Bact	1.13754	0.598473
14	23	Bact	1.58129	1.04212
14	24	Bact	2.19498	1.65571
14	25	Bact	2.8499	2.31052
14	26	Bact	3.35936	2.81988
14	27	Bact	3.7211	3.18151
14	28	Bact	3.96602	3.42632
14	29	Bact	4.14045	3.60066
14	30	Bact	4.27339	3.73349
14	31	Bact	4.38294	3.84294
14	32	Bact	4.46565	3.92554
14	33	Bact	4.535	3.99478
14	34	Bact	4.57534	4.03502
14	35	Bact	4.61474	4.07432
14	36	Bact	4.65341	4.11289
14	37	Bact	4.66857	4.12795
14	38	Bact	4.68449	4.14376
14	39	Bact	4.69087	4.15003
14	40	Bact	4.70656	4.16562
15	1	Bact	0.439971	0.00691601
15	2	Bact	0.435186	0.000853826
15	3	Bact	0.430541	-0.00506835
15	4	Bact	0.437835	0.000947452
15	5	Bact	0.440718	0.00255352
15	6	Bact	0.443865	0.00442337
15	7	Bact	0.442607	0.00188782
15	8	Bact	0.441073	-0.000923146
15	9	Bact	0.442299	-0.000974681
15	10	Bact	0.442634	-0.00191686
15	11	Bact	0.444415	-0.00141368
15	12	Bact	0.445788	-0.00131769
15	13	Bact	0.448033	-0.00034993
15	14	Bact	0.451813	0.00215218
15	15	Bact	0.461245	0.0103074
15	16	Bact	0.478376	0.0261613
15	17	Bact	0.511305	0.057813
15	18	Bact	0.575438	0.120668
15	19	Bact	0.698482	0.242435
15	20	Bact	0.920694	0.463369
15	21	Bact	1.29154	0.832935
15	22	Bact	1.84614	1.38626
15	23	Bact	2.5094	2.04825
15	24	Bact	3.10559	2.64316
15	25	Bact	3.52837	3.06466
15	26	Bact	3.83021	3.36522
15	27	Bact	4.04666	3.58039
15	28	Bact	4.19498	3.72744
15	29	Bact	4.29492	3.82609
15	30	Bact	4.37081	3.90071
15	31	Bact	4.44972	3.97834
15	32	Bact	4.50308	4.03043
15	33	Bact	4.54342	4.06949
15	34	Bact	4.56646	4.09125
15	35	Bact	4.60475	4.12826
15	36	Bact	4.62528	4.14752
15	37	Bact	4.628	4.14896
15	38	Bact	4.63182	4.1515
15	39	Bact	4.63314	4.15155
15	40	Bact	4.63999	4.15712
16	1	Bact	0.454562	0.00922552
16	2	Bact	0.446752	0.000299571
16	3	Bact	0.441952	-0.00561691
16	4	Bact	0.449458	0.000773125
16	5	Bact	0.452297	0.00249546
16	6	Bact	0.455334	0.00441637
16	7	Bact	0.453747	0.00171416
16	8	Bact	0.452385	-0.000764356
16	9	Bact	0.453588	-0.000677396
16	10	Bact	0.454299	-0.00108298
16	11	Bact	0.455848	-0.000650042
16	12	Bact	0.456742	-0.000871833
16	13	Bact	0.458994	0.000264408
16	14	Bact	0.462527	0.00268105
16	15	Bact	0.472003	0.011041
16	16	Bact	0.488022	0.0259437
16	17	Bact	0.520414	0.0572197
16	18	Bact	0.582773	0.118462
16	19	Bact	0.7032	0.237774
16	20	Bact	0.923144	0.456601
16	21	Bact	1.29021	0.82255
16	22	Bact	1.84384	1.37506
16	23	Bact	2.51476	2.04487
16	24	Bact	3.12591	2.6549
16	25	Bact	3.56228	3.09016
16	26	Bact	3.87034	3.3971
16	27	Bact	4.09736	3.62301
16	28	Bact	4.25053	3.77506
16	29	Bact	4.36083	3.88424
16	30	Bact	4.43968	3.96198
16	31	Bact	4.51093	4.03211
16	32	Bact	4.57074	4.09081
16	33	Bact	4.61633	4.13528
16	34	Bact	4.63253	4.15036
16	35	Bact	4.66994	4.18666
16	36	Bact	4.68963	4.20522
16	37	Bact	4.69198	4.20647
16	38	Bact	4.69646	4.20983
16	39	Bact	4.69871	4.21096
16	40	Bact	4.70959	4.22072
17	1	Bact	0.447318	0.00481752
17	2	Bact	0.440944	-0.00240833
17	3	Bact	0.437876	-0.00632905
17	4	Bact	0.445619	0.000561358
17	5	Bact	0.448081	0.00217142
17	6	Bact	0.450212	0.00345047
17	7	Bact	0.450565	0.00295115
17	8	Bact	0.449351	0.000884348
17	9	Bact	0.449412	9.27884e-05
17	10	Bact	0.450957	0.000786041
17	11	Bact	0.449922	-0.00110189
17	12	Bact	0.449521	-0.00235499
17	13	Bact	0.450492	-0.00223663
17	14	Bact	0.452245	-0.00133551
17	15	Bact	0.456893	0.0024605
17	16	Bact	0.461396	0.00611044
17	17	Bact	0.47375	0.0176126
17	18	Bact	0.497816	0.0408259
17	19	Bact	0.544327	0.0864844
17	20	Bact	0.632796	0.174102
17	21	Bact	0.795852	0.336305
17	22	Bact	1.08722	0.626817
17	23	Bact	1.55277	1.09152
17	24	Bact	2.19119	1.72908
17	25	Bact	2.8578	2.39485
17	26	Bact	3.36329	2.89949
17	27	Bact	3.72048	3.25582
17	28	Bact	3.96603	3.50052
17	29	Bact	4.14096	3.6746
17	30	Bact	4.271	3.80378
17	31	Bact	4.37487	3.9068
17	32	Bact	4.44795	3.97903
17	33	Bact	4.50353	4.03376
17	34	Bact	4.54236	4.07173
17	35	Bact	4.59203	4.12055
17	36	Bact	4.61893	4.1466
17	37	Bact	4.62543	4.15225
17	38	Bact	4.64199	4.16795
17	39	Bact	4.64632	4.17143
17	40	Bact	4.65465	4.17891
18	1	Bact	0.436115	0.0108968
18	2	Bact	0.426603	0.000687014
18	3	Bact	0.420982	-0.00563101
18	4	Bact	0.42829	0.000979805
18	5	Bact	0.430953	0.00294584
18	6	Bact	0.433372	0.00466768
18	7	Bact	0.431352	0.00194986
18	8	Bact	0.428999	-0.00109972
18	9	Bact	0.428736	-0.00205994
18	10	Bact	0.430841	-0.000652997
18	11	Bact	0.431361	-0.000829569
18	12	Bact	0.431281	-0.00160678
18	13	Bact	0.433438	-0.000147649
18	14	Bact	0.435767	0.00148448
18	15	Bact	0.441176	0.00619665
18	16	Bact	0.452419	0.0167425
18	17	Bact	0.472729	0.0363544
18	18	Bact	0.514411	0.0773399
18	19	Bact	0.597422	0.159653
18	20	Bact	0.749741	0.311275
18	21	Bact	1.01622	0.577054
18	22	Bact	1.4535	1.01364
18	23	Bact	2.05837	1.61781
18	24	Bact	2.71769	2.27643
18	25	Bact	3.2418	2.79985
18	26	Bact	3.61196	3.16931
18	27	Bact	3.87197	3.42862
18	28	Bact	4.05101	3.60697
18	29	Bact	4.18147	3.73673
18	30	Bact	4.27976	3.83433
18	31	Bact	4.36097	3.91483
18	32	Bact	4.41825	3.97142
18	33	Bact	4.46893	4.0214
18	34	Bact	4.49739	4.04916
18	35	Bact	4.53827	4.08935
18	36	Bact	4.56331	4.11369
18	37	Bact	4.56802	4.1177
18	38	Bact	4.57632	4.12531
18	39	Bact	4.57912	4.12741
18	40	Bact	4.58818	4.13577
19	1	Bact	0.392156	0.00596775
19	2	Bact	0.386244	-0.00112184
19	3	Bact	0.383194	-0.00534951
19	4	Bact	0.390174	0.000452706
19	5	Bact	0.393008	0.0021095
19	6	Bact	0.396866	0.004789
19	7	Bact	0.395616	0.00236198
19	8	Bact	0.394326	-0.000105502
19	9	Bact	0.394235	-0.0013749
19	10	Bact	0.395509	-0.0012782
19	11	Bact	0.397157	-0.000808367
19	12	Bact	0.397128	-0.00201533
19	13	Bact	0.399883	-0.000437809
19	14	Bact	0.403155	0.00165643
19	15	Bact	0.410015	0.00733895
19	16	Bact	0.423381	0.0195269
19	17	Bact	0.448556	0.0435242
19	18	Bact	0.496759	0.0905501
19	19	Bact	0.590991	0.183604
19	20	Bact	0.763814	0.355249
19	21	Bact	1.06571	0.655971
19	22	Bact	1.54954	1.13861
19	23	Bact	2.1942	1.78211
19	24	Bact	2.86249	2.44922
19	25	Bact	3.36261	2.94815
19	26	Bact	3.70374	3.2881
19	27	Bact	3.96004	3.54323
19	28	Bact	4.1362	3.71821
19	29	Bact	4.25763	3.83847
19	30	Bact	4.35517	3.93482
19	31	Bact	4.4397	4.01818
19	32	Bact	4.49907	4.07638
19	33	Bact	4.54574	4.12187
19	34	Bact	4.57425	4.14919
19	35	Bact	4.61577	4.18954
19	36	Bact	4.6426	4.21519
19	37	Bact	4.64731	4.21872
19	38	Bact	4.65534	4.22557
19	39	Bact	4.65781	4.22687
19	40	Bact	4.66747	4.23536
20	1	Bact	0.431006	0.00840756
20	2	Bact	0.423519	-0.000134639
20	3	Bact	0.418998	-0.00571123
20	4	Bact	0.425968	0.000203379
20	5	Bact	0.428778	0.00195789
20	6	Bact	0.432299	0.00442315
20	7	Bact	0.430723	0.00179153
20	8	Bact	0.429213	-0.000773213
20	9	Bact	0.430601	-0.00044132
20	10	Bact	0.43282	0.000722506
20	11	Bact	0.433732	0.000578665
20	12	Bact	0.433453	-0.000755183
20	13	Bact	0.434539	-0.000724561
20	14	Bact	0.434745	-0.00157391
20	15	Bact	0.437677	0.000302308
20	16	Bact	0.443084	0.00465343
20	17	Bact	0.454803	0.0153176
20	18	Bact	0.477133	0.036592
20	19	Bact	0.522428	0.0808314
20	20	Bact	0.604992	0.16234
20	21	Bact	0.756585	0.312877
20	22	Bact	1.03011	0.58535
20	23	Bact	1.47858	1.03276
20	24	Bact	2.11115	1.66427
20	25	Bact	2.80132	2.35339
20	26	Bact	3.35304	2.90406
20	27	Bact	3.74185	3.29181
20	28	Bact	4.00798	3.55688
20	29	Bact	4.19799	3.74584
20	30	Bact	4.33658	3.88338
20	31	Bact	4.44908	3.99482
20	32	Bact	4.52935	4.07403
20	33	Bact	4.59559	4.13921
20	34	Bact	4.63438	4.17695
20	35	Bact	4.68548	4.22699
20	36	Bact	4.72603	4.26649
20	37	Bact	4.73572	4.27512
20	38	Bact	4.75063	4.28898
20	39	Bact	4.75567	4.29297
20	40	Bact	4.76904	4.30528
21	1	Bact	0.43997	0.00655248
21	2	Bact	0.433913	-0.00067644
21	3	Bact	0.430481	-0.00527885
21	4	Bact	0.438197	0.00126504
21	5	Bact	0.440727	0.0026244
21	6	Bact	0.442825	0.00355154
21	7	Bact	0.442274	0.0018289
21	8	Bact	0.440928	-0.000687919
21	9	Bact	0.442383	-0.000404778
21	10	Bact	0.442233	-0.00172581
21	11	Bact	0.443583	-0.00154718
21	12	Bact	0.445406	-0.000895684
21	13	Bact	0.447543	7.02877e-05
21	14	Bact	0.449844	0.00120005
21	15	Bact	0.455265	0.00545009
21	16	Bact	0.467239	0.0162525
21	17	Bact	0.489276	0.0371185
21	18	Bact	0.534409	0.0810808
21	19	Bact	0.621455	0.166956
21	20	Bact	0.780396	0.324725
21	21	Bact	1.05648	0.59964
21	22	Bact	1.51177	1.05376
21	23	Bact	2.14284	1.68365
21	24	Bact	2.82893	2.36858
21	25	Bact	3.36695	2.90542
21	26	Bact	3.74118	3.27848
21	27	Bact	4.00901	3.54514
21	28	Bact	4.19494	3.7299
21	29	Bact	4.33583	3.86962
21	30	Bact	4.43518	3.9678
21	31	Bact	4.51658	4.04803
21	32	Bact	4.57927	4.10955
21	33	Bact	4.62961	4.15872
21	34	Bact	4.66111	4.18904
21	35	Bact	4.70165	4.22841
21	36	Bact	4.72812	4.25371
21	37	Bact	4.73308	4.25749
21	38	Bact	4.74086	4.26411
21	39	Bact	4.74348	4.26556
21	40	Bact	4.75276	4.27366
22	1	Bact	0.423135	0.00319434
22	2	Bact	0.418272	-0.00253195
22	3	Bact	0.415628	-0.00603877
22	4	Bact	0.42318	0.000650655
22	5	Bact	0.425884	0.00249157
22	6	Bact	0.428643	0.00438698
22	7	Bact	0.427429	0.00231056
22	8	Bact	0.425857	-0.000125255
22	9	Bact	0.426678	-0.00016657
22	10	Bact	0.426955	-0.000753088
22	11	Bact	0.426835	-0.00173631
22	12	Bact	0.427839	-0.00159514
22	13	Bact	0.429519	-0.00077806
22	14	Bact	0.432514	0.00135342
22	15	Bact	0.437913	0.0058896
22	16	Bact	0.449727	0.0168406
22	17	Bact	0.473902	0.0401524
22	18	Bact	0.517707	0.0830951
22	19	Bact	0.602824	0.167349
22	20	Bact	0.762795	0.326457
22	21	Bact	1.04204	0.604838
22	22	Bact	1.49844	1.06038
22	23	Bact	2.12219	1.68326
22	24	Bact	2.7937	2.35391
22	25	Bact	3.31915	2.8785
22	26	Bact	3.68188	3.24036
22	27	Bact	3.94229	3.49991
22	28	Bact	4.12744	3.6842
22	29	Bact	4.26554	3.82143
22	30	Bact	4.3583	3.91333
22	31	Bact	4.43942	3.99358
22	32	Bact	4.50355	4.05685
22	33	Bact	4.55178	4.10422
22	34	Bact	4.57861	4.13019
22	35	Bact	4.62265	4.17337
22	36	Bact	4.64593	4.19578
22	37	Bact	4.65121	4.2002
22	38	Bact	4.66485	4.21297
22	39	Bact	4.67013	4.21739
22	40	Bact	4.68426	4.23066
23	1	Bact	0.475401	0.00902558
23	2	Bact	0.468593	0.0014598
23	3	Bact	0.462705	-0.00518589
23	4	Bact	0.469433	0.000784368
23	5	Bact	0.472006	0.00259917
23	6	Bact	0.474343	0.00417859
23	7	Bact	0.472729	0.00180635
23	8	Bact	0.4706	-0.00108062
23	9	Bact	0.47128	-0.00115883
23	10	Bact	0.472822	-0.000373877
23	11	Bact	0.473092	-0.000861872
23	12	Bact	0.473043	-0.00166905
23	13	Bact	0.474902	-0.000567507
23	14	Bact	0.477757	0.00152916
23	15	Bact	0.483403	0.0064176
23	16	Bact	0.493918	0.0161749
23	17	Bact	0.515093	0.0365921
23	18	Bact	0.554322	0.0750625
23	19	Bact	0.635414	0.155397
23	20	Bact	0.783219	0.302444
23	21	Bact	1.04556	0.56403
23	22	Bact	1.48251	1.00022
23	23	Bact	2.10627	1.62322
23	24	Bact	2.82619	2.34239
23	25	Bact	3.41755	2.93299
23	26	Bact	3.83114	3.34582
23	27	Bact	4.13056	3.64448
23	28	Bact	4.33569	3.84885
23	29	Bact	4.48549	3.99789
23	30	Bact	4.59123	4.10288
23	31	Bact	4.68916	4.20005
23	32	Bact	4.76373	4.27386
23	33	Bact	4.81382	4.32319
23	34	Bact	4.84293	4.35154
23	35	Bact	4.88678	4.39464
23	36	Bact	4.91906	4.42616
23	37	Bact	4.92594	4.43228
23	38	Bact	4.93418	4.43977
23	39	Bact	4.93802	4.44285
23	40	Bact	4.94973	4.4538
24	1	Bact	0.549429	0.0151818
24	2	Bact	0.539921	0.00550508
24	3	Bact	0.530471	-0.00411396
24	4	Bact	0.535094	0.000339953
24	5	Bact	0.537404	0.00248162
24	6	Bact	0.539739	0.00464714
24	7	Bact	0.536833	0.00157257
24	8	Bact	0.534068	-0.0013617
24	9	Bact	0.533912	-0.00168641
24	10	Bact	0.534626	-0.00114095
24	11	Bact	0.534613	-0.00132273
24	12	Bact	0.534048	-0.00205722
24	13	Bact	0.536857	0.000582985
24	14	Bact	0.538502	0.00205869
24	15	Bact	0.544441	0.00782963
24	16	Bact	0.556526	0.0197451
24	17	Bact	0.580716	0.0437665
24	18	Bact	0.62665	0.0895316
24	19	Bact	0.715959	0.178671
24	20	Bact	0.883513	0.346057
24	21	Bact	1.17856	0.64094
24	22	Bact	1.66208	1.12428
24	23	Bact	2.33493	1.79696
24	24	Bact	3.07678	2.53865
24	25	Bact	3.66273	3.12443
24	26	Bact	4.0713	3.53283
24	27	Bact	4.36	3.82136
24	28	Bact	4.56054	4.02173
24	29	Bact	4.70526	4.16628
24	30	Bact	4.81553	4.27638
24	31	Bact	4.90541	4.3661
24	32	Bact	4.97022	4.43074
24	33	Bact	5.0222	4.48255
24	34	Bact	5.05171	4.51189
24	35	Bact	5.10401	4.56402
24	36	Bact	5.12906	4.5889
24	37	Bact	5.13403	4.5937
24	38	Bact	5.14301	4.60252
24	39	Bact	5.14825	4.60758
24	40	Bact	5.16306	4.62222
25	1	Il1b	0.516924	0.00635774
25	2	Il1b	0.508909	-0.00221096
25	3	Il1b	0.503167	-0.00850753
25	4	Il1b	0.511511	-0.000717203
25	5	Il1b	0.514718	0.00193479
25	6	Il1b	0.518103	0.00476637
25	7	Il1b	0.516846	0.00295523
25	8	Il1b	0.514825	0.000379234
25	9	Il1b	0.515372	0.000372442
25	10	Il1b	0.516407	0.000853334
25	11	Il1b	0.517628	0.00152031
25	12	Il1b	0.518054	0.00139139
25	13	Il1b	0.517461	0.000244838
25	14	Il1b	0.517697	-7.38657e-05
25	15	Il1b	0.517677	-0.000648273
25	16	Il1b	0.518575	-0.000303994
25	17	Il1b	0.518118	-0.00131507
25	18	Il1b	0.518359	-0.0016287
25	19	Il1b	0.520497	-4.42897e-05
25	20	Il1b	0.520853	-0.00024289
25	21	Il1b	0.519846	-0.00180435
25	22	Il1b	0.52061	-0.00159436
25	23	Il1b	0.521566	-0.00119233
25	24	Il1b	0.52339	7.74946e-05
25	25	Il1b	0.527444	0.00357742
25	26	Il1b	0.532832	0.00841082
25	27	Il1b	0.544128	0.0191524
25	28	Il1b	0.561753	0.0362237
25	29	Il1b	0.595542	0.0694582
25	30	Il1b	0.662378	0.13574
25	31	Il1b	0.791029	0.263837
25	32	Il1b	1.02033	0.492583
25	33	Il1b	1.40898	0.880683
25	34	Il1b	1.98801	1.45915
25	35	Il1b	2.68339	2.15398
25	36	Il1b	3.2414	2.71143
25	37	Il1b	3.60925	3.07873
25	38	Il1b	3.90396	3.37289
25	39	Il1b	4.11431	3.58268
25	40	Il1b	4.26101	3.72883
26	1	Il1b	0.48121	0.00876215
26	2	Il1b	0.473851	0.00124897
26	3	Il1b	0.467361	-0.00539607
26	4	Il1b	0.473101	0.000190148
26	5	Il1b	0.475148	0.00208258
26	6	Il1b	0.476562	0.00334255
26	7	Il1b	0.475744	0.00237044
26	8	Il1b	0.47356	3.17724e-05
26	9	Il1b	0.473911	0.000228243
26	10	Il1b	0.474591	0.00075376
26	11	Il1b	0.47484	0.000848724
26	12	Il1b	0.47497	0.00082424
26	13	Il1b	0.473756	-0.000544449
26	14	Il1b	0.472695	-0.00175948
26	15	Il1b	0.473035	-0.00157338
26	16	Il1b	0.473101	-0.00166194
26	17	Il1b	0.473285	-0.00163239
26	18	Il1b	0.473514	-0.00155769
26	19	Il1b	0.474788	-0.000437468
26	20	Il1b	0.476102	0.00072123
26	21	Il1b	0.475964	0.000429419
26	22	Il1b	0.476849	0.00116021
26	23	Il1b	0.477423	0.00157955
26	24	Il1b	0.481938	0.00594015
26	25	Il1b	0.489415	0.0132626
26	26	Il1b	0.502657	0.0263511
26	27	Il1b	0.528672	0.0522112
26	28	Il1b	0.575802	0.0991873
26	29	Il1b	0.666765	0.189995
26	30	Il1b	0.83404	0.357117
26	31	Il1b	1.13333	0.656256
26	32	Il1b	1.61559	1.13836
26	33	Il1b	2.27043	1.79304
26	34	Il1b	2.92975	2.4522
26	35	Il1b	3.40902	2.93132
26	36	Il1b	3.75025	3.2724
26	37	Il1b	4.00557	3.52757
26	38	Il1b	4.20694	3.72878
26	39	Il1b	4.33775	3.85943
26	40	Il1b	4.43017	3.95171
27	1	Il1b	0.449263	0.00898435
27	2	Il1b	0.44301	0.00247437
27	3	Il1b	0.437602	-0.00319014
27	4	Il1b	0.441639	0.000589821
27	5	Il1b	0.443456	0.00215014
27	6	Il1b	0.445381	0.00381825
27	7	Il1b	0.443307	0.00148763
27	8	Il1b	0.441769	-0.000307709
27	9	Il1b	0.441384	-0.000949696
27	10	Il1b	0.442947	0.000357179
27	11	Il1b	0.442429	-0.000418144
27	12	Il1b	0.443349	0.000244942
27	13	Il1b	0.443978	0.000617575
27	14	Il1b	0.442548	-0.00106985
27	15	Il1b	0.441658	-0.00221618
27	16	Il1b	0.442466	-0.00166521
27	17	Il1b	0.442192	-0.00219654
27	18	Il1b	0.442248	-0.00239731
27	19	Il1b	0.443646	-0.00125556
27	20	Il1b	0.44553	0.000370851
27	21	Il1b	0.446149	0.00073359
27	22	Il1b	0.446892	0.00122007
27	23	Il1b	0.450006	0.00407631
27	24	Il1b	0.456876	0.0106894
27	25	Il1b	0.469706	0.0232632
27	26	Il1b	0.493253	0.0465528
27	27	Il1b	0.534892	0.0879358
27	28	Il1b	0.610291	0.163078
27	29	Il1b	0.751552	0.304082
27	30	Il1b	1.00554	0.557815
27	31	Il1b	1.43209	0.984109
27	32	Il1b	2.04906	1.60082
27	33	Il1b	2.74584	2.29734
27	34	Il1b	3.27307	2.82432
27	35	Il1b	3.63985	3.19084
27	36	Il1b	3.91135	3.46208
27	37	Il1b	4.11253	3.663
27	38	Il1b	4.26909	3.81931
27	39	Il1b	4.37079	3.92075
27	40	Il1b	4.45682	4.00653
28	1	Il1b	0.431359	0.00439346
28	2	Il1b	0.424772	-0.00259324
28	3	Il1b	0.421089	-0.00667678
28	4	Il1b	0.428348	0.000182173
28	5	Il1b	0.430703	0.00213659
28	6	Il1b	0.432555	0.00358821
28	7	Il1b	0.432948	0.0035805
28	8	Il1b	0.429952	0.000184023
28	9	Il1b	0.429136	-0.00103238
28	10	Il1b	0.430871	0.000302056
28	11	Il1b	0.432124	0.00115495
28	12	Il1b	0.431864	0.000494804
28	13	Il1b	0.43189	0.000119958
28	14	Il1b	0.431597	-0.000573325
28	15	Il1b	0.430986	-0.00158445
28	16	Il1b	0.43205	-0.000920506
28	17	Il1b	0.432375	-0.000996524
28	18	Il1b	0.432336	-0.00143538
28	19	Il1b	0.433056	-0.00111616
28	20	Il1b	0.434648	7.51024e-05
28	21	Il1b	0.434723	-0.000249943
28	22	Il1b	0.43814	0.0027671
28	23	Il1b	0.442221	0.00644761
28	24	Il1b	0.451098	0.0149241
28	25	Il1b	0.467471	0.0308962
28	26	Il1b	0.498615	0.0616401
28	27	Il1b	0.557745	0.12037
28	28	Il1b	0.668614	0.230839
28	29	Il1b	0.869888	0.431712
28	30	Il1b	1.21892	0.780345
28	31	Il1b	1.76494	1.32597
28	32	Il1b	2.4601	2.02072
28	33	Il1b	3.09571	2.65593
28	34	Il1b	3.51316	3.07298
28	35	Il1b	3.83803	3.39745
28	36	Il1b	4.07681	3.63583
28	37	Il1b	4.24059	3.79921
28	38	Il1b	4.37508	3.93331
28	39	Il1b	4.45747	4.01529
28	40	Il1b	4.52579	4.08321
29	1	Il1b	0.45716	0.0041523
29	2	Il1b	0.450734	-0.00292955
29	3	Il1b	0.4465	-0.00781914
29	4	Il1b	0.453658	-0.00131744
29	5	Il1b	0.456604	0.000972797
29	6	Il1b	0.460362	0.00407557
29	7	Il1b	0.458906	0.00196376
29	8	Il1b	0.457708	0.000109812
29	9	Il1b	0.458774	0.000519495
29	10	Il1b	0.461329	0.00241941
29	11	Il1b	0.46257	0.00300418
29	12	Il1b	0.461736	0.00151471
29	13	Il1b	0.461367	0.000489744
29	14	Il1b	0.461621	8.75219e-05
29	15	Il1b	0.461568	-0.000620949
29	16	Il1b	0.46241	-0.000434426
29	17	Il1b	0.462494	-0.00100619
29	18	Il1b	0.462723	-0.00143354
29	19	Il1b	0.463635	-0.00117689
29	20	Il1b	0.464832	-0.000635421
29	21	Il1b	0.463978	-0.00214528
29	22	Il1b	0.466032	-0.000747557
29	23	Il1b	0.466909	-0.000525658
29	24	Il1b	0.470796	0.00270547
29	25	Il1b	0.477963	0.00921688
29	26	Il1b	0.488903	0.0195008
29	27	Il1b	0.510166	0.040108
29	28	Il1b	0.54826	0.0775465
29	29	Il1b	0.62022	0.148851
29	30	Il1b	0.758879	0.286853
29	31	Il1b	1.00775	0.53507
29	32	Il1b	1.42105	0.947716
29	33	Il1b	2.02079	1.5468
29	34	Il1b	2.68999	2.21534
29	35	Il1b	3.21499	2.73969
29	36	Il1b	3.56127	3.08531
29	37	Il1b	3.81965	3.34303
29	38	Il1b	4.02313	3.54586
29	39	Il1b	4.16141	3.68348
29	40	Il1b	4.26697	3.78838
30	1	Il1b	0.433395	0.00137097
30	2	Il1b	0.427474	-0.00492477
30	3	Il1b	0.423763	-0.00901009
30	4	Il1b	0.432886	-0.000261197
30	5	Il1b	0.436055	0.00253397
30	6	Il1b	0.438743	0.00484759
30	7	Il1b	0.436919	0.00264947
30	8	Il1b	0.435864	0.00122027
30	9	Il1b	0.436441	0.00142258
30	10	Il1b	0.436322	0.000929741
30	11	Il1b	0.436358	0.000591729
30	12	Il1b	0.436391	0.0002502
30	13	Il1b	0.436162	-0.000352397
30	14	Il1b	0.436186	-0.000703313
30	15	Il1b	0.436958	-0.000305744
30	16	Il1b	0.43712	-0.000517781
30	17	Il1b	0.437465	-0.000546534
30	18	Il1b	0.437337	-0.00104908
30	19	Il1b	0.437126	-0.0016338
30	20	Il1b	0.437616	-0.00151834
30	21	Il1b	0.437427	-0.00208121
30	22	Il1b	0.438766	-0.00111641
30	23	Il1b	0.440318	6.12315e-05
30	24	Il1b	0.44522	0.00458913
30	25	Il1b	0.451095	0.0100899
30	26	Il1b	0.461747	0.0203675
30	27	Il1b	0.483413	0.041659
30	28	Il1b	0.522909	0.0807809
30	29	Il1b	0.599663	0.157161
30	30	Il1b	0.74388	0.301003
30	31	Il1b	1.0034	0.560154
30	32	Il1b	1.43203	0.988404
30	33	Il1b	2.05292	1.60892
30	34	Il1b	2.74301	2.29864
30	35	Il1b	3.27955	2.8348
30	36	Il1b	3.63913	3.19401
30	37	Il1b	3.90221	3.45672
30	38	Il1b	4.10824	3.66237
30	39	Il1b	4.25095	3.80471
30	40	Il1b	4.35518	3.90857
31	1	Il1b	0.432569	0.00564522
31	2	Il1b	0.426892	-0.000455118
31	3	Il1b	0.421817	-0.00595285
31	4	Il1b	0.426989	-0.00120401
31	5	Il1b	0.429225	0.000608858
31	6	Il1b	0.432385	0.00334628
31	7	Il1b	0.432625	0.00316349
31	8	Il1b	0.430797	0.00091186
31	9	Il1b	0.430115	-0.000192206
31	10	Il1b	0.431553	0.000822405
31	11	Il1b	0.432721	0.00156731
31	12	Il1b	0.432581	0.00100481
31	13	Il1b	0.43215	0.000150276
31	14	Il1b	0.431895	-0.000527348
31	15	Il1b	0.432757	-8.82799e-05
31	16	Il1b	0.432647	-0.000621333
31	17	Il1b	0.432456	-0.00123566
31	18	Il1b	0.433098	-0.00101659
31	19	Il1b	0.433734	-0.000803661
31	20	Il1b	0.434619	-0.000342003
31	21	Il1b	0.433844	-0.00153998
31	22	Il1b	0.435855	4.86577e-05
31	23	Il1b	0.43813	0.00189997
31	24	Il1b	0.443597	0.00694448
31	25	Il1b	0.453637	0.0165615
31	26	Il1b	0.47204	0.0345415
31	27	Il1b	0.502864	0.0649424
31	28	Il1b	0.562439	0.124095
31	29	Il1b	0.675379	0.236612
31	30	Il1b	0.885473	0.446283
31	31	Il1b	1.24691	0.8073
31	32	Il1b	1.8032	1.36317
31	33	Il1b	2.4917	2.05124
31	34	Il1b	3.09535	2.65447
31	35	Il1b	3.51709	3.07579
31	36	Il1b	3.83114	3.38941
31	37	Il1b	4.05631	3.61415
31	38	Il1b	4.22836	3.78579
31	39	Il1b	4.33834	3.89534
31	40	Il1b	4.43187	3.98845
32	1	Il1b	0.433611	0.00532885
32	2	Il1b	0.428281	-0.000365641
32	3	Il1b	0.424799	-0.00421265
32	4	Il1b	0.428217	-0.00115941
32	5	Il1b	0.430176	0.000434855
32	6	Il1b	0.43382	0.00371328
32	7	Il1b	0.432653	0.00218143
32	8	Il1b	0.431562	0.000725583
32	9	Il1b	0.431459	0.000258185
32	10	Il1b	0.433268	0.00170228
32	11	Il1b	0.432824	0.000893286
32	12	Il1b	0.433056	0.000760926
32	13	Il1b	0.433036	0.000375693
32	14	Il1b	0.432779	-0.000245931
32	15	Il1b	0.432805	-0.00058509
32	16	Il1b	0.432573	-0.00118204
32	17	Il1b	0.431711	-0.00240904
32	18	Il1b	0.4317	-0.0027847
32	19	Il1b	0.433337	-0.00151281
32	20	Il1b	0.435317	0.000102767
32	21	Il1b	0.433903	-0.00167599
32	22	Il1b	0.43458	-0.00136364
32	23	Il1b	0.437248	0.000938907
32	24	Il1b	0.441718	0.00504411
32	25	Il1b	0.447046	0.0100071
32	26	Il1b	0.457242	0.0198391
32	27	Il1b	0.476677	0.0389091
32	28	Il1b	0.514054	0.0759208
32	29	Il1b	0.585947	0.147449
32	30	Il1b	0.722164	0.283302
32	31	Il1b	0.970426	0.531199
32	32	Il1b	1.38371	0.944113
32	33	Il1b	2.0011	1.56115
32	34	Il1b	2.73357	2.29325
32	35	Il1b	3.34816	2.90747
32	36	Il1b	3.7573	3.31625
32	37	Il1b	4.04852	3.60711
32	38	Il1b	4.27119	3.82941
32	39	Il1b	4.43212	3.98997
32	40	Il1b	4.54681	4.10429
33	1	Il1b	0.435192	0.00352193
33	2	Il1b	0.427508	-0.00421405
33	3	Il1b	0.424318	-0.00745687
33	4	Il1b	0.43223	0.000403683
33	5	Il1b	0.434746	0.00286778
33	6	Il1b	0.436392	0.00446212
33	7	Il1b	0.433819	0.00183672
33	8	Il1b	0.431642	-0.000392271
33	9	Il1b	0.431313	-0.000772898
33	10	Il1b	0.433064	0.000925993
33	11	Il1b	0.43366	0.00146951
33	12	Il1b	0.433034	0.000791483
33	13	Il1b	0.432972	0.000678332
33	14	Il1b	0.431689	-0.000657459
33	15	Il1b	0.43076	-0.00163759
33	16	Il1b	0.431259	-0.00119049
33	17	Il1b	0.430601	-0.00190102
33	18	Il1b	0.43083	-0.00172357
33	19	Il1b	0.432474	-0.000132029
33	20	Il1b	0.433642	0.000984196
33	21	Il1b	0.432363	-0.000346916
33	22	Il1b	0.434553	0.00179129
33	23	Il1b	0.439335	0.0065209
33	24	Il1b	0.447017	0.0141512
33	25	Il1b	0.457518	0.0246006
33	26	Il1b	0.476318	0.0433485
33	27	Il1b	0.516299	0.0832773
33	28	Il1b	0.591827	0.158754
33	29	Il1b	0.730332	0.297207
33	30	Il1b	0.981793	0.548616
33	31	Il1b	1.41044	0.977213
33	32	Il1b	2.03846	1.60518
33	33	Il1b	2.76828	2.33495
33	34	Il1b	3.33964	2.90626
33	35	Il1b	3.74369	3.31025
33	36	Il1b	4.05429	3.6208
33	37	Il1b	4.27253	3.83899
33	38	Il1b	4.43832	4.00473
33	39	Il1b	4.54853	4.11488
33	40	Il1b	4.63822	4.20452
34	1	Il1b	0.455968	0.00268019
34	2	Il1b	0.450097	-0.00363968
34	3	Il1b	0.446435	-0.00775143
34	4	Il1b	0.454961	0.000325721
34	5	Il1b	0.457968	0.00288286
34	6	Il1b	0.46074	0.00520596
34	7	Il1b	0.459245	0.00326185
34	8	Il1b	0.456894	0.000461215
34	9	Il1b	0.456494	-0.000387902
34	10	Il1b	0.457748	0.000416681
34	11	Il1b	0.4592	0.00142005
34	12	Il1b	0.458388	0.000158197
34	13	Il1b	0.45809	-0.000589294
34	14	Il1b	0.45717	-0.00195822
34	15	Il1b	0.458169	-0.00140878
34	16	Il1b	0.458453	-0.00157363
34	17	Il1b	0.457608	-0.00286815
34	18	Il1b	0.458148	-0.0027776
34	19	Il1b	0.461927	0.000552496
34	20	Il1b	0.463467	0.00164288
34	21	Il1b	0.462352	7.86307e-05
34	22	Il1b	0.462898	0.000175976
34	23	Il1b	0.465904	0.00273249
34	24	Il1b	0.472192	0.00857074
34	25	Il1b	0.481434	0.0173643
34	26	Il1b	0.4989	0.0343807
34	27	Il1b	0.533294	0.0683259
34	28	Il1b	0.593582	0.128164
34	29	Il1b	0.710092	0.244225
34	30	Il1b	0.924648	0.458332
34	31	Il1b	1.29608	0.829317
34	32	Il1b	1.86974	1.40253
34	33	Il1b	2.59888	2.13121
34	34	Il1b	3.2412	2.77308
34	35	Il1b	3.68077	3.2122
34	36	Il1b	4.00543	3.53642
34	37	Il1b	4.24155	3.77208
34	38	Il1b	4.42591	3.956
34	39	Il1b	4.54553	4.07517
34	40	Il1b	4.63635	4.16554
35	1	Il1b	0.497291	0.00650769
35	2	Il1b	0.489296	-0.0017404
35	3	Il1b	0.483771	-0.00751854
35	4	Il1b	0.491686	0.000143211
35	5	Il1b	0.494902	0.0031069
35	6	Il1b	0.498477	0.00642812
35	7	Il1b	0.4957	0.00339859
35	8	Il1b	0.493183	0.000627535
35	9	Il1b	0.492749	-5.90868e-05
35	10	Il1b	0.493782	0.000720834
35	11	Il1b	0.493616	0.000301391
35	12	Il1b	0.492865	-0.000702358
35	13	Il1b	0.492563	-0.00125725
35	14	Il1b	0.491979	-0.00209533
35	15	Il1b	0.492735	-0.00159218
35	16	Il1b	0.493417	-0.00116268
35	17	Il1b	0.492944	-0.00188923
35	18	Il1b	0.492975	-0.00211139
35	19	Il1b	0.494415	-0.000924664
35	20	Il1b	0.495652	5.88069e-05
35	21	Il1b	0.494408	-0.0014382
35	22	Il1b	0.495727	-0.000371848
35	23	Il1b	0.497882	0.00152971
35	24	Il1b	0.501413	0.00480766
35	25	Il1b	0.506147	0.00928856
35	26	Il1b	0.51585	0.0187382
35	27	Il1b	0.535367	0.0380025
35	28	Il1b	0.570321	0.0727027
35	29	Il1b	0.637535	0.139664
35	30	Il1b	0.763171	0.265047
35	31	Il1b	0.997264	0.498887
35	32	Il1b	1.39364	0.895013
35	33	Il1b	2.00068	1.50179
35	34	Il1b	2.7412	2.24206
35	35	Il1b	3.39148	2.89209
35	36	Il1b	3.81588	3.31623
35	37	Il1b	4.12962	3.62972
35	38	Il1b	4.38316	3.88302
35	39	Il1b	4.55144	4.05104
35	40	Il1b	4.67648	4.17582
36	1	Il1b	0.469691	0.00683754
36	2	Il1b	0.46261	-0.000645085
36	3	Il1b	0.457338	-0.00631918
36	4	Il1b	0.463896	-0.000162329
36	5	Il1b	0.466477	0.00201624
36	6	Il1b	0.469306	0.00444438
36	7	Il1b	0.468226	0.00296216
36	8	Il1b	0.466023	0.000357249
36	9	Il1b	0.465883	-0.000184057
36	10	Il1b	0.467931	0.00146243
36	11	Il1b	0.468195	0.00132461
36	12	Il1b	0.467174	-9.84832e-05
36	13	Il1b	0.467529	-0.000145041
36	14	Il1b	0.467094	-0.000982284
36	15	Il1b	0.466973	-0.00150484
36	16	Il1b	0.46802	-0.000858795
36	17	Il1b	0.467731	-0.00154989
36	18	Il1b	0.467808	-0.00187423
36	19	Il1b	0.468023	-0.00206158
36	20	Il1b	0.469337	-0.00114886
36	21	Il1b	0.469299	-0.00158913
36	22	Il1b	0.471085	-0.000204433
36	23	Il1b	0.473516	0.00182444
36	24	Il1b	0.476385	0.00429162
36	25	Il1b	0.482041	0.00954648
36	26	Il1b	0.491931	0.0190343
36	27	Il1b	0.511122	0.0378237
36	28	Il1b	0.547788	0.0740878
36	29	Il1b	0.617357	0.143256
36	30	Il1b	0.746937	0.272433
36	31	Il1b	0.982342	0.507437
36	32	Il1b	1.37955	0.904246
36	33	Il1b	1.96732	1.49161
36	34	Il1b	2.64696	2.17085
36	35	Il1b	3.20003	2.72352
36	36	Il1b	3.56361	3.0867
36	37	Il1b	3.83415	3.35684
36	38	Il1b	4.04519	3.56748
36	39	Il1b	4.18465	3.70653
36	40	Il1b	4.28717	3.80865
37	1	Il1b	0.443081	0.00934897
37	2	Il1b	0.433668	-0.000129458
37	3	Il1b	0.427652	-0.00621218
37	4	Il1b	0.434481	0.000551083
37	5	Il1b	0.43673	0.00273406
37	6	Il1b	0.438123	0.00406055
37	7	Il1b	0.43657	0.00244075
37	8	Il1b	0.43419	-5.31653e-06
37	9	Il1b	0.433783	-0.000477815
37	10	Il1b	0.435424	0.00109705
37	11	Il1b	0.435123	0.000729572
37	12	Il1b	0.433969	-0.000490459
37	13	Il1b	0.433905	-0.000621154
37	14	Il1b	0.433446	-0.00114622
37	15	Il1b	0.434094	-0.000564316
37	16	Il1b	0.434512	-0.00021281
37	17	Il1b	0.432265	-0.00252584
37	18	Il1b	0.432113	-0.0027443
37	19	Il1b	0.434555	-0.000368326
37	20	Il1b	0.435865	0.000875312
37	21	Il1b	0.434683	-0.000372702
37	22	Il1b	0.434799	-0.000323302
37	23	Il1b	0.435715	0.000527154
37	24	Il1b	0.438303	0.00304922
37	25	Il1b	0.443757	0.00843649
37	26	Il1b	0.4494	0.0140131
37	27	Il1b	0.462803	0.0273499
37	28	Il1b	0.487851	0.0523319
37	29	Il1b	0.535492	0.0999068
37	30	Il1b	0.627484	0.191833
37	31	Il1b	0.798895	0.363177
37	32	Il1b	1.10159	0.665802
37	33	Il1b	1.58963	1.15378
37	34	Il1b	2.2516	1.81568
37	35	Il1b	2.92628	2.49029
37	36	Il1b	3.39461	2.95856
37	37	Il1b	3.72529	3.28917
37	38	Il1b	3.99539	3.55921
37	39	Il1b	4.17808	3.74183
37	40	Il1b	4.30809	3.87178
38	1	Il1b	0.536066	0.0115582
38	2	Il1b	0.526183	0.00149342
38	3	Il1b	0.518973	-0.00589761
38	4	Il1b	0.524954	-9.83722e-05
38	5	Il1b	0.527418	0.00218473
38	6	Il1b	0.529943	0.00452827
38	7	Il1b	0.527855	0.00225835
38	8	Il1b	0.525717	-6.08648e-05
38	9	Il1b	0.525954	-5.30929e-06
38	10	Il1b	0.527292	0.00115073
38	11	Il1b	0.52703	0.000707272
38	12	Il1b	0.527962	0.00145764
38	13	Il1b	0.527689	0.00100387
38	14	Il1b	0.526284	-0.00058262
38	15	Il1b	0.525826	-0.00122283
38	16	Il1b	0.525231	-0.00199935
38	17	Il1b	0.523894	-0.0035179
38	18	Il1b	0.523892	-0.00370094
38	19	Il1b	0.525944	-0.00183054
38	20	Il1b	0.528209	0.000252823
38	21	Il1b	0.527245	-0.000892894
38	22	Il1b	0.528453	0.00013392
38	23	Il1b	0.530331	0.00183087
38	24	Il1b	0.532983	0.00430077
38	25	Il1b	0.540753	0.0118899
38	26	Il1b	0.553216	0.0241714
38	27	Il1b	0.576225	0.0469982
38	28	Il1b	0.61952	0.0901118
38	29	Il1b	0.703534	0.173945
38	30	Il1b	0.858534	0.328763
38	31	Il1b	1.1363	0.606343
38	32	Il1b	1.59409	1.06396
38	33	Il1b	2.24504	1.71472
38	34	Il1b	2.94932	2.41883
38	35	Il1b	3.48231	2.95163
38	36	Il1b	3.84123	3.31037
38	37	Il1b	4.11758	3.58654
38	38	Il1b	4.33917	3.80794
38	39	Il1b	4.48603	3.95463
38	40	Il1b	4.58723	4.05564
39	1	Il1b	0.453511	0.00527712
39	2	Il1b	0.446141	-0.00250552
39	3	Il1b	0.441533	-0.00752577
39	4	Il1b	0.449743	0.000271649
39	5	Il1b	0.452505	0.00262043
39	6	Il1b	0.454753	0.00445587
39	7	Il1b	0.453884	0.00317405
39	8	Il1b	0.451523	0.000400943
39	9	Il1b	0.45087	-0.000664666
39	10	Il1b	0.452256	0.000307847
39	11	Il1b	0.453537	0.00117656
39	12	Il1b	0.453593	0.000819439
39	13	Il1b	0.453286	9.96859e-05
39	14	Il1b	0.452852	-0.000746518
39	15	Il1b	0.452897	-0.00111407
39	16	Il1b	0.453292	-0.00113233
39	17	Il1b	0.452534	-0.00230261
39	18	Il1b	0.45279	-0.00245907
39	19	Il1b	0.455303	-0.000358359
39	20	Il1b	0.456076	1.86495e-06
39	21	Il1b	0.454933	-0.00155405
39	22	Il1b	0.457916	0.00101604
39	23	Il1b	0.460826	0.00351306
39	24	Il1b	0.467198	0.00947231
39	25	Il1b	0.477748	0.0196106
39	26	Il1b	0.499085	0.0405341
39	27	Il1b	0.538747	0.0797835
39	28	Il1b	0.613418	0.154042
39	29	Il1b	0.753961	0.294172
39	30	Il1b	1.00521	0.54501
39	31	Il1b	1.43372	0.973102
39	32	Il1b	2.05969	1.59866
39	33	Il1b	2.77844	2.317
39	34	Il1b	3.33109	2.86924
39	35	Il1b	3.71192	3.24965
39	36	Il1b	3.99977	3.53709
39	37	Il1b	4.20457	3.74148
39	38	Il1b	4.3699	3.9064
39	39	Il1b	4.47523	4.01132
39	40	Il1b	4.55795	4.09362
40	1	Il1b	0.448953	0.00376921
40	2	Il1b	0.443381	-0.00208655
40	3	Il1b	0.439617	-0.00613345
40	4	Il1b	0.445752	-0.00028133
40	5	Il1b	0.448125	0.00180884
40	6	Il1b	0.450664	0.00406474
40	7	Il1b	0.448934	0.00205128
40	8	Il1b	0.447783	0.00061703
40	9	Il1b	0.448189	0.000739681
40	10	Il1b	0.44876	0.00102774
40	11	Il1b	0.449191	0.0011756
40	12	Il1b	0.447733	-0.000565468
40	13	Il1b	0.447902	-0.000679805
40	14	Il1b	0.44813	-0.000734358
40	15	Il1b	0.448884	-0.000263705
40	16	Il1b	0.44832	-0.0011104
40	17	Il1b	0.446944	-0.00276963
40	18	Il1b	0.447209	-0.00278762
40	19	Il1b	0.450195	-8.48324e-05
40	20	Il1b	0.451841	0.0012781
40	21	Il1b	0.451225	0.000378474
40	22	Il1b	0.453398	0.00226912
40	23	Il1b	0.458082	0.00666918
40	24	Il1b	0.46822	0.0165243
40	25	Il1b	0.48419	0.0322109
40	26	Il1b	0.515937	0.0636756
40	27	Il1b	0.574788	0.122243
40	28	Il1b	0.683775	0.230947
40	29	Il1b	0.885456	0.432344
40	30	Il1b	1.2366	0.783204
40	31	Il1b	1.78928	1.3356
40	32	Il1b	2.49727	2.04331
40	33	Il1b	3.15449	2.70025
40	34	Il1b	3.59031	3.13578
40	35	Il1b	3.93041	3.4756
40	36	Il1b	4.17429	3.7192
40	37	Il1b	4.34632	3.89095
40	38	Il1b	4.48674	4.03108
40	39	Il1b	4.57303	4.11709
40	40	Il1b	4.64161	4.18538
41	1	Il1b	0.434156	0.00194487
41	2	Il1b	0.428464	-0.00402003
41	3	Il1b	0.424772	-0.00798496
41	4	Il1b	0.432579	-0.00045033
41	5	Il1b	0.435527	0.00222485
41	6	Il1b	0.438482	0.00490683
41	7	Il1b	0.43586	0.00201183
41	8	Il1b	0.433782	-0.000338848
41	9	Il1b	0.433362	-0.00103106
41	10	Il1b	0.435613	0.000947073
41	11	Il1b	0.436327	0.0013886
41	12	Il1b	0.435914	0.000702942
41	13	Il1b	0.436823	0.00133875
41	14	Il1b	0.436538	0.000781005
41	15	Il1b	0.435676	-0.000353207
41	16	Il1b	0.435385	-0.000916674
41	17	Il1b	0.435377	-0.00119714
41	18	Il1b	0.435571	-0.00127647
41	19	Il1b	0.437022	-9.8138e-05
41	20	Il1b	0.437799	0.000406659
41	21	Il1b	0.436299	-0.00136613
41	22	Il1b	0.437647	-0.000291391
41	23	Il1b	0.438806	0.0005958
41	24	Il1b	0.443151	0.00466776
41	25	Il1b	0.450451	0.0116952
41	26	Il1b	0.462625	0.023596
41	27	Il1b	0.483881	0.0445795
41	28	Il1b	0.526376	0.0868021
41	29	Il1b	0.606759	0.166912
41	30	Il1b	0.756908	0.316789
41	31	Il1b	1.02858	0.588188
41	32	Il1b	1.47533	1.03466
41	33	Il1b	2.11637	1.67543
41	34	Il1b	2.81617	2.37496
41	35	Il1b	3.34861	2.90712
41	36	Il1b	3.70087	3.25911
41	37	Il1b	3.97278	3.53075
41	38	Il1b	4.18268	3.74038
41	39	Il1b	4.32318	3.88061
41	40	Il1b	4.43643	3.99359
42	1	Il1b	0.438088	-0.00338402
42	2	Il1b	0.433593	-0.00813323
42	3	Il1b	0.431446	-0.0105344
42	4	Il1b	0.441358	-0.000876764
42	5	Il1b	0.444446	0.00195773
42	6	Il1b	0.446263	0.00351993
42	7	Il1b	0.445854	0.00285718
42	8	Il1b	0.444688	0.00143719
42	9	Il1b	0.445009	0.00150441
42	10	Il1b	0.445425	0.00166594
42	11	Il1b	0.447124	0.00311027
42	12	Il1b	0.445373	0.00110552
42	13	Il1b	0.443821	-0.000700085
42	14	Il1b	0.443142	-0.00163362
42	15	Il1b	0.444432	-0.000597844
42	16	Il1b	0.446117	0.0008329
42	17	Il1b	0.445607	6.92105e-05
42	18	Il1b	0.445534	-0.000258591
42	19	Il1b	0.446634	0.000588118
42	20	Il1b	0.446101	-0.000199354
42	21	Il1b	0.443733	-0.00282146
42	22	Il1b	0.445024	-0.00178494
42	23	Il1b	0.447822	0.000758655
42	24	Il1b	0.454085	0.00676847
42	25	Il1b	0.459245	0.0116738
42	26	Il1b	0.46959	0.0217643
42	27	Il1b	0.492356	0.0442769
42	28	Il1b	0.530457	0.0821238
42	29	Il1b	0.60597	0.157382
42	30	Il1b	0.750816	0.301974
42	31	Il1b	1.01177	0.562674
42	32	Il1b	1.44847	0.999115
42	33	Il1b	2.08472	1.63511
42	34	Il1b	2.80387	2.35401
42	35	Il1b	3.37293	2.92282
42	36	Il1b	3.75799	3.30762
42	37	Il1b	4.0502	3.59958
42	38	Il1b	4.27426	3.82338
42	39	Il1b	4.41998	3.96886
42	40	Il1b	4.52905	4.07767
43	1	Il1b	0.431881	0.00172499
43	2	Il1b	0.426927	-0.00361828
43	3	Il1b	0.423121	-0.00781311
43	4	Il1b	0.432149	0.000825886
43	5	Il1b	0.435207	0.00349521
43	6	Il1b	0.436798	0.00469758
43	7	Il1b	0.43476	0.00227026
43	8	Il1b	0.432373	-0.000504914
43	9	Il1b	0.432048	-0.00121899
43	10	Il1b	0.433622	-3.3787e-05
43	11	Il1b	0.434575	0.000529885
43	12	Il1b	0.435361	0.000927588
43	13	Il1b	0.435908	0.00108544
43	14	Il1b	0.434866	-0.000345705
43	15	Il1b	0.434508	-0.00109184
43	16	Il1b	0.434387	-0.00160171
43	17	Il1b	0.43523	-0.00114786
43	18	Il1b	0.435678	-0.00108934
43	19	Il1b	0.436096	-0.00105946
43	20	Il1b	0.437613	6.81056e-05
43	21	Il1b	0.43717	-0.00076309
43	22	Il1b	0.43841	8.75781e-05
43	23	Il1b	0.441394	0.00268228
43	24	Il1b	0.447217	0.00811678
43	25	Il1b	0.46009	0.0206013
43	26	Il1b	0.479916	0.0400379
43	27	Il1b	0.520513	0.0802462
43	28	Il1b	0.59593	0.155274
43	29	Il1b	0.735606	0.294562
43	30	Il1b	0.987782	0.546349
43	31	Il1b	1.41276	0.970934
43	32	Il1b	2.03917	1.59696
43	33	Il1b	2.75775	2.31515
43	34	Il1b	3.31209	2.8691
43	35	Il1b	3.70614	3.26277
43	36	Il1b	4.00635	3.56259
43	37	Il1b	4.22081	3.77665
43	38	Il1b	4.39653	3.95198
43	39	Il1b	4.5063	4.06136
43	40	Il1b	4.59478	4.14945
44	1	Il1b	0.431387	0.00275769
44	2	Il1b	0.426671	-0.0020652
44	3	Il1b	0.423751	-0.0050914
44	4	Il1b	0.428731	-0.000218732
44	5	Il1b	0.430779	0.00172246
44	6	Il1b	0.433188	0.00402503
44	7	Il1b	0.431025	0.0017545
44	8	Il1b	0.429422	4.53826e-05
44	9	Il1b	0.42994	0.000455688
44	10	Il1b	0.430276	0.000685093
44	11	Il1b	0.429198	-0.000499235
44	12	Il1b	0.428814	-0.000989884
44	13	Il1b	0.429479	-0.000432087
44	14	Il1b	0.429406	-0.000611868
44	15	Il1b	0.429659	-0.000465462
44	16	Il1b	0.430909	0.000677831
44	17	Il1b	0.429775	-0.000563627
44	18	Il1b	0.429565	-0.000880261
44	19	Il1b	0.430556	3.63333e-06
44	20	Il1b	0.430292	-0.000366435
44	21	Il1b	0.429141	-0.00162488
44	22	Il1b	0.431192	0.00031923
44	23	Il1b	0.433034	0.00205502
44	24	Il1b	0.436581	0.00549456
44	25	Il1b	0.444383	0.0131898
44	26	Il1b	0.455276	0.023976
44	27	Il1b	0.480201	0.048794
44	28	Il1b	0.525114	0.0936007
44	29	Il1b	0.612039	0.180418
44	30	Il1b	0.772468	0.340741
44	31	Il1b	1.06044	0.628602
44	32	Il1b	1.53322	1.10128
44	33	Il1b	2.19842	1.76638
44	34	Il1b	2.91694	2.48479
44	35	Il1b	3.46027	3.02801
44	36	Il1b	3.82474	3.39237
44	37	Il1b	4.10152	3.66904
44	38	Il1b	4.32634	3.89376
44	39	Il1b	4.46478	4.03209
44	40	Il1b	4.55953	4.12674
45	1	Il1b	0.466784	0.00438973
45	2	Il1b	0.459711	-0.00288386
45	3	Il1b	0.455008	-0.00778781
45	4	Il1b	0.461258	-0.00173797
45	5	Il1b	0.463799	0.000602518
45	6	Il1b	0.467973	0.00457599
45	7	Il1b	0.467914	0.00431614
45	8	Il1b	0.465772	0.00197415
45	9	Il1b	0.465051	0.00105218
45	10	Il1b	0.464618	0.000418573
45	11	Il1b	0.465589	0.00118931
45	12	Il1b	0.465423	0.00082256
45	13	Il1b	0.464531	-0.000269911
45	14	Il1b	0.463666	-0.00133535
45	15	Il1b	0.46431	-0.000891899
45	16	Il1b	0.463962	-0.00143976
45	17	Il1b	0.464378	-0.00122469
45	18	Il1b	0.46592	0.00011671
45	19	Il1b	0.466144	0.000140366
45	20	Il1b	0.465768	-0.000436375
45	21	Il1b	0.465183	-0.00122123
45	22	Il1b	0.466468	-0.000136518
45	23	Il1b	0.468078	0.00127301
45	24	Il1b	0.474172	0.00716572
45	25	Il1b	0.484997	0.0177908
45	26	Il1b	0.501986	0.0345796
45	27	Il1b	0.535313	0.067706
45	28	Il1b	0.597453	0.129645
45	29	Il1b	0.713715	0.245707
45	30	Il1b	0.929708	0.461499
45	31	Il1b	1.30643	0.838021
45	32	Il1b	1.88227	1.41366
45	33	Il1b	2.6221	2.15329
45	34	Il1b	3.28403	2.81502
45	35	Il1b	3.74058	3.27137
45	36	Il1b	4.06665	3.59724
45	37	Il1b	4.31518	3.84557
45	38	Il1b	4.5078	4.03799
45	39	Il1b	4.63562	4.16561
45	40	Il1b	4.7373	4.26709
46	1	Il1b	0.468798	0.00543674
46	2	Il1b	0.460985	-0.00271978
46	3	Il1b	0.456819	-0.00722982
46	4	Il1b	0.464798	0.000405134
46	5	Il1b	0.467324	0.00258772
46	6	Il1b	0.469089	0.00400805
46	7	Il1b	0.468191	0.00276605
46	8	Il1b	0.466378	0.000609779
46	9	Il1b	0.466645	0.000532455
46	10	Il1b	0.467178	0.000721683
46	11	Il1b	0.46729	0.000489357
46	12	Il1b	0.46672	-0.000423595
46	13	Il1b	0.467065	-0.000423403
46	14	Il1b	0.466379	-0.00145255
46	15	Il1b	0.465798	-0.00237775
46	16	Il1b	0.4683	-0.000219725
46	17	Il1b	0.468451	-0.000412831
46	18	Il1b	0.468044	-0.0011636
46	19	Il1b	0.468696	-0.000855787
46	20	Il1b	0.470613	0.000717521
46	21	Il1b	0.46942	-0.000818776
46	22	Il1b	0.470384	-0.000199322
46	23	Il1b	0.473666	0.00273941
46	24	Il1b	0.47809	0.00681906
46	25	Il1b	0.486251	0.0146364
46	26	Il1b	0.499831	0.0278723
46	27	Il1b	0.529533	0.0572306
46	28	Il1b	0.581702	0.109055
46	29	Il1b	0.679816	0.206825
46	30	Il1b	0.864206	0.390871
46	31	Il1b	1.19154	0.71786
46	32	Il1b	1.71911	1.24509
46	33	Il1b	2.42519	1.95082
46	34	Il1b	3.12438	2.64967
46	35	Il1b	3.61853	3.14348
46	36	Il1b	3.97222	3.49682
46	37	Il1b	4.23862	3.76288
46	38	Il1b	4.44568	3.9696
46	39	Il1b	4.57858	4.10215
46	40	Il1b	4.67823	4.20146
47	1	Il1b	0.430818	0.00717565
47	2	Il1b	0.423317	-0.000450241
47	3	Il1b	0.419031	-0.00486133
47	4	Il1b	0.424224	0.00020594
47	5	Il1b	0.426142	0.00199966
47	6	Il1b	0.42807	0.00380233
47	7	Il1b	0.426526	0.00213314
47	8	Il1b	0.424579	6.04921e-05
47	9	Il1b	0.424322	-0.000320847
47	10	Il1b	0.425835	0.00106646
47	11	Il1b	0.425579	0.000685929
47	12	Il1b	0.425604	0.000585537
47	13	Il1b	0.424903	-0.000239946
47	14	Il1b	0.424117	-0.00115102
47	15	Il1b	0.42305	-0.0023437
47	16	Il1b	0.423462	-0.00205684
47	17	Il1b	0.423984	-0.0016595
47	18	Il1b	0.424343	-0.00142584
47	19	Il1b	0.425848	-4.56234e-05
47	20	Il1b	0.426308	0.00028889
47	21	Il1b	0.425664	-0.000479432
47	22	Il1b	0.426331	6.23262e-05
47	23	Il1b	0.42689	0.000496379
47	24	Il1b	0.429716	0.00319699
47	25	Il1b	0.434992	0.00834744
47	26	Il1b	0.444794	0.0180244
47	27	Il1b	0.462756	0.035862
47	28	Il1b	0.494818	0.0677985
47	29	Il1b	0.557969	0.130825
47	30	Il1b	0.679069	0.251799
47	31	Il1b	0.89779	0.470395
47	32	Il1b	1.27004	0.842524
47	33	Il1b	1.83889	1.41124
47	34	Il1b	2.53157	2.1038
47	35	Il1b	3.12894	2.70105
47	36	Il1b	3.52049	3.09247
47	37	Il1b	3.80779	3.37965
47	38	Il1b	4.04715	3.61888
47	39	Il1b	4.20591	3.77752
47	40	Il1b	4.31953	3.89101
48	1	Il1b	0.427267	0.00605647
48	2	Il1b	0.420864	-0.000758139
48	3	Il1b	0.416037	-0.00599775
48	4	Il1b	0.420791	-0.0016558
48	5	Il1b	0.423336	0.000476611
48	6	Il1b	0.427853	0.00458173
48	7	Il1b	0.426725	0.00304189
48	8	Il1b	0.42497	0.000874035
48	9	Il1b	0.425395	0.000887469
48	10	Il1b	0.426127	0.00120662
48	11	Il1b	0.426678	0.00134549
48	12	Il1b	0.426777	0.00103321
48	13	Il1b	0.426383	0.000226218
48	14	Il1b	0.42551	-0.00105839
48	15	Il1b	0.42618	-0.000800873
48	16	Il1b	0.42622	-0.00117257
48	17	Il1b	0.42604	-0.00176559
48	18	Il1b	0.426267	-0.00195049
48	19	Il1b	0.428023	-0.000606946
48	20	Il1b	0.428895	-0.000146656
48	21	Il1b	0.427969	-0.00148485
48	22	Il1b	0.428795	-0.00107084
48	23	Il1b	0.430993	0.000714372
48	24	Il1b	0.434013	0.00332311
48	25	Il1b	0.440054	0.00895109
48	26	Il1b	0.449094	0.0175789
48	27	Il1b	0.468655	0.0367286
48	28	Il1b	0.503304	0.0709646
48	29	Il1b	0.569316	0.136565
48	30	Il1b	0.693898	0.260735
48	31	Il1b	0.922565	0.48899
48	32	Il1b	1.30693	0.872943
48	33	Il1b	1.88473	1.45033
48	34	Il1b	2.58145	2.14664
48	35	Il1b	3.1779	2.74268
48	36	Il1b	3.56486	3.12923
48	37	Il1b	3.84727	3.41123
48	38	Il1b	4.07547	3.63901
48	39	Il1b	4.22612	3.78924
48	40	Il1b	4.3382	3.90091
49	1	IL6	0.399082	0.00722605
49	2	IL6	0.391755	-0.000584096
49	3	IL6	0.386547	-0.0062747
49	4	IL6	0.393282	-2.23446e-05
49	5	IL6	0.395578	0.00179077
49	6	IL6	0.397545	0.00327547
49	7	IL6	0.397428	0.00267558
49	8	IL6	0.395822	0.000587217
49	9	IL6	0.39572	2.70751e-06
49	10	IL6	0.39743	0.00122926
49	11	IL6	0.397788	0.00110486
49	12	IL6	0.397974	0.000807888
49	13	IL6	0.398229	0.000580351
49	14	IL6	0.397951	-0.000180082
49	15	IL6	0.399028	0.000414717
49	16	IL6	0.398988	-0.00010831
49	17	IL6	0.397797	-0.00178168
49	18	IL6	0.398373	-0.00168872
49	19	IL6	0.399579	-0.000965236
49	20	IL6	0.400978	-4.89595e-05
49	21	IL6	0.400209	-0.00130107
49	22	IL6	0.400223	-0.00176932
49	23	IL6	0.400287	-0.00218786
49	24	IL6	0.401959	-0.000998477
49	25	IL6	0.402754	-0.000686324
49	26	IL6	0.403276	-0.000646981
49	27	IL6	0.404303	-0.000102757
49	28	IL6	0.406921	0.0020322
49	29	IL6	0.409633	0.0042618
49	30	IL6	0.416439	0.0105853
49	31	IL6	0.431628	0.0252916
49	32	IL6	0.459969	0.0531498
49	33	IL6	0.51387	0.106569
49	34	IL6	0.614682	0.206898
49	35	IL6	0.804881	0.396613
49	36	IL6	1.13149	0.722736
[truncated: 1,884 more rows]

## Sheet: Multicomponent Data
Block Type	96-Well Block (0.2mL)
Calibration Background is expired	No
Calibration Background performed on	11-24-2020
Calibration Normalization FAM-ROX is expired	No
Calibration Normalization FAM-ROX performed on	11-24-2020
Calibration Normalization VIC-ROX is expired	No
Calibration Normalization VIC-ROX performed on	11-24-2020
Calibration Pure Dye CY3 is expired	Yes
Calibration Pure Dye CY3 performed on	03-26-2020
Calibration Pure Dye CY5 is expired	Yes
Calibration Pure Dye CY5 performed on	03-26-2020
Calibration Pure Dye FAM is expired	No
Calibration Pure Dye FAM performed on	11-24-2020
Calibration Pure Dye NED is expired	No
Calibration Pure Dye NED performed on	09-15-2020
Calibration Pure Dye ROX is expired	No
Calibration Pure Dye ROX performed on	11-24-2020
Calibration Pure Dye SYBR is expired	No
Calibration Pure Dye SYBR performed on	11-24-2020
Calibration Pure Dye TAMRA is expired	No
Calibration Pure Dye TAMRA performed on	11-24-2020
Calibration Pure Dye VIC is expired	No
Calibration Pure Dye VIC performed on	11-24-2020
Calibration ROI is expired	No
Calibration ROI performed on	11-24-2020
Calibration Uniformity is expired	No
Calibration Uniformity performed on	11-24-2020
Chemistry	SYBR_GREEN
Date Created	2021-06-21 15:02:58 PM EDT
Experiment Barcode
Experiment Comment
Experiment File Name	P:\ABI-2\Sapieha\Roberto\CNV B6\Choroid\2021-06-21 adipoq-cre and adipoq-cre-prdm16 choro Sham and CNV 7 days Il1b and Il6 n4-6.eds
Experiment Name	2021-06-21 adipoq-cre and adipoq-cre-prdm16 choro Sham and CNV 7 days Il1b and Il6 n4-6
Experiment Run End Time	2021-06-21 17:54:21 PM EDT
Experiment Type	Comparative Cт (ΔΔCт)
Instrument Name	278870006
Instrument Serial Number	278870006
Instrument Type	QuantStudio(TM) 7 Flex System
Passive Reference	ROX
Quantification Cycle Method	Ct
Signal Smoothing On	true
Stage/ Cycle where Analysis is performed	Stage 2, Step 2
User Name
Well	Well Position	Cycle	ROX	SYBR
1	A1	1	1.37422e+06	730891
2	A2	1	1.28628e+06	596336
3	A3	1	1.22359e+06	571578
4	A4	1	1.25049e+06	589026
5	A5	1	1.18085e+06	548747
6	A6	1	1.1711e+06	519570
7	A7	1	1.12874e+06	434877
8	A8	1	1.14183e+06	569672
9	A9	1	1.06182e+06	455610
10	A10	1	1.04337e+06	460410
11	A11	1	959669	429834
12	A12	1	1.39713e+06	797091
13	B1	1	1.33638e+06	673432
14	B2	1	1.3705e+06	755165
15	B3	1	1308762	575817
16	B4	1	1.26283e+06	574035
17	B5	1	1.22049e+06	545948
18	B6	1	1.20755e+06	526632
19	B7	1	1.18216e+06	463590
20	B8	1	1.13369e+06	488629
21	B9	1	1.12454e+06	494762
22	B10	1	1.0598e+06	448439
23	B11	1	1.34385e+06	638868
24	B12	1	2.1446e+06	1.1783e+06
25	C1	1	1.42024e+06	734156
26	C2	1	1.42269e+06	684614
27	C3	1	1.37213e+06	616446
28	C4	1	1401869	604708
29	C5	1	1.35553e+06	619693
30	C6	1	1.21198e+06	525268
31	C7	1	1.21621e+06	526095
32	C8	1	1.1721e+06	508236
33	C9	1	1.07665e+06	468550
34	C10	1	1.19833e+06	546401
35	C11	1	1.51473e+06	753261
36	C12	1	1.4503e+06	681193
37	D1	1	979635	434057
38	D2	1	1.25874e+06	674768
39	D3	1	1.3793e+06	625526
40	D4	1	1.43195e+06	642880
41	D5	1	1.42762e+06	619808
42	D6	1	1.26926e+06	556046
43	D7	1	1.22263e+06	528030
44	D8	1	1.18507e+06	511224
45	D9	1	1.29033e+06	602304
46	D10	1	1.31293e+06	615499
47	D11	1	1.16226e+06	500721
48	D12	1	946125	404248
49	E1	1	1.15828e+06	462249
50	E2	1	1.22823e+06	518759
51	E3	1	1.2273e+06	511600
52	E4	1	1.36537e+06	559273
53	E5	1	1.30761e+06	532575
54	E6	1	1.30441e+06	520259
55	E7	1	1399956	565427
56	E8	1	1.59524e+06	618993
57	E9	1	1.44362e+06	590384
58	E10	1	1.34631e+06	580878
59	E11	1	1.1912e+06	513558
60	E12	1	818380	283149
61	F1	1	1.31281e+06	579523
62	F2	1	1.39894e+06	627863
63	F3	1	1220973	498192
64	F4	1	1149674	479131
65	F5	1	1.20446e+06	499418
66	F6	1	1.32337e+06	531516
67	F7	1	1323842	574857
68	F8	1	1.41898e+06	540196
69	F9	1	1.41185e+06	550885
70	F10	1	1.31085e+06	565044
71	F11	1	1.35231e+06	706043
72	F12	1	1253704	588601
73	G1	1	1.68155e+06	788420
74	G2	1	1.21211e+06	472676
75	G3	1	1.11365e+06	397628
76	G4	1
77	G5	1
78	G6	1
79	G7	1
80	G8	1
81	G9	1
82	G10	1
83	G11	1
84	G12	1
85	H1	1
86	H2	1
87	H3	1
88	H4	1
89	H5	1
90	H6	1
91	H7	1
92	H8	1
93	H9	1
94	H10	1
95	H11	1
96	H12	1
1	A1	2	1396478	732168
2	A2	2	1.30404e+06	597912
3	A3	2	1.23781e+06	571357
4	A4	2	1.26277e+06	586611
5	A5	2	1.19214e+06	550441
6	A6	2	1.1805e+06	514773
7	A7	2	1.13966e+06	432016
8	A8	2	1.1515e+06	569057
9	A9	2	1.07097e+06	453728
10	A10	2	1.05438e+06	456666
11	A11	2	967362	426580
12	A12	2	1.43952e+06	833473
13	B1	2	1355161	670815
14	B2	2	1.38421e+06	750772
15	B3	2	1.32145e+06	575076
16	B4	2	1.27232e+06	568410
17	B5	2	1.22844e+06	541673
18	B6	2	1.22033e+06	520597
19	B7	2	1.18988e+06	459583
20	B8	2	1141260	483345
21	B9	2	1.13373e+06	491938
22	B10	2	1.07133e+06	448108
23	B11	2	1.35749e+06	636110
24	B12	2	2.1727e+06	1.17308e+06
25	C1	2	1.43446e+06	730010
26	C2	2	1.43712e+06	680979
27	C3	2	1.38509e+06	613608
28	C4	2	1411844	599712
29	C5	2	1.36407e+06	614835
30	C6	2	1.22103e+06	521957
31	C7	2	1224541	522746
32	C8	2	1.18245e+06	506421
33	C9	2	1084963	463831
34	C10	2	1.20741e+06	543452
35	C11	2	1.52611e+06	746720
36	C12	2	1.46661e+06	678471
37	D1	2	988971	428885
38	D2	2	1.26878e+06	667609
39	D3	2	1.39037e+06	620300
40	D4	2	1.44023e+06	638570
41	D5	2	1.43507e+06	614877
42	D6	2	1.2794e+06	554737
43	D7	2	1.23043e+06	525301
44	D8	2	1.19291e+06	508982
45	D9	2	1.30194e+06	598516
46	D10	2	1.32081e+06	608872
47	D11	2	1.16959e+06	495107
48	D12	2	953762	401404
49	E1	2	1.1708e+06	458665
50	E2	2	1.24682e+06	514480
51	E3	2	1239846	507901
52	E4	2	1.37584e+06	555982
53	E5	2	1.31739e+06	529005
54	E6	2	1.31286e+06	514977
55	E7	2	1.41072e+06	560961
56	E8	2	1.60428e+06	614297
57	E9	2	1.45466e+06	584474
58	E10	2	1355613	574991
59	E11	2	1.19919e+06	511763
60	E12	2	824021	282809
61	F1	2	1.32663e+06	577877
62	F2	2	1.41333e+06	622522
63	F3	2	1.23464e+06	497815
64	F4	2	1.16065e+06	476781
65	F5	2	1.21622e+06	497706
66	F6	2	1.33418e+06	531031
67	F7	2	1.33583e+06	571783
68	F8	2	1.43049e+06	536472
69	F9	2	1.43441e+06	553497
70	F10	2	1.3216e+06	561149
71	F11	2	1.36792e+06	698386
72	F12	2	1.26366e+06	584919
73	G1	2	1.69987e+06	784105
74	G2	2	1.22747e+06	472487
75	G3	2	1126282	396161
76	G4	2
77	G5	2
78	G6	2
79	G7	2
80	G8	2
81	G9	2
82	G10	2
83	G11	2
84	G12	2
85	H1	2
86	H2	2
87	H3	2
88	H4	2
89	H5	2
90	H6	2
91	H7	2
92	H8	2
93	H9	2
94	H10	2
95	H11	2
96	H12	2
1	A1	3	1.43456e+06	738883
2	A2	3	1335598	603270
3	A3	3	1.26458e+06	575997
4	A4	3	1.28426e+06	589154
5	A5	3	1.21276e+06	554375
6	A6	3	1.1967e+06	515577
7	A7	3	1.15735e+06	434210
8	A8	3	1.1674e+06	572026
9	A9	3	1086003	455794
10	A10	3	1.07053e+06	457606
11	A11	3	982484	427378
12	A12	3	1.4924e+06	858992
13	B1	3	1.38744e+06	674325
14	B2	3	1407668	752220
15	B3	3	1.3447e+06	578948
16	B4	3	1288560	569482
17	B5	3	1.23957e+06	542776
18	B6	3	1.23773e+06	521062
19	B7	3	1.20163e+06	460457
20	B8	3	1.15453e+06	483744
21	B9	3	1.1472e+06	493849
22	B10	3	1.08517e+06	451026
23	B11	3	1.38144e+06	639198
24	B12	3	2.21995e+06	1.17762e+06
25	C1	3	1.45682e+06	733024
26	C2	3	1462872	683689
27	C3	3	1.40638e+06	615435
28	C4	3	1.42779e+06	601225
29	C5	3	1.37988e+06	616119
30	C6	3	1.23683e+06	524121
31	C7	3	1.2426e+06	524149
32	C8	3	1.19478e+06	507543
33	C9	3	1095161	464696
34	C10	3	1.22208e+06	545580
35	C11	3	1.54718e+06	748480
36	C12	3	1.49083e+06	681813
37	D1	3	1.00372e+06	429244
38	D2	3	1287180	668012
39	D3	3	1.40873e+06	622000
40	D4	3	1.45641e+06	640262
41	D5	3	1.45148e+06	616548
42	D6	3	1.29463e+06	558564
43	D7	3	1.24758e+06	527877
44	D8	3	1.2041e+06	510238
45	D9	3	1.31982e+06	600530
46	D10	3	1.334e+06	609398
47	D11	3	1.18113e+06	494930
48	D12	3	966606	402144
49	E1	3	1191210	460458
50	E2	3	1.26532e+06	515875
51	E3	3	1.26197e+06	509576
52	E4	3	1.39798e+06	558054
53	E5	3	1.33166e+06	531450
54	E6	3	1328857	516649
55	E7	3	1.42955e+06	562603
56	E8	3	1.6154e+06	615428
57	E9	3	1.47483e+06	585183
58	E10	3	1.37232e+06	576595
59	E11	3	1.21179e+06	514142
60	E12	3	832577	284676
61	F1	3	1351827	580545
62	F2	3	1.44161e+06	625733
63	F3	3	1.25937e+06	500986
64	F4	3	1.17813e+06	478612
65	F5	3	1235461	500278
66	F6	3	1.35439e+06	534358
67	F7	3	1.35743e+06	574137
68	F8	3	1450461	537999
69	F9	3	1.45548e+06	558373
70	F10	3	1.33974e+06	562221
71	F11	3	1.38602e+06	699402
72	F12	3	1280655	586957
73	G1	3	1.73355e+06	787036
74	G2	3	1.2565e+06	476132
75	G3	3	1.14789e+06	397954
76	G4	3
77	G5	3
78	G6	3
79	G7	3
80	G8	3
81	G9	3
82	G10	3
83	G11	3
84	G12	3
85	H1	3
86	H2	3
87	H3	3
88	H4	3
89	H5	3
90	H6	3
91	H7	3
92	H8	3
93	H9	3
94	H10	3
95	H11	3
96	H12	3
1	A1	4	1.46173e+06	763981
2	A2	4	1.3608e+06	622358
3	A3	4	1.28693e+06	595099
4	A4	4	1.29824e+06	604100
5	A5	4	1.22698e+06	567510
6	A6	4	1.20708e+06	528191
7	A7	4	1.17151e+06	448624
8	A8	4	1.17979e+06	585160
9	A9	4	1.09898e+06	467775
10	A10	4	1.08275e+06	468705
11	A11	4	993415	436941
12	A12	4	1518275	894348
13	B1	4	1.41078e+06	693567
14	B2	4	1.42664e+06	766637
15	B3	4	1.36118e+06	595972
16	B4	4	1301121	584799
17	B5	4	1.24674e+06	555572
18	B6	4	1.24853e+06	534734
19	B7	4	1.2092e+06	471800
20	B8	4	1.16365e+06	495678
21	B9	4	1.15715e+06	507057
22	B10	4	1.09505e+06	463404
23	B11	4	1.39959e+06	657014
24	B12	4	2.25401e+06	1.20611e+06
25	C1	4	1.47263e+06	753266
26	C2	4	1483203	701705
27	C3	4	1422714	628326
28	C4	4	1.4407e+06	617122
29	C5	4	1390447	630787
30	C6	4	1.24583e+06	539302
31	C7	4	1.25609e+06	536334
32	C8	4	1.20403e+06	515587
33	C9	4	1.10452e+06	477405
34	C10	4	1230665	559905
35	C11	4	1.56272e+06	768366
36	C12	4	1.51022e+06	700586
37	D1	4	1.01453e+06	440796
38	D2	4	1.30229e+06	683644
39	D3	4	1.42096e+06	639068
40	D4	4	1.47054e+06	655497
41	D5	4	1463133	632921
42	D6	4	1.30633e+06	576558
43	D7	4	1.25799e+06	543637
44	D8	4	1.2121e+06	519663
45	D9	4	1.33557e+06	616042
46	D10	4	1.34355e+06	624480
47	D11	4	1.19087e+06	505196
48	D12	4	975942	410668
49	E1	4	1206973	474681
50	E2	4	1.27704e+06	529855
51	E3	4	1.2762e+06	523547
52	E4	4	1.41561e+06	572825
53	E5	4	1.34621e+06	548280
54	E6	4	1.33924e+06	533805
55	E7	4	1.4466e+06	578039
56	E8	4	1.62805e+06	629162
57	E9	4	1.48641e+06	599601
58	E10	4	1.38507e+06	594859
59	E11	4	1.23125e+06	528944
60	E12	4	839225	292831
61	F1	4	1.37162e+06	594492
62	F2	4	1.47742e+06	649120
63	F3	4	1278539	514471
64	F4	4	1191969	490560
65	F5	4	1.24974e+06	513968
66	F6	4	1.37204e+06	548791
67	F7	4	1.37387e+06	589620
68	F8	4	1.46922e+06	551420
69	F9	4	1.46833e+06	573670
70	F10	4	1352945	574142
71	F11	4	1.39822e+06	718479
72	F12	4	1.29198e+06	602357
73	G1	4	1.76293e+06	807274
74	G2	4	1.28039e+06	491272
75	G3	4	1.16533e+06	408018
76	G4	4
77	G5	4
78	G6	4
79	G7	4
80	G8	4
81	G9	4
82	G10	4
83	G11	4
84	G12	4
85	H1	4
86	H2	4
87	H3	4
88	H4	4
89	H5	4
90	H6	4
91	H7	4
92	H8	4
93	H9	4
94	H10	4
95	H11	4
96	H12	4
1	A1	5	1.46934e+06	771706
2	A2	5	1.368e+06	628407
3	A3	5	1.29233e+06	600703
4	A4	5	1.30091e+06	608726
5	A5	5	1.22994e+06	571811
6	A6	5	1209084	532437
7	A7	5	1.17456e+06	453234
8	A8	5	1.18221e+06	589440
9	A9	5	1101310	471465
10	A10	5	1.08481e+06	472186
11	A11	5	995491	440137
12	A12	5	1.52301e+06	908436
13	B1	5	1.41648e+06	699193
14	B2	5	1.43052e+06	771158
15	B3	5	1.3642e+06	601225
16	B4	5	1.30311e+06	589392
17	B5	5	1.24774e+06	559089
18	B6	5	1.25021e+06	538784
19	B7	5	1.2102e+06	475620
20	B8	5	1.16463e+06	499367
21	B9	5	1.15857e+06	510615
22	B10	5	1.09657e+06	467013
23	B11	5	1.40298e+06	662214
24	B12	5	2.26133e+06	1.21525e+06
25	C1	5	1.47554e+06	759485
26	C2	5	1.48738e+06	706727
27	C3	5	1.42606e+06	632393
28	C4	5	1.44249e+06	621287
29	C5	5	1.39097e+06	635121
30	C6	5	1.2468e+06	543676
31	C7	5	1.25778e+06	539870
32	C8	5	1205219	518457
33	C9	5	1.10618e+06	480908
34	C10	5	1.23196e+06	564199
35	C11	5	1.56514e+06	774592
36	C12	5	1.51406e+06	706274
37	D1	5	1.01598e+06	443711
38	D2	5	1.3053e+06	688441
39	D3	5	1.42263e+06	643746
40	D4	5	1.47244e+06	659839
41	D5	5	1.46477e+06	637948
42	D6	5	1.30836e+06	581498
43	D7	5	1.26036e+06	548515
44	D8	5	1.21335e+06	522687
45	D9	5	1.33929e+06	621161
46	D10	5	1344464	628301
47	D11	5	1.19206e+06	507986
48	D12	5	977442	413786
49	E1	5	1.21025e+06	478746
50	E2	5	1.27908e+06	533504
51	E3	5	1.27901e+06	527480
52	E4	5	1.41924e+06	577462
53	E5	5	1.34913e+06	552977
54	E6	5	1.34132e+06	538832
55	E7	5	1.45076e+06	583671
56	E8	5	1.63057e+06	633426
57	E9	5	1.48842e+06	604119
58	E10	5	1387653	601333
59	E11	5	1254088	539653
60	E12	5	840177	295214
61	F1	5	1375878	599579
62	F2	5	1.48578e+06	655481
63	F3	5	1.28414e+06	519314
64	F4	5	1.19531e+06	494748
65	F5	5	1.25342e+06	518077
66	F6	5	1376244	553621
67	F7	5	1.37763e+06	594391
68	F8	5	1.47291e+06	555359
69	F9	5	1.47114e+06	578241
70	F10	5	1.35538e+06	578374
71	F11	5	1400694	723965
72	F12	5	1.29401e+06	606942
73	G1	5	1770391	813393
74	G2	5	1.28701e+06	496631
75	G3	5	1.16918e+06	411205
76	G4	5
77	G5	5
78	G6	5
79	G7	5
80	G8	5
81	G9	5
82	G10	5
83	G11	5
84	G12	5
85	H1	5
86	H2	5
87	H3	5
88	H4	5
89	H5	5
90	H6	5
91	H7	5
92	H8	5
93	H9	5
94	H10	5
95	H11	5
96	H12	5
1	A1	6	1.47721e+06	779244
2	A2	6	1.37526e+06	634862
3	A3	6	1.29837e+06	606014
4	A4	6	1.30338e+06	613621
5	A5	6	1233148	577262
6	A6	6	1.2113e+06	537680
7	A7	6	1.17735e+06	458490
8	A8	6	1.18386e+06	594704
9	A9	6	1.10184e+06	475014
10	A10	6	1085175	476328
11	A11	6	997249	444000
12	A12	6	1.52724e+06	921086
13	B1	6	1.42384e+06	704104
14	B2	6	1.43302e+06	775500
15	B3	6	1.36589e+06	606270
16	B4	6	1302994	593297
17	B5	6	1.24784e+06	561793
18	B6	6	1.25074e+06	542035
19	B7	6	1.2101e+06	480248
20	B8	6	1163301	502894
21	B9	6	1.15813e+06	512849
22	B10	6	1.09648e+06	469997
23	B11	6	1.40454e+06	666233
24	B12	6	2.26732e+06	1.22376e+06
25	C1	6	1.4771e+06	765290
26	C2	6	1.49031e+06	710227
27	C3	6	1428625	636282
28	C4	6	1441081	623347
29	C5	6	1.38697e+06	638507
30	C6	6	1.24621e+06	546766
31	C7	6	1.25614e+06	543136
32	C8	6	1.20409e+06	522360
33	C9	6	1.10641e+06	482828
34	C10	6	1.23277e+06	567988
35	C11	6	1.56492e+06	780075
36	C12	6	1.51596e+06	711451
37	D1	6	1.01509e+06	444734
38	D2	6	1.30723e+06	692760
39	D3	6	1.42204e+06	646676
40	D4	6	1.47042e+06	662666
41	D5	6	1.46431e+06	642072
42	D6	6	1.30899e+06	584153
43	D7	6	1.26444e+06	552304
44	D8	6	1213682	525753
45	D9	6	1.34085e+06	627482
46	D10	6	1.34238e+06	629695
47	D11	6	1.19042e+06	509582
48	D12	6	977865	418382
49	E1	6	1.21292e+06	482189
50	E2	6	1.27988e+06	534711
51	E3	6	1.28194e+06	530606
52	E4	6	1.42209e+06	582738
53	E5	6	1.3501e+06	556397
54	E6	6	1.34385e+06	541688
55	E7	6	1.45538e+06	590267
56	E8	6	1.63105e+06	637916
57	E9	6	1.49042e+06	608914
58	E10	6	1.38987e+06	606127
59	E11	6	1.25849e+06	544277
60	E12	6	840054	297271
61	F1	6	1.37958e+06	607433
62	F2	6	1.49005e+06	659609
63	F3	6	1.2917e+06	526789
64	F4	6	1.19954e+06	500369
65	F5	6	1259037	522471
66	F6	6	1.38078e+06	558368
67	F7	6	1.3819e+06	599584
68	F8	6	1.4741e+06	559084
69	F9	6	1.47423e+06	582289
70	F10	6	1.35684e+06	584786
71	F11	6	1.4029e+06	728744
72	F12	6	1.29556e+06	610862
73	G1	6	1.77896e+06	819074
74	G2	6	1.29535e+06	502336
75	G3	6	1.17273e+06	415000
76	G4	6
77	G5	6
78	G6	6
79	G7	6
80	G8	6
81	G9	6
82	G10	6
83	G11	6
84	G12	6
85	H1	6
86	H2	6
87	H3	6
88	H4	6
89	H5	6
90	H6	6
91	H7	6
92	H8	6
93	H9	6
94	H10	6
95	H11	6
96	H12	6
1	A1	7	1.47956e+06	779909
2	A2	7	1377034	634130
3	A3	7	1.30049e+06	607836
4	A4	7	1.30425e+06	613732
5	A5	7	1.23397e+06	577647
6	A6	7	1.212e+06	536592
7	A7	7	1178375	458349
8	A8	7	1.18458e+06	595075
9	A9	7	1.1022e+06	473356
10	A10	7	1.08534e+06	476522
11	A11	7	997712	442399
12	A12	7	1.52917e+06	924768
13	B1	7	1.42605e+06	704478
14	B2	7	1.43424e+06	773054
15	B3	7	1366574	604855
16	B4	7	1.30305e+06	591255
17	B5	7	1.24791e+06	562263
18	B6	7	1.25114e+06	539681
19	B7	7	1.2099e+06	478658
20	B8	7	1.16314e+06	500989
21	B9	7	1.1584e+06	512330
22	B10	7	1.09662e+06	468728
23	B11	7	1.40541e+06	664376
24	B12	7	2269713	1218457
25	C1	7	1.47787e+06	763831
26	C2	7	1.49182e+06	709725
27	C3	7	1.42899e+06	633483
28	C4	7	1.44105e+06	623900
29	C5	7	1.38588e+06	635990
30	C6	7	1.24578e+06	544306
31	C7	7	1.25585e+06	543314
32	C8	7	1.20343e+06	520668
33	C9	7	1.10662e+06	480071
34	C10	7	1.23348e+06	566468
35	C11	7	1.56526e+06	775898
36	C12	7	1516923	710263
37	D1	7	1.01526e+06	443232
38	D2	7	1.3079e+06	690381
39	D3	7	1.4218e+06	645332
40	D4	7	1.46975e+06	659820
41	D5	7	1.46314e+06	637723
42	D6	7	1.30921e+06	583717
43	D7	7	1.26596e+06	550389
44	D8	7	1.21389e+06	523218
45	D9	7	1.34174e+06	627818
46	D10	7	1.34241e+06	628505
47	D11	7	1.19034e+06	507712
48	D12	7	978094	417377
49	E1	7	1.21381e+06	482404
50	E2	7	1.27981e+06	531418
51	E3	7	1.28321e+06	530655
52	E4	7	1.42279e+06	583559
53	E5	7	1.35077e+06	556683
54	E6	7	1.34485e+06	539887
55	E7	7	1.45721e+06	588630
56	E8	7	1.63183e+06	637546
57	E9	7	1.49126e+06	608369
58	E10	7	1.3907e+06	604950
59	E11	7	1.25849e+06	543492
60	E12	7	840127	295987
61	F1	7	1.38069e+06	608803
62	F2	7	1.49177e+06	660645
63	F3	7	1.29392e+06	528712
64	F4	7	1.20132e+06	499321
65	F5	7	1.26079e+06	523949
66	F6	7	1.38124e+06	559092
67	F7	7	1.38384e+06	600588
68	F8	7	1.47491e+06	559488
69	F9	7	1.47456e+06	580464
70	F10	7	1.35764e+06	586160
71	F11	7	1.40339e+06	729522
72	F12	7	1.29605e+06	609278
73	G1	7	1.78243e+06	818640
74	G2	7	1.29782e+06	501665
75	G3	7	1.17389e+06	415185
76	G4	7
77	G5	7
78	G6	7
79	G7	7
80	G8	7
81	G9	7
82	G10	7
83	G11	7
84	G12	7
85	H1	7
86	H2	7
87	H3	7
88	H4	7
89	H5	7
90	H6	7
91	H7	7
92	H8	7
93	H9	7
94	H10	7
95	H11	7
96	H12	7
1	A1	8	1.48544e+06	779476
2	A2	8	1.38099e+06	633810
3	A3	8	1306153	607942
4	A4	8	1.30778e+06	613074
5	A5	8	1.23675e+06	577187
6	A6	8	1.21465e+06	535493
7	A7	8	1.18224e+06	457326
8	A8	8	1.18777e+06	594456
9	A9	8	1.10567e+06	472620
10	A10	8	1.08803e+06	473674
11	A11	8	999628	440743
12	A12	8	1536840	924520
13	B1	8	1.43133e+06	703764
14	B2	8	1.43944e+06	771871
15	B3	8	1.36997e+06	604256
16	B4	8	1.30583e+06	590739
17	B5	8	1.24967e+06	561541
18	B6	8	1.25449e+06	538174
19	B7	8	1.2108e+06	477450
20	B8	8	1.16554e+06	500264
21	B9	8	1161692	512223
22	B10	8	1.09917e+06	468090
23	B11	8	1.41022e+06	663650
24	B12	8	2277436	1216305
25	C1	8	1.48205e+06	762996
26	C2	8	1.49786e+06	709326
27	C3	8	1.4309e+06	632126
28	C4	8	1.44452e+06	621075
29	C5	8	1.38716e+06	634916
30	C6	8	1.24683e+06	543447
31	C7	8	1.25856e+06	542182
32	C8	8	1.20406e+06	519624
33	C9	8	1109094	478731
34	C10	8	1.23733e+06	565328
35	C11	8	1.56968e+06	774137
36	C12	8	1.52181e+06	709198
37	D1	8	1.01908e+06	442472
38	D2	8	1.31091e+06	689170
39	D3	8	1.42369e+06	642831
40	D4	8	1470874	658632
41	D5	8	1.46271e+06	634496
42	D6	8	1.31138e+06	583156
43	D7	8	1.27049e+06	549325
44	D8	8	1.21604e+06	522195
45	D9	8	1346045	626950
46	D10	8	1.34662e+06	628033
47	D11	8	1.19346e+06	506716
48	D12	8	980744	416786
49	E1	8	1217263	481820
50	E2	8	1.28121e+06	530145
51	E3	8	1287793	530173
52	E4	8	1.42554e+06	582916
53	E5	8	1.35472e+06	555857
54	E6	8	1.3482e+06	536742
55	E7	8	1462678	587355
56	E8	8	1636474	636817
57	E9	8	1.49503e+06	607697
58	E10	8	1.39431e+06	604400
59	E11	8	1.26173e+06	542514
60	E12	8	842176	295329
61	F1	8	1.38471e+06	608499
62	F2	8	1.49784e+06	660205
63	F3	8	1.29862e+06	528282
64	F4	8	1.20689e+06	498413
65	F5	8	1.26536e+06	523571
66	F6	8	1.38218e+06	558556
67	F7	8	1.39026e+06	600478
68	F8	8	1479727	559065
69	F9	8	1.47616e+06	579390
70	F10	8	1.36194e+06	585730
71	F11	8	1.40595e+06	726500
72	F12	8	1.29902e+06	608342
73	G1	8	1.79119e+06	817938
74	G2	8	1303039	501337
75	G3	8	1.17805e+06	414866
76	G4	8
77	G5	8
78	G6	8
79	G7	8
80	G8	8
81	G9	8
82	G10	8
83	G11	8
84	G12	8
85	H1	8
86	H2	8
87	H3	8
88	H4	8
89	H5	8
90	H6	8
91	H7	8
92	H8	8
93	H9	8
94	H10	8
95	H11	8
96	H12	8
1	A1	9	1.49097e+06	782615
2	A2	9	1.38658e+06	638102
3	A3	9	1.31016e+06	610446
4	A4	9	1.31037e+06	614131
5	A5	9	1.23976e+06	578919
6	A6	9	1.21637e+06	535867
7	A7	9	1184923	457976
8	A8	9	1.18899e+06	595174
9	A9	9	1.10885e+06	474477
10	A10	9	1.09052e+06	473767
11	A11	9	1.00079e+06	440654
12	A12	9	1.54145e+06	929288
13	B1	9	1.4367e+06	704798
14	B2	9	1.44248e+06	772939
15	B3	9	1.37169e+06	606698
16	B4	9	1.30874e+06	593628
17	B5	9	1.25066e+06	562060
18	B6	9	1256336	538637
19	B7	9	1.21173e+06	477707
20	B8	9	1.16671e+06	502387
21	B9	9	1.16312e+06	514546
22	B10	9	1100388	469512
23	B11	9	1.41418e+06	666475
24	B12	9	2.28337e+06	1.21912e+06
25	C1	9	1.48513e+06	765396
26	C2	9	1.50144e+06	711551
27	C3	9	1.43373e+06	632826
28	C4	9	1.44672e+06	620838
29	C5	9	1.38732e+06	636465
30	C6	9	1248780	545018
31	C7	9	1.26068e+06	542238
32	C8	9	1.2059e+06	520296
33	C9	9	1.11039e+06	478928
34	C10	9	1.2391e+06	565641
35	C11	9	1.57403e+06	775600
36	C12	9	1.52555e+06	710728
37	D1	9	1021713	443202
38	D2	9	1.31269e+06	690413
39	D3	9	1.42567e+06	642794
40	D4	9	1.47198e+06	659724
41	D5	9	1.46471e+06	634749
42	D6	9	1.3125e+06	584076
43	D7	9	1.27399e+06	550427
44	D8	9	1.21724e+06	523341
45	D9	9	1.3482e+06	626982
46	D10	9	1.34943e+06	629705
47	D11	9	1.19531e+06	507198
48	D12	9	983458	418358
49	E1	9	1.21934e+06	482519
50	E2	9	1.28267e+06	531245
51	E3	9	1.2903e+06	531380
52	E4	9	1.42911e+06	583689
53	E5	9	1357145	556229
54	E6	9	1.34975e+06	537128
55	E7	9	1.46675e+06	588841
56	E8	9	1.63879e+06	637841
57	E9	9	1.49763e+06	608916
58	E10	9	1.39802e+06	606925
59	E11	9	1264409	542693
60	E12	9	843670	296106
61	F1	9	1.38916e+06	610377
62	F2	9	1502000	661192
63	F3	9	1.30286e+06	528946
64	F4	9	1.21076e+06	499604
65	F5	9	1270374	524446
66	F6	9	1.38792e+06	559325
67	F7	9	1394855	603007
68	F8	9	1.48365e+06	560014
69	F9	9	1.47999e+06	580726
70	F10	9	1365298	586317
71	F11	9	1.40909e+06	726465
72	F12	9	1.30245e+06	609222
73	G1	9	1.79619e+06	820063
74	G2	9	1.30839e+06	504544
75	G3	9	1.18227e+06	416332
76	G4	9
77	G5	9
78	G6	9
79	G7	9
80	G8	9
81	G9	9
82	G10	9
83	G11	9
84	G12	9
85	H1	9
86	H2	9
87	H3	9
88	H4	9
89	H5	9
90	H6	9
91	H7	9
92	H8	9
93	H9	9
94	H10	9
95	H11	9
96	H12	9
1	A1	10	1.49903e+06	789966
2	A2	10	1.39553e+06	644520
3	A3	10	1.31606e+06	614876
4	A4	10	1.31635e+06	618466
5	A5	10	1244998	583441
6	A6	10	1.22144e+06	539552
7	A7	10	1189077	463701
8	A8	10	1.19366e+06	598986
9	A9	10	1.11198e+06	478214
10	A10	10	1.09455e+06	478440
11	A11	10	1.00645e+06	443023
12	A12	10	1.55052e+06	941345
13	B1	10	1.44474e+06	710198
14	B2	10	1.44716e+06	776506
15	B3	10	1.37762e+06	609781
16	B4	10	1.31247e+06	596253
17	B5	10	1.25542e+06	566141
18	B6	10	1.2602e+06	542947
19	B7	10	1.21662e+06	481186
20	B8	10	1.16966e+06	506254
21	B9	10	1.16836e+06	516687
22	B10	10	1.10559e+06	472038
23	B11	10	1.42112e+06	671939
24	B12	10	2.29498e+06	1.22696e+06
25	C1	10	1.49151e+06	770229
26	C2	10	1.50757e+06	715478
27	C3	10	1.43647e+06	636282
28	C4	10	1.45037e+06	624922
29	C5	10	1.38944e+06	640988
30	C6	10	1.25241e+06	546453
31	C7	10	1.26369e+06	545351
32	C8	10	1209203	523909
33	C9	10	1.11309e+06	482038
34	C10	10	1.24442e+06	569630
35	C11	10	1.58034e+06	780341
36	C12	10	1.5328e+06	717243
37	D1	10	1.02523e+06	446409
38	D2	10	1.31754e+06	694729
39	D3	10	1.43029e+06	646859
40	D4	10	1.47763e+06	663102
41	D5	10	1.46842e+06	639662
42	D6	10	1.31719e+06	586709
43	D7	10	1.27846e+06	554367
44	D8	10	1.2225e+06	526011
45	D9	10	1.35561e+06	629842
46	D10	10	1.35423e+06	632667
47	D11	10	1.19951e+06	510795
48	D12	10	987628	420854
49	E1	10	1.22386e+06	486396
50	E2	10	1.28722e+06	536093
51	E3	10	1.29649e+06	535641
52	E4	10	1.43556e+06	589127
53	E5	10	1.36232e+06	560118
54	E6	10	1.35537e+06	543167
55	E7	10	1.47344e+06	595756
56	E8	10	1.64496e+06	642147
57	E9	10	1.50271e+06	611963
58	E10	10	1405084	610519
59	E11	10	1.27117e+06	546064
60	E12	10	846464	298510
61	F1	10	1.39531e+06	614758
62	F2	10	1.50835e+06	665400
63	F3	10	1.30949e+06	532705
64	F4	10	1217308	503882
65	F5	10	1.27693e+06	530077
66	F6	10	1.3943e+06	563675
67	F7	10	1.40135e+06	607987
68	F8	10	1490440	563190
69	F9	10	1.48576e+06	585478
70	F10	10	1.37122e+06	589254
71	F11	10	1414648	731832
72	F12	10	1.30769e+06	611668
73	G1	10	1.80637e+06	825742
74	G2	10	1317433	508879
75	G3	10	1.18803e+06	419671
76	G4	10
77	G5	10
78	G6	10
79	G7	10
80	G8	10
81	G9	10
82	G10	10
83	G11	10
84	G12	10
85	H1	10
86	H2	10
87	H3	10
88	H4	10
89	H5	10
90	H6	10
91	H7	10
92	H8	10
93	H9	10
94	H10	10
95	H11	10
96	H12	10
1	A1	11	1.5081e+06	795305
2	A2	11	1.40403e+06	649095
3	A3	11	1.32173e+06	619206
4	A4	11	1.32159e+06	621703
5	A5	11	1.24981e+06	587285
6	A6	11	1226212	542724
7	A7	11	1195090	468497
8	A8	11	1.19824e+06	603825
9	A9	11	1.11718e+06	480309
10	A10	11	1.09849e+06	480887
11	A11	11	1.01162e+06	446160
12	A12	11	1.55852e+06	949815
13	B1	11	1.45206e+06	713760
14	B2	11	1.4535e+06	780857
15	B3	11	1.38229e+06	614309
16	B4	11	1.31691e+06	600312
17	B5	11	1.25994e+06	566874
18	B6	11	1.265e+06	545672
19	B7	11	1.21964e+06	484389
20	B8	11	1.17268e+06	508630
21	B9	11	1.17285e+06	520254
22	B10	11	1.11025e+06	473892
23	B11	11	1.42802e+06	675585
24	B12	11	2.30652e+06	1.23309e+06
25	C1	11	1.49659e+06	774676
26	C2	11	1.51416e+06	718982
27	C3	11	1.44248e+06	638193
28	C4	11	1.45353e+06	628106
29	C5	11	1.39397e+06	644810
30	C6	11	1.25635e+06	548218
31	C7	11	1.26699e+06	548252
32	C8	11	1212491	524795
33	C9	11	1.11863e+06	485105
34	C10	11	1.24887e+06	573481
35	C11	11	1.58735e+06	783542
36	C12	11	1.53941e+06	720744
37	D1	11	1.0304e+06	448349
38	D2	11	1.32388e+06	697724
39	D3	11	1434601	650645
40	D4	11	1481508	665480
41	D5	11	1.47371e+06	643021
42	D6	11	1.32049e+06	590421
43	D7	11	1282474	557331
44	D8	11	1.22743e+06	526810
45	D9	11	1.36104e+06	633684
46	D10	11	1.36027e+06	635639
47	D11	11	1.20415e+06	512462
48	D12	11	991856	423203
49	E1	11	1.22978e+06	489193
50	E2	11	1291852	538115
51	E3	11	1.30156e+06	539002
52	E4	11	1.43892e+06	592409
53	E5	11	1367472	562120
54	E6	11	1.35964e+06	546151
55	E7	11	1.4796e+06	599255
56	E8	11	1.65431e+06	645661
57	E9	11	1.5091e+06	615221
58	E10	11	1.41782e+06	616844
59	E11	11	1.27683e+06	548850
60	E12	11	849898	300866
61	F1	11	1.40149e+06	619238
62	F2	11	1.51672e+06	669314
63	F3	11	1.31569e+06	535831
64	F4	11	1.22453e+06	508287
65	F5	11	1.28344e+06	533814
66	F6	11	1.40265e+06	567832
67	F7	11	1407289	610784
68	F8	11	1.49794e+06	566505
69	F9	11	1.4917e+06	589554
70	F10	11	1.37822e+06	592833
71	F11	11	1.42038e+06	736622
72	F12	11	1.31253e+06	614607
73	G1	11	1.81558e+06	829581
74	G2	11	1.3253e+06	512413
75	G3	11	1.19367e+06	422722
76	G4	11
77	G5	11
78	G6	11
79	G7	11
80	G8	11
81	G9	11
82	G10	11
83	G11	11
84	G12	11
85	H1	11
86	H2	11
87	H3	11
88	H4	11
89	H5	11
90	H6	11
91	H7	11
92	H8	11
93	H9	11
94	H10	11
95	H11	11
96	H12	11
1	A1	12	1.51507e+06	797158
2	A2	12	1410568	651828
3	A3	12	1.32655e+06	622781
4	A4	12	1.32646e+06	625777
5	A5	12	1.25394e+06	589557
6	A6	12	1.23043e+06	546021
7	A7	12	1.19965e+06	470012
8	A8	12	1.20163e+06	605802
9	A9	12	1.12035e+06	482579
10	A10	12	1.10163e+06	482986
11	A11	12	1.0142e+06	448794
12	A12	12	1.56483e+06	956554
13	B1	12	1.45765e+06	717949
14	B2	12	1457654	783551
15	B3	12	1.3844e+06	617150
16	B4	12	1320485	603121
17	B5	12	1.26277e+06	567643
18	B6	12	1.26898e+06	547288
19	B7	12	1.22307e+06	485714
20	B8	12	1.1757e+06	509609
21	B9	12	1175280	523476
22	B10	12	1.11349e+06	476393
23	B11	12	1.43357e+06	678142
24	B12	12	2.31524e+06	1236451
25	C1	12	1.5008e+06	777493
26	C2	12	1518209	721104
27	C3	12	1.44614e+06	641142
28	C4	12	1.4554e+06	628534
29	C5	12	1.39698e+06	645037
30	C6	12	1257611	548810
31	C7	12	1.27036e+06	549535
32	C8	12	1.21525e+06	526273
33	C9	12	1.12278e+06	486201
34	C10	12	1.25242e+06	574092
35	C11	12	1.59274e+06	785005
36	C12	12	1.54652e+06	722492
37	D1	12	1.03472e+06	449038
38	D2	12	1.32693e+06	700568
39	D3	12	1.43809e+06	652305
40	D4	12	1.48705e+06	665801
41	D5	12	1.47623e+06	643511
42	D6	12	1.32607e+06	590595
43	D7	12	1.2871e+06	560353
44	D8	12	1.23166e+06	528152
45	D9	12	1.36704e+06	636252
46	D10	12	1.365e+06	637073
47	D11	12	1.20776e+06	514027
48	D12	12	996021	425080
49	E1	12	1234746	491396
50	E2	12	1295670	538242
51	E3	12	1.3066e+06	541188
52	E4	12	1.44395e+06	592995
53	E5	12	1.37212e+06	564875
54	E6	12	1.3626e+06	546508
55	E7	12	1.48562e+06	597942
56	E8	12	1.6606e+06	646805
57	E9	12	1513176	616552
58	E10	12	1.44611e+06	629168
59	E11	12	1.28136e+06	551686
60	E12	12	852572	300997
61	F1	12	1.40802e+06	621823
62	F2	12	1.52326e+06	671474
63	F3	12	1322014	537737
64	F4	12	1.22966e+06	510483
65	F5	12	1.28908e+06	534361
66	F6	12	1.40965e+06	569468
67	F7	12	1.4135e+06	611923
68	F8	12	1.50386e+06	568668
69	F9	12	1496295	590123
70	F10	12	1382611	594916
71	F11	12	1.42526e+06	740320
72	F12	12	1.31744e+06	615966
73	G1	12	1.824e+06	831736
74	G2	12	1.33109e+06	513377
75	G3	12	1.19889e+06	424287
76	G4	12
77	G5	12
78	G6	12
79	G7	12
80	G8	12
81	G9	12
82	G10	12
83	G11	12
84	G12	12
85	H1	12
86	H2	12
87	H3	12
88	H4	12
89	H5	12
90	H6	12
91	H7	12
92	H8	12
93	H9	12
94	H10	12
95	H11	12
96	H12	12
1	A1	13	1.51914e+06	800839
2	A2	13	1.41327e+06	654636
3	A3	13	1.33073e+06	629157
4	A4	13	1.32929e+06	632712
5	A5	13	1.257e+06	593312
6	A6	13	1.23166e+06	550718
7	A7	13	1.20238e+06	473645
8	A8	13	1.20449e+06	607561
9	A9	13	1123290	486620
10	A10	13	1.10348e+06	485252
11	A11	13	1.01497e+06	449799
12	A12	13	1.56728e+06	965348
13	B1	13	1.46152e+06	721332
14	B2	13	1.46176e+06	786095
15	B3	13	1.38707e+06	621455
16	B4	13	1.32207e+06	606821
17	B5	13	1.26448e+06	569639
18	B6	13	1.27013e+06	550520
19	B7	13	1.22425e+06	489557
20	B8	13	1.17821e+06	511978
21	B9	13	1.17733e+06	526906
22	B10	13	1.1158e+06	479256
23	B11	13	1.43664e+06	682265
24	B12	13	2.32008e+06	1.24555e+06
25	C1	13	1.50462e+06	778585
26	C2	13	1.52186e+06	720990
27	C3	13	1.44838e+06	643049
28	C4	13	1.45693e+06	629234
29	C5	13	1.39773e+06	644867
30	C6	13	1.26151e+06	550221
31	C7	13	1.27241e+06	549873
32	C8	13	1.21814e+06	527500
33	C9	13	1.1244e+06	486834
34	C10	13	1.25543e+06	575101
35	C11	13	1.59621e+06	786237
36	C12	13	1550307	724814
37	D1	13	1.03693e+06	449929
38	D2	13	1.32919e+06	701402
39	D3	13	1.43963e+06	652562
40	D4	13	1.48898e+06	666916
41	D5	13	1.47604e+06	644769
42	D6	13	1.32865e+06	589683
43	D7	13	1.28988e+06	562267
44	D8	13	1.23228e+06	529240
45	D9	13	1.37005e+06	636431
46	D10	13	1.36587e+06	637947
47	D11	13	1.21162e+06	514822
48	D12	13	997455	425297
49	E1	13	1.2373e+06	492726
50	E2	13	1.29824e+06	538679
51	E3	13	1.30927e+06	541884
52	E4	13	1.44722e+06	595217
53	E5	13	1372484	565459
54	E6	13	1364870	546099
55	E7	13	1.48661e+06	597318
56	E8	13	1.66212e+06	649882
57	E9	13	1.51612e+06	617731
58	E10	13	1.4524e+06	630297
59	E11	13	1284117	553656
60	E12	13	854158	300411
61	F1	13	1411857	623690
62	F2	13	1.52689e+06	672585
63	F3	13	1.32535e+06	539363
64	F4	13	1.23261e+06	512531
65	F5	13	1.29155e+06	535784
66	F6	13	1.41389e+06	569919
67	F7	13	1.41712e+06	615237
68	F8	13	1507283	569898
69	F9	13	1498046	591113
70	F10	13	1.38479e+06	597681
71	F11	13	1.42937e+06	742784
72	F12	13	1.32076e+06	616394
73	G1	13	1.82716e+06	834596
74	G2	13	1.33591e+06	516300
75	G3	13	1.20256e+06	426250
76	G4	13
77	G5	13
78	G6	13
79	G7	13
80	G8	13
81	G9	13
82	G10	13
83	G11	13
84	G12	13
85	H1	13
86	H2	13
87	H3	13
88	H4	13
89	H5	13
90	H6	13
91	H7	13
92	H8	13
93	H9	13
94	H10	13
95	H11	13
96	H12	13
1	A1	14	1.52368e+06	803498
2	A2	14	1.41656e+06	658944
3	A3	14	1.33411e+06	636392
4	A4	14	1.33123e+06	639892
5	A5	14	1.26035e+06	595131
6	A6	14	1.23344e+06	554398
7	A7	14	1.20245e+06	478866
8	A8	14	1.205e+06	609875
9	A9	14	1.12451e+06	490796
10	A10	14	1.10617e+06	489300
11	A11	14	1.01657e+06	454063
12	A12	14	1.56973e+06	972173
13	B1	14	1.46655e+06	725052
14	B2	14	1.46538e+06	787836
15	B3	14	1.39054e+06	628262
16	B4	14	1.32342e+06	612115
17	B5	14	1.26533e+06	572238
18	B6	14	1.27233e+06	554439
19	B7	14	1.22637e+06	494416
20	B8	14	1.17966e+06	512852
21	B9	14	1.17978e+06	530718
22	B10	14	1.1164e+06	482858
23	B11	14	1.43911e+06	687543
24	B12	14	2.32566e+06	1.25237e+06
25	C1	14	1.50771e+06	780535
26	C2	14	1.52493e+06	720826
27	C3	14	1.45131e+06	642273
28	C4	14	1.45727e+06	628952
29	C5	14	1.39804e+06	645365
30	C6	14	1262067	550496
31	C7	14	1.27351e+06	550021
32	C8	14	1.21862e+06	527395
33	C9	14	1.1254e+06	485820
34	C10	14	1258559	575375
35	C11	14	1.59885e+06	786599
36	C12	14	1.55323e+06	725505
37	D1	14	1.03832e+06	450057
38	D2	14	1.3321e+06	701066
39	D3	14	1.44068e+06	652414
40	D4	14	1488603	667088
41	D5	14	1.47662e+06	644598
42	D6	14	1.3298e+06	589290
43	D7	14	1.29316e+06	562350
44	D8	14	1.23248e+06	529233
45	D9	14	1.37236e+06	636317
46	D10	14	1.36774e+06	637885
47	D11	14	1.21321e+06	514542
48	D12	14	999352	425235
49	E1	14	1.24022e+06	493546
50	E2	14	1298742	538642
51	E3	14	1.31144e+06	541978
52	E4	14	1.45001e+06	595862
53	E5	14	1.37291e+06	566996
54	E6	14	1.36751e+06	546044
55	E7	14	1.48856e+06	599084
56	E8	14	1.66527e+06	650290
57	E9	14	1.51787e+06	618276
58	E10	14	1.45321e+06	629605
59	E11	14	1.28657e+06	553371
60	E12	14	855355	300245
61	F1	14	1.41514e+06	624212
62	F2	14	1.52966e+06	672976
63	F3	14	1.32856e+06	539872
64	F4	14	1.2362e+06	512825
65	F5	14	1.29357e+06	536343
66	F6	14	1.41681e+06	570361
67	F7	14	1418697	616665
68	F8	14	1.5094e+06	570103
69	F9	14	1500740	591001
70	F10	14	1.38739e+06	598081
71	F11	14	1.43133e+06	743063
72	F12	14	1.32294e+06	616428
73	G1	14	1.83067e+06	834706
74	G2	14	1339953	517205
75	G3	14	1.20511e+06	426452
76	G4	14
77	G5	14
78	G6	14
79	G7	14
80	G8	14
81	G9	14
82	G10	14
83	G11	14
84	G12	14
85	H1	14
86	H2	14
87	H3	14
88	H4	14
89	H5	14
90	H6	14
91	H7	14
92	H8	14
93	H9	14
94	H10	14
95	H11	14
96	H12	14
1	A1	15	1.52821e+06	810940
2	A2	15	1.42059e+06	667765
3	A3	15	1.33576e+06	652777
4	A4	15	1.3332e+06	656106
5	A5	15	1.26257e+06	600510
6	A6	15	1.23593e+06	564154
7	A7	15	1.20382e+06	489147
8	A8	15	1.20712e+06	615281
9	A9	15	1126455	499688
10	A10	15	1.10847e+06	497154
11	A11	15	1.0178e+06	460036
12	A12	15	1.5728e+06	987496
13	B1	15	1469587	729768
14	B2	15	1.46689e+06	792888
15	B3	15	1.39148e+06	641811
16	B4	15	1.32502e+06	625411
17	B5	15	1.26679e+06	578787
18	B6	15	1.27346e+06	561819
19	B7	15	1.22756e+06	503317
20	B8	15	1.18024e+06	516564
21	B9	15	1.18076e+06	537557
22	B10	15	1118414	489768
23	B11	15	1.4401e+06	696148
24	B12	15	2.32775e+06	1.26733e+06
25	C1	15	1.50966e+06	781516
26	C2	15	1.52783e+06	722719
27	C3	15	1453649	642016
28	C4	15	1.45973e+06	629123
29	C5	15	1.39907e+06	645766
30	C6	15	1.26263e+06	551716
31	C7	15	1.27542e+06	551948
32	C8	15	1.21853e+06	527384
33	C9	15	1.12671e+06	485340
34	C10	15	1.25948e+06	577055
35	C11	15	1.60147e+06	789099
36	C12	15	1.55566e+06	726450
37	D1	15	1.03998e+06	451448
38	D2	15	1.33345e+06	701160
39	D3	15	1.44335e+06	653688
40	D4	15	1.48879e+06	668294
41	D5	15	1.47843e+06	644117
42	D6	15	1.32928e+06	590776
43	D7	15	1295853	563059
44	D8	15	1.23375e+06	530092
45	D9	15	1.37386e+06	637896
46	D10	15	1.37032e+06	638290
47	D11	15	1.21542e+06	514184
48	D12	15	1.00109e+06	426645
49	E1	15	1.24198e+06	495585
50	E2	15	1.29958e+06	539499
51	E3	15	1.31204e+06	543614
52	E4	15	1.45233e+06	595278
53	E5	15	1374105	567732
54	E6	15	1.36734e+06	547844
55	E7	15	1.49176e+06	601457
56	E8	15	1.66568e+06	650630
57	E9	15	1.52176e+06	618197
58	E10	15	1.4548e+06	631251
59	E11	15	1.28738e+06	553212
60	E12	15	856646	301694
61	F1	15	1.41832e+06	627133
62	F2	15	1531965	676085
63	F3	15	1.33104e+06	540858
64	F4	15	1.23965e+06	513956
65	F5	15	1.29671e+06	538980
66	F6	15	1.4184e+06	571136
67	F7	15	1.42139e+06	616965
68	F8	15	1513033	570509
69	F9	15	1.50273e+06	591777
70	F10	15	1.38929e+06	598827
71	F11	15	1.43438e+06	744650
72	F12	15	1.32425e+06	617935
73	G1	15	1.8361e+06	835235
74	G2	15	1.34417e+06	519011
75	G3	15	1.20693e+06	427113
76	G4	15
77	G5	15
78	G6	15
79	G7	15
80	G8	15
81	G9	15
82	G10	15
83	G11	15
84	G12	15
85	H1	15
86	H2	15
87	H3	15
88	H4	15
89	H5	15
90	H6	15
91	H7	15
92	H8	15
93	H9	15
94	H10	15
95	H11	15
96	H12	15
1	A1	16	1.5315e+06	822211
2	A2	16	1.42266e+06	679282
3	A3	16	1.33674e+06	685333
4	A4	16	1.3349e+06	686081
5	A5	16	1.26402e+06	610766
6	A6	16	1.23652e+06	582250
7	A7	16	1205103	508276
8	A8	16	1.20843e+06	623333
9	A9	16	1.1263e+06	514657
10	A10	16	1.10896e+06	509111
11	A11	16	1.01804e+06	470966
12	A12	16	1.5747e+06	1.01513e+06
13	B1	16	1.47125e+06	739498
14	B2	16	1.46808e+06	802060
15	B3	16	1.3925e+06	666137
16	B4	16	1.32592e+06	647078
17	B5	16	1.26756e+06	584846
18	B6	16	1.27502e+06	576845
19	B7	16	1.22776e+06	519809
20	B8	16	1.18063e+06	523120
21	B9	16	1.18071e+06	551676
22	B10	16	1.11871e+06	503113
23	B11	16	1441422	711945
24	B12	16	2.3306e+06	1.29704e+06
25	C1	16	1.51025e+06	783178
26	C2	16	1.52978e+06	723740
27	C3	16	1.45463e+06	643624
28	C4	16	1.46016e+06	630862
29	C5	16	1.39891e+06	646870
30	C6	16	1.26214e+06	551707
31	C7	16	1.27572e+06	551938
32	C8	16	1.21828e+06	526993
33	C9	16	1.12686e+06	485970
34	C10	16	1.25918e+06	577275
35	C11	16	1.60147e+06	790194
36	C12	16	1.55663e+06	728536
37	D1	16	1.04132e+06	452466
38	D2	16	1.33395e+06	700633
39	D3	16	1.44361e+06	654374
40	D4	16	1.49065e+06	668289
41	D5	16	1478447	643694
42	D6	16	1.32922e+06	592987
43	D7	16	1.29578e+06	562872
44	D8	16	1.2336e+06	531570
45	D9	16	1.37464e+06	637781
46	D10	16	1.37035e+06	641734
47	D11	16	1215509	514722
48	D12	16	1.00205e+06	427096
49	E1	16	1.24276e+06	495844
50	E2	16	1.29927e+06	539730
51	E3	16	1.31233e+06	544251
52	E4	16	1.4525e+06	594990
53	E5	16	1.37632e+06	569167
54	E6	16	1367146	547592
55	E7	16	1.49166e+06	601751
56	E8	16	1.66664e+06	650637
57	E9	16	1.52317e+06	617789
58	E10	16	1.45557e+06	632792
59	E11	16	1286908	554488
60	E12	16	856766	303233
61	F1	16	1419781	629031
62	F2	16	1.53383e+06	677704
63	F3	16	1.33353e+06	542074
64	F4	16	1241475	513951
65	F5	16	1.29782e+06	539976
66	F6	16	1.41928e+06	573645
67	F7	16	1.42309e+06	618278
68	F8	16	1.51389e+06	570646
69	F9	16	1.50372e+06	593410
70	F10	16	1.39063e+06	600272
71	F11	16	1.43481e+06	746144
72	F12	16	1.32592e+06	618099
73	G1	16	1838643	837411
74	G2	16	1.3474e+06	519918
75	G3	16	1.20816e+06	427638
76	G4	16
77	G5	16
78	G6	16
79	G7	16
80	G8	16
81	G9	16
82	G10	16
83	G11	16
84	G12	16
85	H1	16
86	H2	16
87	H3	16
88	H4	16
89	H5	16
90	H6	16
91	H7	16
92	H8	16
93	H9	16
94	H10	16
95	H11	16
96	H12	16
1	A1	17	1.53482e+06	839515
2	A2	17	1.42512e+06	701948
3	A3	17	1.3381e+06	744425
4	A4	17	1.33709e+06	742725
5	A5	17	1.26635e+06	626311
6	A6	17	1.23759e+06	614771
7	A7	17	1.20524e+06	544420
8	A8	17	1.21049e+06	637428
9	A9	17	1.1262e+06	542000
10	A10	17	1.10949e+06	533479
11	A11	17	1.01804e+06	491757
12	A12	17	1.57617e+06	1064970
13	B1	17	1.47363e+06	755712
14	B2	17	1.46869e+06	819036
15	B3	17	1.39359e+06	712549
16	B4	17	1.32564e+06	689881
17	B5	17	1.2671e+06	600291
18	B6	17	1.27621e+06	603303
19	B7	17	1.22759e+06	550641
20	B8	17	1.18075e+06	537010
21	B9	17	1.18238e+06	578512
22	B10	17	1.11899e+06	530290
23	B11	17	1.4435e+06	743538
24	B12	17	2.33086e+06	1.35357e+06
25	C1	17	1511233	782997
26	C2	17	1.52982e+06	724042
27	C3	17	1.45504e+06	643407
28	C4	17	1.46045e+06	631463
29	C5	17	1.39821e+06	646664
30	C6	17	1.25987e+06	551151
31	C7	17	1.27528e+06	551504
32	C8	17	1.21949e+06	526467
33	C9	17	1.12803e+06	485730
34	C10	17	1.26008e+06	576622
35	C11	17	1.60207e+06	789729
36	C12	17	1.55745e+06	728467
37	D1	17	1.0434e+06	451024
38	D2	17	1336089	699968
39	D3	17	1.44452e+06	653693
40	D4	17	1.48914e+06	665564
41	D5	17	1.47895e+06	643903
42	D6	17	1.33025e+06	592770
43	D7	17	1.2939e+06	563143
44	D8	17	1.23384e+06	530275
45	D9	17	1.37377e+06	637950
46	D10	17	1.37036e+06	641946
47	D11	17	1.2157e+06	515439
48	D12	17	1.00246e+06	427089
49	E1	17	1.24546e+06	495440
50	E2	17	1.29976e+06	539952
51	E3	17	1.31614e+06	544112
52	E4	17	1.45432e+06	595695
53	E5	17	1377692	569955
54	E6	17	1.36957e+06	546316
55	E7	17	1.49125e+06	602721
56	E8	17	1.66683e+06	650265
57	E9	17	1522453	617622
58	E10	17	1.45593e+06	632493
59	E11	17	1.28754e+06	552480
60	E12	17	857083	302806
61	F1	17	1.422e+06	629148
62	F2	17	1534088	675886
63	F3	17	1.33619e+06	543332
64	F4	17	1.24398e+06	513293
65	F5	17	1.29873e+06	540263
66	F6	17	1.42183e+06	573184
67	F7	17	1.42572e+06	618346
68	F8	17	1513040	572172
69	F9	17	1.50494e+06	593449
70	F10	17	1.39102e+06	600137
71	F11	17	1.43554e+06	746964
72	F12	17	1327232	618320
73	G1	17	1.84248e+06	837589
74	G2	17	1.35093e+06	520127
75	G3	17	1.21137e+06	428668
76	G4	17
77	G5	17
78	G6	17
79	G7	17
80	G8	17
81	G9	17
82	G10	17
83	G11	17
84	G12	17
85	H1	17
86	H2	17
87	H3	17
88	H4	17
89	H5	17
90	H6	17
91	H7	17
92	H8	17
93	H9	17
94	H10	17
95	H11	17
96	H12	17
1	A1	18	1534655	874140
2	A2	18	1.42455e+06	744526
3	A3	18	1.33765e+06	854337
4	A4	18	1.33654e+06	850684
5	A5	18	1.26622e+06	655625
6	A6	18	1.23701e+06	677565
7	A7	18	1.20448e+06	614355
8	A8	18	1.21012e+06	663611
9	A9	18	1.12586e+06	593432
10	A10	18	1109104	579803
11	A11	18	1.01699e+06	531677
12	A12	18	1.57542e+06	1.16118e+06
13	B1	18	1.47324e+06	785932
14	B2	18	1.46817e+06	852053
15	B3	18	1.39272e+06	801425
16	B4	18	1.32501e+06	772182
17	B5	18	1.26647e+06	630467
18	B6	18	1.2754e+06	656081
19	B7	18	1.22713e+06	609590
20	B8	18	1.17977e+06	562908
21	B9	18	1.18194e+06	631642
22	B10	18	1.1188e+06	579211
23	B11	18	1.44288e+06	799819
24	B12	18	2330336	1.46031e+06
25	C1	18	1.51062e+06	783044
26	C2	18	1.52923e+06	724110
27	C3	18	1.45454e+06	643269
28	C4	18	1.45956e+06	631019
29	C5	18	1397317	646570
30	C6	18	1.25885e+06	550542
31	C7	18	1.27413e+06	551824
32	C8	18	1.21861e+06	526074
33	C9	18	1.12761e+06	485810
34	C10	18	1.25919e+06	576893
35	C11	18	1.60153e+06	789513
36	C12	18	1556840	728303
37	D1	18	1.04292e+06	450657
38	D2	18	1.33587e+06	699854
39	D3	18	1443589	653643
40	D4	18	1.48764e+06	665286
41	D5	18	1.47801e+06	643777
42	D6	18	1.32953e+06	592349
43	D7	18	1.29282e+06	563252
44	D8	18	1.23324e+06	529759
45	D9	18	1.37287e+06	639647
46	D10	18	1.36938e+06	640929
47	D11	18	1.21478e+06	515484
48	D12	18	1.0019e+06	427075
49	E1	18	1.24538e+06	496124
50	E2	18	1.29941e+06	539731
51	E3	18	1.31616e+06	543946
52	E4	18	1.4546e+06	595976
53	E5	18	1376920	569257
54	E6	18	1369324	546308
55	E7	18	1490444	602469
56	E8	18	1.66571e+06	650510
57	E9	18	1.52137e+06	617942
58	E10	18	1.45569e+06	632422
59	E11	18	1.28672e+06	551968
60	E12	18	856548	302649
61	F1	18	1.42155e+06	629004
62	F2	18	1.53334e+06	675273
63	F3	18	1.33604e+06	542970
64	F4	18	1.24411e+06	513207
65	F5	18	1.29857e+06	540029
66	F6	18	1.42143e+06	572842
67	F7	18	1.42496e+06	618220
68	F8	18	1.51246e+06	572208
69	F9	18	1.50387e+06	592143
70	F10	18	1.39049e+06	599951
71	F11	18	1.43471e+06	747170
72	F12	18	1.3263e+06	618143
73	G1	18	1.8419e+06	837965
74	G2	18	1350665	520158
75	G3	18	1.21153e+06	428837
76	G4	18
77	G5	18
78	G6	18
79	G7	18
80	G8	18
81	G9	18
82	G10	18
83	G11	18
84	G12	18
85	H1	18
86	H2	18
87	H3	18
88	H4	18
89	H5	18
90	H6	18
91	H7	18
92	H8	18
93	H9	18
94	H10	18
95	H11	18
96	H12	18
1	A1	19	1534981	940922
2	A2	19	1.42353e+06	829247
3	A3	19	1.33778e+06	1.06287e+06
4	A4	19	1.3352e+06	1.05511e+06
5	A5	19	1.26543e+06	717210
6	A6	19	1.23603e+06	802090
7	A7	19	1204204	746867
8	A8	19	1.20915e+06	718788
9	A9	19	1.12687e+06	696748
10	A10	19	1.1095e+06	668019
11	A11	19	1.0151e+06	612320
12	A12	19	1.57544e+06	1.34786e+06
13	B1	19	1.47301e+06	849455
14	B2	19	1.46869e+06	916722
15	B3	19	1.39115e+06	971690
16	B4	19	1.32536e+06	931997
17	B5	19	1.2666e+06	689444
18	B6	19	1.27383e+06	761017
19	B7	19	1.22757e+06	725484
20	B8	19	1.17787e+06	615354
21	B9	19	1180672	733735
22	B10	19	1.12009e+06	675219
23	B11	19	1.44152e+06	915960
24	B12	19	2.33285e+06	1.67023e+06
25	C1	19	1.51009e+06	786000
26	C2	19	1.53028e+06	726561
27	C3	19	1.45504e+06	645523
28	C4	19	1.45792e+06	631360
29	C5	19	1.39639e+06	647416
30	C6	19	1.2591e+06	550385
31	C7	19	1272240	551814
32	C8	19	1.21588e+06	526886
33	C9	19	1.12687e+06	487341
34	C10	19	1.25692e+06	580603
35	C11	19	1601379	791746
36	C12	19	1.55682e+06	728629
37	D1	19	1.04148e+06	452578
38	D2	19	1335477	702386
39	D3	19	1.44125e+06	656208
40	D4	19	1485968	668976
41	D5	19	1.47571e+06	644919
42	D6	19	1.32795e+06	593107
43	D7	19	1.29281e+06	563791
44	D8	19	1.23257e+06	530691
45	D9	19	1.37306e+06	640043
46	D10	19	1.36755e+06	640966
47	D11	19	1.21293e+06	516525
48	D12	19	1.00162e+06	428715
49	E1	19	1.24513e+06	497530
50	E2	19	1.30006e+06	540360
51	E3	19	1.3151e+06	545510
52	E4	19	1.45377e+06	598568
53	E5	19	1.37542e+06	569073
54	E6	19	1.36818e+06	549030
55	E7	19	1.49025e+06	602831
56	E8	19	1.66381e+06	651584
57	E9	19	1.52061e+06	620958
58	E10	19	1.45754e+06	633778
59	E11	19	1.28542e+06	554437
60	E12	19	855897	304021
61	F1	19	1.42074e+06	631210
62	F2	19	1533907	677322
63	F3	19	1.33642e+06	543352
64	F4	19	1.24521e+06	514992
65	F5	19	1.2963e+06	541139
66	F6	19	1.42026e+06	574464
67	F7	19	1.42242e+06	620346
68	F8	19	1513948	572534
69	F9	19	1501523	591777
70	F10	19	1.39096e+06	601649
71	F11	19	1.43332e+06	750100
72	F12	19	1.32412e+06	619092
73	G1	19	1.83966e+06	840891
74	G2	19	1.34998e+06	521530
75	G3	19	1.21195e+06	430307
76	G4	19
77	G5	19
78	G6	19
79	G7	19
80	G8	19
81	G9	19
82	G10	19
83	G11	19
84	G12	19
85	H1	19
86	H2	19
87	H3	19
88	H4	19
89	H5	19
90	H6	19
91	H7	19
92	H8	19
93	H9	19
94	H10	19
95	H11	19
96	H12	19
1	A1	20	1.53597e+06	1.06858e+06
2	A2	20	1.42435e+06	987530
3	A3	20	1.33886e+06	1.43525e+06
4	A4	20	1.336e+06	1.42029e+06
5	A5	20	1.26583e+06	832784
6	A6	20	1.2367e+06	1.02818e+06
7	A7	20	1.20514e+06	989422
8	A8	20	1209718	823294
9	A9	20	1.12772e+06	887818
10	A10	20	1.11062e+06	835934
11	A11	20	1.01562e+06	760876
12	A12	20	1.57648e+06	1.68791e+06
13	B1	20	1.4742e+06	967590
14	B2	20	1.4698e+06	1.03933e+06
15	B3	20	1.3918e+06	1.28142e+06
16	B4	20	1.32642e+06	1.22447e+06
17	B5	20	1.26766e+06	802172
18	B6	20	1.2742e+06	955318
19	B7	20	1.22861e+06	938430
20	B8	20	1.17824e+06	712824
21	B9	20	1.18143e+06	921983
22	B10	20	1121019	855108
23	B11	20	1.44265e+06	1.12991e+06
24	B12	20	2.33533e+06	2.0633e+06
25	C1	20	1511207	787117
26	C2	20	1.53141e+06	729105
27	C3	20	1.45607e+06	648720
28	C4	20	1458762	634047
29	C5	20	1.39751e+06	649607
30	C6	20	1.25988e+06	551344
31	C7	20	1.27287e+06	553215
32	C8	20	1216592	529603
33	C9	20	1.1278e+06	489063
34	C10	20	1.25739e+06	582758
35	C11	20	1.60274e+06	794400
36	C12	20	1558215	731328
37	D1	20	1.04209e+06	454210
38	D2	20	1.33624e+06	705813
39	D3	20	1.44188e+06	657606
40	D4	20	1.48674e+06	671769
41	D5	20	1476722	646508
42	D6	20	1.32868e+06	592725
43	D7	20	1.29367e+06	566126
44	D8	20	1.23303e+06	530565
45	D9	20	1.3741e+06	640010
46	D10	20	1.36825e+06	643918
47	D11	20	1.21342e+06	517290
48	D12	20	1.00198e+06	429745
49	E1	20	1.24581e+06	499542
50	E2	20	1.30119e+06	541291
51	E3	20	1.31587e+06	546925
52	E4	20	1.45455e+06	600502
53	E5	20	1.3755e+06	571258
54	E6	20	1.3689e+06	549638
55	E7	20	1.49149e+06	605647
56	E8	20	1.6649e+06	653070
57	E9	20	1.52242e+06	621407
58	E10	20	1.45843e+06	635304
59	E11	20	1.28617e+06	555893
60	E12	20	856412	304190
61	F1	20	1.4219e+06	633795
62	F2	20	1.53519e+06	678848
63	F3	20	1.33772e+06	546967
64	F4	20	1.2462e+06	516710
65	F5	20	1.29697e+06	542650
66	F6	20	1.42116e+06	575410
67	F7	20	1.42287e+06	622186
68	F8	20	1.51511e+06	573213
69	F9	20	1.50211e+06	593970
70	F10	20	1.39186e+06	602365
71	F11	20	1.43463e+06	753172
72	F12	20	1.32511e+06	620681
73	G1	20	1.84088e+06	843211
74	G2	20	1351108	523300
75	G3	20	1212513	431282
76	G4	20
77	G5	20
78	G6	20
79	G7	20
80	G8	20
81	G9	20
82	G10	20
83	G11	20
84	G12	20
85	H1	20
86	H2	20
87	H3	20
88	H4	20
89	H5	20
90	H6	20
91	H7	20
92	H8	20
93	H9	20
94	H10	20
95	H11	20
96	H12	20
1	A1	21	1544179	1308474
2	A2	21	1.43297e+06	1.27911e+06
3	A3	21	1.34699e+06	2.04367e+06
4	A4	21	1.34368e+06	2.01771e+06
5	A5	21	1.27162e+06	1.04934e+06
6	A6	21	1.24359e+06	1.42483e+06
7	A7	21	1.21268e+06	1.41087e+06
8	A8	21	1.21602e+06	1.01563e+06
9	A9	21	1.1333e+06	1.22656e+06
10	A10	21	1.11751e+06	1135682
11	A11	21	1022551	1.02659e+06
12	A12	21	1.58554e+06	2.2724e+06
13	B1	21	1.48344e+06	1.18936e+06
14	B2	21	1.47729e+06	1.27083e+06
15	B3	21	1.39922e+06	1.80715e+06
16	B4	21	1.33329e+06	1.72022e+06
17	B5	21	1.2741e+06	1.01399e+06
18	B6	21	1.28021e+06	1.30097e+06
19	B7	21	1234725	1.31586e+06
20	B8	21	1.1844e+06	896095
21	B9	21	1188763	1255907
22	B10	21	1.12608e+06	1.17342e+06
23	B11	21	1452165	1.51833e+06
24	B12	21	2348087	2767373
25	C1	21	1.5199e+06	790113
26	C2	21	1.53877e+06	732399
27	C3	21	1463355	652875
28	C4	21	1.46621e+06	637393
29	C5	21	1404799	651796
30	C6	21	1.26586e+06	553722
31	C7	21	1.2802e+06	555407
32	C8	21	1.22465e+06	531378
33	C9	21	1134608	490562
34	C10	21	1.26459e+06	584685
35	C11	21	1.61171e+06	796839
36	C12	21	1.56751e+06	735632
[truncated: 18,972 more rows]

## Sheet: Technical Analysis Result
Block Type	96-Well Block (0.2mL)
Calibration Background is expired	No
Calibration Background performed on	11-24-2020
Calibration Normalization FAM-ROX is expired	No
Calibration Normalization FAM-ROX performed on	11-24-2020
Calibration Normalization VIC-ROX is expired	No
Calibration Normalization VIC-ROX performed on	11-24-2020
Calibration Pure Dye CY3 is expired	Yes
Calibration Pure Dye CY3 performed on	03-26-2020
Calibration Pure Dye CY5 is expired	Yes
Calibration Pure Dye CY5 performed on	03-26-2020
Calibration Pure Dye FAM is expired	No
Calibration Pure Dye FAM performed on	11-24-2020
Calibration Pure Dye NED is expired	No
Calibration Pure Dye NED performed on	09-15-2020
Calibration Pure Dye ROX is expired	No
Calibration Pure Dye ROX performed on	11-24-2020
Calibration Pure Dye SYBR is expired	No
Calibration Pure Dye SYBR performed on	11-24-2020
Calibration Pure Dye TAMRA is expired	No
Calibration Pure Dye TAMRA performed on	11-24-2020
Calibration Pure Dye VIC is expired	No
Calibration Pure Dye VIC performed on	11-24-2020
Calibration ROI is expired	No
Calibration ROI performed on	11-24-2020
Calibration Uniformity is expired	No
Calibration Uniformity performed on	11-24-2020
Chemistry	SYBR_GREEN
Date Created	2021-06-21 15:02:58 PM EDT
Experiment Barcode
Experiment Comment
Experiment File Name	P:\ABI-2\Sapieha\Roberto\CNV B6\Choroid\2021-06-21 adipoq-cre and adipoq-cre-prdm16 choro Sham and CNV 7 days Il1b and Il6 n4-6.eds
Experiment Name	2021-06-21 adipoq-cre and adipoq-cre-prdm16 choro Sham and CNV 7 days Il1b and Il6 n4-6
Experiment Run End Time	2021-06-21 17:54:21 PM EDT
Experiment Type	Comparative Cт (ΔΔCт)
Instrument Name	278870006
Instrument Serial Number	278870006
Instrument Type	QuantStudio(TM) 7 Flex System
Passive Reference	ROX
Quantification Cycle Method	Ct
Signal Smoothing On	true
Stage/ Cycle where Analysis is performed	Stage 2, Step 2
User Name
Sample Name	Target Name	Task	RQ	RQ Min	RQ Max	Ct Mean	Delta Ct Mean	Delta Ct SE	Delta Delta Ct
Adipoq-cre Sham 440	Bact	UNKNOWN				20.2299
Adipoq-cre Sham 441	Bact	UNKNOWN				19.955
Adipoq-cre Sham 442	Bact	UNKNOWN				18.4126
Adipoq-cre CNV 513	Bact	UNKNOWN				18.4433
Adipoq-cre CNV 514	Bact	UNKNOWN				20.098
Adipoq-cre CNV 516	Bact	UNKNOWN				19.078
Adipoq-cre-prdm16 Sham 530	Bact	UNKNOWN				18.8877
Adipoq-cre-prdm16 Sham 531	Bact	UNKNOWN				20.2077
Adipoq-cre-prdm16 Sham 532	Bact	UNKNOWN				19.1236
Adipoq-cre-prdm16 CNV 494	Bact	UNKNOWN				19.2144
Adipoq-cre-prdm16 CNV 495	Bact	UNKNOWN				19.2808
Adipoq-cre-prdm16 CNV 499	Bact	UNKNOWN				18.9173
Adipoq-cre Sham 440	Il1b	UNKNOWN	0.600966	0.275395	1.31142	31.4765	11.2467	0.261647	0.734646
Adipoq-cre Sham 441	Il1b	UNKNOWN	1.11331	0.570335	2.17323	30.3122	10.3572	0.224275	-0.154861
Adipoq-cre Sham 442	Il1b	UNKNOWN	0.650898	0.357754	1.18424	29.5442	11.1315	0.200681	0.619497
Adipoq-cre CNV 513	Il1b	UNKNOWN	1	0.559672	1.78676	28.9553	10.512	0.194612	0
Adipoq-cre CNV 514	Il1b	UNKNOWN	1.06479	0.83703	1.35451	30.5195	10.4215	0.0806971	-0.0905638
Adipoq-cre CNV 516	Il1b	UNKNOWN	0.524388	0.322983	0.851386	30.5213	11.4433	0.162499	0.931293
Adipoq-cre-prdm16 Sham 530	Il1b	UNKNOWN	0.793146	0.430987	1.45963	29.7341	10.8464	0.204512	0.334341
Adipoq-cre-prdm16 Sham 531	Il1b	UNKNOWN	1.18738	0.761109	1.85239	30.4719	10.2642	0.149118	-0.24778
Adipoq-cre-prdm16 Sham 532	Il1b	UNKNOWN	0.95633	0.600721	1.52245	29.7001	10.5764	0.155907	0.0644197
Adipoq-cre-prdm16 CNV 494	Il1b	UNKNOWN	0.840817	0.577344	1.22453	29.9766	10.7622	0.126053	0.250136
Adipoq-cre-prdm16 CNV 495	Il1b	UNKNOWN	0.507463	0.44267	0.58174	30.7714	11.4907	0.0458021	0.978624
Adipoq-cre-prdm16 CNV 499	Il1b	UNKNOWN	0.408823	0.24997	0.668625	30.7197	11.8025	0.164949	1.29045
Adipoq-cre Sham 440	IL6	UNKNOWN	1.82317	0.927867	3.58237	33.9747	13.7448	0.226479	-0.866451
Adipoq-cre Sham 441	IL6	UNKNOWN	1.69838	0.755675	3.81709	33.8021	13.8471	0.271534	-0.764155
Adipoq-cre Sham 442	IL6	UNKNOWN	1.5933	0.480778	5.28018	32.3519	13.9393	0.401745	-0.672015
Adipoq-cre CNV 513	IL6	UNKNOWN	1	0.0808955	12.3616	33.0546	14.6113	0.843154	0
Adipoq-cre CNV 514	IL6	UNKNOWN	6.88963	5.49557	8.63731	31.9249	11.8268	0.0758037	-2.78443
Adipoq-cre CNV 516	IL6	UNKNOWN	1.79437	0.805058	3.99939	32.8458	13.7678	0.268743	-0.843473
Adipoq-cre-prdm16 Sham 530	IL6	UNKNOWN	0.749038	0.156519	3.58461	33.9159	15.0282	0.524956	0.416889
Adipoq-cre-prdm16 Sham 531	IL6	UNKNOWN	1.81154	0.460918	7.11989	33.9617	13.7541	0.458935	-0.857219
Adipoq-cre-prdm16 Sham 532	IL6	UNKNOWN	1.85326	1.29659	2.64893	32.8448	13.7212	0.119773	-0.890067
Adipoq-cre-prdm16 CNV 494	IL6	UNKNOWN	4.66666	0.77511	28.0963	31.6033	12.3889	0.601935	-2.22239
Adipoq-cre-prdm16 CNV 495	IL6	UNKNOWN	3.55068	1.65687	7.60913	32.0639	12.7832	0.255571	-1.8281
Adipoq-cre-prdm16 CNV 499	IL6	UNKNOWN	0.846726	0.295029	2.43009	33.7686	14.8513	0.353512	0.240033
H2O	Bact	UNKNOWN				34.3335
H2O	Il1b	UNKNOWN
H2O	IL6	UNKNOWN
Analysis Type	Singleplex
Endogenous Control	Bact
RQ Min/Max Confidence Level	95.0
Reference Sample	Adipoq-cre CNV 513

## Sheet: BioGroup Analysis Result
Block Type	96-Well Block (0.2mL)
Calibration Background is expired	No
Calibration Background performed on	11-24-2020
Calibration Normalization FAM-ROX is expired	No
Calibration Normalization FAM-ROX performed on	11-24-2020
Calibration Normalization VIC-ROX is expired	No
Calibration Normalization VIC-ROX performed on	11-24-2020
Calibration Pure Dye CY3 is expired	Yes
Calibration Pure Dye CY3 performed on	03-26-2020
Calibration Pure Dye CY5 is expired	Yes
Calibration Pure Dye CY5 performed on	03-26-2020
Calibration Pure Dye FAM is expired	No
Calibration Pure Dye FAM performed on	11-24-2020
Calibration Pure Dye NED is expired	No
Calibration Pure Dye NED performed on	09-15-2020
Calibration Pure Dye ROX is expired	No
Calibration Pure Dye ROX performed on	11-24-2020
Calibration Pure Dye SYBR is expired	No
Calibration Pure Dye SYBR performed on	11-24-2020
Calibration Pure Dye TAMRA is expired	No
Calibration Pure Dye TAMRA performed on	11-24-2020
Calibration Pure Dye VIC is expired	No
Calibration Pure Dye VIC performed on	11-24-2020
Calibration ROI is expired	No
Calibration ROI performed on	11-24-2020
Calibration Uniformity is expired	No
Calibration Uniformity performed on	11-24-2020
Chemistry	SYBR_GREEN
Date Created	2021-06-21 15:02:58 PM EDT
Experiment Barcode
Experiment Comment
Experiment File Name	P:\ABI-2\Sapieha\Roberto\CNV B6\Choroid\2021-06-21 adipoq-cre and adipoq-cre-prdm16 choro Sham and CNV 7 days Il1b and Il6 n4-6.eds
Experiment Name	2021-06-21 adipoq-cre and adipoq-cre-prdm16 choro Sham and CNV 7 days Il1b and Il6 n4-6
Experiment Run End Time	2021-06-21 17:54:21 PM EDT
Experiment Type	Comparative Cт (ΔΔCт)
Instrument Name	278870006
Instrument Serial Number	278870006
Instrument Type	QuantStudio(TM) 7 Flex System
Passive Reference	ROX
Quantification Cycle Method	Ct
Signal Smoothing On	true
Stage/ Cycle where Analysis is performed	Stage 2, Step 2
User Name
Biogroup Name	Target Name	Task	RQ	RQ Min	RQ Max	Ct Mean	Delta Ct Mean	Delta Ct SE	Delta Delta Ct
Analysis Type	Singleplex
Endogenous Control	Bact
RQ Min/Max Confidence Level	95.0
Reference Biogroup Name

## Sheet: Results
Block Type	96-Well Block (0.2mL)
Calibration Background is expired	No
Calibration Background performed on	11-24-2020
Calibration Normalization FAM-ROX is expired	No
Calibration Normalization FAM-ROX performed on	11-24-2020
Calibration Normalization VIC-ROX is expired	No
Calibration Normalization VIC-ROX performed on	11-24-2020
Calibration Pure Dye CY3 is expired	Yes
Calibration Pure Dye CY3 performed on	03-26-2020
Calibration Pure Dye CY5 is expired	Yes
Calibration Pure Dye CY5 performed on	03-26-2020
Calibration Pure Dye FAM is expired	No
Calibration Pure Dye FAM performed on	11-24-2020
Calibration Pure Dye NED is expired	No
Calibration Pure Dye NED performed on	09-15-2020
Calibration Pure Dye ROX is expired	No
Calibration Pure Dye ROX performed on	11-24-2020
Calibration Pure Dye SYBR is expired	No
Calibration Pure Dye SYBR performed on	11-24-2020
Calibration Pure Dye TAMRA is expired	No
Calibration Pure Dye TAMRA performed on	11-24-2020
Calibration Pure Dye VIC is expired	No
Calibration Pure Dye VIC performed on	11-24-2020
Calibration ROI is expired	No
Calibration ROI performed on	11-24-2020
Calibration Uniformity is expired	No
Calibration Uniformity performed on	11-24-2020
Chemistry	SYBR_GREEN
Date Created	2021-06-21 15:02:58 PM EDT
Experiment Barcode
Experiment Comment
Experiment File Name	P:\ABI-2\Sapieha\Roberto\CNV B6\Choroid\2021-06-21 adipoq-cre and adipoq-cre-prdm16 choro Sham and CNV 7 days Il1b and Il6 n4-6.eds
Experiment Name	2021-06-21 adipoq-cre and adipoq-cre-prdm16 choro Sham and CNV 7 days Il1b and Il6 n4-6
Experiment Run End Time	2021-06-21 17:54:21 PM EDT
Experiment Type	Comparative Cт (ΔΔCт)
Instrument Name	278870006
Instrument Serial Number	278870006
Instrument Type	QuantStudio(TM) 7 Flex System
Passive Reference	ROX
Quantification Cycle Method	Ct
Signal Smoothing On	true
Stage/ Cycle where Analysis is performed	Stage 2, Step 2
User Name
Well	Well Position	Omit	Sample Name	Target Name	Task	Reporter	Quencher	Quantity	Quantity Mean	Quantity SD	RQ	RQ Min	RQ Max	CT	Ct Mean	Ct SD	Delta Ct	Delta Ct Mean	Delta Ct SE	Delta Delta Ct	Automatic Ct Threshold	Tm1	Ct Threshold	Tm2	Automatic Baseline	Tm3	Baseline Start	Baseline End	Comments	HIGHSD	NOAMP	EXPFAIL
1	A1	FALSE	Adipoq-cre Sham 440	Bact	UNKNOWN	SYBR	None							20.2112	20.2299	0.026475					TRUE	81.3587	0.182727		TRUE		1	40		N	N	N
2	A2	FALSE	Adipoq-cre Sham 441	Bact	UNKNOWN	SYBR	None							19.7428	19.955	0.300049					TRUE	81.3587	0.182727		TRUE		1	40		N	N	N
3	A3	FALSE	Adipoq-cre Sham 442	Bact	UNKNOWN	SYBR	None							18.2133	18.4126	0.281866					TRUE	81.3587	0.182727		TRUE		1	40		N	N	N
4	A4	FALSE	Adipoq-cre CNV 513	Bact	UNKNOWN	SYBR	None							18.2487	18.4433	0.275221					TRUE	81.4569	0.182727		TRUE		1	40		N	N	N
5	A5	FALSE	Adipoq-cre CNV 514	Bact	UNKNOWN	SYBR	None							20.0824	20.098	0.0221227					TRUE	81.5552	0.182727		TRUE		1	40		N	N	N
6	A6	FALSE	Adipoq-cre CNV 516	Bact	UNKNOWN	SYBR	None							18.9155	19.078	0.229791					TRUE	81.6534	0.182727		TRUE		1	40		N	N	N
7	A7	FALSE	Adipoq-cre-prdm16 Sham 530	Bact	UNKNOWN	SYBR	None							18.7714	18.8877	0.164582					TRUE	81.6534	0.182727		TRUE		1	40		N	N	N
8	A8	FALSE	Adipoq-cre-prdm16 Sham 531	Bact	UNKNOWN	SYBR	None							20.1895	20.2077	0.0256509					TRUE	81.5552	0.182727		TRUE		1	40		N	N	N
9	A9	FALSE	Adipoq-cre-prdm16 Sham 532	Bact	UNKNOWN	SYBR	None							19.0674	19.1236	0.0795476					TRUE	81.5552	0.182727		TRUE		1	40		N	N	N
10	A10	FALSE	Adipoq-cre-prdm16 CNV 494	Bact	UNKNOWN	SYBR	None							19.262	19.2144	0.0673149					TRUE	81.5552	0.182727		TRUE		1	40		N	N	N
11	A11	FALSE	Adipoq-cre-prdm16 CNV 495	Bact	UNKNOWN	SYBR	None							19.2742	19.2808	0.00924803					TRUE	81.5552	0.182727		TRUE		1	40		N	N	N
12	A12	FALSE	Adipoq-cre-prdm16 CNV 499	Bact	UNKNOWN	SYBR	None							18.7556	18.9173	0.228592					TRUE	81.4569	0.182727		TRUE		1	40		N	N	N
13	B1	FALSE	Adipoq-cre Sham 440	Bact	UNKNOWN	SYBR	None							20.2486	20.2299	0.026475					TRUE	81.3587	0.182727		TRUE		1	40		N	N	N
14	B2	FALSE	Adipoq-cre Sham 441	Bact	UNKNOWN	SYBR	None							20.1672	19.955	0.300049					TRUE	81.3587	0.182727		TRUE		1	40		N	N	N
15	B3	FALSE	Adipoq-cre Sham 442	Bact	UNKNOWN	SYBR	None							18.6119	18.4126	0.281866					TRUE	81.3587	0.182727		TRUE		1	40		N	N	N
16	B4	FALSE	Adipoq-cre CNV 513	Bact	UNKNOWN	SYBR	None							18.6379	18.4433	0.275221					TRUE	81.3587	0.182727		TRUE		1	40		N	N	N
17	B5	FALSE	Adipoq-cre CNV 514	Bact	UNKNOWN	SYBR	None							20.1137	20.098	0.0221227					TRUE	81.4569	0.182727		TRUE		1	40		N	N	N
18	B6	FALSE	Adipoq-cre CNV 516	Bact	UNKNOWN	SYBR	None							19.2405	19.078	0.229791					TRUE	81.5552	0.182727		TRUE		1	40		N	N	N
19	B7	FALSE	Adipoq-cre-prdm16 Sham 530	Bact	UNKNOWN	SYBR	None							19.0041	18.8877	0.164582					TRUE	81.5552	0.182727		TRUE		1	40		N	N	N
20	B8	FALSE	Adipoq-cre-prdm16 Sham 531	Bact	UNKNOWN	SYBR	None							20.2258	20.2077	0.0256509					TRUE	81.5552	0.182727		TRUE		1	40		N	N	N
21	B9	FALSE	Adipoq-cre-prdm16 Sham 532	Bact	UNKNOWN	SYBR	None							19.1799	19.1236	0.0795476					TRUE	81.5552	0.182727		TRUE		1	40		N	N	N
22	B10	FALSE	Adipoq-cre-prdm16 CNV 494	Bact	UNKNOWN	SYBR	None							19.1668	19.2144	0.0673149					TRUE	81.5552	0.182727		TRUE		1	40		N	N	N
23	B11	FALSE	Adipoq-cre-prdm16 CNV 495	Bact	UNKNOWN	SYBR	None							19.2873	19.2808	0.00924803					TRUE	81.5552	0.182727		TRUE		1	40		N	N	N
24	B12	FALSE	Adipoq-cre-prdm16 CNV 499	Bact	UNKNOWN	SYBR	None							19.0789	18.9173	0.228592					TRUE	81.4569	0.182727		TRUE		1	40		N	N	N
25	C1	FALSE	Adipoq-cre Sham 440	Il1b	UNKNOWN	SYBR	None				0.600966	0.275395	1.31142	31.7375	31.4765	0.369077		11.2467	0.261647	0.734646	TRUE	80.9658	0.421027		TRUE		1	40		N	N	N
26	C2	FALSE	Adipoq-cre Sham 441	Il1b	UNKNOWN	SYBR	None				1.11331	0.570335	2.17323	30.2395	30.3122	0.102807		10.3572	0.224275	-0.154861	TRUE	80.9658	0.421027		TRUE		1	40		N	N	N
27	C3	FALSE	Adipoq-cre Sham 442	Il1b	UNKNOWN	SYBR	None				0.650898	0.357754	1.18424	29.5207	29.5442	0.0331308		11.1315	0.200681	0.619497	TRUE	80.9658	0.421027		TRUE		1	40		N	N	N
28	C4	FALSE	Adipoq-cre CNV 513	Il1b	UNKNOWN	SYBR	None				1	0.559672	1.78676	28.956	28.9553	0.000987248		10.512	0.194612	0	TRUE	80.9658	0.421027		TRUE		1	40		N	N	N
29	C5	FALSE	Adipoq-cre CNV 514	Il1b	UNKNOWN	SYBR	None				1.06479	0.83703	1.35451	30.5987	30.5195	0.111958		10.4215	0.0806971	-0.0905638	TRUE	81.0641	0.421027		TRUE		1	40		N	N	N
30	C6	FALSE	Adipoq-cre CNV 516	Il1b	UNKNOWN	SYBR	None				0.524388	0.322983	0.851386	30.5233	30.5213	0.00282687		11.4433	0.162499	0.931293	TRUE	81.0641	0.421027		TRUE		1	40		N	N	N
31	C7	FALSE	Adipoq-cre-prdm16 Sham 530	Il1b	UNKNOWN	SYBR	None				0.793146	0.430987	1.45963	29.9023	29.7341	0.23783		10.8464	0.204512	0.334341	TRUE	81.1623	0.421027		TRUE		1	40		N	N	N
32	C8	FALSE	Adipoq-cre-prdm16 Sham 531	Il1b	UNKNOWN	SYBR	None				1.18738	0.761109	1.85239	30.6199	30.4719	0.209319		10.2642	0.149118	-0.24778	TRUE	81.1623	0.421027		TRUE		1	40		N	N	N
33	C9	FALSE	Adipoq-cre-prdm16 Sham 532	Il1b	UNKNOWN	SYBR	None				0.95633	0.600721	1.52245	29.5547	29.7001	0.205636		10.5764	0.155907	0.0644197	TRUE	81.1623	0.421027		TRUE		1	40		N	N	N
34	C10	FALSE	Adipoq-cre-prdm16 CNV 494	Il1b	UNKNOWN	SYBR	None				0.840817	0.577344	1.22453	29.8599	29.9766	0.165067		10.7622	0.126053	0.250136	TRUE	81.1623	0.421027		TRUE		1	40		N	N	N
35	C11	FALSE	Adipoq-cre-prdm16 CNV 495	Il1b	UNKNOWN	SYBR	None				0.507463	0.44267	0.58174	30.7261	30.7714	0.0641104		11.4907	0.0458021	0.978624	TRUE	81.1623	0.421027		TRUE		1	40		N	N	N
36	C12	FALSE	Adipoq-cre-prdm16 CNV 499	Il1b	UNKNOWN	SYBR	None				0.408823	0.24997	0.668625	30.6869	30.7197	0.0464991		11.8025	0.164949	1.29045	TRUE	81.1623	0.421027		TRUE		1	40		N	N	N
37	D1	FALSE	Adipoq-cre Sham 440	Il1b	UNKNOWN	SYBR	None				0.600966	0.275395	1.31142	31.2156	31.4765	0.369077		11.2467	0.261647	0.734646	TRUE	80.9658	0.421027		TRUE		1	40		N	N	N
38	D2	FALSE	Adipoq-cre Sham 441	Il1b	UNKNOWN	SYBR	None				1.11331	0.570335	2.17323	30.3849	30.3122	0.102807		10.3572	0.224275	-0.154861	TRUE	81.0641	0.421027		TRUE		1	40		N	N	N
39	D3	FALSE	Adipoq-cre Sham 442	Il1b	UNKNOWN	SYBR	None				0.650898	0.357754	1.18424	29.5676	29.5442	0.0331308		11.1315	0.200681	0.619497	TRUE	80.9658	0.421027		TRUE		1	40		N	N	N
40	D4	FALSE	Adipoq-cre CNV 513	Il1b	UNKNOWN	SYBR	None				1	0.559672	1.78676	28.9546	28.9553	0.000987248		10.512	0.194612	0	TRUE	81.0641	0.421027		TRUE		1	40		N	N	N
41	D5	FALSE	Adipoq-cre CNV 514	Il1b	UNKNOWN	SYBR	None				1.06479	0.83703	1.35451	30.4403	30.5195	0.111958		10.4215	0.0806971	-0.0905638	TRUE	81.0641	0.421027		TRUE		1	40		N	N	N
42	D6	FALSE	Adipoq-cre CNV 516	Il1b	UNKNOWN	SYBR	None				0.524388	0.322983	0.851386	30.5193	30.5213	0.00282687		11.4433	0.162499	0.931293	TRUE	81.1623	0.421027		TRUE		1	40		N	N	N
43	D7	FALSE	Adipoq-cre-prdm16 Sham 530	Il1b	UNKNOWN	SYBR	None				0.793146	0.430987	1.45963	29.5659	29.7341	0.23783		10.8464	0.204512	0.334341	TRUE	81.1623	0.421027		TRUE		1	40		N	N	N
44	D8	FALSE	Adipoq-cre-prdm16 Sham 531	Il1b	UNKNOWN	SYBR	None				1.18738	0.761109	1.85239	30.3239	30.4719	0.209319		10.2642	0.149118	-0.24778	TRUE	81.2605	0.421027		TRUE		1	40		N	N	N
45	D9	FALSE	Adipoq-cre-prdm16 Sham 532	Il1b	UNKNOWN	SYBR	None				0.95633	0.600721	1.52245	29.8455	29.7001	0.205636		10.5764	0.155907	0.0644197	TRUE	81.1623	0.421027		TRUE		1	40		N	N	N
46	D10	FALSE	Adipoq-cre-prdm16 CNV 494	Il1b	UNKNOWN	SYBR	None				0.840817	0.577344	1.22453	30.0933	29.9766	0.165067		10.7622	0.126053	0.250136	TRUE	81.2605	0.421027		TRUE		1	40		N	N	N
47	D11	FALSE	Adipoq-cre-prdm16 CNV 495	Il1b	UNKNOWN	SYBR	None				0.507463	0.44267	0.58174	30.8168	30.7714	0.0641104		11.4907	0.0458021	0.978624	TRUE	81.1623	0.421027		TRUE		1	40		N	N	N
48	D12	FALSE	Adipoq-cre-prdm16 CNV 499	Il1b	UNKNOWN	SYBR	None				0.408823	0.24997	0.668625	30.7526	30.7197	0.0464991		11.8025	0.164949	1.29045	TRUE	81.1623	0.421027		TRUE		1	40		N	N	N
49	E1	FALSE	Adipoq-cre Sham 440	IL6	UNKNOWN	SYBR	None				1.82317	0.927867	3.58237	33.749	33.9747	0.319194		13.7448	0.226479	-0.866451	TRUE	81.7516	0.172749		TRUE		1	40		N	N	N
50	E2	FALSE	Adipoq-cre Sham 441	IL6	UNKNOWN	SYBR	None				1.69838	0.755675	3.81709	33.6327	33.8021	0.23965		13.8471	0.271534	-0.764155	TRUE	81.7516	0.172749		TRUE		1	40		N	N	N
51	E3	FALSE	Adipoq-cre Sham 442	IL6	UNKNOWN	SYBR	None				1.5933	0.480778	5.28018	32.0031	32.3519	0.493306		13.9393	0.401745	-0.672015	TRUE	81.6534	0.172749		TRUE		1	40		N	N	N
52	E4	FALSE	Adipoq-cre CNV 513	IL6	UNKNOWN	SYBR	None				1	0.0808955	12.3616	33.875	33.0546	1.1602		14.6113	0.843154	0	TRUE	81.7516	0.172749		TRUE		1	40		Y	N	N
53	E5	FALSE	Adipoq-cre CNV 514	IL6	UNKNOWN	SYBR	None				6.88963	5.49557	8.63731	31.9991	31.9249	0.104895		11.8268	0.0758037	-2.78443	TRUE	81.7516	0.172749		TRUE		1	40		N	N	N
54	E6	FALSE	Adipoq-cre CNV 516	IL6	UNKNOWN	SYBR	None				1.79437	0.805058	3.99939	32.6317	32.8458	0.302724		13.7678	0.268743	-0.843473	TRUE	81.8498	0.172749		TRUE		1	40		N	N	N
55	E7	FALSE	Adipoq-cre-prdm16 Sham 530	IL6	UNKNOWN	SYBR	None				0.749038	0.156519	3.58461	34.4278	33.9159	0.723928		15.0282	0.524956	0.416889	TRUE	81.948	0.172749		TRUE		1	40		Y	N	N
56	E8	FALSE	Adipoq-cre-prdm16 Sham 531	IL6	UNKNOWN	SYBR	None				1.81154	0.460918	7.11989	34.4203	33.9617	0.648525		13.7541	0.458935	-0.857219	TRUE	81.948	0.172749		TRUE		1	40		Y	N	N
57	E9	FALSE	Adipoq-cre-prdm16 Sham 532	IL6	UNKNOWN	SYBR	None				1.85326	1.29659	2.64893	32.9506	32.8448	0.149544		13.7212	0.119773	-0.890067	TRUE	81.948	0.172749		TRUE		1	40		N	N	N
58	E10	FALSE	Adipoq-cre-prdm16 CNV 494	IL6	UNKNOWN	SYBR	None				4.66666	0.77511	28.0963	32.2034	31.6033	0.848599		12.3889	0.601935	-2.22239	TRUE	81.8498	0.172749		TRUE		1	40		Y	N	N
59	E11	FALSE	Adipoq-cre-prdm16 CNV 495	IL6	UNKNOWN	SYBR	None				3.55068	1.65687	7.60913	31.8085	32.0639	0.361314		12.7832	0.255571	-1.8281	TRUE	81.8498	0.172749		TRUE		1	40		N	N	N
60	E12	FALSE	Adipoq-cre-prdm16 CNV 499	IL6	UNKNOWN	SYBR	None				0.846726	0.295029	2.43009	34.083	33.7686	0.44462		14.8513	0.353512	0.240033	TRUE	81.948	0.172749		TRUE		1	40		N	N	N
61	F1	FALSE	Adipoq-cre Sham 440	IL6	UNKNOWN	SYBR	None				1.82317	0.927867	3.58237	34.2004	33.9747	0.319194		13.7448	0.226479	-0.866451	TRUE	81.6534	0.172749		TRUE		1	40		N	N	N
62	F2	FALSE	Adipoq-cre Sham 441	IL6	UNKNOWN	SYBR	None				1.69838	0.755675	3.81709	33.9716	33.8021	0.23965		13.8471	0.271534	-0.764155	TRUE	81.6534	0.172749		TRUE		1	40		N	N	N
63	F3	FALSE	Adipoq-cre Sham 442	IL6	UNKNOWN	SYBR	None				1.5933	0.480778	5.28018	32.7007	32.3519	0.493306		13.9393	0.401745	-0.672015	TRUE	81.5552	0.172749		TRUE		1	40		N	N	N
64	F4	FALSE	Adipoq-cre CNV 513	IL6	UNKNOWN	SYBR	None				1	0.0808955	12.3616	32.2342	33.0546	1.1602		14.6113	0.843154	0	TRUE	81.6534	0.172749		TRUE		1	40		Y	N	N
65	F5	FALSE	Adipoq-cre CNV 514	IL6	UNKNOWN	SYBR	None				6.88963	5.49557	8.63731	31.8507	31.9249	0.104895		11.8268	0.0758037	-2.78443	TRUE	81.6534	0.172749		TRUE		1	40		N	N	N
66	F6	FALSE	Adipoq-cre CNV 516	IL6	UNKNOWN	SYBR	None				1.79437	0.805058	3.99939	33.0598	32.8458	0.302724		13.7678	0.268743	-0.843473	TRUE	81.7516	0.172749		TRUE		1	40		N	N	N
67	F7	FALSE	Adipoq-cre-prdm16 Sham 530	IL6	UNKNOWN	SYBR	None				0.749038	0.156519	3.58461	33.404	33.9159	0.723928		15.0282	0.524956	0.416889	TRUE	81.7516	0.172749		TRUE		1	40		Y	N	N
68	F8	FALSE	Adipoq-cre-prdm16 Sham 531	IL6	UNKNOWN	SYBR	None				1.81154	0.460918	7.11989	33.5032	33.9617	0.648525		13.7541	0.458935	-0.857219	TRUE	81.8498	0.172749		TRUE		1	40		Y	N	N
69	F9	FALSE	Adipoq-cre-prdm16 Sham 532	IL6	UNKNOWN	SYBR	None				1.85326	1.29659	2.64893	32.7391	32.8448	0.149544		13.7212	0.119773	-0.890067	TRUE	81.7516	0.172749		TRUE		1	40		N	N	N
70	F10	FALSE	Adipoq-cre-prdm16 CNV 494	IL6	UNKNOWN	SYBR	None				4.66666	0.77511	28.0963	31.0033	31.6033	0.848599		12.3889	0.601935	-2.22239	TRUE	81.7516	0.172749		TRUE		1	40		Y	N	N
71	F11	FALSE	Adipoq-cre-prdm16 CNV 495	IL6	UNKNOWN	SYBR	None				3.55068	1.65687	7.60913	32.3194	32.0639	0.361314		12.7832	0.255571	-1.8281	TRUE	81.7516	0.172749		TRUE		1	40		N	N	N
72	F12	FALSE	Adipoq-cre-prdm16 CNV 499	IL6	UNKNOWN	SYBR	None				0.846726	0.295029	2.43009	33.4542	33.7686	0.44462		14.8513	0.353512	0.240033	TRUE	81.7516	0.172749		TRUE		1	40		N	N	N
73	G1	FALSE	H2O	Bact	UNKNOWN	SYBR	None							34.3335	34.3335						TRUE	71.3404	0.182727		TRUE		1	40		N	N	N
74	G2	FALSE	H2O	Il1b	UNKNOWN	SYBR	None							Undetermined							TRUE	61.715	0.421027		TRUE		1	40		N	Y	Y
75	G3	FALSE	H2O	IL6	UNKNOWN	SYBR	None							Undetermined							TRUE	64.7598	0.172749		TRUE		1	40		N	Y	Y
Analysis Type	Singleplex
Endogenous Control	Bact
RQ Min/Max Confidence Level	95.0
Reference Sample	Adipoq-cre CNV 513

## Sheet: Reagent Information
Block Type	96-Well Block (0.2mL)
Calibration Background is expired	No
Calibration Background performed on	11-24-2020
Calibration Normalization FAM-ROX is expired	No
Calibration Normalization FAM-ROX performed on	11-24-2020
Calibration Normalization VIC-ROX is expired	No
Calibration Normalization VIC-ROX performed on	11-24-2020
Calibration Pure Dye CY3 is expired	Yes
Calibration Pure Dye CY3 performed on	03-26-2020
Calibration Pure Dye CY5 is expired	Yes
Calibration Pure Dye CY5 performed on	03-26-2020
Calibration Pure Dye FAM is expired	No
Calibration Pure Dye FAM performed on	11-24-2020
Calibration Pure Dye NED is expired	No
Calibration Pure Dye NED performed on	09-15-2020
Calibration Pure Dye ROX is expired	No
Calibration Pure Dye ROX performed on	11-24-2020
Calibration Pure Dye SYBR is expired	No
Calibration Pure Dye SYBR performed on	11-24-2020
Calibration Pure Dye TAMRA is expired	No
Calibration Pure Dye TAMRA performed on	11-24-2020
Calibration Pure Dye VIC is expired	No
Calibration Pure Dye VIC performed on	11-24-2020
Calibration ROI is expired	No
Calibration ROI performed on	11-24-2020
Calibration Uniformity is expired	No
Calibration Uniformity performed on	11-24-2020
Chemistry	SYBR_GREEN
Date Created	2021-06-21 15:02:58 PM EDT
Experiment Barcode
Experiment Comment
Experiment File Name	P:\ABI-2\Sapieha\Roberto\CNV B6\Choroid\2021-06-21 adipoq-cre and adipoq-cre-prdm16 choro Sham and CNV 7 days Il1b and Il6 n4-6.eds
Experiment Name	2021-06-21 adipoq-cre and adipoq-cre-prdm16 choro Sham and CNV 7 days Il1b and Il6 n4-6
Experiment Run End Time	2021-06-21 17:54:21 PM EDT
Experiment Type	Comparative Cт (ΔΔCт)
Instrument Name	278870006
Instrument Serial Number	278870006
Instrument Type	QuantStudio(TM) 7 Flex System
Passive Reference	ROX
Quantification Cycle Method	Ct
Signal Smoothing On	true
Stage/ Cycle where Analysis is performed	Stage 2, Step 2
User Name
Reagent Type	Reagent Name	Reagent Part Number	Reagent Lot Number	Reagent Expiration Date

## Sheet: Melt Curve Raw Data
Block Type	96-Well Block (0.2mL)
Calibration Background is expired	No
Calibration Background performed on	11-24-2020
Calibration Normalization FAM-ROX is expired	No
Calibration Normalization FAM-ROX performed on	11-24-2020
Calibration Normalization VIC-ROX is expired	No
Calibration Normalization VIC-ROX performed on	11-24-2020
Calibration Pure Dye CY3 is expired	Yes
Calibration Pure Dye CY3 performed on	03-26-2020
Calibration Pure Dye CY5 is expired	Yes
Calibration Pure Dye CY5 performed on	03-26-2020
Calibration Pure Dye FAM is expired	No
Calibration Pure Dye FAM performed on	11-24-2020
Calibration Pure Dye NED is expired	No
Calibration Pure Dye NED performed on	09-15-2020
Calibration Pure Dye ROX is expired	No
Calibration Pure Dye ROX performed on	11-24-2020
Calibration Pure Dye SYBR is expired	No
Calibration Pure Dye SYBR performed on	11-24-2020
Calibration Pure Dye TAMRA is expired	No
Calibration Pure Dye TAMRA performed on	11-24-2020
Calibration Pure Dye VIC is expired	No
Calibration Pure Dye VIC performed on	11-24-2020
Calibration ROI is expired	No
Calibration ROI performed on	11-24-2020
Calibration Uniformity is expired	No
Calibration Uniformity performed on	11-24-2020
Chemistry	SYBR_GREEN
Date Created	2021-06-21 15:02:58 PM EDT
Experiment Barcode
Experiment Comment
Experiment File Name	P:\ABI-2\Sapieha\Roberto\CNV B6\Choroid\2021-06-21 adipoq-cre and adipoq-cre-prdm16 choro Sham and CNV 7 days Il1b and Il6 n4-6.eds
Experiment Name	2021-06-21 adipoq-cre and adipoq-cre-prdm16 choro Sham and CNV 7 days Il1b and Il6 n4-6
Experiment Run End Time	2021-06-21 17:54:21 PM EDT
Experiment Type	Comparative Cт (ΔΔCт)
Instrument Name	278870006
Instrument Serial Number	278870006
Instrument Type	QuantStudio(TM) 7 Flex System
Passive Reference	ROX
Quantification Cycle Method	Ct
Signal Smoothing On	true
Stage/ Cycle where Analysis is performed	Stage 2, Step 2
User Name
Well	Well Position	Reading	Temperature	Fluorescence	Derivative
1	A1	1	60.1435	4.24155	0.229615
1	A1	2	60.3399	4.23802	0.228834
1	A1	3	60.5364	4.22406	0.228352
1	A1	4	60.7328	4.20063	0.228369
1	A1	5	60.9293	4.17044	0.229077
1	A1	6	61.1257	4.16857	0.230545
1	A1	7	61.3221	4.1464	0.232601
1	A1	8	61.5186	4.12347	0.234868
1	A1	9	61.715	4.09709	0.23692
1	A1	10	61.9114	4.07776	0.238457
1	A1	11	62.1079	4.06673	0.239398
1	A1	12	62.3043	4.04131	0.23984
1	A1	13	62.5007	4.0179	0.239985
1	A1	14	62.6972	3.99457	0.240085
1	A1	15	62.8936	3.98062	0.240325
1	A1	16	63.0901	3.96019	0.240753
1	A1	17	63.2865	3.93987	0.241268
1	A1	18	63.4829	3.91356	0.241748
1	A1	19	63.6794	3.8942	0.242192
1	A1	20	63.8758	3.87598	0.242759
1	A1	21	64.0723	3.85167	0.243617
1	A1	22	64.2687	3.83547	0.244726
1	A1	23	64.4651	3.81624	0.245758
1	A1	24	64.6616	3.7881	0.246232
1	A1	25	64.858	3.76815	0.245835
1	A1	26	65.0544	3.74723	0.244696
1	A1	27	65.2509	3.72039	0.243403
1	A1	28	65.4473	3.70747	0.242724
1	A1	29	65.6437	3.68319	0.243157
1	A1	30	65.8402	3.67123	0.244613
1	A1	31	66.0366	3.64773	0.246445
1	A1	32	66.2331	3.61658	0.247813
1	A1	33	66.4295	3.6001	0.248161
1	A1	34	66.6259	3.57773	0.247518
1	A1	35	66.8224	3.55807	0.246471
1	A1	36	67.0188	3.53234	0.245833
1	A1	37	67.2152	3.51774	0.246261
1	A1	38	67.4117	3.50091	0.247973
1	A1	39	67.6081	3.46942	0.250699
1	A1	40	67.8046	3.45626	0.2538
1	A1	41	68.001	3.42641	0.256483
1	A1	42	68.1974	3.41045	0.258014
1	A1	43	68.3939	3.38842	0.257918
1	A1	44	68.5903	3.35435	0.256122
1	A1	45	68.7867	3.33864	0.252989
1	A1	46	68.9832	3.31735	0.249185
1	A1	47	69.1796	3.29734	0.245411
1	A1	48	69.3761	3.2782	0.242151
1	A1	49	69.5725	3.2551	0.239553
1	A1	50	69.7689	3.23679	0.237528
1	A1	51	69.9654	3.21467	0.235931
1	A1	52	70.1618	3.19329	0.234694
1	A1	53	70.3582	3.17973	0.233858
1	A1	54	70.5547	3.15623	0.233489
1	A1	55	70.7511	3.1317	0.233571
1	A1	56	70.9475	3.12275	0.233953
1	A1	57	71.144	3.09584	0.234359
1	A1	58	71.3404	3.07469	0.234515
1	A1	59	71.5369	3.05345	0.23426
1	A1	60	71.7333	3.03352	0.233611
1	A1	61	71.9297	3.01801	0.232724
1	A1	62	72.1262	2.99484	0.23181
1	A1	63	72.3226	2.97466	0.231079
1	A1	64	72.519	2.95401	0.230691
1	A1	65	72.7155	2.93418	0.230703
1	A1	66	72.9119	2.92267	0.231015
1	A1	67	73.1084	2.89605	0.231362
1	A1	68	73.3048	2.87303	0.231425
1	A1	69	73.5012	2.85758	0.231001
1	A1	70	73.6977	2.83612	0.230145
1	A1	71	73.8941	2.8142	0.229135
1	A1	72	74.0905	2.798	0.228314
1	A1	73	74.287	2.77895	0.227893
1	A1	74	74.4834	2.7616	0.227851
1	A1	75	74.6799	2.74032	0.227999
1	A1	76	74.8763	2.71717	0.228148
1	A1	77	75.0727	2.70027	0.22824
1	A1	78	75.2692	2.68278	0.228345
1	A1	79	75.4656	2.66399	0.228555
1	A1	80	75.662	2.64268	0.228892
1	A1	81	75.8585	2.62315	0.229321
1	A1	82	76.0549	2.60352	0.229868
1	A1	83	76.2514	2.57953	0.230735
1	A1	84	76.4478	2.57002	0.232329
1	A1	85	76.6442	2.54206	0.235133
1	A1	86	76.8407	2.52197	0.239486
1	A1	87	77.0371	2.51168	0.245386
1	A1	88	77.2335	2.48727	0.252421
1	A1	89	77.43	2.46089	0.259926
1	A1	90	77.6264	2.43326	0.267319
1	A1	91	77.8228	2.41694	0.274424
1	A1	92	78.0193	2.38863	0.281696
1	A1	93	78.2157	2.36595	0.290233
1	A1	94	78.4122	2.33772	0.301659
1	A1	95	78.6086	2.3153	0.317923
1	A1	96	78.805	2.29157	0.341126
1	A1	97	79.0015	2.26381	0.373479
1	A1	98	79.1979	2.23157	0.417465
1	A1	99	79.3943	2.19056	0.476088
1	A1	100	79.5908	2.15553	0.552918
1	A1	101	79.7872	2.11322	0.651605
1	A1	102	79.9837	2.05818	0.774647
1	A1	103	80.1801	1.99686	0.921644
1	A1	104	80.3765	1.91856	1.08756
1	A1	105	80.573	1.81413	1.26177
1	A1	106	80.7694	1.68961	1.42855
1	A1	107	80.9658	1.52615	1.56923
1	A1	108	81.1623	1.34831	1.6656
1	A1	109	81.3587	1.16429	1.70354
1	A1	110	81.5552	0.989392	1.67594
1	A1	111	81.7516	0.822872	1.58398
1	A1	112	81.948	0.679613	1.43681
1	A1	113	82.1445	0.562485	1.24974
1	A1	114	82.3409	0.475202	1.04153
1	A1	115	82.5373	0.41893	0.831234
1	A1	116	82.7338	0.383965	0.635302
1	A1	117	82.9302	0.367553	0.465437
1	A1	118	83.1267	0.35357	0.327625
1	A1	119	83.3231	0.347546	0.222506
1	A1	120	83.5195	0.34387	0.146747
1	A1	121	83.716	0.339188	0.0948591
1	A1	122	83.9124	0.338911	0.0608494
1	A1	123	84.1088	0.336323	0.0393389
1	A1	124	84.3053	0.335729	0.0260774
1	A1	125	84.5017	0.33662	0.0180079
1	A1	126	84.6982	0.332965	0.0130929
1	A1	127	84.8946	0.333854	0.0100692
1	A1	128	85.091	0.33216	0.00821303
1	A1	129	85.2875	0.333648	0.00713517
1	A1	130	85.4839	0.332136	0.0066115
1	A1	131	85.6803	0.332308	0.00647232
1	A1	132	85.8768	0.331045	0.00655328
1	A1	133	86.0732	0.330422	0.00669774
1	A1	134	86.2696	0.329982	0.00678203
1	A1	135	86.4661	0.329773	0.00673567
1	A1	136	86.6625	0.328307	0.00654795
1	A1	137	86.859	0.327269	0.00625927
1	A1	138	87.0554	0.328746	0.00594689
1	A1	139	87.2518	0.326948	0.00570101
1	A1	140	87.4483	0.32589	0.00559505
1	A1	141	87.6447	0.327242	0.00566192
1	A1	142	87.8411	0.326412	0.00587676
1	A1	143	88.0376	0.325568	0.00616509
1	A1	144	88.234	0.32428	0.00642897
1	A1	145	88.4305	0.323972	0.00658169
1	A1	146	88.6269	0.323955	0.00656962
1	A1	147	88.8233	0.322923	0.00637501
1	A1	148	89.0198	0.321749	0.00600591
1	A1	149	89.2162	0.321356	0.00548692
1	A1	150	89.4126	0.321721	0.0048577
1	A1	151	89.6091	0.320454	0.00417901
1	A1	152	89.8055	0.320855	0.00353897
1	A1	153	90.002	0.319491	0.00304947
1	A1	154	90.1984	0.321722	0.0028218
1	A1	155	90.3948	0.320351	0.00292407
1	A1	156	90.5913	0.32021	0.0033417
1	A1	157	90.7877	0.32014	0.00396848
1	A1	158	90.9841	0.319247	0.00464283
1	A1	159	91.1806	0.317965	0.00521299
1	A1	160	91.377	0.318089	0.0055975
1	A1	161	91.5735	0.317322	0.0058042
1	A1	162	91.7699	0.316996	0.00590528
1	A1	163	91.9663	0.317571	0.00598629
1	A1	164	92.1628	0.315086	0.00610474
1	A1	165	92.3592	0.315431	0.00627812
1	A1	166	92.5556	0.31571	0.00649641
1	A1	167	92.7521	0.313633	0.00673503
1	A1	168	92.9485	0.314222	0.00696227
1	A1	169	93.145	0.312713	0.00713345
1	A1	170	93.3414	0.3126	0.00719
1	A1	171	93.5378	0.312089	0.00707187
1	A1	172	93.7343	0.310517	0.00674033
1	A1	173	93.9307	0.30897	0.0061952
1	A1	174	94.1271	0.312136	0.00547181
1	A1	175	94.3236	0.309387	0.00461864
1	A1	176	94.52	0.30922	0.00367907
1	A1	177	94.7164	0.308484	0.00269791
1	A1	178	94.9129	0.308867	0.00174091
2	A2	1	60.1435	4.47387	0.252526
2	A2	2	60.3399	4.46147	0.252736
2	A2	3	60.5364	4.43535	0.2533
2	A2	4	60.7328	4.42246	0.254317
2	A2	5	60.9293	4.39082	0.255791
2	A2	6	61.1257	4.38437	0.257482
2	A2	7	61.3221	4.35309	0.258969
2	A2	8	61.5186	4.32953	0.259869
2	A2	9	61.715	4.30146	0.260081
2	A2	10	61.9114	4.28046	0.259793
2	A2	11	62.1079	4.2676	0.25929
2	A2	12	62.3043	4.24504	0.258723
2	A2	13	62.5007	4.21744	0.258077
2	A2	14	62.6972	4.18966	0.257313
2	A2	15	62.8936	4.17085	0.25649
2	A2	16	63.0901	4.1579	0.255701
2	A2	17	63.2865	4.12422	0.254939
2	A2	18	63.4829	4.11173	0.254069
2	A2	19	63.6794	4.08906	0.25301
2	A2	20	63.8758	4.052	0.251925
2	A2	21	64.0723	4.03768	0.251242
2	A2	22	64.2687	4.0276	0.251415
2	A2	23	64.4651	4.00228	0.252634
2	A2	24	64.6616	3.96873	0.254688
2	A2	25	64.858	3.95852	0.257097
2	A2	26	65.0544	3.9329	0.259364
2	A2	27	65.2509	3.90625	0.261183
2	A2	28	65.4473	3.88417	0.262481
2	A2	29	65.6437	3.86079	0.263294
2	A2	30	65.8402	3.84276	0.263601
2	A2	31	66.0366	3.81674	0.263256
2	A2	32	66.2331	3.79225	0.262098
2	A2	33	66.4295	3.77236	0.260174
2	A2	34	66.6259	3.74236	0.257901
2	A2	35	66.8224	3.7246	0.255981
2	A2	36	67.0188	3.70249	0.25509
2	A2	37	67.2152	3.69148	0.255545
2	A2	38	67.4117	3.66137	0.257179
2	A2	39	67.6081	3.63432	0.259514
2	A2	40	67.8046	3.61698	0.262019
2	A2	41	68.001	3.58771	0.264245
2	A2	42	68.1974	3.57557	0.265792
2	A2	43	68.3939	3.55092	0.266279
2	A2	44	68.5903	3.5181	0.265457
2	A2	45	68.7867	3.49399	0.263415
2	A2	46	68.9832	3.47402	0.260657
2	A2	47	69.1796	3.45659	0.257908
2	A2	48	69.3761	3.43281	0.25579
2	A2	49	69.5725	3.41171	0.25455
2	A2	50	69.7689	3.38728	0.254051
2	A2	51	69.9654	3.36694	0.253969
2	A2	52	70.1618	3.34586	0.254009
2	A2	53	70.3582	3.32256	0.25407
2	A2	54	70.5547	3.30107	0.254215
2	A2	55	70.7511	3.27487	0.25454
2	A2	56	70.9475	3.26346	0.254986
2	A2	57	71.144	3.23455	0.255251
2	A2	58	71.3404	3.21317	0.254896
2	A2	59	71.5369	3.1905	0.25359
2	A2	60	71.7333	3.16012	0.25133
2	A2	61	71.9297	3.14642	0.248483
2	A2	62	72.1262	3.12641	0.24559
2	A2	63	72.3226	3.10577	0.243104
2	A2	64	72.519	3.08185	0.24121
2	A2	65	72.7155	3.05876	0.239858
2	A2	66	72.9119	3.04799	0.238896
2	A2	67	73.1084	3.01965	0.238219
2	A2	68	73.3048	2.99524	0.23784
2	A2	69	73.5012	2.98508	0.237861
2	A2	70	73.6977	2.96069	0.238395
2	A2	71	73.8941	2.93575	0.239443
2	A2	72	74.0905	2.92233	0.240819
2	A2	73	74.287	2.89714	0.242151
2	A2	74	74.4834	2.87957	0.243016
2	A2	75	74.6799	2.85615	0.243162
2	A2	76	74.8763	2.82834	0.24269
2	A2	77	75.0727	2.81312	0.242056
2	A2	78	75.2692	2.7947	0.241839
2	A2	79	75.4656	2.77712	0.242411
2	A2	80	75.662	2.75373	0.243755
2	A2	81	75.8585	2.73039	0.245549
2	A2	82	76.0549	2.7115	0.247471
2	A2	83	76.2514	2.6828	0.249488
2	A2	84	76.4478	2.66923	0.251931
2	A2	85	76.6442	2.64592	0.255323
2	A2	86	76.8407	2.62291	0.260055
2	A2	87	77.0371	2.60489	0.266153
2	A2	88	77.2335	2.58184	0.273235
2	A2	89	77.43	2.55293	0.280723
2	A2	90	77.6264	2.52497	0.288153
2	A2	91	77.8228	2.50458	0.295494
2	A2	92	78.0193	2.47568	0.303303
2	A2	93	78.2157	2.44949	0.312756
2	A2	94	78.4122	2.42175	0.325541
2	A2	95	78.6086	2.39375	0.343691
2	A2	96	78.805	2.3709	0.369417
2	A2	97	79.0015	2.33724	0.405067
2	A2	98	79.1979	2.30351	0.453251
2	A2	99	79.3943	2.26216	0.517078
2	A2	100	79.5908	2.21888	0.600192
2	A2	101	79.7872	2.17054	0.706243
2	A2	102	79.9837	2.11521	0.837595
2	A2	103	80.1801	2.04529	0.993459
2	A2	104	80.3765	1.95951	1.16809
2	A2	105	80.573	1.84855	1.34988
2	A2	106	80.7694	1.70762	1.52207
2	A2	107	80.9658	1.53437	1.66518
2	A2	108	81.1623	1.34157	1.76057
2	A2	109	81.3587	1.15458	1.79413
2	A2	110	81.5552	0.965215	1.75906
2	A2	111	81.7516	0.790871	1.65711
2	A2	112	81.948	0.637673	1.49824
2	A2	113	82.1445	0.516359	1.29876
2	A2	114	82.3409	0.42701	1.07854
2	A2	115	82.5373	0.370066	0.857631
2	A2	116	82.7338	0.336117	0.653134
2	A2	117	82.9302	0.315899	0.476929
2	A2	118	83.1267	0.304893	0.33478
2	A2	119	83.3231	0.296499	0.22688
2	A2	120	83.5195	0.292601	0.149421
2	A2	121	83.716	0.289432	0.0965208
2	A2	122	83.9124	0.288043	0.0619129
2	A2	123	84.1088	0.285764	0.0400423
2	A2	124	84.3053	0.285227	0.026554
2	A2	125	84.5017	0.284708	0.0183301
2	A2	126	84.6982	0.282668	0.0132914
2	A2	127	84.8946	0.2834	0.0101333
2	A2	128	85.091	0.281812	0.00808841
2	A2	129	85.2875	0.282399	0.0067465
2	A2	130	85.4839	0.280149	0.00592133
2	A2	131	85.6803	0.281228	0.00554114
2	A2	132	85.8768	0.281462	0.00555588
2	A2	133	86.0732	0.281059	0.0058718
2	A2	134	86.2696	0.279198	0.00633349
2	A2	135	86.4661	0.279481	0.00675651
2	A2	136	86.6625	0.277895	0.00698799
2	A2	137	86.859	0.277896	0.00696098
2	A2	138	87.0554	0.276321	0.00671592
2	A2	139	87.2518	0.275997	0.00637632
2	A2	140	87.4483	0.275781	0.00609126
2	A2	141	87.6447	0.276583	0.0059667
2	A2	142	87.8411	0.275414	0.00602145
2	A2	143	88.0376	0.274568	0.00618723
2	A2	144	88.234	0.273207	0.0063485
2	A2	145	88.4305	0.273908	0.00639549
2	A2	146	88.6269	0.272907	0.00626322
2	A2	147	88.8233	0.271981	0.00594475
2	A2	148	89.0198	0.270682	0.00548411
2	A2	149	89.2162	0.271639	0.00495641
2	A2	150	89.4126	0.270958	0.00444833
2	A2	151	89.6091	0.270431	0.00404669
2	A2	152	89.8055	0.269514	0.003837
2	A2	153	90.002	0.269238	0.00389306
2	A2	154	90.1984	0.271847	0.00424374
2	A2	155	90.3948	0.269829	0.00483231
2	A2	156	90.5913	0.268221	0.00550769
2	A2	157	90.7877	0.267059	0.00607727
2	A2	158	90.9841	0.26784	0.00639555
2	A2	159	91.1806	0.266335	0.00642873
2	A2	160	91.377	0.265924	0.00625224
2	A2	161	91.5735	0.266285	0.00599287
2	A2	162	91.7699	0.265152	0.00576476
2	A2	163	91.9663	0.265069	0.00564138
2	A2	164	92.1628	0.264201	0.00566574
2	A2	165	92.3592	0.263002	0.00586768
2	A2	166	92.5556	0.264493	0.0062561
2	A2	167	92.7521	0.264277	0.0067895
2	A2	168	92.9485	0.260879	0.00735744
2	A2	169	93.145	0.261173	0.00780582
2	A2	170	93.3414	0.260532	0.00800027
2	A2	171	93.5378	0.259741	0.00788497
2	A2	172	93.7343	0.25823	0.00749501
2	A2	173	93.9307	0.258918	0.00691708
2	A2	174	94.1271	0.258399	0.00622656
2	A2	175	94.3236	0.257591	0.00544967
2	A2	176	94.52	0.256995	0.004574
2	A2	177	94.7164	0.255824	0.0035959
2	A2	178	94.9129	0.256435	0.00256603
3	A3	1	60.1435	4.56683	0.257378
3	A3	2	60.3399	4.54687	0.258556
3	A3	3	60.5364	4.52207	0.259615
3	A3	4	60.7328	4.50274	0.260363
3	A3	5	60.9293	4.48375	0.26075
3	A3	6	61.1257	4.46017	0.2608
3	A3	7	61.3221	4.4305	0.26059
3	A3	8	61.5186	4.41962	0.260306
3	A3	9	61.715	4.38408	0.260277
3	A3	10	61.9114	4.36605	0.260853
3	A3	11	62.1079	4.34367	0.26213
3	A3	12	62.3043	4.33469	0.263722
3	A3	13	62.5007	4.30075	0.264856
3	A3	14	62.6972	4.27636	0.264808
3	A3	15	62.8936	4.24604	0.263404
3	A3	16	63.0901	4.22576	0.261215
3	A3	17	63.2865	4.20828	0.259251
3	A3	18	63.4829	4.18583	0.258362
3	A3	19	63.6794	4.16763	0.258753
3	A3	20	63.8758	4.1415	0.259889
3	A3	21	64.0723	4.12073	0.260788
3	A3	22	64.2687	4.09072	0.260515
3	A3	23	64.4651	4.07146	0.258574
3	A3	24	64.6616	4.04501	0.25512
3	A3	25	64.858	4.02843	0.250932
3	A3	26	65.0544	3.99609	0.247178
3	A3	27	65.2509	3.98139	0.245039
3	A3	28	65.4473	3.9696	0.245245
3	A3	29	65.6437	3.9404	0.247757
3	A3	30	65.8402	3.92671	0.251726
3	A3	31	66.0366	3.90054	0.255821
3	A3	32	66.2331	3.87195	0.258792
3	A3	33	66.4295	3.85189	0.259975
3	A3	34	66.6259	3.82584	0.259519
3	A3	35	66.8224	3.80528	0.258247
3	A3	36	67.0188	3.78177	0.257263
3	A3	37	67.2152	3.76328	0.257469
3	A3	38	67.4117	3.74232	0.259242
3	A3	39	67.6081	3.71889	0.262325
3	A3	40	67.8046	3.6945	0.265964
3	A3	41	68.001	3.67144	0.269178
3	A3	42	68.1974	3.64803	0.271064
3	A3	43	68.3939	3.62165	0.271061
3	A3	44	68.5903	3.59498	0.269108
3	A3	45	68.7867	3.5736	0.26567
3	A3	46	68.9832	3.54833	0.261594
3	A3	47	69.1796	3.52887	0.257823
3	A3	48	69.3761	3.50515	0.255074
3	A3	49	69.5725	3.49162	0.253604
3	A3	50	69.7689	3.46282	0.253199
3	A3	51	69.9654	3.4405	0.253345
3	A3	52	70.1618	3.4213	0.253537
3	A3	53	70.3582	3.39794	0.253495
3	A3	54	70.5547	3.37306	0.253233
3	A3	55	70.7511	3.35127	0.252934
3	A3	56	70.9475	3.33719	0.25276
3	A3	57	71.144	3.30947	0.252735
3	A3	58	71.3404	3.28782	0.252766
3	A3	59	71.5369	3.26076	0.252725
3	A3	60	71.7333	3.24409	0.252506
3	A3	61	71.9297	3.22338	0.252015
3	A3	62	72.1262	3.20031	0.25115
3	A3	63	72.3226	3.17794	0.249891
3	A3	64	72.519	3.14913	0.248404
3	A3	65	72.7155	3.12973	0.247054
3	A3	66	72.9119	3.11961	0.24622
3	A3	67	73.1084	3.09348	0.246049
3	A3	68	73.3048	3.0663	0.246335
3	A3	69	73.5012	3.05326	0.246652
3	A3	70	73.6977	3.02325	0.246614
3	A3	71	73.8941	3.00398	0.246092
3	A3	72	74.0905	2.98516	0.24524
3	A3	73	74.287	2.95837	0.244347
3	A3	74	74.4834	2.94805	0.243667
3	A3	75	74.6799	2.92053	0.243341
3	A3	76	74.8763	2.89803	0.243436
3	A3	77	75.0727	2.87885	0.244002
3	A3	78	75.2692	2.85752	0.245041
3	A3	79	75.4656	2.84277	0.246419
3	A3	80	75.662	2.81754	0.247836
3	A3	81	75.8585	2.79093	0.248958
3	A3	82	76.0549	2.77351	0.24966
3	A3	83	76.2514	2.74464	0.250218
3	A3	84	76.4478	2.7321	0.251308
3	A3	85	76.6442	2.70799	0.253761
3	A3	86	76.8407	2.68278	0.258207
3	A3	87	77.0371	2.67045	0.264776
3	A3	88	77.2335	2.64417	0.273013
3	A3	89	77.43	2.61781	0.282068
3	A3	90	77.6264	2.58859	0.291116
3	A3	91	77.8228	2.56509	0.299798
3	A3	92	78.0193	2.53322	0.308496
3	A3	93	78.2157	2.51046	0.318341
3	A3	94	78.4122	2.48203	0.330972
3	A3	95	78.6086	2.4551	0.348274
3	A3	96	78.805	2.42692	0.372244
3	A3	97	79.0015	2.39059	0.405106
3	A3	98	79.1979	2.36013	0.449583
3	A3	99	79.3943	2.31871	0.50914
3	A3	100	79.5908	2.27538	0.587889
3	A3	101	79.7872	2.23348	0.689942
3	A3	102	79.9837	2.17435	0.818128
3	A3	103	80.1801	2.10708	0.972281
3	A3	104	80.3765	2.02298	1.14753
3	A3	105	80.573	1.913	1.33326
3	A3	106	80.7694	1.77992	1.51348
3	A3	107	80.9658	1.61074	1.66869
3	A3	108	81.1623	1.41397	1.7793
3	A3	109	81.3587	1.2171	1.82938
3	A3	110	81.5552	1.02417	1.80991
3	A3	111	81.7516	0.839387	1.7206
3	A3	112	81.948	0.676468	1.56991
3	A3	113	82.1445	0.545523	1.37345
3	A3	114	82.3409	0.445452	1.15112
3	A3	115	82.5373	0.382012	0.923752
3	A3	116	82.7338	0.341001	0.709749
3	A3	117	82.9302	0.318149	0.52256
3	A3	118	83.1267	0.305161	0.369482
3	A3	119	83.3231	0.297564	0.251907
3	A3	120	83.5195	0.292351	0.166719
3	A3	121	83.716	0.288991	0.108207
3	A3	122	83.9124	0.286537	0.0698721
3	A3	123	84.1088	0.285697	0.0457092
3	A3	124	84.3053	0.283851	0.0308638
3	A3	125	84.5017	0.282683	0.0217941
3	A3	126	84.6982	0.281253	0.0161418
3	A3	127	84.8946	0.279958	0.0124801
3	A3	128	85.091	0.279398	0.0100348
3	A3	129	85.2875	0.280345	0.00842189
3	A3	130	85.4839	0.278868	0.00743745
3	A3	131	85.6803	0.27861	0.00692271
3	A3	132	85.8768	0.278368	0.00671269
3	A3	133	86.0732	0.276954	0.00664705
3	A3	134	86.2696	0.276344	0.00660501
3	A3	135	86.4661	0.276978	0.00653051
3	A3	136	86.6625	0.274746	0.00643324
3	A3	137	86.859	0.275061	0.00636552
3	A3	138	87.0554	0.274383	0.00638571
3	A3	139	87.2518	0.274716	0.00652188
3	A3	140	87.4483	0.273225	0.00674992
3	A3	141	87.6447	0.273305	0.00699939
3	A3	142	87.8411	0.271647	0.00718346
3	A3	143	88.0376	0.271635	0.00723668
3	A3	144	88.234	0.270102	0.00713837
3	A3	145	88.4305	0.270786	0.00691072
3	A3	146	88.6269	0.26872	0.00659732
3	A3	147	88.8233	0.2698	0.00623741
3	A3	148	89.0198	0.268009	0.00585444
3	A3	149	89.2162	0.266928	0.00545831
3	A3	150	89.4126	0.268087	0.00505399
3	A3	151	89.6091	0.267178	0.00464921
3	A3	152	89.8055	0.266475	0.00425975
3	A3	153	90.002	0.264975	0.00391563
3	A3	154	90.1984	0.267886	0.00366746
3	A3	155	90.3948	0.265573	0.00358319
3	A3	156	90.5913	0.264455	0.00372773
3	A3	157	90.7877	0.266214	0.00412551
3	A3	158	90.9841	0.266603	0.0047227
3	A3	159	91.1806	0.263343	0.00538047
3	A3	160	91.377	0.263818	0.00591877
3	A3	161	91.5735	0.262535	0.00620082
3	A3	162	91.7699	0.261571	0.00620964
3	A3	163	91.9663	0.262508	0.0060622
3	A3	164	92.1628	0.261021	0.00594607
3	A3	165	92.3592	0.262258	0.00601253
3	A3	166	92.5556	0.260826	0.00629585
3	A3	167	92.7521	0.259861	0.00670349
3	A3	168	92.9485	0.258675	0.0070765
3	A3	169	93.145	0.258163	0.00727624
3	A3	170	93.3414	0.258256	0.00724162
3	A3	171	93.5378	0.256861	0.00699452
3	A3	172	93.7343	0.256244	0.00660207
3	A3	173	93.9307	0.256343	0.0061263
3	A3	174	94.1271	0.255703	0.00558872
3	A3	175	94.3236	0.255821	0.00496482
3	A3	176	94.52	0.254052	0.00421479
3	A3	177	94.7164	0.253635	0.00333147
3	A3	178	94.9129	0.25433	0.00237491
4	A4	1	60.1435	4.64193	0.257174
4	A4	2	60.3399	4.63103	0.257579
4	A4	3	60.5364	4.60285	0.258556
4	A4	4	60.7328	4.58583	0.260156
4	A4	5	60.9293	4.56513	0.262271
4	A4	6	61.1257	4.54769	0.264589
4	A4	7	61.3221	4.51146	0.266656
4	A4	8	61.5186	4.4979	0.268096
4	A4	9	61.715	4.46578	0.268777
4	A4	10	61.9114	4.44135	0.268783
4	A4	11	62.1079	4.4289	0.268242
4	A4	12	62.3043	4.40186	0.267146
4	A4	13	62.5007	4.37708	0.265384
4	A4	14	62.6972	4.34862	0.262913
4	A4	15	62.8936	4.32675	0.259907
4	A4	16	63.0901	4.3087	0.256736
4	A4	17	63.2865	4.28597	0.253799
4	A4	18	63.4829	4.26408	0.25139
4	A4	19	63.6794	4.23998	0.249696
4	A4	20	63.8758	4.22078	0.248895
4	A4	21	64.0723	4.19509	0.249188
4	A4	22	64.2687	4.17996	0.250731
4	A4	23	64.4651	4.1566	0.25345
4	A4	24	64.6616	4.13104	0.256953
4	A4	25	64.858	4.11685	0.260567
4	A4	26	65.0544	4.08604	0.263599
4	A4	27	65.2509	4.06061	0.265596
4	A4	28	65.4473	4.03819	0.266496
4	A4	29	65.6437	4.00973	0.266552
4	A4	30	65.8402	4.00115	0.266097
4	A4	31	66.0366	3.96734	0.265346
4	A4	32	66.2331	3.94132	0.264367
4	A4	33	66.4295	3.92626	0.263207
4	A4	34	66.6259	3.89864	0.262042
4	A4	35	66.8224	3.8756	0.261198
4	A4	36	67.0188	3.85263	0.261068
4	A4	37	67.2152	3.83737	0.261954
4	A4	38	67.4117	3.80628	0.26394
4	A4	39	67.6081	3.78797	0.266855
4	A4	40	67.8046	3.76254	0.270267
4	A4	41	68.001	3.73953	0.273523
4	A4	42	68.1974	3.71629	0.275862
4	A4	43	68.3939	3.69272	0.276628
4	A4	44	68.5903	3.66009	0.275545
4	A4	45	68.7867	3.63764	0.272925
4	A4	46	68.9832	3.61284	0.269613
4	A4	47	69.1796	3.59294	0.266655
4	A4	48	69.3761	3.57284	0.264833
4	A4	49	69.5725	3.55086	0.264337
4	A4	50	69.7689	3.52821	0.26476
4	A4	51	69.9654	3.49658	0.265378
4	A4	52	70.1618	3.48063	0.265531
4	A4	53	70.3582	3.45802	0.264904
4	A4	54	70.5547	3.42869	0.263568
4	A4	55	70.7511	3.40259	0.261837
4	A4	56	70.9475	3.39383	0.260022
4	A4	57	71.144	3.36622	0.25828
4	A4	58	71.3404	3.33618	0.2566
4	A4	59	71.5369	3.31916	0.254944
4	A4	60	71.7333	3.29465	0.253351
4	A4	61	71.9297	3.27408	0.251919
4	A4	62	72.1262	3.25485	0.250708
4	A4	63	72.3226	3.23343	0.249666
4	A4	64	72.519	3.20763	0.248701
4	A4	65	72.7155	3.17958	0.247781
4	A4	66	72.9119	3.17222	0.246985
4	A4	67	73.1084	3.14461	0.246452
4	A4	68	73.3048	3.12083	0.246274
4	A4	69	73.5012	3.10446	0.246453
4	A4	70	73.6977	3.0762	0.246904
4	A4	71	73.8941	3.05911	0.247477
4	A4	72	74.0905	3.04067	0.247927
4	A4	73	74.287	3.01419	0.247962
4	A4	74	74.4834	2.99247	0.247346
4	A4	75	74.6799	2.97243	0.246064
4	A4	76	74.8763	2.94549	0.24441
4	A4	77	75.0727	2.93201	0.242921
4	A4	78	75.2692	2.90961	0.242151
4	A4	79	75.4656	2.89111	0.242438
4	A4	80	75.662	2.86623	0.243767
4	A4	81	75.8585	2.84966	0.2458
4	A4	82	76.0549	2.82763	0.248082
4	A4	83	76.2514	2.7976	0.250289
4	A4	84	76.4478	2.78526	0.25242
4	A4	85	76.6442	2.75675	0.254811
4	A4	86	76.8407	2.73321	0.257963
4	A4	87	77.0371	2.72131	0.262261
4	A4	88	77.2335	2.69477	0.267759
4	A4	89	77.43	2.66918	0.274208
4	A4	90	77.6264	2.6398	0.281273
4	A4	91	77.8228	2.62082	0.288858
4	A4	92	78.0193	2.59211	0.297321
4	A4	93	78.2157	2.56501	0.307529
4	A4	94	78.4122	2.5414	0.320792
4	A4	95	78.6086	2.51047	0.338759
4	A4	96	78.805	2.48477	0.363378
4	A4	97	79.0015	2.45158	0.396963
4	A4	98	79.1979	2.42055	0.442355
4	A4	99	79.3943	2.37996	0.503051
4	A4	100	79.5908	2.33615	0.58313
4	A4	101	79.7872	2.29314	0.686669
4	A4	102	79.9837	2.23595	0.816551
4	A4	103	80.1801	2.16844	0.972754
4	A4	104	80.3765	2.08308	1.15061
4	A4	105	80.573	1.97423	1.33974
4	A4	106	80.7694	1.83953	1.52428
4	A4	107	80.9658	1.6665	1.68485
4	A4	108	81.1623	1.4722	1.80178
4	A4	109	81.3587	1.27121	1.85887
4	A4	110	81.5552	1.07157	1.8466
4	A4	111	81.7516	0.885696	1.76394
4	A4	112	81.948	0.71621	1.61847
4	A4	113	82.1445	0.577201	1.42498
4	A4	114	82.3409	0.471006	1.20286
4	A4	115	82.5373	0.40029	0.972822
4	A4	116	82.7338	0.354994	0.75369
4	A4	117	82.9302	0.329969	0.559712
4	A4	118	83.1267	0.313916	0.39916
4	A4	119	83.3231	0.305352	0.274351
4	A4	120	83.5195	0.300375	0.182869
4	A4	121	83.716	0.294754	0.119407
4	A4	122	83.9124	0.294071	0.0775666
4	A4	123	84.1088	0.293492	0.0511937
4	A4	124	84.3053	0.291289	0.0351195
4	A4	125	84.5017	0.288284	0.0254335
4	A4	126	84.6982	0.286575	0.0194551
4	A4	127	84.8946	0.286466	0.0155419
4	A4	128	85.091	0.284874	0.0128132
4	A4	129	85.2875	0.284707	0.0108518
4	A4	130	85.4839	0.284819	0.00945146
4	A4	131	85.6803	0.283349	0.00846281
4	A4	132	85.8768	0.282487	0.00774391
4	A4	133	86.0732	0.281918	0.00717784
4	A4	134	86.2696	0.281205	0.00670436
4	A4	135	86.4661	0.281237	0.00632517
4	A4	136	86.6625	0.280711	0.0060776
4	A4	137	86.859	0.279525	0.00599553
4	A4	138	87.0554	0.280052	0.00607914
4	A4	139	87.2518	0.279688	0.00628676
4	A4	140	87.4483	0.278414	0.00655204
4	A4	141	87.6447	0.277173	0.00681159
4	A4	142	87.8411	0.277359	0.0070249
4	A4	143	88.0376	0.27658	0.00717093
4	A4	144	88.234	0.276462	0.007227
4	A4	145	88.4305	0.275319	0.00715208
4	A4	146	88.6269	0.273933	0.00689393
4	A4	147	88.8233	0.274364	0.00641923
4	A4	148	89.0198	0.272438	0.00574751
4	A4	149	89.2162	0.272581	0.00496076
4	A4	150	89.4126	0.272215	0.00418404
4	A4	151	89.6091	0.273453	0.00354653
4	A4	152	89.8055	0.271739	0.00314557
4	A4	153	90.002	0.270703	0.00302685
4	A4	154	90.1984	0.273553	0.00318001
4	A4	155	90.3948	0.271455	0.00354115
4	A4	156	90.5913	0.270897	0.00400716
4	A4	157	90.7877	0.270454	0.00446822
4	A4	158	90.9841	0.27018	0.00485029
4	A4	159	91.1806	0.268538	0.00514244
4	A4	160	91.377	0.270042	0.00538534
4	A4	161	91.5735	0.269319	0.00562737
4	A4	162	91.7699	0.267714	0.00588488
4	A4	163	91.9663	0.267433	0.0061388
4	A4	164	92.1628	0.266534	0.0063668
4	A4	165	92.3592	0.266549	0.00657056
4	A4	166	92.5556	0.266222	0.00677176
4	A4	167	92.7521	0.265096	0.00697875
4	A4	168	92.9485	0.265166	0.00715645
4	A4	169	93.145	0.262882	0.00722968
4	A4	170	93.3414	0.26316	0.0071191
4	A4	171	93.5378	0.262955	0.00678528
4	A4	172	93.7343	0.261187	0.00625146
4	A4	173	93.9307	0.260645	0.00558902
4	A4	174	94.1271	0.262288	0.00487429
4	A4	175	94.3236	0.261814	0.00414611
4	A4	176	94.52	0.259374	0.00339514
4	A4	177	94.7164	0.259866	0.00259931
4	A4	178	94.9129	0.259661	0.00177468
5	A5	1	60.1435	4.58994	0.251037
5	A5	2	60.3399	4.5696	0.25075
5	A5	3	60.5364	4.55865	0.250711
5	A5	4	60.7328	4.53041	0.251152
5	A5	5	60.9293	4.5065	0.252217
5	A5	6	61.1257	4.50202	0.253794
5	A5	7	61.3221	4.46501	0.255514
5	A5	8	61.5186	4.45014	0.256941
5	A5	9	61.715	4.41143	0.257815
5	A5	10	61.9114	4.39993	0.258124
5	A5	11	62.1079	4.3867	0.258025
5	A5	12	62.3043	4.35487	0.257713
5	A5	13	62.5007	4.33143	0.257354
5	A5	14	62.6972	4.30341	0.257078
5	A5	15	62.8936	4.28999	0.256915
5	A5	16	63.0901	4.27524	0.256722
5	A5	17	63.2865	4.24166	0.25624
5	A5	18	63.4829	4.21659	0.255304
5	A5	19	63.6794	4.1954	0.254033
5	A5	20	63.8758	4.17457	0.252806
5	A5	21	64.0723	4.15829	0.251994
5	A5	22	64.2687	4.1336	0.251705
5	A5	23	64.4651	4.11019	0.251742
5	A5	24	64.6616	4.0864	0.251823
5	A5	25	64.858	4.06726	0.251856
5	A5	26	65.0544	4.04042	0.252058
5	A5	27	65.2509	4.02092	0.252825
5	A5	28	65.4473	4.00091	0.254438
5	A5	29	65.6437	3.98046	0.256793
5	A5	30	65.8402	3.95756	0.25937
5	A5	31	66.0366	3.93471	0.261439
5	A5	32	66.2331	3.90011	0.262407
5	A5	33	66.4295	3.89099	0.262119
5	A5	34	66.6259	3.86003	0.260942
5	A5	35	66.8224	3.83865	0.259612
5	A5	36	67.0188	3.81091	0.258921
5	A5	37	67.2152	3.8035	0.259392
5	A5	38	67.4117	3.77414	0.261079
5	A5	39	67.6081	3.74644	0.263591
5	A5	40	67.8046	3.72969	0.266268
5	A5	41	68.001	3.70077	0.268411
5	A5	42	68.1974	3.68079	0.269474
5	A5	43	68.3939	3.65725	0.269206
5	A5	44	68.5903	3.62649	0.267713
5	A5	45	68.7867	3.60455	0.265425
5	A5	46	68.9832	3.58407	0.262914
5	A5	47	69.1796	3.56545	0.260636
5	A5	48	69.3761	3.53795	0.258747
5	A5	49	69.5725	3.52079	0.257142
5	A5	50	69.7689	3.49224	0.255662
5	A5	51	69.9654	3.46689	0.254295
5	A5	52	70.1618	3.45218	0.253226
5	A5	53	70.3582	3.4308	0.252672
5	A5	54	70.5547	3.41235	0.252688
5	A5	55	70.7511	3.3762	0.253064
5	A5	56	70.9475	3.37082	0.25342
5	A5	57	71.144	3.33919	0.253368
5	A5	58	71.3404	3.31642	0.252715
5	A5	59	71.5369	3.29427	0.251527
5	A5	60	71.7333	3.26974	0.250065
5	A5	61	71.9297	3.25665	0.248605
5	A5	62	72.1262	3.2295	0.247295
5	A5	63	72.3226	3.21444	0.246141
5	A5	64	72.519	3.18078	0.245114
5	A5	65	72.7155	3.16108	0.244256
5	A5	66	72.9119	3.15294	0.243656
5	A5	67	73.1084	3.12624	0.243351
5	A5	68	73.3048	3.09651	0.243268
5	A5	69	73.5012	3.08506	0.243282
5	A5	70	73.6977	3.05882	0.243321
5	A5	71	73.8941	3.03759	0.243418
5	A5	72	74.0905	3.01858	0.243628
5	A5	73	74.287	2.99816	0.243945
5	A5	74	74.4834	2.97758	0.244284
5	A5	75	74.6799	2.95269	0.244575
5	A5	76	74.8763	2.92968	0.244864
5	A5	77	75.0727	2.91465	0.245321
5	A5	78	75.2692	2.89249	0.246119
5	A5	79	75.4656	2.87056	0.247289
5	A5	80	75.662	2.84903	0.248646
5	A5	81	75.8585	2.82841	0.249885
5	A5	82	76.0549	2.80285	0.250779
5	A5	83	76.2514	2.77867	0.251357
5	A5	84	76.4478	2.76518	0.251989
5	A5	85	76.6442	2.73788	0.253306
5	A5	86	76.8407	2.71219	0.255989
5	A5	87	77.0371	2.70026	0.260503
5	A5	88	77.2335	2.67814	0.266903
5	A5	89	77.43	2.65032	0.274798
5	A5	90	77.6264	2.62227	0.283574
5	A5	91	77.8228	2.60151	0.292697
5	A5	92	78.0193	2.57094	0.302033
5	A5	93	78.2157	2.54777	0.312042
5	A5	94	78.4122	2.51538	0.3238
5	A5	95	78.6086	2.48689	0.338913
5	A5	96	78.805	2.46254	0.359334
5	A5	97	79.0015	2.4318	0.387255
5	A5	98	79.1979	2.39897	0.425102
5	A5	99	79.3943	2.35822	0.47576
5	A5	100	79.5908	2.32131	0.542774
5	A5	101	79.7872	2.27401	0.630242
5	A5	102	79.9837	2.22295	0.742063
5	A5	103	80.1801	2.16611	0.880433
5	A5	104	80.3765	2.09057	1.04391
5	A5	105	80.573	1.99483	1.22565
5	A5	106	80.7694	1.88391	1.41273
5	A5	107	80.9658	1.72931	1.58708
5	A5	108	81.1623	1.54151	1.72822
5	A5	109	81.3587	1.34672	1.8171
5	A5	110	81.5552	1.14763	1.83993
5	A5	111	81.7516	0.952829	1.791
5	A5	112	81.948	0.775237	1.67376
5	A5	113	82.1445	0.624103	1.5001
5	A5	114	82.3409	0.503566	1.28812
5	A5	115	82.5373	0.420832	1.05893
5	A5	116	82.7338	0.367207	0.8331
5	A5	117	82.9302	0.335943	0.627495
5	A5	118	83.1267	0.317921	0.453185
5	A5	119	83.3231	0.307124	0.314843
5	A5	120	83.5195	0.30317	0.211571
5	A5	121	83.716	0.296805	0.138673
5	A5	122	83.9124	0.293483	0.0896805
5	A5	123	84.1088	0.291859	0.0580408
5	A5	124	84.3053	0.291744	0.038167
5	A5	125	84.5017	0.288619	0.0258462
5	A5	126	84.6982	0.287654	0.0181981
5	A5	127	84.8946	0.287804	0.0134092
5	A5	128	85.091	0.286946	0.0104121
5	A5	129	85.2875	0.286623	0.00860298
5	A5	130	85.4839	0.285255	0.00762647
5	A5	131	85.6803	0.286309	0.00723631
5	A5	132	85.8768	0.285411	0.00722105
5	A5	133	86.0732	0.283542	0.00738222
5	A5	134	86.2696	0.284074	0.00754873
5	A5	135	86.4661	0.282416	0.00760136
5	A5	136	86.6625	0.282026	0.00748854
5	A5	137	86.859	0.280869	0.00721943
5	A5	138	87.0554	0.280972	0.00684138
5	A5	139	87.2518	0.280515	0.00641228
5	A5	140	87.4483	0.27931	0.00598403
5	A5	141	87.6447	0.278652	0.00559747
5	A5	142	87.8411	0.279686	0.00528405
5	A5	143	88.0376	0.277947	0.00506598
5	A5	144	88.234	0.278109	0.00495369
5	A5	145	88.4305	0.277872	0.00494353
5	A5	146	88.6269	0.276813	0.00501774
5	A5	147	88.8233	0.277416	0.00514477
5	A5	148	89.0198	0.275517	0.00527842
5	A5	149	89.2162	0.275761	0.00536187
5	A5	150	89.4126	0.275573	0.00534433
5	A5	151	89.6091	0.273582	0.00521225
5	A5	152	89.8055	0.273478	0.00501725
5	A5	153	90.002	0.273325	0.0048691
5	A5	154	90.1984	0.275441	0.00488213
5	A5	155	90.3948	0.27264	0.00510216
5	A5	156	90.5913	0.272955	0.00546979
5	A5	157	90.7877	0.271313	0.00585323
5	A5	158	90.9841	0.27099	0.00612809
5	A5	159	91.1806	0.270619	0.00624393
5	A5	160	91.377	0.270153	0.00623015
5	A5	161	91.5735	0.270522	0.00615097
5	A5	162	91.7699	0.268489	0.00605411
5	A5	163	91.9663	0.268577	0.00595494
5	A5	164	92.1628	0.26793	0.00585423
5	A5	165	92.3592	0.267622	0.00576096
5	A5	166	92.5556	0.267575	0.00569588
5	A5	167	92.7521	0.266325	0.00567689
5	A5	168	92.9485	0.266813	0.00570511
5	A5	169	93.145	0.264461	0.00576536
5	A5	170	93.3414	0.266447	0.00583473
5	A5	171	93.5378	0.263499	0.00588836
5	A5	172	93.7343	0.265299	0.00589654
5	A5	173	93.9307	0.262635	0.00581887
5	A5	174	94.1271	0.26318	0.00560461
5	A5	175	94.3236	0.262351	0.00520323
5	A5	176	94.52	0.262682	0.00458305
5	A5	177	94.7164	0.261085	0.00375482
5	A5	178	94.9129	0.260071	0.00278945
6	A6	1	60.1435	4.60014	0.2567
6	A6	2	60.3399	4.57967	0.258529
6	A6	3	60.5364	4.56332	0.261121
6	A6	4	60.7328	4.54666	0.264022
6	A6	5	60.9293	4.5123	0.266606
6	A6	6	61.1257	4.49591	0.268199
6	A6	7	61.3221	4.46946	0.268319
6	A6	8	61.5186	4.44883	0.266912
6	A6	9	61.715	4.41434	0.264469
6	A6	10	61.9114	4.38863	0.261856
6	A6	11	62.1079	4.38431	0.259898
6	A6	12	62.3043	4.35966	0.258983
6	A6	13	62.5007	4.33574	0.258989
6	A6	14	62.6972	4.30604	0.259541
6	A6	15	62.8936	4.28033	0.260339
6	A6	16	63.0901	4.26958	0.261251
6	A6	17	63.2865	4.23935	0.26214
6	A6	18	63.4829	4.22336	0.262664
6	A6	19	63.6794	4.19959	0.262374
6	A6	20	63.8758	4.16383	0.261027
6	A6	21	64.0723	4.14446	0.25885
6	A6	22	64.2687	4.12609	0.256502
6	A6	23	64.4651	4.10491	0.254721
6	A6	24	64.6616	4.07995	0.253958
6	A6	25	64.858	4.06506	0.254198
6	A6	26	65.0544	4.03758	0.255118
6	A6	27	65.2509	4.00831	0.256358
6	A6	28	65.4473	3.99661	0.257693
6	A6	29	65.6437	3.96557	0.259026
6	A6	30	65.8402	3.95145	0.260278
6	A6	31	66.0366	3.9246	0.261325
6	A6	32	66.2331	3.89496	0.262034
6	A6	33	66.4295	3.87873	0.262333
6	A6	34	66.6259	3.85667	0.262257
6	A6	35	66.8224	3.83305	0.261926
6	A6	36	67.0188	3.80532	0.261501
6	A6	37	67.2152	3.78213	0.261132
6	A6	38	67.4117	3.77069	0.260924
6	A6	39	67.6081	3.73635	0.260944
6	A6	40	67.8046	3.71507	0.261204
6	A6	41	68.001	3.6922	0.261654
6	A6	42	68.1974	3.67508	0.262164
6	A6	43	68.3939	3.65151	0.262507
6	A6	44	68.5903	3.62097	0.262452
6	A6	45	68.7867	3.60298	0.261867
6	A6	46	68.9832	3.57484	0.26081
6	A6	47	69.1796	3.55888	0.259499
6	A6	48	69.3761	3.53293	0.25819
6	A6	49	69.5725	3.50946	0.25709
6	A6	50	69.7689	3.49179	0.256314
6	A6	51	69.9654	3.4624	0.255918
6	A6	52	70.1618	3.44463	0.255898
6	A6	53	70.3582	3.42446	0.256165
6	A6	54	70.5547	3.40215	0.256493
6	A6	55	70.7511	3.3741	0.256536
6	A6	56	70.9475	3.35502	0.255926
6	A6	57	71.144	3.33411	0.254441
6	A6	58	71.3404	3.30969	0.252167
6	A6	59	71.5369	3.27889	0.249531
6	A6	60	71.7333	3.26331	0.247137
6	A6	61	71.9297	3.25101	0.245457
6	A6	62	72.1262	3.2246	0.244578
6	A6	63	72.3226	3.20486	0.244206
6	A6	64	72.519	3.17765	0.243941
6	A6	65	72.7155	3.15116	0.24357
6	A6	66	72.9119	3.14343	0.243175
6	A6	67	73.1084	3.11777	0.242954
6	A6	68	73.3048	3.09486	0.243012
6	A6	69	73.5012	3.07589	0.243266
6	A6	70	73.6977	3.05078	0.243549
6	A6	71	73.8941	3.03087	0.243761
6	A6	72	74.0905	3.0101	0.243888
6	A6	73	74.287	2.99027	0.243957
6	A6	74	74.4834	2.96873	0.243927
6	A6	75	74.6799	2.94704	0.243712
6	A6	76	74.8763	2.92329	0.243251
6	A6	77	75.0727	2.9051	0.24259
6	A6	78	75.2692	2.88284	0.241886
6	A6	79	75.4656	2.86532	0.241328
6	A6	80	75.662	2.83954	0.241047
6	A6	81	75.8585	2.82253	0.241109
6	A6	82	76.0549	2.80184	0.241564
6	A6	83	76.2514	2.77487	0.242556
6	A6	84	76.4478	2.75884	0.244333
6	A6	85	76.6442	2.73839	0.247164
6	A6	86	76.8407	2.7145	0.251168
6	A6	87	77.0371	2.69991	0.256215
6	A6	88	77.2335	2.67031	0.261965
6	A6	89	77.43	2.64897	0.268062
6	A6	90	77.6264	2.61767	0.274337
6	A6	91	77.8228	2.60119	0.280902
6	A6	92	78.0193	2.5748	0.28811
6	A6	93	78.2157	2.55206	0.296495
6	A6	94	78.4122	2.51833	0.3068
6	A6	95	78.6086	2.49303	0.320078
6	A6	96	78.805	2.4703	0.337803
6	A6	97	79.0015	2.4349	0.361914
6	A6	98	79.1979	2.4119	0.394816
6	A6	99	79.3943	2.37181	0.439443
6	A6	100	79.5908	2.33608	0.49931
6	A6	101	79.7872	2.29798	0.578403
6	A6	102	79.9837	2.24683	0.680649
6	A6	103	80.1801	2.19418	0.808808
6	A6	104	80.3765	2.12458	0.962861
6	A6	105	80.573	2.03998	1.13832
6	A6	106	80.7694	1.93959	1.32511
6	A6	107	80.9658	1.79977	1.50772
6	A6	108	81.1623	1.62484	1.66704
6	A6	109	81.3587	1.43922	1.78345
6	A6	110	81.5552	1.24183	1.84055
6	A6	111	81.7516	1.03836	1.82847
6	A6	112	81.948	0.849681	1.74581
6	A6	113	82.1445	0.685282	1.60006
6	A6	114	82.3409	0.545235	1.40622
6	A6	115	82.5373	0.445892	1.18409
6	A6	116	82.7338	0.375509	0.9548
6	A6	117	82.9302	0.333841	0.737311
6	A6	118	83.1267	0.30778	0.545688
6	A6	119	83.3231	0.292316	0.38781
6	A6	120	83.5195	0.285637	0.265565
6	A6	121	83.716	0.278579	0.176208
6	A6	122	83.9124	0.276171	0.114254
6	A6	123	84.1088	0.273631	0.0732742
6	A6	124	84.3053	0.272701	0.0472016
6	A6	125	84.5017	0.270651	0.0310478
6	A6	126	84.6982	0.270318	0.0211239
6	A6	127	84.8946	0.267597	0.0149523
6	A6	128	85.091	0.26847	0.0110235
6	A6	129	85.2875	0.267319	0.00850676
6	A6	130	85.4839	0.267369	0.00697366
6	A6	131	85.6803	0.267696	0.00617783
6	A6	132	85.8768	0.266441	0.00591533
6	A6	133	86.0732	0.266589	0.0059708
6	A6	134	86.2696	0.265805	0.00613115
6	A6	135	86.4661	0.264235	0.00623023
6	A6	136	86.6625	0.264293	0.00618697
6	A6	137	86.859	0.263425	0.00601178
6	A6	138	87.0554	0.263307	0.00577813
6	A6	139	87.2518	0.262477	0.00557703
6	A6	140	87.4483	0.262898	0.00547663
6	A6	141	87.6447	0.262066	0.00550794
6	A6	142	87.8411	0.261263	0.00567138
6	A6	143	88.0376	0.260539	0.00594882
6	A6	144	88.234	0.260311	0.00630178
6	A6	145	88.4305	0.2617	0.00666072
6	A6	146	88.6269	0.257988	0.00692228
6	A6	147	88.8233	0.259022	0.00697359
6	A6	148	89.0198	0.256549	0.00673546
6	A6	149	89.2162	0.256894	0.00619866
6	A6	150	89.4126	0.256018	0.00543203
6	A6	151	89.6091	0.256355	0.00456223
6	A6	152	89.8055	0.255503	0.00373964
6	A6	153	90.002	0.255102	0.00310414
6	A6	154	90.1984	0.256542	0.00275224
6	A6	155	90.3948	0.25582	0.00271166
6	A6	156	90.5913	0.255524	0.00293258
6	A6	157	90.7877	0.253995	0.0033112
6	A6	158	90.9841	0.255331	0.00373435
6	A6	159	91.1806	0.253721	0.00412326
6	A6	160	91.377	0.253287	0.00444945
6	A6	161	91.5735	0.253862	0.00472107
6	A6	162	91.7699	0.253131	0.00495977
6	A6	163	91.9663	0.251392	0.00518798
6	A6	164	92.1628	0.252082	0.00542887
6	A6	165	92.3592	0.251148	0.00570248
6	A6	166	92.5556	0.251465	0.00600676
6	A6	167	92.7521	0.251121	0.00629753
6	A6	168	92.9485	0.248434	0.00649486
6	A6	169	93.145	0.24824	0.00652277
6	A6	170	93.3414	0.249094	0.00635777
6	A6	171	93.5378	0.247434	0.00604695
6	A6	172	93.7343	0.247323	0.0056803
6	A6	173	93.9307	0.247075	0.00533451
6	A6	174	94.1271	0.246669	0.0050232
6	A6	175	94.3236	0.246799	0.00468547
6	A6	176	94.52	0.245211	0.00422091
6	A6	177	94.7164	0.244968	0.00355567
6	A6	178	94.9129	0.243551	0.00270267
7	A7	1	60.1435	4.5776	0.266738
7	A7	2	60.3399	4.55311	0.27073
7	A7	3	60.5364	4.52592	0.273824
7	A7	4	60.7328	4.49916	0.275171
7	A7	5	60.9293	4.47262	0.274669
7	A7	6	61.1257	4.45444	0.272855
7	A7	7	61.3221	4.42635	0.270481
7	A7	8	61.5186	4.41445	0.268134
7	A7	9	61.715	4.38245	0.266149
7	A7	10	61.9114	4.34902	0.264703
7	A7	11	62.1079	4.34017	0.263901
7	A7	12	62.3043	4.31829	0.263713
7	A7	13	62.5007	4.29588	0.263879
7	A7	14	62.6972	4.2652	0.263955
7	A7	15	62.8936	4.24365	0.263533
7	A7	16	63.0901	4.22383	0.262455
7	A7	17	63.2865	4.19447	0.260873
7	A7	18	63.4829	4.17443	0.259136
7	A7	19	63.6794	4.15768	0.257599
7	A7	20	63.8758	4.12972	0.256484
7	A7	21	64.0723	4.10465	0.255835
7	A7	22	64.2687	4.08805	0.255524
7	A7	23	64.4651	4.06782	0.255335
7	A7	24	64.6616	4.03469	0.25508
7	A7	25	64.858	4.02252	0.254729
7	A7	26	65.0544	3.99338	0.254517
7	A7	27	65.2509	3.96906	0.254878
7	A7	28	65.4473	3.95456	0.256185
7	A7	29	65.6437	3.92643	0.258436
7	A7	30	65.8402	3.91509	0.261064
7	A7	31	66.0366	3.88419	0.263123
7	A7	32	66.2331	3.85703	0.263738
7	A7	33	66.4295	3.82982	0.262581
7	A7	34	66.6259	3.81141	0.260065
7	A7	35	66.8224	3.78907	0.257159
7	A7	36	67.0188	3.76706	0.254934
7	A7	37	67.2152	3.74746	0.25418
7	A7	38	67.4117	3.72514	0.255186
7	A7	39	67.6081	3.70048	0.257752
7	A7	40	67.8046	3.67994	0.261277
7	A7	41	68.001	3.658	0.264873
7	A7	42	68.1974	3.63486	0.267556
7	A7	43	68.3939	3.61004	0.268533
7	A7	44	68.5903	3.57657	0.267519
7	A7	45	68.7867	3.55905	0.264918
7	A7	46	68.9832	3.53083	0.26167
7	A7	47	69.1796	3.51823	0.258832
7	A7	48	69.3761	3.49091	0.257076
7	A7	49	69.5725	3.47357	0.256458
7	A7	50	69.7689	3.45214	0.256511
7	A7	51	69.9654	3.41688	0.256606
7	A7	52	70.1618	3.4031	0.256299
7	A7	53	70.3582	3.3817	0.255478
7	A7	54	70.5547	3.3581	0.254303
7	A7	55	70.7511	3.3325	0.253062
7	A7	56	70.9475	3.31524	0.25202
7	A7	57	71.144	3.28852	0.251333
7	A7	58	71.3404	3.2737	0.250999
7	A7	59	71.5369	3.24481	0.250838
7	A7	60	71.7333	3.22591	0.250523
7	A7	61	71.9297	3.20367	0.249703
7	A7	62	72.1262	3.18198	0.248164
7	A7	63	72.3226	3.15479	0.245967
7	A7	64	72.519	3.13566	0.243466
7	A7	65	72.7155	3.11454	0.241186
7	A7	66	72.9119	3.10077	0.239609
7	A7	67	73.1084	3.07441	0.239008
7	A7	68	73.3048	3.0525	0.239398
7	A7	69	73.5012	3.03497	0.240589
7	A7	70	73.6977	3.0118	0.242271
7	A7	71	73.8941	2.99281	0.244061
7	A7	72	74.0905	2.97398	0.245571
7	A7	73	74.287	2.94065	0.246497
7	A7	74	74.4834	2.92695	0.246733
7	A7	75	74.6799	2.90748	0.246403
7	A7	76	74.8763	2.87931	0.245796
7	A7	77	75.0727	2.86236	0.245248
7	A7	78	75.2692	2.8434	0.244998
7	A7	79	75.4656	2.82055	0.245126
7	A7	80	75.662	2.79538	0.245549
7	A7	81	75.8585	2.77933	0.246092
7	A7	82	76.0549	2.75897	0.246632
7	A7	83	76.2514	2.7272	0.247265
7	A7	84	76.4478	2.71439	0.24841
7	A7	85	76.6442	2.68904	0.250733
7	A7	86	76.8407	2.66522	0.254893
7	A7	87	77.0371	2.65878	0.261191
7	A7	88	77.2335	2.62619	0.269379
7	A7	89	77.43	2.5983	0.278717
7	A7	90	77.6264	2.57606	0.288275
7	A7	91	77.8228	2.54971	0.297293
7	A7	92	78.0193	2.52151	0.305492
7	A7	93	78.2157	2.49238	0.313237
7	A7	94	78.4122	2.46228	0.321581
7	A7	95	78.6086	2.43495	0.332179
7	A7	96	78.805	2.41089	0.347099
7	A7	97	79.0015	2.37922	0.368618
7	A7	98	79.1979	2.34865	0.399116
7	A7	99	79.3943	2.31272	0.441121
7	A7	100	79.5908	2.27973	0.497486
7	A7	101	79.7872	2.23553	0.571467
7	A7	102	79.9837	2.1873	0.66652
7	A7	103	80.1801	2.12923	0.785557
7	A7	104	80.3765	2.06524	0.92957
7	A7	105	80.573	1.98584	1.09589
7	A7	106	80.7694	1.88902	1.27663
7	A7	107	80.9658	1.76128	1.45819
7	A7	108	81.1623	1.59806	1.6224
7	A7	109	81.3587	1.41207	1.74924
7	A7	110	81.5552	1.21857	1.82065
7	A7	111	81.7516	1.01358	1.82427
7	A7	112	81.948	0.82136	1.75611
7	A7	113	82.1445	0.648887	1.62155
7	A7	114	82.3409	0.505626	1.43447
7	A7	115	82.5373	0.39889	1.21459
7	A7	116	82.7338	0.325879	0.983851
7	A7	117	82.9302	0.2824	0.762492
7	A7	118	83.1267	0.256778	0.565896
7	A7	119	83.3231	0.240587	0.402966
7	A7	120	83.5195	0.231068	0.2762
7	A7	121	83.716	0.224756	0.183121
7	A7	122	83.9124	0.222099	0.118318
7	A7	123	84.1088	0.219612	0.0753513
7	A7	124	84.3053	0.219986	0.0481023
7	A7	125	84.5017	0.218698	0.0314848
7	A7	126	84.6982	0.215469	0.0216635
7	A7	127	84.8946	0.215319	0.0159794
7	A7	128	85.091	0.214576	0.012731
7	A7	129	85.2875	0.215218	0.010902
7	A7	130	85.4839	0.212975	0.00990317
7	A7	131	85.6803	0.212124	0.00937454
7	A7	132	85.8768	0.212322	0.00906952
7	A7	133	86.0732	0.2111	0.00881005
7	A7	134	86.2696	0.209979	0.00848485
7	A7	135	86.4661	0.208803	0.00806134
7	A7	136	86.6625	0.20904	0.0075877
7	A7	137	86.859	0.207568	0.00716552
7	A7	138	87.0554	0.207153	0.00689343
7	A7	139	87.2518	0.208269	0.00680614
7	A7	140	87.4483	0.207597	0.00684818
7	A7	141	87.6447	0.205452	0.00690907
7	A7	142	87.8411	0.204145	0.00690067
7	A7	143	88.0376	0.204433	0.0068182
7	A7	144	88.234	0.202906	0.0067351
7	A7	145	88.4305	0.206294	0.0067312
7	A7	146	88.6269	0.202425	0.00681332
7	A7	147	88.8233	0.20188	0.00688552
7	A7	148	89.0198	0.201429	0.00678894
7	A7	149	89.2162	0.200421	0.00638277
7	A7	150	89.4126	0.199411	0.0056217
7	A7	151	89.6091	0.199715	0.00460088
7	A7	152	89.8055	0.198186	0.0035477
7	A7	153	90.002	0.199593	0.0027538
7	A7	154	90.1984	0.201919	0.00245909
7	A7	155	90.3948	0.199321	0.00274257
7	A7	156	90.5913	0.199345	0.00348325
7	A7	157	90.7877	0.199441	0.00442616
7	A7	158	90.9841	0.196056	0.00531337
7	A7	159	91.1806	0.197585	0.00599702
7	A7	160	91.377	0.197138	0.0064666
7	A7	161	91.5735	0.196372	0.00679127
7	A7	162	91.7699	0.196129	0.00704014
7	A7	163	91.9663	0.193643	0.00724131
7	A7	164	92.1628	0.194025	0.00739351
7	A7	165	92.3592	0.194082	0.00749413
7	A7	166	92.5556	0.19263	0.00754845
7	A7	167	92.7521	0.192813	0.00755494
7	A7	168	92.9485	0.19072	0.00749598
7	A7	169	93.145	0.19059	0.00734803
7	A7	170	93.3414	0.190296	0.00710181
7	A7	171	93.5378	0.189506	0.00676758
7	A7	172	93.7343	0.189574	0.00636293
7	A7	173	93.9307	0.18799	0.00589461
7	A7	174	94.1271	0.187654	0.00535437
7	A7	175	94.3236	0.187993	0.00472649
7	A7	176	94.52	0.187709	0.00400275
7	A7	177	94.7164	0.186755	0.00319579
7	A7	178	94.9129	0.185665	0.00234897
8	A8	1	60.1435	4.76806	0.272724
8	A8	2	60.3399	4.74451	0.276292
8	A8	3	60.5364	4.72212	0.27948
8	A8	4	60.7328	4.6938	0.281636
8	A8	5	60.9293	4.66085	0.282625
8	A8	6	61.1257	4.65205	0.282673
8	A8	7	61.3221	4.62521	0.282004
8	A8	8	61.5186	4.60677	0.280671
8	A8	9	61.715	4.56328	0.278705
8	A8	10	61.9114	4.54334	0.276315
8	A8	11	62.1079	4.53056	0.273906
8	A8	12	62.3043	4.50651	0.271876
8	A8	13	62.5007	4.48553	0.270392
8	A8	14	62.6972	4.45134	0.269395
8	A8	15	62.8936	4.43254	0.268763
8	A8	16	63.0901	4.41491	0.268411
8	A8	17	63.2865	4.38832	0.268282
8	A8	18	63.4829	4.36462	0.268258
8	A8	19	63.6794	4.34386	0.268146
8	A8	20	63.8758	4.32079	0.267768
8	A8	21	64.0723	4.29024	0.267081
8	A8	22	64.2687	4.27405	0.266207
8	A8	23	64.4651	4.25177	0.265387
8	A8	24	64.6616	4.22254	0.264886
8	A8	25	64.858	4.21033	0.264926
8	A8	26	65.0544	4.17433	0.265626
8	A8	27	65.2509	4.16211	0.266966
8	A8	28	65.4473	4.13597	0.268704
8	A8	29	65.6437	4.11164	0.270385
8	A8	30	65.8402	4.0936	0.271466
8	A8	31	66.0366	4.06241	0.271584
8	A8	32	66.2331	4.03654	0.270828
8	A8	33	66.4295	4.01742	0.269777
8	A8	34	66.6259	3.99176	0.269246
8	A8	35	66.8224	3.97872	0.26984
8	A8	36	67.0188	3.9461	0.271579
8	A8	37	67.2152	3.93415	0.273865
8	A8	38	67.4117	3.90159	0.275827
8	A8	39	67.6081	3.87296	0.276815
8	A8	40	67.8046	3.85082	0.276711
8	A8	41	68.001	3.82465	0.275867
8	A8	42	68.1974	3.81002	0.274728
8	A8	43	68.3939	3.78877	0.273502
8	A8	44	68.5903	3.75437	0.272109
8	A8	45	68.7867	3.73286	0.270424
8	A8	46	68.9832	3.70913	0.26851
8	A8	47	69.1796	3.69078	0.266667
8	A8	48	69.3761	3.66571	0.265239
8	A8	49	69.5725	3.64458	0.264392
8	A8	50	69.7689	3.62424	0.264044
8	A8	51	69.9654	3.59443	0.263968
8	A8	52	70.1618	3.57558	0.263935
8	A8	53	70.3582	3.55484	0.263816
8	A8	54	70.5547	3.53319	0.263586
8	A8	55	70.7511	3.50514	0.263277
8	A8	56	70.9475	3.48372	0.262921
8	A8	57	71.144	3.46513	0.262508
8	A8	58	71.3404	3.44043	0.261977
8	A8	59	71.5369	3.42086	0.261265
8	A8	60	71.7333	3.38456	0.260364
8	A8	61	71.9297	3.37514	0.259348
8	A8	62	72.1262	3.35527	0.258318
8	A8	63	72.3226	3.32531	0.257346
8	A8	64	72.519	3.3049	0.256464
8	A8	65	72.7155	3.28147	0.255704
8	A8	66	72.9119	3.26405	0.255111
8	A8	67	73.1084	3.24082	0.254714
8	A8	68	73.3048	3.21604	0.254467
8	A8	69	73.5012	3.20052	0.25426
8	A8	70	73.6977	3.17124	0.254
8	A8	71	73.8941	3.15102	0.253676
8	A8	72	74.0905	3.13431	0.253378
8	A8	73	74.287	3.10442	0.2532
8	A8	74	74.4834	3.09202	0.253169
8	A8	75	74.6799	3.06974	0.253222
8	A8	76	74.8763	3.03976	0.253291
8	A8	77	75.0727	3.02327	0.253368
8	A8	78	75.2692	3.00101	0.253515
8	A8	79	75.4656	2.98477	0.253776
8	A8	80	75.662	2.95826	0.254112
8	A8	81	75.8585	2.93516	0.254446
8	A8	82	76.0549	2.9151	0.254795
8	A8	83	76.2514	2.88851	0.255379
8	A8	84	76.4478	2.87647	0.25661
8	A8	85	76.6442	2.84785	0.258964
8	A8	86	76.8407	2.82581	0.262798
8	A8	87	77.0371	2.81113	0.268217
8	A8	88	77.2335	2.78331	0.275024
8	A8	89	77.43	2.75652	0.282781
8	A8	90	77.6264	2.7342	0.290955
8	A8	91	77.8228	2.71045	0.299152
8	A8	92	78.0193	2.67967	0.307369
8	A8	93	78.2157	2.64908	0.316181
8	A8	94	78.4122	2.62509	0.326785
8	A8	95	78.6086	2.59961	0.340867
8	A8	96	78.805	2.56956	0.360354
8	A8	97	79.0015	2.53948	0.387269
8	A8	98	79.1979	2.51141	0.42379
8	A8	99	79.3943	2.46356	0.472498
8	A8	100	79.5908	2.43544	0.536636
8	A8	101	79.7872	2.38704	0.620093
8	A8	102	79.9837	2.3364	0.726864
8	A8	103	80.1801	2.2776	0.85987
8	A8	104	80.3765	2.20591	1.01921
8	A8	105	80.573	2.11916	1.20026
8	A8	106	80.7694	2.01572	1.39246
8	A8	107	80.9658	1.87115	1.57939
8	A8	108	81.1623	1.69161	1.7408
8	A8	109	81.3587	1.49602	1.8561
8	A8	110	81.5552	1.29532	1.90843
8	A8	111	81.7516	1.09058	1.88809
8	A8	112	81.948	0.901016	1.7945
8	A8	113	82.1445	0.734445	1.63636
8	A8	114	82.3409	0.595636	1.43003
8	A8	115	82.5373	0.498086	1.1966
8	A8	116	82.7338	0.431038	0.958176
8	A8	117	82.9302	0.392624	0.73422
8	A8	118	83.1267	0.36969	0.538803
8	A8	119	83.3231	0.354595	0.379349
8	A8	120	83.5195	0.346625	0.257052
8	A8	121	83.716	0.34274	0.168476
8	A8	122	83.9124	0.339558	0.107617
8	A8	123	84.1088	0.337817	0.0677463
8	A8	124	84.3053	0.337315	0.0426733
8	A8	125	84.5017	0.336193	0.0273808
8	A8	126	84.6982	0.33475	0.0181942
8	A8	127	84.8946	0.333113	0.0126675
8	A8	128	85.091	0.332798	0.00932757
8	A8	129	85.2875	0.334651	0.00736913
8	A8	130	85.4839	0.33276	0.00636639
8	A8	131	85.6803	0.332189	0.0060545
8	A8	132	85.8768	0.332948	0.00620529
8	A8	133	86.0732	0.331403	0.00658589
8	A8	134	86.2696	0.331031	0.00696884
8	A8	135	86.4661	0.329804	0.00716341
8	A8	136	86.6625	0.330224	0.00705104
8	A8	137	86.859	0.3274	0.00661332
8	A8	138	87.0554	0.32744	0.00593876
8	A8	139	87.2518	0.328209	0.00519927
8	A8	140	87.4483	0.327507	0.0045966
8	A8	141	87.6447	0.32718	0.00429692
8	A8	142	87.8411	0.326664	0.00437551
8	A8	143	88.0376	0.327281	0.0047856
8	A8	144	88.234	0.327374	0.00536598
8	A8	145	88.4305	0.325468	0.00589187
8	A8	146	88.6269	0.324863	0.00615738
8	A8	147	88.8233	0.322863	0.00605216
8	A8	148	89.0198	0.32338	0.00558673
8	A8	149	89.2162	0.323892	0.00485896
8	A8	150	89.4126	0.322667	0.00399982
8	A8	151	89.6091	0.322427	0.00314876
8	A8	152	89.8055	0.321248	0.00246339
8	A8	153	90.002	0.320474	0.00211537
8	A8	154	90.1984	0.327532	0.00222587
8	A8	155	90.3948	0.322307	0.00277586
8	A8	156	90.5913	0.32109	0.00357798
8	A8	157	90.7877	0.319724	0.00435839
8	A8	158	90.9841	0.321463	0.00489595
8	A8	159	91.1806	0.319878	0.00511416
8	A8	160	91.377	0.321239	0.00507006
8	A8	161	91.5735	0.318296	0.00488797
8	A8	162	91.7699	0.318455	0.00470579
8	A8	163	91.9663	0.318494	0.00465831
8	A8	164	92.1628	0.319966	0.00486479
8	A8	165	92.3592	0.317462	0.00538942
8	A8	166	92.5556	0.318394	0.00619502
8	A8	167	92.7521	0.316668	0.00713167
8	A8	168	92.9485	0.315665	0.007978
8	A8	169	93.145	0.315161	0.00851811
8	A8	170	93.3414	0.313524	0.00861237
8	A8	171	93.5378	0.313172	0.00823267
8	A8	172	93.7343	0.311882	0.00745557
8	A8	173	93.9307	0.312679	0.0064204
8	A8	174	94.1271	0.312024	0.0052763
8	A8	175	94.3236	0.3107	0.00414469
8	A8	176	94.52	0.312084	0.00310324
8	A8	177	94.7164	0.310746	0.00219588
8	A8	178	94.9129	0.311385	0.00144752
9	A9	1	60.1435	4.68886	0.271709
9	A9	2	60.3399	4.66674	0.275897
9	A9	3	60.5364	4.63755	0.280057
9	A9	4	60.7328	4.61634	0.283233
9	A9	5	60.9293	4.58834	0.284763
9	A9	6	61.1257	4.56868	0.28438
9	A9	7	61.3221	4.53346	0.28218
9	A9	8	61.5186	4.52404	0.278646
9	A9	9	61.715	4.4814	0.274604
9	A9	10	61.9114	4.45562	0.271047
9	A9	11	62.1079	4.45112	0.268746
9	A9	12	62.3043	4.42735	0.26789
9	A9	13	62.5007	4.40722	0.268071
9	A9	14	62.6972	4.36387	0.268605
9	A9	15	62.8936	4.34777	0.26896
9	A9	16	63.0901	4.33086	0.268941
9	A9	17	63.2865	4.30611	0.268592
9	A9	18	63.4829	4.27891	0.268026
9	A9	19	63.6794	4.25912	0.267393
9	A9	20	63.8758	4.23023	0.266914
9	A9	21	64.0723	4.19911	0.266812
9	A9	22	64.2687	4.19806	0.267117
9	A9	23	64.4651	4.17136	0.267495
9	A9	24	64.6616	4.12746	0.267375
9	A9	25	64.858	4.12036	0.266309
9	A9	26	65.0544	4.08845	0.264346
9	A9	27	65.2509	4.06391	0.262092
9	A9	28	65.4473	4.04399	0.260414
9	A9	29	65.6437	4.02485	0.259961
9	A9	30	65.8402	4.00592	0.260788
9	A9	31	66.0366	3.97946	0.262353
9	A9	32	66.2331	3.95388	0.263848
9	A9	33	66.4295	3.93148	0.264657
9	A9	34	66.6259	3.90371	0.264645
9	A9	35	66.8224	3.88569	0.26414
9	A9	36	67.0188	3.86114	0.263682
9	A9	37	67.2152	3.83878	0.263722
9	A9	38	67.4117	3.82141	0.264487
9	A9	39	67.6081	3.78491	0.265967
9	A9	40	67.8046	3.77116	0.267948
9	A9	41	68.001	3.74388	0.270001
9	A9	42	68.1974	3.72944	0.271509
9	A9	43	68.3939	3.69872	0.271837
9	A9	44	68.5903	3.66755	0.270651
9	A9	45	68.7867	3.64249	0.268183
9	A9	46	68.9832	3.62599	0.265182
9	A9	47	69.1796	3.60254	0.262554
9	A9	48	69.3761	3.58477	0.260904
9	A9	49	69.5725	3.55625	0.26028
9	A9	50	69.7689	3.53485	0.260243
9	A9	51	69.9654	3.51369	0.260154
9	A9	52	70.1618	3.48806	0.259508
9	A9	53	70.3582	3.46605	0.258146
9	A9	54	70.5547	3.44453	0.256313
9	A9	55	70.7511	3.41565	0.254544
9	A9	56	70.9475	3.40419	0.253417
9	A9	57	71.144	3.37531	0.253246
9	A9	58	71.3404	3.35972	0.253877
9	A9	59	71.5369	3.33622	0.254699
9	A9	60	71.7333	3.30944	0.254928
9	A9	61	71.9297	3.28628	0.254022
9	A9	62	72.1262	3.26266	0.251982
9	A9	63	72.3226	3.24039	0.249389
9	A9	64	72.519	3.22162	0.247119
9	A9	65	72.7155	3.19986	0.245892
9	A9	66	72.9119	3.18447	0.245938
9	A9	67	73.1084	3.16145	0.246946
9	A9	68	73.3048	3.13267	0.248307
9	A9	69	73.5012	3.11486	0.249458
9	A9	70	73.6977	3.08907	0.25013
9	A9	71	73.8941	3.07392	0.250362
9	A9	72	74.0905	3.0473	0.250359
9	A9	73	74.287	3.02629	0.250341
9	A9	74	74.4834	3.00395	0.250459
9	A9	75	74.6799	2.98509	0.250749
9	A9	76	74.8763	2.95965	0.251147
9	A9	77	75.0727	2.94457	0.251487
9	A9	78	75.2692	2.91561	0.251537
9	A9	79	75.4656	2.89684	0.251091
9	A9	80	75.662	2.87242	0.250041
9	A9	81	75.8585	2.85162	0.248465
9	A9	82	76.0549	2.83233	0.246672
9	A9	83	76.2514	2.80377	0.245227
9	A9	84	76.4478	2.79095	0.244896
9	A9	85	76.6442	2.76511	0.246453
9	A9	86	76.8407	2.74413	0.250391
9	A9	87	77.0371	2.73522	0.256654
9	A9	88	77.2335	2.70751	0.264614
9	A9	89	77.43	2.67485	0.273344
9	A9	90	77.6264	2.65155	0.282065
9	A9	91	77.8228	2.62792	0.290494
9	A9	92	78.0193	2.60121	0.298906
9	A9	93	78.2157	2.57907	0.308013
9	A9	94	78.4122	2.5452	0.318811
9	A9	95	78.6086	2.51861	0.332575
9	A9	96	78.805	2.49148	0.350965
9	A9	97	79.0015	2.45803	0.376174
9	A9	98	79.1979	2.43215	0.41103
9	A9	99	79.3943	2.39108	0.459023
9	A9	100	79.5908	2.35534	0.524204
9	A9	101	79.7872	2.31707	0.610831
9	A9	102	79.9837	2.26314	0.722612
9	A9	103	80.1801	2.20549	0.861485
9	A9	104	80.3765	2.1284	1.02604
9	A9	105	80.573	2.03994	1.20999
9	A9	106	80.7694	1.92763	1.40137
9	A9	107	80.9658	1.77549	1.5831
9	A9	108	81.1623	1.59278	1.73517
9	A9	109	81.3587	1.39836	1.83812
9	A9	110	81.5552	1.19094	1.8768
9	A9	111	81.7516	0.990747	1.84349
9	A9	112	81.948	0.805946	1.73947
9	A9	113	82.1445	0.642894	1.5748
9	A9	114	82.3409	0.510198	1.36654
9	A9	115	82.5373	0.419005	1.13573
9	A9	116	82.7338	0.358062	0.903729
9	A9	117	82.9302	0.319934	0.688798
9	A9	118	83.1267	0.299635	0.503638
9	A9	119	83.3231	0.286733	0.354416
9	A9	120	83.5195	0.279215	0.241358
9	A9	121	83.716	0.273726	0.160436
9	A9	122	83.9124	0.270071	0.10544
9	A9	123	84.1088	0.267995	0.0697802
9	A9	124	84.3053	0.264897	0.0476433
9	A9	125	84.5017	0.264294	0.0344711
9	A9	126	84.6982	0.263851	0.0269374
9	A9	127	84.8946	0.261807	0.022703
9	A9	128	85.091	0.258817	0.0201669
9	A9	129	85.2875	0.257674	0.018305
9	A9	130	85.4839	0.254319	0.0165761
9	A9	131	85.6803	0.253916	0.0148232
9	A9	132	85.8768	0.254394	0.0131288
9	A9	133	86.0732	0.251821	0.0116491
9	A9	134	86.2696	0.253335	0.0104816
9	A9	135	86.4661	0.250817	0.00961466
9	A9	136	86.6625	0.250408	0.0089536
9	A9	137	86.859	0.249231	0.0083822
9	A9	138	87.0554	0.249259	0.00781722
9	A9	139	87.2518	0.248374	0.00723339
9	A9	140	87.4483	0.247163	0.00666543
9	A9	141	87.6447	0.247876	0.00619257
9	A9	142	87.8411	0.245566	0.00590798
9	A9	143	88.0376	0.246982	0.00587148
9	A9	144	88.234	0.246952	0.00606165
9	A9	145	88.4305	0.246096	0.00636286
9	A9	146	88.6269	0.244807	0.0066055
9	A9	147	88.8233	0.242546	0.00664366
9	A9	148	89.0198	0.24327	0.00641984
9	A9	149	89.2162	0.242729	0.00597747
9	A9	150	89.4126	0.242912	0.00542531
9	A9	151	89.6091	0.240313	0.00488862
9	A9	152	89.8055	0.241893	0.00447395
9	A9	153	90.002	0.241274	0.00424371
9	A9	154	90.1984	0.242243	0.00419357
9	A9	155	90.3948	0.240115	0.00424473
9	A9	156	90.5913	0.239723	0.00427661
9	A9	157	90.7877	0.239721	0.00420288
9	A9	158	90.9841	0.238574	0.00404633
9	A9	159	91.1806	0.237961	0.00395186
9	A9	160	91.377	0.240492	0.00411217
9	A9	161	91.5735	0.24006	0.00464541
9	A9	162	91.7699	0.236959	0.00550532
9	A9	163	91.9663	0.237881	0.00648844
9	A9	164	92.1628	0.236892	0.007332
9	A9	165	92.3592	0.23431	0.00784074
9	A9	166	92.5556	0.234498	0.00796384
9	A9	167	92.7521	0.234759	0.00778467
9	A9	168	92.9485	0.233063	0.00744094
9	A9	169	93.145	0.234353	0.00703706
9	A9	170	93.3414	0.231581	0.0066064
9	A9	171	93.5378	0.231935	0.00614042
9	A9	172	93.7343	0.23038	0.00564488
9	A9	173	93.9307	0.231234	0.00516407
9	A9	174	94.1271	0.231409	0.00474404
9	A9	175	94.3236	0.231506	0.00437047
9	A9	176	94.52	0.22906	0.00395028
9	A9	177	94.7164	0.229136	0.00336931
9	A9	178	94.9129	0.2274	0.00258576
10	A10	1	60.1435	4.64078	0.271828
10	A10	2	60.3399	4.61439	0.274541
10	A10	3	60.5364	4.58637	0.276809
10	A10	4	60.7328	4.56684	0.278137
10	A10	5	60.9293	4.5404	0.278381
10	A10	6	61.1257	4.52585	0.277633
10	A10	7	61.3221	4.48625	0.276096
10	A10	8	61.5186	4.47608	0.274039
10	A10	9	61.715	4.44322	0.271831
10	A10	10	61.9114	4.41302	0.269929
10	A10	11	62.1079	4.41148	0.268738
10	A10	12	62.3043	4.37523	0.268429
10	A10	13	62.5007	4.35666	0.268829
10	A10	14	62.6972	4.32826	0.269475
10	A10	15	62.8936	4.30897	0.269768
10	A10	16	63.0901	4.28492	0.269198
10	A10	17	63.2865	4.26276	0.267574
10	A10	18	63.4829	4.22925	0.265134
10	A10	19	63.6794	4.2111	0.262492
10	A10	20	63.8758	4.18676	0.260325
10	A10	21	64.0723	4.1808	0.259022
10	A10	22	64.2687	4.14247	0.258533
10	A10	23	64.4651	4.12527	0.258509
10	A10	24	64.6616	4.09576	0.258641
10	A10	25	64.858	4.07795	0.258891
10	A10	26	65.0544	4.06004	0.259492
10	A10	27	65.2509	4.02976	0.260734
10	A10	28	65.4473	4.01184	0.262705
10	A10	29	65.6437	3.98512	0.265142
10	A10	30	65.8402	3.97304	0.267458
10	A10	31	66.0366	3.94092	0.268994
10	A10	32	66.2331	3.90953	0.26934
10	A10	33	66.4295	3.89282	0.26856
10	A10	34	66.6259	3.86924	0.267162
10	A10	35	66.8224	3.84532	0.265823
10	A10	36	67.0188	3.82637	0.265069
10	A10	37	67.2152	3.80295	0.265096
10	A10	38	67.4117	3.77545	0.265776
10	A10	39	67.6081	3.7519	0.266785
10	A10	40	67.8046	3.7355	0.267686
10	A10	41	68.001	3.70869	0.268037
10	A10	42	68.1974	3.68353	0.267497
10	A10	43	68.3939	3.65819	0.265993
10	A10	44	68.5903	3.63587	0.263784
10	A10	45	68.7867	3.6114	0.261362
10	A10	46	68.9832	3.5937	0.259179
10	A10	47	69.1796	3.57048	0.257394
10	A10	48	69.3761	3.5518	0.255866
10	A10	49	69.5725	3.52192	0.254378
10	A10	50	69.7689	3.50284	0.25298
10	A10	51	69.9654	3.47269	0.252068
10	A10	52	70.1618	3.46358	0.252166
10	A10	53	70.3582	3.44246	0.253506
10	A10	54	70.5547	3.42656	0.255785
10	A10	55	70.7511	3.38713	0.258247
10	A10	56	70.9475	3.36764	0.260021
10	A10	57	71.144	3.35382	0.260472
10	A10	58	71.3404	3.32527	0.259377
10	A10	59	71.5369	3.29889	0.256942
10	A10	60	71.7333	3.27391	0.253703
10	A10	61	71.9297	3.25721	0.250332
10	A10	62	72.1262	3.23939	0.24742
10	A10	63	72.3226	3.21941	0.245303
10	A10	64	72.519	3.19185	0.244061
10	A10	65	72.7155	3.16537	0.24364
10	A10	66	72.9119	3.16175	0.243972
10	A10	67	73.1084	3.12989	0.244985
10	A10	68	73.3048	3.10583	0.246515
10	A10	69	73.5012	3.09404	0.248234
10	A10	70	73.6977	3.06682	0.249694
10	A10	71	73.8941	3.0415	0.250445
10	A10	72	74.0905	3.02547	0.250197
10	A10	73	74.287	2.99486	0.248932
10	A10	74	74.4834	2.98019	0.246923
10	A10	75	74.6799	2.96029	0.244686
10	A10	76	74.8763	2.93284	0.242854
10	A10	77	75.0727	2.91752	0.242023
10	A10	78	75.2692	2.89521	0.242552
10	A10	79	75.4656	2.88402	0.244411
10	A10	80	75.662	2.85244	0.247151
10	A10	81	75.8585	2.83421	0.250075
10	A10	82	76.0549	2.81415	0.252565
10	A10	83	76.2514	2.78328	0.25441
10	A10	84	76.4478	2.76511	0.255957
10	A10	85	76.6442	2.74525	0.257954
10	A10	86	76.8407	2.71963	0.261208
10	A10	87	77.0371	2.70787	0.266193
10	A10	88	77.2335	2.6773	0.272865
10	A10	89	77.43	2.65381	0.280759
10	A10	90	77.6264	2.62775	0.289289
10	A10	91	77.8228	2.60124	0.29809
10	A10	92	78.0193	2.57426	0.307237
10	A10	93	78.2157	2.54902	0.31731
10	A10	94	78.4122	2.5195	0.329359
10	A10	95	78.6086	2.48888	0.344825
10	A10	96	78.805	2.46155	0.365487
10	A10	97	79.0015	2.43302	0.393473
10	A10	98	79.1979	2.39703	0.43137
10	A10	99	79.3943	2.35776	0.482389
10	A10	100	79.5908	2.32044	0.550428
10	A10	101	79.7872	2.27541	0.639767
10	A10	102	79.9837	2.22348	0.754195
10	A10	103	80.1801	2.16206	0.895507
10	A10	104	80.3765	2.08864	1.0617
10	A10	105	80.573	1.9895	1.2454
10	A10	106	80.7694	1.87432	1.43336
10	A10	107	80.9658	1.72119	1.60753
10	A10	108	81.1623	1.52799	1.74772
10	A10	109	81.3587	1.33546	1.83535
10	A10	110	81.5552	1.13748	1.85706
10	A10	111	81.7516	0.941409	1.80734
10	A10	112	81.948	0.762536	1.68953
10	A10	113	82.1445	0.611434	1.51524
10	A10	114	82.3409	0.487427	1.30224
10	A10	115	82.5373	0.405378	1.07146
10	A10	116	82.7338	0.349224	0.843528
10	A10	117	82.9302	0.318238	0.635538
10	A10	118	83.1267	0.30013	0.458876
10	A10	119	83.3231	0.29087	0.318476
10	A10	120	83.5195	0.284832	0.213572
10	A10	121	83.716	0.280351	0.13947
10	A10	122	83.9124	0.274972	0.0896323
10	A10	123	84.1088	0.275356	0.0574214
10	A10	124	84.3053	0.273995	0.0371871
10	A10	125	84.5017	0.272682	0.0246744
10	A10	126	84.6982	0.270799	0.0169675
10	A10	127	84.8946	0.270589	0.0122099
10	A10	128	85.091	0.270309	0.00927651
10	A10	129	85.2875	0.271125	0.00749573
10	A10	130	85.4839	0.269836	0.00645586
10	A10	131	85.6803	0.267684	0.00589816
10	A10	132	85.8768	0.268677	0.00566543
10	A10	133	86.0732	0.269224	0.00566937
10	A10	134	86.2696	0.26765	0.00585765
10	A10	135	86.4661	0.267339	0.00618377
10	A10	136	86.6625	0.266407	0.00658742
10	A10	137	86.859	0.265533	0.00698789
10	A10	138	87.0554	0.26734	0.00728873
10	A10	139	87.2518	0.264035	0.00739435
10	A10	140	87.4483	0.262335	0.00724196
10	A10	141	87.6447	0.26373	0.00683368
10	A10	142	87.8411	0.263035	0.00624966
10	A10	143	88.0376	0.26089	0.00562792
10	A10	144	88.234	0.262357	0.00512025
10	A10	145	88.4305	0.262157	0.00484309
10	A10	146	88.6269	0.260355	0.0048398
10	A10	147	88.8233	0.261424	0.00506457
10	A10	148	89.0198	0.260758	0.00539599
10	A10	149	89.2162	0.258499	0.00568181
10	A10	150	89.4126	0.258535	0.00580366
10	A10	151	89.6091	0.258523	0.00573018
10	A10	152	89.8055	0.257184	0.00552365
10	A10	153	90.002	0.257485	0.0052936
10	A10	154	90.1984	0.258631	0.00512675
10	A10	155	90.3948	0.256255	0.00504432
10	A10	156	90.5913	0.255442	0.00501834
10	A10	157	90.7877	0.256152	0.00502709
10	A10	158	90.9841	0.254402	0.00509387
10	A10	159	91.1806	0.255607	0.0052656
10	A10	160	91.377	0.255596	0.0055491
10	A10	161	91.5735	0.254856	0.00586912
10	A10	162	91.7699	0.251293	0.00610476
10	A10	163	91.9663	0.252336	0.00618566
10	A10	164	92.1628	0.251538	0.00616274
10	A10	165	92.3592	0.253097	0.00618406
10	A10	166	92.5556	0.251713	0.00638219
10	A10	167	92.7521	0.251589	0.00676555
10	A10	168	92.9485	0.248393	0.00719645
10	A10	169	93.145	0.249721	0.0074683
10	A10	170	93.3414	0.248116	0.00741577
10	A10	171	93.5378	0.24735	0.00698557
10	A10	172	93.7343	0.247337	0.00623919
10	A10	173	93.9307	0.245756	0.00530569
10	A10	174	94.1271	0.247444	0.00432176
10	A10	175	94.3236	0.24629	0.00338614
10	A10	176	94.52	0.246412	0.00254407
10	A10	177	94.7164	0.245317	0.00180193
10	A10	178	94.9129	0.245828	0.00115865
11	A11	1	60.1435	4.48042	0.26016
11	A11	2	60.3399	4.45677	0.262922
11	A11	3	60.5364	4.43451	0.265607
11	A11	4	60.7328	4.41057	0.267829
11	A11	5	60.9293	4.38173	0.269494
11	A11	6	61.1257	4.37088	0.270581
11	A11	7	61.3221	4.34208	0.270892
11	A11	8	61.5186	4.32753	0.270063
11	A11	9	61.715	4.28565	0.267877
11	A11	10	61.9114	4.25809	0.264575
11	A11	11	62.1079	4.25447	0.260872
11	A11	12	62.3043	4.22897	0.257633
11	A11	13	62.5007	4.20621	0.255481
11	A11	14	62.6972	4.17352	0.254538
11	A11	15	62.8936	4.1685	0.254427
11	A11	16	63.0901	4.14201	0.254464
11	A11	17	63.2865	4.11554	0.253971
11	A11	18	63.4829	4.09302	0.252584
11	A11	19	63.6794	4.06729	0.250424
11	A11	20	63.8758	4.04917	0.248015
11	A11	21	64.0723	4.03083	0.245992
11	A11	22	64.2687	4.00988	0.24479
11	A11	23	64.4651	3.98785	0.244501
11	A11	24	64.6616	3.96122	0.244962
11	A11	25	64.858	3.95194	0.245944
11	A11	26	65.0544	3.91757	0.247278
11	A11	27	65.2509	3.90269	0.248882
11	A11	28	65.4473	3.88005	0.250664
11	A11	29	65.6437	3.85762	0.252427
11	A11	30	65.8402	3.84128	0.253879
11	A11	31	66.0366	3.81068	0.254745
11	A11	32	66.2331	3.78617	0.254912
11	A11	33	66.4295	3.77172	0.254479
11	A11	34	66.6259	3.74679	0.253721
11	A11	35	66.8224	3.72752	0.252979
11	A11	36	67.0188	3.69938	0.252575
11	A11	37	67.2152	3.68017	0.252786
11	A11	38	67.4117	3.66506	0.253818
11	A11	39	67.6081	3.63342	0.255755
11	A11	40	67.8046	3.61817	0.25849
11	A11	41	68.001	3.58984	0.261642
11	A11	42	68.1974	3.57627	0.264591
11	A11	43	68.3939	3.5499	0.266632
11	A11	44	68.5903	3.51859	0.267248
11	A11	45	68.7867	3.49618	0.266363
11	A11	46	68.9832	3.47318	0.264365
11	A11	47	69.1796	3.45302	0.261858
11	A11	48	69.3761	3.43562	0.259314
11	A11	49	69.5725	3.40365	0.256873
11	A11	50	69.7689	3.39239	0.254412
11	A11	51	69.9654	3.35785	0.251806
11	A11	52	70.1618	3.34044	0.249135
11	A11	53	70.3582	3.32513	0.246701
11	A11	54	70.5547	3.2994	0.244837
11	A11	55	70.7511	3.27818	0.243682
11	A11	56	70.9475	3.2639	0.243071
11	A11	57	71.144	3.2366	0.24263
11	A11	58	71.3404	3.21809	0.242018
11	A11	59	71.5369	3.19006	0.24114
11	A11	60	71.7333	3.172	0.240186
11	A11	61	71.9297	3.15746	0.239465
11	A11	62	72.1262	3.13403	0.239169
11	A11	63	72.3226	3.11552	0.239264
11	A11	64	72.519	3.08745	0.239538
11	A11	65	72.7155	3.06858	0.239758
11	A11	66	72.9119	3.05516	0.23977
11	A11	67	73.1084	3.02821	0.239531
11	A11	68	73.3048	3.00596	0.239084
11	A11	69	73.5012	2.98721	0.238528
11	A11	70	73.6977	2.96732	0.237992
11	A11	71	73.8941	2.94596	0.237571
11	A11	72	74.0905	2.93055	0.237275
11	A11	73	74.287	2.89956	0.237023
11	A11	74	74.4834	2.88877	0.236723
11	A11	75	74.6799	2.86586	0.236381
11	A11	76	74.8763	2.84234	0.236155
11	A11	77	75.0727	2.82456	0.236319
11	A11	78	75.2692	2.80178	0.237104
11	A11	79	75.4656	2.79275	0.238513
11	A11	80	75.662	2.76326	0.240249
11	A11	81	75.8585	2.7418	0.241839
11	A11	82	76.0549	2.72178	0.242903
11	A11	83	76.2514	2.69759	0.243445
11	A11	84	76.4478	2.68137	0.243951
11	A11	85	76.6442	2.65521	0.245232
11	A11	86	76.8407	2.63471	0.248057
11	A11	87	77.0371	2.62569	0.252769
11	A11	88	77.2335	2.59813	0.259097
11	A11	89	77.43	2.57304	0.266334
11	A11	90	77.6264	2.54521	0.273751
11	A11	91	77.8228	2.52262	0.28104
11	A11	92	78.0193	2.49658	0.28851
11	A11	93	78.2157	2.47405	0.297037
11	A11	94	78.4122	2.45332	0.307889
11	A11	95	78.6086	2.41404	0.322604
11	A11	96	78.805	2.39435	0.342986
11	A11	97	79.0015	2.36399	0.371131
11	A11	98	79.1979	2.33878	0.40948
11	A11	99	79.3943	2.29857	0.4609
11	A11	100	79.5908	2.25908	0.528758
11	A11	101	79.7872	2.2143	0.616787
11	A11	102	79.9837	2.16831	0.728393
11	A11	103	80.1801	2.10809	0.865306
11	A11	104	80.3765	2.03064	1.02574
11	A11	105	80.573	1.94686	1.20278
11	A11	106	80.7694	1.83287	1.38379
11	A11	107	80.9658	1.67502	1.55147
11	A11	108	81.1623	1.50042	1.68657
11	A11	109	81.3587	1.31305	1.77141
11	A11	110	81.5552	1.12243	1.79338
11	A11	111	81.7516	0.932669	1.74733
11	A11	112	81.948	0.764453	1.63637
11	A11	113	82.1445	0.616237	1.47128
11	A11	114	82.3409	0.498094	1.26864
11	A11	115	82.5373	0.412255	1.04806
11	A11	116	82.7338	0.357728	0.829027
11	A11	117	82.9302	0.326658	0.627923
11	A11	118	83.1267	0.309061	0.455904
11	A11	119	83.3231	0.297228	0.318084
11	A11	120	83.5195	0.292234	0.214159
11	A11	121	83.716	0.284554	0.14002
11	A11	122	83.9124	0.284086	0.0897018
11	A11	123	84.1088	0.28211	0.0570128
11	A11	124	84.3053	0.282515	0.0365529
11	A11	125	84.5017	0.279088	0.0241181
11	A11	126	84.6982	0.279844	0.0167006
11	A11	127	84.8946	0.278429	0.0123017
11	A11	128	85.091	0.278023	0.00969338
11	A11	129	85.2875	0.276932	0.00818135
11	A11	130	85.4839	0.276573	0.00738833
11	A11	131	85.6803	0.277664	0.00707627
11	A11	132	85.8768	0.276219	0.00703501
11	A11	133	86.0732	0.275575	0.00705789
11	A11	134	86.2696	0.273668	0.0069897
11	A11	135	86.4661	0.273735	0.00678451
11	A11	136	86.6625	0.272015	0.00651404
11	A11	137	86.859	0.273443	0.00630239
11	A11	138	87.0554	0.274289	0.00622937
11	A11	139	87.2518	0.270741	0.00626866
11	A11	140	87.4483	0.271935	0.00630319
11	A11	141	87.6447	0.268736	0.00620492
11	A11	142	87.8411	0.272385	0.00592383
11	A11	143	88.0376	0.267938	0.00553354
11	A11	144	88.234	0.268084	0.00520475
11	A11	145	88.4305	0.268771	0.00511323
11	A11	146	88.6269	0.270641	0.00532782
11	A11	147	88.8233	0.269767	0.00574421
11	A11	148	89.0198	0.265068	0.00611545
11	A11	149	89.2162	0.266996	0.00617502
11	A11	150	89.4126	0.265235	0.0057849
11	A11	151	89.6091	0.264275	0.00502301
11	A11	152	89.8055	0.264082	0.00415727
11	A11	153	90.002	0.266391	0.00351489
11	A11	154	90.1984	0.267254	0.00331531
11	A11	155	90.3948	0.263125	0.00355973
11	A11	156	90.5913	0.265648	0.00403973
11	A11	157	90.7877	0.262553	0.00446344
11	A11	158	90.9841	0.263316	0.00461778
11	A11	159	91.1806	0.26124	0.00447414
11	A11	160	91.377	0.262707	0.00417916
11	A11	161	91.5735	0.264034	0.00395244
11	A11	162	91.7699	0.261193	0.00396476
11	A11	163	91.9663	0.261544	0.00426605
11	A11	164	92.1628	0.261832	0.00478731
11	A11	165	92.3592	0.261008	0.00539514
11	A11	166	92.5556	0.260232	0.00595793
11	A11	167	92.7521	0.258382	0.00640055
11	A11	168	92.9485	0.259091	0.00672339
11	A11	169	93.145	0.258107	0.00698594
11	A11	170	93.3414	0.258901	0.00724943
11	A11	171	93.5378	0.255659	0.00751305
11	A11	172	93.7343	0.25804	0.00767938
11	A11	173	93.9307	0.254053	0.00757974
11	A11	174	94.1271	0.254998	0.00705531
11	A11	175	94.3236	0.253069	0.00605318
11	A11	176	94.52	0.252935	0.00468181
[truncated: 11,394 more rows]
