# Supplementary material for: Adipocytes influence choroidal neovascularization via PRDM16
Source: EMBO Mol Med. 2026 May 19;18(6):2379–403. doi: 10.1038/s44321-026-00441-5 (PMC13269495; doi:10.1038/s44321-026-00441-5)
Supplement: Supplementary file 4 — Source data Fig. 3 [file 44321_2026_441_MOESM4_ESM.zip › Figure 3/3H-I/7 days/20210621 adipoq-cre and adipoq-cre-prdm16 choro Sham and CNV 7 days Vegfr and Vegfa.xls]

## Sheet: Sample Setup
Block Type	96alum
Chemistry	SYBR_GREEN
Experiment File Name	C:\Users\abi2\Desktop\20210621ADIPOQ-CRE AND ADIPOQ-CRE-PRDM16 Sham and CNV CHORO Vegfr and Vegfa n4-6.eds
Experiment Run End Time	2021-06-21 16:41:37 PM EDT
Instrument Type	sds7500
Passive Reference	ROX
Well	Sample Name	Sample Color	Biogroup Name	Biogroup Color	Target Name	Target Color	Task	Reporter	Quencher	Comments
A1	Adipoq-cre Sham 440	RGB(132,193,241)			Bact	RGB(139,189,249)	UNKNOWN	SYBR	None
A2	Adipoq-cre Sham 441	RGB(168,255,222)			Bact	RGB(139,189,249)	UNKNOWN	SYBR	None
A3	Adipoq-cre Sham 442	RGB(223,221,142)			Bact	RGB(139,189,249)	UNKNOWN	SYBR	None
A4	Adipoq-cre CNV 513	RGB(247,255,168)			Bact	RGB(139,189,249)	UNKNOWN	SYBR	None
A5	Adipoq-cre CNV 514	RGB(180,255,0)			Bact	RGB(139,189,249)	UNKNOWN	SYBR	None
A6	Adipoq-cre CNV 516	RGB(255,204,153)			Bact	RGB(139,189,249)	UNKNOWN	SYBR	None
A7	Adipoq-cre-prdm16 Sham 530	RGB(253,138,88)			Bact	RGB(139,189,249)	UNKNOWN	SYBR	None
A8	Adipoq-cre-prdm16 Sham 531	RGB(213,244,165)			Bact	RGB(139,189,249)	UNKNOWN	SYBR	None
A9	Adipoq-cre-prdm16 Sham 532	RGB(96,255,160)			Bact	RGB(139,189,249)	UNKNOWN	SYBR	None
A10	Adipoq-cre-prdm16 CNV 494	RGB(132,193,241)			Bact	RGB(139,189,249)	UNKNOWN	SYBR	None
A11	Adipoq-cre-prdm16 CNV 495	RGB(168,255,222)			Bact	RGB(139,189,249)	UNKNOWN	SYBR	None
A12	Adipoq-cre-prdm16 CNV 499	RGB(223,221,142)			Bact	RGB(139,189,249)	UNKNOWN	SYBR	None
B1	Adipoq-cre Sham 440	RGB(132,193,241)			Bact	RGB(139,189,249)	UNKNOWN	SYBR	None
B2	Adipoq-cre Sham 441	RGB(168,255,222)			Bact	RGB(139,189,249)	UNKNOWN	SYBR	None
B3	Adipoq-cre Sham 442	RGB(223,221,142)			Bact	RGB(139,189,249)	UNKNOWN	SYBR	None
B4	Adipoq-cre CNV 513	RGB(247,255,168)			Bact	RGB(139,189,249)	UNKNOWN	SYBR	None
B5	Adipoq-cre CNV 514	RGB(180,255,0)			Bact	RGB(139,189,249)	UNKNOWN	SYBR	None
B6	Adipoq-cre CNV 516	RGB(255,204,153)			Bact	RGB(139,189,249)	UNKNOWN	SYBR	None
B7	Adipoq-cre-prdm16 Sham 530	RGB(253,138,88)			Bact	RGB(139,189,249)	UNKNOWN	SYBR	None
B8	Adipoq-cre-prdm16 Sham 531	RGB(213,244,165)			Bact	RGB(139,189,249)	UNKNOWN	SYBR	None
B9	Adipoq-cre-prdm16 Sham 532	RGB(96,255,160)			Bact	RGB(139,189,249)	UNKNOWN	SYBR	None
B10	Adipoq-cre-prdm16 CNV 494	RGB(132,193,241)			Bact	RGB(139,189,249)	UNKNOWN	SYBR	None
B11	Adipoq-cre-prdm16 CNV 495	RGB(168,255,222)			Bact	RGB(139,189,249)	UNKNOWN	SYBR	None
B12	Adipoq-cre-prdm16 CNV 499	RGB(223,221,142)			Bact	RGB(139,189,249)	UNKNOWN	SYBR	None
C1	Adipoq-cre Sham 440	RGB(132,193,241)			Vegfr	RGB(208,243,98)	UNKNOWN	SYBR	None
C2	Adipoq-cre Sham 441	RGB(168,255,222)			Vegfr	RGB(208,243,98)	UNKNOWN	SYBR	None
C3	Adipoq-cre Sham 442	RGB(223,221,142)			Vegfr	RGB(208,243,98)	UNKNOWN	SYBR	None
C4	Adipoq-cre CNV 513	RGB(247,255,168)			Vegfr	RGB(208,243,98)	UNKNOWN	SYBR	None
C5	Adipoq-cre CNV 514	RGB(180,255,0)			Vegfr	RGB(208,243,98)	UNKNOWN	SYBR	None
C6	Adipoq-cre CNV 516	RGB(255,204,153)			Vegfr	RGB(208,243,98)	UNKNOWN	SYBR	None
C7	Adipoq-cre-prdm16 Sham 530	RGB(253,138,88)			Vegfr	RGB(208,243,98)	UNKNOWN	SYBR	None
C8	Adipoq-cre-prdm16 Sham 531	RGB(213,244,165)			Vegfr	RGB(208,243,98)	UNKNOWN	SYBR	None
C9	Adipoq-cre-prdm16 Sham 532	RGB(96,255,160)			Vegfr	RGB(208,243,98)	UNKNOWN	SYBR	None
C10	Adipoq-cre-prdm16 CNV 494	RGB(132,193,241)			Vegfr	RGB(208,243,98)	UNKNOWN	SYBR	None
C11	Adipoq-cre-prdm16 CNV 495	RGB(168,255,222)			Vegfr	RGB(208,243,98)	UNKNOWN	SYBR	None
C12	Adipoq-cre-prdm16 CNV 499	RGB(223,221,142)			Vegfr	RGB(208,243,98)	UNKNOWN	SYBR	None
D1	Adipoq-cre Sham 440	RGB(132,193,241)			Vegfr	RGB(208,243,98)	UNKNOWN	SYBR	None
D2	Adipoq-cre Sham 441	RGB(168,255,222)			Vegfr	RGB(208,243,98)	UNKNOWN	SYBR	None
D3	Adipoq-cre Sham 442	RGB(223,221,142)			Vegfr	RGB(208,243,98)	UNKNOWN	SYBR	None
D4	Adipoq-cre CNV 513	RGB(247,255,168)			Vegfr	RGB(208,243,98)	UNKNOWN	SYBR	None
D5	Adipoq-cre CNV 514	RGB(180,255,0)			Vegfr	RGB(208,243,98)	UNKNOWN	SYBR	None
D6	Adipoq-cre CNV 516	RGB(255,204,153)			Vegfr	RGB(208,243,98)	UNKNOWN	SYBR	None
D7	Adipoq-cre-prdm16 Sham 530	RGB(253,138,88)			Vegfr	RGB(208,243,98)	UNKNOWN	SYBR	None
D8	Adipoq-cre-prdm16 Sham 531	RGB(213,244,165)			Vegfr	RGB(208,243,98)	UNKNOWN	SYBR	None
D9	Adipoq-cre-prdm16 Sham 532	RGB(96,255,160)			Vegfr	RGB(208,243,98)	UNKNOWN	SYBR	None
D10	Adipoq-cre-prdm16 CNV 494	RGB(132,193,241)			Vegfr	RGB(208,243,98)	UNKNOWN	SYBR	None
D11	Adipoq-cre-prdm16 CNV 495	RGB(168,255,222)			Vegfr	RGB(208,243,98)	UNKNOWN	SYBR	None
D12	Adipoq-cre-prdm16 CNV 499	RGB(223,221,142)			Vegfr	RGB(208,243,98)	UNKNOWN	SYBR	None
E1	Adipoq-cre Sham 440	RGB(132,193,241)			Vegfa	RGB(244,165,230)	UNKNOWN	SYBR	None
E2	Adipoq-cre Sham 441	RGB(168,255,222)			Vegfa	RGB(244,165,230)	UNKNOWN	SYBR	None
E3	Adipoq-cre Sham 442	RGB(223,221,142)			Vegfa	RGB(244,165,230)	UNKNOWN	SYBR	None
E4	Adipoq-cre CNV 513	RGB(247,255,168)			Vegfa	RGB(244,165,230)	UNKNOWN	SYBR	None
E5	Adipoq-cre CNV 514	RGB(180,255,0)			Vegfa	RGB(244,165,230)	UNKNOWN	SYBR	None
E6	Adipoq-cre CNV 516	RGB(255,204,153)			Vegfa	RGB(244,165,230)	UNKNOWN	SYBR	None
E7	Adipoq-cre-prdm16 Sham 530	RGB(253,138,88)			Vegfa	RGB(244,165,230)	UNKNOWN	SYBR	None
E8	Adipoq-cre-prdm16 Sham 531	RGB(213,244,165)			Vegfa	RGB(244,165,230)	UNKNOWN	SYBR	None
E9	Adipoq-cre-prdm16 Sham 532	RGB(96,255,160)			Vegfa	RGB(244,165,230)	UNKNOWN	SYBR	None
E10	Adipoq-cre-prdm16 CNV 494	RGB(132,193,241)			Vegfa	RGB(244,165,230)	UNKNOWN	SYBR	None
E11	Adipoq-cre-prdm16 CNV 495	RGB(168,255,222)			Vegfa	RGB(244,165,230)	UNKNOWN	SYBR	None
E12	Adipoq-cre-prdm16 CNV 499	RGB(223,221,142)			Vegfa	RGB(244,165,230)	UNKNOWN	SYBR	None
F1	Adipoq-cre Sham 440	RGB(132,193,241)			Vegfa	RGB(244,165,230)	UNKNOWN	SYBR	None
F2	Adipoq-cre Sham 441	RGB(168,255,222)			Vegfa	RGB(244,165,230)	UNKNOWN	SYBR	None
F3	Adipoq-cre Sham 442	RGB(223,221,142)			Vegfa	RGB(244,165,230)	UNKNOWN	SYBR	None
F4	Adipoq-cre CNV 513	RGB(247,255,168)			Vegfa	RGB(244,165,230)	UNKNOWN	SYBR	None
F5	Adipoq-cre CNV 514	RGB(180,255,0)			Vegfa	RGB(244,165,230)	UNKNOWN	SYBR	None
F6	Adipoq-cre CNV 516	RGB(255,204,153)			Vegfa	RGB(244,165,230)	UNKNOWN	SYBR	None
F7	Adipoq-cre-prdm16 Sham 530	RGB(253,138,88)			Vegfa	RGB(244,165,230)	UNKNOWN	SYBR	None
F8	Adipoq-cre-prdm16 Sham 531	RGB(213,244,165)			Vegfa	RGB(244,165,230)	UNKNOWN	SYBR	None
F9	Adipoq-cre-prdm16 Sham 532	RGB(96,255,160)			Vegfa	RGB(244,165,230)	UNKNOWN	SYBR	None
F10	Adipoq-cre-prdm16 CNV 494	RGB(132,193,241)			Vegfa	RGB(244,165,230)	UNKNOWN	SYBR	None
F11	Adipoq-cre-prdm16 CNV 495	RGB(168,255,222)			Vegfa	RGB(244,165,230)	UNKNOWN	SYBR	None
F12	Adipoq-cre-prdm16 CNV 499	RGB(223,221,142)			Vegfa	RGB(244,165,230)	UNKNOWN	SYBR	None
G1	H2O	RGB(247,255,168)			Bact	RGB(139,189,249)	UNKNOWN	SYBR	None
G2	H2O	RGB(247,255,168)			Vegfr	RGB(208,243,98)	UNKNOWN	SYBR	None
G3	H2O	RGB(247,255,168)			Vegfa	RGB(244,165,230)	UNKNOWN	SYBR	None
G4
G5
G6
G7
G8
G9
G10
G11
G12
H1
H2
H3
H4
H5
H6
H7
H8
H9
H10
H11
H12

## Sheet: Results
Block Type	96alum
Chemistry	SYBR_GREEN
Experiment File Name	C:\Users\abi2\Desktop\20210621ADIPOQ-CRE AND ADIPOQ-CRE-PRDM16 Sham and CNV CHORO Vegfr and Vegfa n4-6.eds
Experiment Run End Time	2021-06-21 16:41:37 PM EDT
Instrument Type	sds7500
Passive Reference	ROX
Well	Sample Name	Target Name	Task	Reporter	Quencher	RQ	RQ Min	RQ Max	Cт	Cт Mean	Cт SD	ΔCт	ΔCт Mean	ΔCт SE	HK Control ΔCт Mean	HK Control ΔCт SE	ΔΔCт	Automatic Ct Threshold	Ct Threshold	Automatic Baseline	Baseline Start	Baseline End	Efficiency	Tm1	Tm2	Tm3	Comments	SPIKE	EXPFAIL	CTFAIL
A1	Adipoq-cre Sham 440	Bact	UNKNOWN	SYBR	None				Undetermined									TRUE	0.132587	TRUE	3	16	1	80.483				Y	N	Y
A2	Adipoq-cre Sham 441	Bact	UNKNOWN	SYBR	None				Undetermined									TRUE	0.132587	TRUE	3	15	1	80.6678				Y	N	Y
A3	Adipoq-cre Sham 442	Bact	UNKNOWN	SYBR	None				Undetermined									TRUE	0.132587	TRUE	3	13	1	80.6678				Y	N	Y
A4	Adipoq-cre CNV 513	Bact	UNKNOWN	SYBR	None				Undetermined									TRUE	0.132587	TRUE	3	13	1	80.8525				Y	N	Y
A5	Adipoq-cre CNV 514	Bact	UNKNOWN	SYBR	None				Undetermined									TRUE	0.132587	TRUE	3	15	1	80.8525				Y	N	Y
A6	Adipoq-cre CNV 516	Bact	UNKNOWN	SYBR	None				Undetermined									TRUE	0.132587	TRUE	3	14	1	81.0373				Y	N	Y
A7	Adipoq-cre-prdm16 Sham 530	Bact	UNKNOWN	SYBR	None				Undetermined									TRUE	0.132587	TRUE	3	13	1	81.0373				Y	N	Y
A8	Adipoq-cre-prdm16 Sham 531	Bact	UNKNOWN	SYBR	None				Undetermined									TRUE	0.132587	TRUE	3	14	1	81.0373				Y	N	Y
A9	Adipoq-cre-prdm16 Sham 532	Bact	UNKNOWN	SYBR	None				Undetermined									TRUE	0.132587	TRUE	3	13	1	81.0373				Y	N	Y
A10	Adipoq-cre-prdm16 CNV 494	Bact	UNKNOWN	SYBR	None				Undetermined									TRUE	0.132587	TRUE	3	13	1	81.0373				Y	N	Y
A11	Adipoq-cre-prdm16 CNV 495	Bact	UNKNOWN	SYBR	None				Undetermined									TRUE	0.132587	TRUE	3	14	1	81.0373				Y	N	Y
A12	Adipoq-cre-prdm16 CNV 499	Bact	UNKNOWN	SYBR	None				Undetermined									TRUE	0.132587	TRUE	3	14	1	80.8525				Y	N	Y
B1	Adipoq-cre Sham 440	Bact	UNKNOWN	SYBR	None				Undetermined									TRUE	0.132587	TRUE	3	16	1	80.483				Y	N	Y
B2	Adipoq-cre Sham 441	Bact	UNKNOWN	SYBR	None				Undetermined									TRUE	0.132587	TRUE	3	15	1	80.6678				Y	N	Y
B3	Adipoq-cre Sham 442	Bact	UNKNOWN	SYBR	None				Undetermined									TRUE	0.132587	TRUE	3	13	1	80.8525				Y	N	Y
B4	Adipoq-cre CNV 513	Bact	UNKNOWN	SYBR	None				Undetermined									TRUE	0.132587	TRUE	3	13	1	81.0373				Y	N	Y
B5	Adipoq-cre CNV 514	Bact	UNKNOWN	SYBR	None				Undetermined									TRUE	0.132587	TRUE	3	15	1	81.0373				Y	N	Y
B6	Adipoq-cre CNV 516	Bact	UNKNOWN	SYBR	None				Undetermined									TRUE	0.132587	TRUE	3	14	1	81.222				Y	N	Y
B7	Adipoq-cre-prdm16 Sham 530	Bact	UNKNOWN	SYBR	None				Undetermined									TRUE	0.132587	TRUE	3	13	1	81.222				Y	N	Y
B8	Adipoq-cre-prdm16 Sham 531	Bact	UNKNOWN	SYBR	None				Undetermined									TRUE	0.132587	TRUE	3	13	1	81.222				Y	N	Y
B9	Adipoq-cre-prdm16 Sham 532	Bact	UNKNOWN	SYBR	None				Undetermined									TRUE	0.132587	TRUE	3	14	1	81.222				Y	N	Y
B10	Adipoq-cre-prdm16 CNV 494	Bact	UNKNOWN	SYBR	None				Undetermined									TRUE	0.132587	TRUE	3	14	1	81.222				Y	N	Y
B11	Adipoq-cre-prdm16 CNV 495	Bact	UNKNOWN	SYBR	None				Undetermined									TRUE	0.132587	TRUE	3	14	1	81.0373				Y	N	Y
B12	Adipoq-cre-prdm16 CNV 499	Bact	UNKNOWN	SYBR	None				Undetermined									TRUE	0.132587	TRUE	3	14	1	80.8525				Y	N	Y
C1	Adipoq-cre Sham 440	Vegfr	UNKNOWN	SYBR	None				Undetermined									TRUE	0.0815616	TRUE	3	22	1	80.483				Y	N	Y
C2	Adipoq-cre Sham 441	Vegfr	UNKNOWN	SYBR	None				Undetermined									TRUE	0.0815616	TRUE	3	21	1	80.483				Y	N	Y
C3	Adipoq-cre Sham 442	Vegfr	UNKNOWN	SYBR	None				Undetermined									TRUE	0.0815616	TRUE	3	19	1	80.6678				Y	N	Y
C4	Adipoq-cre CNV 513	Vegfr	UNKNOWN	SYBR	None				Undetermined									TRUE	0.0815616	TRUE	3	20	1	80.8525				Y	N	Y
C5	Adipoq-cre CNV 514	Vegfr	UNKNOWN	SYBR	None				Undetermined									TRUE	0.0815616	TRUE	3	21	1	81.0373				Y	N	Y
C6	Adipoq-cre CNV 516	Vegfr	UNKNOWN	SYBR	None				Undetermined									TRUE	0.0815616	TRUE	3	21	1	81.222				Y	N	Y
C7	Adipoq-cre-prdm16 Sham 530	Vegfr	UNKNOWN	SYBR	None				Undetermined									TRUE	0.0815616	TRUE	3	20	1	81.222				Y	N	Y
C8	Adipoq-cre-prdm16 Sham 531	Vegfr	UNKNOWN	SYBR	None				Undetermined									TRUE	0.0815616	TRUE	3	20	1	81.222				Y	N	Y
C9	Adipoq-cre-prdm16 Sham 532	Vegfr	UNKNOWN	SYBR	None				Undetermined									TRUE	0.0815616	TRUE	3	21	1	81.222				Y	N	Y
C10	Adipoq-cre-prdm16 CNV 494	Vegfr	UNKNOWN	SYBR	None				Undetermined									TRUE	0.0815616	TRUE	3	19	1	81.222				Y	N	Y
C11	Adipoq-cre-prdm16 CNV 495	Vegfr	UNKNOWN	SYBR	None				Undetermined									TRUE	0.0815616	TRUE	3	21	1	81.222				Y	N	Y
C12	Adipoq-cre-prdm16 CNV 499	Vegfr	UNKNOWN	SYBR	None				Undetermined									TRUE	0.0815616	TRUE	3	20	1	81.0373				Y	N	Y
D1	Adipoq-cre Sham 440	Vegfr	UNKNOWN	SYBR	None				Undetermined									TRUE	0.0815616	TRUE	3	22	1	80.483				Y	N	Y
D2	Adipoq-cre Sham 441	Vegfr	UNKNOWN	SYBR	None				Undetermined									TRUE	0.0815616	TRUE	3	21	1	80.1136				Y	N	Y
D3	Adipoq-cre Sham 442	Vegfr	UNKNOWN	SYBR	None				Undetermined									TRUE	0.0815616	TRUE	3	20	1	80.483				Y	N	Y
D4	Adipoq-cre CNV 513	Vegfr	UNKNOWN	SYBR	None				Undetermined									TRUE	0.0815616	TRUE	3	20	1	80.8525				Y	N	Y
D5	Adipoq-cre CNV 514	Vegfr	UNKNOWN	SYBR	None				Undetermined									TRUE	0.0815616	TRUE	3	21	1	81.0373				Y	N	Y
D6	Adipoq-cre CNV 516	Vegfr	UNKNOWN	SYBR	None				Undetermined									TRUE	0.0815616	TRUE	3	21	1	81.222				Y	N	Y
D7	Adipoq-cre-prdm16 Sham 530	Vegfr	UNKNOWN	SYBR	None				Undetermined									TRUE	0.0815616	TRUE	3	20	1	81.222				Y	N	Y
D8	Adipoq-cre-prdm16 Sham 531	Vegfr	UNKNOWN	SYBR	None				Undetermined									TRUE	0.0815616	TRUE	3	20	1	81.4068				Y	N	Y
D9	Adipoq-cre-prdm16 Sham 532	Vegfr	UNKNOWN	SYBR	None				Undetermined									TRUE	0.0815616	TRUE	3	21	1	81.4068				Y	N	Y
D10	Adipoq-cre-prdm16 CNV 494	Vegfr	UNKNOWN	SYBR	None				Undetermined									TRUE	0.0815616	TRUE	3	20	1	81.222				Y	N	Y
D11	Adipoq-cre-prdm16 CNV 495	Vegfr	UNKNOWN	SYBR	None				Undetermined									TRUE	0.0815616	TRUE	3	21	1	81.0373				Y	N	Y
D12	Adipoq-cre-prdm16 CNV 499	Vegfr	UNKNOWN	SYBR	None				Undetermined									TRUE	0.0815616	TRUE	3	20	1	81.0373				Y	N	Y
E1	Adipoq-cre Sham 440	Vegfa	UNKNOWN	SYBR	None				Undetermined									TRUE	0.287932	TRUE	3	20	1	81.0373				Y	N	Y
E2	Adipoq-cre Sham 441	Vegfa	UNKNOWN	SYBR	None				Undetermined									TRUE	0.287932	TRUE	3	18	1	80.8525				Y	N	Y
E3	Adipoq-cre Sham 442	Vegfa	UNKNOWN	SYBR	None				Undetermined									TRUE	0.287932	TRUE	3	18	1	81.0373				Y	N	Y
E4	Adipoq-cre CNV 513	Vegfa	UNKNOWN	SYBR	None				Undetermined									TRUE	0.287932	TRUE	3	19	1	81.4068				Y	N	Y
E5	Adipoq-cre CNV 514	Vegfa	UNKNOWN	SYBR	None				Undetermined									TRUE	0.287932	TRUE	3	19	1	81.4068				Y	N	Y
E6	Adipoq-cre CNV 516	Vegfa	UNKNOWN	SYBR	None				Undetermined									TRUE	0.287932	TRUE	3	19	1	81.5915				Y	N	Y
E7	Adipoq-cre-prdm16 Sham 530	Vegfa	UNKNOWN	SYBR	None				Undetermined									TRUE	0.287932	TRUE	3	19	1	81.7763				Y	N	Y
E8	Adipoq-cre-prdm16 Sham 531	Vegfa	UNKNOWN	SYBR	None				Undetermined									TRUE	0.287932	TRUE	3	20	1	81.7763				Y	N	Y
E9	Adipoq-cre-prdm16 Sham 532	Vegfa	UNKNOWN	SYBR	None				Undetermined									TRUE	0.287932	TRUE	3	19	1	81.7763				Y	N	Y
E10	Adipoq-cre-prdm16 CNV 494	Vegfa	UNKNOWN	SYBR	None				Undetermined									TRUE	0.287932	TRUE	3	19	1	81.5915				Y	N	Y
E11	Adipoq-cre-prdm16 CNV 495	Vegfa	UNKNOWN	SYBR	None				Undetermined									TRUE	0.287932	TRUE	3	20	1	81.4068				Y	N	Y
E12	Adipoq-cre-prdm16 CNV 499	Vegfa	UNKNOWN	SYBR	None				Undetermined									TRUE	0.287932	TRUE	3	19	1	81.222				Y	N	Y
F1	Adipoq-cre Sham 440	Vegfa	UNKNOWN	SYBR	None				Undetermined									TRUE	0.287932	TRUE	3	20	1	80.8525				Y	N	Y
F2	Adipoq-cre Sham 441	Vegfa	UNKNOWN	SYBR	None				Undetermined									TRUE	0.287932	TRUE	3	19	1	81.0373				Y	N	Y
F3	Adipoq-cre Sham 442	Vegfa	UNKNOWN	SYBR	None				Undetermined									TRUE	0.287932	TRUE	3	17	1	81.222				Y	N	Y
F4	Adipoq-cre CNV 513	Vegfa	UNKNOWN	SYBR	None				Undetermined									TRUE	0.287932	TRUE	3	19	1	81.4068				Y	N	Y
F5	Adipoq-cre CNV 514	Vegfa	UNKNOWN	SYBR	None				Undetermined									TRUE	0.287932	TRUE	3	19	1	81.4068				Y	N	Y
F6	Adipoq-cre CNV 516	Vegfa	UNKNOWN	SYBR	None				Undetermined									TRUE	0.287932	TRUE	3	19	1	81.5915				Y	N	Y
F7	Adipoq-cre-prdm16 Sham 530	Vegfa	UNKNOWN	SYBR	None				Undetermined									TRUE	0.287932	TRUE	3	19	1	81.5915				Y	N	Y
F8	Adipoq-cre-prdm16 Sham 531	Vegfa	UNKNOWN	SYBR	None				Undetermined									TRUE	0.287932	TRUE	3	20	1	81.7763				Y	N	Y
F9	Adipoq-cre-prdm16 Sham 532	Vegfa	UNKNOWN	SYBR	None				Undetermined									TRUE	0.287932	TRUE	3	19	1	81.5915				Y	N	Y
F10	Adipoq-cre-prdm16 CNV 494	Vegfa	UNKNOWN	SYBR	None				Undetermined									TRUE	0.287932	TRUE	3	19	1	81.5915				Y	N	Y
F11	Adipoq-cre-prdm16 CNV 495	Vegfa	UNKNOWN	SYBR	None				Undetermined									TRUE	0.287932	TRUE	3	20	1	81.4068				Y	N	Y
F12	Adipoq-cre-prdm16 CNV 499	Vegfa	UNKNOWN	SYBR	None				Undetermined									TRUE	0.287932	TRUE	3	19	1	81.222				Y	N	Y
G1	H2O	Bact	UNKNOWN	SYBR	None				38	38								TRUE	0.132587	TRUE	3	32	1	69.9525				N	N	N
G2	H2O	Vegfr	UNKNOWN	SYBR	None				Undetermined									TRUE	0.0815616	TRUE	3	39	1	62.9322				N	Y	N
G3	H2O	Vegfa	UNKNOWN	SYBR	None				Undetermined									TRUE	0.287932	TRUE	3	39	1	75.4949				N	Y	N
Analysis Type	Singleplex
Endogenous Control	Bact
RQ Min/Max Confidence Level	95.0
Reference Sample	Adipoq-cre Sham 440

## Sheet: Raw Data
Block Type	96alum
Chemistry	SYBR_GREEN
Experiment File Name	C:\Users\abi2\Desktop\20210621ADIPOQ-CRE AND ADIPOQ-CRE-PRDM16 Sham and CNV CHORO Vegfr and Vegfa n4-6.eds
Experiment Run End Time	2021-06-21 16:41:37 PM EDT
Instrument Type	sds7500
Passive Reference	ROX
Well	Cycle	1	2	3	4	5
A1	1	131348	54244.6	128469	284747	2273.23
A2	1	172173	72899.6	164120	359757	2920.09
A3	1	132986	56172.1	138680	288280	674.643
A4	1	147083	59324.1	144521	298914	441.107
A5	1	121027	52419.7	132747	271962	1399.11
A6	1	118132	50227.8	126228	255457	1985.73
A7	1	124698	52295.5	127935	258962	567.52
A8	1	117077	49705.3	124364	252674	1516.84
A9	1	125565	50474.8	124217	255845	966.833
A10	1	128176	51066.1	123381	256868	900.513
A11	1	149590	55499.1	131851	279518	6438.6
A12	1	163534	58742.5	135331	295377	2686.32
B1	1	162457	65689.6	151688	334883	3216.16
B2	1	97348.8	48431.6	130513	278591	4672.41
B3	1	154205	65353	153055	338893	0
B4	1	153998	63612.8	155227	320386	1056.02
B5	1	136405	61641.6	142480	280024	1214.73
B6	1	164930	67523	167155	333417	1025.85
B7	1	128956	54663.8	133295	263904	991.492
B8	1	121621	51657	129379	256356	1330.04
B9	1	121107	48268.2	119421	239328	1227.71
B10	1	126884	52208.4	127693	261431	866.016
B11	1	141402	52919.4	127275	266984	1105.93
B12	1	171240	61958.7	147442	309361	1457.09
C1	1	141690	55538.6	138812	300831	2274.18
C2	1	144525	55898.6	143470	301647	1399.1
C3	1	168793	62698.3	153689	311206	1681.66
C4	1	163053	62860.4	157941	314335	1421.63
C5	1	165720	63661.7	160222	314777	2117.59
C6	1	165512	62556.2	159290	303515	1357.35
C7	1	152580	57548.3	141851	276843	1196.16
C8	1	138915	53294.1	131599	259341	1157.01
C9	1	123744	47050.5	115597	230106	691.424
C10	1	144065	51812.8	126297	255802	1341.34
C11	1	186032	59512.7	139570	286328	1951.12
C12	1	165864	57112.7	134912	285012	2217.48
D1	1	161646	60986.9	150917	334236	1379.88
D2	1	120546	46491.9	118300	247343	812.37
D3	1	152694	58435.4	147535	295475	1216.17
D4	1	143671	55561.8	140707	278021	930.08
D5	1	140586	55107.3	142886	280355	1076.95
D6	1	148047	57540.8	145973	285399	1360.6
D7	1	160479	61066.3	154834	303196	926.152
D8	1	146414	59432.2	165987	309999	1591.99
D9	1	157529	56844	138246	272176	1362.51
D10	1	169364	60984.1	145476	291957	1377.65
D11	1	166133	59392.7	144432	296243	1675.1
D12	1	175782	61736.6	148669	312524	1368.86
E1	1	110371	44956.9	118844	255453	1755.17
E2	1	116503	52041.4	142644	301362	738.394
E3	1	118181	53049.5	146750	297270	1062.69
E4	1	120123	53446.1	148174	291338	864.141
E5	1	111702	51516.5	145271	285259	888.194
E6	1	131342	58306	161211	318867	1097.23
E7	1	118762	51875.8	140384	273505	1082.7
E8	1	118774	52783.9	144437	283231	571.497
E9	1	129224	54170	145609	285480	947.842
E10	1	141302	58590.5	155673	313078	1489.74
E11	1	164539	57973.3	139158	283030	3595.01
E12	1	120383	49880.4	123731	260565	1062.13
F1	1	108554	43486.2	115814	251646	0
F2	1	121448	50745.8	135230	275188	0
F3	1	109970	45619.7	122146	249974	474.264
F4	1	105928	48611.8	134527	270406	834.022
F5	1	105338	50140.9	138475	276643	783.574
F6	1	121733	55707.1	145016	292940	940.467
F7	1	123618	54673.4	148251	294901	2844.97
F8	1	126309	56027.1	153251	301665	685.012
F9	1	133778	55531.9	149439	292849	1521.21
F10	1	125262	53486.3	138669	279139	1408.91
F11	1	134437	54738.9	148130	300120	1242.6
F12	1	142613	56513.8	147692	312651	1297.1
G1	1	79679.4	29638.9	76895.4	165419	1175.56
G2	1	129731	48118.9	127003	266726	0
G3	1	76490.7	37610.7	111033	232056	506.116
G4	1	14264.5	2353.72	1919.29	1616.04	0
G5	1	17988.5	2997.6	2450.96	2472.48	711.062
G6	1	39113.3	6290.12	13392.2	25345.8	1992.28
G7	1	63113.6	10829.8	7876.47	9975.32	3159.87
G8	1	11769.5	2040.87	1062.07	948.497	115.137
G9	1	13370.5	2017.85	1194.42	1217.98	169.106
G10	1	34268.8	5348.6	3547.95	3887.35	760.75
G11	1	28882.4	4094.52	2572.73	3095.3	2055.98
G12	1	32955.1	4005.65	2222	1660.04	0
H1	1	46363.5	6255.84	4215.59	4541.12	0
H2	1	42810.6	5436.8	2660.67	3919.2	998.341
H3	1	29299.4	3797.93	2527.3	2897.88	617.877
H4	1	28991.8	4253.29	2385.13	2859	0
H5	1	38615.8	5163.36	3552.12	4487.17	1662.74
H6	1	35365.2	5334.75	3488.25	3930.25	7529.52
H7	1	24452.1	3585.23	2208.32	2403.7	680.331
H8	1	21296.4	2783.9	2274.74	1913.19	449.701
H9	1	42192.7	4884.8	3426.85	3424.88	809.041
H10	1	26275.4	2906.21	1932.18	2111.56	122.91
H11	1	192105	51965.5	46797.6	58570	22027.6
H12	1	49686.5	6465.73	4165.92	4997.31	1261.03
A1	2	136974	55780.2	132131	291740	2257.99
A2	2	175758	74448.9	168088	368512	2806.32
A3	2	133679	56315.9	139430	289701	627.427
A4	2	144737	58943.4	143970	297959	558.622
A5	2	121183	52264.2	133159	273656	1537.7
A6	2	118603	50459.5	127302	258151	2093.59
A7	2	125727	52525.7	129164	261613	558.844
A8	2	117369	49890.5	125340	254622	1420.1
A9	2	124228	49608.1	122515	252570	1153.85
A10	2	138086	55821.7	135454	283517	946.722
A11	2	149914	56036.9	132485	280312	5608.09
A12	2	165281	60032.1	137118	299780	2255.2
B1	2	157212	63938.7	150555	333176	3222.64
B2	2	96029	48255.2	131413	280493	4217.96
B3	2	150917	64338.8	152885	336470	0
B4	2	154367	64023.9	156035	322670	1091.81
B5	2	136516	62070.4	143957	282786	1193.76
B6	2	165115	67803.5	167889	335781	1195.01
B7	2	129350	54801.4	134057	266118	967.51
B8	2	119639	51141.7	128949	256666	1614.82
B9	2	118857	48173	119318	239304	1349.86
B10	2	124305	51642.5	126792	259725	833.227
B11	2	137104	51889.1	124638	261506	1225.15
B12	2	169162	61616.4	145868	307349	1708.57
C1	2	140142	55362.7	138864	302107	2832.89
C2	2	141723	55155.4	143564	303167	1265.86
C3	2	168191	62954	155787	315898	1545.23
C4	2	162061	62768.7	158641	316279	1701.44
C5	2	165463	63969.3	160755	315742	2081.55
C6	2	164709	62623.7	159936	304748	1365.3
C7	2	151145	57180.5	141620	276723	1139.11
C8	2	137852	53028.7	131572	259719	1160.3
C9	2	122410	47090.9	115958	230819	744.01
C10	2	140745	51320.8	125669	254385	991.111
C11	2	180184	58521.3	138213	284318	1947.79
C12	2	163819	56412.2	134402	283784	1838.63
D1	2	159521	60433.6	151818	336870	1083.37
D2	2	118353	46436.8	118082	247617	1020.42
D3	2	151385	58458.2	148564	297453	1337.68
D4	2	140895	54835.6	140439	277365	823.264
D5	2	139659	55020.4	143432	282510	1067.49
D6	2	147063	57153.7	145768	285484	1273.08
D7	2	158788	60748.5	154873	303788	1032.13
D8	2	144976	59311.4	165629	309920	1498
D9	2	155333	56373	137915	271714	1027.72
D10	2	165865	60038.6	144156	289140	1475.64
D11	2	162932	58559.2	143005	294163	1862.88
D12	2	170164	60438.2	146508	308629	1070.73
E1	2	109416	44455	118270	255225	1235.19
E2	2	113765	51338.7	141953	300295	481.005
E3	2	116459	53217.9	146452	297360	1401.21
E4	2	120023	53780.7	149135	292872	682.816
E5	2	111233	51103.1	145220	284534	888.194
E6	2	132279	58883.1	162820	320910	1287.31
E7	2	117430	51435.8	139592	272288	1149.31
E8	2	119362	53384.2	145965	286633	908.626
E9	2	128416	53974.4	145124	284937	938.01
E10	2	138940	57971.3	154751	311709	1217.83
E11	2	159803	56813.7	138752	281597	3350
E12	2	118167	49015.9	122388	257546	925.568
F1	2	107473	43460.2	115611	251279	0
F2	2	115760	48757.4	131467	268104	0
F3	2	108569	45112.1	121540	248912	584.628
F4	2	106236	48719.5	134916	272105	1317.6
F5	2	104425	49830.5	138093	276364	812.373
F6	2	121678	55085.6	145348	292896	600.71
F7	2	122543	54769.5	147242	293656	2426.52
F8	2	122822	54729.5	152420	300895	496.087
F9	2	130740	54069.1	147817	290783	1469.39
F10	2	120669	52181.3	135089	272441	1209.44
F11	2	130804	53408	145577	295762	1152.81
F12	2	139831	55605.3	146600	310423	1745.55
G1	2	75756.9	29005.1	76604.9	166088	1578.94
G2	2	123420	46647.7	124229	261249	0
G3	2	75681.4	37615.2	111013	232183	130.068
G4	2	15182.8	2607.89	1738.07	1745.58	0
G5	2	19300.4	3198.07	2436.28	2669.45	476.92
G6	2	39948.3	6565.1	13698.9	25400.9	1991
G7	2	64796.6	10827.4	7990.92	9854.02	3301.21
G8	2	11804.7	1920.56	1020.71	1047.74	39.1032
G9	2	13180.1	1826.47	1398.58	1069.44	308.618
G10	2	33948.4	5303.51	3544.09	3486.54	1046.66
G11	2	27713.9	3985.42	2451.96	2926.07	1764.36
G12	2	31380.8	3979.54	2168.78	1677.16	0
H1	2	45635.6	6190.84	4113.73	4574.36	0
H2	2	41933.4	5440.08	2737.13	3734.52	1099.46
H3	2	28186.4	3794.22	2459.73	2615.29	762.224
H4	2	28512	4165.56	2487.14	2937.8	0
H5	2	38248.6	5044.9	3486.32	4325.04	1926.36
H6	2	34842.8	5145.08	3444.26	3513.53	7129.71
H7	2	23708.5	3176.62	2200.12	2260.77	452.753
H8	2	21192.3	2842.35	2157.88	2056.28	499.474
H9	2	41226.1	4893.75	3517.65	3166.86	927.946
H10	2	26157.3	2902.26	1817	1789.81	394.606
H11	2	189807	51196.6	46103.9	57775.8	21587.5
H12	2	49204.8	6552.28	4247.14	4796.12	1052.28
A1	3	140359	57041.5	134090	297093	2273.23
A2	3	177689	75393.8	169060	373214	2561.17
A3	3	133955	56478.8	139859	291027	1130.46
A4	3	145273	58727.6	143613	298176	419.818
A5	3	121360	52335.7	133436	274403	1686.36
A6	3	119347	50892.3	128328	260560	2488.08
A7	3	126875	52955.2	130240	264258	703.435
A8	3	118185	50124.9	126267	257557	1584.17
A9	3	123517	49706.7	122185	251996	915.068
A10	3	137921	55208.3	135833	283742	1102.25
A11	3	150456	55778.1	132355	280906	5828.76
A12	3	167349	60361.3	138425	301818	2490.88
B1	3	156775	63706.3	150999	334562	3417.06
B2	3	96079.2	48500.1	131856	282048	4117.08
B3	3	151365	64272.1	153562	336820	0
B4	3	155211	63930.6	156738	323934	1100.17
B5	3	137096	62842.4	144933	284708	1332.01
B6	3	164558	67866.2	168542	336963	1191.37
B7	3	130081	55146.6	134855	267888	892.568
B8	3	120595	51504.2	129668	258741	1537.23
B9	3	118654	48346.4	119952	241220	1405.18
B10	3	124000	51207.1	126957	260701	940.273
B11	3	135971	51453.1	124201	260554	1235.37
B12	3	169244	61099	145588	306896	1739.06
C1	3	139717	55230.4	139488	304518	2266.04
C2	3	141470	55279.1	144261	304909	1148.15
C3	3	170570	63799.6	158246	320773	1488.88
C4	3	162225	63088.1	159582	317962	1505.57
C5	3	166077	63583.6	161302	316970	2233.62
C6	3	164200	62449.6	159945	304285	1277.93
C7	3	150658	57197	141469	276769	1293.51
C8	3	139346	53561.4	133057	262823	1164.25
C9	3	122546	47200	116676	232742	570.621
C10	3	140695	51615.1	125965	255775	1187.89
C11	3	179456	58456.6	138390	285129	2030.98
C12	3	162762	56626.1	134966	284179	2010.6
D1	3	160698	61011.9	153024	340167	1138.56
D2	3	118977	46586.5	119110	249941	940.17
D3	3	153439	58785.8	150196	300299	1600.28
D4	3	141843	54974.8	141028	279177	960.475
D5	3	139961	55334.9	143890	283155	902.713
D6	3	147629	57521.1	146501	287415	1317.93
D7	3	159795	61240.4	155947	306430	901.851
D8	3	145780	59429.1	166205	311185	1581.4
D9	3	155532	56538.3	139009	274008	1317.44
D10	3	165448	59951.9	144446	289889	1448.48
D11	3	162208	58593.8	143474	294792	1284.55
D12	3	169484	60340	146467	308089	1009.15
E1	3	108747	44466.5	119033	256849	1446.86
E2	3	114152	51142.3	141909	301285	526.426
E3	3	117074	52764.1	146507	297948	1159.41
E4	3	121304	54250.2	150419	295613	1112.81
E5	3	112828	51606	146461	287399	959.635
E6	3	133620	59458	164348	325030	1276.75
E7	3	118802	51805.7	140421	273415	810.616
E8	3	120330	53077.8	146123	286910	714.822
E9	3	128314	53932.5	145543	285466	1093.36
E10	3	139245	57986.3	155317	312901	1119.9
E11	3	159619	57084.7	138865	282817	3724.66
E12	3	117442	48414	122498	257531	831.494
F1	3	107169	43559	115716	252768	0
F2	3	114647	48696.2	131383	267155	0
F3	3	108533	44635.8	120953	248505	762.601
F4	3	107659	49076.5	136356	275267	1360.83
F5	3	103630	49783.6	137642	276025	421.186
F6	3	122972	55893.7	146154	294817	660.135
F7	3	123640	54767.1	147964	294916	2362.79
F8	3	123141	55036.2	153459	303825	534.643
F9	3	130109	54376.9	147956	290222	1397.99
F10	3	118872	52121.1	134501	270332	973.22
F11	3	130814	53801.4	146510	296835	1353.03
F12	3	139639	55962.7	146855	311587	1497.21
G1	3	76350.2	29640.1	77540.4	168342	1629.24
G2	3	122829	46154.8	124181	262293	0
G3	3	75064.9	37391.4	110666	232233	662.729
G4	3	16199.2	2550.22	1989.3	1534.29	79.9014
G5	3	20547.1	3370.87	2576.25	2843.89	921.214
G6	3	41334	6917.41	13795.4	25770.4	2293.83
G7	3	67195	11589.5	8198.42	10444.3	3206.56
G8	3	12460.9	2000.05	1168.28	1114.29	34.7584
G9	3	13349.6	1830.68	1288.31	1122.26	358.293
G10	3	33904.9	5224.91	3594.26	3724.2	1046.66
G11	3	27627.1	3593.23	2450.56	2898.77	1933.47
G12	3	31353.1	3827.01	2251.27	1495.35	0
H1	3	45395.3	6088.69	4010.47	4347.23	0
H2	3	41703.8	5109.48	2665.84	3681.46	1078.64
H3	3	28493.6	4034.02	2523.7	2599.99	555.385
H4	3	28098	4180.93	2444.71	3032.71	0
H5	3	38937.7	5009.88	3592.49	4570.1	1850.42
H6	3	35111.6	5241.11	3265.04	3551.12	7149.86
H7	3	23502	3365.15	2146.04	2260.77	552.919
H8	3	21959.9	2904.3	2124.49	1893.4	112.644
H9	3	40396	4786.42	3534.43	3252.51	805.364
H10	3	26275.4	2900.94	1903.71	1830.2	253.583
H11	3	188646	51289.6	46076.5	58358.2	22280.9
H12	3	49693.4	6064.45	4073.86	4422.49	989.479
A1	4	141981	56980.1	134505	298152	2579.47
A2	4	178612	75165.3	169879	374778	3101.58
A3	4	135097	56475.9	140370	291851	831.726
A4	4	145931	59083.8	144371	299870	448.771
A5	4	121421	52250.2	133543	275078	1697.2
A6	4	119082	50892.3	128445	260768	2466.65
A7	4	127535	53065.5	130845	265574	427.989
A8	4	119392	50825.3	127517	259763	1229.72
A9	4	125435	49949.1	122919	253671	983.531
A10	4	138887	55790	136317	285080	1052.66
A11	4	150038	56492.1	132933	282077	5624.4
A12	4	167628	60676.9	138152	302074	2939.24
B1	4	157695	64712.6	152251	337936	3300.41
B2	4	96659.1	48342.8	132369	283492	4040.13
B3	4	150602	64390	153821	335734	0
B4	4	155784	64499	157679	326004	1050.05
B5	4	137723	62740.9	145221	285294	1414.34
B6	4	164952	67979.4	169128	338193	961.283
B7	4	131799	55468	135832	269951	1222.32
B8	4	121079	51575.1	130018	259012	1520.93
B9	4	119960	48607.6	121141	243168	1419.78
B10	4	124778	51677.9	128028	262867	803.331
B11	4	135378	50743.1	123490	259176	1225.15
B12	4	171584	62009.6	147124	310440	1598.83
C1	4	139621	55246	139584	304291	2611.85
C2	4	141877	55700	145331	307309	857.229
C3	4	172127	64075.2	159622	323663	1559.07
C4	4	163149	63265.2	160354	319920	1559.73
C5	4	168396	64808.3	163523	321984	2280.21
C6	4	165366	62610.9	160973	305708	1402.12
C7	4	151524	57410.1	142101	277923	1281.73
C8	4	140643	54051.5	134177	264834	1403.02
C9	4	122939	47528.6	117454	233670	560.672
C10	4	142282	52206.5	125899	255232	1168.93
C11	4	179749	58829	139504	286847	1937.81
C12	4	163333	56914.1	135394	285101	2048.1
D1	4	160404	61319.8	153330	340854	1349.07
D2	4	118698	46513.7	119426	250777	892.616
D3	4	152943	58831.6	150834	301954	1483.91
D4	4	141853	55044.5	141845	279835	932.685
D5	4	139476	55161.1	144174	283443	999.686
D6	4	147220	57468.7	146594	286868	1226.78
D7	4	159414	60926.4	155996	306502	888.35
D8	4	145643	59226.7	165558	310044	1613.84
D9	4	155486	56534.4	138654	273523	1461.5
D10	4	166672	60581.6	145256	290882	1439.74
D11	4	162519	58689.3	143467	295557	1634.77
D12	4	169426	60314.7	146923	309864	1221.89
E1	4	109215	44679.7	119465	258217	1378.23
E2	4	114042	51242.3	142277	301597	683.655
E3	4	116766	53039.9	147106	298369	1054.23
E4	4	120262	53812.6	149258	294932	1201.92
E5	4	113433	52029	146843	288174	907.502
E6	4	133812	59416.1	163931	323515	1517.53
E7	4	119431	51729.2	140175	272917	1147.43
E8	4	119267	52848.3	145453	285009	839.217
E9	4	129420	54221.9	146378	287588	1126.79
E10	4	139583	57970.1	155576	312993	1262.77
E11	4	159532	57208.2	139670	283542	3231.34
E12	4	118858	49079.7	123334	259725	1079.32
F1	4	106478	43011.7	115841	253100	0
F2	4	113999	48445.8	131176	267147	0
F3	4	109136	45187.4	121993	250372	819.274
F4	4	107590	48714.9	136019	274125	1388.14
F5	4	104466	49878.6	138214	276974	515.983
F6	4	123368	56114.8	146068	295112	297.125
F7	4	123674	54799.9	147667	293827	2437.35
F8	4	123055	55029.9	152897	302485	615.611
F9	4	129309	53898.7	147603	288972	1244.84
F10	4	119300	51624.1	134968	272054	1169.54
F11	4	130665	53610.9	147079	298749	1173.44
F12	4	140203	56164.9	147250	312055	1471.56
G1	4	76041.7	29017.1	76556.5	166165	1526.56
G2	4	123044	46201.5	124731	262728	0
G3	4	74648.3	37189.4	110577	231645	491.075
G4	4	17210.4	2525.65	2028.43	1631.97	55.8215
G5	4	21209.2	3454.87	2773.97	2776.27	1390.46
G6	4	42508.4	7236.58	14099.8	25973.3	2230.69
G7	4	69340.2	11718.5	8375.75	10658.1	3540.98
G8	4	12582.6	2031.2	1133.62	1091.73	1.0862
G9	4	13933.7	1888.51	1274.12	1297.19	291.707
G10	4	34634	5404.01	3621.27	3811.56	984.945
G11	4	28014.1	3888.76	2466	3117.13	1993.39
G12	4	30883.1	3692.34	2135.52	1646.86	0
H1	4	45455.8	6093.33	4230.94	4284.91	0
H2	4	41066.5	5210.95	2521.18	3624.32	1075.67
H3	4	28605.6	3874.77	2505.68	2562.19	496.414
H4	4	28513.8	4086.88	2456.45	2877.81	0
H5	4	39253.1	5105.25	3611.18	4484.93	2020.56
H6	4	35560.9	5260.15	3475.22	3755.39	6907.23
H7	4	23370.9	3467.1	2282.07	2290.99	475.19
H8	4	22199.9	2874.63	2317.79	2120.17	419.139
H9	4	40838.8	4613.12	3619.31	3371.35	905.881
H10	4	25939.5	2672.92	1927	1654.34	289.809
H11	4	188411	51192	46248.1	58751.7	22545.5
H12	4	49348.4	6223.78	4093.72	4612.9	1255.94
A1	5	143621	57061.9	133576	297843	2817.15
A2	5	180746	76033.6	170838	376441	2972.91
A3	5	136951	56944.6	141113	293511	1032.39
A4	5	147055	59328.4	144889	301066	655.7
A5	5	122411	52396.4	133719	275516	1516.79
A6	5	120192	50875.4	128748	261388	2523.54
A7	5	128490	53307.4	131018	265909	427.989
A8	5	120046	51106.8	128093	260845	1420.1
A9	5	126629	50311.8	123907	254563	1052.83
A10	5	139656	56095	136967	286270	1177.77
A11	5	151562	56343.8	133640	283104	5571.13
A12	5	168800	61008.1	139479	304342	2626.92
B1	5	160683	65276.1	152684	339162	3475.39
B2	5	98916	49141.6	133574	285431	4494.58
B3	5	151658	64497.9	154256	335628	0
B4	5	157163	64850.3	158167	327035	892.544
B5	5	138994	63394.7	146183	287124	1465.6
B6	5	165541	68114.4	169453	338946	1336.88
B7	5	131709	55595.2	136035	270586	922.545
B8	5	122311	51928	130825	260802	1426.26
B9	5	120381	48993.6	121755	244594	1296.08
B10	5	125602	51974.4	128640	264293	1106.15
B11	5	134173	50730.4	123011	257622	1256.94
B12	5	171966	62332.8	148003	311192	1437.27
C1	5	142004	55778.4	140741	307028	2348.77
C2	5	142789	55942.6	145857	308599	909.418
C3	5	172625	64533.1	160209	325222	1727.14
C4	5	164035	63477.2	160955	320670	1409.89
C5	5	168871	64911.9	164176	322967	2374.27
C6	5	166085	62825.5	161223	306091	1211.51
C7	5	151473	57463.9	142373	277861	1146.55
C8	5	141445	54024.7	134266	264611	1277.38
C9	5	123593	47587.8	118220	235481	636.707
C10	5	142749	52088	127084	257576	1135.53
C11	5	179325	58914.2	139607	287283	1944.46
C12	5	164118	57199.4	136116	286684	1706.75
D1	5	163275	61619.3	154592	344127	1270.77
D2	5	119958	46881.9	120221	252736	980.788
D3	5	153924	59588.7	151591	303067	1492.15
D4	5	142836	55254.2	142550	281046	884.922
D5	5	140287	55358.7	144730	284733	968.939
D6	5	147453	57449.6	146762	287521	1241.25
D7	5	159982	61133.5	156651	307275	1028.08
D8	5	145034	59051.7	164905	308953	1646.93
D9	5	156348	56873	139669	275342	1059.91
D10	5	166624	60711.6	145640	291614	1230.19
D11	5	163906	59178.6	145129	298118	1383.62
D12	5	169529	60584.2	147101	309713	1084.73
E1	5	110926	45400.1	120780	260510	1359.87
E2	5	114014	51519.2	142211	302141	429.76
E3	5	117789	53339.7	148197	300692	1170.29
E4	5	121699	54186.4	150640	296129	842.382
E5	5	114481	52286.7	147823	289853	1036.87
E6	5	134708	59367	164753	325602	1332.72
E7	5	120980	52531.8	141600	275636	1351.96
E8	5	119193	52901	145404	284974	921.246
E9	5	130105	54474.5	147525	289730	1185.79
E10	5	139545	58247.4	156037	313248	1343.42
E11	5	159506	57160.2	139725	283376	3400.54
E12	5	119350	49169	124054	261040	1081.35
F1	5	107556	43270.4	116190	253487	0
F2	5	114205	48583	131415	267771	0
F3	5	109770	45043.6	121850	250683	1062.87
F4	5	106451	48577.8	135008	272248	1079.79
F5	5	106232	50713.5	139766	279624	1292.36
F6	5	123048	56087.8	146192	294450	795.78
F7	5	124072	54971	148481	294625	2364
F8	5	123534	55408.6	153598	304035	762.124
F9	5	131362	54709.4	150005	293491	1525.82
F10	5	118500	52416.1	134929	271940	1329.12
F11	5	130227	53477.3	146997	297350	1310.56
F12	5	140315	56552.1	148172	313501	1341.23
G1	5	76220.8	29005.1	76622.5	165978	1642.86
G2	5	123608	46914.4	125377	263767	0
G3	5	74812	37366.8	110626	231917	561.86
G4	5	17411.6	2701.86	1857.51	1629.85	0
G5	5	21812.2	3569.43	2697.62	2729.23	1067.07
G6	5	42993.9	6997.21	14214.8	26614.6	2520.64
G7	5	70514.4	11793.3	8534.21	10831.9	3654.55
G8	5	13270	2068.79	1239.83	1099.62	420.359
G9	5	14230.7	1869.58	1345.09	1155.26	364.634
G10	5	34414.9	5496.78	3577.53	3933.6	1156.24
G11	5	27890.5	3782.42	2426.68	2949.27	1841.59
G12	5	31222.6	3892.97	2130.19	1727.23	0
H1	5	45905.4	6031.43	4056.51	4581.28	0
H2	5	41287	5121.48	2557.34	3745.74	1027.09
H3	5	28976.3	3939.59	2477.75	2597.29	690.93
H4	5	28908.8	4038.95	2525.96	3140.16	0
H5	5	39915.5	5281.08	3712.12	4683.66	1846.76
H6	5	36227.2	5429.2	3477.66	3840.37	7233.69
H7	5	24029.5	3407.22	2153.42	2337.55	500.832
H8	5	22740.4	3079.65	2276.49	2229.96	344.043
H9	5	41149.5	4728.28	3563.06	3512.67	833.558
H10	5	26318.6	2866.67	2015.01	1737.71	353.205
H11	5	188189	51160	46427	58678.8	22800.2
H12	5	49410.9	6318.2	4382.52	4539.25	1498.65
A1	6	144294	57523.8	134066	298049	2958.85
A2	6	180867	75971.6	170449	376039	2997.29
A3	6	139308	57732.3	142598	296539	1231.25
A4	6	148870	59924.1	146201	302997	341.475
A5	6	124299	52922.6	134679	277029	1659.26
A6	6	120637	51241.4	129233	262588	2466.65
A7	6	128546	53523.9	131536	265994	507.514
A8	6	120821	51414.4	128742	262321	1283.89
A9	6	127804	50812.5	124656	256270	917.573
A10	6	140812	56645	138064	288354	1177.77
A11	6	152079	56535.7	133891	283743	5549.39
A12	6	168487	61049	139992	305499	2626.92
B1	6	162092	65923.8	154024	341605	3745.97
B2	6	99285.9	49418	134146	287269	3948.61
B3	6	153602	64560.4	154521	335579	0
B4	6	157483	64660.5	157813	326381	1164.6
B5	6	139317	63406.9	146236	287472	1494.34
B6	6	166327	68515.1	170346	340176	1339.61
B7	6	133193	56113.6	136959	272180	1283.77
B8	6	124112	52524.5	132081	262964	1468.94
B9	6	120857	49231.9	122250	245295	1478.93
B10	6	125883	52232.6	129232	264651	997.172
B11	6	133316	50570.8	122576	255930	1134.31
B12	6	171550	62487.2	148197	311575	1475.38
C1	6	142940	56383.9	141363	308691	2754.24
C2	6	142962	56319.6	146076	308975	1151.48
C3	6	173692	64867.2	161261	326802	1434.5
C4	6	164710	63573.2	161364	321209	1647.28
C5	6	169261	64967	163489	320632	2474.48
C6	6	166840	62924.8	161821	306293	1415.84
C7	6	152114	57467.4	142604	278222	1207.94
C8	6	142105	54449.1	134992	265975	1243.84
C9	6	123946	47981.7	118841	236524	592.65
C10	6	143135	52538.1	127986	259409	1143.66
C11	6	179897	58858.6	139697	287233	2067.59
C12	6	163711	57258.1	136620	287807	1766.22
D1	6	165708	62431.9	156090	347101	1385.02
D2	6	121386	47389.5	121536	254785	812.37
D3	6	155718	59909	152453	304548	1297.52
D4	6	143636	55442.4	142886	281600	938.764
D5	6	140868	55795.4	145145	285368	1024.91
D6	6	148529	57814.4	147426	288192	1475.61
D7	6	160603	61485.5	157147	308353	1130.69
D8	6	144839	58988.2	165053	308474	1620.46
D9	6	156455	57080.7	139731	275375	1240.99
D10	6	167065	61030.3	146234	292869	1063.32
D11	6	163180	58735.4	144817	298160	1327.17
D12	6	170084	60539.5	148328	310306	1424.84
E1	6	111460	45471.5	121284	262365	1561.87
E2	6	115719	51918.2	143259	304636	538.073
E3	6	118867	53617.9	148908	301351	1431.43
E4	6	123083	54987.5	152164	299135	1237.15
E5	6	114640	52246.3	147832	289652	879.505
E6	6	134023	59262.6	164253	324397	1178.54
E7	6	120969	52487.5	141111	274933	1267.53
E8	6	123111	54254.2	148968	291497	1067.28
E9	6	130367	54545.3	147491	289024	1095.33
E10	6	139936	58599.8	156865	315252	1114.14
E11	6	160917	57766.3	140632	285824	3554.36
E12	6	119773	49629.5	125476	263873	810.252
F1	6	107797	43382.2	116620	253775	0
F2	6	115181	48770.7	132760	269758	0
F3	6	110483	45396.7	122381	251196	829.217
F4	6	109732	49448.2	137654	277092	1025.18
F5	6	106203	50666.6	139776	279456	794.374
F6	6	123729	56383.8	145837	293546	759.608
F7	6	123776	54924.1	147889	293970	2425.32
F8	6	123855	54998.4	154214	303595	678.586
F9	6	130435	54935	149159	292161	1484.36
F10	6	118804	52257.5	135408	271825	1137
F11	6	130482	53550.3	147632	298597	1405.21
F12	6	141560	56684.1	149216	315665	1364.83
G1	6	76562.8	29163.9	77030.8	166384	1617.71
G2	6	124017	47280.6	125927	264939	0
G3	6	75932.6	37900	112298	234830	398.169
G4	6	17693.6	2584.39	1986.21	1829.46	70.0506
G5	6	22567.8	3571.34	2783.76	3046.75	1218.69
G6	6	44241.3	7232.9	14297.3	27006.6	2652.08
G7	6	71332	11853.6	8566.91	10875.7	3725.22
G8	6	12983.2	1971.05	1378.46	1043.23	419.273
G9	6	14608.5	2199.76	1400.77	999.027	61.3008
G10	6	34449.5	5817.62	3544.09	3875.79	1222.99
G11	6	28648.4	3727.18	2454.77	3002.49	2157.18
G12	6	31228.7	4044.12	2332.44	1632.37	0
H1	6	46380.8	5879.75	4247.69	4541.12	0
H2	6	41462.7	5087.66	2609.01	3610.03	1065.76
H3	6	28937.1	3946.99	2559.74	2651.29	800.071
H4	6	28861	4167.37	2495.27	3293.27	0
H5	6	40199.9	5222.22	3765.2	4653.77	1926.36
H6	6	36733.5	5306.98	3631.62	3875.51	7244.17
H7	6	24048.5	3340.06	2190.29	2223.2	532.886
H8	6	22893.2	3156.43	2374.02	2155.27	596.4
H9	6	41126.2	4937.35	3609.44	3489.12	795.557
H10	6	26501	2862.72	1864.88	1866.67	509.753
H11	6	186727	51416.3	46673.5	59885.1	23090.3
H12	6	49637.8	6743.08	4209.24	4638.05	1261.03
A1	7	145545	58415.2	135000	298567	2235.14
A2	7	182193	76410.9	171457	376546	2609.93
A3	7	141270	58588.6	144166	298794	1160.42
A4	7	150127	60594.2	147619	304618	524.56
A5	7	124460	53159.7	135367	276972	1745.98
A6	7	120931	51658	129871	262902	2780.62
A7	7	129252	53845.8	132277	267642	529.203
A8	7	121953	51681.7	129843	264252	1468.08
A9	7	130132	51548.8	126824	260481	1395.14
A10	7	142223	57317.4	139397	290182	1047.03
A11	7	153462	57266.5	134889	285821	5779.84
A12	7	169136	61615.9	140486	305708	2506.21
B1	7	163514	66353.7	155032	342358	3472.15
B2	7	99770.2	49636	134953	287748	3945.49
B3	7	153928	64817.5	155625	334262	0
B4	7	157818	65137.7	159024	327326	1032.15
B5	7	140612	64071.4	147666	289037	1454.73
B6	7	166597	68905.3	170833	340566	1102.25
B7	7	133674	56452.5	137932	272367	1007.23
B8	7	125033	52884.1	133264	264733	1564.39
B9	7	122129	49545.6	123516	247452	1413.63
B10	7	126480	52476.9	130004	266348	893.019
B11	7	133337	50404.3	121961	255145	1309.17
B12	7	173209	63058.7	148795	312969	1671.99
C1	7	143453	56788.6	142451	309662	2831.54
C2	7	144783	56681.1	147733	311010	1103.74
C3	7	176078	65550.2	163414	330479	1745.92
C4	7	165219	64110.6	162453	322772	1535.36
C5	7	170001	65175.1	164683	321654	2450.74
C6	7	167128	63311.5	162534	307514	1451.94
C7	7	152871	57821.7	143530	279501	1358.62
C8	7	143128	54947.1	136040	268251	1389.86
C9	7	125589	48552	120202	238658	731.219
C10	7	143035	52620.2	128429	259760	1385.57
C11	7	179058	58726.8	140076	286977	2040.96
C12	7	165029	57460.8	136684	288646	1710.63
D1	7	166312	62922.8	157118	348240	1227.13
D2	7	121670	47439.4	121894	255490	854.97
D3	7	156827	60118	153303	305915	1424.19
D4	7	144518	56012.2	143921	283809	990.001
D5	7	141434	55850	145883	285976	1068.28
D6	7	148879	57773.5	147633	288245	1340.35
D7	7	161034	61626	158050	309668	920.752
D8	7	145183	59424.7	165668	309691	1685.33
D9	7	156905	57030.5	140364	276132	1197.53
D10	7	168303	61136.8	146929	294054	1119.59
D11	7	163777	58917.3	145611	299041	1561.04
D12	7	170003	60826.8	148234	311857	1245.69
E1	7	111739	46019.7	122460	263106	1562.84
E2	7	115865	52273.1	144009	304996	429.76
E3	7	119402	53985.8	149844	303641	912.78
E4	7	123102	54944.2	152198	298112	1209.18
E5	7	114498	52302.1	148187	290301	1039.77
E6	7	134608	59403.8	164592	324476	1428.82
E7	7	120663	52442.3	141075	273832	1345.4
E8	7	119846	53266.3	146326	286162	887.894
E9	7	130575	54844.8	148075	290602	1102.21
E10	7	140998	58453.1	157284	315855	1581.92
E11	7	161668	57845.2	141748	287704	3544.47
E12	7	119877	49701.8	126370	265422	1119.79
F1	7	108503	43694.2	117347	254886	0
F2	7	116274	49423.3	133889	271802	0
F3	7	110676	45170.8	122649	251462	947.535
F4	7	112182	50343.6	140942	284967	1024.04
F5	7	105988	50343.6	139838	279639	689.977
F6	7	125232	56544.6	147634	296684	733.771
F7	7	124102	54870.2	148541	294865	2570.82
F8	7	124483	56032.2	154735	304859	894.499
F9	7	130464	54586.1	149532	292594	1571.88
F10	7	118709	52199.3	135783	272904	1187.39
F11	7	131153	53858.3	148433	300903	1328.76
F12	7	141800	56770.2	149834	317628	1499.26
G1	7	80602.2	29829.8	77892.5	168037	1480.46
G2	7	124401	46959.8	126264	265150	0
G3	7	75604.5	37557.9	111724	233472	361.891
G4	7	17983.7	2576.92	2023.28	1550.21	0
G5	7	22778.5	3411.92	2768.09	3064.39	1496.01
G6	7	44620.6	7320.06	14429.8	27232.1	2055.43
G7	7	72341.8	11817.4	8729.14	11058.3	3465.26
G8	7	13474.3	2333.03	1293.49	1390.6	251.998
G9	7	15001.2	1941.09	1346.18	1342.31	72.9268
G10	7	35215.8	5854.99	3628.99	3688.23	1133.57
G11	7	28833.8	3884.61	2480.05	3021.6	2215.77
G12	7	31545.1	3847.62	2251.27	1636.32	0
H1	7	47068.9	5811.65	4184.89	4653.3	0
H2	7	41795.6	5170.58	2535.64	3605.95	1077.65
H3	7	29452.6	3955.33	2539.02	2660.29	766.625
H4	7	29781.9	4346.44	2557.56	3074.79	0
H5	7	40543.3	5491.2	3713.61	4768.08	1901.53
H6	7	36981	5455.39	3592.52	3958.03	7266.74
H7	7	24170.8	3375.67	2275.51	2445.36	831.783
H8	7	23438.9	2923.49	2456.61	2133.67	382.464
H9	7	41348.2	4631	3606.48	3551.21	878.913
H10	7	26615.1	3250.21	1811.82	1965.67	319.566
H11	7	186175	51599.3	46874	59867.9	23265.8
H12	7	49705	6229.68	4429.45	4783.55	1016.63
A1	8	145638	58882.2	135580	299616	3141.68
A2	8	179854	76206	170624	373752	3231.6
A3	8	141224	58589.5	144779	299482	788.142
A4	8	150517	60958.9	148359	307022	590.981
A5	8	124510	53397.6	135755	278338	1598.09
A6	8	122087	51916.9	130877	264944	2568.6
A7	8	129731	54046.4	132781	268545	485.826
A8	8	122664	52115.5	130710	265745	1686.32
A9	8	130651	51710.1	127238	261034	1359.24
A10	8	142419	57032.8	139926	291410	1115.78
A11	8	153795	57293.2	135835	286550	5404.81
A12	8	171841	62169.1	141183	308068	2282.03
B1	8	163510	66549.5	156384	345198	3016.87
B2	8	100888	50069.7	136245	289361	4086.92
B3	8	153643	64603	155734	333351	0
B4	8	158862	65652.6	159522	329500	1165.8
B5	8	141059	64168.3	148014	289961	1435.31
B6	8	167300	69061.2	171688	342421	1041.31
B7	8	134537	56587.3	138669	274474	1071.68
B8	8	125650	53188.3	133908	265869	1543.43
B9	8	122885	49743.3	124326	249450	1412.09
B10	8	127174	52805	130596	267477	1001.99
B11	8	133252	50045.8	121930	254812	973.081
B12	8	172848	63141.5	149437	314061	1656.75
C1	8	144640	57345.9	143792	311618	2506.07
C2	8	145393	57207.9	148923	313187	1001.58
C3	8	176040	65861.4	163697	331257	1556.11
C4	8	165800	64062.7	163026	323808	1508.28
C5	8	170140	65346.2	165073	323344	2306.58
C6	8	167249	63596.3	163060	307934	1246.17
C7	8	152938	57971.7	143825	280032	1289.17
C8	8	143289	54695.7	135995	267942	1235.29
C9	8	125148	48294.8	120062	239010	759.643
C10	8	144670	53073.9	129454	262195	1331.41
C11	8	181300	59443.4	141274	290760	1995.49
C12	8	165840	57547.5	137586	290657	2049.39
D1	8	166542	63415.1	158224	350269	1474.87
D2	8	121436	47631.8	122295	256194	621.166
D3	8	157160	60408.2	154223	306957	1622.93
D4	8	145790	56346.5	145096	285398	858.869
D5	8	141458	55846.9	146027	286556	1024.13
D6	8	148308	57855.9	147953	288805	1395.32
D7	8	162063	62155.3	158652	311133	787.094
D8	8	146410	59656.3	166870	312246	1791.24
D9	8	157603	57315	140774	277459	1368.95
D10	8	167121	60843.6	146660	293331	1504.75
D11	8	164351	59198.2	145960	299754	1527.63
D12	8	170802	60731.6	148853	313577	1377.26
E1	8	112268	45974.5	123037	264426	1562.84
E2	8	115815	52204.8	144379	305904	458.876
E3	8	119785	53989.3	150701	304976	1419.34
E4	8	123517	54773.3	152778	299382	1333.51
E5	8	115056	52649.2	148948	292078	1340.01
E6	8	135599	59904.1	166131	327717	1197.55
E7	8	121835	52503.2	142063	276113	1325.69
E8	8	120630	53386	146455	286975	861.753
E9	8	130628	54830.8	148309	290677	1182.84
E10	8	141374	58648.3	157663	317416	1586.52
E11	8	161394	57491.8	141602	287484	3457.67
E12	8	120615	49760.3	126214	265684	717.189
F1	8	109797	44705.5	118537	257182	0
F2	8	116418	49436.6	134465	272918	0
F3	8	110921	45384	122718	251422	874.953
F4	8	109798	49334.9	138239	279044	1196.99
F5	8	106560	50438.7	139899	280096	1015.17
F6	8	124431	56367.8	146729	296038	1076.11
F7	8	124166	55005	148700	295448	2715.11
F8	8	124307	55365.7	154144	304806	349.574
F9	8	131403	54690.6	149792	293448	1657.09
F10	8	119280	52343.1	136102	274042	1111.8
F11	8	131711	54256.5	148883	303062	1664.89
F12	8	142540	56909.6	150121	320148	1502.34
G1	8	76865	29395.4	77365.4	167443	1643.9
G2	8	124228	47322.4	126128	265138	0
G3	8	76443.8	37606.1	112663	235360	330.037
G4	8	18257.4	2589.73	2038.73	1825.22	77.7123
G5	8	23270.5	3606.66	2890.45	3034.01	947.123
G6	8	45054.7	7382.67	14584.3	27556.5	2413.68
G7	8	73423.8	12061	8908.98	10906.9	3957.41
G8	8	13801.4	2126.8	1245.42	1251.88	48.879
G9	8	15157.7	2222.89	1377.84	1204.77	217.723
G10	8	35227.3	5521.27	3747.34	3715.21	1272.12
G11	8	28521.9	3883.23	2554.48	2812.79	1908.17
G12	8	31830.8	3703.33	2357.72	1588.89	0
H1	8	46887.4	6296.08	4219.78	4700.38	0
H2	8	41777.3	5290.6	2642.07	3810.02	1010.24
H3	8	29662.7	4026.62	2540.82	2670.19	736.699
H4	8	29645.7	4466.72	2562.98	3201.04	0
H5	8	40885.3	5404.02	3836.23	4722.51	1890.58
H6	8	37401.3	5311.74	3586.01	3937.6	7266.74
H7	8	24514	3468.71	2304.19	2500.9	663.503
H8	8	23730.9	3217.5	2382.81	2220.96	437.476
H9	8	41939.7	4780.82	3892.71	3505.18	1266.27
H10	8	27096.5	2798.14	1960.65	2046.43	331.21
H11	8	186621	51629.9	47413.3	60493.2	23212
H12	8	50057	6680.14	4286.85	5004.49	1335.71
A1	9	145168	58820.9	136286	302022	3095.98
A2	9	180388	76266.5	170930	374560	2848.3
A3	9	141849	58661	145709	301457	1004.25
A4	9	151178	60903	149131	308335	643.778
A5	9	125258	53567.8	136676	279733	1845.86
A6	9	122280	52066.5	131309	266029	2609.97
A7	9	130289	54351.8	133494	270041	415.699
A8	9	122866	52246.2	131210	267359	1290.86
A9	9	131548	52062	128385	263543	1172.22
A10	9	143112	57379.8	140730	293277	1589.14
A11	9	154557	57410.4	136320	288108	5704.84
A12	9	171160	62034.7	141481	309071	2615.42
B1	9	163072	67060	157005	345756	3786.48
B2	9	101654	50156.2	136604	290858	4058.85
B3	9	153703	64613	156608	333595	0
B4	9	159711	65891.7	160478	330976	1319.72
B5	9	141731	64463.5	148757	291265	1624.05
B6	9	167637	69193.6	172280	343064	1124.98
B7	9	135590	56868.2	139336	275496	1007.98
B8	9	126524	53549.3	134915	267678	1461.18
B9	9	123834	50189.8	124884	251027	1435.91
B10	9	127070	52804.1	130986	268199	1122.54
B11	9	132008	49635.3	121257	253365	1085.49
B12	9	174009	63081	149897	316126	1611.03
C1	9	145538	57660.3	145159	315070	2527.77
C2	9	146518	57708.5	150256	316246	1371.34
C3	9	177496	66302.6	164839	333278	1638.16
C4	9	166549	64560.9	163383	325128	1535.36
C5	9	171002	65432.5	165365	323775	2322.41
C6	9	167998	63490.4	163621	308950	1285.15
C7	9	154310	58453.5	145056	282095	1203.6
C8	9	143750	55088.4	136570	269180	1275.41
C9	9	126234	48712.9	120829	240466	913.135
C10	9	144436	52848.9	129961	263048	1111.16
C11	9	181408	59383.2	141182	290500	2039.86
C12	9	166708	57420.3	138174	290695	1803.72
D1	9	167390	63484.5	159624	353067	1358.06
D2	9	121719	47793.1	122698	256983	1137.32
D3	9	157160	60423.8	154271	306391	1662.06
D4	9	146293	56325.9	145042	285818	999.554
D5	9	142256	56242.9	147119	288713	1128.98
D6	9	148994	57919.8	148233	289677	1352.65
D7	9	162653	62326.2	159430	312289	870.124
D8	9	146180	59440.3	166339	311540	1595.96
D9	9	156890	56884.8	140296	276058	1404.36
D10	9	168179	61003.9	146877	294654	1635.72
D11	9	164848	59330.5	145999	299968	1699.29
D12	9	170970	61036.8	148956	313203	1060.93
E1	9	112954	46389.3	123789	265963	1674.95
E2	9	117994	52679.4	145634	309491	443.735
E3	9	120104	54078.9	151124	304963	1431.43
E4	9	124920	55334.5	153522	301067	1180.16
E5	9	115774	52755.9	149315	292488	1180.72
E6	9	134677	59684.1	164727	324908	925.091
E7	9	121899	52531.8	141838	275995	1146.5
E8	9	122338	53911.2	147857	289015	756.287
E9	9	130944	54803.9	148168	291046	1280.18
E10	9	140988	58470.4	157679	317553	1508.18
E11	9	161436	57757.1	141342	287149	3422.51
E12	9	120956	49519.9	126444	266865	862.852
F1	9	109443	44398.7	118970	257755	0
F2	9	116854	49113	134932	273459	0
F3	9	112690	45912.1	124305	254948	1009.18
F4	9	110318	49880.1	138409	278714	1364.25
F5	9	107016	50486.8	140217	280461	735.576
F6	9	124705	56294.1	146277	295346	572.29
F7	9	124986	55292.1	149130	296501	2574.42
F8	9	123772	55112	154118	304128	1078.28
F9	9	132118	55258.1	150416	294842	1728.49
F10	9	118886	52430.9	135658	272805	1454.06
F11	9	131880	54056.2	148713	301577	1328.76
F12	9	143177	56671.3	149949	318456	1584.44
G1	9	77301.5	29537.4	78478	169535	1682.67
G2	9	125723	47563.3	127693	267732	0
G3	9	76618.1	37981.9	112796	236328	508.771
G4	9	18508.7	2755.26	1991.36	2030.14	77.7123
G5	9	23809.2	3801.41	2886.53	3165.32	1259.95
G6	9	46143.3	7213.26	14638.9	27502.6	2543.83
G7	9	74069.3	12317.9	8807.11	11104.5	3857.72
G8	9	13947.3	2364.18	1311.38	1091.73	245.481
G9	9	15314.2	1920.06	1419.33	1183.87	236.748
G10	9	35914.2	5786.7	3764.06	3861.66	1168.83
G11	9	28707.3	3977.14	2461.79	3128.05	1892.19
G12	9	31428.4	3916.33	2183.42	1993.36	0
H1	9	47195.1	6365.73	4244.9	4812.56	0
H2	9	41781.9	5191.31	2516.01	3830.43	1004.29
H3	9	29656.1	4013.66	2570.55	2811.48	544.823
H4	9	29853.1	4358.19	2571.1	3126.73	0
H5	9	41339.7	5409.24	3762.96	4889.86	1902.99
H6	9	37560.5	5479.19	3709.83	4105.93	7387.65
H7	9	24768.2	3556.1	2349.26	2473.94	561.734
H8	9	23619.1	3130.25	2300.22	2246.16	514.318
H9	9	42537.8	4667.9	3623.26	3387.41	1269.95
H10	9	27673.7	3343.79	1941.24	2222.29	124.204
H11	9	185422	51526.1	47498.4	60954	23373.3
H12	9	50844.3	6355.57	4360.86	4724.27	1064.16
A1	10	145273	58483.4	136907	301785	3205.68
A2	10	180717	75915.6	171045	374725	2978.33
A3	10	142935	58870.5	146226	303022	1253.95
A4	10	151179	60907.3	149149	308494	702.535
A5	10	126342	54032.6	137298	281621	1871.41
A6	10	122140	51932.3	131603	266111	2609.23
A7	10	130415	54048.5	133590	270605	587.039
A8	10	124146	52435.8	131962	268350	1364.38
A9	10	132156	52376.3	128953	265332	1190.59
A10	10	143887	57755.1	141420	294600	1113.53
A11	10	155878	57882.4	137045	289865	5775.5
A12	10	171545	62227.6	141799	310259	2483.21
B1	10	164283	67023.4	157128	347320	3470.53
B2	10	101954	50302.2	136586	291417	3728.15
B3	10	154622	64570.4	156968	333193	0
B4	10	161003	66037.5	160949	332573	1095.39
B5	10	142487	64779.4	149430	292810	1566.57
B6	10	169202	69657	173030	345338	1211.38
B7	10	135989	57089	139704	276490	1222.32
B8	10	126852	53606.9	134965	268250	1267.18
B9	10	124382	50423	125551	252032	1393.65
B10	10	127810	52885.2	131291	269492	853.479
B11	10	131666	49628.4	120731	252781	1158.16
B12	10	174468	62767.4	150735	317436	1556.16
C1	10	146944	57861.1	145736	316910	2845.1
C2	10	147771	58155.6	151212	318351	1221.44
C3	10	178987	67011.3	166229	335745	1450.32
C4	10	167770	64941.3	164777	327249	1649.09
C5	10	171227	65722.9	166113	323988	2241.53
C6	10	168916	63982.4	164606	310223	1379.74
C7	10	154179	58357.2	144713	281934	1233.98
C8	10	145326	55380	137826	271487	1331.32
C9	10	126528	48733.7	121229	241079	549.302
C10	10	144919	53150.5	130737	264506	1409.04
C11	10	182149	59669.4	141902	291836	1780.3
C12	10	166121	57581.1	137995	290750	1714.5
D1	10	168372	63817.3	159862	355182	1471.02
D2	10	122298	48114.4	123509	258793	1023.39
D3	10	158024	60524.6	154693	307547	1658.98
D4	10	146889	56532.1	145886	287694	1053.4
D5	10	143076	56534.3	147545	289733	1012.3
D6	10	149206	58087.9	148673	290171	1251.38
D7	10	162572	62146.4	159307	312209	1046.98
D8	10	147219	59965.2	167330	313280	1655.54
D9	10	157454	57334.6	141005	277696	1260.3
D10	10	168686	61371.5	147580	295468	1535.79
D11	10	164961	59324.8	146319	300686	1784.54
D12	10	170412	60730.1	148570	312839	979.755
E1	10	113029	46487	124294	267807	1269.99
E2	10	118259	53030.7	146551	310939	623.093
E3	10	121414	54447.9	151546	306320	1096.54
E4	10	125763	55390.1	154098	302196	1084.84
E5	10	116226	52769.4	149728	293135	1221.27
E6	10	135980	59953.2	165871	327460	1309.49
E7	10	122505	52682.1	142235	276237	1504.89
E8	10	121847	53869.2	147300	288777	928.457
E9	10	131561	54959.6	148738	291990	1099.26
E10	10	141999	58985.6	157736	317843	1063.44
E11	10	162005	58057.9	141905	288462	3491.73
E12	10	121673	50100.6	126857	268160	966.03
F1	10	109700	44450.7	119016	258065	0
F2	10	118262	50022.6	136377	275960	0
F3	10	112952	46001.1	123966	254655	848.108
F4	10	109974	49557	137829	277540	1512.16
F5	10	107149	51011.3	140746	281381	757.175
F6	10	125636	56609.7	147617	297180	988.265
F7	10	125018	55069.4	148783	295914	2519.11
F8	10	126014	56186.2	156737	309502	688.867
F9	10	132076	55011.4	150329	294832	1356.54
F10	10	119224	52178.2	136153	273276	1212.59
F11	10	132754	54383.9	149720	303811	1487.73
F12	10	143207	57405.4	150730	320790	1388.44
G1	10	77964.4	29536.2	78644.2	170041	1506.65
G2	10	127855	48402.8	129274	272102	0
G3	10	77008.1	38106.5	113054	236676	676.002
G4	10	19122.6	2816.13	2093.3	2177.73	117.116
G5	10	23900	3686.85	2992.24	3222.16	1145.76
G6	10	45809.8	7343.38	14819	27465	2512.91
G7	10	74493.6	12316.7	8886.34	10992	3705.03
G8	10	14123.4	2259.99	1375.1	1512.41	33.6722
G9	10	15225.5	2144.03	1336.35	1355.51	253.658
G10	10	36521.6	5708.1	3590.4	3909.19	1105.86
G11	10	28841.2	3803.14	2467.41	3212.67	1632.53
G12	10	32752.4	4008.4	2168.78	1760.17	0
H1	10	47169.2	6540.62	4374.67	4644.99	0
H2	10	41869.1	5261.14	2553.21	3737.58	1017.18
H3	10	30108.1	3914.59	2558.84	2779.09	478.81
H4	10	29983.9	4416.98	2619.85	3129.41	0
H5	10	41207.2	5419.67	3839.97	4895.84	2005.23
H6	10	37659.5	5560.14	3616.96	3905.74	7302.21
H7	10	24971.6	3642.68	2310.74	2454.34	580.966
H8	10	24208.3	3236.69	2324.82	2094.97	441.842
H9	10	42376.9	4951.89	3717.03	3438.8	752.653
H10	10	27088.7	2976.07	1974.89	2095.93	394.606
H11	10	184707	51350.7	47351.3	61582.2	24155.8
H12	10	51071.2	6101.82	4256.17	4620.08	1230.48
A1	11	146520	59209.5	137213	304382	2640.42
A2	11	181443	76086.6	171349	376436	3507.9
A3	11	142827	59061	146039	303158	886.206
A4	11	152886	61194.1	149835	310718	558.622
A5	11	127385	54209.9	137866	282853	1862.89
A6	11	123363	52202.9	132081	268132	2771.01
A7	11	131437	54500.7	134093	271696	501.008
A8	11	124114	52600.8	132240	269184	1677.03
A9	11	133351	52546	129565	266096	1247.36
A10	11	144951	58261.9	142211	296411	1272.44
A11	11	156448	57819.9	137482	290772	5353.72
A12	11	174175	63094.4	143351	312430	2603.93
B1	11	164463	66959.3	157914	349267	3660.1
B2	11	102125	50138.2	136858	291812	4071.33
B3	11	155010	65061.8	157203	333527	0
B4	11	162173	66352.1	161579	334244	1323.3
B5	11	143592	65128	150146	294175	1664.43
B6	11	169264	69453.1	173133	345524	1247.76
B7	11	136186	57154.6	139676	276780	972.007
B8	11	127857	53850.6	135212	268525	1741.31
B9	11	125545	50845.1	126572	254068	1316.83
B10	11	128966	53371	131945	270323	1106.15
B11	11	132509	49772.9	120674	252563	1050.29
B12	11	175071	63561.8	150743	317546	1891.47
C1	11	147634	57939	146384	319089	2356.9
C2	11	147279	58064	151613	319978	1221.44
C3	11	179207	66585.1	166319	336155	1668.81
C4	11	167988	65002.3	165312	328288	1801.63
C5	11	171964	65876.7	166326	325377	2530.74
C6	11	169530	64247	165237	310484	1546.52
C7	11	154544	58528.4	145184	282759	1232.74
C8	11	145768	55702.7	138053	271967	1294.49
C9	11	126976	48852.2	121433	241575	691.424
C10	11	145999	53566	131690	266686	1421.68
C11	11	182021	59408.2	141734	291710	1799.15
C12	11	166134	57782.4	137823	290884	2192.91
D1	11	169041	64042	160604	356913	1438.93
D2	11	122275	48060.4	123384	258911	1157.13
D3	11	158168	60868.9	155257	309128	1746.51
D4	11	147371	56764.2	145796	287460	1369.5
D5	11	143147	56693.4	147612	289619	998.109
D6	11	150008	58477.1	149185	291646	1253.55
D7	11	163924	62400.9	160067	313811	1138.79
D8	11	147147	60035.5	166997	313110	1830.29
D9	11	158103	57582.3	141427	278444	1224.89
D10	11	169080	61578.9	147899	295738	1469.82
D11	11	165381	59662.1	146785	301388	1461.96
D12	11	171343	61260.1	149631	314408	1364.66
E1	11	113420	46301.1	124573	268788	1639.19
E2	11	118064	53374.7	146899	312144	450.723
E3	11	121120	54639	152163	306988	1213.82
E4	11	125798	55601.1	154600	301903	956.357
E5	11	116715	52953.1	149981	293974	1465.52
E6	11	135283	59763.9	165218	326481	1364.4
E7	11	122750	52809.4	142224	276510	1488.01
E8	11	121692	53753.1	147360	287933	792.344
E9	11	131785	55192.1	149141	292923	1234.95
E10	11	142116	59001.8	158496	319238	1306.55
E11	11	162316	58011	142190	288962	3402.74
E12	11	122188	50230.3	126984	267860	1034.82
F1	11	110318	44514.4	119389	259275	0
F2	11	118166	49956	136668	276197	0
F3	11	113294	46126.3	124182	254448	725.813
F4	11	109861	49566.1	137921	278454	1251.6
F5	11	107973	51224.3	142166	284191	861.571
F6	11	126110	56699.4	147943	298433	1050.27
F7	11	124955	55065.9	148509	295153	2385.64
F8	11	125289	55409.9	155503	307209	717.142
F9	11	132547	55258.1	150885	295586	1798.74
F10	11	120259	52286	135954	273883	1257.73
F11	11	133176	54647.4	149981	304719	1513.21
F12	11	143394	57399	150505	319025	1455.14
G1	11	78427.1	29857.3	79135.1	171337	1659.62
G2	11	127885	48325.4	129226	271927	0
G3	11	77218.6	38194.8	113049	236628	400.823
G4	11	19157.3	2834.29	2141.69	2088.54	77.7123
G5	11	24060.5	3747.95	3024.54	3369.16	1262.83
G6	11	46537.5	7203.44	14616.8	28108.8	2438.16
G7	11	75010.2	12226.2	9046.06	11374.6	3768.12
G8	11	14364.9	2290.07	1217.47	1373.68	206.378
G9	11	15714.9	2363.79	1317.79	1391.82	83.4959
G10	11	35979.6	5720.98	3791.08	4087.76	1124.75
G11	11	29450.5	3754.8	2572.73	3257.71	1633.86
G12	11	32408.3	4030.38	2279.21	1656.08	0
H1	11	47248.7	6415.26	4233.73	4851.34	0
H2	11	42166.5	5285.14	2753.66	3848.8	1044.94
H3	11	30254.7	4008.1	2714.71	2996.88	698.852
H4	11	30003.7	4588.81	2614.43	3326.4	0
H5	11	41822.8	5528.45	3840.71	4822.62	1935.12
H6	11	38105.7	5573.64	3584.38	4019.31	7272.38
H7	11	25440.2	3663.71	2237	2544.19	426.309
H8	11	24493.5	3225.35	2453.1	2200.26	487.249
H9	11	42480.1	4973.13	3867.05	3507.32	541.812
H10	11	27209.4	3115.78	1981.36	1931.8	250.995
H11	11	184024	51488	47701.7	61482.1	23840.3
H12	11	50594.2	6591.62	4514.28	5175.14	960.627
A1	12	147568	58955.5	137287	304250	2588.61
A2	12	181491	76503.8	171063	376073	3449.66
A3	12	145124	59418.2	146579	304230	950.674
A4	12	153953	61413.3	150237	311312	444.513
A5	12	128108	54169.4	138142	283792	1772.3
A6	12	123932	52427.4	132233	267873	2765.84
A7	12	132958	54635.8	134709	272871	336.897
A8	12	124959	52712.1	132736	269801	1472.72
A9	12	134644	52767.4	129981	267229	1135.49
A10	12	145713	58373.1	142565	297074	1210.45
A11	12	157892	58160.2	137750	291638	6001.6
A12	12	174343	62786.6	143197	312466	2655.66
B1	12	165924	67248.4	158443	350308	3825.36
B2	12	102330	50389.9	136733	291743	4191.96
B3	12	156349	64672.6	157153	334226	0
B4	12	163712	66428.7	161899	334243	999.935
B5	12	144663	65147.1	150507	294694	1464.05
B6	12	170545	69727.5	173398	346324	1072.24
B7	12	137527	57443.9	140193	277821	989.244
B8	12	128900	53807.7	135445	269273	1508.51
B9	12	126753	51074.6	127160	255093	1392.89
B10	12	130117	53752.3	132758	271980	973.062
B11	12	132474	49607.5	120695	252476	1310.31
B12	12	177024	63897.7	151451	318405	1615.6
C1	12	148383	58102.4	146388	319915	2594.22
C2	12	148207	58086.6	151864	320546	929.405
C3	12	179849	66976.6	166978	337416	1648.05
C4	12	169338	65295.5	165789	329348	1791.7
C5	12	172863	65727	166665	325594	2290.76
C6	12	169983	64324.6	165556	311149	1422.33
C7	12	155805	58889.8	146347	285161	1518.6
C8	12	145992	55503	138196	271987	1426.04
C9	12	127195	49025.9	121206	241300	837.81
C10	12	146584	53567.8	131929	267275	1464.1
C11	12	183569	60097.5	142616	292635	1829.1
C12	12	166765	58180.9	138526	291788	2001.55
D1	12	169930	64200.1	160984	357710	1324.69
D2	12	123078	47860.7	123503	259129	1089.76
D3	12	157879	60619.3	154724	308743	1362.4
D4	12	146826	56605.2	145851	287194	922.264
D5	12	143523	56412	147981	290549	1091.93
D6	12	150409	58449.9	149481	292228	1462.59
D7	12	163435	62377.5	159847	313150	1082.09
D8	12	147478	59786.5	167643	313294	1867.36
D9	12	158330	57565	141233	278183	1242.6
D10	12	169686	61563.8	148253	296548	1475.64
D11	12	165342	59430.7	146440	300990	1752.28
D12	12	172312	61458.1	149375	314102	1284.88
E1	12	114212	46421.9	124707	269149	1606.33
E2	12	119464	53466.2	147889	313365	462.37
E3	12	121806	54759.6	152600	307651	1144.9
E4	12	126653	55577.5	154789	302766	1205.03
E5	12	117442	53318.4	150656	295313	1061.97
E6	12	136129	60005.4	166280	328006	963.109
E7	12	122733	52684	142186	275971	1519.91
E8	12	123134	54238.1	148563	290101	821.189
E9	12	132375	55199.1	149488	292815	1434.55
E10	12	143170	59262.9	159030	319713	1602.65
E11	12	164204	58409	143107	290473	3588.42
E12	12	122291	50296.2	127483	268193	946.811
F1	12	111512	44740.6	120307	261262	0
F2	12	118620	49926.7	136372	275974	0
F3	12	113261	46055.9	123955	254043	774.532
F4	12	111183	49663.6	138549	279444	1322.15
F5	12	108004	51090.3	141674	283679	838.772
F6	12	126243	57101	147473	297876	1021.85
F7	12	126388	55418.6	149535	296901	2504.68
F8	12	126182	56540.9	156104	308604	699.149
F9	12	132759	55222.9	150937	296022	1312.78
F10	12	120142	52456.3	135992	273281	1273.48
F11	12	134509	54771.1	150782	305433	1433.12
F12	12	144517	57645.8	151585	320713	1546.47
G1	12	79403.3	30257.1	79572	171967	1397.69
G2	12	127422	48227	129114	271701	0
G3	12	77714	38328.6	113638	237217	458.336
G4	12	19430	2651.67	2113.89	1857.07	0
G5	12	24198.9	3892.1	2843.46	3300.56	1252.28
G6	12	46924.7	7598.72	14951.5	27939.7	2322.18
G7	12	75120.2	12376.9	9028.45	11104.5	3869.08
G8	12	14711.1	2321.22	1367.28	1413.16	64.0858
G9	12	16092.7	2124.05	1518.68	1334.6	227.236
G10	12	36529.3	5666.87	3856.69	4166.12	1078.15
G11	12	29250.3	3928.8	2589.58	3095.3	1917.49
G12	12	33082.6	4198.03	2236.64	1905.09	0
H1	12	47580.7	6568.48	4295.13	4985.68	0
H2	12	42482.3	5279.69	2543.91	4095.73	1243.22
H3	12	30456.4	4213.64	2562.44	2850.18	770.145
H4	12	30129.1	4256	2661.38	3047.93	0
H5	12	42282.9	5546.33	3892.3	4852.51	1992.08
H6	12	38429.3	5641.09	3712.27	4268.53	7078.12
H7	12	25649.2	3716.31	2404.16	2433.11	924.737
H8	12	24464.4	3349.23	2345.9	2035.58	397.309
H9	12	43035	4910.52	3624.25	3665.77	847.042
H10	12	27806.2	3351.7	1974.89	2071.18	382.962
H11	12	184269	51466.6	47546	61719.6	24543.5
H12	12	51437.1	6351.64	4310.32	4740.44	896.132
A1	13	148671	59022	137181	304464	2293.03
A2	13	184190	76260.6	170977	377118	3036.56
A3	13	147134	59458.2	146768	303705	1211.27
A4	13	155918	61563	150420	311648	435.998
A5	13	129418	54426.7	138444	284072	1834.25
A6	13	125173	52489.7	132377	268565	2800.56
A7	13	135039	55206.6	135086	273442	687.53
A8	13	126097	52909.2	132615	270421	1364.38
A9	13	135160	52657.1	129608	266053	1136.32
A10	13	147260	58847	143233	298712	1235.25
A11	13	158118	58567.4	137761	291660	5772.24
A12	13	176243	63189.9	143936	313858	2778.29
B1	13	165744	67167.9	158133	348565	3499.7
B2	13	103830	50351.7	137108	291983	4311.55
B3	13	158823	65419.8	157536	335245	0
B4	13	165671	66921.6	161725	334070	1305.4
B5	13	145708	65755.9	151218	296135	1342.11
B6	13	172572	70019.3	174110	347286	1144.08
B7	13	139476	57706.6	140652	278444	1198.33
B8	13	129988	54221.9	135707	270079	1513.95
B9	13	127555	51267.9	127656	255466	1437.45
B10	13	132062	54099.1	133286	273175	1145.69
B11	13	132588	49635.3	120426	252180	1385.25
B12	13	178757	64076	151584	318522	1412.89
C1	13	148816	58460.4	146670	319437	2686.43
C2	13	149409	58468.3	152398	322219	1597.87
C3	13	180465	67408.8	167308	339231	1635.2
C4	13	169377	65511	165928	329750	1465.86
C5	13	173487	66074.1	167242	326424	2660.83
C6	13	170650	64533.2	166075	311339	1551.57
C7	13	156419	59074.6	146511	285172	1271.81
C8	13	147866	56340.2	139597	275034	1493.13
C9	13	127669	49365.3	122088	242707	822.177
C10	13	147179	53771.9	132082	267556	1233.92
C11	13	184039	60180.4	143037	294250	1771.42
C12	13	167880	58631.1	139234	293022	1970.52
D1	13	171658	64727	161656	359256	1257.94
D2	13	123515	48416.1	123980	259965	1250.26
D3	13	157685	60459.1	154779	308072	1798
D4	13	147910	57059.8	146406	288728	884.054
D5	13	143910	56724.2	148263	290909	938.98
D6	13	150739	58645.8	149489	292157	1385.92
D7	13	163676	62600.3	160014	314204	1177.94
D8	13	147377	60198	167485	313591	1740.93
D9	13	158551	57549.3	141770	278621	1054.28
D10	13	170157	61708.9	148506	296647	1269.96
D11	13	165382	59779.5	147179	301498	1759.2
D12	13	171127	61138	149394	314795	1580.2
E1	13	115462	47010	125555	270901	1991
E2	13	119616	53529.7	147491	314249	376.185
E3	13	121896	54784.7	152674	307304	1213.82
E4	13	127005	55944	155326	303857	1026.81
E5	13	117980	53448.2	150964	295962	1389.25
E6	13	137653	60313.4	167461	330278	1266.19
E7	13	123062	53208	142576	277101	1351.96
E8	13	122330	53841.5	147594	289209	1037.53
E9	13	132725	55602.4	149863	293595	947.842
E10	13	143566	59381.9	159443	320095	1457.48
E11	13	164825	58778.4	143692	291380	3789.49
E12	13	122893	50688.6	128812	271293	1328.17
F1	13	112256	45156.5	120933	262395	0
F2	13	119452	49974.7	136775	275813	0
F3	13	113582	45992.3	123732	254842	768.567
F4	13	110767	49701	138370	277253	1553.12
F5	13	109636	51780.9	142990	286172	775.174
F6	13	126623	57006.4	147875	297789	737.646
F7	13	126841	55730.3	150388	298561	2599.68
F8	13	126748	56405.8	156746	309338	911.207
F9	13	132723	55509.6	151549	296080	1465.94
F10	13	119957	52591.7	136051	273987	1312.32
F11	13	133935	54802	150647	305199	1481.66
F12	13	144066	57961.8	152325	321930	1667.56
G1	13	79280.2	30333.5	79737.1	172771	1785.35
G2	13	128255	48402.8	129267	271774	0
G3	13	77326.5	38326.7	113445	237125	478.687
G4	13	19582.2	2724.29	2103.6	2087.48	0
G5	13	24548.9	3963.7	3072.51	3277.04	1207.17
G6	13	47611.3	7611	14946.8	28289.2	2457.49
G7	13	75554.5	12373.3	9115.23	11397.1	4063.41
G8	13	15105.6	2291.14	1448.89	1476.32	54.31
G9	13	16542.2	2110.38	1476.1	1352.21	38.0488
G10	13	36706.1	5655.27	3964.75	4011.96	1316.2
G11	13	30165.7	4349.99	2656.99	3448.77	2020.02
G12	13	32563.5	4086.72	2245.95	1687.7	0
H1	13	47819.3	6226.44	4401.19	4917.82	0
H2	13	42245.7	5276.41	2677.2	3891.65	1024.12
H3	13	30440.5	4053.47	2765.17	2936.58	1029.79
H4	13	30391.6	4473.05	2682.14	3113.3	0
H5	13	42111.5	5557.51	4013.42	4919	1980.4
H6	13	38172.7	5628.4	3707.39	3914.73	7187.74
H7	13	25450.6	3552.86	2486.92	2601.36	694.755
H8	13	24578	3313.46	2431.13	2355.05	284.665
H9	13	42988.4	4914.99	3722.95	3579.05	1293.24
H10	13	27394.3	3072.28	1832.53	1835.41	485.171
H11	13	183406	51443.7	47894.9	62251.9	24577.5
H12	13	51152.3	6497.2	4313.93	4972.16	1267.82
A1	14	149547	59526.5	137164	303744	2907.05
A2	14	184607	76935.7	171284	376025	3353.49
A3	14	150274	60083.1	146835	304152	1200.37
A4	14	158418	62055.5	150432	311408	624.192
A5	14	130424	55038.5	138810	285098	1811.79
A6	14	127352	53273.8	133122	269540	2857.45
A7	14	137400	55369.3	135284	273624	583.425
A8	14	127999	53299.7	133048	270922	1582.62
A9	14	136536	53185.4	130369	267816	1305.81
A10	14	149050	59116.9	143579	299346	1264.55
A11	14	160220	58617.6	138167	291543	5809.19
A12	14	179163	63690.5	144284	314779	2644.16
B1	14	167838	68196.1	158589	350370	3494.84
B2	14	104635	50601.1	137013	291857	3894.54
B3	14	162333	66331.7	157940	335626	0
B4	14	169322	67658.8	162353	335630	886.577
B5	14	147139	65989.3	151940	297391	1447.74
B6	14	174069	70620.3	174774	348679	1318.7
B7	14	142105	58166.4	141640	280306	1229.06
B8	14	131963	54541.6	135936	270133	1518.6
B9	14	128770	51435.4	127614	255831	1218.49
B10	14	133364	54406.8	133551	273311	881.446
B11	14	133198	49984.5	120332	252018	1158.16
B12	14	179993	64182.7	151398	318416	1851.84
C1	14	149195	58891.6	147103	320749	2428.78
C2	14	150388	58747.8	152793	322260	1179.24
C3	14	180271	67378.1	167789	338832	1510.63
C4	14	170401	65695.1	166943	330535	1777.26
C5	14	173555	66248.4	167220	325899	2332.95
C6	14	170641	64481.2	166676	310780	1462.04
C7	14	155974	59046.3	146096	284652	1335.06
C8	14	147982	56405.9	139516	274571	1378.68
C9	14	128365	49454.8	122794	244106	833.547
C10	14	146633	53772.8	132495	267928	1406.33
C11	14	184654	60567.7	144004	295500	1757
C12	14	167953	58559.8	139710	293902	2236.87
D1	14	172476	65281.7	162321	359616	1049.99
D2	14	123794	48287.1	124388	260786	1267.1
D3	14	158719	61135.1	155356	309292	1610.58
D4	14	147651	56764.2	146379	287904	1166.29
D5	14	144191	56590.4	148281	290509	1132.93
D6	14	151366	58739	149940	293172	1235.46
D7	14	164927	62874.5	160990	315489	1069.26
D8	14	147404	60187.4	167460	313168	1925.62
D9	14	159813	57978.8	142953	281093	1210.41
D10	14	171340	62221.7	149388	298427	1328.17
D11	14	166054	59896.9	147465	302704	1552.98
D12	14	171414	61412	149490	314507	1207.9
E1	14	115567	46913.4	125431	270295	1595.7
E2	14	120343	53856.6	148288	315099	553.214
E3	14	122455	54723.8	152838	307884	1186.01
E4	14	127362	56421.8	156021	305286	1238.19
E5	14	118511	53645.3	151799	296445	1138.24
E6	14	137118	60328.7	166791	328829	1256.69
E7	14	124140	53169.2	143186	277837	1214.05
E8	14	123335	54085.3	148435	290338	789.64
E9	14	132899	55530.5	150432	294713	1003.89
E10	14	143318	59482.4	159928	321355	1490.9
E11	14	165373	58692.6	144023	291441	3542.27
E12	14	123230	50836.4	128992	271575	1147.1
F1	14	114498	45755.8	121752	263316	0
F2	14	119688	50404.8	137791	278096	0
F3	14	114306	46281.8	124520	255024	972.391
F4	14	110585	49344	137461	276543	1454.13
F5	14	109091	51596.5	142542	285267	934.769
F6	14	126724	57015	148281	298800	851.329
F7	14	126042	55171.4	149119	295722	2533.54
F8	14	126338	56129.4	157001	309051	1041.01
F9	14	133119	55450.8	151562	296343	1582.24
F10	14	120621	52584.2	137095	275416	1220.99
F11	14	134012	55084	151603	307473	1030.24
F12	14	144595	57892.7	153103	323544	1604.96
G1	14	78576.3	30092.4	79442.1	171836	1664.86
G2	14	128701	48732.2	129834	272650	0
G3	14	78230.5	38740.7	114527	239167	683.08
G4	14	19892.7	2881.28	2105.65	2282.85	0
G5	14	24625.6	3804.28	2971.69	3209.42	1135.2
G6	14	47198.9	7816	14966.6	28209	2467.8
G7	14	76281.1	12509.6	8915.27	11418.4	3696.19
G8	14	14855	2413.59	1431	1441.35	68.4306
G9	14	16125.6	2279.67	1545.97	1288.39	385.772
G10	14	37108.5	5825.35	3805.23	3852.67	1156.24
G11	14	29251.8	4171.85	2433.7	3441.95	1736.39
G12	14	32978.2	3914.95	2426.9	1736.45	0
H1	14	47993.9	6455.5	4300.72	4769.63	0
H2	14	42523.6	4949.09	2459.18	3995.73	917.046
H3	14	30941	4045.14	2722.82	3039.18	715.575
H4	14	30296	4332.87	2627.98	3108.82	0
H5	14	42238.2	5710.99	3982.77	5014.63	2124.25
H6	14	38625.8	5800.61	3716.35	4096.12	7375.56
H7	14	25719.1	3647.53	2454.14	2336.73	612.218
H8	14	24519.1	3469.63	2468.03	2373.04	454.067
H9	14	43162.6	4925.05	3839.41	3689.32	1322.66
H10	14	27769.5	3231.76	1945.12	1894.02	485.171
H11	14	183046	51614.6	47902.1	62759.9	24711.9
H12	14	51557.5	6941.75	4478.18	5000.9	1222
A1	15	152762	60634.4	138925	305804	3287.95
A2	15	188084	77321.9	171708	376945	2952.59
A3	15	156268	60776.5	147216	304173	1142.26
A4	15	164118	62910.9	150979	311383	763.848
A5	15	132119	55225.1	139440	286012	1917.09
A6	15	130649	53546.6	133916	270645	2764.37
A7	15	142927	56507.4	137100	276122	574.749
A8	15	130964	53783.6	133736	271464	1393.01
A9	15	139966	53789.6	130674	268947	1231.5
A10	15	152933	59640.8	144323	300261	915.165
A11	15	161498	59063.9	139010	293270	6178.79
A12	15	182551	64520.4	144856	315559	2726.55
B1	15	169400	68353.5	159538	351423	3337.67
B2	15	106391	51048.3	137432	292552	4238.75
B3	15	169653	66647	158542	336733	0
B4	15	174843	68649.9	162894	336258	1144.32
B5	15	149064	66315	151905	297283	1620.16
B6	15	178016	71276.1	175768	350794	1264.13
B7	15	146142	58658.2	142009	280639	1083.67
B8	15	136621	55131.5	136360	270108	1499.2
B9	15	131227	51889.3	127820	256604	1375.98
B10	15	136639	54565.2	134208	275090	1238.27
B11	15	134333	49754.4	120434	251599	1473.81
B12	15	183350	65187.2	152393	320206	2011.88
C1	15	150973	59080	147707	320934	2625.41
C2	15	149079	58845.3	153166	322285	1193.68
C3	15	181411	67810.3	168412	339254	1659.91
C4	15	170446	66075.5	167147	330928	1797.12
C5	15	173711	66590.6	167694	326699	2376.91
C6	15	171696	64734.3	167386	312902	1620.16
C7	15	156638	59304.3	146993	285594	1346.84
C8	15	148462	56458.9	140165	275173	1221.47
C9	15	128243	49389.5	122807	243820	726.244
C10	15	147067	53791	132849	269094	1339.53
C11	15	184707	60681.3	144262	296384	1927.82
C12	15	167895	58589.2	139579	293886	2208.43
D1	15	173578	65413.5	163323	361611	1405.55
D2	15	123665	48469.1	124084	260160	1013.48
D3	15	158162	60782.5	154779	308353	1522.01
D4	15	148214	57064.1	146783	289030	1093.34
D5	15	144568	57094	148874	292245	1089.56
D6	15	150699	58744.5	149789	292190	1320.1
D7	15	164933	63011.8	160985	315602	1094.91
D8	15	147893	60202.4	168862	315199	1736.96
D9	15	159336	57897.3	142707	280094	1188.68
D10	15	170861	61951.2	149306	298032	1507.66
D11	15	166611	59862.4	147567	303327	1813.34
D12	15	171699	61581.7	150225	316065	1261.08
E1	15	116078	47480.4	126497	271699	1768.7
E2	15	121585	54234.8	149305	316964	867.672
E3	15	123359	55125	153725	309086	1265.8
E4	15	127228	55997.6	155600	303807	1135.61
E5	15	118570	53899.2	151774	297174	1094.8
E6	15	136588	60421.8	166842	328829	1123.63
E7	15	124282	53338	143366	278081	1643.75
E8	15	123294	54447.1	149113	290720	789.64
E9	15	132684	55415.7	150024	293413	996.021
E10	15	143577	59595.6	160209	322119	1443.66
E11	15	165518	58924.7	144594	293654	3396.14
E12	15	123482	51009.8	129490	272098	1022.68
F1	15	115063	45902.7	122604	265349	0
F2	15	119426	50434.1	137584	277547	0
F3	15	114607	46142	124540	255263	615.45
F4	15	111531	49706.6	138470	278198	1168.54
F5	15	110042	51862.2	143490	286029	805.173
F6	15	127043	57016.2	148642	298516	691.14
F7	15	127465	55890.9	150957	299399	2770.42
F8	15	126368	55894.6	157017	309402	1089.85
F9	15	133156	55798.6	152232	297940	1783.77
F10	15	120860	52389.7	137559	276079	1292.38
F11	15	134010	55195.3	151377	307263	1434.33
F12	15	145054	58200.1	153384	324370	1999.02
G1	15	79757.8	30615.1	80237.8	173492	1620.85
G2	15	129205	48508.5	130586	273806	0
G3	15	78136.7	38516.9	114447	238794	402.593
G4	15	19858	2682.64	2140.66	1807.17	180.599
G5	15	24878.7	3912.15	3037.27	3505.37	1197.58
G6	15	47641	7771.81	15128.1	27743.1	2326.05
G7	15	76344.4	12519.2	9106.43	11293.4	3782
G8	15	15372.3	2522.08	1510.38	1746.99	620.22
G9	15	16536.2	2340.66	1536.15	1379.71	302.276
G10	15	37129	5661.71	3966.03	4217.51	1301.08
G11	15	29766.9	4203.61	2589.58	3470.61	1552.63
G12	15	32803.1	4082.6	2586.57	1826.04	0
H1	15	48158.2	6398.23	4364.9	5078.46	0
H2	15	42358.2	5123.67	2561.48	3932.47	959.676
H3	15	31165.1	4234.94	2610.19	2818.68	756.943
H4	15	30730.7	4339.2	2672.21	3090.91	0
H5	15	42674.6	5706.52	3940.9	4945.89	2162.23
H6	15	38861.1	5690.3	3637.33	4057.72	7180.49
H7	15	25458.5	3607.88	2477.09	2599.72	685.139
H8	15	24787.2	3202.66	2562.04	2299.25	661.017
H9	15	43374.6	5063.69	3702.22	3452.72	953.688
H10	15	27677.7	3204.08	2123.72	2164.97	454.12
H11	15	182181	51396.4	48040.6	62861.5	24726.1
H12	15	51085.1	6481.46	4238.12	5189.51	938.563
A1	16	153497	60090.7	138733	304456	3338.23
A2	16	191608	78511.5	172255	376821	3216.7
A3	16	168105	62501.5	147654	304864	954.306
A4	16	173121	64039.7	151406	312335	757.887
A5	16	134067	55398.4	139882	286097	2039.43
A6	16	135585	54442.2	134520	272028	3109.36
A7	16	150780	57530.5	137500	277183	347.741
A8	16	136931	54759.4	134452	273186	1514.51
A9	16	145199	54351.3	130953	268982	1085.39
A10	16	158283	60508.2	144573	300447	977.152
A11	16	165116	59477.9	139290	293471	5872.24
A12	16	189004	65772.9	145232	316112	2837.68
B1	16	171236	68651.7	159766	352191	3601.77
B2	16	109110	51177.5	137457	291796	4295.95
B3	16	179911	67818.9	158595	335355	0
B4	16	186227	69907.3	163022	336107	1208.75
B5	16	151893	66449.3	152257	298452	1428.32
B6	16	184256	71941.6	176481	351827	1203.2
B7	16	153607	59818.1	142572	281308	1265.78
B8	16	143583	55869.8	136596	270760	1798.73
B9	16	135382	52140.2	128407	257032	1525.8
B10	16	141619	55361.4	134449	275366	1341.46
B11	16	137186	50123.3	120588	251888	1206.98
B12	16	189000	65333.6	152492	319775	1685.71
C1	16	150183	59022.4	147812	320414	2686.43
C2	16	149366	58793	153194	323742	1368.01
C3	16	181923	67615	168650	339636	1659.91
C4	16	170529	66123.5	167323	331385	1536.26
C5	16	173972	66536.3	168036	327418	2651.16
C6	16	170850	64795.8	167235	312394	1300.32
C7	16	156722	59105.3	147033	285418	1480.78
C8	16	148935	56867.4	140519	276408	1371.44
C9	16	127973	49287.8	122606	243474	793.752
C10	16	147088	53846.6	133070	269318	1307.94
C11	16	184436	60516.6	144085	296068	1897.88
C12	16	168108	58496.9	139852	294574	1797.26
D1	16	173109	65826.7	163422	361466	1537.76
D2	16	124322	48726	125123	261169	1414.71
D3	16	158814	61083.1	155576	309274	1863.9
D4	16	148414	57186.1	146989	289554	1361.69
D5	16	144552	57295.4	149319	292901	1242.51
D6	16	151143	58953.4	150511	293802	1620.28
D7	16	164713	63022.6	161225	315534	988.256
D8	16	146001	59551.7	167445	312207	1970.63
D9	16	159602	58070.5	142743	280730	1513.01
D10	16	170959	62173.7	149494	298710	1322.35
D11	16	167257	59983.3	148173	304019	1767.26
D12	16	172957	61705.3	150505	317160	772.607
E1	16	115971	47666.3	126599	271983	1607.3
E2	16	121748	54309.2	149344	316479	681.326
E3	16	123272	55418.8	153830	309536	1599.48
E4	16	127999	56346.6	156307	304693	1113.85
E5	16	119084	53886.7	152492	297416	1224.16
E6	16	138091	60984.5	167878	331154	1314.77
E7	16	124606	53481	143686	279021	1624.05
E8	16	123853	54337.2	149217	291429	870.767
E9	16	132829	55790	150718	295164	1270.34
E10	16	144275	59587.5	160374	322195	1592.29
E11	16	166121	59029.9	144384	292832	3542.27
E12	16	123880	50544	129156	271989	1125.86
F1	16	114751	46069	122780	264911	0
F2	16	120774	50415.5	138198	278900	0
F3	16	115593	46750.3	125119	256577	675.106
F4	16	111427	50283.5	138704	279276	1042.24
F5	16	109829	51788.9	143172	286389	844.772
F6	16	126839	57162.4	148600	298507	789.32
F7	16	127427	55825.2	150498	298891	3087.87
F8	16	127360	56261.9	157852	311003	939.481
F9	16	133236	55610.6	151954	297147	1359.99
F10	16	121002	52411.9	137632	276849	1361.67
F11	16	135192	55142.1	152406	310083	1173.44
F12	16	145392	58192.7	153241	325574	1771.2
G1	16	79144.6	29895.5	80023.2	172044	1419.69
G2	16	128276	48544.1	130200	273248	0
G3	16	78494.9	38798.9	114252	239001	534.431
G4	16	19981.6	3006.22	2237.45	2136.32	80.996
G5	16	25174	3815.73	2946.24	3185.9	1141.92
G6	16	47862.6	7672.37	15126.9	28170.2	2398.21
G7	16	77427.5	12481.9	9069.96	11427.2	3828.7
G8	16	15359.2	2654.2	1391.87	1575.56	203.119
G9	16	16315.9	2386.93	1404.04	1403.92	219.837
G10	16	37066.2	5652.69	3859.26	4098.03	1190.25
G11	16	29650.6	3873.56	2734.23	3080.29	2101.25
G12	16	33154.8	3945.18	2345.74	1873.47	0
H1	16	47674.1	6399.78	4331.41	4903.97	0
H2	16	42852	5263.32	2528.41	3873.29	1126.23
H3	16	30972.8	4043.28	2731.83	2978.88	1002.51
H4	16	30798.3	4495.66	2658.67	3059.57	0
H5	16	42697.6	5653.62	4059.78	4969.06	2151.27
H6	16	39029.3	5499.03	3748.93	4084.68	7609.32
H7	16	25707.9	3694.46	2440.21	2616.88	712.384
H8	16	24971.7	3301.25	2533.05	2399.14	661.017
H9	16	43283.6	5147.55	3740.71	3870.26	941.43
H10	16	27743.3	3049.88	1938.65	2038.62	289.809
H11	16	182178	51192	48176.1	63306.6	25193
H12	16	51742.8	6497.2	4368.08	4993.71	879.16
A1	17	156002	60983.8	139095	305865	2803.44
A2	17	199247	78860.9	172674	377548	3089.39
A3	17	188332	64749.4	147842	305165	1239.42
A4	17	191760	65823.3	151363	312495	789.394
A5	17	137908	56133.7	140126	287154	1962.77
A6	17	145170	55595.1	134896	273056	3062.08
A7	17	166491	59272.5	138141	278909	615.235
A8	17	147505	56236.3	135504	275460	1580.3
A9	17	155614	55582.5	131661	270280	1307.48
A10	17	169959	61920	144899	301423	1185.66
A11	17	171069	60232.1	139136	294342	6134.22
A12	17	201565	67802.8	145405	317089	2985.22
B1	17	174025	68688.3	159805	352136	3656.86
B2	17	115044	52226.8	137929	293320	4272.03
B3	17	201512	70225.1	158812	336768	0
B4	17	207199	72053	163584	336853	1066.76
B5	17	158120	67348	153007	299788	1568.9
B6	17	195606	73706.2	177533	353839	964.921
B7	17	168468	61623.5	143480	283353	1220.07
B8	17	157438	57251.2	136392	270577	1456.52
B9	17	144182	53253.7	128506	257508	1522.72
B10	17	152503	56956.6	134655	275621	1192.94
B11	17	142522	50691.1	120413	251734	1473.81
B12	17	201502	67337.9	152220	320229	1351.92
C1	17	150190	59202.9	148225	322420	2640.33
C2	17	150073	58952.3	153900	324731	1331.37
C3	17	181534	67983.8	168584	340481	1737.02
C4	17	170845	65913.2	167378	331748	1677.97
C5	17	174895	66767.4	168950	328974	2430.53
C6	17	171711	64975.3	167724	313500	1447.6
C7	17	158128	59720	147853	287335	1527.9
C8	17	149261	56823	140821	277154	1373.42
C9	17	128220	49250.8	122886	244202	809.386
C10	17	147817	53775.6	133182	270018	1322.38
C11	17	184973	60614.2	144518	296933	2086.44
C12	17	169202	58597.6	139840	294785	2227.82
D1	17	173283	65681.1	163878	362857	1789.35
D2	17	123825	48706.3	125462	262517	1224.5
D3	17	158886	61085.2	155719	310329	1524.07
D4	17	148382	57085.6	146780	289622	1274.84
D5	17	144881	57213.2	149461	293573	885.369
D6	17	152198	59288.8	151057	295053	1249.21
D7	17	165486	63176.5	161846	316710	1096.26
D8	17	147458	60145.7	168712	314078	1799.18
D9	17	159180	57742.9	141977	279151	1481.62
D10	17	171846	62382.9	149579	299209	1425.19
D11	17	167203	60091.5	148225	305129	1971.17
D12	17	172704	61620.4	150075	315966	1548.01
E1	17	116739	47841.7	127023	273848	1534.81
E2	17	121244	54238.4	149319	317060	192.169
E3	17	124042	55154.9	153963	309611	1196.89
E4	17	127869	56075.8	155676	304167	1349.05
E5	17	119512	54024.2	152455	299101	957.705
E6	17	137762	60597.8	167557	330499	1201.77
E7	17	125434	53790.1	144216	280244	1224.37
E8	17	123956	54582.9	149282	291946	795.048
E9	17	133578	55609.4	150214	294735	1046.17
E10	17	145154	60006.9	161273	323869	1621.09
E11	17	166587	59185.5	144881	293970	3498.32
E12	17	124128	50949.1	129492	273219	973.111
F1	17	116025	46264	123591	267099	0
F2	17	121082	50863	138430	278718	0
F3	17	116301	46797.3	125054	256587	804.36
F4	17	111000	49580.8	137520	277107	1417.72
F5	17	110934	52216.1	143446	286848	1042.77
F6	17	125434	56199.5	146015	293752	961.136
F7	17	128358	56022.1	151643	301182	2576.83
F8	17	127210	56143.2	157135	310250	880.362
F9	17	134163	55902	152391	298137	1292.05
F10	17	121378	52559.9	137544	276624	1119.15
F11	17	134376	54762.4	151504	307265	1452.54
F12	17	145790	58254.4	153445	325473	1850.22
G1	17	79277.7	30242.8	80547.1	173866	1375.68
G2	17	130520	49341.8	131675	277032	0
G3	17	78596.7	38860.8	114646	239032	572.478
G4	17	20400.4	2901.57	2208.62	1936.7	280.202
G5	17	25182.8	4164.18	3094.04	3476.95	1461.47
G6	17	47776.9	7619.59	15186.2	28282.9	2262.9
G7	17	76893.2	12520.4	9311.42	11429.7	4183.3
G8	17	15896.6	2384.59	1549.51	1469.55	244.395
G9	17	16628.9	2340.66	1616.94	1369.81	246.26
G10	17	37063.7	5889.78	3930.01	4200.81	1333.83
G11	17	29908.1	4057.23	2494.09	3313.66	2265.03
G12	17	33170.2	4298.34	2422.91	1645.55	0
H1	17	48127.1	6104.17	4410.95	5151.87	0
H2	17	42776.2	5246.96	2471.58	3832.47	1014.2
H3	17	31460.2	4109.95	2732.73	2980.68	647.802
H4	17	30584.6	4443.2	2765.2	3169.71	0
H5	17	43165.6	5733.34	3973.8	5026.58	2061.45
H6	17	39325.6	5706.96	3651.99	4217.05	7515.01
H7	17	25966.1	3803.69	2520.51	2451.89	655.49
H8	17	25155.2	3177.36	2476.82	2187.66	548.373
H9	17	43713.1	4939.59	3703.21	3523.38	674.201
H10	17	28081.7	3230.44	1859.71	2042.52	526.573
H11	17	181600	51314.1	48091	63257.9	25260.9
H12	17	51534.3	6451.96	4476.38	4814.08	802.785
A1	18	162725	61674.1	139113	306906	2830.87
A2	18	215028	80868.6	173070	379188	3306.09
A3	18	230113	70033.9	148039	306662	1083.24
A4	18	226891	69972.7	151535	313123	785.136
A5	18	146128	56948.4	140688	288367	1990.65
A6	18	163221	57333.4	135188	273485	3062.82
A7	18	196199	62604.1	138261	279866	443.171
A8	18	168651	58609.2	136026	276637	1707.99
A9	18	175116	57696.2	131511	270249	1480.31
A10	18	191801	64440.7	144697	301299	1351.33
A11	18	183297	61914.6	139992	295802	6314.67
A12	18	227269	71769	145860	317937	2435.31
B1	18	180731	69936.1	160719	354829	3527.24
B2	18	126643	53382.9	137723	293625	4129.56
B3	18	243429	74747.8	158988	336809	0
B4	18	246772	76074.9	163419	337296	1209.95
B5	18	169058	68269.5	153030	299545	1659.77
B6	18	217017	75861	177773	354571	1119.53
B7	18	196334	64465.1	143957	284982	1040.2
B8	18	185325	60435.6	136839	271532	1805.72
B9	18	160284	55038.1	128579	257901	1594.94
B10	18	172632	59164.3	134842	276100	1037.68
B11	18	152997	52085.7	119999	251448	1431.8
B12	18	223633	69765.6	152678	320394	1597.31
C1	18	150364	59249.6	148432	323485	2556.25
C2	18	149784	59361.4	153909	325399	1541.24
C3	18	182377	67691.3	169289	340900	1885.32
C4	18	170926	66248.3	167694	332162	1498.35
C5	18	174450	66547	168340	328115	2241.53
C6	18	171745	65091.4	167758	313592	1444.72
C7	18	158514	59694	148093	287277	1184.37
C8	18	149873	56809	140767	276726	1436.56
C9	18	128535	49440	123022	244271	892.527
C10	18	147868	53967.8	133372	269573	1185.18
C11	18	185363	60696	144151	296312	1972.19
C12	18	169085	58933.2	140594	296439	2141.19
D1	18	173144	65602.1	163798	364055	1254.09
D2	18	124041	48585.6	125683	263028	1281.96
D3	18	158539	60858.5	155645	309778	1587.92
D4	18	147991	56970.4	146409	288948	1087.26
D5	18	145040	57220.1	149724	293465	1024.91
D6	18	151776	59228.3	151258	295470	1283.93
D7	18	166238	63380.3	162028	317579	1200.89
D8	18	147635	60300.8	168983	315252	1773.37
D9	18	159255	57627.7	141783	278604	1541.17
D10	18	171893	62489.4	150076	299229	1415.49
D11	18	167188	60045.4	148005	304287	1744.22
D12	18	174147	61842.3	150746	317232	1272.28
E1	18	116703	47611.7	127434	274427	1613.1
E2	18	122489	54578.8	149712	318632	547.39
E3	18	125167	55381.8	154300	310793	1408.46
E4	18	128539	55949.2	155471	303472	1161.51
E5	18	120438	54131.9	152764	298650	1079.35
E6	18	138693	60821.8	168057	331975	1439.38
E7	18	125692	53734.7	143837	278846	1206.54
E8	18	126213	55229.5	150840	294790	798.654
E9	18	133944	55551.5	150230	293779	1073.7
E10	18	145805	60264.5	160554	323181	1359.55
E11	18	166525	58798.9	143865	291538	3596.11
E12	18	125674	51408.5	129636	273321	842.621
F1	18	116254	46390.1	123912	268179	0
F2	18	121325	51056.1	138621	279276	0
F3	18	117136	46467.7	125060	256239	734.762
F4	18	111348	49285	137388	276365	1514.44
F5	18	110871	51906.9	143217	285995	1155.56
F6	18	125970	56173.8	145725	292576	1032.19
F7	18	128880	55798.3	150974	299932	2915.92
F8	18	128096	57044.5	157677	311166	776.261
F9	18	134940	55777.4	152135	297936	1479.75
F10	18	122420	53021	137637	276686	1144.35
F11	18	135378	55394.5	152247	308447	1531.41
F12	18	147754	58432.1	154034	325889	1429.48
G1	18	79630.9	30271.4	80404	173986	1616.66
G2	18	129418	48868.6	131330	275761	0
G3	18	78966.4	38806.2	115108	240151	498.153
G4	18	20160.4	2841.76	2172.58	2033.33	202.49
G5	18	25302.7	4035.3	3041.18	3286.84	1305.05
G6	18	48055.7	7743.57	15159.4	28460.8	2139.19
G7	18	76929.8	12671.2	9129.06	11304.6	3843.84
G8	18	16039.5	2486.63	1443.3	1553.01	229.188
G9	18	16948.9	2264.95	1504.49	1253.18	145.854
G10	18	37359.7	6079.19	3875.98	4009.39	1260.78
G11	18	29852.2	4152.52	2649.97	3461.06	1845.58
G12	18	34440.4	3935.57	2315.14	1994.68	71.6826
H1	18	47834.9	6218.7	4458.4	4946.9	0
H2	18	42880.7	5309.15	2544.94	3860.02	919.029
H3	18	31138.1	3996.06	2584.07	3009.48	707.653
H4	18	30767.7	4472.14	2672.21	3166.12	0
H5	18	43432	5906.2	4093.42	4981.01	2235.98
H6	18	39375.8	5703.79	3733.45	4071.61	7415.86
H7	18	25903.4	3687.18	2326.31	2588.29	709.98
H8	18	25158.7	3399.83	2582.25	2419.84	530.036
H9	18	43728.6	5120.71	3764.4	3344.59	1203.76
H10	18	28443.8	3082.83	1965.83	1961.76	285.928
H11	18	180852	50973.8	48301.6	63654.3	25515.6
H12	18	52175.8	6837.5	4517.89	5036.83	1539.38
A1	19	177993	64251.1	138998	308597	2971.04
A2	19	246515	84971	172454	379499	3193.68
A3	19	306528	79131.3	148375	307621	1213.99
A4	19	295355	77890	152111	314467	648.887
A5	19	162171	58874.6	140997	289576	1697.97
A6	19	198314	61333.6	135438	274263	3157.37
A7	19	251077	68529.2	138409	280023	532.095
A8	19	206523	62873.4	136196	277360	1691.74
A9	19	212971	62311.6	131621	271004	1288.28
A10	19	233588	69442.4	145023	302504	1181.15
A11	19	205671	64869.1	139817	296005	6489.69
A12	19	274771	77901.3	145782	318503	2379.75
B1	19	195303	71848	160334	354909	3430.03
B2	19	149683	56683.8	138067	294017	3883.1
B3	19	321140	83895.4	158795	338839	0
B4	19	322832	84438.5	164146	339119	1183.69
B5	19	191990	70854.2	152926	299856	1667.54
B6	19	257358	79572.4	177375	354313	1455.11
B7	19	248757	69940.8	144492	285500	1277.77
B8	19	236499	65971.5	137178	272314	1672.25
B9	19	190864	58354.4	128539	257423	1593.41
B10	19	210843	63661.8	134897	276255	1288.42
B11	19	173013	54327.9	120005	251679	1350.05
B12	19	267662	75944	152681	320694	2051.51
C1	19	151735	59255.9	148675	324736	2762.38
C2	19	150897	59353	154020	326129	1364.68
C3	19	183941	68366.4	169299	341608	1772.62
C4	19	173177	66263.1	168084	333647	1615.69
C5	19	175133	66718.9	168361	328288	2303.95
C6	19	171908	64987.5	167511	314144	1518.36
C7	19	160144	59710.5	148242	288186	1369.78
C8	19	151239	57065.3	141150	277686	1559.57
C9	19	129232	49833.9	123341	244593	640.971
C10	19	150022	54364.2	133570	270918	1141.85
C11	19	185631	60885.7	144890	297830	2048.73
C12	19	169313	58723.4	140265	295401	2072.66
D1	19	174069	65518.9	163868	365034	1152.68
D2	19	125488	48978.8	125831	263913	1111.56
D3	19	160805	61242.2	155829	309939	1549.82
D4	19	149950	57270.4	146786	289592	1138.5
D5	19	146106	57250.8	149700	293526	936.614
D6	19	153483	59382.7	151286	295637	1469.1
D7	19	167824	63443	162632	319082	1036.18
D8	19	147574	60041.1	167999	312910	1730.34
D9	19	158993	57499.2	141158	277653	1268.35
D10	19	174060	62598.8	150631	300737	1298.1
D11	19	167636	60258.4	148459	305143	1678.55
D12	19	174088	62213	150883	317318	1273.68
E1	19	117512	47647.4	127365	274627	1591.83
E2	19	124925	54853.3	150595	320724	610.282
E3	19	127913	55861.8	154258	311004	1170.29
E4	19	130266	56004.8	155281	304133	1048.57
E5	19	121370	54280.9	152858	299473	847.646
E6	19	140562	61018.3	168210	331854	1489.02
E7	19	127800	53749.5	144322	279629	1147.43
E8	19	126191	54889.2	149789	292156	770.71
E9	19	135364	55861.9	150415	293922	1020.6
E10	19	147333	60303.8	161700	324220	1397.57
E11	19	168089	59718.4	144413	292683	3615.89
E12	19	127255	51626.5	130423	274205	981.203
F1	19	117435	46694.3	123914	268654	0
F2	19	122856	51025.4	138557	279891	0
F3	19	120470	47246.2	125313	256869	872.965
F4	19	112726	49689.6	137263	275766	1359.69
F5	19	112733	52336.3	143568	287179	883.171
F6	19	126859	56085.3	145032	291203	1112.28
F7	19	129513	55907.3	150666	298706	2700.68
F8	19	128479	56383.1	157181	309143	985.748
F9	19	135501	55769.2	151972	297441	1503.94
F10	19	123246	53256.8	137832	277133	1141.2
F11	19	136628	55546.6	152442	308818	1467.1
F12	19	148962	58989.6	154338	326673	1833.8
G1	19	80259	30258.3	80602.1	174141	1719.34
G2	19	130814	49107.1	131549	276034	0
G3	19	79092	38897.2	114835	239962	455.682
G4	19	20515.8	2774.48	2139.63	2071.55	383.089
G5	19	25296.6	3904.51	3113.62	3309.38	1307.93
G6	19	48706.8	7868.79	15193.1	28470.8	2250.02
G7	19	76910.9	12663.9	9186.91	11290.9	3754.24
G8	19	15852.3	2508.12	1426.53	1622.93	235.705
G9	19	16912	2282.83	1481.56	1419.32	83.4959
G10	19	37937.6	6150.06	3834.82	4062.06	1246.92
G11	19	29974.4	4050.33	2574.14	3102.12	1800.31
G12	19	33683.2	4060.61	2364.37	1774.66	0
H1	19	48206.6	6212.51	4373.28	4924.74	0
H2	19	42736	5154.21	2455.05	3738.6	1004.29
H3	19	31169.8	4117.35	2698.49	3135.47	789.509
H4	19	30975.1	4634.93	2736.31	3330.88	0
H5	19	43528.5	5737.81	4050.81	5108.02	1940.23
H6	19	39499.2	5722.84	3789.66	4242.38	7556.92
H7	19	26034.4	3572.28	2416.45	2400.44	667.51
H8	19	25290.2	3316.95	2493.51	2210.16	494.235
H9	19	43801.8	4951.89	3808.82	3817.8	818.848
H10	19	28732.4	3331.93	1881.71	1990.42	588.674
H11	19	179949	51033.3	48135.7	63723	25454.8
H12	19	52620.4	6678.17	4519.7	5114.07	1429.06
A1	20	207382	68374.1	139418	308842	3322.99
A2	20	305311	92785.1	173291	379732	3231.6
A3	20	435158	94167.5	148026	306587	1122.29
A4	20	412342	91033.9	152067	314344	601.2
A5	20	189468	61873.5	140394	287700	2003.04
A6	20	263429	68441.4	135726	274887	3141.86
A7	20	346652	78986.8	138389	279917	549.446
A8	20	276059	70527.5	136554	277548	1396.11
A9	20	281824	70232.6	131915	271077	1366.76
A10	20	310033	78739.4	145182	301806	1435.86
A11	20	248414	70533.7	140159	295994	6354.89
A12	20	358577	89657.6	146111	318517	2743.8
B1	20	222294	75461.4	160652	354955	3736.25
B2	20	192387	61579	137933	293811	3995.41
B3	20	455865	99141	159064	338336	0
B4	20	452543	98284.9	164025	338746	1010.67
B5	20	233482	74947.8	153231	300405	1564.24
B6	20	333113	87620.4	177725	354492	1258.67
B7	20	341632	80004.1	145203	287118	1019.22
B8	20	325082	75203.4	136725	271415	1497.65
B9	20	248265	64909.6	128516	257626	1556.53
B10	20	280317	71658.2	135030	276180	884.339
B11	20	211063	59394	120467	252091	1354.59
B12	20	346503	86189.8	153291	321896	1685.71
C1	20	152209	59537.6	148886	323991	2714.91
C2	20	152205	59265	154197	325985	1274.74
C3	20	185682	68382.2	169446	341816	1648.05
C4	20	174293	66599	168174	333165	1624.72
C5	20	176054	66959.1	168825	328766	2585.24
C6	20	173249	65238.5	167896	314242	1602.83
C7	20	162161	60295.1	148933	289364	1318.31
C8	20	152370	57287.5	141564	277856	1492.47
C9	20	130206	49809.6	123403	245452	658.026
C10	20	150799	54377.9	133609	269768	1374.74
C11	20	186893	60989	145134	298125	2029.87
C12	20	171587	59226.8	140645	296376	2177.4
D1	20	174952	65937.7	164341	365580	1372.18
D2	20	126255	49116.1	125854	263648	1200.72
D3	20	162070	61364.9	155779	310360	1705.32
D4	20	150612	57382.9	146953	289838	1189.74
D5	20	146971	57656.8	150218	294927	1313.47
D6	20	153882	59611.4	151631	295775	1446.68
D7	20	169788	63969.7	162867	318763	949.778
D8	20	149009	60384.8	168887	314116	1965.33
D9	20	160540	57867.5	141979	279112	1398.73
D10	20	175399	62826.9	150567	300542	1283.55
D11	20	168216	60240	148447	304920	1467.72
D12	20	175590	62327.7	150951	317147	1605.4
E1	20	118313	47703.1	127279	274706	1526.11
E2	20	128545	55292.4	151096	321149	642.892
E3	20	132511	56521	154463	310983	1360.1
E4	20	133153	56556.7	155482	303887	1407.08
E5	20	123233	54722.3	152926	299303	1218.37
E6	20	142487	61426.5	168165	331957	977.893
E7	20	131128	54612	145966	282386	1271.28
E8	20	127085	55427.8	150410	293537	904.119
E9	20	137033	56178.3	150431	294300	1022.57
E10	20	150761	60812.2	161763	324432	1490.9
E11	20	169592	59376.4	144216	292355	3767.51
E12	20	128695	51877.5	130624	274662	1006.49
F1	20	119519	46937.4	124425	268911	0
F2	20	125954	51599.4	139301	281696	0
F3	20	124526	47288.2	125128	256378	654.226
F4	20	115620	50012.7	137718	277009	1620.26
F5	20	113675	52429.1	143206	286255	987.567
F6	20	129062	56669.9	145420	292316	822.908
F7	20	132224	56104.1	151080	298545	2604.49
F8	20	129974	56655.7	156900	309034	764.694
F9	20	138740	56525.9	152466	297950	1341.57
F10	20	125821	53548.7	138496	277420	1295.53
F11	20	139235	55935	152668	310079	1337.26
F12	20	151587	59261.9	155145	327825	1693.21
G1	20	80301.2	30462.4	80658.2	174652	1781.16
G2	20	130395	49037	131628	276240	0
G3	20	79433.4	39118.3	115295	240716	617.604
G4	20	20620	2731.76	2300.26	2350.8	174.032
G5	20	25836.1	4007.62	3015.74	3218.24	1326.16
G6	20	48287.6	7715.34	15250.1	28469.6	2585.07
G7	20	77323.1	12608.5	9256.08	11586	3923.34
G8	20	15899.6	2490.93	1526.03	1585.71	383.429
G9	20	17025.6	2403.75	1555.8	1399.52	208.211
G10	20	37519.9	5866.59	3930.01	4013.25	1094.52
G11	20	30361.4	4279.56	2609.25	3285	2141.2
G12	20	33796.8	3941.06	2351.06	1833.95	0
H1	20	48680.3	6458.59	4278.39	4894.27	0
H2	20	43050.6	5034.2	2711.3	3679.42	953.728
H3	20	31491	4197.9	2832.74	2932.98	649.562
H4	20	30959.8	4577.05	2721.86	3252.08	0
H5	20	43701.3	5808.6	4115.1	5152.1	1878.89
H6	20	39800.7	5818.07	3748.93	3942.51	7417.47
H7	20	26089.2	3694.46	2428.74	2577.67	836.591
H8	20	25626.6	3257.63	2564.68	2183.16	341.424
H9	20	44330.1	5166.56	3813.75	3709.66	990.463
H10	20	28876.7	3163.22	1824.77	1874.48	795.681
H11	20	179675	51138.6	48484.7	63896.1	25562.3
H12	20	52532.4	6733.25	4469.16	4614.69	1334.01
A1	21	257863	75701.4	138616	306839	2453.01
A2	21	412156	106994	173527	380528	3303.38
A3	21	630126	118963	149012	307336	1065.99
A4	21	594528	112020	152271	313622	554.364
A5	21	243888	68016.7	140885	288357	2026.26
A6	21	375393	80802.9	136672	275946	3300.69
A7	21	500815	96122.8	139239	281272	618.849
A8	21	395207	84133.1	136923	278372	1382.18
A9	21	399709	83874.8	132371	271428	1271.58
A10	21	441798	94739	145812	303325	1404.3
A11	21	325474	80444.9	140332	296650	6523.39
A12	21	502490	110560	146575	319674	2496.63
B1	21	271227	82688.3	161028	355733	3494.84
B2	21	268554	71019.9	137837	293473	4360.43
B3	21	662615	122175	158890	337775	0
B4	21	654903	120430	163638	337528	951.012
B5	21	309300	82982.5	153065	299878	1702.49
B6	21	464145	100913	177872	354061	1259.58
B7	21	491558	95650.6	145539	287159	1042.45
B8	21	469480	91080.1	137102	271451	1523.26
B9	21	347560	75674.7	128859	258042	1400.57
B10	21	398725	85765.9	135389	276930	1070.47
B11	21	280111	67515.2	120615	251527	1401.15
B12	21	482165	104451	153679	322229	2260.31
C1	21	153232	59814.7	148744	324428	2474.88
C2	21	153959	59892.9	154371	326114	1279.18
C3	21	189438	68915.6	169727	341046	1468.12
C4	21	176450	66899.2	168457	333578	1713.17
C5	21	178034	67131	169030	328836	2612.49
C6	21	174054	65259.5	167982	314071	1709.69
C7	21	165485	60618.6	149284	289935	1305.29
C8	21	154685	57729.6	141487	278036	1414.2
C9	21	131770	49941.6	123722	245069	542.907
C10	21	155712	55246.2	134447	271477	1316.07
C11	21	188707	61330.8	145181	298459	2130.81
C12	21	172206	59608.5	140809	296277	2514.87
D1	21	175909	66224.7	164378	364844	1065.4
D2	21	126681	48949.7	125860	263351	976.825
D3	21	165131	61863.1	156406	310861	1376.82
D4	21	153067	57694.9	147270	290004	1320.87
D5	21	148089	57609.9	149875	294122	1225.17
D6	21	155640	59933.2	152201	297223	1393.15
D7	21	171891	63852	161971	317107	1157.69
D8	21	150894	60364.9	168848	314228	1969.3
D9	21	162600	58181.8	142368	279567	1323.08
D10	21	178291	63147.4	150714	301000	1419.37
D11	21	169532	60664.8	148743	305219	1769.56
D12	21	177642	62327.7	151346	318340	1616.6
E1	21	121371	48348.9	128238	276214	1782.23
E2	21	133075	55845	150803	320504	364.539
E3	21	141514	57331.9	154441	311178	1150.95
E4	21	138795	57315.6	155231	302850	1284.81
E5	21	127191	55066.5	153374	300422	1310.09
E6	21	146808	61587.1	167967	331638	1246.13
E7	21	135522	55045.6	145547	281523	1736.63
E8	21	129266	54886.6	149510	291838	859.048
E9	21	140471	56236.2	149550	291938	1134.66
E10	21	155685	61447.6	161915	324677	1894.15
E11	21	172329	59939.1	145000	293272	3522.5
E12	21	131962	52720.8	130845	274816	1215.88
F1	21	120377	46966	124399	268676	0
F2	21	129682	52311.9	139013	280716	0
F3	21	133254	48712.3	125155	256179	907.764
F4	21	119541	50716.5	137828	276575	1628.22
F5	21	118341	53368.2	144768	288824	837.572
F6	21	132070	57008.9	144951	291930	941.759
F7	21	133931	56061.9	148833	294943	2830.54
F8	21	132599	56965	157017	308765	1041.01
F9	21	143263	56757.3	153006	298036	1533.88
F10	21	129034	53749.6	138591	277632	1343.82
F11	21	141633	56450.8	153752	311061	1560.54
F12	21	155672	59687.5	155027	327823	1825.59
G1	21	80230.3	30498.2	80496.4	174178	1774.87
[truncated: 10,391 more rows]

## Sheet: Multicomponent Data
Block Type	96alum
Chemistry	SYBR_GREEN
Experiment File Name	C:\Users\abi2\Desktop\20210621ADIPOQ-CRE AND ADIPOQ-CRE-PRDM16 Sham and CNV CHORO Vegfr and Vegfa n4-6.eds
Experiment Run End Time	2021-06-21 16:41:37 PM EDT
Instrument Type	sds7500
Passive Reference	ROX
Well	Cycle	SYBR	ROX
A1	1	134680	295348
A2	1	178145	374317
A3	1	138152	301265
A4	1	151481	313087
A5	1	124770	285145
A6	1	122360	267979
A7	1	129215	271837
A8	1	120629	265054
A9	1	129877	268013
A10	1	132377	268708
A11	1	153584	291374
A12	1	168218	306994
B1	1	167109	347990
B2	1	102080	290653
B3	1	159757	354724
B4	1	158948	335984
B5	1	141439	294792
B6	1	170107	350660
B7	1	133288	277898
B8	1	125875	269850
B9	1	124732	251352
B10	1	131220	273984
B11	1	145635	278942
B12	1	175261	322519
C1	1	145348	312932
C2	1	149333	315148
C3	1	173749	326270
C4	1	167937	330768
C5	1	169140	332073
C6	1	169956	320913
C7	1	155870	292057
C8	1	142241	273162
C9	1	127332	242049
C10	1	147838	268427
C11	1	190402	299793
C12	1	170315	297324
D1	1	165978	347578
D2	1	124350	258621
D3	1	157252	310513
D4	1	147839	292647
D5	1	144240	295408
D6	1	151899	300940
D7	1	164114	319769
D8	1	150402	328047
D9	1	161395	286594
D10	1	173970	306696
D11	1	170633	310244
D12	1	179902	325922
E1	1	113541	266064
E2	1	120985	314890
E3	1	122423	312115
E4	1	124290	306974
E5	1	115601	300553
E6	1	134869	335915
E7	1	122598	288475
E8	1	122743	298553
E9	1	132415	300682
E10	1	145681	328812
E11	1	169112	296496
E12	1	124361	271919
F1	1	111415	261946
F2	1	125903	288335
F3	1	113665	262003
F4	1	109704	284212
F5	1	109209	291091
F6	1	125842	308126
F7	1	127484	310577
F8	1	130375	317898
F9	1	137992	308422
F10	1	129334	293018
F11	1	138647	314476
F12	1	146512	325944
G1	1	82312.5	172121
G2	1	133827	278509
G3	1	79609.8	242730
G4	1
G5	1
G6	1
G7	1
G8	1
G9	1
G10	1
G11	1
G12	1
H1	1
H2	1
H3	1
H4	1
H5	1
H6	1
H7	1
H8	1
H9	1
H10	1
H11	1
H12	1
A1	2	140343	302653
A2	2	181854	383422
A3	2	138852	302758
A4	2	149127	312075
A5	2	124900	286862
A6	2	122851	270769
A7	2	130255	274608
A8	2	120933	267101
A9	2	128454	264567
A10	2	142710	296488
A11	2	153977	292232
A12	2	170132	311544
B1	2	161729	346182
B2	2	100761	292638
B3	2	156397	352341
B4	2	159357	338336
B5	2	141595	297710
B6	2	170320	353082
B7	2	133692	280175
B8	2	123859	270089
B9	2	122501	251317
B10	2	128611	272187
B11	2	141281	273216
B12	2	173187	320348
C1	2	143802	314199
C2	2	146482	316654
C3	2	173184	331160
C4	2	166946	332773
C5	2	168913	333098
C6	2	169168	322217
C7	2	154413	291904
C8	2	141161	273528
C9	2	126017	242799
C10	2	144505	266952
C11	2	184518	297639
C12	2	168215	296051
D1	2	163810	350283
D2	2	122182	258862
D3	2	155962	312598
D4	2	145018	291966
D5	2	143310	297595
D6	2	150887	300991
D7	2	162407	320353
D8	2	148965	327915
D9	2	159175	286094
D10	2	170410	303749
D11	2	167379	308010
D12	2	174223	321824
E1	2	112535	265769
E2	2	118202	313751
E3	2	120738	312162
E4	2	124225	308617
E5	2	115097	299836
E6	2	135847	338155
E7	2	121236	287166
E8	2	123383	302107
E9	2	131597	300079
E10	2	143281	327340
E11	2	164307	295037
E12	2	122075	268780
F1	2	110354	261561
F2	2	120055	280875
F3	2	112224	260878
F4	2	110020	285931
F5	2	108274	290761
F6	2	125731	308132
F7	2	126425	309207
F8	2	126798	317018
F9	2	134838	306162
F10	2	124661	285952
F11	2	134912	309855
F12	2	143666	323618
G1	2	78383.2	172749
G2	2	127433	272771
G3	2	78812.1	242852
G4	2
G5	2
G6	2
G7	2
G8	2
G9	2
G10	2
G11	2
G12	2
H1	2
H2	2
H3	2
H4	2
H5	2
H6	2
H7	2
H8	2
H9	2
H10	2
H11	2
H12	2
A1	3	143803	308150
A2	3	183869	388169
A3	3	139145	304119
A4	3	149626	312238
A5	3	125082	287634
A6	3	123635	273275
A7	3	131437	277351
A8	3	121757	270106
A9	3	127766	263958
A10	3	142468	296759
A11	3	154467	292801
A12	3	172188	313705
B1	3	161261	347602
B2	3	100843	294224
B3	3	156831	352793
B4	3	160177	339674
B5	3	142252	299734
B6	3	169776	354334
B7	3	134451	282025
B8	3	124843	272223
B9	3	122319	253283
B10	3	128258	273167
B11	3	140112	272224
B12	3	173191	319867
C1	3	143355	316650
C2	3	146249	318457
C3	3	175629	336278
C4	3	167143	334559
C5	3	169476	334380
C6	3	168646	321767
C7	3	153933	291926
C8	3	142686	276783
C9	3	126163	244785
C10	3	144486	268355
C11	3	183793	298459
C12	3	167205	296512
D1	3	165034	353677
D2	3	122815	261281
D3	3	158027	315619
D4	3	145970	293824
D5	3	143640	298295
D6	3	151481	302988
D7	3	163446	323097
D8	3	149771	329238
D9	3	159386	288499
D10	3	169988	304524
D11	3	166670	308691
D12	3	173545	321287
E1	3	111875	267463
E2	3	118559	314717
E3	3	121297	312744
E4	3	125540	311490
E5	3	116725	302822
E6	3	137220	342411
E7	3	122631	288392
E8	3	124312	302402
E9	3	131490	300659
E10	3	143582	328588
E11	3	164157	296250
E12	3	121284	268778
F1	3	110064	263040
F2	3	118953	279933
F3	3	112137	260397
F4	3	111464	289235
F5	3	107481	290362
F6	3	127088	310131
F7	3	127513	310547
F8	3	127142	320037
F9	3	134245	305635
F10	3	122885	283804
F11	3	134970	311036
F12	3	143523	324796
G1	3	79057	175083
G2	3	126787	273791
G3	3	78177.7	242854
G4	3
G5	3
G6	3
G7	3
G8	3
G9	3
G10	3
G11	3
G12	3
H1	3
H2	3
H3	3
H4	3
H5	3
H6	3
H7	3
H8	3
H9	3
H10	3
H11	3
H12	3
A1	4	145350	309240
A2	4	184731	389810
A3	4	140265	304994
A4	4	150315	314004
A5	4	125130	288310
A6	4	123374	273494
A7	4	132100	278726
A8	4	123024	272444
A9	4	129684	265701
A10	4	143492	298138
A11	4	154161	294026
A12	4	172513	313926
B1	4	162301	351077
B2	4	101392	295709
B3	4	156093	351781
B4	4	160807	341836
B5	4	142860	300350
B6	4	170175	355619
B7	4	136182	284186
B8	4	125330	272540
B9	4	123634	255360
B10	4	129080	275438
B11	4	139437	270776
B12	4	175599	323543
C1	4	143266	316439
C2	4	146704	320955
C3	4	177197	339301
C4	4	168076	336587
C5	4	171874	339618
C6	4	169817	323316
C7	4	154806	293149
C8	4	144014	278917
C9	4	126587	245807
C10	4	146119	267814
C11	4	184124	300295
C12	4	167804	297472
D1	4	164785	354393
D2	4	122531	262144
D3	4	157542	317332
D4	4	145988	294588
D5	4	143142	298619
D6	4	151072	302469
D7	4	163037	323174
D8	4	149617	328025
D9	4	159340	287973
D10	4	171266	305613
D11	4	166987	309440
D12	4	173479	323092
E1	4	112359	268863
E2	4	118463	315072
E3	4	121022	313243
E4	4	124464	310649
E5	4	117366	303637
E6	4	137410	340868
E7	4	123248	287869
E8	4	123237	300444
E9	4	132607	302857
E10	4	143914	328715
E11	4	164087	297070
E12	4	122759	271042
F1	4	109308	263383
F2	4	118283	279897
F3	4	112793	262372
F4	4	111360	288068
F5	4	108319	291375
F6	4	127501	310407
F7	4	127550	309438
F8	4	127057	318644
F9	4	133404	304360
F10	4	123248	285556
F11	4	134796	312990
F12	4	144103	325305
G1	4	78663.3	172819
G2	4	127004	274288
G3	4	77743.9	242265
G4	4
G5	4
G6	4
G7	4
G8	4
G9	4
G10	4
G11	4
G12	4
H1	4
H2	4
H3	4
H4	4
H5	4
H6	4
H7	4
H8	4
H9	4
H10	4
H11	4
H12	4
A1	5	146951	308825
A2	5	186942	391563
A3	5	142149	306721
A4	5	151448	315249
A5	5	126121	288763
A6	5	124466	274144
A7	5	133070	279078
A8	5	123699	273585
A9	5	130905	266712
A10	5	144287	299393
A11	5	155625	295122
A12	5	173703	316316
B1	5	165294	352331
B2	5	103715	297770
B3	5	157148	351750
B4	5	162207	342915
B5	5	144187	302281
B6	5	170774	356408
B7	5	136107	284837
B8	5	126586	274410
B9	5	124092	256844
B10	5	129928	276922
B11	5	138253	269188
B12	5	176018	324390
C1	5	145663	319270
C2	5	147632	322291
C3	5	177741	340911
C4	5	168974	337410
C5	5	172351	340679
C6	5	170550	323728
C7	5	154762	293132
C8	5	144805	278712
C9	5	127240	247691
C10	5	146567	270278
C11	5	183716	300737
C12	5	168611	299120
D1	5	167635	357768
D2	5	123816	264173
D3	5	158594	318530
D4	5	146981	295877
D5	5	143963	299963
D6	5	151299	303131
D7	5	163619	324030
D8	5	148999	326860
D9	5	160227	289902
D10	5	171233	306384
D11	5	168411	312178
D12	5	173616	322965
E1	5	114128	271281
E2	5	118468	315598
E3	5	122066	315674
E4	5	125925	312026
E5	5	118428	305425
E6	5	138289	343031
E7	5	124858	290742
E8	5	123169	300402
E9	5	133303	305121
E10	5	143908	329032
E11	5	164056	296915
E12	5	123251	272427
F1	5	110399	263806
F2	5	118504	280542
F3	5	113403	262657
F4	5	110219	286084
F5	5	110150	294199
F6	5	127182	309779
F7	5	127960	310342
F8	5	127567	320264
F9	5	135518	309133
F10	5	122549	285441
F11	5	134351	311606
F12	5	144261	326842
G1	5	78836.9	172643
G2	5	127653	275393
G3	5	77925.8	242540
G4	5
G5	5
G6	5
G7	5
G8	5
G9	5
G10	5
G11	5
G12	5
H1	5
H2	5
H3	5
H4	5
H5	5
H6	5
H7	5
H8	5
H9	5
H10	5
H11	5
H12	5
A1	6	147685	309083
A2	6	187052	391119
A3	6	144568	309889
A4	6	153304	317322
A5	6	128041	290381
A6	6	124947	275388
A7	6	133153	279236
A8	6	124495	275122
A9	6	132124	268489
A10	6	145492	301587
A11	6	156157	295781
A12	6	173406	317517
B1	6	166759	354898
B2	6	104115	299650
B3	6	159073	351747
B4	6	162500	342224
B5	6	144507	302629
B6	6	171594	357744
B7	6	137630	286534
B8	6	128430	276710
B9	6	124589	257601
B10	6	130235	277354
B11	6	137392	267468
B12	6	175633	324791
C1	6	146658	320983
C2	6	147851	322690
C3	6	178832	342604
C4	6	169652	337998
C5	6	172753	338295
C6	6	171308	324019
C7	6	155396	293519
C8	6	145498	280154
C9	6	127631	248803
C10	6	146996	272201
C11	6	184274	300700
C12	6	168218	300289
D1	6	170124	360879
D2	6	125285	266360
D3	6	160402	320104
D4	6	147793	296468
D5	6	144580	300646
D6	6	152400	303888
D7	6	164265	325159
D8	6	148800	326415
D9	6	160353	289943
D10	6	171703	307698
D11	6	167643	312177
D12	6	174155	323700
E1	6	114655	273169
E2	6	120195	318187
E3	6	123161	316421
E4	6	127375	315194
E5	6	118582	305230
E6	6	137602	341778
E7	6	124843	289980
E8	6	127180	307315
E9	6	133572	304426
E10	6	144330	331111
E11	6	165519	299440
E12	6	123723	275393
F1	6	110650	264142
F2	6	119487	282673
F3	6	114146	263234
F4	6	113553	291209
F5	6	110117	294035
F6	6	127884	308843
F7	6	127662	309612
F8	6	127848	319927
F9	6	134623	307709
F10	6	122831	285396
F11	6	134609	312916
F12	6	145492	329100
G1	6	79195	173091
G2	6	128103	276617
G3	6	79090.7	245624
G4	6
G5	6
G6	6
G7	6
G8	6
G9	6
G10	6
G11	6
G12	6
H1	6
H2	6
H3	6
H4	6
H5	6
H6	6
H7	6
H8	6
H9	6
H10	6
H11	6
H12	6
A1	7	149051	309696
A2	7	188412	391741
A3	7	146611	312307
A4	7	154622	319109
A5	7	128228	290421
A6	7	125288	275785
A7	7	133888	280956
A8	7	125638	277168
A9	7	134507	272919
A10	7	146965	303560
A11	7	157611	297950
A12	7	174136	317781
B1	7	168209	355759
B2	7	104620	300224
B3	7	159425	350650
B4	7	162886	343324
B5	7	145860	304369
B6	7	171900	358194
B7	7	138142	286864
B8	7	129380	278616
B9	7	125877	259893
B10	7	130853	279125
B11	7	137391	266616
B12	7	177333	326236
C1	7	147214	322072
C2	7	149689	324905
C3	7	181266	346505
C4	7	170213	339689
C5	7	173501	339481
C6	7	171630	325322
C7	7	156177	294911
C8	7	146556	282536
C9	7	129315	251090
C10	7	146906	272608
C11	7	183431	300500
C12	7	169539	301122
D1	7	170781	362126
D2	7	125571	267100
D3	7	161521	321565
D4	7	148723	298781
D5	7	145145	301351
D6	7	152742	303971
D7	7	164702	326581
D8	7	149182	327698
D9	7	160793	290777
D10	7	172939	308958
D11	7	168252	313149
D12	7	174108	325216
E1	7	115003	274044
E2	7	120382	318640
E3	7	123729	318797
E4	7	127390	314199
E5	7	118447	305918
E6	7	138195	341907
E7	7	124536	288901
E8	7	123851	301702
E9	7	133803	306055
E10	7	145363	331762
E11	7	166269	301434
E12	7	123831	277030
F1	7	111381	265325
F2	7	120645	284832
F3	7	114312	263532
F4	7	116068	299394
F5	7	109872	294222
F6	7	129389	312180
F7	7	127981	310585
F8	7	128565	321243
F9	7	134617	308187
F10	7	122730	286506
F11	7	135304	315287
F12	7	145732	331109
G1	7	83243.4	174820
G2	7	128438	276866
G3	7	78728.3	244212
G4	7
G5	7
G6	7
G7	7
G8	7
G9	7
G10	7
G11	7
G12	7
H1	7
H2	7
H3	7
H4	7
H5	7
H6	7
H7	7
H8	7
H9	7
H10	7
H11	7
H12	7
A1	8	149219	310800
A2	8	186106	388892
A3	8	146566	313062
A4	8	155047	321568
A5	8	128302	291815
A6	8	126458	277927
A7	8	134384	281911
A8	8	126387	278754
A9	8	135038	273518
A10	8	147119	304836
A11	8	157938	298784
A12	8	176845	320187
B1	8	168223	358719
B2	8	105776	301976
B3	8	159120	349784
B4	8	163972	345524
B5	8	146311	305324
B6	8	172611	360132
B7	8	139008	289033
B8	8	130024	279822
B9	8	126642	261965
B10	8	131575	280314
B11	8	137261	266285
B12	8	176989	327390
C1	8	148448	324158
C2	8	150357	327201
C3	8	181263	347307
C4	8	170782	340786
C5	8	173649	341189
C6	8	171779	325815
C7	8	156256	295474
C8	8	146690	282226
C9	8	128852	251414
C10	8	148570	275138
C11	8	185725	304374
C12	8	170346	303214
D1	8	171067	364262
D2	8	125363	267844
D3	8	161881	322718
D4	8	150017	300509
D5	8	145168	301940
D6	8	152184	304568
D7	8	165770	328103
D8	8	150416	330376
D9	8	161511	292135
D10	8	171738	308211
D11	8	168851	313896
D12	8	174874	326985
E1	8	115510	275414
E2	8	120324	319581
E3	8	124108	320228
E4	8	127784	315527
E5	8	119032	307768
E6	8	139217	345305
E7	8	125703	291277
E8	8	124639	302516
E9	8	133854	306164
E10	8	145754	333345
E11	8	165956	301199
E12	8	124563	277267
F1	8	112782	267732
F2	8	120789	286006
F3	8	114578	263502
F4	8	113608	293204
F5	8	110448	294678
F6	8	128578	311412
F7	8	128056	311179
F8	8	128329	321100
F9	8	135557	309061
F10	8	123308	287665
F11	8	135899	317467
F12	8	146467	333626
G1	8	79524.6	174174
G2	8	128316	276837
G3	8	79559.7	246192
G4	8
G5	8
G6	8
G7	8
G8	8
G9	8
G10	8
G11	8
G12	8
H1	8
H2	8
H3	8
H4	8
H5	8
H6	8
H7	8
H8	8
H9	8
H10	8
H11	8
H12	8
A1	9	148736	313256
A2	9	186634	389723
A3	9	147189	315124
A4	9	155687	322963
A5	9	129055	293312
A6	9	126665	279051
A7	9	134972	283478
A8	9	126597	280405
A9	9	135965	276136
A10	9	147844	306777
A11	9	158695	300377
A12	9	176161	321213
B1	9	167877	359348
B2	9	106540	303493
B3	9	159181	350165
B4	9	164837	347106
B5	9	147008	306709
B6	9	172959	360850
B7	9	140079	290132
B8	9	130927	281740
B9	9	127628	263588
B10	9	131473	281075
B11	9	135986	264775
B12	9	178105	329479
C1	9	149357	327723
C2	9	151528	330381
C3	9	182751	349446
C4	9	171576	342129
C5	9	174510	341655
C6	9	172509	326892
C7	9	157656	297678
C8	9	147183	283522
C9	9	129970	252950
C10	9	148313	276045
C11	9	185825	304106
C12	9	171182	303323
D1	9	171901	367188
D2	9	125661	268674
D3	9	161883	322171
D4	9	150512	300911
D5	9	145993	304211
D6	9	152869	305461
D7	9	166367	329352
D8	9	150168	329605
D9	9	160763	290695
D10	9	172801	309538
D11	9	169356	314111
D12	9	175082	326628
E1	9	116235	277019
E2	9	122527	323270
E3	9	124433	320276
E4	9	129229	317285
E5	9	119754	308224
E6	9	138289	342349
E7	9	125769	291127
E8	9	126382	304721
E9	9	134162	306503
E10	9	145352	333480
E11	9	166029	300835
E12	9	124864	278457
F1	9	112390	268350
F2	9	121178	286599
F3	9	116384	267179
F4	9	114177	292908
F5	9	110904	295082
F6	9	128843	310667
F7	9	128896	312272
F8	9	127775	320434
F9	9	136321	310516
F10	9	122930	286391
F11	9	136042	315985
F12	9	147065	331938
G1	9	79973	176368
G2	9	129817	279587
G3	9	79774.5	247161
G4	9
G5	9
G6	9
G7	9
G8	9
G9	9
G10	9
G11	9
G12	9
H1	9
H2	9
H3	9
H4	9
H5	9
H6	9
H7	9
H8	9
H9	9
H10	9
H11	9
H12	9
A1	10	148780	313092
A2	10	186901	389899
A3	10	148283	316729
A4	10	155688	323121
A5	10	130174	295248
A6	10	126511	279172
A7	10	135056	284044
A8	10	127878	281481
A9	10	136602	277969
A10	10	148653	308167
A11	10	160052	302196
A12	10	176566	322420
B1	10	169042	360900
B2	10	106853	304040
B3	10	160083	349834
B4	10	166126	348737
B5	10	147789	308318
B6	10	174554	363184
B7	10	140497	291158
B8	10	131258	282306
B9	10	128195	264667
B10	10	132211	282385
B11	10	135650	264133
B12	10	178500	330870
C1	10	150754	329603
C2	10	152817	332574
C3	10	184303	352056
C4	10	172824	344411
C5	10	174760	341981
C6	10	173467	328289
C7	10	157516	297467
C8	10	148766	285964
C9	10	130263	253609
C10	10	148823	277584
C11	10	186589	305514
C12	10	170627	303356
D1	10	172903	369299
D2	10	126270	270559
D3	10	162748	323363
D4	10	151123	302870
D5	10	146833	305272
D6	10	153095	306011
D7	10	166270	329255
D8	10	151246	331456
D9	10	161366	292401
D10	10	173343	310436
D11	10	169467	314860
D12	10	174494	326223
E1	10	116315	278897
E2	10	122831	324814
E3	10	125766	321664
E4	10	130069	318475
E5	10	120204	308918
E6	10	139600	345015
E7	10	126384	291425
E8	10	125891	304404
E9	10	134786	307510
E10	10	146407	333773
E11	10	166626	302199
E12	10	125643	279784
F1	10	112648	268660
F2	10	122678	289249
F3	10	116652	266844
F4	10	113804	291674
F5	10	111086	296062
F6	10	129795	312662
F7	10	128907	311646
F8	10	130096	326080
F9	10	136255	310493
F10	10	123235	286922
F11	10	136940	318314
F12	10	147188	334333
G1	10	80621	176885
G2	10	132022	284087
G3	10	80173.5	247537
G4	10
G5	10
G6	10
G7	10
G8	10
G9	10
G10	10
G11	10
G12	10
H1	10
H2	10
H3	10
H4	10
H5	10
H6	10
H7	10
H8	10
H9	10
H10	10
H11	10
H12	10
A1	11	150095	315686
A2	11	187631	391622
A3	11	148203	316838
A4	11	157397	325396
A5	11	131220	296535
A6	11	127748	281220
A7	11	136119	285184
A8	11	127864	282338
A9	11	137799	278802
A10	11	149763	310052
A11	11	160596	303141
A12	11	179262	324741
B1	11	169198	362913
B2	11	107000	304464
B3	11	160523	350198
B4	11	167314	350463
B5	11	148918	309759
B6	11	174593	363382
B7	11	140698	291437
B8	11	132277	282612
B9	11	129388	266806
B10	11	133409	283290
B11	11	136497	263911
B12	11	179209	330980
C1	11	151431	331825
C2	11	152322	334225
C3	11	184472	352470
C4	11	173046	345506
C5	11	175500	343369
C6	11	174101	328643
C7	11	157892	298345
C8	11	149236	286468
C9	11	130718	254124
C10	11	149934	279854
C11	11	186433	305368
C12	11	170666	303468
D1	11	173586	371094
D2	11	126241	270658
D3	11	162928	324993
D4	11	151624	302629
D5	11	146919	305171
D6	11	153925	307529
D7	11	167629	330935
D8	11	151182	331240
D9	11	162033	293195
D10	11	173755	310746
D11	11	169920	315611
D12	11	175474	327899
E1	11	116669	279897
E2	11	122679	326044
E3	11	125497	322408
E4	11	130125	318265
E5	11	120706	309776
E6	11	138893	343959
E7	11	126639	291690
E8	11	125726	303589
E9	11	135028	308482
E10	11	146523	335248
E11	11	166927	302728
E12	11	126166	279504
F1	11	113256	269896
F2	11	122575	289521
F3	11	117004	266671
F4	11	113693	292581
F5	11	111924	299020
F6	11	130274	313935
F7	11	128844	310861
F8	11	129307	323652
F9	11	136747	311312
F10	11	124267	287488
F11	11	137386	319240
F12	11	147377	332567
G1	11	81120.9	178222
G2	11	132041	283909
G3	11	80391.5	247489
G4	11
G5	11
G6	11
G7	11
G8	11
G9	11
G10	11
G11	11
G12	11
H1	11
H2	11
H3	11
H4	11
H5	11
H6	11
H7	11
H8	11
H9	11
H10	11
H11	11
H12	11
A1	12	151063	315561
A2	12	187743	391229
A3	12	150506	317961
A4	12	158473	326033
A5	12	131925	297493
A6	12	128336	280987
A7	12	137631	286421
A8	12	128707	283012
A9	12	139100	279970
A10	12	150526	310749
A11	12	162056	304026
A12	12	179369	324758
B1	12	170661	364001
B2	12	107235	304380
B3	12	161797	350868
B4	12	168842	350506
B5	12	149979	310318
B6	12	175887	364201
B7	12	142054	292531
B8	12	133302	283377
B9	12	130605	267893
B10	12	134588	285028
B11	12	136441	263829
B12	12	181163	331910
C1	12	152183	332639
C2	12	153237	334815
C3	12	185150	353797
C4	12	174412	346612
C5	12	176373	343632
C6	12	174557	329341
C7	12	159168	300868
C8	12	149436	286508
C9	12	130953	253822
C10	12	150512	280464
C11	12	188039	306394
C12	12	171338	304445
D1	12	174478	371924
D2	12	127008	270888
D3	12	162615	324538
D4	12	151068	302376
D5	12	147263	306134
D6	12	154319	308142
D7	12	167145	330256
D8	12	151485	331517
D9	12	162256	292912
D10	12	174352	311589
D11	12	169855	315174
D12	12	176453	327565
E1	12	117461	280267
E2	12	124070	327374
E3	12	126187	323119
E4	12	130969	319136
E5	12	121460	311185
E6	12	139751	345610
E7	12	126611	291158
E8	12	127202	305889
E9	12	135613	308428
E10	12	147593	335789
E11	12	168836	304334
E12	12	126275	279895
F1	12	114450	271965
F2	12	123018	289262
F3	12	116963	266243
F4	12	115012	293642
F5	12	111941	298445
F6	12	130442	313320
F7	12	130297	312724
F8	12	130296	325108
F9	12	136953	311746
F10	12	124172	286904
F11	12	138713	320048
F12	12	148506	334361
G1	12	82134.5	178893
G2	12	131574	283672
G3	12	80895.2	248147
G4	12
G5	12
G6	12
G7	12
G8	12
G9	12
G10	12
G11	12
G12	12
H1	12
H2	12
H3	12
H4	12
H5	12
H6	12
H7	12
H8	12
H9	12
H10	12
H11	12
H12	12
A1	13	152138	315757
A2	13	190337	392241
A3	13	152484	317469
A4	13	160424	326387
A5	13	133246	297810
A6	13	129566	281685
A7	13	139751	287034
A8	13	129850	283601
A9	13	139595	278764
A10	13	152106	312447
A11	13	162337	304049
A12	13	181276	326216
B1	13	170482	362246
B2	13	108704	304664
B3	13	164325	351922
B4	13	170832	350313
B5	13	151077	311832
B6	13	177922	365246
B7	13	144008	293209
B8	13	134422	284205
B9	13	131418	268329
B10	13	136546	286272
B11	13	136557	263502
B12	13	182882	332039
C1	13	152662	332202
C2	13	154467	336530
C3	13	185806	355622
C4	13	174474	347026
C5	13	177023	344533
C6	13	175238	329608
C7	13	159795	300905
C8	13	151369	289696
C9	13	131458	255328
C10	13	151121	280760
C11	13	188512	308036
C12	13	172492	305747
D1	13	176241	373529
D2	13	127505	271773
D3	13	162406	323890
D4	13	152187	303958
D5	13	147676	306528
D6	13	154665	308075
D7	13	167403	331310
D8	13	151425	331783
D9	13	162472	293419
D10	13	174833	311722
D11	13	169936	315773
D12	13	175244	328252
E1	13	118762	282097
E2	13	124227	328190
E3	13	126280	322791
E4	13	131355	320282
E5	13	122006	311866
E6	13	141285	348008
E7	13	126986	292321
E8	13	126367	304871
E9	13	135998	309246
E10	13	147996	336222
E11	13	169492	305304
E12	13	126913	283113
F1	13	115232	273157
F2	13	123843	289158
F3	13	117273	266995
F4	13	114604	291473
F5	13	113625	301079
F6	13	130811	313295
F7	13	130775	314476
F8	13	130845	325921
F9	13	136946	311894
F10	13	124004	287604
F11	13	138153	319801
F12	13	148103	335651
G1	13	82025.4	179707
G2	13	132415	283764
G3	13	80513	248030
G4	13
G5	13
G6	13
G7	13
G8	13
G9	13
G10	13
G11	13
G12	13
H1	13
H2	13
H3	13
H4	13
H5	13
H6	13
H7	13
H8	13
H9	13
H10	13
H11	13
H12	13
A1	14	153082	315045
A2	14	190851	391204
A3	14	155649	317916
A4	14	162946	326153
A5	14	134307	298866
A6	14	131808	282744
A7	14	142094	287238
A8	14	131770	284152
A9	14	141015	280598
A10	14	153900	313115
A11	14	164400	303982
A12	14	184186	327162
B1	14	172677	364075
B2	14	109527	304527
B3	14	167893	352360
B4	14	174517	351929
B5	14	152516	313166
B6	14	179467	366708
B7	14	146654	295175
B8	14	136408	284291
B9	14	132635	268679
B10	14	137865	286442
B11	14	137202	263331
B12	14	184106	331912
C1	14	153088	333545
C2	14	155466	336621
C3	14	185612	355296
C4	14	175506	347946
C5	14	177110	344017
C6	14	175225	329157
C7	14	159353	300333
C8	14	151492	289232
C9	14	132156	256799
C10	14	150583	281184
C11	14	189164	309393
C12	14	172554	306673
D1	14	177117	373964
D2	14	127765	272633
D3	14	163501	325168
D4	14	151900	303149
D5	14	147942	306141
D6	14	155294	309134
D7	14	168664	332715
D8	14	151452	331367
D9	14	163763	296011
D10	14	176057	313591
D11	14	170611	316994
D12	14	175563	327979
E1	14	118854	281484
E2	14	124983	329130
E3	14	126825	323381
E4	14	131756	321785
E5	14	122551	312463
E6	14	140760	346492
E7	14	128051	293131
E8	14	127386	306101
E9	14	136158	310424
E10	14	147761	337525
E11	14	170022	305407
E12	14	127264	283412
F1	14	117510	274163
F2	14	124129	291536
F3	14	118020	267283
F4	14	114388	290644
F5	14	113067	300128
F6	14	130911	314345
F7	14	129933	311511
F8	14	130413	325680
F9	14	137332	312153
F10	14	124657	289150
F11	14	138259	322161
F12	14	148606	337335
G1	14	81301.6	178750
G2	14	132897	284697
G3	14	81451.1	250181
G4	14
G5	14
G6	14
G7	14
G8	14
G9	14
G10	14
G11	14
G12	14
H1	14
H2	14
H3	14
H4	14
H5	14
H6	14
H7	14
H8	14
H9	14
H10	14
H11	14
H12	14
A1	15	156376	317272
A2	15	194302	392156
A3	15	161625	317984
A4	15	168661	326201
A5	15	135998	299849
A6	15	135089	283936
A7	15	147674	289940
A8	15	134748	284778
A9	15	144466	281748
A10	15	157784	314112
A11	15	165709	305786
A12	15	187609	327995
B1	15	174218	365223
B2	15	111312	305264
B3	15	175148	353533
B4	15	180076	352619
B5	15	154453	313055
B6	15	183436	368921
B7	15	150696	295554
B8	15	141073	284328
B9	15	135111	269464
B10	15	141109	288275
B11	15	138288	262932
B12	15	187528	333794
C1	15	154856	333798
C2	15	154193	336695
C3	15	186787	355796
C4	15	175592	348361
C5	15	177295	344873
C6	15	176293	331338
C7	15	160034	301391
C8	15	151970	289918
C9	15	132028	256522
C10	15	151012	282376
C11	15	189229	310295
C12	15	172501	306641
D1	15	178212	376051
D2	15	127659	271977
D3	15	162912	324164
D4	15	152488	304309
D5	15	148362	307926
D6	15	154635	308152
D7	15	168684	332825
D8	15	151935	333564
D9	15	163283	294999
D10	15	175554	313193
D11	15	171155	317620
D12	15	175861	329603
E1	15	119429	282998
E2	15	126251	331097
E3	15	127762	324686
E4	15	131581	320276
E5	15	122633	313172
E6	15	140242	346500
E7	15	128208	293399
E8	15	127380	306578
E9	15	135938	309092
E10	15	148029	338313
E11	15	170192	307656
E12	15	127533	283989
F1	15	118075	276269
F2	15	123875	290970
F3	15	118303	267520
F4	15	115360	292411
F5	15	114035	301014
F6	15	131228	314122
F7	15	131408	315381
F8	15	130421	326025
F9	15	137403	313814
F10	15	124870	289865
F11	15	138272	321925
F12	15	149096	338183
G1	15	82534.2	180476
G2	15	133363	285930
G3	15	81332.7	249803
G4	15
G5	15
G6	15
G7	15
G8	15
G9	15
G10	15
G11	15
G12	15
H1	15
H2	15
H3	15
H4	15
H5	15
H6	15
H7	15
H8	15
H9	15
H10	15
H11	15
H12	15
A1	16	156997	315918
A2	16	197924	392098
A3	16	173475	318716
A4	16	177657	327188
A5	16	137939	299994
A6	16	140060	285375
A7	16	155529	291030
A8	16	140739	286561
A9	16	149687	281818
A10	16	163153	314327
A11	16	169306	306014
A12	16	194070	328579
B1	16	176050	366005
B2	16	114000	304523
B3	16	185400	352202
B4	16	191452	352485
B5	16	157262	314248
B6	16	189673	370034
B7	16	158196	296289
B8	16	148030	284999
B9	16	139238	269964
B10	16	146111	288578
B11	16	141139	263235
B12	16	193073	333375
C1	16	154077	333300
C2	16	154468	338130
C3	16	187270	356202
C4	16	175679	348833
C5	16	177546	345628
C6	16	175463	330819
C7	16	160097	301226
C8	16	152478	291178
C9	16	131751	256154
C10	16	151039	282627
C11	16	188943	309961
C12	16	172697	307351
D1	16	177807	375922
D2	16	128338	273108
D3	16	163590	325181
D4	16	152699	304853
D5	16	148365	308635
D6	16	155094	309837
D7	16	168467	332796
D8	16	150001	330427
D9	16	163563	295626
D10	16	175675	313884
D11	16	171807	318380
D12	16	177109	330714
E1	16	119348	283290
E2	16	126422	330626
E3	16	127706	325142
E4	16	132380	321248
E5	16	123142	313517
E6	16	141780	348928
E7	16	128543	294365
E8	16	127924	307286
E9	16	136114	310907
E10	16	148717	338411
E11	16	170799	306821
E12	16	127862	283839
F1	16	117796	275860
F2	16	125199	292380
F3	16	119343	268889
F4	16	115314	293500
F5	16	113817	301318
F6	16	131039	314107
F7	16	131365	314816
F8	16	131439	327715
F9	16	137464	312997
F10	16	125011	290630
F11	16	139423	324830
F12	16	149422	339351
G1	16	81829	179022
G2	16	132455	285332
G3	16	81718.6	249981
G4	16
G5	16
G6	16
G7	16
G8	16
G9	16
G10	16
G11	16
G12	16
H1	16
H2	16
H3	16
H4	16
H5	16
H6	16
H7	16
H8	16
H9	16
H10	16
H11	16
H12	16
A1	17	159568	317342
A2	17	205434	392853
A3	17	193628	319030
A4	17	196215	327327
A5	17	141808	301062
A6	17	149642	286433
A7	17	171202	292800
A8	17	151327	288929
A9	17	160094	283184
A10	17	174811	315326
A11	17	175234	306846
A12	17	206573	329550
B1	17	178769	365948
B2	17	119967	306081
B3	17	206982	353606
B4	17	212385	353287
B5	17	163512	315662
B6	17	201076	372150
B7	17	173071	298416
B8	17	161862	284783
B9	17	148048	270437
B10	17	157026	288853
B11	17	146456	263059
B12	17	205584	333776
C1	17	154099	335326
C2	17	155184	339194
C3	17	186927	357024
C4	17	175969	349196
C5	17	178476	347288
C6	17	176332	331974
C7	17	161544	303224
C8	17	152793	291951
C9	17	131991	256907
C10	17	151751	283327
C11	17	189485	310868
C12	17	173785	307558
D1	17	177955	377348
D2	17	127846	274476
D3	17	163660	326234
D4	17	152657	304888
D5	17	148682	309311
D6	17	156170	311142
D7	17	169245	334039
D8	17	151500	332446
D9	17	163114	293968
D10	17	176574	314385
D11	17	171765	319478
D12	17	176853	329487
E1	17	120119	285178
E2	17	125916	331192
E3	17	128440	325233
E4	17	132223	320639
E5	17	123579	315157
E6	17	141419	348239
E7	17	129392	295639
E8	17	128049	307800
E9	17	136838	310412
E10	17	149630	340179
E11	17	171277	308005
E12	17	128157	285093
F1	17	119062	278113
F2	17	125559	292233
F3	17	120048	268890
F4	17	114822	291205
F5	17	114953	301809
F6	17	129558	309071
F7	17	132306	317226
F8	17	131279	326870
F9	17	138411	314029
F10	17	125399	290397
F11	17	138578	321944
F12	17	149821	339276
G1	17	82010.1	180880
G2	17	134765	289242
G3	17	81826.5	250064
G4	17
G5	17
G6	17
G7	17
G8	17
G9	17
G10	17
G11	17
G12	17
H1	17
H2	17
H3	17
H4	17
H5	17
H6	17
H7	17
H8	17
H9	17
H10	17
H11	17
H12	17
A1	18	166179	318355
A2	18	221143	394492
A3	18	235344	320514
A4	18	231293	327946
A5	18	150005	302323
A6	18	167638	286888
A7	18	200845	293731
A8	18	172440	290137
A9	18	179556	283125
A10	18	196603	315173
A11	18	187432	308375
A12	18	232126	330414
B1	18	185484	368698
B2	18	131514	306350
B3	18	248845	353667
B4	18	251884	353678
B5	18	174418	315423
B6	18	222466	372896
B7	18	200903	300062
B8	18	189752	285774
B9	18	164138	270821
B10	18	177120	289342
B11	18	156930	262722
B12	18	227568	333973
C1	18	154272	336400
C2	18	154952	339853
C3	18	187727	357530
C4	18	176085	349647
C5	18	178017	346354
C6	18	176378	332069
C7	18	161924	303203
C8	18	153398	291525
C9	18	132322	256994
C10	18	151823	282919
C11	18	189879	310210
C12	18	173714	309280
D1	18	177804	378517
D2	18	128045	275007
D3	18	163293	325685
D4	18	152258	304174
D5	18	148841	309246
D6	18	155746	311580
D7	18	170007	334915
D8	18	151689	333634
D9	18	163177	293404
D10	18	176633	314475
D11	18	171746	318621
D12	18	178296	330815
E1	18	120050	285798
E2	18	127183	332789
E3	18	129575	326439
E4	18	132873	319928
E5	18	124507	314763
E6	18	142359	349757
E7	18	129642	294216
E8	18	130347	310815
E9	18	137199	309480
E10	18	150302	339402
E11	18	171170	305480
E12	18	129736	285211
F1	18	119299	279215
F2	18	125822	292806
F3	18	120837	268548
F4	18	115137	290460
F5	18	114861	300941
F6	18	130087	307878
F7	18	132804	315903
F8	18	132240	327848
F9	18	139167	313794
F10	18	126480	290470
F11	18	139641	323204
F12	18	151770	339756
G1	18	82359.6	180983
G2	18	133621	287947
G3	18	82183.4	251224
G4	18
G5	18
G6	18
G7	18
G8	18
G9	18
G10	18
G11	18
G12	18
H1	18
H2	18
H3	18
H4	18
H5	18
H6	18
H7	18
H8	18
H9	18
H10	18
H11	18
H12	18
A1	19	181382	319974
A2	19	252507	394672
A3	19	311562	321476
A4	19	299632	329301
A5	19	166043	303539
A6	19	202698	287675
A7	19	255577	293863
A8	19	210260	290835
A9	19	217396	283864
A10	19	238317	316390
A11	19	209738	308529
A12	19	279134	330916
B1	19	199975	368697
B2	19	154582	306772
B3	19	326544	355594
B4	19	327874	355534
B5	19	197355	315703
B6	19	262733	372575
B7	19	253280	300621
B8	19	240896	286570
B9	19	194690	270325
B10	19	215303	289488
B11	19	176889	262942
B12	19	271505	334229
C1	19	155610	337660
C2	19	156045	340584
C3	19	189347	358226
C4	19	178311	351155
C5	19	178709	346526
C6	19	176528	332568
C7	19	163535	304112
C8	19	154773	292519
C9	19	133053	257356
C10	19	153993	284263
C11	19	190164	311799
C12	19	173911	308217
D1	19	178698	379487
D2	19	129517	275896
D3	19	165574	325868
D4	19	154226	304859
D5	19	149899	309301
D6	19	157451	311747
D7	19	171580	336474
D8	19	151606	331198
D9	19	162905	292382
D10	19	178786	316031
D11	19	172212	319522
D12	19	178288	330917
E1	19	120847	285986
E2	19	129616	334959
E3	19	132341	326638
E4	19	134589	320545
E5	19	125445	315581
E6	19	144230	349661
E7	19	131732	295053
E8	19	130293	308083
E9	19	138635	309646
E10	19	151814	340583
E11	19	172821	306678
E12	19	131316	286178
F1	19	120497	279682
F2	19	127325	293400
F3	19	124215	269201
F4	19	116542	289855
F5	19	116746	302150
F6	19	130960	306432
F7	19	133442	314660
F8	19	132560	325797
F9	19	139722	313286
F10	19	127322	290935
F11	19	140889	323593
F12	19	153028	340566
G1	19	82972.1	181158
G2	19	135023	288244
G3	19	82318	251002
G4	19
G5	19
G6	19
G7	19
G8	19
G9	19
G10	19
G11	19
G12	19
H1	19
H2	19
H3	19
H4	19
H5	19
H6	19
H7	19
H8	19
H9	19
H10	19
H11	19
H12	19
A1	20	210518	320192
A2	20	311101	394914
A3	20	439823	320374
A4	20	416363	329103
A5	20	193310	301596
A6	20	267714	288307
A7	20	350912	293683
A8	20	279683	291008
A9	20	286163	283947
A10	20	314652	315709
A11	20	252356	308511
A12	20	362239	330887
B1	20	226827	368724
B2	20	197177	306540
B3	20	461178	355127
B4	20	457422	355093
B5	20	238792	316266
B6	20	338455	372774
B7	20	346112	302257
B8	20	329386	285590
B9	20	252074	270478
B10	20	284705	289409
B11	20	214936	263395
B12	20	350058	335413
C1	20	156118	336950
C2	20	157320	340465
C3	20	191068	358448
C4	20	179450	350697
C5	20	179643	347065
C6	20	177881	332723
C7	20	165586	305368
C8	20	155914	292747
C9	20	134013	258205
C10	20	154763	283142
C11	20	191421	312121
C12	20	176210	309224
D1	20	179620	380084
D2	20	130289	275638
D3	20	166837	326273
D4	20	154894	305125
D5	20	150793	310749
D6	20	157868	311934
D7	20	173577	336199
D8	20	153059	332511
D9	20	164472	293930
D10	20	180134	315830
D11	20	172782	319301
D12	20	179778	330756
E1	20	121640	286052
E2	20	133236	335443
E3	20	136956	326644
E4	20	137501	320335
E5	20	127332	315425
E6	20	146177	349754
E7	20	135113	297996
E8	20	131230	309526
E9	20	140317	310017
E10	20	155256	340798
E11	20	174261	306328
E12	20	132763	286653
F1	20	122572	279995
F2	20	130444	295272
F3	20	128226	268693
F4	20	119439	291138
F5	20	117689	301193
F6	20	133197	307578
F7	20	136149	314565
F8	20	134067	325648
F9	20	143004	313856
F10	20	129896	291309
F11	20	143501	324860
F12	20	155635	341797
G1	20	83043.3	181669
G2	20	134603	288457
G3	20	82680	251804
G4	20
G5	20
G6	20
G7	20
G8	20
G9	20
G10	20
G11	20
G12	20
H1	20
H2	20
H3	20
H4	20
H5	20
H6	20
H7	20
H8	20
H9	20
H10	20
H11	20
H12	20
A1	21	260625	318000
A2	21	417578	395560
A3	21	634504	321177
A4	21	598217	328313
A5	21	247678	302270
A6	21	379524	289442
A7	21	504723	295013
A8	21	398693	291762
A9	21	403911	284302
A10	21	446220	317255
A11	21	329144	309090
A12	21	505075	331940
B1	21	275615	369430
B2	21	273243	306172
B3	21	667745	354515
B4	21	659590	353755
B5	21	314570	315695
B6	21	469368	372331
B7	21	495903	302264
B8	21	473727	285630
B9	21	351272	270861
B10	21	403047	290155
B11	21	283839	262837
B12	21	485325	335662
C1	21	157157	337362
C2	21	159125	340614
C3	21	194836	357729
C4	21	181614	351142
C5	21	181620	347165
C6	21	178680	332570
C7	21	168906	305979
C8	21	158249	292911
C9	21	135574	257877
C10	21	159712	284931
C11	21	193251	312455
C12	21	176869	309147
D1	21	180600	379363
D2	21	130689	275347
D3	21	169916	326852
D4	21	157355	305333
D5	21	151897	309910
D6	21	159639	313434
D7	21	175653	334444
D8	21	154923	332614
D9	21	166543	294431
D10	21	183027	316300
D11	21	174129	319636
D12	21	181790	331978
E1	21	124723	287653
E2	21	137766	334769
E3	21	145943	326827
E4	21	143162	319283
E5	21	131287	316586
E6	21	150476	349410
E7	21	139509	297088
E8	21	133338	307729
E9	21	143733	307575
E10	21	160189	341058
E11	21	177026	307332
E12	21	136082	286832
F1	21	123418	279759
F2	21	134202	294269
F3	21	137004	268500
F4	21	123392	290729
F5	21	122402	303937
F6	21	136211	307130
F7	21	137839	310705
F8	21	136698	325403
F9	21	147505	314019
F10	21	133088	291528
F11	21	145925	325968
F12	21	159699	341778
G1	21	82979.2	181183
[truncated: 10,391 more rows]

## Sheet: Amplification Data
Block Type	96alum
Chemistry	SYBR_GREEN
Experiment File Name	C:\Users\abi2\Desktop\20210621ADIPOQ-CRE AND ADIPOQ-CRE-PRDM16 Sham and CNV CHORO Vegfr and Vegfa n4-6.eds
Experiment Run End Time	2021-06-21 16:41:37 PM EDT
Instrument Type	sds7500
Passive Reference	ROX
Well	Cycle	Target Name	Rn	ΔRn
A1	1	Bact	0.456003	-0.00975486
A1	2	Bact	0.46371	-0.0036687
A1	3	Bact	0.466665	-0.00233406
A1	4	Bact	0.470026	-0.000594534
A1	5	Bact	0.475838	0.0035974
A1	6	Bact	0.477814	0.00395323
A1	7	Bact	0.481282	0.00580032
A1	8	Bact	0.480112	0.0030093
A1	9	Bact	0.474807	-0.00391569
A1	10	Bact	0.475194	-0.0051493
A1	11	Bact	0.475455	-0.00650859
A1	12	Bact	0.478711	-0.00487337
A1	13	Bact	0.481821	-0.00338374
A1	14	Bact	0.485906	-0.000919923
A1	15	Bact	0.492876	0.00442944
A1	16	Bact	0.496956	0.00688953
A1	17	Bact	0.502828	0.011141
A1	18	Bact	0.521994	0.0286857
A1	19	Bact	0.566865	0.0719362
A1	20	Bact	0.657475	0.160926
A1	21	Bact	0.819577	0.321407
A1	22	Bact	1.09963	0.599837
A1	23	Bact	1.54818	1.04677
A1	24	Bact	2.15296	1.64993
A1	25	Bact	2.71156	2.20691
A1	26	Bact	3.12048	2.61421
A1	27	Bact	3.437	2.92911
A1	28	Bact	3.66627	3.15675
A1	29	Bact	3.82333	3.3122
A1	30	Bact	3.92935	3.4166
A1	31	Bact	0.235562	-0.278814
A1	32	Bact	4.07271	3.55672
A1	33	Bact	4.14527	3.62765
A1	34	Bact	4.21374	3.6945
A1	35	Bact	4.26611	3.74525
A1	36	Bact	4.29995	3.77747
A1	37	Bact	4.2916	3.7675
A1	38	Bact	4.3124	3.78668
A1	39	Bact	4.34023	3.81289
A1	40	Bact	4.39421	3.86525
A2	1	Bact	0.47592	0.00553712
A2	2	Bact	0.474293	0.00262509
A2	3	Bact	0.473682	0.000729343
A2	4	Bact	0.473901	-0.000335988
A2	5	Bact	0.477425	0.00190283
A2	6	Bact	0.478248	0.00144091
A2	7	Bact	0.480962	0.00287024
A2	8	Bact	0.478555	-0.000821302
A2	9	Bact	0.478889	-0.00177178
A2	10	Bact	0.479358	-0.00258796
A2	11	Bact	0.479114	-0.00411713
A2	12	Bact	0.479879	-0.00463616
A2	13	Bact	0.485256	-0.000544141
A2	14	Bact	0.487855	0.000770183
A2	15	Bact	0.495471	0.00710095
A2	16	Bact	0.504782	0.0151277
A2	17	Bact	0.522928	0.0319885
A2	18	Bact	0.560575	0.068351
A2	19	Bact	0.639789	0.14628
A2	20	Bact	0.787769	0.292975
A2	21	Bact	1.05566	0.559584
A2	22	Bact	1.49284	0.995478
A2	23	Bact	2.12482	1.62617
A2	24	Bact	2.80559	2.30566
A2	25	Bact	3.29678	2.79556
A2	26	Bact	3.63402	3.13151
A2	27	Bact	3.89909	3.3953
A2	28	Bact	4.10239	3.59732
A2	29	Bact	4.23875	3.73239
A2	30	Bact	4.32934	3.8217
A2	31	Bact	0.229615	-0.279312
A2	32	Bact	4.45764	3.94743
A2	33	Bact	4.52443	4.01293
A2	34	Bact	4.57891	4.06613
A2	35	Bact	4.62523	4.11117
A2	36	Bact	4.63655	4.1212
A2	37	Bact	4.65181	4.13517
A2	38	Bact	4.65896	4.14104
A2	39	Bact	4.68914	4.16993
A2	40	Bact	4.73303	4.21254
A3	1	Bact	0.458572	0.00270041
A3	2	Bact	0.458624	0.00110246
A3	3	Bact	0.457535	-0.00163717
A3	4	Bact	0.459895	-0.000927411
A3	5	Bact	0.463447	0.000973752
A3	6	Bact	0.466516	0.0023923
A3	7	Bact	0.469444	0.00366979
A3	8	Bact	0.468168	0.00074363
A3	9	Bact	0.467083	-0.00199158
A3	10	Bact	0.46817	-0.00255534
A3	11	Bact	0.467755	-0.00462093
A3	12	Bact	0.473346	-0.000680389
A3	13	Bact	0.48031	0.00463335
A3	14	Bact	0.489592	0.0122651
A3	15	Bact	0.508282	0.0293045
A3	16	Bact	0.544294	0.0636661
A3	17	Bact	0.606929	0.12465
A3	18	Bact	0.734269	0.25034
A3	19	Bact	0.96916	0.483581
A3	20	Bact	1.37284	0.885613
A3	21	Bact	1.97556	1.48668
A3	22	Bact	2.69848	2.20795
A3	23	Bact	3.22455	2.73237
A3	24	Bact	3.59741	3.10358
A3	25	Bact	3.86518	3.3697
A3	26	Bact	4.07907	3.58194
A3	27	Bact	4.22366	3.72488
A3	28	Bact	4.3509	3.85047
A3	29	Bact	4.42529	3.92321
A3	30	Bact	4.48037	3.97664
A3	31	Bact	0.214367	-0.291018
A3	32	Bact	4.56249	4.05545
A3	33	Bact	4.62707	4.11839
A3	34	Bact	4.65936	4.14902
A3	35	Bact	4.69095	4.17896
A3	36	Bact	4.68922	4.17558
A3	37	Bact	4.70898	4.19369
A3	38	Bact	4.69348	4.17654
A3	39	Bact	4.73933	4.22074
A3	40	Bact	4.74605	4.22581
A4	1	Bact	0.483829	0.00690031
A4	2	Bact	0.477855	5.49614e-05
A4	3	Bact	0.479205	0.000533173
A4	4	Bact	0.478702	-0.000840562
A4	5	Bact	0.480408	-6.27176e-06
A4	6	Bact	0.483117	0.00183233
A4	7	Bact	0.484543	0.00238671
A4	8	Bact	0.482158	-0.000869903
A4	9	Bact	0.482058	-0.00184116
A4	10	Bact	0.481825	-0.00294518
A4	11	Bact	0.483709	-0.00193214
A4	12	Bact	0.486063	-0.00044911
A4	13	Bact	0.491516	0.00413211
A4	14	Bact	0.499599	0.0113439
A4	15	Bact	0.517047	0.0279209
A4	16	Bact	0.54298	0.052983
A4	17	Bact	0.599447	0.108578
A4	18	Bact	0.705278	0.213538
A4	19	Bact	0.909903	0.417292
A4	20	Bact	1.26515	0.771663
A4	21	Bact	1.82209	1.32774
A4	22	Bact	2.54675	2.05153
A4	23	Bact	3.17965	2.68355
A4	24	Bact	3.60539	3.10842
A4	25	Bact	3.90382	3.40598
A4	26	Bact	4.13303	3.63432
A4	27	Bact	4.30042	3.80084
A4	28	Bact	4.42189	3.92144
A4	29	Bact	4.512	4.01067
A4	30	Bact	4.57969	4.0775
A4	31	Bact	0.246476	-0.25659
A4	32	Bact	4.67616	4.17223
A4	33	Bact	4.72427	4.21946
A4	34	Bact	4.75441	4.24873
A4	35	Bact	4.79076	4.28421
A4	36	Bact	4.79511	4.28768
A4	37	Bact	4.80427	4.29598
A4	38	Bact	4.8178	4.30863
A4	39	Bact	4.84052	4.33048
A4	40	Bact	4.84481	4.3339
A5	1	Bact	0.437566	0.00629844
A5	2	Bact	0.435401	0.00280128
A5	3	Bact	0.434864	0.000932082
A5	4	Bact	0.43401	-0.00125299
A5	5	Bact	0.436765	0.000169441
A5	6	Bact	0.440942	0.00301512
A5	7	Bact	0.441525	0.00226654
A5	8	Bact	0.439669	-0.000921742
A5	9	Bact	0.439993	-0.00192924
A5	10	Bact	0.440896	-0.00235878
A5	11	Bact	0.44251	-0.0020759
A5	12	Bact	0.443455	-0.002463
A5	13	Bact	0.44742	0.000170661
A5	14	Bact	0.44939	0.000807984
A5	15	Bact	0.453553	0.00363983
A5	16	Bact	0.459804	0.00855912
A5	17	Bact	0.471027	0.01845
A5	18	Bact	0.496173	0.0422639
A5	19	Bact	0.547024	0.0917829
A5	20	Bact	0.640958	0.184385
A5	21	Bact	0.819396	0.361491
A5	22	Bact	1.12434	0.665104
A5	23	Bact	1.62237	1.1618
A5	24	Bact	2.30431	1.84241
A5	25	Bact	2.95466	2.49143
A5	26	Bact	3.38771	2.92315
A5	27	Bact	3.70789	3.242
A5	28	Bact	3.93865	3.47142
A5	29	Bact	4.09103	3.62247
A5	30	Bact	4.21329	3.74339
A5	31	Bact	0.216586	-0.254637
A5	32	Bact	4.376	3.90345
A5	33	Bact	4.4381	3.96422
A5	34	Bact	4.48297	4.00776
A5	35	Bact	4.52467	4.04812
A5	36	Bact	4.56213	4.08424
A5	37	Bact	4.56716	4.08794
A5	38	Bact	4.57759	4.09704
A5	39	Bact	4.62327	4.14139
A5	40	Bact	4.63264	4.14943
A6	1	Bact	0.456603	0.00771768
A6	2	Bact	0.453709	0.00395512
A6	3	Bact	0.452422	0.00179966
A6	4	Bact	0.451103	-0.00038775
A6	5	Bact	0.454018	0.00165877
A6	6	Bact	0.453714	0.000487077
A6	7	Bact	0.454296	0.000200607
A6	8	Bact	0.455003	3.95751e-05
A6	9	Bact	0.453914	-0.00191848
A6	10	Bact	0.453165	-0.00353505
A6	11	Bact	0.454265	-0.00330356
A6	12	Bact	0.456735	-0.00170235
A6	13	Bact	0.459967	0.000662006
A6	14	Bact	0.466173	0.0059995
A6	15	Bact	0.475771	0.0147292
A6	16	Bact	0.490791	0.0288805
A6	17	Bact	0.522434	0.0596556
A6	18	Bact	0.584335	0.120688
A6	19	Bact	0.704607	0.240092
A6	20	Bact	0.928573	0.463189
A6	21	Bact	1.31123	0.844975
A6	22	Bact	1.8968	1.42968
A6	23	Bact	2.61099	2.14301
A6	24	Bact	3.18392	2.71506
A6	25	Bact	3.57767	3.10795
A6	26	Bact	3.86958	3.39898
A6	27	Bact	4.09257	3.6211
A6	28	Bact	4.23607	3.76374
A6	29	Bact	4.3612	3.888
A6	30	Bact	4.4266	3.95253
A6	31	Bact	0.236489	-0.238446
A6	32	Bact	4.55264	4.07684
A6	33	Bact	4.59806	4.12139
A6	34	Bact	4.64176	4.16422
A6	35	Bact	4.67685	4.19845
A6	36	Bact	4.70061	4.22134
A6	37	Bact	4.70821	4.22806
A6	38	Bact	4.72142	4.24041
A6	39	Bact	4.73074	4.24885
A6	40	Bact	4.76243	4.27968
A7	1	Bact	0.475339	0.00366495
A7	2	Bact	0.47433	0.00184264
A7	3	Bact	0.473901	0.000600253
A7	4	Bact	0.473942	-0.000172302
A7	5	Bact	0.476822	0.00189369
A7	6	Bact	0.476849	0.00110746
A7	7	Bact	0.476546	-9.66923e-06
A7	8	Bact	0.476689	-0.000679466
A7	9	Bact	0.476127	-0.00205549
A7	10	Bact	0.475476	-0.00351976
A7	11	Bact	0.477302	-0.00250751
A7	12	Bact	0.480521	-0.000102004
A7	13	Bact	0.486881	0.00544479
A7	14	Bact	0.49469	0.0124399
A7	15	Bact	0.509326	0.0262624
A7	16	Bact	0.534407	0.0505299
A7	17	Bact	0.584706	0.100016
A7	18	Bact	0.683772	0.198268
A7	19	Bact	0.869712	0.383395
A7	20	Bact	1.19487	0.707735
A7	21	Bact	1.71085	1.22291
A7	22	Bact	2.39623	1.90747
A7	23	Bact	2.99436	2.50479
A7	24	Bact	3.39365	2.90327
A7	25	Bact	3.69774	3.20654
A7	26	Bact	3.91129	3.41928
A7	27	Bact	4.07858	3.58575
A7	28	Bact	4.20118	3.70754
A7	29	Bact	4.29087	3.79641
A7	30	Bact	4.35699	3.86172
A7	31	Bact	0.245633	-0.250447
A7	32	Bact	4.44237	3.94547
A7	33	Bact	4.49111	3.9934
A7	34	Bact	4.53361	4.03509
A7	35	Bact	4.55307	4.05374
A7	36	Bact	4.57314	4.07299
A7	37	Bact	4.57803	4.07707
A7	38	Bact	4.60113	4.09936
A7	39	Bact	4.61293	4.11034
A7	40	Bact	4.62743	4.12403
A8	1	Bact	0.455109	0.00683881
A8	2	Bact	0.45276	0.00371784
A8	3	Bact	0.450773	0.000958817
A8	4	Bact	0.451557	0.000971263
A8	5	Bact	0.452142	0.000784986
A8	6	Bact	0.452509	0.000380587
A8	7	Bact	0.453291	0.000390261
A8	8	Bact	0.453398	-0.000274551
A8	9	Bact	0.451477	-0.00296655
A8	10	Bact	0.454303	-0.00091288
A8	11	Bact	0.452875	-0.0031126
A8	12	Bact	0.454777	-0.00198179
A8	13	Bact	0.457862	0.000331928
A8	14	Bact	0.463733	0.00543053
A8	15	Bact	0.47317	0.0140959
A8	16	Bact	0.491133	0.0312873
A8	17	Bact	0.523754	0.0631364
A8	18	Bact	0.594342	0.132953
A8	19	Bact	0.722953	0.260792
A8	20	Bact	0.961083	0.498151
A8	21	Bact	1.3665	0.9028
A8	22	Bact	1.96723	1.50276
A8	23	Bact	2.67513	2.20988
A8	24	Bact	3.20106	2.73504
A8	25	Bact	3.5772	3.11041
A8	26	Bact	3.84436	3.3768
A8	27	Bact	4.04128	3.57295
A8	28	Bact	4.18889	3.71978
A8	29	Bact	4.28531	3.81544
A8	30	Bact	4.38137	3.91072
A8	31	Bact	0.238119	-0.233301
A8	32	Bact	4.48666	4.01447
A8	33	Bact	4.54375	4.07079
A8	34	Bact	4.57611	4.10237
A8	35	Bact	4.60976	4.13525
A8	36	Bact	4.62631	4.15103
A8	37	Bact	4.64016	4.16411
A8	38	Bact	4.64971	4.17289
A8	39	Bact	4.67582	4.19822
A8	40	Bact	4.68382	4.20546
A9	1	Bact	0.484594	0.000210497
A9	2	Bact	0.485525	-1.47045e-05
A9	3	Bact	0.484038	-0.00265786
A9	4	Bact	0.488081	0.00022878
A9	5	Bact	0.490808	0.00179976
A9	6	Bact	0.492101	0.00193589
A9	7	Bact	0.492845	0.00152385
A9	8	Bact	0.493707	0.0012293
A9	9	Bact	0.492385	-0.0012491
A9	10	Bact	0.491431	-0.00335927
A9	11	Bact	0.494256	-0.00169086
A9	12	Bact	0.496839	-0.000263437
A9	13	Bact	0.500762	0.00250295
A9	14	Bact	0.502551	0.00313561
A9	15	Bact	0.512748	0.0121763
A9	16	Bact	0.531148	0.0294204
A9	17	Bact	0.565336	0.0624515
A9	18	Bact	0.634193	0.130152
A9	19	Bact	0.765845	0.260648
A9	20	Bact	1.00781	0.501452
A9	21	Bact	1.42071	0.913202
A9	22	Bact	2.03556	1.5269
A9	23	Bact	2.75132	2.2415
A9	24	Bact	3.28204	2.77106
A9	25	Bact	3.65694	3.14481
A9	26	Bact	3.92852	3.41522
A9	27	Bact	4.13424	3.61979
A9	28	Bact	4.27268	3.75707
A9	29	Bact	4.38577	3.86901
A9	30	Bact	4.46535	3.94743
A9	31	Bact	0.235428	-0.283645
A9	32	Bact	4.59276	4.07253
A9	33	Bact	4.6362	4.11482
A9	34	Bact	4.6725	4.14996
A9	35	Bact	4.7032	4.1795
A9	36	Bact	4.72374	4.19888
A9	37	Bact	4.73827	4.21226
A9	38	Bact	4.75196	4.2248
A9	39	Bact	4.7623	4.23398
A9	40	Bact	4.77714	4.24766
A10	1	Bact	0.492645	0.0128214
A10	2	Bact	0.481336	0.00108456
A10	3	Bact	0.48008	-0.000599937
A10	4	Bact	0.481293	0.000185197
A10	5	Bact	0.481931	0.000394907
A10	6	Bact	0.482421	0.000456559
A10	7	Bact	0.484138	0.00174568
A10	8	Bact	0.482619	-0.00020206
A10	9	Bact	0.481927	-0.00132189
A10	10	Bact	0.482377	-0.00130038
A10	11	Bact	0.483025	-0.00108027
A10	12	Bact	0.484397	-0.000137096
A10	13	Bact	0.486822	0.00185929
A10	14	Bact	0.491513	0.00612236
A10	15	Bact	0.502317	0.0164979
A10	16	Bact	0.519055	0.0328084
A10	17	Bact	0.55438	0.0677047
A10	18	Bact	0.623794	0.136691
A10	19	Bact	0.753237	0.265706
A10	20	Bact	0.996651	0.508691
A10	21	Bact	1.4065	0.918114
A10	22	Bact	2.01683	1.52801
A10	23	Bact	2.72484	2.23559
A10	24	Bact	3.26374	2.77406
A10	25	Bact	3.61383	3.12373
A10	26	Bact	3.89672	3.40619
A10	27	Bact	4.10546	3.61451
A10	28	Bact	4.26523	3.77385
A10	29	Bact	4.36684	3.87503
A10	30	Bact	4.45137	3.95913
A10	31	Bact	0.245129	-0.247541
A10	32	Bact	4.57902	4.08592
A10	33	Bact	4.62274	4.12921
A10	34	Bact	4.67163	4.17768
A10	35	Bact	4.70205	4.20767
A10	36	Bact	4.7287	4.23388
A10	37	Bact	4.74926	4.25402
A10	38	Bact	4.74772	4.25205
A10	39	Bact	4.78245	4.28635
A10	40	Bact	4.79904	4.30252
A11	1	Bact	0.527102	0.00450982
A11	2	Bact	0.5269	0.00331839
A11	3	Bact	0.527549	0.00297715
A11	4	Bact	0.524311	-0.00125102
A11	5	Bact	0.527325	0.000772208
A11	6	Bact	0.527947	0.000404153
A11	7	Bact	0.528985	0.00045202
A11	8	Bact	0.528604	-0.000918823
A11	9	Bact	0.52832	-0.00219269
A11	10	Bact	0.529629	-0.0018735
A11	11	Bact	0.529774	-0.00271875
A11	12	Bact	0.533032	-0.000450849
A11	13	Bact	0.533916	-0.000557418
A11	14	Bact	0.540821	0.00535751
A11	15	Bact	0.541913	0.00546004
A11	16	Bact	0.553264	0.0158205
A11	17	Bact	0.571082	0.0326485
A11	18	Bact	0.607804	0.0683805
A11	19	Bact	0.679799	0.139386
A11	20	Bact	0.817981	0.276577
A11	21	Bact	1.06488	0.522488
A11	22	Bact	1.4817	0.93832
A11	23	Bact	2.09248	1.54811
A11	24	Bact	2.77791	2.23254
A11	25	Bact	3.25583	2.70948
A11	26	Bact	3.60437	3.05703
A11	27	Bact	3.87323	3.32489
A11	28	Bact	4.06423	3.5149
A11	29	Bact	4.20761	3.6573
A11	30	Bact	4.32455	3.77325
A11	31	Bact	0.275512	-0.276782
A11	32	Bact	4.48067	3.92739
A11	33	Bact	4.53988	3.98561
A11	34	Bact	4.58727	4.032
A11	35	Bact	4.63701	4.08076
A11	36	Bact	4.66286	4.10561
A11	37	Bact	4.68148	4.12324
A11	38	Bact	4.68889	4.12967
A11	39	Bact	4.71422	4.15401
A11	40	Bact	4.72238	4.16118
A12	1	Bact	0.547951	0.00360807
A12	2	Bact	0.546094	0.000851621
A12	3	Bact	0.548885	0.00274361
A12	4	Bact	0.549535	0.00249455
A12	5	Bact	0.549143	0.0012036
A12	6	Bact	0.54613	-0.00270847
A12	7	Bact	0.547974	-0.00176443
A12	8	Bact	0.552318	0.00168104
A12	9	Bact	0.548425	-0.00311115
A12	10	Bact	0.547627	-0.00480867
A12	11	Bact	0.552016	-0.00131844
A12	12	Bact	0.552315	-0.00191923
A12	13	Bact	0.555692	0.000559155
A12	14	Bact	0.562981	0.00694844
A12	15	Bact	0.571987	0.0150553
A12	16	Bact	0.590635	0.0328047
A12	17	Bact	0.626832	0.0681025
A12	18	Bact	0.70253	0.142901
A12	19	Bact	0.843519	0.282991
A12	20	Bact	1.09475	0.533325
A12	21	Bact	1.52159	0.959259
A12	22	Bact	2.13632	1.57309
A12	23	Bact	2.82474	2.26062
A12	24	Bact	3.33728	2.77225
A12	25	Bact	3.67948	3.11355
A12	26	Bact	3.95465	3.38783
A12	27	Bact	4.14191	3.57419
A12	28	Bact	4.30926	3.74064
A12	29	Bact	4.38249	3.81297
A12	30	Bact	4.48585	3.91543
A12	31	Bact	0.276819	-0.294499
A12	32	Bact	4.60813	4.03591
A12	33	Bact	4.67061	4.09749
A12	34	Bact	4.70107	4.12706
A12	35	Bact	4.73374	4.15882
A12	36	Bact	4.76438	4.18856
A12	37	Bact	4.77297	4.19625
A12	38	Bact	4.80988	4.23227
A12	39	Bact	4.79965	4.22114
A12	40	Bact	4.84848	4.26907
B1	1	Bact	0.480213	0.0178063
B1	2	Bact	0.467179	0.0038743
B1	3	Bact	0.463923	-0.000280797
B1	4	Bact	0.462296	-0.00280594
B1	5	Bact	0.469145	0.0031449
B1	6	Bact	0.469878	0.00298036
B1	7	Bact	0.472819	0.00502313
B1	8	Bact	0.468955	0.000260757
B1	9	Bact	0.467172	-0.00242055
B1	10	Bact	0.46839	-0.00210044
B1	11	Bact	0.466221	-0.00516734
B1	12	Bact	0.468849	-0.00343767
B1	13	Bact	0.470624	-0.00256079
B1	14	Bact	0.474289	0.000205493
B1	15	Bact	0.477017	0.00203527
B1	16	Bact	0.481003	0.00512363
B1	17	Bact	0.48851	0.0117324
B1	18	Bact	0.50308	0.0254041
B1	19	Bact	0.542382	0.063808
B1	20	Bact	0.615169	0.135696
B1	21	Bact	0.746055	0.265684
B1	22	Bact	0.987883	0.506614
B1	23	Bact	1.39101	0.908843
B1	24	Bact	1.97965	1.49658
B1	25	Bact	2.63539	2.15143
B1	26	Bact	3.10701	2.62215
B1	27	Bact	3.45734	2.97158
B1	28	Bact	3.73447	3.24781
B1	29	Bact	3.91806	3.4305
B1	30	Bact	4.03402	3.54556
B1	31	Bact	0.22315	-0.266202
B1	32	Bact	4.20185	3.7116
B1	33	Bact	4.30595	3.8148
B1	34	Bact	4.35311	3.86106
B1	35	Bact	4.41984	3.9269
B1	36	Bact	4.44283	3.94898
B1	37	Bact	4.47266	3.97792
B1	38	Bact	4.48363	3.98799
B1	39	Bact	4.52155	4.02501
B1	40	Bact	4.55266	4.05522
B2	1	Bact	0.35121	0.011777
B2	2	Bact	0.34432	0.00339741
B2	3	Bact	0.342741	0.000329843
B2	4	Bact	0.342877	-0.00102227
B2	5	Bact	0.348305	0.00291684
B2	6	Bact	0.347454	0.000577108
B2	7	Bact	0.348473	0.000106697
B2	8	Bact	0.350279	0.000424676
B2	9	Bact	0.351044	-0.000299323
B2	10	Bact	0.351444	-0.00138834
B2	11	Bact	0.351438	-0.00288285
B2	12	Bact	0.352307	-0.00350278
B2	13	Bact	0.356798	-0.000500147
B2	14	Bact	0.359663	0.000875844
B2	15	Bact	0.364641	0.0043647
B2	16	Bact	0.374355	0.0125906
B2	17	Bact	0.391947	0.0286932
B2	18	Bact	0.429293	0.0645509
B2	19	Bact	0.503899	0.137668
B2	20	Bact	0.643235	0.275515
B2	21	Bact	0.892449	0.52324
B2	22	Bact	1.3122	0.941504
B2	23	Bact	1.91974	1.54756
B2	24	Bact	2.58613	2.21246
B2	25	Bact	3.04016	2.665
B2	26	Bact	3.40044	3.02378
B2	27	Bact	3.66078	3.28264
B2	28	Bact	3.85686	3.47723
B2	29	Bact	3.97196	3.59084
B2	30	Bact	4.08935	3.70674
B2	31	Bact	0.107297	-0.276799
B2	32	Bact	4.22116	3.83558
B2	33	Bact	4.28563	3.89856
B2	34	Bact	4.33715	3.94859
B2	35	Bact	4.37699	3.98694
B2	36	Bact	4.39812	4.00658
B2	37	Bact	4.41567	4.02264
B2	38	Bact	4.42537	4.03085
B2	39	Bact	4.45738	4.06137
B2	40	Bact	4.49561	4.09812
B3	1	Bact	0.450371	0.0106914
B3	2	Bact	0.443879	0.00213475
B3	3	Bact	0.444542	0.000732765
B3	4	Bact	0.443723	-0.00215087
B3	5	Bact	0.44676	-0.00117871
B3	6	Bact	0.452237	0.00223369
B3	7	Bact	0.454656	0.00258805
B3	8	Bact	0.45491	0.000777239
B3	9	Bact	0.454588	-0.00160932
B3	10	Bact	0.457596	-0.000666131
B3	11	Bact	0.458377	-0.00194923
B3	12	Bact	0.461135	-0.00125632
B3	13	Bact	0.466935	0.00247884
B3	14	Bact	0.476481	0.00996057
B3	15	Bact	0.495421	0.0268354
B3	16	Bact	0.526404	0.0557542
B3	17	Bact	0.585346	0.112631
B3	18	Bact	0.703612	0.228833
B3	19	Bact	0.918306	0.441462
B3	20	Bact	1.29863	0.819721
B3	21	Bact	1.88354	1.40257
B3	22	Bact	2.61584	2.1328
B3	23	Bact	3.20969	2.72459
B3	24	Bact	3.62603	3.13886
B3	25	Bact	3.90759	3.41835
B3	26	Bact	4.13071	3.63941
B3	27	Bact	4.29411	3.80075
B3	28	Bact	4.41822	3.9228
B3	29	Bact	4.50375	4.00626
B3	30	Bact	4.57572	4.07617
B3	31	Bact	0.209529	-0.292091
B3	32	Bact	4.66767	4.16398
B3	33	Bact	4.72654	4.22079
B3	34	Bact	4.75501	4.24719
B3	35	Bact	4.77927	4.26939
B3	36	Bact	4.78371	4.27177
B3	37	Bact	4.8242	4.31019
B3	38	Bact	4.8221	4.30603
B3	39	Bact	4.8474	4.32926
B3	40	Bact	4.87355	4.35335
B4	1	Bact	0.473082	0.00605751
B4	2	Bact	0.471001	0.00268258
B4	3	Bact	0.471563	0.0019509
B4	4	Bact	0.470421	-0.00048454
B4	5	Bact	0.473023	0.000824678
B4	6	Bact	0.474836	0.00134407
B4	7	Bact	0.474438	-0.000347803
B4	8	Bact	0.474562	-0.00151701
B4	9	Bact	0.474889	-0.00248388
B4	10	Bact	0.476365	-0.00230116
B4	11	Bact	0.47741	-0.00254962
B4	12	Bact	0.481709	0.000455973
B4	13	Bact	0.487655	0.00510838
B4	14	Bact	0.495886	0.0120459
B4	15	Bact	0.510681	0.0255474
B4	16	Bact	0.543148	0.0567205
B4	17	Bact	0.60117	0.113449
B4	18	Bact	0.712184	0.223169
B4	19	Bact	0.9222	0.431892
B4	20	Bact	1.28817	0.796573
B4	21	Bact	1.86454	1.37164
B4	22	Bact	2.60773	2.11354
B4	23	Bact	3.24675	2.75127
B4	24	Bact	3.66706	3.17028
B4	25	Bact	3.98309	3.48503
B4	26	Bact	4.21533	3.71597
B4	27	Bact	4.39736	3.89671
B4	28	Bact	4.5168	4.01485
B4	29	Bact	4.59814	4.09489
B4	30	Bact	4.67287	4.16833
B4	31	Bact	0.241066	-0.264764
B4	32	Bact	4.77412	4.267
B4	33	Bact	4.82239	4.31397
B4	34	Bact	4.84705	4.33734
B4	35	Bact	4.88358	4.37258
B4	36	Bact	4.89571	4.38341
B4	37	Bact	4.90439	4.3908
B4	38	Bact	4.91181	4.39692
B4	39	Bact	4.94363	4.42745
B4	40	Bact	4.95115	4.43368
B5	1	Bact	0.479793	0.00863842
B5	2	Bact	0.475615	0.00325187
B5	3	Bact	0.474595	0.00102284
B5	4	Bact	0.475647	0.000865284
B5	5	Bact	0.476998	0.00100784
B5	6	Bact	0.477507	0.000307314
B5	7	Bact	0.479221	0.000811817
B5	8	Bact	0.479201	-0.000416655
B5	9	Bact	0.479308	-0.00151859
B5	10	Bact	0.47934	-0.00269598
B5	11	Bact	0.480755	-0.00249009
B5	12	Bact	0.483307	-0.00114674
B5	13	Bact	0.484482	-0.00118154
B5	14	Bact	0.487013	0.000140734
B5	15	Bact	0.493375	0.00529377
B5	16	Bact	0.500439	0.0111486
B5	17	Bact	0.517998	0.0274983
B5	18	Bact	0.552967	0.0612582
B5	19	Bact	0.62513	0.132212
B5	20	Bact	0.755036	0.260909
B5	21	Bact	0.996437	0.501101
B5	22	Bact	1.40593	0.909383
B5	23	Bact	2.0305	1.53275
B5	24	Bact	2.7664	2.26744
B5	25	Bact	3.32864	2.82846
B5	26	Bact	3.71515	3.21377
B5	27	Bact	3.99283	3.49024
B5	28	Bact	4.20067	3.69687
B5	29	Bact	4.34126	3.83625
B5	30	Bact	4.44044	3.93422
B5	31	Bact	0.281334	-0.226093
B5	32	Bact	4.59009	4.08145
B5	33	Bact	4.64863	4.13879
B5	34	Bact	4.68833	4.17728
B5	35	Bact	4.7283	4.21604
B5	36	Bact	4.75042	4.23695
B5	37	Bact	4.76652	4.25184
B5	38	Bact	4.78883	4.27293
B5	39	Bact	4.80374	4.28664
B5	40	Bact	4.82302	4.30471
B6	1	Bact	0.485106	0.00965579
B6	2	Bact	0.48238	0.00615034
B6	3	Bact	0.479143	0.00213349
B6	4	Bact	0.47853	0.000741919
B6	5	Bact	0.479153	0.00058515
B6	6	Bact	0.479655	0.000307474
B6	7	Bact	0.479908	-0.000218635
B6	8	Bact	0.479299	-0.00160815
B6	9	Bact	0.479309	-0.00237676
B6	10	Bact	0.480622	-0.00184411
B6	11	Bact	0.480469	-0.00277666
B6	12	Bact	0.48294	-0.001085
B6	13	Bact	0.48713	0.00232584
B6	14	Bact	0.489399	0.00381544
B6	15	Bact	0.497223	0.0108598
B6	16	Bact	0.512584	0.0254408
B6	17	Bact	0.54031	0.0523878
B6	18	Bact	0.596591	0.10789
B6	19	Bact	0.70518	0.215699
B6	20	Bact	0.907937	0.417676
B6	21	Bact	1.26062	0.769581
B6	22	Bact	1.82001	1.32819
B6	23	Bact	2.54568	2.05308
B6	24	Bact	3.19843	2.70505
B6	25	Bact	3.61747	3.12331
B6	26	Bact	3.94274	3.4478
B6	27	Bact	4.17097	3.67525
B6	28	Bact	4.32577	3.82927
B6	29	Bact	4.4484	3.95112
B6	30	Bact	4.54422	4.04616
B6	31	Bact	0.259258	-0.239577
B6	32	Bact	4.67843	4.17881
B6	33	Bact	4.73004	4.22964
B6	34	Bact	4.75338	4.25221
B6	35	Bact	4.79928	4.29733
B6	36	Bact	4.82243	4.31969
B6	37	Bact	4.83247	4.32896
B6	38	Bact	4.85234	4.34805
B6	39	Bact	4.87374	4.36867
B6	40	Bact	4.89381	4.38796
B7	1	Bact	0.47963	0.00519568
B7	2	Bact	0.477172	0.00166365
B7	3	Bact	0.476735	0.000152156
B7	4	Bact	0.4792	0.00154293
B7	5	Bact	0.477842	-0.000888564
B7	6	Bact	0.480325	0.00052039
B7	7	Bact	0.48156	0.000681132
B7	8	Bact	0.480942	-0.00101073
B7	9	Bact	0.482812	-0.000214867
B7	10	Bact	0.482545	-0.00155589
B7	11	Bact	0.482774	-0.00240098
B7	12	Bact	0.485603	-0.000646199
B7	13	Bact	0.491144	0.00382062
B7	14	Bact	0.496837	0.00844003
B7	15	Bact	0.509875	0.0204032
B7	16	Bact	0.533923	0.0433777
B7	17	Bact	0.579965	0.0883456
B7	18	Bact	0.669537	0.176843
B7	19	Bact	0.842522	0.348755
B7	20	Bact	1.14509	0.650249
B7	21	Bact	1.64063	1.14471
B7	22	Bact	2.34371	1.84672
B7	23	Bact	3.04161	2.54354
B7	24	Bact	3.52206	3.02292
B7	25	Bact	3.85916	3.35895
B7	26	Bact	4.11576	3.61448
B7	27	Bact	4.28888	3.78652
B7	28	Bact	4.42831	3.92487
B7	29	Bact	4.52818	4.02368
B7	30	Bact	4.59646	4.09087
B7	31	Bact	0.265927	-0.240729
B7	32	Bact	4.71544	4.20771
B7	33	Bact	4.76036	4.25155
B7	34	Bact	4.80643	4.29655
B7	35	Bact	4.83136	4.32041
B7	36	Bact	4.84404	4.33201
B7	37	Bact	4.85605	4.34295
B7	38	Bact	4.87424	4.36006
B7	39	Bact	4.89639	4.38114
B7	40	Bact	4.90966	4.39334
B8	1	Bact	0.466462	0.0102223
B8	2	Bact	0.458585	0.00110679
B8	3	Bact	0.458605	-0.000111764
B8	4	Bact	0.459858	-9.7964e-05
B8	5	Bact	0.461301	0.000106809
B8	6	Bact	0.464133	0.00169936
B8	7	Bact	0.464368	0.000695379
B8	8	Bact	0.464666	-0.000244913
B8	9	Bact	0.464709	-0.001441
B8	10	Bact	0.464948	-0.00244033
B8	11	Bact	0.468051	-0.000575773
B8	12	Bact	0.470404	0.00053815
B8	13	Bact	0.472977	0.00187204
B8	14	Bact	0.479819	0.00747575
B8	15	Bact	0.496163	0.0225807
B8	16	Bact	0.519405	0.0445837
B8	17	Bact	0.568372	0.092312
B8	18	Bact	0.663994	0.186695
B8	19	Bact	0.840618	0.362081
B8	20	Bact	1.15335	0.673575
B8	21	Bact	1.65854	1.17752
B8	22	Bact	2.34405	1.86179
B8	23	Bact	2.98838	2.50489
B8	24	Bact	3.4255	2.94077
B8	25	Bact	3.74577	3.2598
B8	26	Bact	3.97588	3.48867
B8	27	Bact	4.15071	3.66227
B8	28	Bact	4.2788	3.78912
B8	29	Bact	4.36587	3.87495
B8	30	Bact	4.43054	3.93837
B8	31	Bact	0.256981	-0.236422
B8	32	Bact	4.54755	4.05291
B8	33	Bact	4.60041	4.10453
B8	34	Bact	4.63002	4.1329
B8	35	Bact	4.65601	4.15765
B8	36	Bact	4.67395	4.17435
B8	37	Bact	4.67457	4.17373
B8	38	Bact	4.68438	4.1823
B8	39	Bact	4.71472	4.2114
B8	40	Bact	4.71489	4.21034
B9	1	Bact	0.496245	0.0161509
B9	2	Bact	0.487435	0.00661974
B9	3	Bact	0.482932	0.00139455
B9	4	Bact	0.484154	0.00189462
B9	5	Bact	0.483141	0.000158826
B9	6	Bact	0.48365	-5.37378e-05
B9	7	Bact	0.48434	-8.59077e-05
B9	8	Bact	0.483432	-0.00171587
B9	9	Bact	0.484196	-0.00167449
B9	10	Bact	0.484364	-0.00222862
B9	11	Bact	0.484951	-0.00236313
B9	12	Bact	0.487526	-0.000510538
B9	13	Bact	0.489767	0.00100823
B9	14	Bact	0.493657	0.00417606
B9	15	Bact	0.501405	0.0112029
B9	16	Bact	0.515765	0.0248402
B9	17	Bact	0.54744	0.0557932
B9	18	Bact	0.606076	0.113708
B9	19	Bact	0.720207	0.227116
B9	20	Bact	0.931957	0.438144
B9	21	Bact	1.29687	0.802339
B9	22	Bact	1.85057	1.35531
B9	23	Bact	2.54182	2.04584
B9	24	Bact	3.09961	2.60291
B9	25	Bact	3.46778	2.97036
B9	26	Bact	3.7582	3.26006
B9	27	Bact	3.95464	3.45578
B9	28	Bact	4.10091	3.60132
B9	29	Bact	4.21613	3.71581
B9	30	Bact	4.30413	3.8031
B9	31	Bact	0.262967	-0.238788
B9	32	Bact	4.43831	3.93583
B9	33	Bact	4.47868	3.97548
B9	34	Bact	4.5094	4.00548
B9	35	Bact	4.54476	4.04012
B9	36	Bact	4.5692	4.06383
B9	37	Bact	4.58668	4.08059
B9	38	Bact	4.60254	4.09573
B9	39	Bact	4.62999	4.12246
B9	40	Bact	4.63071	4.12246
B10	1	Bact	0.478932	0.0139045
B10	2	Bact	0.472511	0.00668207
B10	3	Bact	0.469521	0.00289072
B10	4	Bact	0.468636	0.00120458
B10	5	Bact	0.469185	0.000953279
B10	6	Bact	0.469563	0.000530134
B10	7	Bact	0.468797	-0.00103718
B10	8	Bact	0.469386	-0.00124977
B10	9	Bact	0.46775	-0.00368681
B10	10	Bact	0.468193	-0.00404418
B10	11	Bact	0.470925	-0.0021133
B10	12	Bact	0.472194	-0.00164592
B10	13	Bact	0.476978	0.00233711
B10	14	Bact	0.481303	0.00586135
B10	15	Bact	0.489494	0.0132508
B10	16	Bact	0.506315	0.0292713
B10	17	Bact	0.543618	0.0657733
B10	18	Bact	0.612147	0.133501
B10	19	Bact	0.743735	0.264288
B10	20	Bact	0.983745	0.503497
B10	21	Bact	1.38908	0.908027
B10	22	Bact	1.98276	1.50091
B10	23	Bact	2.67132	2.18867
B10	24	Bact	3.16979	2.68634
B10	25	Bact	3.52084	3.03658
B10	26	Bact	3.79668	3.31162
B10	27	Bact	3.98399	3.49813
B10	28	Bact	4.15007	3.66341
B10	29	Bact	4.23762	3.75017
B10	30	Bact	4.31454	3.82628
B10	31	Bact	0.237082	-0.251978
B10	32	Bact	4.43859	3.94872
B10	33	Bact	4.50605	4.01539
B10	34	Bact	4.52601	4.03454
B10	35	Bact	4.56631	4.07405
B10	36	Bact	4.58628	4.09322
B10	37	Bact	4.59567	4.1018
B10	38	Bact	4.61431	4.11964
B10	39	Bact	4.63469	4.13922
B10	40	Bact	4.63994	4.14367
B11	1	Bact	0.522097	0.00992246
B11	2	Bact	0.517104	0.00445874
B11	3	Bact	0.514693	0.00157621
B11	4	Bact	0.514953	0.00136504
B11	5	Bact	0.513595	-0.000463868
B11	6	Bact	0.513677	-0.000852783
B11	7	Bact	0.515314	0.000312971
B11	8	Bact	0.515467	-5.19338e-06
B11	9	Bact	0.513592	-0.00235063
B11	10	Bact	0.513568	-0.00284576
B11	11	Bact	0.517209	0.000324199
B11	12	Bact	0.517157	-0.000199184
B11	13	Bact	0.518238	0.000410756
B11	14	Bact	0.521026	0.00272825
B11	15	Bact	0.525947	0.00717774
B11	16	Bact	0.536174	0.0169336
B11	17	Bact	0.556741	0.0370297
B11	18	Bact	0.597324	0.077142
B11	19	Bact	0.672731	0.152078
B11	20	Bact	0.816021	0.294897
B11	21	Bact	1.07991	0.55831
B11	22	Bact	1.51159	0.989519
B11	23	Bact	2.14147	1.61893
B11	24	Bact	2.82213	2.29913
B11	25	Bact	3.31924	2.79576
B11	26	Bact	3.66914	3.14519
B11	27	Bact	3.94938	3.42496
B11	28	Bact	4.13517	3.61028
B11	29	Bact	4.27185	3.74649
B11	30	Bact	4.37432	3.84848
B11	31	Bact	0.283675	-0.242631
B11	32	Bact	4.5296	4.00282
B11	33	Bact	4.57739	4.05014
B11	34	Bact	4.63203	4.10432
B11	35	Bact	4.68645	4.15826
B11	36	Bact	4.70807	4.1794
B11	37	Bact	4.73036	4.20123
B11	38	Bact	4.7292	4.19959
B11	39	Bact	4.75101	4.22094
B11	40	Bact	4.77646	4.24592
B12	1	Bact	0.543413	0.00577745
B12	2	Bact	0.540623	0.00217678
B12	3	Bact	0.541447	0.00219144
B12	4	Bact	0.542737	0.00267155
B12	5	Bact	0.542613	0.00173741
B12	6	Bact	0.540758	-0.000927575
B12	7	Bact	0.543574	0.00107901
B12	8	Bact	0.540604	-0.00270118
B12	9	Bact	0.540565	-0.00355044
B12	10	Bact	0.539487	-0.00543818
B12	11	Bact	0.541449	-0.00428603
B12	12	Bact	0.54582	-0.000725378
B12	13	Bact	0.550785	0.00343043
B12	14	Bact	0.554684	0.00651896
B12	15	Bact	0.561809	0.0128346
B12	16	Bact	0.579146	0.0293612
B12	17	Bact	0.615935	0.0653401
B12	18	Bact	0.681395	0.129991
B12	19	Bact	0.812331	0.260117
B12	20	Bact	1.04366	0.490639
B12	21	Bact	1.44588	0.892041
B12	22	Bact	2.04887	1.49422
B12	23	Bact	2.74583	2.19037
B12	24	Bact	3.27087	2.7146
B12	25	Bact	3.65368	3.09661
B12	26	Bact	3.94215	3.38427
B12	27	Bact	4.17134	3.61265
B12	28	Bact	4.33805	3.77855
B12	29	Bact	4.45239	3.89207
B12	30	Bact	4.54336	3.98224
B12	31	Bact	0.262108	-0.299825
B12	32	Bact	4.68147	4.11873
B12	33	Bact	4.72188	4.15832
B12	34	Bact	4.76924	4.20487
B12	35	Bact	4.79932	4.23415
B12	36	Bact	4.83545	4.26946
B12	37	Bact	4.85791	4.29112
B12	38	Bact	4.86916	4.30155
B12	39	Bact	4.90372	4.3353
B12	40	Bact	4.90892	4.33969
C1	1	Vegfr	0.464472	0.0120772
C1	2	Vegfr	0.457678	0.00470798
C1	3	Vegfr	0.452726	-0.000819903
C1	4	Vegfr	0.452744	-0.00137691
C1	5	Vegfr	0.456236	0.00154036
C1	6	Vegfr	0.456903	0.0016323
C1	7	Vegfr	0.457086	0.00123966
C1	8	Vegfr	0.457951	0.00152931
C1	9	Vegfr	0.455741	-0.0012558
C1	10	Vegfr	0.457382	-0.000190066
C1	11	Vegfr	0.456358	-0.00178925
C1	12	Vegfr	0.457503	-0.00121949
C1	13	Vegfr	0.459545	0.000247711
C1	14	Vegfr	0.458971	-0.000901433
C1	15	Vegfr	0.463921	0.00347325
C1	16	Vegfr	0.462275	0.0012523
C1	17	Vegfr	0.45955	-0.00204777
C1	18	Vegfr	0.458596	-0.00357764
C1	19	Vegfr	0.460847	-0.0019014
C1	20	Vegfr	0.463326	2.37365e-06
C1	21	Vegfr	0.46584	0.0019415
C1	22	Vegfr	0.466695	0.0022209
C1	23	Vegfr	0.47394	0.00889108
C1	24	Vegfr	0.484386	0.0187621
C1	25	Vegfr	0.51022	0.0440201
C1	26	Vegfr	0.55758	0.090805
C1	27	Vegfr	0.65026	0.18291
C1	28	Vegfr	0.831926	0.364001
C1	29	Vegfr	1.13091	0.662409
C1	30	Vegfr	1.48047	1.0114
C1	31	Vegfr	0.232658	-0.236992
C1	32	Vegfr	1.94433	1.4741
C1	33	Vegfr	2.207	1.7362
C1	34	Vegfr	2.43226	1.96088
C1	35	Vegfr	2.65168	2.17973
C1	36	Vegfr	2.83678	2.36425
C1	37	Vegfr	2.99251	2.51941
C1	38	Vegfr	3.11516	2.64149
C1	39	Vegfr	3.25678	2.78253
C1	40	Vegfr	3.38339	2.90856
C2	1	Vegfr	0.473849	0.0163526
C2	2	Vegfr	0.462594	0.00496144
C2	3	Vegfr	0.459244	0.0014754
C2	4	Vegfr	0.457085	-0.000820305
C2	5	Vegfr	0.458069	2.75406e-05
C2	6	Vegfr	0.458182	4.35396e-06
C2	7	Vegfr	0.460715	0.00240144
C2	8	Vegfr	0.459525	0.00107554
C2	9	Vegfr	0.458646	6.06491e-05
C2	10	Vegfr	0.459498	0.000776441
C2	11	Vegfr	0.455747	-0.00311094
C2	12	Vegfr	0.457677	-0.00131693
C2	13	Vegfr	0.459001	-0.000129313
C2	14	Vegfr	0.461844	0.00257781
C2	15	Vegfr	0.457961	-0.00144121
C2	16	Vegfr	0.456829	-0.00270882
C2	17	Vegfr	0.457508	-0.00216663
C2	18	Vegfr	0.455939	-0.00387124
C2	19	Vegfr	0.458168	-0.00177843
C2	20	Vegfr	0.462074	0.00199139
C2	21	Vegfr	0.467172	0.00695327
C2	22	Vegfr	0.473351	0.0129965
C2	23	Vegfr	0.488773	0.0282818
C2	24	Vegfr	0.521291	0.0606637
C2	25	Vegfr	0.584533	0.123769
C2	26	Vegfr	0.704323	0.243423
C2	27	Vegfr	0.920643	0.459608
C2	28	Vegfr	1.27358	0.812406
C2	29	Vegfr	1.582	1.12069
C2	30	Vegfr	1.80641	1.34497
C2	31	Vegfr	0.233287	-0.228293
C2	32	Vegfr	2.30076	1.83905
C2	33	Vegfr	2.51788	2.05603
C2	34	Vegfr	2.71624	2.25425
C2	35	Vegfr	2.89808	2.43595
C2	36	Vegfr	3.03771	2.57545
C2	37	Vegfr	3.1679	2.7055
C2	38	Vegfr	3.27495	2.81242
C2	39	Vegfr	3.37265	2.90998
C2	40	Vegfr	3.47626	3.01345
C3	1	Vegfr	0.53253	0.0117604
C3	2	Vegfr	0.522962	0.00192294
C3	3	Vegfr	0.522273	0.000964479
C3	4	Vegfr	0.522243	0.000664765
C3	5	Vegfr	0.521369	-0.000478534
C3	6	Vegfr	0.521978	-0.000139048
C3	7	Vegfr	0.523125	0.000738489
C3	8	Vegfr	0.521909	-0.000747239
C3	9	Vegfr	0.522974	4.84609e-05
C3	10	Vegfr	0.523505	0.000309984
C3	11	Vegfr	0.523368	-9.58863e-05
C3	12	Vegfr	0.523323	-0.000410383
C3	13	Vegfr	0.522482	-0.00152108
C3	14	Vegfr	0.522415	-0.00185805
C3	15	Vegfr	0.524982	0.000440109
C3	16	Vegfr	0.52574	0.000928726
C3	17	Vegfr	0.523571	-0.0015096
C3	18	Vegfr	0.525067	-0.000283677
C3	19	Vegfr	0.528568	0.00294848
C3	20	Vegfr	0.533042	0.00715285
C3	21	Vegfr	0.544648	0.0184889
C3	22	Vegfr	0.562452	0.0360235
C3	23	Vegfr	0.59918	0.0724829
C3	24	Vegfr	0.674177	0.14721
C3	25	Vegfr	0.811461	0.284225
C3	26	Vegfr	1.06497	0.537462
C3	27	Vegfr	1.45881	0.931034
C3	28	Vegfr	1.81711	1.28907
C3	29	Vegfr	2.05786	1.52954
C3	30	Vegfr	2.33144	1.80286
C3	31	Vegfr	0.231927	-0.296926
C3	32	Vegfr	2.83612	2.307
C3	33	Vegfr	3.06005	2.53066
C3	34	Vegfr	3.24805	2.71839
C3	35	Vegfr	3.40591	2.87598
C3	36	Vegfr	3.53787	3.00767
C3	37	Vegfr	3.66716	3.13669
C3	38	Vegfr	3.75706	3.22632
C3	39	Vegfr	3.85516	3.32415
C3	40	Vegfr	3.94875	3.41747
C4	1	Vegfr	0.507719	0.00968484
C4	2	Vegfr	0.501682	0.00318003
C4	3	Vegfr	0.499593	0.000622307
C4	4	Vegfr	0.499353	-8.53795e-05
C4	5	Vegfr	0.500798	0.000891182
C4	6	Vegfr	0.501933	0.00155807
C4	7	Vegfr	0.501085	0.00024161
C4	8	Vegfr	0.501143	-0.000168441
C4	9	Vegfr	0.501495	-0.000284045
C4	10	Vegfr	0.501797	-0.000450431
C4	11	Vegfr	0.500848	-0.00186786
C4	12	Vegfr	0.503192	7.56951e-06
C4	13	Vegfr	0.50277	-0.000882179
C4	14	Vegfr	0.504406	0.000286101
C4	15	Vegfr	0.504051	-0.000537308
C4	16	Vegfr	0.50362	-0.00143636
C4	17	Vegfr	0.503926	-0.00159833
C4	18	Vegfr	0.503607	-0.00238574
C4	19	Vegfr	0.507784	0.00132259
C4	20	Vegfr	0.511696	0.00476664
C4	21	Vegfr	0.51721	0.00981268
C4	22	Vegfr	0.530169	0.0223031
C4	23	Vegfr	0.556802	0.0484678
C4	24	Vegfr	0.606683	0.0978809
C4	25	Vegfr	0.704748	0.195477
C4	26	Vegfr	0.888861	0.379122
C4	27	Vegfr	1.21683	0.706625
C4	28	Vegfr	1.65301	1.14234
C4	29	Vegfr	1.98773	1.47659
C4	30	Vegfr	2.24709	1.73548
C4	31	Vegfr	0.243499	-0.26858
C4	32	Vegfr	2.80739	2.29485
C4	33	Vegfr	3.03902	2.526
C4	34	Vegfr	3.23685	2.72337
C4	35	Vegfr	3.40721	2.89326
C4	36	Vegfr	3.54929	3.03487
C4	37	Vegfr	3.68266	3.16777
C4	38	Vegfr	3.77908	3.26372
C4	39	Vegfr	3.87006	3.35423
C4	40	Vegfr	3.96598	3.44969
C5	1	Vegfr	0.509346	0.00425181
C5	2	Vegfr	0.507097	0.00133452
C5	3	Vegfr	0.506837	0.000407084
C5	4	Vegfr	0.506081	-0.0010174
C5	5	Vegfr	0.505904	-0.0018627
C5	6	Vegfr	0.510657	0.00222165
C5	7	Vegfr	0.511079	0.0019752
C5	8	Vegfr	0.508953	-0.000818646
C5	9	Vegfr	0.510779	0.000338289
C5	10	Vegfr	0.511023	-8.54327e-05
C5	11	Vegfr	0.511113	-0.000664067
C5	12	Vegfr	0.513262	0.000816759
C5	13	Vegfr	0.513805	0.000690823
C5	14	Vegfr	0.514829	0.00104661
C5	15	Vegfr	0.514089	-0.000361064
C5	16	Vegfr	0.513691	-0.00142822
C5	17	Vegfr	0.513914	-0.00187286
C5	18	Vegfr	0.513974	-0.00248165
C5	19	Vegfr	0.515716	-0.00140751
C5	20	Vegfr	0.517605	-0.000187395
C5	21	Vegfr	0.523151	0.00469054
C5	22	Vegfr	0.529209	0.0100802
C5	23	Vegfr	0.541774	0.0219772
C5	24	Vegfr	0.569156	0.0486905
C5	25	Vegfr	0.623675	0.102541
C5	26	Vegfr	0.72546	0.203657
C5	27	Vegfr	0.91835	0.39588
C5	28	Vegfr	1.25847	0.735331
C5	29	Vegfr	1.70793	1.18413
C5	30	Vegfr	2.05548	1.531
C5	31	Vegfr	0.265077	-0.260067
C5	32	Vegfr	2.63277	2.10696
C5	33	Vegfr	2.90916	2.38268
C5	34	Vegfr	3.1421	2.61495
C5	35	Vegfr	3.33429	2.80648
C5	36	Vegfr	3.51315	2.98467
C5	37	Vegfr	3.65498	3.12583
C5	38	Vegfr	3.75947	3.22965
C5	39	Vegfr	3.88006	3.34957
C5	40	Vegfr	3.97909	3.44793
C6	1	Vegfr	0.529603	0.00534171
C6	2	Vegfr	0.525014	0.000244381
C6	3	Vegfr	0.524126	-0.00115043
C6	4	Vegfr	0.525235	-0.000549376
C6	5	Vegfr	0.526832	0.000540374
C6	6	Vegfr	0.528696	0.00189668
C6	7	Vegfr	0.52757	0.000263449
C6	8	Vegfr	0.527228	-0.000586217
C6	9	Vegfr	0.527726	-0.00059635
C6	10	Vegfr	0.528398	-0.000431306
C6	11	Vegfr	0.529757	0.000420443
C6	12	Vegfr	0.530018	0.000173619
C6	13	Vegfr	0.531657	0.00130479
C6	14	Vegfr	0.532345	0.00148551
C6	15	Vegfr	0.532065	0.000697898
C6	16	Vegfr	0.530389	-0.00148566
C6	17	Vegfr	0.531163	-0.00121899
C6	18	Vegfr	0.531147	-0.00174256
C6	19	Vegfr	0.530802	-0.00259538
C6	20	Vegfr	0.53462	0.000715416
C6	21	Vegfr	0.53727	0.00285808
C6	22	Vegfr	0.53984	0.00491987
C6	23	Vegfr	0.549955	0.014528
C6	24	Vegfr	0.569013	0.0330784
C6	25	Vegfr	0.609163	0.0727205
C6	26	Vegfr	0.684418	0.147468
C6	27	Vegfr	0.829136	0.291678
C6	28	Vegfr	1.09384	0.55588
C6	29	Vegfr	1.52439	0.985918
C6	30	Vegfr	1.95969	1.42071
C6	31	Vegfr	0.260838	-0.27865
C6	32	Vegfr	2.57231	2.03232
C6	33	Vegfr	2.87158	2.33107
C6	34	Vegfr	3.12314	2.58213
C6	35	Vegfr	3.35058	2.80906
C6	36	Vegfr	3.54966	3.00764
C6	37	Vegfr	3.70543	3.1629
C6	38	Vegfr	3.82847	3.28543
C6	39	Vegfr	3.95895	3.4154
C6	40	Vegfr	4.07052	3.52647
C7	1	Vegfr	0.533697	0.00864366
C7	2	Vegfr	0.528986	0.00335828
C7	3	Vegfr	0.5273	0.00109867
C7	4	Vegfr	0.528081	0.00130519
C7	5	Vegfr	0.527961	0.000611753
C7	6	Vegfr	0.529422	0.00149873
C7	7	Vegfr	0.529572	0.00107428
C7	8	Vegfr	0.528832	-0.00024006
C7	9	Vegfr	0.529619	-2.7392e-05
C7	10	Vegfr	0.529525	-0.000694965
C7	11	Vegfr	0.529227	-0.00156752
C7	12	Vegfr	0.52903	-0.00233868
C7	13	Vegfr	0.531047	-0.000895062
C7	14	Vegfr	0.530588	-0.00192896
C7	15	Vegfr	0.530983	-0.00210802
C7	16	Vegfr	0.531484	-0.00218062
C7	17	Vegfr	0.532755	-0.00148444
C7	18	Vegfr	0.534044	-0.000769182
C7	19	Vegfr	0.537745	0.00235768
C7	20	Vegfr	0.54225	0.0062886
C7	21	Vegfr	0.552017	0.0154819
C7	22	Vegfr	0.571589	0.0344796
C7	23	Vegfr	0.608679	0.0709952
C7	24	Vegfr	0.680989	0.142732
C7	25	Vegfr	0.819447	0.280616
C7	26	Vegfr	1.07376	0.534357
C7	27	Vegfr	1.48263	0.942651
C7	28	Vegfr	1.88829	1.34774
C7	29	Vegfr	2.16423	1.62311
C7	30	Vegfr	2.438	1.89629
C7	31	Vegfr	0.267937	-0.27434
C7	32	Vegfr	2.98064	2.43779
C7	33	Vegfr	3.20322	2.6598
C7	34	Vegfr	3.39735	2.85335
C7	35	Vegfr	3.54686	3.00228
C7	36	Vegfr	3.68166	3.13651
C7	37	Vegfr	3.7864	3.24067
C7	38	Vegfr	3.88481	3.33851
C7	39	Vegfr	3.98098	3.43412
C7	40	Vegfr	4.06078	3.51334
C8	1	Vegfr	0.52072	0.0064785
C8	2	Vegfr	0.516074	0.00109096
C8	3	Vegfr	0.515514	-0.000209788
C8	4	Vegfr	0.516333	-0.000132239
C8	5	Vegfr	0.519549	0.00234249
C8	6	Vegfr	0.51935	0.00140181
C8	7	Vegfr	0.518717	2.76308e-05
C8	8	Vegfr	0.519759	0.000328221
C8	9	Vegfr	0.519125	-0.00104751
C8	10	Vegfr	0.520225	-0.000688926
C8	11	Vegfr	0.52095	-0.000705015
C8	12	Vegfr	0.521578	-0.000818499
C8	13	Vegfr	0.52251	-0.000628178
C8	14	Vegfr	0.523773	-0.00010574
C8	15	Vegfr	0.524183	-0.000437555
C8	16	Vegfr	0.523659	-0.0017032
C8	17	Vegfr	0.523352	-0.0027517
C8	18	Vegfr	0.526193	-0.000651943
C8	19	Vegfr	0.529104	0.00151791
C8	20	Vegfr	0.53259	0.00426223
C8	21	Vegfr	0.540265	0.0111962
C8	22	Vegfr	0.555387	0.0255766
C8	23	Vegfr	0.581577	0.0510259
C8	24	Vegfr	0.635796	0.104503
C8	25	Vegfr	0.739235	0.207201
C8	26	Vegfr	0.932873	0.400097
C8	27	Vegfr	1.27346	0.739946
C8	28	Vegfr	1.69656	1.1623
C8	29	Vegfr	2.01806	1.48306
C8	30	Vegfr	2.29092	1.75517
C8	31	Vegfr	0.252394	-0.284089
C8	32	Vegfr	2.84156	2.30434
C8	33	Vegfr	3.09787	2.5599
C8	34	Vegfr	3.28269	2.74399
C8	35	Vegfr	3.45067	2.91122
C8	36	Vegfr	3.59935	3.05916
C8	37	Vegfr	3.71243	3.1715
C8	38	Vegfr	3.82182	3.28015
C8	39	Vegfr	3.91778	3.37537
C8	40	Vegfr	4.00547	3.46231
C9	1	Vegfr	0.526059	0.0139297
C9	2	Vegfr	0.519017	0.00659714
C9	3	Vegfr	0.515402	0.00269066
C9	4	Vegfr	0.514984	0.00198174
C9	5	Vegfr	0.513703	0.000409914
C9	6	Vegfr	0.51298	-0.000604188
C9	7	Vegfr	0.515017	0.00114152
C9	8	Vegfr	0.51251	-0.00165637
C9	9	Vegfr	0.513818	-0.000639143
C9	10	Vegfr	0.513637	-0.00111162
C9	11	Vegfr	0.514388	-0.000651518
C9	12	Vegfr	0.515924	0.000594051
C9	13	Vegfr	0.514858	-0.000763076
C9	14	Vegfr	0.514626	-0.00128627
C9	15	Vegfr	0.514686	-0.00151735
C9	16	Vegfr	0.514342	-0.0021529
C9	17	Vegfr	0.513768	-0.00301728
C9	18	Vegfr	0.514884	-0.00219222
C9	19	Vegfr	0.516999	-0.000368724
C9	20	Vegfr	0.519019	0.00136078
C9	21	Vegfr	0.525732	0.007782
C9	22	Vegfr	0.53489	0.0166492
C9	23	Vegfr	0.555225	0.0366933
C9	24	Vegfr	0.594224	0.0754015
C9	25	Vegfr	0.670946	0.151832
C9	26	Vegfr	0.816459	0.297054
C9	27	Vegfr	1.08206	0.562366
C9	28	Vegfr	1.49536	0.975372
C9	29	Vegfr	1.87746	1.35719
C9	30	Vegfr	2.14134	1.62077
C9	31	Vegfr	0.252019	-0.268841
C9	32	Vegfr	2.70264	2.18149
C9	33	Vegfr	2.94939	2.42795
C9	34	Vegfr	3.1652	2.64346
C9	35	Vegfr	3.34509	2.82307
C9	36	Vegfr	3.50664	2.98433
C9	37	Vegfr	3.63954	3.11694
C9	38	Vegfr	3.7603	3.23741
C9	39	Vegfr	3.86387	3.34068
C9	40	Vegfr	3.95494	3.43146
C10	1	Vegfr	0.550758	0.00941378
C10	2	Vegfr	0.541316	0.000294448
C10	3	Vegfr	0.538414	-0.00228441
C10	4	Vegfr	0.545599	0.00522303
C10	5	Vegfr	0.542282	0.00222891
C10	6	Vegfr	0.540026	0.000296342
C10	7	Vegfr	0.538891	-0.000516728
C10	8	Vegfr	0.539983	0.000898879
C10	9	Vegfr	0.53728	-0.00148209
C10	10	Vegfr	0.536137	-0.00230219
C10	11	Vegfr	0.535757	-0.00235912
C10	12	Vegfr	0.536652	-0.00114098
C10	13	Vegfr	0.538257	0.000786926
C10	14	Vegfr	0.535531	-0.00161687
C10	15	Vegfr	0.534792	-0.00203268
C10	16	Vegfr	0.534413	-0.00208895
C10	17	Vegfr	0.535603	-0.000576126
C10	18	Vegfr	0.53663	0.000774154
C10	19	Vegfr	0.541725	0.00619192
C10	20	Vegfr	0.546592	0.0113817
C10	21	Vegfr	0.560528	0.0256398
C10	22	Vegfr	0.583492	0.0489265
C10	23	Vegfr	0.633056	0.0988133
C10	24	Vegfr	0.724074	0.190154
C10	25	Vegfr	0.895413	0.361816
C10	26	Vegfr	1.20171	0.668437
C10	27	Vegfr	1.61688	1.08393
C10	28	Vegfr	1.92558	1.39295
C10	29	Vegfr	2.1883	1.65599
C10	30	Vegfr	2.45931	1.92732
C10	31	Vegfr	0.264196	-0.267463
C10	32	Vegfr	2.9631	2.43176
C10	33	Vegfr	3.18247	2.65146
C10	34	Vegfr	3.36129	2.83059
C10	35	Vegfr	3.5016	2.97123
C10	36	Vegfr	3.64612	3.11607
C10	37	Vegfr	3.76227	3.23254
C10	38	Vegfr	3.86162	3.33222
C10	39	Vegfr	3.95618	3.4271
C10	40	Vegfr	4.03471	3.50596
C11	1	Vegfr	0.635111	0.0233715
C11	2	Vegfr	0.619939	0.00818825
C11	3	Vegfr	0.615804	0.00404267
C11	4	Vegfr	0.613144	0.00137104
C11	5	Vegfr	0.610885	-0.000898842
C11	6	Vegfr	0.612816	0.001021
C11	7	Vegfr	0.610419	-0.00138681
C11	8	Vegfr	0.610186	-0.00163109
C11	9	Vegfr	0.611053	-0.00077579
C11	10	Vegfr	0.610737	-0.00110251
C11	11	Vegfr	0.610519	-0.0013323
C11	12	Vegfr	0.613716	0.0018536
C11	13	Vegfr	0.611982	0.000108473
C11	14	Vegfr	0.611404	-0.000480622
C11	15	Vegfr	0.609837	-0.00205862
C11	16	Vegfr	0.609571	-0.00233556
C11	17	Vegfr	0.609533	-0.0023847
C11	18	Vegfr	0.612097	0.000167965
C11	19	Vegfr	0.609895	-0.00204571
C11	20	Vegfr	0.613292	0.0013404
C11	21	Vegfr	0.61849	0.00652741
C11	22	Vegfr	0.624457	0.0124831
C11	23	Vegfr	0.640546	0.0285615
C11	24	Vegfr	0.666678	0.0546824
C11	25	Vegfr	0.722691	0.110684
C11	26	Vegfr	0.825614	0.213595
C11	27	Vegfr	1.01705	0.405016
C11	28	Vegfr	1.35515	0.743106
C11	29	Vegfr	1.75062	1.13856
C11	30	Vegfr	2.01764	1.40558
C11	31	Vegfr	0.296856	-0.315218
C11	32	Vegfr	2.55817	1.94608
C11	33	Vegfr	2.82156	2.20946
C11	34	Vegfr	3.04595	2.43385
C11	35	Vegfr	3.23919	2.62707
C11	36	Vegfr	3.41821	2.80608
C11	37	Vegfr	3.57187	2.95973
C11	38	Vegfr	3.6976	3.08545
C11	39	Vegfr	3.81575	3.20359
C11	40	Vegfr	3.91926	3.30709
C12	1	Vegfr	0.572825	0.0107772
C12	2	Vegfr	0.568194	0.0060199
C12	3	Vegfr	0.563904	0.00160344
C12	4	Vegfr	0.564098	0.00167061
C12	5	Vegfr	0.563689	0.00113453
C12	6	Vegfr	0.560188	-0.00249289
C12	7	Vegfr	0.563023	0.000215729
C12	8	Vegfr	0.561799	-0.00113437
C12	9	Vegfr	0.564356	0.00129613
C12	10	Vegfr	0.562464	-0.000722921
C12	11	Vegfr	0.562385	-0.000928257
C12	12	Vegfr	0.562787	-0.000652882
C12	13	Vegfr	0.564166	0.000599234
C12	14	Vegfr	0.562665	-0.00102833
C12	15	Vegfr	0.562551	-0.00126877
C12	16	Vegfr	0.56189	-0.00205621
C12	17	Vegfr	0.565049	0.000976002
C12	18	Vegfr	0.561672	-0.00252756
C12	19	Vegfr	0.564248	-7.74476e-05
C12	20	Vegfr	0.569846	0.00539396
C12	21	Vegfr	0.57212	0.00754134
C12	22	Vegfr	0.582372	0.0176668
C12	23	Vegfr	0.606148	0.0413164
C12	24	Vegfr	0.652293	0.0873346
C12	25	Vegfr	0.73795	0.172865
C12	26	Vegfr	0.892605	0.327394
C12	27	Vegfr	1.18288	0.617539
C12	28	Vegfr	1.57324	1.00777
C12	29	Vegfr	1.86359	1.298
C12	30	Vegfr	2.10406	1.53834
C12	31	Vegfr	0.27412	-0.291724
C12	32	Vegfr	2.62372	2.05775
C12	33	Vegfr	2.8801	2.314
C12	34	Vegfr	3.07045	2.50422
C12	35	Vegfr	3.24999	2.68364
C12	36	Vegfr	3.41048	2.844
C12	37	Vegfr	3.54367	2.97706
C12	38	Vegfr	3.6538	3.08707
C12	39	Vegfr	3.77	3.20314
C12	40	Vegfr	3.86129	3.29431
D1	1	Vegfr	0.477526	0.0113696
D1	2	Vegfr	0.467651	0.00108352
D1	3	Vegfr	0.466622	-0.000357253
D1	4	Vegfr	0.464978	-0.00241222
D1	5	Vegfr	0.468558	0.000755931
D1	6	Vegfr	0.471417	0.00320388
D1	7	Vegfr	0.471605	0.00298036
D1	8	Vegfr	0.469626	0.000590169
D1	9	Vegfr	0.468157	-0.00129043
D1	10	Vegfr	0.468194	-0.0016647
D1	11	Vegfr	0.467768	-0.00250117
D1	12	Vegfr	0.469121	-0.00155946
D1	13	Vegfr	0.471827	0.000734448
D1	14	Vegfr	0.473621	0.00211753
D1	15	Vegfr	0.473903	0.00198833
D1	16	Vegfr	0.47299	0.000663724
D1	17	Vegfr	0.471594	-0.00114314
D1	18	Vegfr	0.469738	-0.00341042
D1	19	Vegfr	0.470893	-0.00266719
D1	20	Vegfr	0.472579	-0.00139193
D1	21	Vegfr	0.476061	0.00167844
D1	22	Vegfr	0.478479	0.00368511
D1	23	Vegfr	0.481076	0.00587089
D1	24	Vegfr	0.491225	0.0156079
D1	25	Vegfr	0.51592	0.0398919
D1	26	Vegfr	0.558001	0.0815616
D1	27	Vegfr	0.641971	0.165121
D1	28	Vegfr	0.795997	0.318736
D1	29	Vegfr	1.06927	0.591593
D1	30	Vegfr	1.44244	0.964356
D1	31	Vegfr	0.225997	-0.252498
D1	32	Vegfr	1.95464	1.47573
D1	33	Vegfr	2.21399	1.73467
D1	34	Vegfr	2.47616	1.99643
D1	35	Vegfr	2.71834	2.2382
D1	36	Vegfr	2.88575	2.4052
D1	37	Vegfr	3.05675	2.57578
D1	38	Vegfr	3.18828	2.70691
D1	39	Vegfr	3.29046	2.80867
D1	40	Vegfr	3.43625	2.95405
D2	1	Vegfr	0.480818	0.0130003
D2	2	Vegfr	0.471996	0.00407726
D2	3	Vegfr	0.470048	0.00202852
D2	4	Vegfr	0.467418	-0.000702405
D2	5	Vegfr	0.468693	0.00047197
D2	6	Vegfr	0.470359	0.00203684
D2	7	Vegfr	0.470127	0.00170444
D2	8	Vegfr	0.468045	-0.000478175
D2	9	Vegfr	0.467708	-0.000916046
D2	10	Vegfr	0.466701	-0.0020239
D2	11	Vegfr	0.466423	-0.00240339
D2	12	Vegfr	0.468859	-6.80371e-05
D2	13	Vegfr	0.46916	0.000132457
D2	14	Vegfr	0.468633	-0.000495552
D2	15	Vegfr	0.469374	0.000144854
D2	16	Vegfr	0.469918	0.000587612
D2	17	Vegfr	0.465781	-0.00365083
D2	18	Vegfr	0.465604	-0.00392774
D2	19	Vegfr	0.469442	-0.000190901
D2	20	Vegfr	0.472684	0.00294956
D2	21	Vegfr	0.474636	0.00480072
D2	22	Vegfr	0.479991	0.0100554
D2	23	Vegfr	0.491896	0.0218593
D2	24	Vegfr	0.516251	0.0461132
D2	25	Vegfr	0.563853	0.0936143
D2	26	Vegfr	0.653282	0.182943
D2	27	Vegfr	0.823076	0.352636
D2	28	Vegfr	1.11568	0.645141
D2	29	Vegfr	1.38672	0.916081
D2	30	Vegfr	1.56908	1.09834
D2	31	Vegfr	0.232372	-0.238472
D2	32	Vegfr	1.95195	1.48101
D2	33	Vegfr	2.1687	1.69766
D2	34	Vegfr	2.34817	1.87702
D2	35	Vegfr	2.50553	2.03429
D2	36	Vegfr	2.67335	2.202
D2	37	Vegfr	2.78743	2.31598
D2	38	Vegfr	2.89836	2.42681
D2	39	Vegfr	3.00434	2.53269
D2	40	Vegfr	3.08332	2.61157
D3	1	Vegfr	0.506426	0.0086872
D3	2	Vegfr	0.498921	0.000752165
D3	3	Vegfr	0.50069	0.00209114
D3	4	Vegfr	0.496459	-0.00256967
D3	5	Vegfr	0.497894	-0.00156532
D3	6	Vegfr	0.501093	0.00120351
D3	7	Vegfr	0.502296	0.00197633
D3	8	Vegfr	0.501619	0.000869631
D3	9	Vegfr	0.502477	0.00129698
D3	10	Vegfr	0.503298	0.00168803
D3	11	Vegfr	0.501327	-0.000712567
D3	12	Vegfr	0.501067	-0.00140328
D3	13	Vegfr	0.501423	-0.00147679
D3	14	Vegfr	0.502822	-0.000508711
D3	15	Vegfr	0.502561	-0.00119925
D3	16	Vegfr	0.503073	-0.00111767
D3	17	Vegfr	0.501665	-0.00295583
D3	18	Vegfr	0.501384	-0.00366687
D3	19	Vegfr	0.508099	0.00261836
D3	20	Vegfr	0.511343	0.00543198
D3	21	Vegfr	0.519854	0.0135131
D3	22	Vegfr	0.535459	0.0286873
D3	23	Vegfr	0.569017	0.0618157
D3	24	Vegfr	0.634044	0.126413
D3	25	Vegfr	0.757344	0.249282
D3	26	Vegfr	0.980955	0.472464
D3	27	Vegfr	1.34821	0.839286
D3	28	Vegfr	1.68641	1.17705
D3	29	Vegfr	1.91732	1.40754
D3	30	Vegfr	2.17343	1.66322
D3	31	Vegfr	0.241482	-0.26916
D3	32	Vegfr	2.65976	2.14869
D3	33	Vegfr	2.87298	2.36148
D3	34	Vegfr	3.05568	2.54374
D3	35	Vegfr	3.20841	2.69605
D3	36	Vegfr	3.34543	2.83264
D3	37	Vegfr	3.47443	2.96121
D3	38	Vegfr	3.55798	3.04433
D3	39	Vegfr	3.66283	3.14874
D3	40	Vegfr	3.75825	3.24373
D4	1	Vegfr	0.505179	0.0100255
D4	2	Vegfr	0.496695	0.00106392
D4	3	Vegfr	0.496793	0.000684761
D4	4	Vegfr	0.495566	-0.00101947
D4	5	Vegfr	0.496766	-0.000296451
D4	6	Vegfr	0.498512	0.000972755
D4	7	Vegfr	0.497766	-0.000250228
D4	8	Vegfr	0.499209	0.000715292
D4	9	Vegfr	0.500187	0.00121646
D4	10	Vegfr	0.498969	-0.000478321
D4	11	Vegfr	0.501022	0.00109764
D4	12	Vegfr	0.499603	-0.00079813
D4	13	Vegfr	0.500682	-0.000196526
D4	14	Vegfr	0.501075	-0.000280733
D4	15	Vegfr	0.501097	-0.000735859
D4	16	Vegfr	0.500893	-0.00141665
D4	17	Vegfr	0.500698	-0.00208897
D4	18	Vegfr	0.500562	-0.00270187
D4	19	Vegfr	0.505894	0.0021533
D4	20	Vegfr	0.507641	0.00342301
D4	21	Vegfr	0.515355	0.0106594
D4	22	Vegfr	0.527431	0.0222592
D4	23	Vegfr	0.550416	0.0447664
D4	24	Vegfr	0.597513	0.0913872
D4	25	Vegfr	0.686094	0.179491
D4	26	Vegfr	0.85333	0.34625
D4	27	Vegfr	1.15375	0.646197
D4	28	Vegfr	1.58708	1.07905
D4	29	Vegfr	1.92419	1.41568
D4	30	Vegfr	2.20678	1.69779
D4	31	Vegfr	0.252675	-0.256791
D4	32	Vegfr	2.75486	2.24492
D4	33	Vegfr	2.99043	2.48001
D4	34	Vegfr	3.18378	2.67288
D4	35	Vegfr	3.3482	2.83683
D4	36	Vegfr	3.49516	2.9833
D4	37	Vegfr	3.62953	3.1172
D4	38	Vegfr	3.7293	3.21649
D4	39	Vegfr	3.82214	3.30886
D4	40	Vegfr	3.90964	3.39588
D5	1	Vegfr	0.488274	0.00951628
D5	2	Vegfr	0.481561	0.00251317
D5	3	Vegfr	0.481536	0.0021971
D5	4	Vegfr	0.479345	-0.000283507
D5	5	Vegfr	0.479936	1.68259e-05
D5	6	Vegfr	0.480897	0.000687066
D5	7	Vegfr	0.481649	0.00114878
D5	8	Vegfr	0.480784	-6.04642e-06
D5	9	Vegfr	0.479909	-0.00117148
D5	10	Vegfr	0.48099	-0.000381019
D5	11	Vegfr	0.481433	-0.000228177
D5	12	Vegfr	0.481041	-0.000911142
D5	13	Vegfr	0.481771	-0.000471542
D5	14	Vegfr	0.483248	0.000714963
D5	15	Vegfr	0.481812	-0.0010112
D5	16	Vegfr	0.480715	-0.00239854
D5	17	Vegfr	0.480688	-0.00271589
D5	18	Vegfr	0.481302	-0.00239163
D5	19	Vegfr	0.484637	0.000652633
D5	20	Vegfr	0.485259	0.00098402
D5	21	Vegfr	0.490134	0.00556879
D5	22	Vegfr	0.496647	0.0117914
D5	23	Vegfr	0.51159	0.0264439
D5	24	Vegfr	0.545358	0.0599216
D5	25	Vegfr	0.605114	0.119387
D5	26	Vegfr	0.719765	0.233748
D5	27	Vegfr	0.934526	0.448219
D5	28	Vegfr	1.30428	0.817681
D5	29	Vegfr	1.74086	1.25398
D5	30	Vegfr	2.05862	1.57144
D5	31	Vegfr	0.249315	-0.238154
D5	32	Vegfr	2.63614	2.14838
D5	33	Vegfr	2.90466	2.41661
D5	34	Vegfr	3.13499	2.64665
D5	35	Vegfr	3.32453	2.8359
D5	36	Vegfr	3.48257	2.99365
D5	37	Vegfr	3.62658	3.13737
D5	38	Vegfr	3.73725	3.24775
D5	39	Vegfr	3.84149	3.35169
D5	40	Vegfr	3.93306	3.44298
D6	1	Vegfr	0.504748	0.00645955
D6	2	Vegfr	0.501299	0.00269566
D6	3	Vegfr	0.499957	0.00103918
D6	4	Vegfr	0.499462	0.000228766
D6	5	Vegfr	0.49912	-0.000427753
D6	6	Vegfr	0.5015	0.00163736
D6	7	Vegfr	0.50249	0.00231182
D6	8	Vegfr	0.499673	-0.000819994
D6	9	Vegfr	0.500452	-0.00035544
D6	10	Vegfr	0.500292	-0.000830821
D6	11	Vegfr	0.500524	-0.000913884
D6	12	Vegfr	0.500804	-0.000948191
D6	13	Vegfr	0.502036	-3.1088e-05
D6	14	Vegfr	0.502351	-3.15392e-05
D6	15	Vegfr	0.501814	-0.0008838
D6	16	Vegfr	0.500566	-0.00244661
D6	17	Vegfr	0.501925	-0.00140243
D6	18	Vegfr	0.499858	-0.00378397
D6	19	Vegfr	0.50506	0.0011034
D6	20	Vegfr	0.506093	0.00182071
D6	21	Vegfr	0.509321	0.00473427
D6	22	Vegfr	0.516725	0.0118229
D6	23	Vegfr	0.532058	0.0268413
D6	24	Vegfr	0.561257	0.0557256
D6	25	Vegfr	0.618131	0.112284
D6	26	Vegfr	0.729094	0.222933
D6	27	Vegfr	0.935251	0.428774
D6	28	Vegfr	1.29608	0.789284
D6	29	Vegfr	1.74261	1.23551
D6	30	Vegfr	2.07027	1.56285
D6	31	Vegfr	0.267584	-0.240152
D6	32	Vegfr	2.65141	2.14336
D6	33	Vegfr	2.92907	2.42071
D6	34	Vegfr	3.14299	2.63431
D6	35	Vegfr	3.34388	2.83488
D6	36	Vegfr	3.51147	3.00216
D6	37	Vegfr	3.64931	3.13969
D6	38	Vegfr	3.75814	3.2482
D6	39	Vegfr	3.86622	3.35596
D6	40	Vegfr	3.96482	3.45425
D7	1	Vegfr	0.513229	0.0104061
D7	2	Vegfr	0.506963	0.00378152
D7	3	Vegfr	0.505872	0.00233274
D7	4	Vegfr	0.504488	0.000589575
D7	5	Vegfr	0.50495	0.000693376
D7	6	Vegfr	0.505183	0.000568117
D7	7	Vegfr	0.504322	-0.000651841
D7	8	Vegfr	0.505236	-9.6594e-05
D7	9	Vegfr	0.505135	-0.000555997
D7	10	Vegfr	0.504987	-0.00106201
D7	11	Vegfr	0.506531	0.000123794
D7	12	Vegfr	0.506107	-0.000659501
D7	13	Vegfr	0.505274	-0.00185061
D7	14	Vegfr	0.506933	-0.000549828
D7	15	Vegfr	0.506825	-0.00101668
D7	16	Vegfr	0.506217	-0.00198362
D7	17	Vegfr	0.506661	-0.001898
D7	18	Vegfr	0.507612	-0.00130472
D7	19	Vegfr	0.509937	0.000661427
D7	20	Vegfr	0.516294	0.00666037
D7	21	Vegfr	0.525209	0.0152166
D7	22	Vegfr	0.544404	0.0340533
D7	23	Vegfr	0.580324	0.0696142
D7	24	Vegfr	0.650762	0.139694
D7	25	Vegfr	0.7834	0.271973
D7	26	Vegfr	1.03258	0.520796
D7	27	Vegfr	1.43467	0.922526
D7	28	Vegfr	1.84062	1.32812
D7	29	Vegfr	2.11841	1.60555
D7	30	Vegfr	2.40078	1.88756
D7	31	Vegfr	0.254919	-0.258659
D7	32	Vegfr	2.92948	2.41554
D7	33	Vegfr	3.15953	2.64524
D7	34	Vegfr	3.33251	2.81785
D7	35	Vegfr	3.49905	2.98404
D7	36	Vegfr	3.62636	3.11099
D7	37	Vegfr	3.73813	3.2224
D7	38	Vegfr	3.83255	3.31646
D7	39	Vegfr	3.92469	3.40824
D7	40	Vegfr	3.99984	3.48304
D8	1	Vegfr	0.458475	0.00342676
D8	2	Vegfr	0.454279	-0.000869768
D8	3	Vegfr	0.454903	-0.000346549
D8	4	Vegfr	0.456114	0.00076464
D8	5	Vegfr	0.455849	0.000399094
D8	6	Vegfr	0.455861	0.000310681
D8	7	Vegfr	0.455243	-0.000407933
D8	8	Vegfr	0.455286	-0.000464905
D8	9	Vegfr	0.455599	-0.000252316
D8	10	Vegfr	0.456308	0.000355721
D8	11	Vegfr	0.456412	0.000359486
D8	12	Vegfr	0.456944	0.000791182
D8	13	Vegfr	0.456397	0.000143677
D8	14	Vegfr	0.457051	0.000697503
D8	15	Vegfr	0.455489	-0.00096507
D8	16	Vegfr	0.45396	-0.002594
D8	17	Vegfr	0.455711	-0.000943324
D8	18	Vegfr	0.454656	-0.00209896
D8	19	Vegfr	0.45775	0.000895051
D8	20	Vegfr	0.460312	0.00335602
D8	21	Vegfr	0.465776	0.00871967
D8	22	Vegfr	0.477841	0.0206843
D8	23	Vegfr	0.500892	0.0436348
D8	24	Vegfr	0.545949	0.0885916
D8	25	Vegfr	0.633795	0.176337
D8	26	Vegfr	0.797348	0.33979
D8	27	Vegfr	1.08737	0.629713
D8	28	Vegfr	1.48147	1.02371
D8	29	Vegfr	1.78335	1.32549
D8	30	Vegfr	2.02503	1.56707
D8	31	Vegfr	0.228163	-0.229897
D8	32	Vegfr	2.53743	2.07927
D8	33	Vegfr	2.75315	2.29489
D8	34	Vegfr	2.93012	2.47176
D8	35	Vegfr	3.0854	2.62694
D8	36	Vegfr	3.22163	2.76307
D8	37	Vegfr	3.3318	2.87314
D8	38	Vegfr	3.42805	2.96929
D8	39	Vegfr	3.51783	3.05897
D8	40	Vegfr	3.59639	3.13742
D9	1	Vegfr	0.563149	0.0131548
D9	2	Vegfr	0.556372	0.0059663
D9	3	Vegfr	0.552467	0.00164972
D9	4	Vegfr	0.553317	0.0020869
D9	5	Vegfr	0.552693	0.00105126
D9	6	Vegfr	0.553051	0.000997003
D9	7	Vegfr	0.552978	0.000512343
D9	8	Vegfr	0.552866	-1.15961e-05
D9	9	Vegfr	0.553031	-0.000258791
D9	10	Vegfr	0.551865	-0.00183606
D9	11	Vegfr	0.552644	-0.00146933
D9	12	Vegfr	0.553941	-0.000583918
D9	13	Vegfr	0.55372	-0.00121741
D9	14	Vegfr	0.553232	-0.00211704
D9	15	Vegfr	0.553504	-0.002257
D9	16	Vegfr	0.553277	-0.00289574
D9	17	Vegfr	0.554871	-0.00171439
D9	18	Vegfr	0.55615	-0.000846743
D9	19	Vegfr	0.557167	-0.00024183
D9	20	Vegfr	0.559563	0.00174204
D9	21	Vegfr	0.565643	0.0074106
D9	22	Vegfr	0.575009	0.016364
D9	23	Vegfr	0.595841	0.0367839
D9	24	Vegfr	0.636659	0.0771907
D9	25	Vegfr	0.709431	0.149551
D9	26	Vegfr	0.852362	0.29207
D9	27	Vegfr	1.11177	0.551069
D9	28	Vegfr	1.53173	0.970614
D9	29	Vegfr	1.91399	1.35246
D9	30	Vegfr	2.18554	1.6236
D9	31	Vegfr	0.274018	-0.288334
D9	32	Vegfr	2.75907	2.19631
D9	33	Vegfr	3.01606	2.45288
D9	34	Vegfr	3.2305	2.66691
D9	35	Vegfr	3.42486	2.86086
D9	36	Vegfr	3.58614	3.02172
D9	37	Vegfr	3.7223	3.15747
D9	38	Vegfr	3.84103	3.27579
D9	39	Vegfr	3.95271	3.38707
D9	40	Vegfr	4.03495	3.46889
D10	1	Vegfr	0.56724	0.0111279
D10	2	Vegfr	0.561024	0.00448973
D10	3	Vegfr	0.55821	0.00125406
D10	4	Vegfr	0.560403	0.00302541
D10	5	Vegfr	0.558884	0.00108501
D10	6	Vegfr	0.558025	-0.000195754
D10	7	Vegfr	0.55975	0.00110699
D10	8	Vegfr	0.55721	-0.00185474
D10	9	Vegfr	0.558255	-0.0012306
D10	10	Vegfr	0.558385	-0.0015224
D10	11	Vegfr	0.559154	-0.00117541
D10	12	Vegfr	0.559556	-0.00119577
D10	13	Vegfr	0.560861	-0.000311573
D10	14	Vegfr	0.561422	-0.000172729
D10	15	Vegfr	0.560531	-0.00148514
D10	16	Vegfr	0.559682	-0.002756
D10	17	Vegfr	0.56165	-0.00121025
D10	18	Vegfr	0.561676	-0.00160559
D10	19	Vegfr	0.565724	0.00202043
D10	20	Vegfr	0.570349	0.00622407
D10	21	Vegfr	0.578649	0.0141023
D10	22	Vegfr	0.594996	0.0300273
D10	23	Vegfr	0.62631	0.0609198
D10	24	Vegfr	0.68854	0.122728
D10	25	Vegfr	0.809347	0.243113
D10	26	Vegfr	1.02904	0.462381
D10	27	Vegfr	1.39733	0.830255
D10	28	Vegfr	1.77355	1.20605
D10	29	Vegfr	2.04426	1.47634
D10	30	Vegfr	2.30371	1.73537
D10	31	Vegfr	0.284536	-0.284228
D10	32	Vegfr	2.83681	2.26762
D10	33	Vegfr	3.05999	2.49038
D10	34	Vegfr	3.26025	2.69022
D10	35	Vegfr	3.41762	2.84717
D10	36	Vegfr	3.57503	3.00416
D10	37	Vegfr	3.70608	3.13479
D10	38	Vegfr	3.79243	3.22071
D10	39	Vegfr	3.88721	3.31507
D10	40	Vegfr	3.9699	3.39734
D11	1	Vegfr	0.549997	0.0123056
D11	2	Vegfr	0.543421	0.00560469
D11	3	Vegfr	0.539924	0.00198185
D11	4	Vegfr	0.53964	0.00157276
D11	5	Vegfr	0.539471	0.00127782
D11	6	Vegfr	0.537011	-0.00130731
D11	7	Vegfr	0.537291	-0.00115289
D11	8	Vegfr	0.53792	-0.000649488
D11	9	Vegfr	0.539161	0.000465399
D11	10	Vegfr	0.538231	-0.000590217
D11	11	Vegfr	0.538386	-0.000560015
D11	12	Vegfr	0.538925	-0.000146794
D11	13	Vegfr	0.538157	-0.00104034
D11	14	Vegfr	0.538214	-0.00110903
D11	15	Vegfr	0.538868	-0.000580888
D11	16	Vegfr	0.539628	5.42417e-05
D11	17	Vegfr	0.537644	-0.00205602
D11	18	Vegfr	0.539028	-0.000797186
D11	19	Vegfr	0.538968	-0.000982753
D11	20	Vegfr	0.541125	0.0010482
D11	21	Vegfr	0.544775	0.00457266
D11	22	Vegfr	0.550149	0.00982197
D11	23	Vegfr	0.564981	0.0245276
D11	24	Vegfr	0.592664	0.0520859
D11	25	Vegfr	0.646337	0.105633
D11	26	Vegfr	0.750599	0.209769
D11	27	Vegfr	0.94194	0.400985
D11	28	Vegfr	1.26853	0.727447
D11	29	Vegfr	1.65501	1.1138
D11	30	Vegfr	1.92018	1.37884
D11	31	Vegfr	0.273479	-0.267978
D11	32	Vegfr	2.45729	1.91571
D11	33	Vegfr	2.72212	2.18041
D11	34	Vegfr	2.93745	2.39562
D11	35	Vegfr	3.12644	2.58448
D11	36	Vegfr	3.28332	2.74124
D11	37	Vegfr	3.43587	2.89366
D11	38	Vegfr	3.55916	3.01682
D11	39	Vegfr	3.67492	3.13246
D11	40	Vegfr	3.76619	3.2236
D12	1	Vegfr	0.551978	0.0159516
D12	2	Vegfr	0.541363	0.00525532
D12	3	Vegfr	0.540155	0.00396557
D12	4	Vegfr	0.536933	0.000662729
D12	5	Vegfr	0.53757	0.0012178
D12	6	Vegfr	0.538012	0.0015785
D12	7	Vegfr	0.53536	-0.00115428
D12	8	Vegfr	0.534809	-0.001787
D12	9	Vegfr	0.536028	-0.000649654
D12	10	Vegfr	0.534891	-0.00186794
D12	11	Vegfr	0.535147	-0.00169338
D12	12	Vegfr	0.538682	0.00176015
D12	13	Vegfr	0.533871	-0.00313163
D12	14	Vegfr	0.535288	-0.00179663
D12	15	Vegfr	0.533554	-0.0036112
D12	16	Vegfr	0.535535	-0.00171187
D12	17	Vegfr	0.536753	-0.000575112
D12	18	Vegfr	0.538961	0.00155102
D12	19	Vegfr	0.538769	0.00127812
D12	20	Vegfr	0.543537	0.00596481
D12	21	Vegfr	0.547597	0.00994328
D12	22	Vegfr	0.557973	0.0202377
D12	23	Vegfr	0.579452	0.041635
D12	24	Vegfr	0.624281	0.0863823
D12	25	Vegfr	0.709716	0.171736
D12	26	Vegfr	0.871566	0.333505
D12	27	Vegfr	1.15653	0.618391
D12	28	Vegfr	1.55172	1.0135
D12	29	Vegfr	1.85939	1.32108
D12	30	Vegfr	2.10053	1.56214
D12	31	Vegfr	0.246629	-0.291839
D12	32	Vegfr	2.65113	2.11258
D12	33	Vegfr	2.90173	2.3631
D12	34	Vegfr	3.09444	2.55573
D12	35	Vegfr	3.28226	2.74347
D12	36	Vegfr	3.44214	2.90326
D12	37	Vegfr	3.59305	3.05409
D12	38	Vegfr	3.70489	3.16586
D12	39	Vegfr	3.81021	3.27109
D12	40	Vegfr	3.90489	3.36569
E1	1	Vegfa	0.426744	0.00930774
E1	2	Vegfa	0.423432	0.0057314
E1	3	Vegfa	0.418284	0.00031882
E1	4	Vegfa	0.417906	-0.000324405
E1	5	Vegfa	0.420702	0.00220697
E1	6	Vegfa	0.419722	0.000963261
E1	7	Vegfa	0.419651	0.000627268
E1	8	Vegfa	0.419407	0.000118153
E1	9	Vegfa	0.419592	3.95034e-05
E1	10	Vegfa	0.417053	-0.00276412
E1	11	Vegfa	0.416828	-0.00325369
E1	12	Vegfa	0.419105	-0.00124176
E1	13	Vegfa	0.420998	0.000386307
E1	14	Vegfa	0.422241	0.00136495
E1	15	Vegfa	0.422014	0.000873393
E1	16	Vegfa	0.421293	-0.000111605
E1	17	Vegfa	0.421208	-0.000461396
E1	18	Vegfa	0.420052	-0.00188181
E1	19	Vegfa	0.422564	0.000365317
E1	20	Vegfa	0.425238	0.00277483
E1	21	Vegfa	0.43359	0.0108624
E1	22	Vegfa	0.444798	0.0218051
E1	23	Vegfa	0.466516	0.0432592
E1	24	Vegfa	0.510607	0.0870854
E1	25	Vegfa	0.601872	0.178085
E1	26	Vegfa	0.765999	0.341948
E1	27	Vegfa	1.0562	0.631885
E1	28	Vegfa	1.50439	1.07981
E1	29	Vegfa	2.03342	1.60858
E1	30	Vegfa	2.44833	2.02322
E1	31	Vegfa	0.256396	-0.168978
E1	32	Vegfa	3.03417	2.60853
E1	33	Vegfa	3.25142	2.82552
E1	34	Vegfa	3.42294	2.99678
E1	35	Vegfa	3.53851	3.11208
E1	36	Vegfa	3.64486	3.21816
E1	37	Vegfa	3.72993	3.30297
E1	38	Vegfa	3.7893	3.36207
E1	39	Vegfa	3.85637	3.42888
E1	40	Vegfa	3.91935	3.4916
E2	1	Vegfa	0.384212	0.00938908
E2	2	Vegfa	0.376738	0.00152203
E2	3	Vegfa	0.376717	0.0011089
E2	4	Vegfa	0.375986	-1.56116e-05
E2	5	Vegfa	0.375376	-0.00101805
E2	6	Vegfa	0.37775	0.000963554
E2	7	Vegfa	0.377799	0.000619357
E2	8	Vegfa	0.376506	-0.00106618
E2	9	Vegfa	0.379024	0.0010583
E2	10	Vegfa	0.378159	-0.000199194
E2	11	Vegfa	0.376267	-0.002484
E2	12	Vegfa	0.378986	-0.00015761
E2	13	Vegfa	0.378521	-0.00101584
E2	14	Vegfa	0.379736	-0.000193094
E2	15	Vegfa	0.381311	0.000988856
E2	16	Vegfa	0.38237	0.00165552
E2	17	Vegfa	0.38019	-0.000917499
E2	18	Vegfa	0.382173	0.000672594
E2	19	Vegfa	0.38696	0.00506652
E2	20	Vegfa	0.397194	0.0149076
E2	21	Vegfa	0.411525	0.0288457
E2	22	Vegfa	0.440683	0.0576113
E2	23	Vegfa	0.500009	0.116545
E2	24	Vegfa	0.612683	0.228826
E2	25	Vegfa	0.817155	0.432905
E2	26	Vegfa	1.16515	0.780502
E2	27	Vegfa	1.66549	1.28045
E2	28	Vegfa	2.17848	1.79305
E2	29	Vegfa	2.57435	2.18853
E2	30	Vegfa	2.88719	2.50097
E2	31	Vegfa	0.247479	-0.139128
E2	32	Vegfa	3.33539	2.94839
E2	33	Vegfa	3.48585	3.09846
[truncated: 1,847 more rows]

## Sheet: Amplification Ct
	Delta RN values	Cycle	ΔRn
Bact	0.132587	1	0.0093288													Bact	Ct	Vegfr	Ct	Vegfa	Ct		Well	Sample Name	Target Name	CT mean		Well	Sample Name	Target Name	CT mean		Well	Sample Name	Target Name	CT mean
Vegfa	0.287932	2	0.0035564													A1	19.68	C1	25.79	E1	25.67		A1	Adipoq-cre Sham 440	Bact	19.815		C1	Adipoq-cre Sham 440	Vegfr	25.895		E1	Adipoq-cre Sham 440	Vegfa	25.835
vegfr	0.081562	3	0.00129533													A2	18.82	C2	24.33	E2	24.28		A2	Adipoq-cre Sham 441	Bact	18.875		C2	Adipoq-cre Sham 441	Vegfr	24.535		E2	Adipoq-cre Sham 441	Vegfa	24.33
		4	0.00217633													A3	17.06	C3	23.12	E3	23.47		A3	Adipoq-cre Sham 442	Bact	17.115		C3	Adipoq-cre Sham 442	Vegfr	23.21		E3	Adipoq-cre Sham 442	Vegfa	23.35
		5	0.000367665													A4	17.23	C4	23.67	E4	24.16		A4	Adipoq-cre CNV 513	Bact	17.2		C4	Adipoq-cre CNV 513	Vegfr	23.725		E4	Adipoq-cre CNV 513	Vegfa	24.215
		6	0.00086722													A5	19.44	C5	24.61	E5	24.77		A5	Adipoq-cre CNV 514	Bact	19.22		C5	Adipoq-cre CNV 514	Vegfr	24.485		E5	Adipoq-cre CNV 514	Vegfa	24.685
		7	-0.00129922													A6	18.1	C6	25.11	E6	24.54		A6	Adipoq-cre CNV 516	Bact	18.16		C6	Adipoq-cre CNV 516	Vegfr	24.78		E6	Adipoq-cre CNV 516	Vegfa	24.58
		8	-0.00262819													A7	17.33	C7	23.14	E7	24.3		A7	Adipoq-cre-prdm16 Sham 530	Bact	17.41		C7	Adipoq-cre-prdm16 Sham 530	Vegfr	23.155		E7	Adipoq-cre-prdm16 Sham 530	Vegfa	24.39
		9	0.00119728													A8	17.99	C8	23.57	E8	25.05		A8	Adipoq-cre-prdm16 Sham 531	Bact	17.705		C8	Adipoq-cre-prdm16 Sham 531	Vegfr	23.705		E8	Adipoq-cre-prdm16 Sham 531	Vegfa	25.085
		10	-0.00182017													A9	18.01	C9	24.08	E9	24.47		A9	Adipoq-cre-prdm16 Sham 532	Bact	18.085		C9	Adipoq-cre-prdm16 Sham 532	Vegfr	24.07		E9	Adipoq-cre-prdm16 Sham 532	Vegfa	24.385
		11	0.000874595													A10	17.95	C10	22.65	E10	24.3		A10	Adipoq-cre-prdm16 CNV 494	Bact	17.965		C10	Adipoq-cre-prdm16 CNV 494	Vegfr	22.99		E10	Adipoq-cre-prdm16 CNV 494	Vegfa	24.405
		12	0.00166493													A11	18.9	C11	24.47	E11	25.1		A11	Adipoq-cre-prdm16 CNV 495	Bact	18.815		C11	Adipoq-cre-prdm16 CNV 495	Vegfr	24.51		E11	Adipoq-cre-prdm16 CNV 495	Vegfa	25.095
		13	-0.00145289													A12	17.86	C12	23.87	E12	24.52		A12	Adipoq-cre-prdm16 CNV 499	Bact	17.94		C12	Adipoq-cre-prdm16 CNV 499	Vegfr	23.88		E12	Adipoq-cre-prdm16 CNV 499	Vegfa	24.51
		14	-0.00237505													B1	19.95	D1	26	F1	26
		15	-0.00224254													B2	18.93	D2	24.74	F2	24.38
		16	-0.00301096													B3	17.17	D3	23.3	F3	23.23
		17	-0.00194626													B4	17.17	D4	23.78	F4	24.27
		18	0.00295492	Dif M-L	Dif/100	L+1/100x										B5	19	D5	24.36	F5	24.6
		19	0.00537702	0.181056	0.00181056	0.197314	1									B6	18.22	D6	24.45	F6	24.62
		20	0.0111762			0.199125	2									B7	17.49	D7	23.17	F7	24.48
		21	0.0228821			0.200936	3									B8	17.42	D8	23.84	F8	25.12
		22	0.0480713			0.202746	4									B9	18.16	D9	24.06	F9	24.3
		23	0.097576			0.204557	5									B10	17.98	D10	23.33	F10	24.51
		24	0.195504			0.206367	6									B11	18.73	D11	24.55	F11	25.09
		25	0.37656			0.208178	7									B12	18.02	D12	23.89	F12	24.5
		26	0.68947			0.209988	8
		27	1.17736			0.211799	9
		28	1.76845			0.213609	10
		29	2.21307			0.21542	11
		30	2.56666			0.217231	12
		31	-0.187675			0.219041	13
		32	3.08591			0.220852	14
		33	3.26471			0.222662	15
		34	3.39375			0.224473	16
	Delta RN values	35	3.48469			0.226283	17
Bact	0.132587	36	3.57598			0.228094	18
Vegfa	0.287932	37	3.65388			0.229905	19
vegfr	0.081562	38	3.71956			0.231715	20
		39	3.77203			0.233526	21
		40	3.79652			0.235336	22
						0.237147	23
						0.238957	24
						0.240768	25
						0.242579	26
						0.244389	27
						0.2462	28
						0.24801	29
						0.249821	30
						0.251631	31
						0.253442	32
						0.255252	33
						0.257063	34
						0.258874	35
						0.260684	36
						0.262495	37
						0.264305	38
						0.266116	39
	Delta RN values					0.267926	40
Bact	0.132587					0.269737	41
Vegfa	0.287932					0.271548	42
vegfr	0.081562					0.273358	43
						0.275169	44
						0.276979	45
						0.27879	46
						0.2806	47
						0.282411	48
						0.284221	49
						0.286032	50
						0.287843	51
						0.289653	52
						0.291464	53
						0.293274	54
						0.295085	55
						0.296895	56
						0.298706	57
						0.300517	58
						0.302327	59
	Delta RN values					0.304138	60
Bact	0.132587					0.305948	61
Vegfa	0.287932					0.307759	62
vegfr	0.081562					0.309569	63
						0.31138	64
						0.31319	65
						0.315001	66
						0.316812	67
						0.318622	68
						0.320433	69
						0.322243	70
						0.324054	71
						0.325864	72
						0.327675	73
						0.329486	74
						0.331296	75
						0.333107	76
						0.334917	77
						0.336728	78
	Delta RN values					0.338538	79
Bact	0.132587					0.340349	80
Vegfa	0.287932					0.34216	81
vegfr	0.081562					0.34397	82
						0.345781	83
						0.347591	84
						0.349402	85
						0.351212	86
						0.353023	87
						0.354833	88
						0.356644	89
						0.358455	90
						0.360265	91
	Delta RN values					0.362076	92
Bact	0.132587					0.363886	93
Vegfa	0.287932					0.365697	94
vegfr	0.081562					0.367507	95
						0.369318	96
						0.371129	97
						0.372939	98
						0.37475	99
						0.37656	100

## Sheet: BioGroup Analysis Result
Block Type	96alum
Chemistry	SYBR_GREEN
Experiment File Name	C:\Users\abi2\Desktop\20210621ADIPOQ-CRE AND ADIPOQ-CRE-PRDM16 Sham and CNV CHORO Vegfr and Vegfa n4-6.eds
Experiment Run End Time	2021-06-21 16:41:37 PM EDT
Instrument Type	sds7500
Passive Reference	ROX
Biogroup Name	Target Name	Task	RQ	RQ Min	RQ Max	Cт Mean	ΔCт Mean	ΔCт SE	ΔΔCт
Analysis Type	Singleplex
Endogenous Control	Bact
RQ Min/Max Confidence Level	95.0
Reference Biogroup Name

## Sheet: Technical Analysis Result
Block Type	96alum
Chemistry	SYBR_GREEN
Experiment File Name	C:\Users\abi2\Desktop\20210621ADIPOQ-CRE AND ADIPOQ-CRE-PRDM16 Sham and CNV CHORO Vegfr and Vegfa n4-6.eds
Experiment Run End Time	2021-06-21 16:41:37 PM EDT
Instrument Type	sds7500
Passive Reference	ROX
Sample Name	Target Name	Task	RQ	RQ Min	RQ Max	Cт Mean	ΔCт Mean	ΔCт SE	ΔΔCт
Adipoq-cre Sham 440	Vegfr	UNKNOWN
Adipoq-cre Sham 441	Vegfr	UNKNOWN
Adipoq-cre Sham 442	Vegfr	UNKNOWN
Adipoq-cre CNV 513	Vegfr	UNKNOWN
Adipoq-cre CNV 514	Vegfr	UNKNOWN
Adipoq-cre CNV 516	Vegfr	UNKNOWN
Adipoq-cre-prdm16 Sham 530	Vegfr	UNKNOWN
Adipoq-cre-prdm16 Sham 531	Vegfr	UNKNOWN
Adipoq-cre-prdm16 Sham 532	Vegfr	UNKNOWN
Adipoq-cre-prdm16 CNV 494	Vegfr	UNKNOWN
Adipoq-cre-prdm16 CNV 495	Vegfr	UNKNOWN
Adipoq-cre-prdm16 CNV 499	Vegfr	UNKNOWN
Adipoq-cre Sham 440	Vegfa	UNKNOWN
Adipoq-cre Sham 441	Vegfa	UNKNOWN
Adipoq-cre Sham 442	Vegfa	UNKNOWN
Adipoq-cre CNV 513	Vegfa	UNKNOWN
Adipoq-cre CNV 514	Vegfa	UNKNOWN
Adipoq-cre CNV 516	Vegfa	UNKNOWN
Adipoq-cre-prdm16 Sham 530	Vegfa	UNKNOWN
Adipoq-cre-prdm16 Sham 531	Vegfa	UNKNOWN
Adipoq-cre-prdm16 Sham 532	Vegfa	UNKNOWN
Adipoq-cre-prdm16 CNV 494	Vegfa	UNKNOWN
Adipoq-cre-prdm16 CNV 495	Vegfa	UNKNOWN
Adipoq-cre-prdm16 CNV 499	Vegfa	UNKNOWN
H2O	Vegfr	UNKNOWN
H2O	Vegfa	UNKNOWN
Analysis Type	Singleplex
Endogenous Control	Bact
RQ Min/Max Confidence Level	95.0
Reference Sample	Adipoq-cre Sham 440
