# Supplementary material for: Adipocytes influence choroidal neovascularization via PRDM16
Source: EMBO Mol Med. 2026 May 19;18(6):2379–403. doi: 10.1038/s44321-026-00441-5 (PMC13269495; doi:10.1038/s44321-026-00441-5)
Supplement: Supplementary file 4 — Source data Fig. 3 [file 44321_2026_441_MOESM4_ESM.zip › Figure 3/3H-I/7 days/2021-06-07 adipoqcre and adipoqcreprdm16 7 days sham and CNV choro Tnfa and Vegfr.xls]

## Sheet: Sample Setup
Block Type	96-Well Block (0.2mL)
Calibration Background is expired	No
Calibration Background performed on	11-24-2020
Calibration Normalization FAM-ROX is expired	No
Calibration Normalization FAM-ROX performed on	11-24-2020
Calibration Normalization VIC-ROX is expired	No
Calibration Normalization VIC-ROX performed on	11-24-2020
Calibration Pure Dye CY3 is expired	Yes
Calibration Pure Dye CY3 performed on	03-26-2020
Calibration Pure Dye CY5 is expired	Yes
Calibration Pure Dye CY5 performed on	03-26-2020
Calibration Pure Dye FAM is expired	No
Calibration Pure Dye FAM performed on	11-24-2020
Calibration Pure Dye NED is expired	No
Calibration Pure Dye NED performed on	09-15-2020
Calibration Pure Dye ROX is expired	No
Calibration Pure Dye ROX performed on	11-24-2020
Calibration Pure Dye SYBR is expired	No
Calibration Pure Dye SYBR performed on	11-24-2020
Calibration Pure Dye TAMRA is expired	No
Calibration Pure Dye TAMRA performed on	11-24-2020
Calibration Pure Dye VIC is expired	No
Calibration Pure Dye VIC performed on	11-24-2020
Calibration ROI is expired	No
Calibration ROI performed on	11-24-2020
Calibration Uniformity is expired	No
Calibration Uniformity performed on	11-24-2020
Chemistry	SYBR_GREEN
Date Created	2021-06-07 17:22:38 PM EDT
Experiment Barcode
Experiment Comment
Experiment File Name	D:\Users\abi2\Desktop\2021-06-07 adipoqcre and adipoqcreprdm16 7 days sham and CNV choro Tnfa and Vegfr n1-3.eds
Experiment Name	2021-06-07 adipoqcre and adipoqcreprdm16 7 days sham and CNV choro Tnfa and Vegfr n1-3
Experiment Run End Time	2021-06-07 20:11:25 PM EDT
Experiment Type	Comparative Cт (ΔΔCт)
Instrument Name	278870006
Instrument Serial Number	278870006
Instrument Type	QuantStudio(TM) 7 Flex System
Passive Reference	ROX
Quantification Cycle Method	Ct
Signal Smoothing On	true
Stage/ Cycle where Analysis is performed	Stage 2, Step 2
User Name
Well	Well Position	Sample Name	Sample Color	Biogroup Name	Biogroup Color	Target Name	Target Color	Task	Reporter	Quencher	Quantity	Comments
1	A1	adipoqcre sham 375	RGB(176,23,31)			bact	RGB(176,23,31)	UNKNOWN	SYBR	None
2	A2	adipoqcre sham 376	RGB(0,0,255)			bact	RGB(176,23,31)	UNKNOWN	SYBR	None
3	A3	adipoqcre sham 377	RGB(0,139,69)			bact	RGB(176,23,31)	UNKNOWN	SYBR	None
4	A4	adipoqcre cnv 474	RGB(255,127,0)			bact	RGB(176,23,31)	UNKNOWN	SYBR	None
5	A5	adipoqcre cnv 496	RGB(139,137,112)			bact	RGB(176,23,31)	UNKNOWN	SYBR	None
6	A6	adipoqcre cnv 497	RGB(238,121,66)			bact	RGB(176,23,31)	UNKNOWN	SYBR	None
7	A7	adipoqcreordm16 sham 469	RGB(142,56,142)			bact	RGB(176,23,31)	UNKNOWN	SYBR	None
8	A8	adipoqcreordm16 sham 470	RGB(198,113,113)			bact	RGB(176,23,31)	UNKNOWN	SYBR	None
9	A9	adipoqcreordm16 sham 519	RGB(0,245,255)			bact	RGB(176,23,31)	UNKNOWN	SYBR	None
10	A10	adipoqcreordm16 CNV 502	RGB(238,220,130)			bact	RGB(176,23,31)	UNKNOWN	SYBR	None
11	A11	adipoqcreordm16 CNV 503	RGB(238,238,0)			bact	RGB(176,23,31)	UNKNOWN	SYBR	None
12	A12	adipoqcreordm16 CNV 504	RGB(142,142,56)			bact	RGB(176,23,31)	UNKNOWN	SYBR	None
13	B1	adipoqcre sham 375	RGB(176,23,31)			bact	RGB(176,23,31)	UNKNOWN	SYBR	None
14	B2	adipoqcre sham 376	RGB(0,0,255)			bact	RGB(176,23,31)	UNKNOWN	SYBR	None
15	B3	adipoqcre sham 377	RGB(0,139,69)			bact	RGB(176,23,31)	UNKNOWN	SYBR	None
16	B4	adipoqcre cnv 474	RGB(255,127,0)			bact	RGB(176,23,31)	UNKNOWN	SYBR	None
17	B5	adipoqcre cnv 496	RGB(139,137,112)			bact	RGB(176,23,31)	UNKNOWN	SYBR	None
18	B6	adipoqcre cnv 497	RGB(238,121,66)			bact	RGB(176,23,31)	UNKNOWN	SYBR	None
19	B7	adipoqcreordm16 sham 469	RGB(142,56,142)			bact	RGB(176,23,31)	UNKNOWN	SYBR	None
20	B8	adipoqcreordm16 sham 470	RGB(198,113,113)			bact	RGB(176,23,31)	UNKNOWN	SYBR	None
21	B9	adipoqcreordm16 sham 519	RGB(0,245,255)			bact	RGB(176,23,31)	UNKNOWN	SYBR	None
22	B10	adipoqcreordm16 CNV 502	RGB(238,220,130)			bact	RGB(176,23,31)	UNKNOWN	SYBR	None
23	B11	adipoqcreordm16 CNV 503	RGB(238,238,0)			bact	RGB(176,23,31)	UNKNOWN	SYBR	None
24	B12	adipoqcreordm16 CNV 504	RGB(142,142,56)			bact	RGB(176,23,31)	UNKNOWN	SYBR	None
25	C1	adipoqcre sham 375	RGB(176,23,31)			Tnfa	RGB(0,0,255)	UNKNOWN	SYBR	None
26	C2	adipoqcre sham 376	RGB(0,0,255)			Tnfa	RGB(0,0,255)	UNKNOWN	SYBR	None
27	C3	adipoqcre sham 377	RGB(0,139,69)			Tnfa	RGB(0,0,255)	UNKNOWN	SYBR	None
28	C4	adipoqcre cnv 474	RGB(255,127,0)			Tnfa	RGB(0,0,255)	UNKNOWN	SYBR	None
29	C5	adipoqcre cnv 496	RGB(139,137,112)			Tnfa	RGB(0,0,255)	UNKNOWN	SYBR	None
30	C6	adipoqcre cnv 497	RGB(238,121,66)			Tnfa	RGB(0,0,255)	UNKNOWN	SYBR	None
31	C7	adipoqcreordm16 sham 469	RGB(142,56,142)			Tnfa	RGB(0,0,255)	UNKNOWN	SYBR	None
32	C8	adipoqcreordm16 sham 470	RGB(198,113,113)			Tnfa	RGB(0,0,255)	UNKNOWN	SYBR	None
33	C9	adipoqcreordm16 sham 519	RGB(0,245,255)			Tnfa	RGB(0,0,255)	UNKNOWN	SYBR	None
34	C10	adipoqcreordm16 CNV 502	RGB(238,220,130)			Tnfa	RGB(0,0,255)	UNKNOWN	SYBR	None
35	C11	adipoqcreordm16 CNV 503	RGB(238,238,0)			Tnfa	RGB(0,0,255)	UNKNOWN	SYBR	None
36	C12	adipoqcreordm16 CNV 504	RGB(142,142,56)			Tnfa	RGB(0,0,255)	UNKNOWN	SYBR	None
37	D1	adipoqcre sham 375	RGB(176,23,31)			Tnfa	RGB(0,0,255)	UNKNOWN	SYBR	None
38	D2	adipoqcre sham 376	RGB(0,0,255)			Tnfa	RGB(0,0,255)	UNKNOWN	SYBR	None
39	D3	adipoqcre sham 377	RGB(0,139,69)			Tnfa	RGB(0,0,255)	UNKNOWN	SYBR	None
40	D4	adipoqcre cnv 474	RGB(255,127,0)			Tnfa	RGB(0,0,255)	UNKNOWN	SYBR	None
41	D5	adipoqcre cnv 496	RGB(139,137,112)			Tnfa	RGB(0,0,255)	UNKNOWN	SYBR	None
42	D6	adipoqcre cnv 497	RGB(238,121,66)			Tnfa	RGB(0,0,255)	UNKNOWN	SYBR	None
43	D7	adipoqcreordm16 sham 469	RGB(142,56,142)			Tnfa	RGB(0,0,255)	UNKNOWN	SYBR	None
44	D8	adipoqcreordm16 sham 470	RGB(198,113,113)			Tnfa	RGB(0,0,255)	UNKNOWN	SYBR	None
45	D9	adipoqcreordm16 sham 519	RGB(0,245,255)			Tnfa	RGB(0,0,255)	UNKNOWN	SYBR	None
46	D10	adipoqcreordm16 CNV 502	RGB(238,220,130)			Tnfa	RGB(0,0,255)	UNKNOWN	SYBR	None
47	D11	adipoqcreordm16 CNV 503	RGB(238,238,0)			Tnfa	RGB(0,0,255)	UNKNOWN	SYBR	None
48	D12	adipoqcreordm16 CNV 504	RGB(142,142,56)			Tnfa	RGB(0,0,255)	UNKNOWN	SYBR	None
49	E1	adipoqcre sham 375	RGB(176,23,31)			Vegfr	RGB(0,139,69)	UNKNOWN	SYBR	None
50	E2	adipoqcre sham 376	RGB(0,0,255)			Vegfr	RGB(0,139,69)	UNKNOWN	SYBR	None
51	E3	adipoqcre sham 377	RGB(0,139,69)			Vegfr	RGB(0,139,69)	UNKNOWN	SYBR	None
52	E4	adipoqcre cnv 474	RGB(255,127,0)			Vegfr	RGB(0,139,69)	UNKNOWN	SYBR	None
53	E5	adipoqcre cnv 496	RGB(139,137,112)			Vegfr	RGB(0,139,69)	UNKNOWN	SYBR	None
54	E6	adipoqcre cnv 497	RGB(238,121,66)			Vegfr	RGB(0,139,69)	UNKNOWN	SYBR	None
55	E7	adipoqcreordm16 sham 469	RGB(142,56,142)			Vegfr	RGB(0,139,69)	UNKNOWN	SYBR	None
56	E8	adipoqcreordm16 sham 470	RGB(198,113,113)			Vegfr	RGB(0,139,69)	UNKNOWN	SYBR	None
57	E9	adipoqcreordm16 sham 519	RGB(0,245,255)			Vegfr	RGB(0,139,69)	UNKNOWN	SYBR	None
58	E10	adipoqcreordm16 CNV 502	RGB(238,220,130)			Vegfr	RGB(0,139,69)	UNKNOWN	SYBR	None
59	E11	adipoqcreordm16 CNV 503	RGB(238,238,0)			Vegfr	RGB(0,139,69)	UNKNOWN	SYBR	None
60	E12	adipoqcreordm16 CNV 504	RGB(142,142,56)			Vegfr	RGB(0,139,69)	UNKNOWN	SYBR	None
61	F1	adipoqcre sham 375	RGB(176,23,31)			Vegfr	RGB(0,139,69)	UNKNOWN	SYBR	None
62	F2	adipoqcre sham 376	RGB(0,0,255)			Vegfr	RGB(0,139,69)	UNKNOWN	SYBR	None
63	F3	adipoqcre sham 377	RGB(0,139,69)			Vegfr	RGB(0,139,69)	UNKNOWN	SYBR	None
64	F4	adipoqcre cnv 474	RGB(255,127,0)			Vegfr	RGB(0,139,69)	UNKNOWN	SYBR	None
65	F5	adipoqcre cnv 496	RGB(139,137,112)			Vegfr	RGB(0,139,69)	UNKNOWN	SYBR	None
66	F6	adipoqcre cnv 497	RGB(238,121,66)			Vegfr	RGB(0,139,69)	UNKNOWN	SYBR	None
67	F7	adipoqcreordm16 sham 469	RGB(142,56,142)			Vegfr	RGB(0,139,69)	UNKNOWN	SYBR	None
68	F8	adipoqcreordm16 sham 470	RGB(198,113,113)			Vegfr	RGB(0,139,69)	UNKNOWN	SYBR	None
69	F9	adipoqcreordm16 sham 519	RGB(0,245,255)			Vegfr	RGB(0,139,69)	UNKNOWN	SYBR	None
70	F10	adipoqcreordm16 CNV 502	RGB(238,220,130)			Vegfr	RGB(0,139,69)	UNKNOWN	SYBR	None
71	F11	adipoqcreordm16 CNV 503	RGB(238,238,0)			Vegfr	RGB(0,139,69)	UNKNOWN	SYBR	None
72	F12	adipoqcreordm16 CNV 504	RGB(142,142,56)			Vegfr	RGB(0,139,69)	UNKNOWN	SYBR	None
73	G1	H2O	RGB(238,44,44)			bact	RGB(176,23,31)	UNKNOWN	SYBR	None
74	G2	H2O	RGB(238,44,44)			Tnfa	RGB(0,0,255)	UNKNOWN	SYBR	None
75	G3	H2O	RGB(238,44,44)			Vegfr	RGB(0,139,69)	UNKNOWN	SYBR	None
76	G4
77	G5
78	G6
79	G7
80	G8
81	G9
82	G10
83	G11
84	G12
85	H1
86	H2
87	H3
88	H4
89	H5
90	H6
91	H7
92	H8
93	H9
94	H10
95	H11
96	H12

## Sheet: Raw Data
Block Type	96-Well Block (0.2mL)
Calibration Background is expired	No
Calibration Background performed on	11-24-2020
Calibration Normalization FAM-ROX is expired	No
Calibration Normalization FAM-ROX performed on	11-24-2020
Calibration Normalization VIC-ROX is expired	No
Calibration Normalization VIC-ROX performed on	11-24-2020
Calibration Pure Dye CY3 is expired	Yes
Calibration Pure Dye CY3 performed on	03-26-2020
Calibration Pure Dye CY5 is expired	Yes
Calibration Pure Dye CY5 performed on	03-26-2020
Calibration Pure Dye FAM is expired	No
Calibration Pure Dye FAM performed on	11-24-2020
Calibration Pure Dye NED is expired	No
Calibration Pure Dye NED performed on	09-15-2020
Calibration Pure Dye ROX is expired	No
Calibration Pure Dye ROX performed on	11-24-2020
Calibration Pure Dye SYBR is expired	No
Calibration Pure Dye SYBR performed on	11-24-2020
Calibration Pure Dye TAMRA is expired	No
Calibration Pure Dye TAMRA performed on	11-24-2020
Calibration Pure Dye VIC is expired	No
Calibration Pure Dye VIC performed on	11-24-2020
Calibration ROI is expired	No
Calibration ROI performed on	11-24-2020
Calibration Uniformity is expired	No
Calibration Uniformity performed on	11-24-2020
Chemistry	SYBR_GREEN
Date Created	2021-06-07 17:22:38 PM EDT
Experiment Barcode
Experiment Comment
Experiment File Name	D:\Users\abi2\Desktop\2021-06-07 adipoqcre and adipoqcreprdm16 7 days sham and CNV choro Tnfa and Vegfr n1-3.eds
Experiment Name	2021-06-07 adipoqcre and adipoqcreprdm16 7 days sham and CNV choro Tnfa and Vegfr n1-3
Experiment Run End Time	2021-06-07 20:11:25 PM EDT
Experiment Type	Comparative Cт (ΔΔCт)
Instrument Name	278870006
Instrument Serial Number	278870006
Instrument Type	QuantStudio(TM) 7 Flex System
Passive Reference	ROX
Quantification Cycle Method	Ct
Signal Smoothing On	true
Stage/ Cycle where Analysis is performed	Stage 2, Step 2
User Name
Well	Well Position	Cycle	x1-m1	x2-m2	x3-m3	x4-m4	x5-m5
1	A1	1	865673	327367	617700	1.45213e+06	47181.2
2	A2	1	700286	286723	635919	1.38264e+06	6729.82
3	A3	1	626896	263144	601258	1247667	6650.91
4	A4	1	667218	273179	618791	1.25041e+06	8997.66
5	A5	1	595664	257190	605037	1.20997e+06	4684.1
6	A6	1	604160	257842	589446	1.1985e+06	12544.5
7	A7	1	534682	243663	577510	1.16644e+06	6200.58
8	A8	1	671647	267586	598623	1.15593e+06	12289.3
9	A9	1	521721	227128	532249	1.06678e+06	4258.64
10	A10	1	504857	217532	510677	1.04581e+06	6731.57
11	A11	1	503872	209284	475401	999432	1604.19
12	A12	1	1071186	366657	774792	1.57304e+06	18354.6
13	B1	1	785483	306753	629572	1.4482e+06	16290.4
14	B2	1	731342	286685	639531	1.37489e+06	7494.13
15	B3	1	652530	278552	638832	1.3313e+06	6802.12
16	B4	1	675642	286462	657984	1.32211e+06	5884.22
17	B5	1	606024	266958	631541	1.2411e+06	8649.29
18	B6	1	585754	261993	617344	1.21447e+06	6013.61
19	B7	1	598768	266438	622458	1.21212e+06	10212.2
20	B8	1	567071	252747	605724	1.16793e+06	4150.77
21	B9	1	573428	244754	583140	1.14658e+06	4557.3
22	B10	1	498044	219530	523236	1.05868e+06	9233.52
23	B11	1	744620	301315	714358	1.41796e+06	7883.76
24	B12	1	1.40496e+06	513485	1.13045e+06	2.3451e+06	12452
25	C1	1	818091	310746	631081	1.3897e+06	34051.3
26	C2	1	789262	318248	708756	1.48917e+06	31621.6
27	C3	1	712887	305007	686916	1.38293e+06	10538.4
28	C4	1	718279	319557	733539	1.44091e+06	6094.94
29	C5	1	710310	316766	732422	1.39207e+06	15212.6
30	C6	1	621490	276694	648297	1.25108e+06	6159.26
31	C7	1	630670	283438	674015	1.28654e+06	6224.08
32	C8	1	618872	276195	656947	1.24266e+06	5501.15
33	C9	1	539584	238257	573288	1098028	3611.17
34	C10	1	669771	276108	656486	1.25774e+06	6171.03
35	C11	1	912240	349200	778764	1.5441e+06	13378.5
36	C12	1	810667	326733	662860	1.54333e+06	9850.36
37	D1	1	496017	205187	465948	990646	4786.66
38	D2	1	813102	299506	646158	1287969	11781.3
39	D3	1	723212	315974	723070	1.4204e+06	9713.56
40	D4	1	773424	331532	773739	1.46663e+06	4072.36
41	D5	1	694539	316304	771150	1.43991e+06	7951.81
42	D6	1	684252	301609	713430	1.32154e+06	794.352
43	D7	1	615223	277048	671838	1.24416e+06	6208
44	D8	1	612472	271572	656364	1.23189e+06	4997.21
45	D9	1	720866	301676	718706	1.31679e+06	7581.29
46	D10	1	739769	310861	722365	1.39327e+06	6736.01
47	D11	1	592718	255921	564712	1.22034e+06	4270.94
48	D12	1	501352	204829	441488	993111	5027.05
49	E1	1	618936	239515	527667	1.15301e+06	8256.12
50	E2	1	713015	280711	653048	1.32938e+06	6273.98
51	E3	1	717012	280574	647731	1.2612e+06	13382
52	E4	1	774727	308938	735218	1.3676e+06	7134.14
53	E5	1	719662	296410	727027	1.3276e+06	4516.1
54	E6	1	768326	311800	747986	1.35568e+06	6610.25
55	E7	1	819051	337532	802474	1.46475e+06	9265.58
56	E8	1	938966	389915	922370	1.71293e+06	4127.01
57	E9	1	799879	336817	773143	1.45354e+06	7029.38
58	E10	1	785943	306496	710907	1.37587e+06	9238.16
59	E11	1	725579	269778	612754	1.24282e+06	5558.42
60	E12	1	427934	172487	384726	868542	6186.33
61	F1	1	826541	303507	633434	1.37124e+06	48658.1
62	F2	1	840062	314282	695228	1.45114e+06	8709.36
63	F3	1	696779	277262	640750	1.29063e+06	6265.53
64	F4	1	691296	273232	622703	1.21593e+06	4062.49
65	F5	1	688685	281410	669588	1.24837e+06	3919.44
66	F6	1	733829	300467	700946	1.30155e+06	3339.19
67	F7	1	774721	312619	698784	1.31169e+06	13497.6
68	F8	1	824724	348246	809575	1.52832e+06	7803.32
69	F9	1	772619	306535	706402	1.37659e+06	-4710.49
70	F10	1	745789	284771	664260	1.30514e+06	6230.81
71	F11	1	1005958	325027	715081	1.38593e+06	8209.63
72	F12	1	881600	292639	638348	1.34511e+06	13788.5
73	G1	1	916112	350189	781501	1.7708e+06	10303.6
74	G2	1	591887	259713	583106	1.29062e+06	10185
75	G3	1	592442	239376	561640	1.15506e+06	7859
76	G4	1	127170	16219.1	16177.6	13332.8	3601.71
77	G5	1	134118	16765.7	22467	16382.1	5046.55
78	G6	1	125536	16359.1	18149.6	16701.5	11228.6
79	G7	1	136127	21497.7	26322.2	20894.6	7991
80	G8	1	127616	17999.4	17094.8	15167.2	2281.01
81	G9	1	227710	32480.4	29774.1	25622.2	12760.7
82	G10	1	161444	19950	18474.8	17919.5	5321.2
83	G11	1	287865	23266	18499.6	17658.8	10369
84	G12	1	174732	18575.2	17306.1	16765	4077.84
85	H1	1	297656	39182.1	25074.7	28214.6	8880.58
86	H2	1	185239	20155.1	11082.5	16108.7	6028.47
87	H3	1	138196	17578.8	17096.8	13542.6	5720.73
88	H4	1	128463	17460.5	27907.5	37584	3002.48
89	H5	1	206141	26144.5	27112.2	19203	7157.15
90	H6	1	168547	20823.8	18147.4	14866.3	4893.67
91	H7	1	191154	26026.8	26203.5	20841.6	5551.48
92	H8	1	161413	18877.1	18621.5	14456.1	3633.13
93	H9	1	162827	19999.6	20142.6	14121	4494.92
94	H10	1	230792	26815.7	21716.6	20811.3	6061.8
95	H11	1	201323	23153.6	21783.7	18526	7657.6
96	H12	1	373852	58648.1	45240.3	59497.4	24782.5
1	A1	2	872727	330446	631852	1481662	48547.2
2	A2	2	706983	290201	647410	1409852	6699.41
3	A3	2	636164	266463	611576	1.26698e+06	6600.9
4	A4	2	677853	278623	625756	1.26564e+06	8944.71
5	A5	2	601156	260156	612584	1.22868e+06	5372.72
6	A6	2	615032	262648	598030	1.21464e+06	13304.6
7	A7	2	540122	247076	581648	1.17817e+06	5779.74
8	A8	2	684032	273341	608345	1.17556e+06	13368.1
9	A9	2	533557	232823	542232	1.08532e+06	5777.75
10	A10	2	520553	224007	520010	1.06666e+06	5670.41
11	A11	2	515499	215211	489551	1.03556e+06	2704.08
12	A12	2	1.10817e+06	374044	785078	1.59861e+06	19582.5
13	B1	2	793831	313909	641687	1.47699e+06	16809.2
14	B2	2	735209	291283	648352	1.39377e+06	6918.38
15	B3	2	661088	281186	647775	1.34672e+06	6988.2
16	B4	2	688056	290008	666934	1.33404e+06	6184.17
17	B5	2	610614	270313	642325	1.2582e+06	8675.32
18	B6	2	592142	264414	626153	1.2305e+06	3534.22
19	B7	2	592983	266420	630789	1.22834e+06	9078.71
20	B8	2	570636	253873	609066	1.17778e+06	5966.7
21	B9	2	571358	248037	589774	1.16628e+06	5632.97
22	B10	2	508577	224796	534316	1.07965e+06	7890.43
23	B11	2	760052	308802	727342	1.44922e+06	8024.77
24	B12	2	1423863	522170	1.15774e+06	2.40054e+06	12783.3
25	C1	2	828252	314771	640632	1.40877e+06	35348.2
26	C2	2	795633	321461	717419	1.50482e+06	31385.7
27	C3	2	714721	304538	694293	1.39327e+06	9521.11
28	C4	2	733097	321212	737470	1445242	4526.2
29	C5	2	721077	321060	739794	1.41353e+06	16078.9
30	C6	2	628969	278830	658465	1.26359e+06	6054.96
31	C7	2	634530	283161	674626	1.29091e+06	5764.01
32	C8	2	623985	277284	662745	1.25263e+06	4968.18
33	C9	2	544098	240831	579870	1.11455e+06	228.309
34	C10	2	673653	277897	662605	1.27646e+06	7048.83
35	C11	2	919187	354688	788350	1.56253e+06	14561.9
36	C12	2	822237	331502	672592	1.56713e+06	10836.4
37	D1	2	500630	208821	471670	1.00356e+06	5413.92
38	D2	2	798806	298928	650856	1.29917e+06	10399
39	D3	2	726414	315470	729213	1.43108e+06	9076.17
40	D4	2	778780	335728	782107	1.48309e+06	6420.91
41	D5	2	704678	317074	781948	1.45297e+06	8764.63
42	D6	2	689080	302849	716091	1.32105e+06	7085.34
43	D7	2	621768	280151	676202	1254156	3402.24
44	D8	2	616171	274616	661324	1.23969e+06	5446.83
45	D9	2	716938	305247	731252	1.34026e+06	6696.65
46	D10	2	737097	310979	726278	1406251	6603.75
47	D11	2	596487	258985	573203	1.235e+06	4393.1
48	D12	2	502850	205764	450979	1.01341e+06	5074.42
49	E1	2	625111	243572	535170	1.16796e+06	8089.59
50	E2	2	717011	283226	660154	1.34262e+06	4709.6
51	E3	2	721665	284617	655089	1.27687e+06	14797.8
52	E4	2	787514	314026	748614	1388008	7099.96
53	E5	2	727328	301151	734855	1.34207e+06	5663.67
54	E6	2	777820	314612	754779	1.36391e+06	5641.72
55	E7	2	825672	340998	812311	1.47973e+06	9180.12
56	E8	2	944486	392979	929664	1728302	4799.55
57	E9	2	811324	341340	782614	1.47743e+06	4906.03
58	E10	2	789399	308354	722208	1398077	7340.01
59	E11	2	732215	272612	616172	1250507	5413.43
60	E12	2	431752	175876	387034	882266	6071.3
61	F1	2	837857	309269	644431	1393489	51264.1
62	F2	2	845707	317560	704246	1.46781e+06	8535.3
63	F3	2	701215	278374	647969	1.30449e+06	6514.46
64	F4	2	698887	277187	633543	1.23125e+06	4761.64
65	F5	2	694594	284743	674841	1.25638e+06	5253.21
66	F6	2	760356	310440	723957	1.34971e+06	3326.64
67	F7	2	805021	322969	707027	1.33118e+06	12902.1
68	F8	2	836477	354175	820255	1.55503e+06	8124.24
69	F9	2	790204	312392	721864	1.40671e+06	-4508.02
70	F10	2	760976	293294	675843	1.3314e+06	6382.97
71	F11	2	1.01688e+06	328844	724803	1.40818e+06	10186.1
72	F12	2	889635	298530	641592	1.36067e+06	12641.9
73	G1	2	923013	354028	796968	1.80216e+06	10400.6
74	G2	2	598939	265059	598362	1.31875e+06	10052.4
75	G3	2	605912	244795	574724	1.17869e+06	8986.5
76	G4	2	128293	17110.5	15083.6	13244.3	5365.62
77	G5	2	137303	18033.9	24325.5	17385.5	4923.17
78	G6	2	127008	18973.9	16563.5	16365.8	11326.7
79	G7	2	140249	22692.3	24831.6	20156.4	7255.27
80	G8	2	128088	17201.5	17074.3	15788.2	4420.68
81	G9	2	234897	32206.4	27559.6	25658.9	14457
82	G10	2	166315	20873.9	20767.5	18475.5	3819.79
83	G11	2	295268	23264.8	18035	18340.2	10195.4
84	G12	2	176949	18032.7	14726.8	15899.2	4763.23
85	H1	2	312050	39867.8	25399.1	28585	9397.97
86	H2	2	190651	21689.8	10082.5	16702.3	5684.41
87	H3	2	143936	17472.6	15805.9	14255.8	6730.95
88	H4	2	129826	17506.6	26911	36903.3	3225.88
89	H5	2	209950	26410.1	25413.1	19395.7	7069.39
90	H6	2	171468	22815.4	18181.5	15224.3	5115.38
91	H7	2	193241	25795.5	23713.6	20639.2	5023.52
92	H8	2	164942	19377.2	16649	14908.6	3931.91
93	H9	2	164338	19957.8	19225.7	15800.3	5429.02
94	H10	2	241858	28585.8	24077.8	22370	5222.03
95	H11	2	206820	24261.6	19771.2	18496.6	7006.38
96	H12	2	389982	63868.1	48323.2	63404.7	26920.2
1	A1	3	879369	333797	640802	1.50318e+06	50006.5
2	A2	3	714101	293459	654634	1.42746e+06	6223.01
3	A3	3	640156	268746	616238	1.28252e+06	7154.83
4	A4	3	684658	280281	633467	1276226	7607.96
5	A5	3	604223	262792	617498	1.23863e+06	5152.1
6	A6	3	619421	263691	601845	1.22444e+06	12931.3
7	A7	3	543440	250342	587788	1.18975e+06	4348.17
8	A8	3	689449	276344	615941	1.18989e+06	12320.3
9	A9	3	539343	235461	548082	1.0987e+06	5289.33
10	A10	3	527383	226690	527568	1.08273e+06	6917.8
11	A11	3	517561	219621	497172	1.04893e+06	1996.23
12	A12	3	1.13069e+06	379309	794847	1621629	17872.7
13	B1	3	799052	315413	652516	1.49662e+06	16567.2
14	B2	3	738133	293685	653777	1.40817e+06	6756.8
15	B3	3	666799	284326	652206	1.35691e+06	6140.22
16	B4	3	689551	291412	672392	1.3454e+06	5328.06
17	B5	3	616698	270272	647300	1.26744e+06	9947.73
18	B6	3	591443	266609	630918	1.23834e+06	4898.77
19	B7	3	593403	266814	635982	1.23995e+06	10168
20	B8	3	570463	256906	611294	1.18412e+06	2720.36
21	B9	3	579547	250756	598544	1.17766e+06	4938.93
22	B10	3	511506	225114	540223	1.0939e+06	7487.14
23	B11	3	768071	309659	734586	1470599	8743.84
24	B12	3	1.43811e+06	528987	1.17622e+06	2.4442e+06	12950.5
25	C1	3	835452	317141	647037	1.42201e+06	38534.8
26	C2	3	801647	323471	722761	1.51664e+06	30434.1
27	C3	3	726512	311657	705848	1422954	9123.28
28	C4	3	725896	322918	745251	1.45794e+06	5580.08
29	C5	3	726558	322600	747020	1.42338e+06	14711.8
30	C6	3	628045	281735	663055	1.27191e+06	8330.2
31	C7	3	636020	284882	680613	1.29678e+06	5807.94
32	C8	3	628216	277274	664439	1.25676e+06	4288.55
33	C9	3	545693	245644	585076	1124223	98.9126
34	C10	3	677181	281717	669250	1.28625e+06	7012.98
35	C11	3	922060	357460	796503	1.58456e+06	12046.8
36	C12	3	828877	336541	684080	1587261	9831.1
37	D1	3	501737	209564	476743	1.00952e+06	5334.26
38	D2	3	793054	300745	656974	1.30969e+06	11340.9
39	D3	3	731259	317227	730180	1.44176e+06	7453.4
40	D4	3	778993	337264	783859	1491261	5763.37
41	D5	3	708690	318631	785595	1.46241e+06	6416.15
42	D6	3	690391	301588	719789	1.3278e+06	7227.04
43	D7	3	618195	280380	677511	1.26107e+06	5323.29
44	D8	3	617818	276049	666010	1.24367e+06	6544.35
45	D9	3	726033	310032	736872	1.35395e+06	8237.34
46	D10	3	747556	314699	729777	1.41539e+06	7381.62
47	D11	3	598083	258301	578100	1247622	5682.54
48	D12	3	508851	209674	456749	1.02366e+06	4779.45
49	E1	3	624910	243778	539050	1176824	8350.16
50	E2	3	718920	285896	665016	1.35393e+06	6587.24
51	E3	3	724351	286095	660342	1.28715e+06	15248.2
52	E4	3	798145	316832	752910	1.4002e+06	6630.81
53	E5	3	731273	303140	737627	1.3507e+06	5428.28
54	E6	3	785256	318446	758184	1370191	5725.07
55	E7	3	830598	342047	817156	1.48671e+06	9723.31
56	E8	3	950613	395671	933082	1.734e+06	4838.87
57	E9	3	816693	345604	793831	1.49054e+06	7381.55
58	E10	3	794275	314367	730242	1413409	8249.95
59	E11	3	731344	272018	618574	1.2601e+06	4623.56
60	E12	3	432265	177334	394720	889356	7109.26
61	F1	3	841229	312128	649469	1.40769e+06	52476.9
62	F2	3	849523	318917	709919	1.47828e+06	7658.33
63	F3	3	707829	281076	653600	1.31632e+06	6580.81
64	F4	3	704088	281177	639609	1.24645e+06	6434.5
65	F5	3	694387	285082	677387	1.2617e+06	5624.78
66	F6	3	764177	313696	733554	1361677	4011.13
67	F7	3	806288	322820	715860	1.34341e+06	11933.5
68	F8	3	843889	356774	826073	1.56574e+06	6654.75
69	F9	3	800714	317063	729028	1.42218e+06	-4499.17
70	F10	3	770041	297116	686496	1.35224e+06	6401.3
71	F11	3	1.02088e+06	332510	735689	1.42466e+06	9472.86
72	F12	3	888820	297536	647179	1.36998e+06	11251.3
73	G1	3	931774	361020	811298	1835038	9483.55
74	G2	3	602895	266866	605564	1.33891e+06	9481.01
75	G3	3	611150	248153	580862	1195898	7595.47
76	G4	3	130742	16414.6	16841.7	12769.1	5535.5
77	G5	3	137431	18831.3	26133	17712.5	5989.97
78	G6	3	129999	16932.4	17322.4	16318.6	9413.03
79	G7	3	141475	21262.3	24679.3	19254.7	7285.72
80	G8	3	130414	17947	17793	15212.7	2015.07
81	G9	3	236941	33990.8	27910	26488.2	11652.7
82	G10	3	169614	21058.8	19171.9	17322.9	5656.66
83	G11	3	297940	23154.2	18303.7	18044.1	10404.3
84	G12	3	181635	18449.7	16755.6	17411.1	3771.82
85	H1	3	319785	40295.8	25614.6	28626.8	10163.8
86	H2	3	192416	21504.2	12353.2	16438.6	5108.05
87	H3	3	146066	17425.3	17609.1	14358	5656.65
88	H4	3	132029	16341	26613	36614	3117.54
89	H5	3	212490	26260.6	24824.1	19685.5	6508.06
90	H6	3	174484	22005.9	16665.9	14897	5224.29
91	H7	3	192607	24056.1	23396.5	19469.1	5325.9
92	H8	3	167200	19901.3	14347.8	13530.9	4748.67
93	H9	3	167128	20368.5	19164.2	15405.3	3918.83
94	H10	3	244596	28172	22793.9	22479.7	4811.02
95	H11	3	209603	24007	20535.3	18155.5	7658.96
96	H12	3	402983	64380.3	48006.7	65174.9	27851.7
1	A1	4	891014	336844	646412	1.51695e+06	50091
2	A2	4	718417	298027	660201	1.44278e+06	6498.13
3	A3	4	645612	271635	620048	1.29181e+06	7309.15
4	A4	4	687368	282832	635661	1.28623e+06	7643.2
5	A5	4	608912	264143	621016	1.24524e+06	5897.03
6	A6	4	623900	267423	605788	1.233e+06	11178.4
7	A7	4	548615	249410	588262	1.19709e+06	4853.87
8	A8	4	696821	278923	618048	1.19748e+06	12314.5
9	A9	4	544912	236549	553774	1.10793e+06	3429.3
10	A10	4	531938	230082	532111	1.09337e+06	5457.38
11	A11	4	519518	218599	502463	1.05973e+06	2756.61
12	A12	4	1.14422e+06	385085	804228	1.63765e+06	17489.1
13	B1	4	807092	319515	656667	1.51162e+06	16551.2
14	B2	4	740894	294241	659858	1.41884e+06	7905.99
15	B3	4	670633	286375	656399	1365620	7147.42
16	B4	4	697823	295473	674598	1.35423e+06	4407.61
17	B5	4	619076	274141	650515	1.27595e+06	10655.6
18	B6	4	597259	266304	635638	1.24296e+06	4928.17
19	B7	4	594777	268486	639742	1.24884e+06	10028
20	B8	4	574316	254214	617534	1.18755e+06	5043.96
21	B9	4	582685	253605	601090	1.18505e+06	3985.79
22	B10	4	515695	228249	543056	1.09795e+06	8915.56
23	B11	4	772705	312907	745316	1.48521e+06	8289.8
24	B12	4	1.4508e+06	539499	1.18752e+06	2.47556e+06	12784.9
25	C1	4	842552	321161	653214	1.43243e+06	36320.2
26	C2	4	801855	326957	724973	1.52757e+06	32106
27	C3	4	729743	314129	710822	1.42799e+06	10255.3
28	C4	4	729137	322958	746075	1.46292e+06	4163.37
29	C5	4	731183	324967	750704	1.42967e+06	16568.4
30	C6	4	633523	282545	663559	1.27465e+06	10067
31	C7	4	638918	285404	677091	1299355	5318.93
32	C8	4	626658	278006	668953	1.26188e+06	5298.28
33	C9	4	546828	244477	586335	1.12613e+06	1967.26
34	C10	4	681092	284826	672967	1.29182e+06	7481.71
35	C11	4	929415	361542	803019	1.59325e+06	13224.9
36	C12	4	836225	338565	688574	1601252	10473.2
37	D1	4	505581	210912	478136	1.01554e+06	4985.42
38	D2	4	792016	301115	657305	1.31801e+06	10368.1
39	D3	4	731705	320514	733572	1.44382e+06	6859.19
40	D4	4	781495	339272	784338	1.49702e+06	6294.82
41	D5	4	708889	322243	791695	1.46953e+06	8311.94
42	D6	4	691563	303086	720646	1.33114e+06	3346.61
43	D7	4	619202	283612	683141	1.26545e+06	5991.68
44	D8	4	616854	273889	661144	1.24953e+06	5337.19
45	D9	4	730091	309537	739395	1.36088e+06	6631.29
46	D10	4	750821	315210	732583	1.41843e+06	7570.53
47	D11	4	600459	259224	581110	1.2527e+06	5615.46
48	D12	4	510423	210607	460456	1.03132e+06	4150.64
49	E1	4	626716	245190	541194	1.18412e+06	7774.29
50	E2	4	723036	286130	668924	1.36297e+06	6722.41
51	E3	4	725500	286816	663939	1292828	12888.2
52	E4	4	804696	319309	753299	1.40672e+06	7797.57
53	E5	4	735849	304756	745770	1.35768e+06	4575.7
54	E6	4	790694	314972	761105	1.38172e+06	5676.62
55	E7	4	832359	341051	822438	1.49078e+06	9694.37
56	E8	4	953155	397983	937888	1.74056e+06	5782.27
57	E9	4	823505	350296	797336	1.50186e+06	7844.13
58	E10	4	801273	314864	734522	1.41968e+06	7405.63
59	E11	4	733576	273921	621551	1.26245e+06	4840.26
60	E12	4	435522	178038	395082	896007	6533.75
61	F1	4	846173	314121	655563	1.41686e+06	53115.8
62	F2	4	854896	320262	714150	1.48494e+06	8222.95
63	F3	4	710788	283956	658533	1.32115e+06	6102.5
64	F4	4	709857	282318	645348	1.25517e+06	6637.13
65	F5	4	702791	286741	681488	1.26903e+06	5130.33
66	F6	4	770113	315173	735146	1.37307e+06	4140.4
67	F7	4	815309	326099	718300	1.35798e+06	14164.5
68	F8	4	851055	359136	832013	1.57694e+06	7276.68
69	F9	4	814600	322806	731567	1.43521e+06	-5211.63
70	F10	4	782333	299273	693393	1362997	5342.67
71	F11	4	1029627	335598	739085	1.43202e+06	9766.84
72	F12	4	894121	298973	649786	1.3747e+06	11271.8
73	G1	4	935824	362541	819590	1.85607e+06	10126.8
74	G2	4	608418	270486	611604	1.34847e+06	9336.35
75	G3	4	615759	249328	586253	1.20977e+06	8184.28
76	G4	4	133694	17253.2	15212.4	13004.5	4987.77
77	G5	4	139882	19779.2	24701.2	17169.6	6081.7
78	G6	4	130528	16339.6	16409.2	15900.2	10644.5
79	G7	4	142477	21962.1	24597	18921	7552.95
80	G8	4	130966	17652.7	18215.1	15349.4	2671.34
81	G9	4	240003	34544.4	29876.9	26118.5	12847.4
82	G10	4	172379	20712.1	18957.1	17884.7	6012.29
83	G11	4	300276	23764.8	20354.4	18424	9712.67
84	G12	4	181615	20255.8	16057.7	16583.2	2963.44
85	H1	4	328008	41917.5	26013.2	28964.7	9828.04
86	H2	4	197271	21995.9	11185.1	17165.3	6549.83
87	H3	4	149707	17565.1	17717.9	14559.2	6556.29
88	H4	4	132851	16462.3	26048.3	36052.8	3724.63
89	H5	4	215604	26350.4	24895.5	19418.9	5429.8
90	H6	4	176044	21684.2	16703	14504.1	4603.3
91	H7	4	193214	23764.4	23321.8	19306.9	5151.22
92	H8	4	167920	19076.7	15035.2	13646.8	4071.06
93	H9	4	169255	19744.6	16823.4	15227.1	5320.17
94	H10	4	249923	28869.1	22572	22063.5	5885.8
95	H11	4	210208	24821.3	19228.6	18928.9	7358.98
96	H12	4	415245	67216.2	51204.2	66415.9	27976.2
1	A1	5	897579	340120	652488	1.52832e+06	49764.1
2	A2	5	722990	298191	666031	1.45186e+06	6367.58
3	A3	5	650401	271454	623667	1.30136e+06	7151.31
4	A4	5	692424	284148	635857	1.29334e+06	8353.38
5	A5	5	612796	266645	624796	1.25406e+06	5902.52
6	A6	5	627006	266167	607705	1.23655e+06	11829.3
7	A7	5	551226	250902	594139	1.20236e+06	5481.71
8	A8	5	701099	280274	624665	1.20621e+06	11618.2
9	A9	5	547027	240680	556623	1.1155e+06	5208.18
10	A10	5	536761	229623	537158	1.10226e+06	7524.29
11	A11	5	523727	221398	504751	1.06662e+06	3863.66
12	A12	5	1.1613e+06	388177	812964	1.64881e+06	18282.4
13	B1	5	810644	321859	661086	1521329	17124.4
14	B2	5	741201	296834	663676	1.42808e+06	6904.39
15	B3	5	675192	286881	660850	1.37393e+06	6993.57
16	B4	5	701162	297384	677527	1.35831e+06	4296.27
17	B5	5	624664	275288	652823	1.28187e+06	10834.3
18	B6	5	597674	269256	632928	1.25071e+06	4212.51
19	B7	5	595839	269894	642217	1.25241e+06	10419.1
20	B8	5	575051	258923	617505	1.19546e+06	4133.63
21	B9	5	588967	255184	604081	1192249	4942.34
22	B10	5	517097	229758	546245	1.10693e+06	8924.73
23	B11	5	777600	317219	751623	1.4954e+06	7472.61
24	B12	5	1.46361e+06	544006	1.20102e+06	2.49513e+06	13461.8
25	C1	5	847372	321758	656434	1.44274e+06	36506.2
26	C2	5	805346	327167	729454	1535589	31796.7
27	C3	5	730176	316494	712542	1.4359e+06	9728.4
28	C4	5	732407	324524	748422	1.46606e+06	6526.2
29	C5	5	731877	326754	752567	1.43435e+06	15628.6
30	C6	5	636956	285725	664608	1.28166e+06	7987.34
31	C7	5	636571	287622	680281	1.30132e+06	5463.29
32	C8	5	632645	279635	670308	1.26482e+06	5690.81
33	C9	5	551842	244343	587730	1132834	2653.57
34	C10	5	682656	284653	675033	1.30088e+06	8066.14
35	C11	5	935367	363980	807661	1602229	13817.7
36	C12	5	841319	340974	693926	1.61223e+06	10907.6
37	D1	5	507177	211814	480665	1.02122e+06	5552.86
38	D2	5	792153	300204	661467	1.32282e+06	10688.6
39	D3	5	733124	320005	734477	1.44847e+06	7966.23
40	D4	5	785600	338931	788677	1.50205e+06	5607.56
41	D5	5	713963	326289	788812	1.47502e+06	7709.57
42	D6	5	695480	303251	722489	1.33214e+06	3580.7
43	D7	5	622638	283462	686671	1.27138e+06	7854.99
44	D8	5	622804	276301	666953	1.25349e+06	5252.08
45	D9	5	736436	311260	743459	1365850	6293.33
46	D10	5	754995	315418	735295	1.42804e+06	8356.65
47	D11	5	603357	261992	583021	1.25791e+06	5139.99
48	D12	5	512613	211387	463547	1.03933e+06	4908.5
49	E1	5	629523	246397	543163	1.18924e+06	7943.03
50	E2	5	724706	287417	669906	1366583	5166.95
51	E3	5	730668	287616	664806	1.29955e+06	14656.6
52	E4	5	813753	321560	759448	1.41561e+06	8393.66
53	E5	5	738837	306415	747061	1.36587e+06	4112.62
54	E6	5	792351	317933	769940	1.38544e+06	6294.21
55	E7	5	841202	342491	824175	1.50136e+06	11734.8
56	E8	5	959246	395282	940716	1.74773e+06	5966.97
57	E9	5	829084	352308	803512	1.51195e+06	6919.24
58	E10	5	805449	315386	737144	1.42918e+06	6251.22
59	E11	5	737026	276236	623474	1.26856e+06	4593.04
60	E12	5	437823	179764	398486	901430	5698.3
61	F1	5	849501	315463	658649	1.42453e+06	54278
62	F2	5	858482	322537	715487	1492205	7755.12
63	F3	5	714343	283516	659127	1.33046e+06	6562.36
64	F4	5	713720	284008	645555	1.26465e+06	6884.81
65	F5	5	704782	288105	683921	1275716	3835.78
66	F6	5	775729	317219	740847	1.38238e+06	3624.79
67	F7	5	823001	328085	725718	1366072	11869.6
68	F8	5	855358	360723	834744	1.58641e+06	7474.02
69	F9	5	817584	323929	737909	1443043	-3731.19
70	F10	5	788094	301477	698007	1.37456e+06	5583.82
71	F11	5	1.03782e+06	334191	743619	1.44152e+06	9644.71
72	F12	5	894108	302908	650792	1384904	11808.2
73	G1	5	945906	368111	826392	1.87399e+06	9606.9
74	G2	5	613410	273168	615140	1.36005e+06	10502.6
75	G3	5	622017	252071	592974	1.2199e+06	8589.41
76	G4	5	133473	17349.7	15545.6	13445.2	4979.64
77	G5	5	138921	18841.6	24678.3	17088.5	7059.19
78	G6	5	132359	17465.7	17004.2	16307.5	10916
79	G7	5	143695	21641.1	25180.4	18755.4	7686.84
80	G8	5	131909	17497.4	17228.4	15866.4	2261.21
81	G9	5	240829	33813.8	28551.1	26370.3	13011.6
82	G10	5	172992	22257.7	19386.5	17839.6	5017.66
83	G11	5	305600	23470.1	19060.5	19781.8	10898.5
84	G12	5	183905	19798.1	17925.6	16453	3913.73
85	H1	5	332775	41997.1	24716.3	29986.6	9053.29
86	H2	5	198579	22824.5	11175.2	16561.7	5326.31
87	H3	5	150935	18540.6	18121.1	14753.1	6323.43
88	H4	5	134397	17219	26075.1	36480.2	2008.84
89	H5	5	217863	26559.8	24734.8	19894.6	7786.55
90	H6	5	176581	21902.8	15506.9	13701.1	4727.92
91	H7	5	193029	24943	21296.9	19345.7	4965.25
92	H8	5	168522	19519.3	14700.3	14690.3	3553.57
93	H9	5	169857	19938.8	18455.5	14375.7	3708.09
94	H10	5	253672	29824.5	24161.4	22606.8	4708.59
95	H11	5	213777	26033.3	19563.6	19119.4	7699.91
96	H12	5	424950	67841	51131.1	69647.4	30184
1	A1	6	900370	342243	655714	1.53818e+06	50607.6
2	A2	6	726034	299916	668292	1.45818e+06	6660.74
3	A3	6	652203	273648	628785	1.30859e+06	7585.34
4	A4	6	694705	285672	642101	1.2966e+06	8571.38
5	A5	6	615819	264751	624717	1.25729e+06	5013.06
6	A6	6	630117	269187	611529	1.24313e+06	14296.5
7	A7	6	552848	250642	596245	1.20874e+06	5106.4
8	A8	6	702967	280158	626354	1.20921e+06	13527.7
9	A9	6	551551	239481	558780	1.12134e+06	4254.68
10	A10	6	538936	230790	539303	1.10715e+06	7507.67
11	A11	6	526119	222675	508356	1.07294e+06	2004.4
12	A12	6	1166848	389920	813897	1.65574e+06	19755.5
13	B1	6	815626	323216	665323	1.52984e+06	16470.7
14	B2	6	742710	297488	664018	1.43369e+06	7146.1
15	B3	6	678124	286090	661256	1.376e+06	7012.82
16	B4	6	704365	297423	678735	1.36226e+06	6584.35
17	B5	6	625393	274927	653349	1.2864e+06	9732.93
18	B6	6	602304	268711	637436	1.2535e+06	4243.15
19	B7	6	598615	270490	641716	1257021	10550.5
20	B8	6	576622	256970	618295	1195337	4079.26
21	B9	6	590638	257128	605385	1.20017e+06	4796.07
22	B10	6	521469	228658	547091	1.10868e+06	7195.78
23	B11	6	783012	318694	752864	1.50264e+06	8780
24	B12	6	1.47179e+06	547752	1.2067e+06	2.51311e+06	13340.9
25	C1	6	850064	323043	658895	1.44694e+06	37039.9
26	C2	6	804768	326651	727382	1.53677e+06	32539.1
27	C3	6	732647	315474	714700	1.43947e+06	10543.9
28	C4	6	734766	323462	749716	1468052	4303.66
29	C5	6	732419	326667	752072	1.43572e+06	16037.2
30	C6	6	637233	285928	668460	1.28215e+06	7698.42
31	C7	6	641172	284074	682336	1.30309e+06	3878.5
32	C8	6	632292	282390	671668	1.26858e+06	4370.41
33	C9	6	554578	246002	592191	1.13735e+06	2906.24
34	C10	6	683387	285436	677332	1.3042e+06	6099.46
35	C11	6	953389	371702	828337	1.64411e+06	14146.2
36	C12	6	846064	343944	697381	1.62082e+06	10577.7
37	D1	6	508187	212702	482446	1.02496e+06	5202.9
38	D2	6	791758	301974	664114	1.32726e+06	12071.2
39	D3	6	735614	320551	737792	1.45001e+06	7875.1
40	D4	6	783921	338714	787197	1.50209e+06	4776.64
41	D5	6	714127	324291	791270	1.47691e+06	6088.8
42	D6	6	693954	299578	724718	1.33514e+06	6703.83
43	D7	6	627048	285360	687331	1.27769e+06	4533.57
44	D8	6	623854	276646	667747	1.25497e+06	3225.94
45	D9	6	738475	310765	750655	1.37226e+06	6858.23
46	D10	6	757264	318420	740635	1.43029e+06	6488.6
47	D11	6	606813	262914	584342	1.262e+06	5852.31
48	D12	6	515637	212218	463561	1.04347e+06	4053.83
49	E1	6	632112	246661	545049	1194524	8902.18
50	E2	6	726853	287825	671310	1369400	5758.12
51	E3	6	733815	287381	667106	1.30193e+06	13832
52	E4	6	814559	325149	763009	1.42422e+06	6711.18
53	E5	6	742731	306776	749819	1368948	3772.4
54	E6	6	797258	317019	767173	1.38808e+06	5765.86
55	E7	6	846481	344145	826860	1.50442e+06	9282.92
56	E8	6	964783	396789	943333	1.75196e+06	5027.15
57	E9	6	833270	354990	808080	1.51704e+06	5651.18
58	E10	6	808164	315642	741197	1.43768e+06	8133.61
59	E11	6	736541	273645	625302	1.27394e+06	4960.27
60	E12	6	438767	177604	398266	903782	5607.42
61	F1	6	853717	317294	661737	1.42981e+06	53447.2
62	F2	6	861170	324290	720443	1.49727e+06	8526.05
63	F3	6	717912	284835	662450	1.33287e+06	6343.3
64	F4	6	715665	286017	650612	1.2691e+06	4667.95
65	F5	6	708024	289132	689670	1.27996e+06	7799.94
66	F6	6	779839	318268	747142	1.38843e+06	4803.78
67	F7	6	824530	330292	729471	1.3748e+06	15207.4
68	F8	6	862471	362640	837004	1.59239e+06	9347.98
69	F9	6	821932	327019	742311	1.45215e+06	-4035.88
70	F10	6	791021	303430	701281	1.3814e+06	8531.05
71	F11	6	1.05201e+06	340855	760899	1.47746e+06	8560.96
72	F12	6	898545	301968	654596	1.38613e+06	13349.3
73	G1	6	949038	368145	832987	1.88637e+06	10480.5
74	G2	6	615995	275044	620227	1.36894e+06	9413.9
75	G3	6	628350	254511	596617	1.22894e+06	8693.87
76	G4	6	136455	16547.3	15254.2	13493.7	4701.51
77	G5	6	140440	20342.7	25547.8	17580.1	5423.09
78	G6	6	132342	16889.2	17692.5	15885.2	10337
79	G7	6	144766	20751.9	22544.2	18695.7	7742.54
80	G8	6	133326	18525.3	17902.6	16488.7	3340.59
81	G9	6	242219	34444.5	28745.8	26861.8	13561.5
82	G10	6	175056	22095.3	19836.7	19015.1	5169.86
83	G11	6	305175	24366.3	18442.5	18872.8	9942.04
84	G12	6	185113	19131.2	17588.2	15950.4	3962.59
85	H1	6	336664	42374.3	25430.1	29654.1	10763.8
86	H2	6	198937	22626.5	11812.3	16753.4	5482.67
87	H3	6	151234	18193.7	17568.4	15163.7	6044.01
88	H4	6	133544	17313.5	25545.8	36235.1	2895.12
89	H5	6	218462	26595.6	23948.5	18845.8	7464.99
90	H6	6	175406	21794.3	16019.7	14504.7	5147.11
91	H7	6	193298	25215.9	21373.7	19279.9	5071.69
92	H8	6	168542	19161.5	14122.9	13308.2	4212.49
93	H9	6	170797	20099.9	17196.1	15127.6	3625.16
94	H10	6	256617	30562.5	22445.5	22879	6187.48
95	H11	6	212864	25109.9	21327.8	19267.9	8479.35
96	H12	6	433869	71106.2	54372.8	72227.8	30758.4
1	A1	7	903411	343235	658100	1.54583e+06	50830
2	A2	7	728398	301532	671092	1.46318e+06	7372.57
3	A3	7	654841	275491	629931	1.31232e+06	6288.17
4	A4	7	696211	286480	641568	1302519	8228.36
5	A5	7	616964	266066	628213	1.26339e+06	5695.3
6	A6	7	634219	270144	613146	1.24715e+06	12903.3
7	A7	7	555229	254459	597349	1.21084e+06	5857.56
8	A8	7	707137	282131	626302	1.21526e+06	11886.6
9	A9	7	555501	241927	562453	1.12539e+06	4962.09
10	A10	7	543622	232070	542344	1.11457e+06	7510.18
11	A11	7	529439	224243	510463	1.0789e+06	1598.59
12	A12	7	1.1736e+06	393417	819671	1660995	19396.4
13	B1	7	820758	325023	667597	1.53623e+06	17176.1
14	B2	7	746280	298042	667303	1.43921e+06	6574.84
15	B3	7	679532	288771	663106	1.37959e+06	6741.98
16	B4	7	707329	297498	680151	1.36688e+06	5732.66
17	B5	7	628402	276347	655438	1.28931e+06	10293.2
18	B6	7	602900	272164	638782	1.2551e+06	4110.8
19	B7	7	600639	271816	644657	1.25908e+06	8862.63
20	B8	7	577102	261160	619302	1198774	4902.37
21	B9	7	593749	258759	608341	1.20157e+06	6090.39
22	B10	7	524537	231987	549654	1.1148e+06	8443.28
23	B11	7	782532	318401	755864	1.51049e+06	8050.69
24	B12	7	1.47871e+06	552557	1.2168e+06	2527724	11704.6
25	C1	7	852870	326114	663502	1.45232e+06	36877.5
26	C2	7	806044	328989	734358	1.54342e+06	32805.7
27	C3	7	733977	316361	716446	1443413	8615.2
28	C4	7	735776	325815	751825	1.47121e+06	5633.99
29	C5	7	735477	326188	754390	1.43795e+06	14955.4
30	C6	7	641655	286161	668399	1.28523e+06	7505.39
31	C7	7	641056	287370	679576	1.30417e+06	3983.36
32	C8	7	634443	282944	674049	1.27206e+06	5590.77
33	C9	7	556983	247333	591610	1.14003e+06	1929.09
34	C10	7	686431	285907	680855	1.30922e+06	7676.71
35	C11	7	955373	371432	829355	1.64694e+06	15033.9
36	C12	7	847758	344046	700634	1.62637e+06	10001.5
37	D1	7	510952	213336	484709	1.02924e+06	5925.37
38	D2	7	790778	302012	664625	1.33099e+06	11459.1
39	D3	7	735899	322547	739176	1.45318e+06	8045.62
40	D4	7	785485	337725	790028	1.50346e+06	4583.5
41	D5	7	715390	326123	793620	1.47754e+06	6205.5
42	D6	7	695986	308778	724303	1.33515e+06	5102.12
43	D7	7	626484	286417	691813	1.28014e+06	7968.38
44	D8	7	623238	277947	668498	1.25496e+06	5069.24
45	D9	7	740315	318552	752919	1.38025e+06	5017.72
46	D10	7	762429	320362	742039	1.43716e+06	7679.14
47	D11	7	607577	262305	587145	1.26624e+06	4927.28
48	D12	7	516227	213263	466307	1047411	4412.32
49	E1	7	634866	248096	547617	1.19815e+06	8238.11
50	E2	7	727752	289342	672312	1.37121e+06	5470.79
51	E3	7	737417	290158	666660	1.30662e+06	14135.6
52	E4	7	819668	324684	766844	1.42692e+06	8243.13
53	E5	7	741786	306203	753053	1.37109e+06	5993.8
54	E6	7	801173	324566	772118	1.39457e+06	4520.99
55	E7	7	848330	348597	835128	1.51144e+06	9047.37
56	E8	7	965286	398593	942734	1.75906e+06	5687.5
57	E9	7	840759	357546	812365	1.52589e+06	6350.33
58	E10	7	811313	318047	746053	1443167	7477.71
59	E11	7	739110	276446	626572	1276628	6486.99
60	E12	7	443147	179857	399240	906943	5738.72
61	F1	7	856104	319408	663178	1.43547e+06	53049
62	F2	7	862952	325177	723120	1.50144e+06	8428.41
63	F3	7	720305	286070	665168	1.33992e+06	5649.66
64	F4	7	720169	285945	652850	1.27247e+06	5634.64
65	F5	7	710812	290687	692603	1.28504e+06	5109.23
66	F6	7	780795	319740	746834	1.39485e+06	4364.45
67	F7	7	832871	334230	735301	1.38045e+06	15400.6
68	F8	7	862235	364583	840994	1.59672e+06	7990.7
69	F9	7	831053	329356	745074	1.46119e+06	-3232.36
70	F10	7	798719	305445	707113	1.39046e+06	6135.57
71	F11	7	1.05417e+06	342257	761808	1.48097e+06	9543.93
72	F12	7	895978	303474	656125	1.38957e+06	11296.6
73	G1	7	954038	373534	836801	1.89579e+06	11032.2
74	G2	7	618238	274898	622831	1376430	10459.9
75	G3	7	631126	256078	601416	1.23733e+06	6947.23
76	G4	7	136558	17648.6	15847.3	13473.6	4768.69
77	G5	7	142930	18912.8	26617.6	17187.2	5544.13
78	G6	7	133820	18763	16600.7	16174.1	10338.5
79	G7	7	145533	22233.2	23266.4	19053.8	7247.8
80	G8	7	131562	17673.8	16784	15830.3	3303.39
81	G9	7	242036	34063.6	27966.8	26908.1	14397.2
82	G10	7	175395	22383.5	18578.9	19804.4	4893.98
83	G11	7	307751	24667.7	19765.3	19202.9	8804.49
84	G12	7	188345	18216.7	15791.1	15695.4	4227.89
85	H1	7	338811	41905	25545.9	30669.9	9993.68
86	H2	7	200738	22868.4	11662.4	16767.4	5750.84
87	H3	7	152609	19336.4	18041.2	15313.8	6990.21
88	H4	7	133734	16955.7	24958.7	36243.1	3050.11
89	H5	7	221215	26797	22656.2	19064.9	6729.96
90	H6	7	176769	22522.3	15917.8	13713.9	4663.68
91	H7	7	194124	25267.9	20399.1	19910	5030.58
92	H8	7	168029	18134.5	14029.5	13849.5	4309.21
93	H9	7	174276	20643.6	17757.2	14550.8	3746.28
94	H10	7	259339	31384.4	22707.8	21685.3	5889.13
95	H11	7	215588	26980.8	20819.1	18490.8	6665.67
96	H12	7	438829	73627.6	54243.3	72449.6	31188.2
1	A1	8	910479	344845	659931	1.55363e+06	51700.8
2	A2	8	728800	302161	671186	1.4694e+06	7187.06
3	A3	8	658450	275453	631846	1.31733e+06	7525.05
4	A4	8	700765	286900	645997	1.30721e+06	8115.44
5	A5	8	621144	268074	628821	1.26661e+06	5193.96
6	A6	8	637648	271014	613777	1.24953e+06	13506.5
7	A7	8	556447	254756	597846	1.21519e+06	6044.93
8	A8	8	712163	283381	630620	1.22001e+06	13144.7
9	A9	8	558341	242235	563782	1130421	3667.6
10	A10	8	543585	232447	545447	1.1181e+06	8136.73
11	A11	8	529772	223777	510052	1.08099e+06	2792.51
12	A12	8	1.1857e+06	392685	820275	1.6714e+06	17832.5
13	B1	8	820338	325217	668072	1.54288e+06	16205.4
14	B2	8	746862	299173	667507	1.44562e+06	5843.46
15	B3	8	682454	289039	661963	1384287	6738.56
16	B4	8	709266	298010	681820	1.36762e+06	5658.12
17	B5	8	631155	277371	656062	1.29167e+06	8811.79
18	B6	8	605618	270039	640630	1.25882e+06	4338.45
19	B7	8	601972	271553	641781	1262284	10066.7
20	B8	8	579874	259924	619120	1.20186e+06	4627.09
21	B9	8	597483	256300	609913	1.20571e+06	4756.46
22	B10	8	524221	231889	551345	1.11954e+06	9506.08
23	B11	8	788159	322379	761187	1518115	7507.52
24	B12	8	1.48251e+06	554632	1.2193e+06	2540480	14171.1
25	C1	8	855024	325064	663112	1.45798e+06	37738.4
26	C2	8	807074	328497	732366	1.54517e+06	32476.3
27	C3	8	735114	317090	717100	1446275	8107.15
28	C4	8	737899	325243	749958	1.4712e+06	5580.11
29	C5	8	738784	327304	752647	1.43757e+06	15332.2
30	C6	8	640734	285409	670093	1.29038e+06	6199.63
31	C7	8	641343	286523	682580	1.30811e+06	5368.07
32	C8	8	635484	285226	674260	1274755	1958.93
33	C9	8	559169	247729	593885	1.14399e+06	1279.99
34	C10	8	689485	289233	683412	1.31184e+06	7199.66
35	C11	8	958339	373929	830200	1.65339e+06	12842.2
36	C12	8	850799	345506	702045	1.63405e+06	10130.1
37	D1	8	510171	213969	483648	1.03048e+06	5092.06
38	D2	8	790643	303907	664023	1.33368e+06	11053.7
39	D3	8	737481	322502	737498	1.45412e+06	9022.83
40	D4	8	785757	340152	788210	1.50308e+06	6068.4
41	D5	8	715273	327008	796897	1.48145e+06	5945.81
42	D6	8	696719	304960	723231	1.33564e+06	7183.02
43	D7	8	628714	286651	690117	1280652	5635.63
44	D8	8	622714	276406	671905	1.25928e+06	7734.51
45	D9	8	745124	315714	757135	1.38565e+06	7034.48
46	D10	8	763344	319420	744959	1.44193e+06	8166.08
47	D11	8	610089	264746	589444	1.27113e+06	5684.15
48	D12	8	517987	214216	467880	1.05148e+06	4460.94
49	E1	8	635661	249134	547828	1.20177e+06	8509.99
50	E2	8	730770	290581	672459	1.37435e+06	5305.19
51	E3	8	739062	289633	670032	1.30876e+06	15002.7
52	E4	8	821492	324716	767306	1.43118e+06	7078.38
53	E5	8	746980	309290	751394	1377572	5080.84
54	E6	8	804202	323115	771069	1.3993e+06	5466.02
55	E7	8	848148	348881	833633	1.51467e+06	9008.15
56	E8	8	968257	400079	946432	1.76457e+06	2562.76
57	E9	8	840997	356420	814695	1.53382e+06	5739.36
58	E10	8	815728	318963	744234	1.44899e+06	8707.5
59	E11	8	742461	277557	628157	1279862	6332.62
60	E12	8	441777	181036	400867	908995	5862.27
61	F1	8	856279	319230	664776	1.43962e+06	54189.3
62	F2	8	864576	325792	720523	1.50531e+06	7779.27
63	F3	8	722202	284803	664904	1.34035e+06	6109.17
64	F4	8	721806	287346	654679	1.27798e+06	6099.01
65	F5	8	713381	290580	689589	1287609	5047.62
66	F6	8	787609	321162	749988	1.40444e+06	3610.18
67	F7	8	834843	334921	733866	1.38662e+06	14693.4
68	F8	8	863812	364841	843374	1.60205e+06	9626.5
69	F9	8	834981	331563	750273	1467968	-3753.09
70	F10	8	799247	306941	710283	1.39726e+06	4996.16
71	F11	8	1.05409e+06	342674	763964	1.48594e+06	10440.5
72	F12	8	899243	303604	654325	1.39154e+06	12300.1
73	G1	8	958770	372533	841970	1.90687e+06	10409.1
74	G2	8	622773	275460	624520	1.38097e+06	10559.9
75	G3	8	632942	256828	602652	1.24158e+06	7646.35
76	G4	8	136167	18478.3	15259	14101.5	4776.56
77	G5	8	141466	20319	25911.9	18129.3	5508.24
78	G6	8	135604	16481.9	18248.3	16254.5	8093.75
79	G7	8	147133	21512.8	23655.3	19772.5	6701.75
80	G8	8	131960	17279.5	17189.4	16087.7	4064.13
81	G9	8	244420	33680.1	30549.7	27023.3	13157
82	G10	8	178185	21348.2	20167.3	19380.2	3589.05
83	G11	8	307533	24159.2	20428.2	19474.3	9641.99
84	G12	8	186585	18437.9	15672.6	15738.8	4835.64
85	H1	8	342750	43347.3	26381.1	29974.8	9372.35
86	H2	8	198587	23492.1	12117.7	16969.1	6433.59
87	H3	8	154675	18070.4	17632.4	15254.5	6535.61
88	H4	8	134161	16710.5	26185	36634.8	2528.21
89	H5	8	221230	26604.7	23655.3	19269.2	6543.86
90	H6	8	179392	21923.3	15316.5	14179.2	4271.01
91	H7	8	195825	24664.5	18802.3	19017.4	5538.17
92	H8	8	167532	19110.4	13885.5	13024.7	2632.71
93	H9	8	176070	20154.3	17703	15464.6	4531.1
94	H10	8	260093	32683.7	22697.1	22901.7	6909.49
95	H11	8	215082	24304.9	18751.3	19456.2	6938.59
96	H12	8	445913	72711.2	55152.5	73400.8	32836
1	A1	9	911974	345381	661425	1.55874e+06	50697.9
2	A2	9	731206	302426	673822	1.47106e+06	7430.05
3	A3	9	658384	275755	630802	1.32059e+06	6592.37
4	A4	9	702099	289872	645453	1.30954e+06	8530.65
5	A5	9	621091	268268	629486	1267355	5348.04
6	A6	9	636165	270750	614263	1.24989e+06	12368.1
7	A7	9	554651	255629	598673	1.21534e+06	4037.89
8	A8	9	712433	284521	629658	1.22203e+06	12036.8
9	A9	9	561342	242931	562619	1.13369e+06	5210.39
10	A10	9	547787	234392	545606	1119455	7289.07
11	A11	9	530583	223237	511346	1.08363e+06	1444.42
12	A12	9	1.19138e+06	395098	823554	1.67518e+06	18869.7
13	B1	9	824346	327319	670605	1.54763e+06	17174.3
14	B2	9	748911	300059	668728	1.44702e+06	7874.25
15	B3	9	682959	289684	663364	1.38411e+06	6212.87
16	B4	9	709050	298203	682119	1.36782e+06	5309.42
17	B5	9	631696	277724	656537	1293379	9013.39
18	B6	9	607097	271875	641472	1.25997e+06	3834.2
19	B7	9	600978	272986	646069	1262263	10507.1
20	B8	9	580772	260832	619332	1201526	4447.2
21	B9	9	597727	257351	611794	1.20799e+06	6116.14
22	B10	9	526528	233147	552229	1.1218e+06	7534.09
23	B11	9	788196	324588	761377	1.52282e+06	8048.46
24	B12	9	1485966	556756	1.22128e+06	2.54883e+06	11608.4
25	C1	9	857531	326536	664383	1.46296e+06	38288.6
26	C2	9	809366	328083	734188	1.54724e+06	31740.9
27	C3	9	732548	316937	716310	1.44814e+06	8871.78
28	C4	9	736534	325598	750008	1.47261e+06	6506.81
29	C5	9	739642	326864	751544	1.43669e+06	14009.3
30	C6	9	643946	287218	666065	1.28962e+06	6747
31	C7	9	638275	287715	681069	1.30673e+06	2835.17
32	C8	9	637905	285464	675062	1274536	5029.28
33	C9	9	558662	248026	594538	1.14579e+06	120.705
34	C10	9	687510	289101	686127	1314759	7157.56
35	C11	9	957504	373289	836137	1.65926e+06	13066
36	C12	9	853683	345320	705354	1.63947e+06	10221.8
37	D1	9	510862	214557	483695	1.03194e+06	6583.13
38	D2	9	790551	303354	663982	1.33506e+06	10854.5
39	D3	9	738235	321954	739073	1.45386e+06	8377.04
40	D4	9	785794	339419	788483	1.50319e+06	6976.36
41	D5	9	716391	326649	794825	1.48018e+06	7423.08
42	D6	9	698437	304730	722157	1.33616e+06	4860.01
43	D7	9	629777	289980	691642	1.28442e+06	2487.55
44	D8	9	624361	278908	671162	1.26096e+06	5393.14
45	D9	9	746539	317015	754826	1.3894e+06	6991.28
46	D10	9	760759	322988	746019	1.44403e+06	6957.3
47	D11	9	609691	264746	588745	1271022	5981.9
48	D12	9	519448	214756	468418	1.0528e+06	4626.12
49	E1	9	635652	249784	549616	1.20312e+06	8119.86
50	E2	9	729696	289096	675099	1.37363e+06	6225.93
51	E3	9	740082	290769	669852	1309521	14768
52	E4	9	823557	327550	770254	1431814	6597.14
53	E5	9	740374	308235	753479	1.37759e+06	4556.38
54	E6	9	803816	322959	773756	1.39861e+06	6020.46
55	E7	9	851740	344961	832119	1.51704e+06	10219.2
56	E8	9	967898	400910	948731	1764830	6730.1
57	E9	9	844702	358358	816989	1.53833e+06	7203.45
58	E10	9	814655	323361	748021	1.45254e+06	6668.8
59	E11	9	743021	277387	630172	1.28138e+06	5825.9
60	E12	9	442966	181540	402160	910734	5573.6
61	F1	9	858048	319878	664903	1.4425e+06	55161.6
62	F2	9	867077	326780	721902	1.50551e+06	8069.87
63	F3	9	722097	285698	667358	1.34162e+06	4879.35
64	F4	9	723832	287219	655216	1.2779e+06	4804.52
65	F5	9	711220	290409	691735	1.28774e+06	4796.65
66	F6	9	786646	323888	752728	1.40742e+06	3871.96
67	F7	9	838697	336948	736320	1.39072e+06	14334.8
68	F8	9	869090	368071	845880	1.60422e+06	8242.25
69	F9	9	839656	332494	754655	1.4722e+06	-5241.72
70	F10	9	801590	308315	711063	1.40327e+06	8299.68
71	F11	9	1.05317e+06	344782	766350	1.49129e+06	8742.58
72	F12	9	900886	304879	657544	1394561	11285.5
73	G1	9	959850	374592	844353	1.91149e+06	9739.84
74	G2	9	622043	276451	625041	1.38559e+06	10190.5
75	G3	9	635771	258249	604162	1.24462e+06	6809.09
76	G4	9	134727	17596.1	15331	13919	4494.12
77	G5	9	143766	21462.1	26924.2	18554.5	5492.23
78	G6	9	135761	18361.9	18113.9	15093.4	10177.9
79	G7	9	147470	22871.6	22498.3	19265.8	6509.31
80	G8	9	130378	16534.9	15439.7	14672.2	2764.96
81	G9	9	242961	32014.2	29929.9	25618.8	14108.7
82	G10	9	177814	21177.8	19795.3	19349.8	4590.84
83	G11	9	308397	24388	21262.5	18231.4	10257.4
84	G12	9	187374	19060.5	16873	15907.7	3929.65
85	H1	9	343937	43710.9	25275.7	31837.2	10133.5
86	H2	9	199892	22006.3	12128.9	16795.7	6014.16
87	H3	9	153657	19775.7	17522	15006.3	5770.2
88	H4	9	133031	17767.4	26070.2	35962.1	2658.85
89	H5	9	222630	26939.3	24585.3	18235.7	7517.39
90	H6	9	177051	21355.7	15724.1	14782.6	4752.97
91	H7	9	193555	25495.8	21009.5	18753.3	4536.34
92	H8	9	167715	17933.7	14856.1	13683.2	3511.33
93	H9	9	171904	20613.6	17140.3	14629.5	3514.87
94	H10	9	261379	29566.7	23212	22631.7	5333.58
95	H11	9	214937	25256.1	18762	17256.1	7118.51
96	H12	9	449905	73192.7	56927.4	76414.2	32805.1
1	A1	10	913965	348029	662378	1558190	51937.2
2	A2	10	730197	302525	672605	1.46969e+06	7610.15
3	A3	10	658837	274812	632856	1.32076e+06	7846.03
4	A4	10	700972	288018	646905	1308895	8691.75
5	A5	10	622434	269015	629398	1.26625e+06	5288
6	A6	10	636942	271041	613634	1.25324e+06	12631.9
7	A7	10	553728	253471	598627	1.21484e+06	4909.57
8	A8	10	714445	284040	628448	1.22124e+06	13243
9	A9	10	561399	243895	562166	1.13169e+06	5202.47
10	A10	10	546204	235786	546940	1.1219e+06	6093.54
11	A11	10	529198	219472	511319	1.08029e+06	2705.18
12	A12	10	1.19078e+06	396921	822983	1.67289e+06	18396.7
13	B1	10	826054	327544	672781	1.54626e+06	17019.9
14	B2	10	748255	299882	669027	1.44526e+06	6827.88
15	B3	10	684548	289064	662564	1.38208e+06	6465.16
16	B4	10	709952	296967	680552	1.36537e+06	5351.82
17	B5	10	631245	278107	657024	1.29326e+06	8208.06
18	B6	10	607337	270779	641819	1259256	3452.77
19	B7	10	601242	273136	647409	1.26309e+06	10256.2
20	B8	10	578313	258898	617708	1.19938e+06	4325.33
21	B9	10	599269	258923	612165	1207233	5324.01
22	B10	10	526919	231542	553454	1.1201e+06	7897.61
23	B11	10	791371	322220	762315	1.51924e+06	8192.68
24	B12	10	1.48819e+06	556461	1.22396e+06	2.55185e+06	14939.9
25	C1	10	857945	328402	665471	1.461e+06	36620.7
26	C2	10	807535	328056	733799	1.54429e+06	32973.6
27	C3	10	733117	317642	716340	1.4445e+06	9058.72
28	C4	10	736532	322588	752343	1.47184e+06	5143.44
29	C5	10	733876	326949	753952	1436306	15068.9
30	C6	10	642867	286609	667215	1.28811e+06	6150.63
31	C7	10	639032	286888	680435	1.30616e+06	5289.68
32	C8	10	634196	281624	671819	1276117	3432.69
33	C9	10	557920	247184	597108	1.1448e+06	1699.26
34	C10	10	686922	287843	679712	1.31265e+06	7353.95
35	C11	10	958756	374008	835474	1660293	14523.1
36	C12	10	853235	347642	706361	1.63882e+06	10797.7
37	D1	10	511387	215235	483922	1.03161e+06	5086.67
38	D2	10	787505	302639	664382	1.33118e+06	11417.8
39	D3	10	737544	321119	739418	1.45274e+06	9503.96
40	D4	10	786433	341841	786323	1.49905e+06	7667.81
41	D5	10	714782	325971	797120	1480942	5945.19
42	D6	10	693709	303927	725970	1331268	4949.06
43	D7	10	630545	286630	691953	1.28106e+06	5049.78
44	D8	10	624135	278732	670536	1.26173e+06	3946.97
45	D9	10	745636	315441	756434	1.39004e+06	9198.48
46	D10	10	759353	319799	743891	1.44008e+06	8140.39
47	D11	10	610146	265822	588992	1.27022e+06	4688.37
48	D12	10	518319	214999	468542	1.05192e+06	4420.39
49	E1	10	635935	249382	548910	1.20342e+06	8025.18
50	E2	10	729438	288974	672827	1.3725e+06	5775.87
51	E3	10	739307	290080	669273	1.30759e+06	15600.1
52	E4	10	824103	325381	767806	1.43145e+06	7608.69
53	E5	10	745172	307843	751041	1.37415e+06	4507.38
54	E6	10	805561	322862	772692	1.39772e+06	7307.53
55	E7	10	851020	348026	831072	1.51437e+06	10243.5
56	E8	10	965404	407783	948965	1.76223e+06	3968.96
57	E9	10	843645	359581	814953	1.53939e+06	7309.54
58	E10	10	816043	322144	748571	1.45321e+06	7635.1
59	E11	10	740250	276709	629746	1.28088e+06	5070.8
60	E12	10	443405	180529	401836	911176	5743.05
61	F1	10	860083	319860	666548	1439969	54315
62	F2	10	863579	326048	721820	1.50517e+06	9200.9
63	F3	10	722339	286968	666213	1.33977e+06	6585.13
64	F4	10	721008	288034	653918	1.27719e+06	5008.2
65	F5	10	714023	291371	691377	1.28997e+06	5776
66	F6	10	789044	322530	753060	1.40863e+06	5673.52
67	F7	10	838614	337741	737919	1.3931e+06	15304.1
68	F8	10	866598	366117	844993	1.60336e+06	7467.27
69	F9	10	842829	334159	754066	1.47745e+06	-4311.92
70	F10	10	805347	308437	712735	1.40548e+06	7041.37
71	F11	10	1.05546e+06	346205	764129	1.48979e+06	8747.69
72	F12	10	898559	304227	658930	1.39312e+06	12667.7
73	G1	10	961664	375512	843668	1.91283e+06	10415.3
74	G2	10	622204	277919	626367	1.38522e+06	11058.2
75	G3	10	636918	258514	604881	1.24533e+06	7450.49
76	G4	10	136633	14872.6	15120.8	13611.6	4823.96
77	G5	10	143515	19231.7	26171.9	17869.4	6143.63
78	G6	10	135427	18226.6	16808.9	15590.4	9124.65
79	G7	10	146327	22440.6	22835.9	18696.9	7468.04
80	G8	10	132340	16082.2	16078.2	15082.4	2423.54
81	G9	10	244294	34606.1	29483.6	27140.1	13910.3
82	G10	10	177553	20130	21077.1	19251.4	4471.27
83	G11	10	307653	24346.7	19702.7	19460.3	8233.58
84	G12	10	186461	19436.5	15031.9	15472.6	2823.22
85	H1	10	343418	43562.3	25994.4	31380	9842.86
86	H2	10	197591	21791.6	12257.2	17381.9	5634.2
87	H3	10	155025	19152	17335.3	15461.7	6924.98
88	H4	10	132327	16978.1	24638.9	37361.9	3234.45
89	H5	10	221570	27670.5	24022.4	18642.8	6203.62
90	H6	10	178200	21983.6	15779.6	13565.6	5111.9
91	H7	10	194245	22645.7	20914.3	18403.9	5105.29
92	H8	10	166750	18296.4	12618.1	13541.8	3985.51
93	H9	10	172554	19567.6	17043.9	14059.9	4221.35
94	H10	10	262132	30375.3	21317.7	22619.9	7590.47
95	H11	10	216456	24673.6	18854.6	16867.5	7924.27
96	H12	10	450777	76653.6	55912.2	76357.4	32899.9
1	A1	11	912463	345059	661003	1.55777e+06	51218.8
2	A2	11	729497	302704	672112	1.4683e+06	6831.75
3	A3	11	659279	276435	630902	1.31779e+06	7393.63
4	A4	11	701148	285385	645958	1.30585e+06	8858.08
5	A5	11	621381	267956	628789	1.26509e+06	5208.04
6	A6	11	636974	270357	613773	1.24972e+06	12196.3
7	A7	11	553216	252518	597783	1.21284e+06	4821.43
8	A8	11	712581	283590	627921	1.21946e+06	11682.8
9	A9	11	561219	241622	563693	1.12969e+06	5064.44
10	A10	11	546734	233943	545448	1.11952e+06	7212.67
11	A11	11	527406	223609	510472	1.07997e+06	1833.78
12	A12	11	1.19021e+06	397291	822069	1.67013e+06	18838.2
13	B1	11	821407	327154	671095	1546748	16238.6
14	B2	11	746604	300321	668372	1.44454e+06	6777.15
15	B3	11	681560	289121	662478	1.37816e+06	7389.7
16	B4	11	708518	297344	679015	1.36331e+06	6054.91
17	B5	11	628590	277216	654835	1.29028e+06	10607.3
18	B6	11	604435	270486	641202	1.25709e+06	3231.17
19	B7	11	599022	270718	642468	1.25967e+06	10064.6
20	B8	11	577183	258963	617013	1.19725e+06	3366.61
21	B9	11	596873	258539	611952	1205345	6957.31
22	B10	11	525345	230368	551002	1.11959e+06	7763.96
23	B11	11	786658	321244	761725	1.51717e+06	7865.63
24	B12	11	1.48829e+06	555668	1.22378e+06	2547563	12280.8
25	C1	11	856496	325350	663351	1.45981e+06	38946.2
26	C2	11	805030	327161	728414	1539200	32732.3
27	C3	11	730595	314947	714460	1.441e+06	9426.03
28	C4	11	734060	322570	746057	1.46984e+06	5559.56
29	C5	11	732716	325694	750106	1.43151e+06	16098.7
30	C6	11	642632	285524	665548	1.2829e+06	5617.15
31	C7	11	636772	288272	676510	1.30006e+06	4921.66
32	C8	11	631290	282354	673151	1.27269e+06	4709.07
33	C9	11	557200	249313	592533	1144686	800.233
34	C10	11	683887	285820	679140	1.31307e+06	8052.68
35	C11	11	958727	372543	834678	1.65861e+06	14789.2
36	C12	11	849650	346590	703139	1.63709e+06	10969.7
37	D1	11	509550	213445	482783	1.02875e+06	5081.78
38	D2	11	785341	302403	660433	1.32786e+06	11540.8
39	D3	11	733876	319106	734992	1.44701e+06	9426.17
40	D4	11	781031	338367	786391	1.49227e+06	5542.06
41	D5	11	715163	324803	791546	1.47696e+06	4728.4
42	D6	11	691613	303428	720863	1.33155e+06	5893.68
43	D7	11	629130	285725	686229	1.28029e+06	7016.61
44	D8	11	621967	279675	668766	1256514	6626.14
45	D9	11	743489	317290	756963	1.38564e+06	8910.97
46	D10	11	760046	320587	741845	1.44075e+06	7377.45
47	D11	11	607932	264315	587934	1.26981e+06	6123.65
48	D12	11	517104	214315	468498	1.05092e+06	3313.87
49	E1	11	633756	247946	546369	1.20067e+06	8468.54
50	E2	11	727038	289876	672209	1.36653e+06	6178.11
51	E3	11	738780	289625	667085	1.30412e+06	15511.4
52	E4	11	823587	325761	765938	1.42887e+06	9170.93
53	E5	11	742155	306889	748252	1.37214e+06	3372.78
54	E6	11	805380	321162	773029	1.39761e+06	7299.56
55	E7	11	845757	343740	830373	1.51572e+06	7872.02
56	E8	11	962262	401012	940128	1.75879e+06	3302.39
57	E9	11	843158	358318	816111	1.53665e+06	7813.11
58	E10	11	816267	320430	748193	1.45334e+06	6848.91
59	E11	11	737310	274238	624888	1.27588e+06	4996.14
60	E12	11	441489	179945	401858	909910	5931.9
61	F1	11	857692	318256	663733	1440400	54171.7
62	F2	11	864357	323911	720806	1.50313e+06	8791.95
63	F3	11	721834	285234	664326	1.33582e+06	6271.05
64	F4	11	721521	285789	653059	1277230	5650.56
65	F5	11	709551	290648	689577	1.28557e+06	5525.46
66	F6	11	790831	321425	754381	1.40728e+06	3680.31
67	F7	11	838371	334828	738365	1393891	14250.4
68	F8	11	863637	365382	843290	1.60436e+06	5698.29
69	F9	11	840763	335946	757021	1.47646e+06	-4818.13
70	F10	11	803040	309422	712976	1.40374e+06	7567.44
71	F11	11	1.05053e+06	342360	764695	1.49006e+06	9167.33
72	F12	11	893460	300877	655220	1.392e+06	12659.5
73	G1	11	959863	374143	842626	1.91318e+06	10385.8
74	G2	11	619339	277782	625581	1.38385e+06	9215.95
75	G3	11	636220	256929	604016	1.24454e+06	7741.39
76	G4	11	134400	17813.6	16537.8	12743.7	3484.22
77	G5	11	141725	19371.6	26133	17824.3	6570.09
78	G6	11	133944	18130.4	14563.8	15826.2	8740.68
79	G7	11	146047	22432.7	23717	19195.3	6483.87
80	G8	11	129692	17267.2	16364.3	15231.1	2286.75
81	G9	11	242078	33776.4	29467.1	27300.9	12668.9
82	G10	11	176964	21951.5	17855.1	20123.4	4795.24
83	G11	11	306261	23245.9	20105	19124.7	10188.9
84	G12	11	187029	18803.5	15353.6	16056.9	2675.78
85	H1	11	342606	43960.3	25377.7	30164.3	9330.79
86	H2	11	196981	24345	11607.3	16738.7	6211.55
87	H3	11	152224	19388.4	16929.7	15972.6	6699.81
88	H4	11	131596	16274.3	25207.3	37393.3	2827.23
89	H5	11	221493	27512	23620.1	18561.1	6655.55
90	H6	11	174046	21453.4	13684.2	13900.2	5394.01
91	H7	11	193402	23260.8	20270.6	18921.7	5412.77
92	H8	11	166264	18628.7	14046.7	13640.4	2681.01
93	H9	11	171084	20369.1	16186.7	14718.8	3467.88
94	H10	11	260176	31497.1	21410.4	21826.8	6506
95	H11	11	215388	24608.6	18409.9	18806.6	6052.2
96	H12	11	451858	75158.1	57680.4	77428.1	33119.8
1	A1	12	914408	346234	664905	1.56407e+06	49977.1
2	A2	12	728243	302165	671757	1.47227e+06	6648.2
3	A3	12	662057	276829	632493	1.3234e+06	8646.76
4	A4	12	703748	288175	644696	1.30966e+06	8142.06
5	A5	12	621771	267806	628677	1.26654e+06	5412.06
6	A6	12	642222	270885	614286	1.2527e+06	14023.1
7	A7	12	553790	254517	597386	1.21613e+06	5694.72
8	A8	12	714995	283433	631501	1222495	13400.2
9	A9	12	564534	243481	564496	1.13362e+06	4442.25
10	A10	12	547834	234626	546588	1.12428e+06	8536.17
11	A11	12	528186	224006	512361	1083052	2185.08
12	A12	12	1.19982e+06	397938	825457	1.67579e+06	20559.9
13	B1	12	825574	328269	672816	1553569	16253.7
14	B2	12	747163	300037	669248	1.44881e+06	7579.57
15	B3	12	686243	289302	660011	1.38386e+06	7473.93
16	B4	12	709077	297249	679620	1.36428e+06	5606.71
17	B5	12	632489	278261	655815	1.29317e+06	9611.02
18	B6	12	608633	269832	641804	1.25916e+06	2745.17
19	B7	12	599054	270405	642850	1.26202e+06	10165.9
20	B8	12	576430	258123	617991	1.20034e+06	5705.28
21	B9	12	600574	257792	610260	1.20905e+06	5718.87
22	B10	12	527511	233345	553268	1.12386e+06	8315.43
23	B11	12	789834	321103	762280	1.52345e+06	9833.98
24	B12	12	1.49474e+06	559218	1224120	2561554	14298.7
25	C1	12	856368	326730	664342	1.46247e+06	37804
26	C2	12	804467	328369	731530	1.54524e+06	31702.4
27	C3	12	730816	315693	715005	1.44426e+06	9885.9
28	C4	12	735093	325402	749034	1.47215e+06	5897.02
29	C5	12	733713	326216	753981	1435495	14999.6
30	C6	12	641206	285474	666087	1.28606e+06	6426.65
31	C7	12	639238	287905	676515	1.30313e+06	5221.62
32	C8	12	632049	280799	674302	1.27446e+06	6953.74
33	C9	12	555625	245546	594119	1.14856e+06	1950.62
34	C10	12	686092	290931	682285	1.31563e+06	6095.33
35	C11	12	957012	373700	834912	1.66406e+06	12960.1
36	C12	12	849800	346110	705892	1.64337e+06	10189.5
37	D1	12	512089	214578	484436	1.03256e+06	5189.07
38	D2	12	783997	301611	664756	1.33303e+06	11456.1
39	D3	12	734139	321490	734704	1.45021e+06	9843.94
40	D4	12	782651	338502	786445	1.49648e+06	4782.58
41	D5	12	714986	324846	791600	1.47606e+06	7204.99
42	D6	12	689096	303963	723060	1.33183e+06	4338.01
43	D7	12	631715	286774	690574	1.28161e+06	3962.41
44	D8	12	622008	280005	668139	1.25896e+06	3426.73
45	D9	12	747420	317784	759122	1.39349e+06	7414.22
46	D10	12	760166	321845	745858	1.44415e+06	8280.95
47	D11	12	609297	265247	590499	1273170	5793.17
48	D12	12	518696	216208	469462	1.05453e+06	5628.7
49	E1	12	634940	249331	547757	1.20357e+06	7869.14
50	E2	12	727708	287956	671274	1.36902e+06	6742.86
51	E3	12	738184	291584	667585	1.30642e+06	14633.3
52	E4	12	823472	325940	766641	1433891	7737.21
53	E5	12	745508	307441	752332	1.37363e+06	3909
54	E6	12	802873	324117	772493	1.4002e+06	8741
55	E7	12	847768	349886	829789	1.51574e+06	8968.73
56	E8	12	965434	401995	945605	1.75926e+06	4670.64
57	E9	12	844470	359747	819176	1.54416e+06	6381.81
58	E10	12	816738	321453	750552	1.45798e+06	7861.6
59	E11	12	738664	275606	627598	1.28182e+06	5817.67
60	E12	12	442467	181034	400145	911263	5888.35
61	F1	12	855643	318779	665885	1.44252e+06	53527.8
62	F2	12	863885	326494	722809	1.50613e+06	6969.03
63	F3	12	721024	286004	667891	1.34261e+06	6180.82
64	F4	12	720452	286982	654465	1.27711e+06	4862.93
65	F5	12	711199	291086	690014	1.28999e+06	4634.45
66	F6	12	792471	320162	754626	1411246	2993.89
67	F7	12	837915	334093	741154	1.39979e+06	15658.1
68	F8	12	863928	365810	845357	1606626	7103.83
69	F9	12	867759	346880	774986	1.51993e+06	-4110.83
70	F10	12	805794	310084	716072	1409604	6445.75
71	F11	12	1.05012e+06	344983	765756	1.49272e+06	9913.42
72	F12	12	895372	301432	655650	1.394e+06	11328.8
73	G1	12	960535	374575	845471	1.91946e+06	9173.17
74	G2	12	621334	276236	627256	1.38655e+06	10637.5
75	G3	12	637502	258377	606508	1.24913e+06	7618.57
76	G4	12	135553	18058.4	15482.2	13296.5	5408.6
77	G5	12	143342	20333.9	26954	18217.5	5199.03
78	G6	12	134244	18241.6	16968.7	16096.9	9213.85
79	G7	12	145722	22650.4	24145.1	19467.3	5894.05
80	G8	12	127612	17088.6	16292.7	15372.2	1943.75
81	G9	12	244010	33355.6	28825.7	26404.3	12796.6
82	G10	12	178764	21571	19127.3	19949.9	5060.44
83	G11	12	306089	22486.5	20778.6	18028.2	9089.06
84	G12	12	185114	19663	15059.3	16847.3	4106.58
85	H1	12	341841	43532.9	25523.1	30515.5	9983.68
86	H2	12	196827	23160.1	11697.4	17400.8	6735.07
87	H3	12	154001	20103	16758.4	15491.2	6513.02
88	H4	12	132478	16604.9	26480.9	37231.5	2430.39
89	H5	12	223025	27008.9	23546.5	18780.8	6264.06
90	H6	12	174231	21227.4	15500	13461.4	6458.71
91	H7	12	193107	25877.4	19102	19105.8	4786.35
92	H8	12	167084	18992.6	13863.1	12827	4935.31
93	H9	12	173712	19324.6	16765.7	14449.7	3894.97
94	H10	12	258286	31490.6	21912.8	24136.6	4786.54
95	H11	12	216424	25062.2	20949.9	19077.1	6921.71
96	H12	12	454360	76839.7	55268.6	77301.9	33027.4
1	A1	13	916263	346216	664336	1561360	51571
2	A2	13	730766	302298	673115	1.47161e+06	7935.88
3	A3	13	664580	274603	633501	1.32315e+06	8001.43
4	A4	13	706918	288436	644034	1.30842e+06	7973.76
5	A5	13	623836	269147	628682	1.26714e+06	5136.79
6	A6	13	642327	270426	614454	1.25363e+06	13992.3
7	A7	13	557329	252848	597729	1.21664e+06	5642.19
8	A8	13	717070	284064	627117	1.22242e+06	10510.8
9	A9	13	566613	243433	565010	1.13414e+06	4106.46
10	A10	13	549472	234828	546005	1.12289e+06	8078.94
11	A11	13	528068	221040	511564	1.08113e+06	2830.86
12	A12	13	1.20274e+06	397392	824447	1.67347e+06	18096.6
13	B1	13	827239	327588	675113	1.55317e+06	16624.5
14	B2	13	747640	300803	670036	1.44935e+06	6833.82
15	B3	13	686855	290188	663062	1.38162e+06	6614.03
16	B4	13	712780	298054	680814	1.36414e+06	4696.87
17	B5	13	633676	275930	657290	1.29184e+06	8668.78
18	B6	13	612403	270919	640840	1.25781e+06	4798.51
19	B7	13	602350	271904	643698	1.26046e+06	9793.95
20	B8	13	576729	257659	618352	1.19936e+06	3346.26
21	B9	13	599807	258295	610543	1.20832e+06	4499.25
22	B10	13	529451	233162	553726	1.12093e+06	9200.28
23	B11	13	790638	325157	762369	1.52544e+06	9243.23
24	B12	13	1499506	555073	1.22865e+06	2.55917e+06	13343.7
25	C1	13	855042	327708	666030	1.4644e+06	37196
26	C2	13	804300	327645	729543	1.54452e+06	33281.9
27	C3	13	729612	315709	710976	1.44446e+06	8466.13
28	C4	13	733304	322547	748127	1471061	5699.87
29	C5	13	733251	325702	750373	1433370	15253.4
30	C6	13	641149	286277	664172	1.28621e+06	6623
31	C7	13	638901	286197	677801	1.30231e+06	6174.21
32	C8	13	631465	280818	671797	1.27486e+06	4826.84
33	C9	13	557918	247349	596380	1.14681e+06	-642.75
34	C10	13	685306	287001	683997	1.31498e+06	6598.8
35	C11	13	957688	373411	834928	1.66589e+06	12857.7
36	C12	13	851116	346482	707402	1.64474e+06	10305.7
37	D1	13	510165	215576	482237	1.03202e+06	5130.33
38	D2	13	782705	302133	661746	1331784	9779.93
39	D3	13	735872	319650	735022	1.45031e+06	8165.39
40	D4	13	785624	336660	782336	1.49441e+06	5424.37
41	D5	13	713669	323306	792771	1.47661e+06	8071.54
42	D6	13	689044	303459	720736	1.32665e+06	4805.88
43	D7	13	630128	286398	687051	1.27992e+06	2088.09
44	D8	13	620317	279683	671190	1.26136e+06	4731.95
45	D9	13	747715	316838	758952	1.39426e+06	6648.62
46	D10	13	760805	320059	744469	1.44362e+06	6704.09
47	D11	13	607677	264993	589577	1.27203e+06	5450.52
48	D12	13	518025	214721	469408	1.05487e+06	3795.48
49	E1	13	633554	249468	548688	1.20491e+06	8091.15
50	E2	13	726522	288876	671250	1.36888e+06	6622.56
51	E3	13	738719	289652	667656	1.30768e+06	16331.3
52	E4	13	823214	323822	766986	1432181	7234.36
53	E5	13	741188	306995	749720	1.37247e+06	5746.69
54	E6	13	806902	323866	775130	1.4007e+06	6796.94
55	E7	13	851742	350526	835876	1515312	9375.28
56	E8	13	965737	401397	946603	1760469	6402.06
57	E9	13	846278	359227	821332	1.54297e+06	8262.42
58	E10	13	817991	322312	750396	1.45789e+06	8491.44
59	E11	13	737972	275949	627238	1279109	5388.28
60	E12	13	442641	180278	401667	911775	5423.39
61	F1	13	858025	319957	665838	1.44431e+06	53662
62	F2	13	862372	326578	721532	1.50332e+06	8910.46
63	F3	13	721668	288185	664690	1.34199e+06	5981.88
64	F4	13	721325	288370	654241	1.27831e+06	5129.95
65	F5	13	711862	289360	690073	1.28847e+06	3980.3
66	F6	13	791645	323699	755781	1.41168e+06	3432.41
67	F7	13	840484	337943	742232	1.40092e+06	14435.2
68	F8	13	863977	365917	844682	1.60634e+06	7448.82
69	F9	13	865701	345277	775161	1.51947e+06	-4600.66
70	F10	13	807198	309678	716373	1413240	6759.52
71	F11	13	1.05278e+06	345490	765574	1.4946e+06	8798.79
72	F12	13	895730	302989	654728	1.39223e+06	11585.4
73	G1	13	964123	375394	847320	1.92129e+06	9518.21
74	G2	13	621579	277673	627090	1.38697e+06	10138.9
75	G3	13	638885	258819	606158	1.24942e+06	8076.88
76	G4	13	135101	17897.9	16241.6	12527.9	4325.8
77	G5	13	141736	20114.6	26320.3	17741.7	5649.28
78	G6	13	135033	17929	15853.5	16677.1	10016.6
79	G7	13	145507	22211.2	23547.1	18267.6	7596.74
80	G8	13	130993	17172.2	16506	15711.2	2313.68
81	G9	13	245083	33242.2	29773	26072.3	13500.3
82	G10	13	178426	21010	19284.5	18819.9	5393.95
83	G11	13	307815	23306.9	19282.3	18445.9	10099.3
84	G12	13	184471	19261.6	15052.7	15645	3437.39
85	H1	13	343080	43251.7	25340.7	31449.6	9637
86	H2	13	197536	23333.7	11695.5	17079.3	5940.85
87	H3	13	153887	18709.8	17274.6	14600.4	6245.95
88	H4	13	132339	16494.7	25301.5	37268.4	2815.84
89	H5	13	223848	26793.8	24590.5	18616.2	6378.91
90	H6	13	173495	21954.8	15233.4	13756.1	6212.85
91	H7	13	190995	24472.7	19182.7	18234.4	5047.29
92	H8	13	167133	18974.8	12896.5	13441.6	3036.81
93	H9	13	170854	20412.3	15590.6	14158	4250.93
94	H10	13	260911	30245.3	23815.9	23522	6903.35
95	H11	13	215789	25306.6	19554.7	18640.6	7078.52
96	H12	13	459925	76540.9	56893.3	77621.4	33358.2
1	A1	14	922901	347708	664867	1.56575e+06	51540.9
2	A2	14	735044	303100	674405	1.47283e+06	7369.05
3	A3	14	669787	277866	633368	1.3248e+06	7942.31
4	A4	14	710889	288897	647666	1.31109e+06	7966.8
5	A5	14	628913	269989	630246	1.2708e+06	5924.66
6	A6	14	649256	272527	616072	1.25152e+06	12821.9
7	A7	14	558795	253655	599599	1.21624e+06	4829.21
8	A8	14	719474	284968	631941	1.22468e+06	12874.7
9	A9	14	568823	244621	565183	1.13444e+06	4290.9
10	A10	14	550610	234363	548234	1.12602e+06	9022.52
11	A11	14	532142	223009	511350	1.08425e+06	2806.06
12	A12	14	1.21327e+06	399395	826625	1.67851e+06	17979
13	B1	14	834136	327742	672912	1.55531e+06	17241
14	B2	14	748940	300148	668759	1.45099e+06	6622.24
15	B3	14	691478	289963	662021	1.38398e+06	7117.75
16	B4	14	716210	299158	679045	1.36581e+06	5719.9
17	B5	14	638367	279119	659500	1.2927e+06	10349.1
18	B6	14	618435	270866	640848	1.25918e+06	3248.55
19	B7	14	604534	274188	642412	1263111	10819
20	B8	14	579571	257956	616219	1.19943e+06	6239.17
21	B9	14	602560	257916	609751	1.21142e+06	5310.85
22	B10	14	528731	231634	553182	1.1245e+06	8452.01
23	B11	14	796258	322307	766247	1.52909e+06	9291.02
24	B12	14	1.51252e+06	562357	1.2259e+06	2.56371e+06	13594.2
25	C1	14	854469	325563	665896	1.46725e+06	36871.5
26	C2	14	805995	327892	732317	1.54762e+06	33391.4
27	C3	14	728699	314956	715254	1.44251e+06	10239.2
28	C4	14	734547	326153	750492	1.47228e+06	5452.46
29	C5	14	731102	324223	748912	1.43423e+06	15772.7
30	C6	14	641337	283132	667045	1.286e+06	6388.47
31	C7	14	637682	287058	678361	1.30152e+06	5578.5
32	C8	14	633139	282886	676143	1277285	5513.48
33	C9	14	558306	248230	597411	1.14815e+06	1578.1
34	C10	14	686034	286717	682259	1.31582e+06	7190.66
35	C11	14	956678	376242	839412	1.66862e+06	12008.6
36	C12	14	852262	347701	708867	1645694	9734.17
37	D1	14	511320	214849	484843	1.03399e+06	5802.81
38	D2	14	780361	300530	663671	1.33268e+06	10390.4
39	D3	14	732883	319621	736376	1.44964e+06	7810.06
40	D4	14	780483	336843	789174	1.49394e+06	5085.48
41	D5	14	713745	324458	792352	1.47642e+06	5999.4
42	D6	14	685756	303047	721642	1.32896e+06	6315.39
43	D7	14	629991	289363	687606	1.28501e+06	4339.36
44	D8	14	622267	277087	669846	1.25944e+06	4019.66
45	D9	14	746554	316581	761781	1.39604e+06	5641.92
46	D10	14	760383	320938	747804	1445689	6328.08
47	D11	14	609090	264058	591454	1.27453e+06	4862.26
48	D12	14	519026	215366	470012	1.0555e+06	4939.59
49	E1	14	633868	249309	550313	1.20541e+06	7996.81
50	E2	14	727552	289454	671201	1.37076e+06	5670.24
51	E3	14	739571	289832	670809	1.30808e+06	16324.5
52	E4	14	825658	323759	767040	1.43269e+06	6475.97
53	E5	14	741555	307545	752825	1.37306e+06	3703.74
54	E6	14	803438	322428	773259	1.3988e+06	8633.69
55	E7	14	847564	347478	835567	1.51666e+06	7306.1
56	E8	14	964966	402674	945194	1.76047e+06	3972.44
57	E9	14	847551	358521	820676	1.54751e+06	6604.78
58	E10	14	820476	323993	751149	1.46091e+06	8247.78
59	E11	14	737768	276575	627398	1279921	5692.66
60	E12	14	443025	180773	402828	913397	6103.82
61	F1	14	856264	320647	664661	1.44379e+06	54237.6
62	F2	14	863589	324609	724956	1.50537e+06	8086.62
63	F3	14	722403	288479	667231	1.34437e+06	5963.32
64	F4	14	721574	286604	656446	1.28116e+06	5319.64
65	F5	14	713004	289735	691045	1290950	6628.39
66	F6	14	792199	321138	755532	1414694	4467.97
67	F7	14	840685	336428	742751	1.40347e+06	14370.4
68	F8	14	862631	367767	845729	1.60931e+06	7070.93
69	F9	14	865923	346639	780680	1525913	-4372.08
70	F10	14	808646	310155	716907	1.41642e+06	5772.93
71	F11	14	1.04724e+06	345244	767856	1.49511e+06	8876.67
72	F12	14	896522	302923	658276	1394935	13093
73	G1	14	964114	376189	849675	1.92212e+06	10563.7
74	G2	14	621041	279830	628249	1390621	10872.4
75	G3	14	635713	260157	607282	1.25116e+06	7733.29
76	G4	14	134759	15950.1	15089.4	12772	5535.45
77	G5	14	143721	19883.5	26076.5	17403	5953.81
78	G6	14	135049	18416.9	16224.4	15670.5	9751.09
79	G7	14	145964	21259.4	22340.4	17841.6	7287.22
80	G8	14	129825	17401.9	16520.9	14969	2841.03
81	G9	14	242509	34683.4	28785	25599	13236.2
82	G10	14	176918	22231.6	18362.8	20066.3	5770.72
83	G11	14	307540	24491.5	19397.4	19247.3	9338.98
84	G12	14	186115	18456.1	13929.6	15390.5	2652.06
85	H1	14	342509	43071.1	25577.6	30579	11387.5
86	H2	14	197745	22429.9	12153.3	17606	6370.82
87	H3	14	153092	19692.6	17026.1	15413.3	6298.33
88	H4	14	131748	16647.6	25598.9	37173.2	2290.13
89	H5	14	223946	27520.9	22811.5	19253.3	6603.13
90	H6	14	173660	20823.3	13954.4	13659.2	5179.62
91	H7	14	192549	25353.1	19550.3	18443.3	5755.38
92	H8	14	164748	17856.4	12204.8	12310.6	3356.91
93	H9	14	169749	20683	15407.7	14745.9	2432.38
94	H10	14	260463	30130.9	22859.1	22325.6	6614.91
95	H11	14	212420	23782.6	19573.2	18164.2	7783.64
96	H12	14	459209	77006.9	58505.1	77941.8	34023.4
1	A1	15	929023	351613	665529	1.57118e+06	51324.5
2	A2	15	740394	303859	676320	1.47697e+06	6709.09
3	A3	15	679584	279758	636601	1.32911e+06	7258.65
4	A4	15	720291	289396	644220	1.31407e+06	8139.93
5	A5	15	636759	270861	632045	1.27199e+06	6478.14
6	A6	15	660693	273503	615622	1.25609e+06	13739.6
7	A7	15	565700	255488	601733	1.22033e+06	5761.99
8	A8	15	724572	284958	630675	1226994	12914
9	A9	15	575012	245970	565992	1.13815e+06	3971.44
10	A10	15	556712	237297	548877	1.1317e+06	7243.19
11	A11	15	535429	223609	514340	1.08724e+06	2964.43
12	A12	15	1.23109e+06	402596	825845	1.68033e+06	19666.1
13	B1	15	843994	330135	676371	1.55995e+06	17424.6
14	B2	15	753279	301851	670930	1.45478e+06	7326.1
15	B3	15	700773	291219	663545	1.38703e+06	6897.51
16	B4	15	727361	298957	680161	1.367e+06	5996.84
17	B5	15	644868	278358	657037	1.297e+06	8460.65
18	B6	15	628138	273396	644097	1.26204e+06	4665.35
19	B7	15	612473	274596	646428	1.26818e+06	8983.75
20	B8	15	584819	259552	619794	1.20238e+06	3470.85
21	B9	15	609861	258703	615287	1212974	6831.23
22	B10	15	533506	231987	555375	1127870	8573.69
23	B11	15	801360	326049	770299	1.53406e+06	9073.79
24	B12	15	1.53885e+06	565927	1230633	2570906	12891.3
25	C1	15	857608	326654	668948	1.46977e+06	37388.5
26	C2	15	805130	329720	733234	1.55123e+06	33486.5
27	C3	15	730094	315324	715162	1.44782e+06	8778.26
28	C4	15	735387	326051	750042	1.47591e+06	5486.68
29	C5	15	734478	325557	751255	1.43746e+06	15811.8
30	C6	15	642966	286357	669834	1.28866e+06	9016.1
31	C7	15	638328	285040	678022	1.30418e+06	7473.89
32	C8	15	633032	282988	675035	1.27759e+06	6346.47
33	C9	15	558787	250211	597994	1.15305e+06	2450.79
34	C10	15	688384	286558	688048	1.32043e+06	7333.98
35	C11	15	960809	377166	838462	1.67052e+06	13901.2
36	C12	15	854976	349112	709980	1.65142e+06	10762.7
37	D1	15	511961	215838	487434	1.03785e+06	5392.72
38	D2	15	782423	301114	664468	1.33663e+06	9560.33
39	D3	15	734272	319345	738895	1.45447e+06	9478.16
40	D4	15	783046	338023	787918	1.49869e+06	4174
41	D5	15	715880	325636	794328	1.47953e+06	10288.8
42	D6	15	690972	301393	722133	1.33307e+06	5513.87
43	D7	15	629058	285108	691692	1.28496e+06	5275.46
44	D8	15	627026	278665	668175	1.262e+06	6909.89
45	D9	15	749866	320402	762211	1.39999e+06	7820.4
46	D10	15	763014	320984	746651	1447782	8204.41
47	D11	15	612599	265593	592344	1.27586e+06	5229.32
48	D12	15	519972	215195	472137	1.0597e+06	4985.52
49	E1	15	635483	249900	551205	1.20838e+06	8488.34
50	E2	15	726937	290129	673305	1.37327e+06	6242.74
51	E3	15	741305	289575	667953	1.30962e+06	13329.4
52	E4	15	825858	324586	770795	1437505	7193.51
53	E5	15	741248	309549	753729	1.37643e+06	4439.48
54	E6	15	808345	322271	772366	1.40401e+06	3827.11
55	E7	15	846719	349178	834722	1.51958e+06	8853.16
56	E8	15	963881	404461	947132	1.76771e+06	8057.17
57	E9	15	850604	361256	821827	1.5522e+06	9071.58
58	E10	15	821880	322699	750303	1.46562e+06	6743.51
59	E11	15	740245	276429	629689	1.28482e+06	5575.06
60	E12	15	444626	180144	403717	916436	6393.43
61	F1	15	858970	320621	668899	1.44778e+06	54679.1
62	F2	15	866634	325312	724178	1.50934e+06	7265.15
63	F3	15	727146	286343	667606	1.3475e+06	7166.92
64	F4	15	724642	286993	656175	1.2832e+06	5481.88
65	F5	15	713496	290573	692840	1293062	5747.62
66	F6	15	795501	325473	758043	1.41588e+06	4339.52
67	F7	15	842467	336737	748447	1.40751e+06	13943.2
68	F8	15	866746	367435	849679	1.61439e+06	7483.1
69	F9	15	870126	347961	781528	1.52991e+06	-4190.85
70	F10	15	811242	312692	722640	1421670	5796.01
71	F11	15	1.04937e+06	344534	769842	1.4997e+06	9285.71
72	F12	15	896186	302325	658796	1400112	11155.6
73	G1	15	965696	376653	852096	1.92902e+06	10344.4
74	G2	15	623067	279297	631744	1395890	11323.9
75	G3	15	640878	259249	611286	1.25601e+06	7075.31
76	G4	15	134367	18285	15578.9	13789.1	4932.7
77	G5	15	141988	20396.6	26911.7	17074.2	6329.08
78	G6	15	134694	17759.3	15322.1	15737.8	8836.65
79	G7	15	147901	22673.5	22763.5	19109.7	7294.19
80	G8	15	128189	15538.6	16477.3	14836.2	2640.58
81	G9	15	243494	33322.5	28528	26668.4	13350.6
82	G10	15	177982	23184.6	17561.3	20601.1	5645.35
83	G11	15	307050	23569.2	19574.4	19473.6	9558.3
84	G12	15	185598	18637.2	16098.1	15519.9	3000.68
85	H1	15	343380	43487.6	25140.5	31052.3	10164.9
86	H2	15	198574	21810.5	12192.4	17484	5063.95
87	H3	15	153748	19955	16942	15355.4	6123.56
88	H4	15	132499	16975.9	25150.4	37159.7	2727.14
89	H5	15	224660	26872.3	23524.6	18408.5	6032.39
90	H6	15	172877	21746.8	14017.5	13093.5	5540.58
91	H7	15	192659	25669.5	18776.5	17740.3	5377.35
92	H8	15	165263	18797.5	12102.8	13281.2	2554.68
93	H9	15	172310	20559.2	16820.7	15228.3	3485.4
94	H10	15	261256	31349.3	22224.1	22944.4	7215.98
95	H11	15	215272	24658.7	17821	19479	8371.64
96	H12	15	462314	78264.3	58597.3	78601.3	34658.7
1	A1	16	949624	353561	668309	1.57265e+06	51169.4
2	A2	16	748198	305733	675515	1.48027e+06	7033.79
3	A3	16	698799	281597	635407	1.32982e+06	7441.08
4	A4	16	737078	291495	648021	1.31353e+06	7280.15
5	A5	16	648672	271704	631333	1.27113e+06	5766.65
6	A6	16	680037	276260	618797	1.25743e+06	13449.3
7	A7	16	577626	256000	599737	1.22174e+06	3604.01
8	A8	16	733048	284622	632296	1.22739e+06	12295.3
9	A9	16	586236	247179	567391	1.14074e+06	6056.22
10	A10	16	565551	238285	551520	1.12976e+06	6600.17
11	A11	16	541536	224240	513325	1.08924e+06	1774.13
12	A12	16	1.26123e+06	405995	830134	1685265	19177.6
13	B1	16	861120	333495	679143	1.56156e+06	16973.1
14	B2	16	765545	305150	672932	1.45956e+06	6789.2
15	B3	16	719447	293147	666225	1.38771e+06	5975.8
16	B4	16	745865	303473	682572	1.36828e+06	5838.02
17	B5	16	658456	280699	659514	1.29976e+06	9539.18
18	B6	16	647982	276756	643578	1.26539e+06	3400.12
19	B7	16	621621	275028	645861	1.26695e+06	11055.5
20	B8	16	591137	261459	621849	1.20209e+06	4284.07
21	B9	16	617915	259770	613980	1.21603e+06	4849.5
22	B10	16	543295	234566	556207	1.13036e+06	9720.06
23	B11	16	813766	328148	772804	1537415	9336.08
24	B12	16	1.58735e+06	571965	1.23485e+06	2.57623e+06	13978.4
25	C1	16	860046	327325	668548	1.47157e+06	37730
26	C2	16	807417	329491	734745	1.55273e+06	33538.6
27	C3	16	731688	316116	715880	1447474	11005.9
28	C4	16	734066	326741	752480	1.47727e+06	5446.47
29	C5	16	735821	326384	752335	1.43743e+06	16352.7
30	C6	16	642531	286365	668687	1.29024e+06	7484.71
31	C7	16	640635	287494	682320	1309362	3826.06
32	C8	16	632469	282879	678002	1.28232e+06	4354.61
33	C9	16	558997	251229	599439	1.15481e+06	931.435
34	C10	16	687585	288550	688296	1.32015e+06	5261.61
35	C11	16	960465	375779	842988	1.67415e+06	12801.3
36	C12	16	853336	349015	712714	1.65474e+06	10569.9
37	D1	16	513697	216544	485856	1.03894e+06	5579.16
38	D2	16	783776	300826	664707	1.33729e+06	9275.08
39	D3	16	736736	317373	737253	1.45434e+06	7386.46
40	D4	16	782855	338321	785727	1.49775e+06	5146.37
41	D5	16	717632	325054	793947	1.47963e+06	5118.45
42	D6	16	686712	302894	721100	1.33149e+06	4366.27
43	D7	16	629648	288750	692434	1.2874e+06	5726.43
44	D8	16	622880	279722	670190	1.26444e+06	3669.74
45	D9	16	749373	322129	765542	1402395	7565.83
46	D10	16	764858	322386	747995	1.45129e+06	7307.25
47	D11	16	611331	265784	592440	1.27839e+06	5346.73
48	D12	16	518671	216078	472895	1.06143e+06	5307.04
49	E1	16	638936	250443	552364	1.21311e+06	8587.02
50	E2	16	730851	290368	675061	1374586	5546.53
51	E3	16	743765	292140	671300	1.31344e+06	15176
52	E4	16	820034	325549	769617	1.43668e+06	8032.59
53	E5	16	744484	307226	752985	1.37817e+06	4582.61
54	E6	16	805137	323686	774859	1.40326e+06	6531
55	E7	16	853564	349439	832894	1.52243e+06	10532.9
56	E8	16	967245	402226	946278	1.76751e+06	6185.74
57	E9	16	849017	363098	824865	1.5553e+06	6466.68
58	E10	16	821316	322865	754320	1.46427e+06	8548.66
59	E11	16	740053	277014	632397	1.28588e+06	5481.17
60	E12	16	444109	181219	405488	917964	5147.83
61	F1	16	859231	321708	669793	1.45176e+06	54082
62	F2	16	867429	325557	725111	1.51032e+06	7531.06
63	F3	16	724187	286717	667826	1.34995e+06	7125.99
64	F4	16	723119	287250	659588	1.28501e+06	4521.06
65	F5	16	714715	292127	695655	1.2936e+06	5101.96
66	F6	16	795044	326524	761453	1419185	5552.29
67	F7	16	843552	338594	748330	1.41047e+06	12464.3
68	F8	16	865326	367739	848387	1.61443e+06	6026.13
69	F9	16	874282	348322	782890	1.5323e+06	-3422.27
70	F10	16	811334	312848	721069	1.42439e+06	4566.51
71	F11	16	1052563	345734	771525	1.50162e+06	8755.38
72	F12	16	901063	304440	661058	1.39909e+06	11509.9
73	G1	16	964316	377747	854050	1.93424e+06	9593.97
74	G2	16	625228	278047	632985	1.39642e+06	9951.53
75	G3	16	640725	260808	611166	1.25962e+06	7757.54
76	G4	16	133127	17129.6	15575.9	13390	3955.58
77	G5	16	142731	20546.2	26993	17644.4	5501.8
78	G6	16	134298	16827	16512.8	16174.1	8220.34
79	G7	16	145915	21339.8	21622.9	19784.2	7543.18
80	G8	16	127336	18222	17216.1	15283.2	3038.63
81	G9	16	243109	33998	28644.3	27088.9	12815.4
82	G10	16	176193	23445.7	20503.1	19973.5	4944.4
83	G11	16	308662	23993	18893	18455.1	8017.31
84	G12	16	185672	18640.9	14845.8	15635.4	2790.52
85	H1	16	343793	43843.6	25325.4	30352.1	9969.83
86	H2	16	196275	22391.3	12256.9	17636.5	5563.49
87	H3	16	154580	19557.2	16284.3	15066.6	6294
88	H4	16	131342	17136.2	26084.1	36505.4	2714.69
89	H5	16	223555	26514.5	21804.5	18927.1	5719.23
90	H6	16	171640	21315.8	13920.6	14104.8	5145.78
91	H7	16	191505	24910.5	19806.1	18787	4766.21
92	H8	16	165228	18591.2	12108.1	13178.8	3024.34
93	H9	16	170261	19789.5	15464.9	14157	2695.68
94	H10	16	263185	31686.9	22631.2	22575.3	6317.42
95	H11	16	215263	23272.4	19063.8	17783.2	6904.33
96	H12	16	466062	76911.5	59551.8	80032	35161
1	A1	17	979204	358079	665497	1.57208e+06	50614.3
2	A2	17	763415	306596	674050	1.47699e+06	6566.64
3	A3	17	729982	284404	636125	1.32787e+06	7139.9
4	A4	17	766549	294340	645747	1.31314e+06	7344.52
5	A5	17	670977	273820	630864	1.27089e+06	4651.34
6	A6	17	717023	280210	615666	1.25531e+06	12396.5
7	A7	17	598689	257878	598009	1.21842e+06	4314.78
8	A8	17	746050	287956	630724	1.2269e+06	12370.2
9	A9	17	599027	247891	564197	1137817	5276.12
10	A10	17	576501	239243	550172	1.13091e+06	6212.32
11	A11	17	553977	224648	510760	1.08533e+06	1687.08
12	A12	17	1311476	415225	826545	1.68279e+06	18530.7
13	B1	17	887662	336997	675585	1560978	17222.1
14	B2	17	776784	304950	671838	1.4551e+06	6386.88
15	B3	17	747720	297086	663184	1.38737e+06	6771.95
16	B4	17	775872	304665	679522	1.36486e+06	5736.77
17	B5	17	679754	281929	659311	1.29538e+06	10029
18	B6	17	685214	277156	639469	1.26068e+06	3402.41
19	B7	17	639453	276424	646156	1.2643e+06	7647.74
20	B8	17	605120	260857	617076	1201346	5489.17
21	B9	17	633983	260841	614659	1.21464e+06	5080.04
22	B10	17	554292	235101	554232	1.12717e+06	8218.65
23	B11	17	825252	326612	769852	1.53211e+06	8011.82
24	B12	17	1.66759e+06	580559	1.23147e+06	2.57222e+06	12179.2
25	C1	17	857102	328029	667634	1470739	37950
26	C2	17	804926	327829	731358	1.54998e+06	34225.4
27	C3	17	730513	314797	714178	1445381	10239.5
28	C4	17	733439	325552	749639	1.47484e+06	4934.13
29	C5	17	733046	324892	748530	1.43245e+06	16825.1
30	C6	17	643199	287995	668406	1.28781e+06	5654.08
31	C7	17	639533	289132	674344	1.30271e+06	4756.77
32	C8	17	628587	282632	671473	1.28008e+06	3122.31
33	C9	17	557626	248437	596490	1149380	976.067
34	C10	17	687315	288809	685001	1.31934e+06	5812.04
35	C11	17	957088	375202	838892	1.67286e+06	12731.3
36	C12	17	854374	347608	709621	1.65175e+06	10312
37	D1	17	509868	215356	486024	1.0369e+06	5247.56
38	D2	17	779565	299860	662067	1.33478e+06	10960.7
39	D3	17	734869	319711	734270	1.45071e+06	8353.57
40	D4	17	781088	339473	783896	1.49481e+06	3103.96
41	D5	17	713868	323534	792871	1.47938e+06	6603.54
42	D6	17	685627	302042	720738	1.33014e+06	3721.6
43	D7	17	630785	285130	687513	1.28418e+06	7601.74
44	D8	17	621281	277951	671085	1.26167e+06	3670.1
45	D9	17	746094	318240	761346	1.40094e+06	9295.24
46	D10	17	760400	321430	746176	1.44912e+06	7193.35
47	D11	17	609418	264717	590428	1276001	5472.58
48	D12	17	519417	214866	471264	1.05829e+06	4464.61
49	E1	17	637070	249562	550293	1.2102e+06	8689.6
50	E2	17	728328	286949	671578	1.37147e+06	4866.13
51	E3	17	740289	290898	669098	1309799	13615.7
52	E4	17	819890	323924	767821	1.43534e+06	6284.02
53	E5	17	743196	308037	749593	1.37567e+06	4459.68
54	E6	17	803276	323322	775118	1.40122e+06	4959.78
55	E7	17	850391	353092	833165	1518972	8778.42
56	E8	17	964348	404929	946113	1.76816e+06	5466.24
57	E9	17	846960	360445	823100	1553505	7076.63
58	E10	17	820415	323877	750773	1.46414e+06	7719.45
59	E11	17	736846	276723	628071	1.28268e+06	5728.35
60	E12	17	445284	183260	403094	916292	4251.24
61	F1	17	857040	321550	668746	1.44831e+06	54895.9
62	F2	17	862212	325559	720724	1.50613e+06	7285.55
63	F3	17	724114	286144	668082	1.34781e+06	5735.84
64	F4	17	721451	288056	657445	1.28397e+06	5032.97
65	F5	17	714177	288873	694426	1.2941e+06	5094.48
66	F6	17	792872	324771	762309	1418951	5725.52
67	F7	17	842945	335994	745923	1.4072e+06	16210
68	F8	17	864563	367619	849010	1.61308e+06	7916.58
69	F9	17	870057	348362	782937	1.53128e+06	-2937.73
70	F10	17	810192	313452	722670	1.42353e+06	7425.67
71	F11	17	1.04883e+06	344386	769155	1.501e+06	9373.07
72	F12	17	895910	304532	657732	1.39543e+06	11851.3
73	G1	17	963013	375254	851441	1.9328e+06	9519.78
74	G2	17	621941	278755	630586	1.39456e+06	10098.2
75	G3	17	639230	260413	609380	1.25643e+06	8333.18
76	G4	17	132991	16616.3	14022.3	13232.2	4012.28
77	G5	17	140679	20186.3	27145.9	17750.8	5642.33
78	G6	17	134735	18153.7	15426.7	15613.9	9218.57
79	G7	17	145320	20621.8	22088.5	18151.9	7151.43
80	G8	17	125087	18227.8	16739.9	14868.7	2637.24
81	G9	17	244783	33678.4	28691	26154.8	13908.3
82	G10	17	177649	22274.3	18674	19892	4862.36
83	G11	17	306378	23556.6	21369.2	18866.2	9566.27
84	G12	17	184921	19533.7	15266.6	16080.7	2351.69
85	H1	17	341592	43643.1	24716.7	31030.7	10505.9
86	H2	17	196862	22851.9	12870.9	16899	6206.5
87	H3	17	152807	18783.9	17220.8	15030.9	6699.24
88	H4	17	130616	17628.9	24889.8	36800.6	2164.71
89	H5	17	223085	27043.5	22150.4	18490.9	5742.22
90	H6	17	170643	20044.6	13636.1	13313.6	5213.51
91	H7	17	189906	25398.4	19488.7	18819.4	4931.12
92	H8	17	163193	18697.4	12423.1	14014.2	4830.3
93	H9	17	169869	21228.5	16218	14853.4	3330.59
94	H10	17	260723	31190.5	22155.7	22633.6	5662.99
95	H11	17	213584	23744.7	18282.1	19012.7	6917.05
96	H12	17	465677	78345.7	58062.1	80167.7	35491.8
1	A1	18	1040801	367590	668789	1574904	51525.4
2	A2	18	792986	311907	677962	1.47989e+06	6163.57
3	A3	18	797120	293829	636834	1.33121e+06	7983.29
4	A4	18	829647	302556	648997	1.31629e+06	7176.07
5	A5	18	721927	279021	631936	1272696	5115.01
6	A6	18	794555	287017	617330	1.25934e+06	13766
7	A7	18	640481	262537	600634	1223279	5784.39
8	A8	18	778968	290120	632559	1.22864e+06	11963.5
9	A9	18	632019	252599	565841	1.13964e+06	5269.4
10	A10	18	607578	240923	548894	1.1322e+06	7855.85
11	A11	18	581020	229727	513210	1.08778e+06	2010.45
12	A12	18	1.41482e+06	430783	829039	1.68703e+06	18206.1
13	B1	18	949028	346553	677083	1.56337e+06	16742.9
14	B2	18	806755	309064	672290	1.45847e+06	8060.65
15	B3	18	811380	304180	664350	1.38795e+06	7227.42
16	B4	18	843025	311959	680724	1.3688e+06	4813.28
17	B5	18	729734	288159	660405	1.29786e+06	10030.4
18	B6	18	763340	286887	644126	1.26439e+06	5063.8
19	B7	18	679475	279679	645814	1.26671e+06	9534.23
20	B8	18	631556	262623	619204	1.20188e+06	3902.15
21	B9	18	665078	264149	613590	1.21495e+06	3338.28
22	B10	18	577418	239408	557085	1.12961e+06	8553.56
23	B11	18	861551	334287	770136	1.53782e+06	9118.43
24	B12	18	1.82912e+06	601802	1.23484e+06	2.58013e+06	13816.5
25	C1	18	855631	328148	669517	1.47354e+06	36451.3
26	C2	18	803919	328753	734837	1.55278e+06	33897.9
27	C3	18	729179	315324	715781	1.44683e+06	9046.86
28	C4	18	734632	322744	751458	1473542	6654.75
29	C5	18	734365	326480	752812	1.43399e+06	16753.5
30	C6	18	646807	287815	670236	1.28737e+06	6899.41
31	C7	18	638321	285989	678524	1.30312e+06	6345.81
32	C8	18	630618	282400	673221	1282346	3956.13
33	C9	18	557882	248967	597532	1155553	1652.04
34	C10	18	688003	286941	686795	1.32159e+06	7958.28
35	C11	18	960060	377337	843126	1.67724e+06	12657.4
36	C12	18	853466	348935	712438	1.65434e+06	10657.8
37	D1	18	511212	214945	486989	1.0394e+06	4533.97
38	D2	18	776544	298754	662623	1.33725e+06	11052.7
39	D3	18	733034	320655	740114	1454848	8197.38
40	D4	18	780529	336736	787300	1.49972e+06	5057.14
41	D5	18	712766	326505	792784	1.4794e+06	6107.75
42	D6	18	685861	302244	721805	1.33093e+06	5526.73
43	D7	18	630746	284835	696455	1.288e+06	4674.29
44	D8	18	622477	278851	674589	1.26192e+06	5384.04
45	D9	18	747029	319718	763252	1402858	7277.75
46	D10	18	762171	320221	749579	1.45377e+06	4960.73
47	D11	18	609716	264552	591278	1.28021e+06	5542.25
48	D12	18	518605	215847	471883	1.06061e+06	4942.19
49	E1	18	635101	249396	551328	1.2121e+06	8159.39
50	E2	18	727334	288638	673038	1.37482e+06	6183.21
51	E3	18	742746	290700	671365	1.3112e+06	14748.1
52	E4	18	820242	326648	769529	1.43639e+06	6406.55
53	E5	18	741719	305837	752216	1.37781e+06	7828.21
54	E6	18	806178	325501	776556	1.40246e+06	6138.68
55	E7	18	850827	349675	837400	1.52374e+06	9155.71
56	E8	18	964017	401200	946448	1.76756e+06	5485.31
57	E9	18	845853	361141	825268	1.55636e+06	8402.75
58	E10	18	822962	323944	754796	1.46482e+06	7963.94
59	E11	18	739823	276022	629605	1.28469e+06	6121.82
60	E12	18	444494	180222	406069	916824	5626.1
61	F1	18	859513	319173	670569	1.45169e+06	53581
62	F2	18	863761	325085	724955	1.51034e+06	8500.26
63	F3	18	722204	287416	668024	1.34955e+06	6081.4
64	F4	18	723271	288716	658336	1.28435e+06	5674.35
65	F5	18	714636	291332	693854	1.29612e+06	6399.89
66	F6	18	794192	323715	762197	1.42216e+06	3551.78
67	F7	18	847296	337408	748056	1.40962e+06	15446.9
68	F8	18	864277	367678	848196	1.61489e+06	8860.73
69	F9	18	873092	347675	781674	1.53562e+06	-4316.3
70	F10	18	814911	309888	722206	1.42671e+06	5683.52
71	F11	18	1.04944e+06	344017	770280	1501103	9161.69
72	F12	18	897253	300522	659662	1.40022e+06	10981.7
73	G1	18	965179	376228	853697	1.93324e+06	10113.5
74	G2	18	622851	277759	631674	1.39707e+06	9523.06
75	G3	18	640002	260080	611767	1.26051e+06	8673.37
76	G4	18	132181	16600.8	14601.9	12881	5620.49
77	G5	18	141933	19315.4	26020.6	18118.3	6850.48
78	G6	18	134744	17540	16373.2	15365.1	8525.31
79	G7	18	146368	21575.8	22786.8	18855.4	7333.67
80	G8	18	126550	16139.4	15070.9	15067.4	2818.33
81	G9	18	244477	34434.6	27241.5	26263.2	12972.2
82	G10	18	177118	22615.7	19230.1	20391.9	5236.94
83	G11	18	308671	23214.6	20491.1	18793.8	9952.56
84	G12	18	185460	18077.6	14443.7	15424.4	4062.56
85	H1	18	343300	43007.2	26185.4	30568.3	10752.6
86	H2	18	196238	23302.5	12196.5	17182.3	5179.91
87	H3	18	152799	19110.5	16898	15006.6	6280.82
88	H4	18	129925	16203.3	24603.5	36761.7	3314.57
89	H5	18	224758	25874.9	22704.3	18949.8	6542
90	H6	18	170082	19922.5	13714.4	13525.4	5067.68
91	H7	18	190603	23782.7	19127.6	17993.6	4853.58
92	H8	18	164106	18741.4	12556.6	13078.9	3547.03
93	H9	18	170044	19147.5	16468.1	14813.3	3432.35
94	H10	18	261940	31002.1	23520.3	22211.9	6669.13
95	H11	18	209603	24476.2	19571.3	18838.6	7626.88
96	H12	18	467000	77296.1	59914	80696.1	36350.5
1	A1	19	1.16062e+06	385523	664770	1.57214e+06	51151.4
2	A2	19	853065	319638	675963	1.47844e+06	6617.37
3	A3	19	923557	309545	636017	1.32971e+06	7427.22
4	A4	19	947665	315585	649366	1.3136e+06	9036.58
5	A5	19	812562	289394	631931	1.27228e+06	5245.21
6	A6	19	941076	303672	617288	1.2562e+06	12894.8
7	A7	19	724179	271506	598880	1.21955e+06	5251.26
8	A8	19	841032	297515	631583	1.23037e+06	12274.7
9	A9	19	694977	259909	567180	1.139e+06	5915.78
10	A10	19	664713	250333	550564	1.13146e+06	9208.46
11	A11	19	629995	236424	512629	1.08616e+06	1765.03
12	A12	19	1.61054e+06	459485	829941	1684536	18704.4
13	B1	19	1.06676e+06	363666	678818	1563514	17447.7
14	B2	19	866509	315869	670852	1.45696e+06	7605.15
15	B3	19	935166	318491	664061	1.38748e+06	6612.14
16	B4	19	973801	325921	678396	1.3667e+06	5282.57
17	B5	19	823503	298135	657968	1.29779e+06	9386.7
18	B6	19	908841	300676	643034	1263513	3631.1
19	B7	19	752219	288001	643411	1265146	8676.74
20	B8	19	686163	269071	618870	1.20107e+06	5415.79
21	B9	19	726434	270006	613247	1216800	5335.75
22	B10	19	626678	243232	554524	1.1272e+06	7393.22
23	B11	19	933236	339901	770505	1.53573e+06	8170.92
24	B12	19	2142778	647343	1.23274e+06	2.57891e+06	15256.7
25	C1	19	856054	326701	666192	1.47118e+06	36980.5
26	C2	19	805289	329552	732210	1.55018e+06	33194.8
27	C3	19	730374	315645	715512	1.44542e+06	10456.4
28	C4	19	734534	323604	750354	1.47282e+06	6665.22
29	C5	19	730929	325058	748222	1.43355e+06	18170.6
30	C6	19	642969	285762	668058	1.28956e+06	5905.39
31	C7	19	639055	286998	675493	1.30477e+06	6113.21
32	C8	19	630595	283606	675220	1.28026e+06	6093.81
33	C9	19	556805	248332	599874	1.15404e+06	1323.34
34	C10	19	688182	286627	688472	1.32099e+06	7618.35
35	C11	19	958534	375472	840236	1.67371e+06	13387.1
36	C12	19	853952	349052	710293	1.65616e+06	10051
37	D1	19	510609	215779	485718	1.0375e+06	5625.94
38	D2	19	778577	300687	662507	1.33677e+06	10808.2
39	D3	19	732406	319980	735136	1.45262e+06	8695.04
40	D4	19	779209	336548	781130	1.4955e+06	6069.76
41	D5	19	713112	323978	793204	1.47778e+06	5740.01
42	D6	19	683885	300275	718338	1.32979e+06	3312.39
43	D7	19	628268	286656	690673	1.28275e+06	2379.53
44	D8	19	620190	276357	667938	1.25997e+06	4707.89
45	D9	19	745784	318831	760546	1403206	7261.71
46	D10	19	760603	319080	746424	1.45127e+06	8252.97
47	D11	19	609240	264747	591627	1.27663e+06	5067.89
48	D12	19	519351	215487	472099	1.06062e+06	5685.16
49	E1	19	637112	251128	550689	1.21142e+06	8546.23
50	E2	19	728076	288718	672367	1.37188e+06	6902.57
51	E3	19	745524	291607	669424	1.31071e+06	15164.2
52	E4	19	823486	321533	769841	1433783	6124.86
53	E5	19	746106	307090	752570	1.37806e+06	4920.3
54	E6	19	807517	324535	772465	1402138	5811.01
55	E7	19	847811	349525	835158	1.52081e+06	8623.55
56	E8	19	965173	400821	945360	1.76586e+06	4431.59
57	E9	19	850408	362059	823701	1.55726e+06	8961.83
58	E10	19	842914	331920	772282	1.50565e+06	8734.62
59	E11	19	739600	276705	630740	1.2834e+06	4693.72
60	E12	19	445401	180254	404214	917470	6009.42
61	F1	19	858053	320123	668371	1.4496e+06	54157.5
62	F2	19	864529	326442	722952	1.50974e+06	7409.37
63	F3	19	727301	288034	667141	1.34841e+06	5771.05
64	F4	19	725495	288248	656680	1.28586e+06	5454.66
65	F5	19	714201	288403	692492	1.29291e+06	5579.77
66	F6	19	797254	324771	760520	1.42225e+06	4800.01
67	F7	19	844051	337473	746566	1.40753e+06	15624.9
68	F8	19	866253	367452	848730	1614323	5762.81
69	F9	19	873492	350159	780486	1.53256e+06	-4250.92
70	F10	19	818540	313233	721288	1.42591e+06	5669.18
71	F11	19	1.05038e+06	343008	770391	1.50058e+06	9689.73
72	F12	19	898385	301916	658721	1.39808e+06	10547
73	G1	19	965513	376698	852427	1.93589e+06	10519.2
74	G2	19	624955	278584	632649	1.39784e+06	10839.5
75	G3	19	641114	259950	610659	1.26006e+06	8625.99
76	G4	19	132318	16549.7	15253	13132.1	4133.2
77	G5	19	140608	21343.1	27000	17717.5	6313.82
78	G6	19	134629	18410.8	15817	15676.5	8178.81
79	G7	19	147082	21307.7	21430.2	18559.7	6092.03
80	G8	19	125017	17369.7	16177.4	14697.5	1733.27
81	G9	19	243813	33182.9	28227.5	27015.7	12669.1
82	G10	19	176594	21735.2	19752.1	20337	4273.62
83	G11	19	306071	23412.3	19761.8	18816.4	10211.3
84	G12	19	183451	18421.8	15985	15189.1	4319.62
85	H1	19	342854	43966.8	24744.1	29995.1	9738.04
86	H2	19	197164	23058.1	11543.3	16823.7	5611.49
87	H3	19	154071	19283.2	16330.8	14335.3	6513.12
88	H4	19	129674	17224.4	24951.3	37242.5	2944.06
89	H5	19	224087	27576.3	22140.4	18176.3	5464.71
90	H6	19	170500	20434.9	13015.8	13699	5540.16
91	H7	19	190605	22297.7	18630.1	17999.2	4710.61
92	H8	19	163703	19255.1	11989.2	13357.7	3739.22
93	H9	19	169312	20140.6	15967.8	14957.2	3072.94
94	H10	19	260964	31076.1	22537.9	23315	6339.96
95	H11	19	213904	23874.9	18201.4	18783.3	6411.31
96	H12	19	470056	79483.9	59442.2	80687.8	34908.8
1	A1	20	1.3909e+06	418529	667118	1.57523e+06	51208.9
2	A2	20	969573	333671	678424	1.48069e+06	5965.77
3	A3	20	1.15975e+06	337505	637314	1.33159e+06	8391.79
4	A4	20	1.17235e+06	340933	648090	1315040	7583.16
5	A5	20	991142	308649	631167	1.27404e+06	5238.64
6	A6	20	1214652	333543	615527	1.26037e+06	12355.9
7	A7	20	883492	287620	601371	1.2217e+06	4742.32
8	A8	20	961491	310063	633668	1.23078e+06	12709.1
9	A9	20	815820	273232	566247	1.13973e+06	5560.33
10	A10	20	772570	262035	549551	1.13305e+06	5690.99
11	A11	20	725087	247922	514536	1.08698e+06	3291.97
12	A12	20	1.97477e+06	512995	830777	1686791	19376.5
13	B1	20	1.28815e+06	392000	678628	1.56484e+06	16819.1
14	B2	20	985053	330968	671513	1.45923e+06	5942.23
15	B3	20	1.16659e+06	344381	662654	1.38928e+06	6202.69
16	B4	20	1.21502e+06	350026	680928	1.36808e+06	5197.74
17	B5	20	1.00432e+06	315679	660172	1.29707e+06	8264.47
18	B6	20	1.18008e+06	328277	643006	1.26336e+06	3002.59
19	B7	20	900322	301678	643877	1266112	9156.68
20	B8	20	792324	278963	618457	1.20334e+06	4636.73
21	B9	20	845583	283887	615658	1.21516e+06	3318.26
22	B10	20	725320	254543	557403	1.13129e+06	9381.19
23	B11	20	1.06366e+06	358647	771867	1.53759e+06	9016.93
24	B12	20	2.73238e+06	727695	1238376	2580498	11765.9
25	C1	20	859065	328236	667613	1.47117e+06	37014.3
26	C2	20	803467	329943	733414	1.5536e+06	34485.7
27	C3	20	726842	313406	715735	1.44747e+06	9012.77
28	C4	20	734504	324338	749137	1.47625e+06	5413.12
29	C5	20	732066	326053	748675	1.43372e+06	15315.2
30	C6	20	644400	284645	666991	1.29032e+06	6781.7
31	C7	20	637589	285738	675358	1.30356e+06	5434.96
32	C8	20	630274	281300	674178	1.27905e+06	5302.38
33	C9	20	558291	248644	598004	1.15502e+06	1654.65
34	C10	20	687967	287950	685941	1.32296e+06	5400.75
35	C11	20	961089	375093	841734	1.67851e+06	12792.9
36	C12	20	856359	347343	712188	1.6569e+06	10265.3
37	D1	20	510614	214339	486240	1.03873e+06	5954.71
38	D2	20	776664	301021	664013	1.33583e+06	11378.4
39	D3	20	732495	318545	737632	1.45292e+06	6855.28
40	D4	20	779430	337790	784661	1.49655e+06	4555.14
41	D5	20	713969	324744	797018	1.47994e+06	8222.21
42	D6	20	685229	305263	721206	1.3323e+06	6048.76
43	D7	20	625497	287451	690011	1.28667e+06	3569.78
44	D8	20	619750	281810	668080	1.26351e+06	5253.07
45	D9	20	746810	318911	760891	1.40641e+06	7346.5
46	D10	20	759840	322356	748188	1.45183e+06	6718.61
47	D11	20	609049	264713	592941	1.27903e+06	5493.3
48	D12	20	518650	216411	472863	1.06203e+06	5405.23
49	E1	20	639019	251117	550105	1.21208e+06	8456.27
50	E2	20	729046	289316	673676	1.3736e+06	5526.52
51	E3	20	753422	290336	671348	1.31188e+06	14794.6
52	E4	20	826670	327354	769749	1.43314e+06	9277.51
53	E5	20	749049	307370	752275	1.37644e+06	4509.61
54	E6	20	811003	325863	773868	1.40355e+06	7424.56
55	E7	20	854827	349022	835870	1.5205e+06	7834.81
56	E8	20	965856	403058	947634	1.76521e+06	4468.77
57	E9	20	851710	363316	825341	1.55633e+06	7451.49
58	E10	20	843430	329476	772447	1501006	7312.02
59	E11	20	740956	276863	627868	1285718	5272.98
60	E12	20	448474	180559	402876	917035	5233.75
61	F1	20	863146	320861	668701	1.45073e+06	53506.5
62	F2	20	868213	325891	727931	1513476	8576.15
63	F3	20	728990	289786	669437	1.35141e+06	5472.21
64	F4	20	727332	288558	656465	1.28701e+06	3877.98
65	F5	20	719418	291650	695011	1.29588e+06	4853.31
66	F6	20	802056	325998	764378	1.42119e+06	4823.37
67	F7	20	847361	338626	745899	1.41135e+06	12787.9
68	F8	20	870603	367381	850261	1.61631e+06	7227.24
69	F9	20	875864	349708	782170	1.53567e+06	-3790.26
70	F10	20	819765	312560	722502	1.426e+06	5762.39
71	F11	20	1.05166e+06	345074	771067	1.5039e+06	7382.06
72	F12	20	903578	304512	661410	1.399e+06	11465.3
73	G1	20	965598	377156	856283	1935683	10378.3
74	G2	20	624543	277808	632339	1.39855e+06	10676.9
75	G3	20	641600	261090	612806	1.26263e+06	8123.26
76	G4	20	132958	16702	14198.3	13632.5	4095.5
77	G5	20	142557	19261.9	26722.2	17541.5	5031.9
78	G6	20	133883	18198.5	15868.2	15336	8369.86
79	G7	20	145953	21519.1	21870	18234.6	6857.51
80	G8	20	125928	16370.9	15950.6	15262.7	2036.73
81	G9	20	244511	33550.9	28949.1	26797.4	12502.5
82	G10	20	176074	21602.5	17305.3	19081.1	4086.63
83	G11	20	304848	21469.7	18552.3	17960.4	9556.2
84	G12	20	181676	20170.9	15030.5	14762	3441.66
85	H1	20	343318	40956	25737.6	30466.7	9557.64
86	H2	20	197828	22997.4	11678.2	16943.8	6627.76
87	H3	20	154236	19636.5	17536.5	15109.8	5515.94
88	H4	20	129331	16700.9	25599.9	36977.7	1757.08
89	H5	20	223192	27748.7	21739.8	18603.8	6573.78
90	H6	20	169688	21355.3	12871.8	13083.5	5495.51
91	H7	20	190971	24283.4	18405.4	18777.4	5613.54
92	H8	20	164089	18565.4	12064.8	12933.3	2938.16
93	H9	20	170018	20040.5	15359.4	14145.1	3730.51
94	H10	20	261291	31211.3	23485.8	22821.2	6034.55
95	H11	20	212791	23210.8	17749.2	18261.8	7557.87
96	H12	20	468999	76783.5	59839.4	81459.4	35085.8
1	A1	21	1.8045e+06	482099	669443	1.57548e+06	50740.5
2	A2	21	1.18884e+06	362542	676987	1.48184e+06	6620.08
3	A3	21	1583752	387415	637617	1.3318e+06	6415.75
4	A4	21	1.57769e+06	385570	649703	1.31657e+06	8688.66
5	A5	21	1.31727e+06	344256	633130	1.27432e+06	4827.2
6	A6	21	1.69601e+06	381788	617906	1.26022e+06	12749.5
7	A7	21	1.17794e+06	319859	600676	1.22241e+06	5285.77
8	A8	21	1.18298e+06	334105	633771	1.23101e+06	14008
9	A9	21	1.04149e+06	297996	566591	1.14351e+06	5445.75
10	A10	21	975946	287319	551598	1133804	7253.9
11	A11	21	906090	270990	512880	1.08994e+06	3477.01
12	A12	21	2.61185e+06	608599	833438	1.6899e+06	18332.8
13	B1	21	1691424	448330	678600	1.56549e+06	16681.5
14	B2	21	1.20899e+06	359270	673423	1.46046e+06	6666.95
15	B3	21	1.583e+06	390193	665797	1.38932e+06	6808.26
16	B4	21	1.64836e+06	396106	680336	1.36687e+06	5317.9
17	B5	21	1.33476e+06	347489	659150	1.29931e+06	8840.33
18	B6	21	1.65731e+06	374962	643141	1.26563e+06	4543.19
19	B7	21	1.16823e+06	327424	644555	1.268e+06	9308.85
20	B8	21	987819	297750	619291	1.20294e+06	4644.74
21	B9	21	1.06863e+06	304460	613034	1.2186e+06	4688.16
22	B10	21	902288	274365	557987	1.13188e+06	8840.9
23	B11	21	1.31336e+06	387754	770527	1.54005e+06	10026.5
24	B12	21	3748317	864523	1.24095e+06	2.5838e+06	13686.4
25	C1	21	857791	326733	667352	1.47372e+06	37355.6
26	C2	21	802905	330382	733894	1553371	34399.3
27	C3	21	728895	314846	717617	1.44872e+06	11386.7
28	C4	21	733321	326314	750809	1.47682e+06	6392.81
29	C5	21	730571	324631	750038	1.43332e+06	16319.9
30	C6	21	642073	284992	667270	1290987	6367.77
31	C7	21	636804	285378	675824	1.30404e+06	4866.48
32	C8	21	630630	281949	675144	1281024	3348.18
33	C9	21	558909	249011	601050	1.15412e+06	1692.35
34	C10	21	685135	286818	684422	1.3235e+06	6715.29
35	C11	21	960733	376692	842575	1676400	12663.7
36	C12	21	854622	347626	712966	1.65839e+06	10400.2
[truncated: 18,972 more rows]

## Sheet: Amplification Data
Block Type	96-Well Block (0.2mL)
Calibration Background is expired	No
Calibration Background performed on	11-24-2020
Calibration Normalization FAM-ROX is expired	No
Calibration Normalization FAM-ROX performed on	11-24-2020
Calibration Normalization VIC-ROX is expired	No
Calibration Normalization VIC-ROX performed on	11-24-2020
Calibration Pure Dye CY3 is expired	Yes
Calibration Pure Dye CY3 performed on	03-26-2020
Calibration Pure Dye CY5 is expired	Yes
Calibration Pure Dye CY5 performed on	03-26-2020
Calibration Pure Dye FAM is expired	No
Calibration Pure Dye FAM performed on	11-24-2020
Calibration Pure Dye NED is expired	No
Calibration Pure Dye NED performed on	09-15-2020
Calibration Pure Dye ROX is expired	No
Calibration Pure Dye ROX performed on	11-24-2020
Calibration Pure Dye SYBR is expired	No
Calibration Pure Dye SYBR performed on	11-24-2020
Calibration Pure Dye TAMRA is expired	No
Calibration Pure Dye TAMRA performed on	11-24-2020
Calibration Pure Dye VIC is expired	No
Calibration Pure Dye VIC performed on	11-24-2020
Calibration ROI is expired	No
Calibration ROI performed on	11-24-2020
Calibration Uniformity is expired	No
Calibration Uniformity performed on	11-24-2020
Chemistry	SYBR_GREEN
Date Created	2021-06-07 17:22:38 PM EDT
Experiment Barcode
Experiment Comment
Experiment File Name	D:\Users\abi2\Desktop\2021-06-07 adipoqcre and adipoqcreprdm16 7 days sham and CNV choro Tnfa and Vegfr n1-3.eds
Experiment Name	2021-06-07 adipoqcre and adipoqcreprdm16 7 days sham and CNV choro Tnfa and Vegfr n1-3
Experiment Run End Time	2021-06-07 20:11:25 PM EDT
Experiment Type	Comparative Cт (ΔΔCт)
Instrument Name	278870006
Instrument Serial Number	278870006
Instrument Type	QuantStudio(TM) 7 Flex System
Passive Reference	ROX
Quantification Cycle Method	Ct
Signal Smoothing On	true
Stage/ Cycle where Analysis is performed	Stage 2, Step 2
User Name
Well	Cycle	Target Name	Rn	Delta Rn
1	1	bact	0.561053	0.0066686
1	2	bact	0.558381	0.00389846
1	3	bact	0.55495	0.000369487
1	4	bact	0.555808	0.00113008
1	5	bact	0.555852	0.00107606
1	6	bact	0.554465	-0.00040835
1	7	bact	0.553804	-0.0011672
1	8	bact	0.554541	-0.000528609
1	9	bact	0.554323	-0.000843817
1	10	bact	0.554766	-0.000499619
1	11	bact	0.554591	-0.000771494
1	12	bact	0.554383	-0.00107782
1	13	bact	0.555805	0.000246754
1	14	bact	0.558131	0.00247452
1	15	bact	0.561931	0.00617672
1	16	bact	0.573391	0.017539
1	17	bact	0.59405	0.0381002
1	18	bact	0.634628	0.0785803
1	19	bact	0.714155	0.15801
1	20	bact	0.862916	0.306672
1	21	bact	1.12865	0.572305
1	22	bact	1.56198	1.00554
1	23	bact	2.15917	1.60263
1	24	bact	2.80109	2.24446
1	25	bact	3.30507	2.74834
1	26	bact	3.65648	3.09965
1	27	bact	3.90365	3.34672
1	28	bact	4.08371	3.52668
1	29	bact	4.21421	3.65709
1	30	bact	4.30463	3.74741
1	31	bact	4.38259	3.82527
1	32	bact	4.44278	3.88536
1	33	bact	4.48324	3.92573
1	34	bact	4.51928	3.96167
1	35	bact	4.5518	3.99409
1	36	bact	4.57496	4.01715
1	37	bact	4.59882	4.04091
1	38	bact	4.61167	4.05367
1	39	bact	4.62011	4.062
1	40	bact	4.62233	4.06413
2	1	bact	0.473135	0.00575688
2	2	bact	0.471394	0.00402562
2	3	bact	0.469484	0.00212548
2	4	bact	0.467911	0.000561737
2	5	bact	0.467461	0.000121665
2	6	bact	0.467419	8.86635e-05
2	7	bact	0.467103	-0.000217506
2	8	bact	0.46609	-0.00122057
2	9	bact	0.466393	-0.000908434
2	10	bact	0.466442	-0.000849645
2	11	bact	0.465799	-0.00148242
2	12	bact	0.464921	-0.0023509
2	13	bact	0.466264	-0.00099833
2	14	bact	0.468516	0.00126249
2	15	bact	0.471111	0.00386777
2	16	bact	0.476368	0.00913428
2	17	bact	0.48713	0.0199058
2	18	bact	0.507778	0.0405633
2	19	bact	0.549852	0.0826466
2	20	bact	0.630289	0.163094
2	21	bact	0.781187	0.314001
2	22	bact	1.0513	0.584128
2	23	bact	1.4945	1.02734
2	24	bact	2.1196	1.65244
2	25	bact	2.80229	2.33514
2	26	bact	3.34359	2.87645
2	27	bact	3.71304	3.24592
2	28	bact	3.98912	3.522
2	29	bact	4.19897	3.73187
2	30	bact	4.33577	3.86867
2	31	bact	4.43999	3.9729
2	32	bact	4.52699	4.05991
2	33	bact	4.60359	4.13652
2	34	bact	4.65707	4.19001
2	35	bact	4.7017	4.23465
2	36	bact	4.72597	4.25893
2	37	bact	4.7538	4.28677
2	38	bact	4.7786	4.31157
2	39	bact	4.79513	4.32812
2	40	bact	4.80377	4.33677
3	1	bact	0.469112	0.00433098
3	2	bact	0.468786	0.00364123
3	3	bact	0.466955	0.00144531
3	4	bact	0.466947	0.00107301
3	5	bact	0.46674	0.000502655
3	6	bact	0.465953	-0.000649327
3	7	bact	0.466315	-0.000651535
3	8	bact	0.466714	-0.000616639
3	9	bact	0.466188	-0.0015069
3	10	bact	0.466684	-0.00137487
3	11	bact	0.467417	-0.00100676
3	12	bact	0.467805	-0.000983307
3	13	bact	0.469476	0.000323642
3	14	bact	0.472961	0.00344472
3	15	bact	0.479503	0.00962211
3	16	bact	0.493516	0.0232708
3	17	bact	0.51908	0.0484702
3	18	bact	0.569936	0.0989621
3	19	bact	0.667575	0.196237
3	20	bact	0.847201	0.375499
3	21	bact	1.16342	0.691351
3	22	bact	1.66443	1.192
3	23	bact	2.33099	1.85819
3	24	bact	3.00654	2.53338
3	25	bact	3.51341	3.03988
3	26	bact	3.86192	3.38803
3	27	bact	4.11205	3.63779
3	28	bact	4.29984	3.82522
3	29	bact	4.44619	3.97121
3	30	bact	4.53858	4.06323
3	31	bact	4.61479	4.13908
3	32	bact	4.6795	4.20343
3	33	bact	4.72786	4.25142
3	34	bact	4.76083	4.28402
3	35	bact	4.79921	4.32204
3	36	bact	4.82047	4.34294
3	37	bact	4.84023	4.36233
3	38	bact	4.85204	4.37378
3	39	bact	4.85979	4.38117
3	40	bact	4.86714	4.38815
4	1	bact	0.499659	0.00163668
4	2	bact	0.50041	0.0018727
4	3	bact	0.500906	0.00185386
4	4	bact	0.499978	0.000411624
4	5	bact	0.500416	0.000334397
4	6	bact	0.500583	-1.30476e-05
4	7	bact	0.500107	-0.00100392
4	8	bact	0.500809	-0.000816835
4	9	bact	0.501045	-0.00109561
4	10	bact	0.501377	-0.00127849
4	11	bact	0.501802	-0.00136797
4	12	bact	0.502849	-0.000835826
4	13	bact	0.505082	0.000882209
4	14	bact	0.507644	0.00292962
4	15	bact	0.513852	0.00862281
4	16	bact	0.52667	0.0209261
4	17	bact	0.550787	0.0445281
4	18	bact	0.599078	0.0923044
4	19	bact	0.691656	0.184367
4	20	bact	0.864121	0.356318
4	21	bact	1.16888	0.660561
4	22	bact	1.65762	1.14878
4	23	bact	2.32317	1.81382
4	24	bact	3.02141	2.51155
4	25	bact	3.54929	3.03892
4	26	bact	3.91532	3.40443
4	27	bact	4.16428	3.65287
4	28	bact	4.35703	3.84511
4	29	bact	4.50468	3.99224
4	30	bact	4.59812	4.08517
4	31	bact	4.67541	4.16195
4	32	bact	4.73972	4.22574
4	33	bact	4.79082	4.27633
4	34	bact	4.82494	4.30993
4	35	bact	4.85923	4.34371
4	36	bact	4.88082	4.36478
4	37	bact	4.9058	4.38925
4	38	bact	4.91645	4.39938
4	39	bact	4.92375	4.40616
4	40	bact	4.92764	4.40954
5	1	bact	0.456158	0.00376789
5	2	bact	0.4551	0.00221654
5	3	bact	0.453924	0.000547558
5	4	bact	0.454403	0.000532574
5	5	bact	0.454575	0.00021176
5	6	bact	0.454926	6.91927e-05
5	7	bact	0.454494	-0.00085649
5	8	bact	0.455626	-0.000217938
5	9	bact	0.455978	-0.000358866
5	10	bact	0.456675	-0.000155905
5	11	bact	0.456725	-0.000598522
5	12	bact	0.456775	-0.00104263
5	13	bact	0.458104	-0.000206428
5	14	bact	0.46088	0.00207569
5	15	bact	0.466439	0.00714183
5	16	bact	0.476348	0.0165573
5	17	bact	0.495429	0.0351448
5	18	bact	0.534716	0.0739388
5	19	bact	0.608892	0.147621
5	20	bact	0.750176	0.288412
5	21	bact	1.0054	0.543144
5	22	bact	1.42923	0.966482
5	23	bact	2.0439	1.58065
5	24	bact	2.75174	2.28801
5	25	bact	3.34375	2.87952
5	26	bact	3.75349	3.28876
5	27	bact	4.03295	3.56773
5	28	bact	4.23622	3.77051
5	29	bact	4.39484	3.92863
5	30	bact	4.49745	4.03076
5	31	bact	4.58113	4.11394
5	32	bact	4.64785	4.18017
5	33	bact	4.69615	4.22797
5	34	bact	4.7332	4.26452
5	35	bact	4.76533	4.29617
5	36	bact	4.78582	4.31617
5	37	bact	4.81027	4.34012
5	38	bact	4.82539	4.35475
5	39	bact	4.83798	4.36684
5	40	bact	4.84195	4.37032
6	1	bact	0.470649	0.00104198
6	2	bact	0.471369	0.0010849
6	3	bact	0.471453	0.000491339
6	4	bact	0.471702	6.34464e-05
6	5	bact	0.472288	-2.76796e-05
6	6	bact	0.472646	-0.000346764
6	7	bact	0.473887	0.000216778
6	8	bact	0.474787	0.000439649
6	9	bact	0.474555	-0.000469103
6	10	bact	0.474691	-0.00100977
6	11	bact	0.475469	-0.000909563
6	12	bact	0.477446	0.000390305
6	13	bact	0.478894	0.00116136
6	14	bact	0.483942	0.0055328
6	15	bact	0.491992	0.012906
6	16	bact	0.507721	0.027957
6	17	bact	0.538963	0.0585229
6	18	bact	0.601155	0.120037
6	19	bact	0.720139	0.238344
6	20	bact	0.937143	0.454671
6	21	bact	1.31064	0.827492
6	22	bact	1.87687	1.39304
6	23	bact	2.57793	2.09343
6	24	bact	3.21793	2.73275
6	25	bact	3.67151	3.18565
6	26	bact	3.99032	3.50378
6	27	bact	4.21357	3.72636
6	28	bact	4.37495	3.88706
6	29	bact	4.49645	4.00788
6	30	bact	4.57257	4.08333
6	31	bact	4.64375	4.15383
6	32	bact	4.69727	4.20667
6	33	bact	4.75136	4.26009
6	34	bact	4.78239	4.29044
6	35	bact	4.80759	4.31496
6	36	bact	4.81547	4.32217
6	37	bact	4.83673	4.34275
6	38	bact	4.84637	4.35172
6	39	bact	4.85809	4.36275
6	40	bact	4.86662	4.37061
7	1	bact	0.426104	0.000659704
7	2	bact	0.426077	0.000648454
7	3	bact	0.425316	-9.64694e-05
7	4	bact	0.425976	0.000579075
7	5	bact	0.426049	0.000667842
7	6	bact	0.425542	0.000177162
7	7	bact	0.426053	0.000703575
7	8	bact	0.42513	-0.000203086
7	9	bact	0.424245	-0.00107306
7	10	bact	0.424145	-0.00115712
7	11	bact	0.423993	-0.00129291
7	12	bact	0.424021	-0.00124915
7	13	bact	0.425761	0.000506822
7	14	bact	0.427676	0.00243731
7	15	bact	0.432162	0.0069387
7	16	bact	0.442141	0.0169343
7	17	bact	0.460383	0.0351921
7	18	bact	0.495513	0.0703376
7	19	bact	0.565618	0.140458
7	20	bact	0.697588	0.272444
7	21	bact	0.938063	0.512935
7	22	bact	1.34255	0.917437
7	23	bact	1.93975	1.51465
7	24	bact	2.6439	2.21882
7	25	bact	3.25141	2.82635
7	26	bact	3.67203	3.24698
7	27	bact	3.9589	3.53387
7	28	bact	4.17876	3.75374
7	29	bact	4.33882	3.91382
7	30	bact	4.44236	4.01738
7	31	bact	4.52445	4.09948
7	32	bact	4.59241	4.16745
7	33	bact	4.65157	4.22663
7	34	bact	4.69285	4.26793
7	35	bact	4.72875	4.30385
7	36	bact	4.74578	4.32089
7	37	bact	4.76528	4.34041
7	38	bact	4.78274	4.35788
7	39	bact	4.79535	4.37051
7	40	bact	4.80257	4.37774
8	1	bact	0.542438	0.00289532
8	2	bact	0.542599	0.00234228
8	3	bact	0.541589	0.000618242
8	4	bact	0.542752	0.00106697
8	5	bact	0.542636	0.000236232
8	6	bact	0.542636	-0.000478579
8	7	bact	0.543397	-0.000431643
8	8	bact	0.544543	-7.79445e-08
8	9	bact	0.544695	-0.000561705
8	10	bact	0.545547	-0.000423991
8	11	bact	0.545715	-0.000970955
8	12	bact	0.546213	-0.00118747
8	13	bact	0.547658	-0.000456274
8	14	bact	0.548921	9.19379e-05
8	15	bact	0.55204	0.00249731
8	16	bact	0.558455	0.00819757
8	17	bact	0.570663	0.019691
8	18	bact	0.596759	0.0450733
8	19	bact	0.648068	0.0956673
8	20	bact	0.746768	0.193653
8	21	bact	0.928402	0.374573
8	22	bact	1.2476	0.69306
8	23	bact	1.75541	1.20015
8	24	bact	2.42715	1.87118
8	25	bact	3.10424	2.54755
8	26	bact	3.60778	3.05038
8	27	bact	3.95834	3.40022
8	28	bact	4.21233	3.6535
8	29	bact	4.40124	3.8417
8	30	bact	4.52531	3.96505
8	31	bact	4.62122	4.06025
8	32	bact	4.69478	4.13309
8	33	bact	4.75818	4.19578
8	34	bact	4.80236	4.23924
8	35	bact	4.83752	4.27369
8	36	bact	4.86038	4.29584
8	37	bact	4.88927	4.32402
8	38	bact	4.90999	4.34402
8	39	bact	4.92498	4.35829
8	40	bact	4.93648	4.36908
9	1	bact	0.456942	0.00224942
9	2	bact	0.457765	0.00214455
9	3	bact	0.45786	0.00131211
9	4	bact	0.458073	0.000597981
9	5	bact	0.457679	-0.000724469
9	6	bact	0.458584	-0.000746286
9	7	bact	0.459985	-0.000273026
9	8	bact	0.46073	-0.000456014
9	9	bact	0.46204	-7.31457e-05
9	10	bact	0.46294	-0.000100595
9	11	bact	0.463355	-0.000613137
9	12	bact	0.464477	-0.000418589
9	13	bact	0.465993	0.000169498
9	14	bact	0.468077	0.00132568
9	15	bact	0.472372	0.00469313
9	16	bact	0.480966	0.01236
9	17	bact	0.494474	0.0249397
9	18	bact	0.523217	0.0527553
9	19	bact	0.580104	0.108715
9	20	bact	0.687806	0.215489
9	21	bact	0.88466	0.411415
9	22	bact	1.22499	0.750816
9	23	bact	1.75075	1.27565
9	24	bact	2.41802	1.942
9	25	bact	3.05075	2.57379
9	26	bact	3.50427	3.02639
9	27	bact	3.81849	3.33968
9	28	bact	4.04505	3.56532
9	29	bact	4.21761	3.73695
9	30	bact	4.32991	3.84832
9	31	bact	4.41869	3.93617
9	32	bact	4.48895	4.0055
9	33	bact	4.54464	4.06027
9	34	bact	4.58541	4.10011
9	35	bact	4.62352	4.13729
9	36	bact	4.64835	4.1612
9	37	bact	4.66849	4.1804
9	38	bact	4.68197	4.19296
9	39	bact	4.68963	4.19969
9	40	bact	4.69654	4.20567
10	1	bact	0.452716	-5.74445e-05
10	2	bact	0.454438	0.00133239
10	3	bact	0.454594	0.00115668
10	4	bact	0.454201	0.000432584
10	5	bact	0.454208	0.000107089
10	6	bact	0.454281	-0.000151022
10	7	bact	0.454601	-0.000162371
10	8	bact	0.454126	-0.000969322
10	9	bact	0.455434	6.71011e-06
10	10	bact	0.455228	-0.000531245
10	11	bact	0.455393	-0.000697536
10	12	bact	0.455229	-0.00119302
10	13	bact	0.456262	-0.000492156
10	14	bact	0.456789	-0.000296617
10	15	bact	0.460207	0.00279022
10	16	bact	0.467577	0.00982808
10	17	bact	0.479083	0.0210024
10	18	bact	0.505857	0.0474447
10	19	bact	0.557981	0.0992371
10	20	bact	0.655306	0.19623
10	21	bact	0.836887	0.37748
10	22	bact	1.15726	0.697517
10	23	bact	1.66555	1.20548
10	24	bact	2.3417	1.8813
10	25	bact	3.02578	2.56505
10	26	bact	3.53224	3.07117
10	27	bact	3.88436	3.42296
10	28	bact	4.14253	3.6808
10	29	bact	4.33003	3.86797
10	30	bact	4.45357	3.99118
10	31	bact	4.55529	4.09256
10	32	bact	4.62715	4.1641
10	33	bact	4.68994	4.22655
10	34	bact	4.73682	4.2731
10	35	bact	4.78054	4.31649
10	36	bact	4.81082	4.34644
10	37	bact	4.83655	4.37183
10	38	bact	4.85077	4.38573
10	39	bact	4.86398	4.3986
10	40	bact	4.87114	4.40543
11	1	bact	0.470449	0.00865898
11	2	bact	0.468147	0.00650792
11	3	bact	0.463924	0.00243497
11	4	bact	0.461131	-0.000207055
11	5	bact	0.461094	-9.3705e-05
11	6	bact	0.460879	-0.000157381
11	7	bact	0.460943	5.72378e-05
11	8	bact	0.460451	-0.000284553
11	9	bact	0.459771	-0.00081386
11	10	bact	0.459199	-0.00123498
11	11	bact	0.458796	-0.00148791
11	12	bact	0.458511	-0.001622
11	13	bact	0.458903	-0.00107971
11	14	bact	0.460812	0.000980568
11	15	bact	0.46319	0.00350838
11	16	bact	0.469211	0.0096804
11	17	bact	0.48172	0.02234
11	18	bact	0.506435	0.047206
11	19	bact	0.553657	0.0945778
11	20	bact	0.643319	0.18439
11	21	bact	0.810755	0.351978
11	22	bact	1.10782	0.649195
11	23	bact	1.58489	1.12641
11	24	bact	2.22453	1.76621
11	25	bact	2.88421	2.42604
11	26	bact	3.39039	2.93236
11	27	bact	3.73287	3.275
11	28	bact	3.98277	3.52504
11	29	bact	4.16955	3.71198
11	30	bact	4.29099	3.83357
11	31	bact	4.38874	3.93146
11	32	bact	4.46573	4.00861
11	33	bact	4.52842	4.07145
11	34	bact	4.57298	4.11616
11	35	bact	4.61385	4.15718
11	36	bact	4.64184	4.18532
11	37	bact	4.66829	4.21192
11	38	bact	4.69515	4.23893
11	39	bact	4.70528	4.24921
11	40	bact	4.7147	4.25879
12	1	bact	0.653703	-0.0056518
12	2	bact	0.657921	-0.00353044
12	3	bact	0.662671	-0.000877231
12	4	bact	0.665174	-0.000469983
12	5	bact	0.669009	0.00126794
12	6	bact	0.67049	0.00065243
12	7	bact	0.672216	0.000282552
12	8	bact	0.674583	0.000552888
12	9	bact	0.676624	0.000497783
12	10	bact	0.677679	-0.00054366
12	11	bact	0.678591	-0.00172881
12	12	bact	0.681323	-0.0010925
12	13	bact	0.683993	-0.000519554
12	14	bact	0.688587	0.00197815
12	15	bact	0.698224	0.009519
12	16	bact	0.715115	0.024313
12	17	bact	0.747053	0.0541549
12	18	bact	0.809239	0.114245
12	19	bact	0.928603	0.231512
12	20	bact	1.14599	0.446804
12	21	bact	1.51592	0.814641
12	22	bact	2.07467	1.37129
12	23	bact	2.76726	2.06178
12	24	bact	3.40166	2.69409
12	25	bact	3.8562	3.14653
12	26	bact	4.18039	3.46863
12	27	bact	4.4115	3.69764
12	28	bact	4.58654	3.87059
12	29	bact	4.72004	4.00198
12	30	bact	4.80784	4.08769
12	31	bact	4.88873	4.16648
12	32	bact	4.95127	4.22693
12	33	bact	5.00382	4.27738
12	34	bact	5.04297	4.31443
12	35	bact	5.08669	4.35605
12	36	bact	5.11008	4.37735
12	37	bact	5.1298	4.39497
12	38	bact	5.14312	4.40619
12	39	bact	5.15023	4.41121
12	40	bact	5.15962	4.4185
13	1	bact	0.511904	0.00598223
13	2	bact	0.510129	0.00424104
13	3	bact	0.506942	0.00108663
13	4	bact	0.506287	0.000465172
13	5	bact	0.505685	-0.000103594
13	6	bact	0.505856	0.000101368
13	7	bact	0.506231	0.00050994
13	8	bact	0.504915	-0.000772949
13	9	bact	0.505013	-0.000642075
13	10	bact	0.504437	-0.00118408
13	11	bact	0.503948	-0.00164031
13	12	bact	0.504249	-0.00130559
13	13	bact	0.505585	6.36904e-05
13	14	bact	0.50891	0.0034218
13	15	bact	0.514239	0.00878441
13	16	bact	0.524532	0.0191107
13	17	bact	0.543612	0.0382238
13	18	bact	0.583427	0.0780728
13	19	bact	0.661042	0.155721
13	20	bact	0.805784	0.300496
13	21	bact	1.06578	0.56053
13	22	bact	1.49485	0.989625
13	23	bact	2.10415	1.59896
13	24	bact	2.78711	2.28196
13	25	bact	3.33858	2.83346
13	26	bact	3.72195	3.21686
13	27	bact	3.98815	3.4831
13	28	bact	4.18162	3.6766
13	29	bact	4.33107	3.82608
13	30	bact	4.42826	3.9233
13	31	bact	4.51151	4.00659
13	32	bact	4.58151	4.07662
13	33	bact	4.63441	4.12956
13	34	bact	4.6692	4.16437
13	35	bact	4.70223	4.19744
13	36	bact	4.72285	4.2181
13	37	bact	4.74826	4.24354
13	38	bact	4.76412	4.25943
13	39	bact	4.77364	4.26899
13	40	bact	4.7756	4.27098
14	1	bact	0.497175	0.00709629
14	2	bact	0.495572	0.00592987
14	3	bact	0.492431	0.00322688
14	4	bact	0.490032	0.0012657
14	5	bact	0.487581	-0.000747815
14	6	bact	0.486565	-0.00132682
14	7	bact	0.486393	-0.00106103
14	8	bact	0.485475	-0.00154235
14	9	bact	0.485769	-0.000810291
14	10	bact	0.485462	-0.000679647
14	11	bact	0.48511	-0.000594214
14	12	bact	0.48436	-0.000907148
14	13	bact	0.484329	-0.000500983
14	14	bact	0.484811	0.000419184
14	15	bact	0.487213	0.00325853
14	16	bact	0.493908	0.0103905
14	17	bact	0.503515	0.0204349
14	18	bact	0.524026	0.0413834
14	19	bact	0.56674	0.0845356
14	20	bact	0.649692	0.167924
14	21	bact	0.805283	0.323953
14	22	bact	1.08162	0.60073
14	23	bact	1.53172	1.05126
14	24	bact	2.15946	1.67944
14	25	bact	2.84314	2.36356
14	26	bact	3.38271	2.90357
14	27	bact	3.74993	3.27123
14	28	bact	4.01268	3.53441
14	29	bact	4.21481	3.73698
14	30	bact	4.34409	3.86669
14	31	bact	4.44828	3.97133
14	32	bact	4.53579	4.05927
14	33	bact	4.60623	4.13015
14	34	bact	4.65323	4.17758
14	35	bact	4.69313	4.21792
14	36	bact	4.72369	4.24892
14	37	bact	4.7532	4.27887
14	38	bact	4.77403	4.30014
14	39	bact	4.7859	4.31244
14	40	bact	4.79356	4.32054
15	1	bact	0.457765	0.0017699
15	2	bact	0.458006	0.00132069
15	3	bact	0.458455	0.00107992
15	4	bact	0.458393	0.000327325
15	5	bact	0.458691	-6.4572e-05
15	6	bact	0.459541	9.51422e-05
15	7	bact	0.459763	-0.000373317
15	8	bact	0.460197	-0.000629136
15	9	bact	0.460943	-0.000573015
15	10	bact	0.461614	-0.000592174
15	11	bact	0.461913	-0.000983803
15	12	bact	0.463153	-0.000433589
15	13	bact	0.464385	0.000108042
15	14	bact	0.467006	0.00203918
15	15	bact	0.473076	0.00741817
15	16	bact	0.485677	0.0193295
15	17	bact	0.508328	0.0412898
15	18	bact	0.555186	0.0874583
15	19	bact	0.646411	0.177993
15	20	bact	0.815008	0.345899
15	21	bact	1.11336	0.643558
15	22	bact	1.59253	1.12204
15	23	bact	2.23942	1.76824
15	24	bact	2.91392	2.44205
15	25	bact	3.43221	2.95965
15	26	bact	3.79161	3.31836
15	27	bact	4.04273	3.56879
15	28	bact	4.22609	3.75146
15	29	bact	4.36349	3.88817
15	30	bact	4.45531	3.9793
15	31	bact	4.53558	4.05888
15	32	bact	4.60446	4.12707
15	33	bact	4.65303	4.17495
15	34	bact	4.68682	4.20805
15	35	bact	4.72352	4.24406
15	36	bact	4.7457	4.26555
15	37	bact	4.76292	4.28208
15	38	bact	4.77104	4.28951
15	39	bact	4.78527	4.30305
15	40	bact	4.79169	4.30878
16	1	bact	0.47799	0.000697604
16	2	bact	0.479292	0.00117634
16	3	bact	0.478396	-0.000544337
16	4	bact	0.479954	0.000190013
16	5	bact	0.481161	0.000573143
16	6	bact	0.481889	0.000476664
16	7	bact	0.482431	0.000195082
16	8	bact	0.483257	0.000196474
16	9	bact	0.483835	-4.9762e-05
16	10	bact	0.48448	-0.000228436
16	11	bact	0.484486	-0.00104622
16	12	bact	0.484894	-0.00146275
16	13	bact	0.486979	-0.00020173
16	14	bact	0.489907	0.00190186
16	15	bact	0.497317	0.00848804
16	16	bact	0.511141	0.0214879
16	17	bact	0.535269	0.0447914
16	18	bact	0.584825	0.0935237
16	19	bact	0.681899	0.189774
16	20	bact	0.860034	0.367084
16	21	bact	1.17323	0.679459
16	22	bact	1.66816	1.17356
16	23	bact	2.33235	1.83693
16	24	bact	3.01335	2.5171
16	25	bact	3.52148	3.02441
16	26	bact	3.87531	3.37742
16	27	bact	4.12136	3.62264
16	28	bact	4.29409	3.79455
16	29	bact	4.44112	3.94076
16	30	bact	4.53342	4.03223
16	31	bact	4.60461	4.10259
16	32	bact	4.66761	4.16477
16	33	bact	4.72571	4.22205
16	34	bact	4.76381	4.25933
16	35	bact	4.79222	4.28691
16	36	bact	4.81039	4.30425
16	37	bact	4.83106	4.3241
16	38	bact	4.84135	4.33356
16	39	bact	4.84556	4.33695
16	40	bact	4.85376	4.34433
17	1	bact	0.450355	0.00267003
17	2	bact	0.449425	0.00122424
17	3	bact	0.449444	0.000726322
17	4	bact	0.449215	-1.91974e-05
17	5	bact	0.450202	0.000451755
17	6	bact	0.449988	-0.000278803
17	7	bact	0.450815	3.23489e-05
17	8	bact	0.451811	0.000511139
17	9	bact	0.451713	-0.000102594
17	10	bact	0.450979	-0.00135296
17	11	bact	0.451044	-0.00180523
17	12	bact	0.452492	-0.000872728
17	13	bact	0.454041	0.00015976
17	14	bact	0.456948	0.00255019
17	15	bact	0.461348	0.00643303
17	16	bact	0.471329	0.0158977
17	17	bact	0.489709	0.0337619
17	18	bact	0.527847	0.0713831
17	19	bact	0.602148	0.145168
17	20	bact	0.742875	0.285378
17	21	bact	0.994959	0.536946
17	22	bact	1.41194	0.953407
17	23	bact	2.00894	1.5499
17	24	bact	2.68394	2.22438
17	25	bact	3.23851	2.77843
17	26	bact	3.62344	3.16285
17	27	bact	3.89264	3.43152
17	28	bact	4.09196	3.63033
17	29	bact	4.23424	3.77209
17	30	bact	4.32962	3.86696
17	31	bact	4.41545	3.95227
17	32	bact	4.48009	4.01639
17	33	bact	4.53497	4.07076
17	34	bact	4.57253	4.1078
17	35	bact	4.60632	4.14108
17	36	bact	4.63015	4.16439
17	37	bact	4.65171	4.18543
17	38	bact	4.66425	4.19746
17	39	bact	4.67337	4.20606
17	40	bact	4.68525	4.21742
18	1	bact	0.434241	0.00421098
18	2	bact	0.433527	0.00290544
18	3	bact	0.431689	0.000477284
18	4	bact	0.432543	0.000739707
18	5	bact	0.431926	-0.000468227
18	6	bact	0.433109	0.000123184
18	7	bact	0.433622	4.55027e-05
18	8	bact	0.434085	-8.24847e-05
18	9	bact	0.434547	-0.000211992
18	10	bact	0.434025	-0.00132447
18	11	bact	0.434205	-0.00173528
18	12	bact	0.436416	-0.000115332
18	13	bact	0.439675	0.00255211
18	14	bact	0.443951	0.00623763
18	15	bact	0.451365	0.0130598
18	16	bact	0.467389	0.0284936
18	17	bact	0.498486	0.0589994
18	18	bact	0.559909	0.119831
18	19	bact	0.677129	0.23646
18	20	bact	0.892079	0.450819
18	21	bact	1.25923	0.817383
18	22	bact	1.81614	1.37369
18	23	bact	2.50711	2.06407
18	24	bact	3.13528	2.69165
18	25	bact	3.58363	3.13942
18	26	bact	3.89772	3.45292
18	27	bact	4.11944	3.67404
18	28	bact	4.28349	3.8375
18	29	bact	4.40839	3.96181
18	30	bact	4.48732	4.04015
18	31	bact	4.56215	4.11439
18	32	bact	4.61805	4.1697
18	33	bact	4.66453	4.21559
18	34	bact	4.69822	4.24868
18	35	bact	4.72694	4.27681
18	36	bact	4.7462	4.29548
18	37	bact	4.76351	4.3122
18	38	bact	4.78131	4.32942
18	39	bact	4.78291	4.33042
18	40	bact	4.78283	4.32974
19	1	bact	0.448428	0.00847129
19	2	bact	0.44615	0.00617067
19	3	bact	0.442081	0.00207842
19	4	bact	0.439889	-0.000136572
19	5	bact	0.439314	-0.000735626
19	6	bact	0.43972	-0.000352127
19	7	bact	0.440258	0.000162412
19	8	bact	0.440041	-7.79118e-05
19	9	bact	0.439579	-0.000563032
19	10	bact	0.439083	-0.00108195
19	11	bact	0.438914	-0.00127456
19	12	bact	0.438966	-0.00124618
19	13	bact	0.440965	0.000730278
19	14	bact	0.442755	0.00249684
19	15	bact	0.446937	0.00665564
19	16	bact	0.455095	0.0147904
19	17	bact	0.470521	0.0301929
19	18	bact	0.501743	0.0613917
19	19	bact	0.562077	0.121703
19	20	bact	0.678858	0.23846
19	21	bact	0.891072	0.450651
19	22	bact	1.25845	0.818006
19	23	bact	1.81693	1.37646
19	24	bact	2.50774	2.06725
19	25	bact	3.13943	2.69891
19	26	bact	3.585	3.14446
19	27	bact	3.89274	3.45218
19	28	bact	4.12213	3.68154
19	29	bact	4.28559	3.84498
19	30	bact	4.39407	3.95345
19	31	bact	4.48524	4.04459
19	32	bact	4.55552	4.11484
19	33	bact	4.61826	4.17756
19	34	bact	4.66279	4.22207
19	35	bact	4.70166	4.26091
19	36	bact	4.72788	4.28711
19	37	bact	4.74983	4.30904
19	38	bact	4.77071	4.32989
19	39	bact	4.78185	4.34101
19	40	bact	4.78721	4.34634
20	1	bact	0.447944	0.00310936
20	2	bact	0.447459	0.00250635
20	3	bact	0.445904	0.000833283
20	4	bact	0.446015	0.000826166
20	5	bact	0.445065	-0.000242598
20	6	bact	0.445362	-6.31519e-05
20	7	bact	0.445294	-0.000250155
20	8	bact	0.445774	0.00011192
20	9	bact	0.445752	-2.84727e-05
20	10	bact	0.445585	-0.00031284
20	11	bact	0.445008	-0.00100833
20	12	bact	0.444099	-0.00203504
20	13	bact	0.44458	-0.00167267
20	14	bact	0.446715	0.00034376
20	15	bact	0.449987	0.00349813
20	16	bact	0.455913	0.00930611
20	17	bact	0.467735	0.0210096
20	18	bact	0.490654	0.0438106
20	19	bact	0.537144	0.0901822
20	20	bact	0.625721	0.178641
20	21	bact	0.790074	0.342876
20	22	bact	1.08353	0.636209
20	23	bact	1.56089	1.11346
20	24	bact	2.21778	1.77023
20	25	bact	2.92029	2.47262
20	26	bact	3.4664	3.01861
20	27	bact	3.84231	3.39441
20	28	bact	4.11222	3.6642
20	29	bact	4.31214	3.86399
20	30	bact	4.44488	3.99662
20	31	bact	4.54835	4.09997
20	32	bact	4.62867	4.18017
20	33	bact	4.69361	4.24499
20	34	bact	4.7396	4.29086
20	35	bact	4.78127	4.33241
20	36	bact	4.80674	4.35777
20	37	bact	4.83576	4.38667
20	38	bact	4.85817	4.40896
20	39	bact	4.8684	4.41908
20	40	bact	4.87644	4.42699
21	1	bact	0.45727	0.00401091
21	2	bact	0.454814	0.000909915
21	3	bact	0.454862	0.00031211
21	4	bact	0.455403	0.000208159
21	5	bact	0.456571	0.000730444
21	6	bact	0.456166	-0.000319821
21	7	bact	0.457359	0.000228184
21	8	bact	0.458269	0.0004925
21	9	bact	0.458087	-0.00033523
21	10	bact	0.458344	-0.00072278
21	11	bact	0.458591	-0.00112163
21	12	bact	0.459508	-0.000850455
21	13	bact	0.459725	-0.00127863
21	14	bact	0.461135	-0.00051369
21	15	bact	0.465465	0.00317083
21	16	bact	0.471989	0.00904996
21	17	bact	0.485623	0.0220377
21	18	bact	0.511992	0.047762
21	19	bact	0.56346	0.098584
21	20	bact	0.663268	0.197747
21	21	bact	0.847324	0.381158
21	22	bact	1.17227	0.705459
21	23	bact	1.68482	1.21737
21	24	bact	2.3597	1.8916
21	25	bact	3.02991	2.56116
21	26	bact	3.52606	3.05666
21	27	bact	3.86905	3.39902
21	28	bact	4.12069	3.65
21	29	bact	4.30117	3.82984
21	30	bact	4.42176	3.94979
21	31	bact	4.52175	4.04913
21	32	bact	4.60169	4.12843
21	33	bact	4.66904	4.19513
21	34	bact	4.71364	4.23908
21	35	bact	4.74729	4.27209
21	36	bact	4.77331	4.29746
21	37	bact	4.79483	4.31834
21	38	bact	4.81715	4.34001
21	39	bact	4.82915	4.35137
21	40	bact	4.83911	4.36068
22	1	bact	0.436674	0.00278416
22	2	bact	0.436672	0.00248699
22	3	bact	0.434802	0.000321539
22	4	bact	0.435288	0.000511845
22	5	bact	0.434527	-0.000544927
22	6	bact	0.43613	0.000762548
22	7	bact	0.436497	0.000834301
22	8	bact	0.43529	-0.000668911
22	9	bact	0.435774	-0.000480214
22	10	bact	0.435762	-0.000788322
22	11	bact	0.435704	-0.00114152
22	12	bact	0.436642	-0.000499144
22	13	bact	0.437708	0.000271383
22	14	bact	0.437181	-0.000550815
22	15	bact	0.44	0.00197224
22	16	bact	0.447612	0.00928896
22	17	bact	0.458739	0.0201195
22	18	bact	0.480282	0.0413671
22	19	bact	0.525309	0.0860988
22	20	bact	0.611726	0.17222
22	21	bact	0.771284	0.331482
22	22	bact	1.05838	0.618283
22	23	bact	1.5254	1.085
22	24	bact	2.17249	1.7318
22	25	bact	2.86874	2.42775
22	26	bact	3.41376	2.97248
22	27	bact	3.78327	3.34169
22	28	bact	4.05283	3.61096
22	29	bact	4.24748	3.80532
22	30	bact	4.3775	3.93504
22	31	bact	4.47884	4.03609
22	32	bact	4.55984	4.11679
22	33	bact	4.62671	4.18336
22	34	bact	4.67217	4.22853
22	35	bact	4.71072	4.26678
22	36	bact	4.73736	4.29312
22	37	bact	4.76066	4.31613
22	38	bact	4.7845	4.33967
22	39	bact	4.79766	4.35254
22	40	bact	4.807	4.36159
23	1	bact	0.48969	0.00434057
23	2	bact	0.489387	0.00405627
23	3	bact	0.48747	0.00215855
23	4	bact	0.485742	0.000449877
23	5	bact	0.48552	0.000247321
23	6	bact	0.485742	0.000488312
23	7	bact	0.484124	-0.00111001
23	8	bact	0.484318	-0.000896493
23	9	bact	0.484076	-0.0011197
23	10	bact	0.483976	-0.00120031
23	11	bact	0.483891	-0.00126646
23	12	bact	0.483843	-0.00129473
23	13	bact	0.484275	-0.000843516
23	14	bact	0.485892	0.000793029
23	15	bact	0.488674	0.00359413
23	16	bact	0.495501	0.0104405
23	17	bact	0.505357	0.0203155
23	18	bact	0.528264	0.0432425
23	19	bact	0.575337	0.0903345
23	20	bact	0.662595	0.177611
23	21	bact	0.826093	0.341129
23	22	bact	1.11878	0.633838
23	23	bact	1.59801	1.11309
23	24	bact	2.26626	1.78135
23	25	bact	2.99705	2.51216
23	26	bact	3.57509	3.09022
23	27	bact	3.96819	3.48334
23	28	bact	4.25461	3.76978
23	29	bact	4.46728	3.98247
23	30	bact	4.60543	4.12064
23	31	bact	4.71913	4.23436
23	32	bact	4.80572	4.32097
23	33	bact	4.87591	4.39118
23	34	bact	4.92899	4.44428
23	35	bact	4.97308	4.48839
23	36	bact	5.00525	4.52057
23	37	bact	5.03148	4.54683
23	38	bact	5.05564	4.571
23	39	bact	5.07534	4.59072
23	40	bact	5.08618	4.60159
24	1	bact	0.562036	0.00777428
24	2	bact	0.559773	0.0057983
24	3	bact	0.555423	0.00173525
24	4	bact	0.553467	6.72438e-05
24	5	bact	0.553308	0.00019542
24	6	bact	0.552719	-0.000106034
24	7	bact	0.551971	-0.000567527
24	8	bact	0.550906	-0.00134457
24	9	bact	0.550473	-0.00149111
24	10	bact	0.55087	-0.000806225
24	11	bact	0.551179	-0.00021057
24	12	bact	0.551255	0.000153402
24	13	bact	0.553189	0.00237471
24	14	bact	0.557726	0.00719866
24	15	bact	0.566801	0.0165612
24	16	bact	0.584819	0.0348665
24	17	bact	0.617754	0.0680885
24	18	bact	0.68138	0.132002
24	19	bact	0.806287	0.257196
24	20	bact	1.03551	0.486704
24	21	bact	1.42444	0.875921
24	22	bact	2.01991	1.47168
24	23	bact	2.76571	2.21777
24	24	bact	3.45625	2.9086
24	25	bact	3.94941	3.40204
24	26	bact	4.29453	3.74745
24	27	bact	4.5347	3.9879
24	28	bact	4.72041	4.1739
24	29	bact	4.86148	4.31526
24	30	bact	4.95206	4.40613
24	31	bact	5.03044	4.4848
24	32	bact	5.09724	4.55188
24	33	bact	5.15506	4.60999
24	34	bact	5.18916	4.64438
24	35	bact	5.22168	4.67719
24	36	bact	5.24378	4.69957
24	37	bact	5.26638	4.72246
24	38	bact	5.27439	4.73076
24	39	bact	5.28211	4.73876
24	40	bact	5.29065	4.74759
25	1	Tnfa	0.557244	0.000469016
25	2	Tnfa	0.556952	0.000400086
25	3	Tnfa	0.556644	0.000313871
25	4	Tnfa	0.556922	0.000814881
25	5	Tnfa	0.556452	0.000567971
25	6	Tnfa	0.556387	0.000724764
25	7	Tnfa	0.556177	0.000738387
25	8	Tnfa	0.555585	0.000368692
25	9	Tnfa	0.555545	0.000551413
25	10	Tnfa	0.555741	0.000969572
25	11	Tnfa	0.555493	0.00094469
25	12	Tnfa	0.554357	3.09239e-05
25	13	Tnfa	0.552955	-0.00114796
25	14	Tnfa	0.551882	-0.00199825
25	15	Tnfa	0.552286	-0.00137183
25	16	Tnfa	0.552121	-0.0013144
25	17	Tnfa	0.551437	-0.00177553
25	18	Tnfa	0.550733	-0.00225663
25	19	Tnfa	0.551229	-0.00153818
25	20	Tnfa	0.552128	-0.000416446
25	21	Tnfa	0.551428	-0.000893429
25	22	Tnfa	0.551305	-0.000794214
25	23	Tnfa	0.552152	0.000275245
25	24	Tnfa	0.553976	0.00232186
25	25	Tnfa	0.556316	0.0048846
25	26	Tnfa	0.562512	0.0113029
25	27	Tnfa	0.575119	0.024133
25	28	Tnfa	0.601253	0.0504892
25	29	Tnfa	0.650844	0.100303
25	30	Tnfa	0.74222	0.191902
25	31	Tnfa	0.915538	0.365443
25	32	Tnfa	1.22113	0.671262
25	33	Tnfa	1.71911	1.16946
25	34	Tnfa	2.39416	1.84473
25	35	Tnfa	3.05226	2.50306
25	36	Tnfa	3.47347	2.92449
25	37	Tnfa	3.80646	3.2577
25	38	Tnfa	4.09374	3.5452
25	39	Tnfa	4.31687	3.76856
25	40	Tnfa	4.46813	3.92003
26	1	Tnfa	0.496891	0.00371524
26	2	Tnfa	0.496451	0.00359739
26	3	Tnfa	0.495582	0.00304965
26	4	Tnfa	0.493248	0.00103667
26	5	Tnfa	0.492145	0.000255272
26	6	Tnfa	0.491393	-0.000174934
26	7	Tnfa	0.490367	-0.000879262
26	8	Tnfa	0.490286	-0.000638975
26	9	Tnfa	0.490683	7.99371e-05
26	10	Tnfa	0.490886	0.000604091
26	11	Tnfa	0.490481	0.000520545
26	12	Tnfa	0.488997	-0.000642023
26	13	Tnfa	0.48869	-0.000627131
26	14	Tnfa	0.488358	-0.000638078
26	15	Tnfa	0.487411	-0.00126307
26	16	Tnfa	0.48725	-0.0011028
26	17	Tnfa	0.48696	-0.00107104
26	18	Tnfa	0.48652	-0.00118994
26	19	Tnfa	0.486442	-0.000945715
26	20	Tnfa	0.485551	-0.00151516
26	21	Tnfa	0.48517	-0.00157537
26	22	Tnfa	0.485405	-0.00101867
26	23	Tnfa	0.486694	0.000592345
26	24	Tnfa	0.487965	0.00218479
26	25	Tnfa	0.490418	0.00495887
26	26	Tnfa	0.495426	0.0102889
26	27	Tnfa	0.50423	0.0194143
26	28	Tnfa	0.523569	0.0390743
26	29	Tnfa	0.560936	0.0767637
26	30	Tnfa	0.627707	0.143856
26	31	Tnfa	0.758781	0.275251
26	32	Tnfa	0.996974	0.513766
26	33	Tnfa	1.40473	0.921842
26	34	Tnfa	2.01976	1.5372
26	35	Tnfa	2.75402	2.27178
26	36	Tnfa	3.31677	2.83485
26	37	Tnfa	3.68465	3.20305
26	38	Tnfa	4.0039	3.52263
26	39	Tnfa	4.25065	3.76969
26	40	Tnfa	4.42255	3.94191
27	1	Tnfa	0.479096	0.00430939
27	2	Tnfa	0.478056	0.00351111
27	3	Tnfa	0.476276	0.00197261
27	4	Tnfa	0.475855	0.00179348
27	5	Tnfa	0.47447	0.000649438
27	6	Tnfa	0.474218	0.000639077
27	7	Tnfa	0.473719	0.000381745
27	8	Tnfa	0.4726	-0.000495685
27	9	Tnfa	0.472312	-0.000541569
27	10	Tnfa	0.47244	-0.000172636
27	11	Tnfa	0.47223	-0.000140647
27	12	Tnfa	0.471254	-0.000874757
27	13	Tnfa	0.470753	-0.00113427
27	14	Tnfa	0.470544	-0.0011021
27	15	Tnfa	0.470187	-0.00121727
27	16	Tnfa	0.470694	-0.0004683
27	17	Tnfa	0.470382	-0.000538981
27	18	Tnfa	0.469642	-0.00103771
27	19	Tnfa	0.468655	-0.00178315
27	20	Tnfa	0.468013	-0.00218296
27	21	Tnfa	0.468573	-0.00138196
27	22	Tnfa	0.46905	-0.000662845
27	23	Tnfa	0.469692	0.000220059
27	24	Tnfa	0.471577	0.00234656
27	25	Tnfa	0.47472	0.00573187
27	26	Tnfa	0.481009	0.0122617
27	27	Tnfa	0.492037	0.0235318
27	28	Tnfa	0.515854	0.04759
27	29	Tnfa	0.561571	0.0935491
27	30	Tnfa	0.643218	0.175438
27	31	Tnfa	0.802534	0.334995
27	32	Tnfa	1.08652	0.619221
27	33	Tnfa	1.55575	1.08869
27	34	Tnfa	2.21969	1.75288
27	35	Tnfa	2.92558	2.45901
27	36	Tnfa	3.40155	2.93522
27	37	Tnfa	3.74058	3.27449
27	38	Tnfa	4.04258	3.57673
27	39	Tnfa	4.27364	3.80803
27	40	Tnfa	4.43224	3.96688
28	1	Tnfa	0.464197	0.000352666
28	2	Tnfa	0.465152	0.00136784
28	3	Tnfa	0.462931	-0.000792893
28	4	Tnfa	0.46273	-0.000933569
28	5	Tnfa	0.463692	8.89103e-05
28	6	Tnfa	0.464346	0.000803621
28	7	Tnfa	0.464434	0.000951133
28	8	Tnfa	0.464837	0.00141491
28	9	Tnfa	0.464358	0.000995909
28	10	Tnfa	0.463771	0.000469084
28	11	Tnfa	0.463446	0.000204788
28	12	Tnfa	0.46284	-0.000341408
28	13	Tnfa	0.462729	-0.000392378
28	14	Tnfa	0.462912	-0.000149081
28	15	Tnfa	0.462209	-0.00079133
28	16	Tnfa	0.461805	-0.00113576
28	17	Tnfa	0.461897	-0.000982589
28	18	Tnfa	0.462507	-0.000312552
28	19	Tnfa	0.462583	-0.000176722
28	20	Tnfa	0.46165	-0.0010494
28	21	Tnfa	0.46136	-0.00127928
28	22	Tnfa	0.462303	-0.000275394
28	23	Tnfa	0.463046	0.000527025
28	24	Tnfa	0.465615	0.00315698
28	25	Tnfa	0.470414	0.00801567
28	26	Tnfa	0.479308	0.0169701
28	27	Tnfa	0.494889	0.032611
28	28	Tnfa	0.524176	0.0619584
28	29	Tnfa	0.582407	0.12025
28	30	Tnfa	0.689462	0.227365
28	31	Tnfa	0.891197	0.429161
28	32	Tnfa	1.24269	0.780716
28	33	Tnfa	1.79885	1.33694
28	34	Tnfa	2.51688	2.05502
28	35	Tnfa	3.1635	2.70171
28	36	Tnfa	3.5601	3.09837
28	37	Tnfa	3.87935	3.41768
28	38	Tnfa	4.15238	3.69076
28	39	Tnfa	4.35402	3.89246
28	40	Tnfa	4.4861	4.02461
29	1	Tnfa	0.47079	-4.14986e-05
29	2	Tnfa	0.470801	-0.000129489
29	3	Tnfa	0.471078	4.74628e-05
29	4	Tnfa	0.471588	0.00045887
29	5	Tnfa	0.471038	-0.000191193
29	6	Tnfa	0.471	-0.00032791
29	7	Tnfa	0.472166	0.000738045
29	8	Tnfa	0.473597	0.00207002
29	9	Tnfa	0.472411	0.000784538
29	10	Tnfa	0.472405	0.000679053
29	11	Tnfa	0.47238	0.000555091
29	12	Tnfa	0.471996	7.14153e-05
29	13	Tnfa	0.471069	-0.000954514
29	14	Tnfa	0.470675	-0.00144874
29	15	Tnfa	0.471497	-0.000725363
29	16	Tnfa	0.472277	-4.53772e-05
29	17	Tnfa	0.472068	-0.000353011
29	18	Tnfa	0.470943	-0.00157766
29	19	Tnfa	0.470605	-0.00201523
29	20	Tnfa	0.470564	-0.00215603
29	21	Tnfa	0.470655	-0.00216401
29	22	Tnfa	0.471987	-0.000931396
29	23	Tnfa	0.473411	0.000392767
29	24	Tnfa	0.475034	0.00191684
29	25	Tnfa	0.478393	0.00517634
29	26	Tnfa	0.485096	0.0117805
29	27	Tnfa	0.496746	0.0233303
29	28	Tnfa	0.522208	0.0486934
29	29	Tnfa	0.571394	0.0977799
29	30	Tnfa	0.659653	0.18594
29	31	Tnfa	0.828197	0.354385
29	32	Tnfa	1.12613	0.652214
29	33	Tnfa	1.61547	1.14146
29	34	Tnfa	2.28838	1.81427
29	35	Tnfa	2.97676	2.50255
29	36	Tnfa	3.42373	2.94942
29	37	Tnfa	3.74895	3.27454
29	38	Tnfa	4.03343	3.55892
29	39	Tnfa	4.24501	3.7704
29	40	Tnfa	4.38743	3.91272
30	1	Tnfa	0.457214	0.000458968
30	2	Tnfa	0.457104	0.000129257
30	3	Tnfa	0.455497	-0.0016968
30	4	Tnfa	0.457076	-0.000335974
30	5	Tnfa	0.457702	7.09686e-05
30	6	Tnfa	0.45793	7.9901e-05
30	7	Tnfa	0.458715	0.000646047
30	8	Tnfa	0.458063	-0.000225947
30	9	Tnfa	0.459696	0.00118822
30	10	Tnfa	0.460973	0.00224674
30	11	Tnfa	0.460564	0.00161817
30	12	Tnfa	0.459472	0.000307511
30	13	Tnfa	0.459235	-0.000148681
30	14	Tnfa	0.459201	-0.00040189
30	15	Tnfa	0.459365	-0.000456883
30	16	Tnfa	0.459394	-0.000646464
30	17	Tnfa	0.459995	-0.000264943
30	18	Tnfa	0.460057	-0.00042195
30	19	Tnfa	0.459276	-0.00142212
30	20	Tnfa	0.458695	-0.00222221
30	21	Tnfa	0.458897	-0.00223869
30	22	Tnfa	0.460984	-0.000370753
30	23	Tnfa	0.462549	0.00097541
30	24	Tnfa	0.465513	0.00372034
30	25	Tnfa	0.472924	0.0109118
30	26	Tnfa	0.48558	0.0233493
30	27	Tnfa	0.511024	0.0485736
30	28	Tnfa	0.559303	0.0966341
30	29	Tnfa	0.651724	0.188836
30	30	Tnfa	0.819166	0.356059
30	31	Tnfa	1.1227	0.659377
30	32	Tnfa	1.61812	1.15458
30	33	Tnfa	2.31286	1.8491
30	34	Tnfa	3.02274	2.55876
30	35	Tnfa	3.49087	3.02667
30	36	Tnfa	3.81607	3.35165
30	37	Tnfa	4.09663	3.63199
30	38	Tnfa	4.31543	3.85057
30	39	Tnfa	4.47595	4.01087
30	40	Tnfa	4.58252	4.11723
31	1	Tnfa	0.450955	0.000900223
31	2	Tnfa	0.451305	0.00120679
31	3	Tnfa	0.45077	0.000627723
31	4	Tnfa	0.450439	0.000253844
31	5	Tnfa	0.450172	-5.73605e-05
31	6	Tnfa	0.451576	0.00130349
31	7	Tnfa	0.451424	0.00110798
31	8	Tnfa	0.449476	-0.000884044
31	9	Tnfa	0.449227	-0.00117609
31	10	Tnfa	0.450225	-0.000221943
31	11	Tnfa	0.450534	4.33783e-05
31	12	Tnfa	0.450854	0.000320412
31	13	Tnfa	0.450557	-2.07738e-05
31	14	Tnfa	0.45031	-0.000310878
31	15	Tnfa	0.450226	-0.000438739
31	16	Tnfa	0.451271	0.000562819
31	17	Tnfa	0.450843	9.13372e-05
31	18	Tnfa	0.450227	-0.000568763
31	19	Tnfa	0.44973	-0.00110921
31	20	Tnfa	0.449281	-0.00160176
31	21	Tnfa	0.449162	-0.00176362
31	22	Tnfa	0.450102	-0.000867805
31	23	Tnfa	0.4508	-0.000213236
31	24	Tnfa	0.451746	0.00068914
31	25	Tnfa	0.455334	0.00423409
31	26	Tnfa	0.459178	0.00803411
31	27	Tnfa	0.467573	0.0163856
31	28	Tnfa	0.487296	0.0360653
31	29	Tnfa	0.52097	0.0696953
31	30	Tnfa	0.583675	0.132357
31	31	Tnfa	0.70447	0.253108
31	32	Tnfa	0.927222	0.475817
31	33	Tnfa	1.31191	0.860461
31	34	Tnfa	1.90384	1.45235
31	35	Tnfa	2.63442	2.18288
31	36	Tnfa	3.243	2.79143
31	37	Tnfa	3.62592	3.1743
31	38	Tnfa	3.94305	3.49138
31	39	Tnfa	4.20527	3.75356
31	40	Tnfa	4.38007	3.92832
32	1	Tnfa	0.457769	-0.00054309
32	2	Tnfa	0.457806	-0.000267927
32	3	Tnfa	0.457837	1.03801e-06
32	4	Tnfa	0.45704	-0.000557995
32	5	Tnfa	0.458744	0.00138377
32	6	Tnfa	0.458366	0.00124314
32	7	Tnfa	0.458293	0.00140854
32	8	Tnfa	0.458169	0.00152217
32	9	Tnfa	0.457329	0.000920224
32	10	Tnfa	0.456112	-5.90517e-05
32	11	Tnfa	0.455734	-0.000199005
32	12	Tnfa	0.455424	-0.000270889
32	13	Tnfa	0.455185	-0.000272619
32	14	Tnfa	0.455287	6.79015e-05
32	15	Tnfa	0.454482	-0.000499089
32	16	Tnfa	0.451879	-0.00286447
32	17	Tnfa	0.451394	-0.00311192
32	18	Tnfa	0.452098	-0.00216936
32	19	Tnfa	0.452577	-0.00145283
32	20	Tnfa	0.452558	-0.00123348
32	21	Tnfa	0.452298	-0.00125563
32	22	Tnfa	0.452522	-0.000794289
32	23	Tnfa	0.453286	0.000207485
32	24	Tnfa	0.454096	0.00125596
32	25	Tnfa	0.454967	0.00236499
32	26	Tnfa	0.45673	0.00436541
32	27	Tnfa	0.460803	0.00867641
32	28	Tnfa	0.467984	0.0160956
32	29	Tnfa	0.483156	0.0315057
32	30	Tnfa	0.512771	0.0613585
32	31	Tnfa	0.571489	0.120314
32	32	Tnfa	0.679379	0.228442
32	33	Tnfa	0.880636	0.429937
32	34	Tnfa	1.23319	0.782734
32	35	Tnfa	1.80382	1.3536
32	36	Tnfa	2.54665	2.09666
32	37	Tnfa	3.23247	2.78272
32	38	Tnfa	3.66434	3.21483
32	39	Tnfa	4.00228	3.55301
32	40	Tnfa	4.25886	3.80983
33	1	Tnfa	0.450125	0.00241641
33	2	Tnfa	0.448946	0.00131221
33	3	Tnfa	0.446856	-0.000703277
33	4	Tnfa	0.446714	-0.000770859
33	5	Tnfa	0.447737	0.000326562
33	6	Tnfa	0.448418	0.00108209
33	7	Tnfa	0.449228	0.00196747
33	8	Tnfa	0.449283	0.00209694
33	9	Tnfa	0.448367	0.00125551
33	10	Tnfa	0.44777	0.000732908
33	11	Tnfa	0.446469	-0.000493537
33	12	Tnfa	0.445496	-0.00139186
33	13	Tnfa	0.446807	-5.62296e-06
33	14	Tnfa	0.446857	0.000118156
33	15	Tnfa	0.445982	-0.000681758
33	16	Tnfa	0.446069	-0.000519742
33	17	Tnfa	0.445659	-0.000855753
33	18	Tnfa	0.443896	-0.00254381
33	19	Tnfa	0.443581	-0.00278412
33	20	Tnfa	0.444327	-0.00196354
33	21	Tnfa	0.445103	-0.00111294
33	22	Tnfa	0.445651	-0.000489909
33	23	Tnfa	0.44567	-0.000396856
33	24	Tnfa	0.446467	0.000474812
33	25	Tnfa	0.447684	0.00176622
33	26	Tnfa	0.450736	0.00489291
33	27	Tnfa	0.457404	0.0116356
33	28	Tnfa	0.47204	0.0263462
33	29	Tnfa	0.497235	0.0516164
33	30	Tnfa	0.543677	0.0981324
33	31	Tnfa	0.634779	0.189309
33	32	Tnfa	0.805848	0.360453
33	33	Tnfa	1.11274	0.667421
33	34	Tnfa	1.61719	1.17195
33	35	Tnfa	2.32282	1.87764
33	36	Tnfa	3.04024	2.59515
33	37	Tnfa	3.51199	3.06697
33	38	Tnfa	3.86741	3.42246
33	39	Tnfa	4.17198	3.72711
33	40	Tnfa	4.37765	3.93285
34	1	Tnfa	0.491315	0.00449229
34	2	Tnfa	0.48971	0.00311833
34	3	Tnfa	0.488352	0.00199137
34	4	Tnfa	0.488327	0.00219791
34	5	Tnfa	0.486737	0.000838468
34	6	Tnfa	0.485874	0.000207152
34	7	Tnfa	0.485933	0.000496877
34	8	Tnfa	0.485983	0.000778108
34	9	Tnfa	0.485054	7.98864e-05
34	10	Tnfa	0.483444	-0.00129831
34	11	Tnfa	0.482864	-0.00164692
34	12	Tnfa	0.483024	-0.00125577
34	13	Tnfa	0.483003	-0.0010458
34	14	Tnfa	0.483095	-0.000722697
34	15	Tnfa	0.482899	-0.000687723
34	16	Tnfa	0.482728	-0.000627505
34	17	Tnfa	0.482735	-0.00038913
34	18	Tnfa	0.482434	-0.000459089
34	19	Tnfa	0.482106	-0.00055593
34	20	Tnfa	0.480436	-0.00199519
34	21	Tnfa	0.479868	-0.00233164
34	22	Tnfa	0.480276	-0.00169251
34	23	Tnfa	0.48038	-0.00135817
34	24	Tnfa	0.482209	0.000702019
34	25	Tnfa	0.483866	0.00259034
34	26	Tnfa	0.487229	0.00618425
34	27	Tnfa	0.492649	0.0118356
34	28	Tnfa	0.50557	0.0249883
34	29	Tnfa	0.528663	0.0483125
34	30	Tnfa	0.568909	0.088789
34	31	Tnfa	0.649396	0.169507
34	32	Tnfa	0.803314	0.323657
34	33	Tnfa	1.08159	0.602161
34	34	Tnfa	1.54601	1.06682
34	35	Tnfa	2.2298	1.75084
34	36	Tnfa	2.99486	2.51613
34	37	Tnfa	3.54532	3.06682
34	38	Tnfa	3.91421	3.43594
34	39	Tnfa	4.22519	3.74715
34	40	Tnfa	4.44755	3.96974
35	1	Tnfa	0.549141	0.0059423
35	2	Tnfa	0.547978	0.005261
35	3	Tnfa	0.54378	0.00154464
35	4	Tnfa	0.543826	0.00207219
35	5	Tnfa	0.543719	0.00244602
35	6	Tnfa	0.541267	0.000476077
35	7	Tnfa	0.540673	0.000363055
35	8	Tnfa	0.539981	0.000152759
35	9	Tnfa	0.538333	-0.00101366
35	10	Tnfa	0.53827	-0.000595719
35	11	Tnfa	0.537884	-0.000500006
35	12	Tnfa	0.536371	-0.00153165
35	13	Tnfa	0.535625	-0.00179619
35	14	Tnfa	0.534946	-0.00199355
35	15	Tnfa	0.535436	-0.00102201
35	16	Tnfa	0.533733	-0.00224392
35	17	Tnfa	0.533312	-0.00218313
35	18	Tnfa	0.533671	-0.00134361
35	19	Tnfa	0.533735	-0.000797345
35	20	Tnfa	0.533781	-0.000270273
35	21	Tnfa	0.534099	0.000529372
35	22	Tnfa	0.534344	0.00125594
35	23	Tnfa	0.534645	0.002038
35	24	Tnfa	0.536539	0.004413
35	25	Tnfa	0.539953	0.00830833
35	26	Tnfa	0.54692	0.0157568
35	27	Tnfa	0.558929	0.0282478
35	28	Tnfa	0.582506	0.0523057
35	29	Tnfa	0.62682	0.0971014
35	30	Tnfa	0.710964	0.181727
35	31	Tnfa	0.871509	0.342753
35	32	Tnfa	1.15999	0.631715
35	33	Tnfa	1.64482	1.11703
35	34	Tnfa	2.34705	1.81974
35	35	Tnfa	3.12461	2.59778
35	36	Tnfa	3.66927	3.14292
35	37	Tnfa	4.04407	3.5182
35	38	Tnfa	4.37338	3.84799
35	39	Tnfa	4.63189	4.10698
35	40	Tnfa	4.80558	4.28116
36	1	Tnfa	0.494391	0.0014693
36	2	Tnfa	0.494047	0.00151319
36	3	Tnfa	0.492368	0.00022269
36	4	Tnfa	0.49191	0.000151726
36	5	Tnfa	0.491692	0.000321327
36	6	Tnfa	0.491664	0.000681782
36	7	Tnfa	0.491072	0.000477722
36	8	Tnfa	0.490573	0.000366376
36	9	Tnfa	0.490198	0.000379008
36	10	Tnfa	0.489267	-0.000164531
36	11	Tnfa	0.488654	-0.000389572
36	12	Tnfa	0.487388	-0.00126782
36	13	Tnfa	0.48736	-0.00090826
36	14	Tnfa	0.487599	-0.000281789
36	15	Tnfa	0.48709	-0.000402642
36	16	Tnfa	0.486508	-0.000597374
36	17	Tnfa	0.48676	4.29842e-05
36	18	Tnfa	0.486027	-0.000302786
36	19	Tnfa	0.485756	-0.000186204
36	20	Tnfa	0.485717	0.000162986
36	21	Tnfa	0.48446	-0.00070656
36	22	Tnfa	0.484329	-0.000449817
36	23	Tnfa	0.487241	0.00285076
36	24	Tnfa	0.491369	0.00736619
36	25	Tnfa	0.498274	0.0146589
36	26	Tnfa	0.509809	0.0265815
36	27	Tnfa	0.531323	0.0484837
36	28	Tnfa	0.575845	0.0933928
36	29	Tnfa	0.660768	0.178704
36	30	Tnfa	0.816623	0.334946
36	31	Tnfa	1.098	0.616714
36	32	Tnfa	1.56275	1.08185
36	33	Tnfa	2.21971	1.73919
36	34	Tnfa	2.91008	2.42996
36	35	Tnfa	3.38216	2.90242
36	36	Tnfa	3.71	3.23065
36	37	Tnfa	3.98897	3.51001
36	38	Tnfa	4.21057	3.732
36	39	Tnfa	4.3738	3.89562
36	40	Tnfa	4.48287	4.00507
37	1	Tnfa	0.46987	0.00271062
37	2	Tnfa	0.469203	0.00220952
37	3	Tnfa	0.467803	0.00097612
37	4	Tnfa	0.467873	0.00121189
37	5	Tnfa	0.467103	0.000607197
37	6	Tnfa	0.466446	0.000116353
37	7	Tnfa	0.466376	0.000212524
37	8	Tnfa	0.465807	-0.000190761
37	9	Tnfa	0.465714	-0.000117567
37	10	Tnfa	0.465874	0.000208262
37	11	Tnfa	0.465771	0.000271294
37	12	Tnfa	0.46538	4.64052e-05
37	13	Tnfa	0.465202	3.45437e-05
37	14	Tnfa	0.464957	-4.53565e-05
37	15	Tnfa	0.463932	-0.000904319
37	16	Tnfa	0.462777	-0.0018934
37	17	Tnfa	0.462582	-0.0019221
37	18	Tnfa	0.462889	-0.00144961
37	19	Tnfa	0.462835	-0.00133759
37	20	Tnfa	0.46249	-0.00151664
37	21	Tnfa	0.463151	-0.000689267
37	22	Tnfa	0.463807	0.000132264
37	23	Tnfa	0.463961	0.000452936
37	24	Tnfa	0.464592	0.00124973
37	25	Tnfa	0.467724	0.00454709
37	26	Tnfa	0.472847	0.00983685
37	27	Tnfa	0.478917	0.0160726
37	28	Tnfa	0.494991	0.032312
37	29	Tnfa	0.526523	0.0640106
37	30	Tnfa	0.582003	0.119656
37	31	Tnfa	0.692436	0.230255
37	32	Tnfa	0.895791	0.433776
37	33	Tnfa	1.25272	0.790869
37	34	Tnfa	1.81446	1.35277
37	35	Tnfa	2.53497	2.07346
37	36	Tnfa	3.16122	2.69987
37	37	Tnfa	3.55739	3.09621
37	38	Tnfa	3.8895	3.42848
37	39	Tnfa	4.16079	3.69994
37	40	Tnfa	4.3458	3.88511
38	1	Tnfa	0.579386	0.013127
38	2	Tnfa	0.575872	0.0106215
38	3	Tnfa	0.569978	0.00573674
38	4	Tnfa	0.566143	0.00290979
38	5	Tnfa	0.563605	0.00137977
38	6	Tnfa	0.561222	5.74678e-06
38	7	Tnfa	0.559374	-0.000833568
38	8	Tnfa	0.55815	-0.00104924
38	9	Tnfa	0.55709	-0.00110106
38	10	Tnfa	0.556721	-0.000461461
38	11	Tnfa	0.555688	-0.000485503
38	12	Tnfa	0.553415	-0.00175022
38	13	Tnfa	0.551819	-0.00233776
38	14	Tnfa	0.551114	-0.00203398
38	15	Tnfa	0.55067	-0.00147026
38	16	Tnfa	0.549347	-0.00178422
38	17	Tnfa	0.547564	-0.00255868
38	18	Tnfa	0.546609	-0.00250536
38	19	Tnfa	0.546725	-0.00138118
38	20	Tnfa	0.546228	-0.000869909
38	21	Tnfa	0.545395	-0.000694275
38	22	Tnfa	0.544941	-0.00013902
38	23	Tnfa	0.545907	0.00183465
38	24	Tnfa	0.546331	0.00326734
38	25	Tnfa	0.548377	0.00632164
38	26	Tnfa	0.552345	0.0112985
38	27	Tnfa	0.559314	0.0192764
38	28	Tnfa	0.574235	0.0352055
38	29	Tnfa	0.604244	0.0662228
38	30	Tnfa	0.659543	0.12253
38	31	Tnfa	0.768718	0.232714
38	32	Tnfa	0.96787	0.432874
38	33	Tnfa	1.32092	0.786932
38	34	Tnfa	1.88035	1.34738
38	35	Tnfa	2.61431	2.08234
38	36	Tnfa	3.28069	2.74973
38	37	Tnfa	3.70353	3.17357
38	38	Tnfa	4.04334	3.5144
38	39	Tnfa	4.3316	3.80367
38	40	Tnfa	4.52939	4.00246
39	1	Tnfa	0.471216	0.00125586
39	2	Tnfa	0.470619	0.000723483
39	3	Tnfa	0.47012	0.000288975
39	4	Tnfa	0.469783	1.57867e-05
39	5	Tnfa	0.469461	-0.00024095
39	6	Tnfa	0.46992	0.000282686
39	7	Tnfa	0.469712	0.000139138
39	8	Tnfa	0.470174	0.000665457
39	9	Tnfa	0.470488	0.00104425
39	10	Tnfa	0.470201	0.000821522
39	11	Tnfa	0.469961	0.000646563
39	12	Tnfa	0.469364	0.000113707
39	13	Tnfa	0.468741	-0.000444421
39	14	Tnfa	0.468426	-0.00069475
39	15	Tnfa	0.468196	-0.000860769
39	16	Tnfa	0.469147	0.000155202
39	17	Tnfa	0.468558	-0.000369518
39	18	Tnfa	0.467549	-0.00131379
39	19	Tnfa	0.467293	-0.00150583
39	20	Tnfa	0.467061	-0.00167265
39	21	Tnfa	0.466701	-0.00196855
39	22	Tnfa	0.466897	-0.00170723
39	23	Tnfa	0.468659	0.000118644
39	24	Tnfa	0.470352	0.00187651
39	25	Tnfa	0.473021	0.00461002
39	26	Tnfa	0.477807	0.00946021
39	27	Tnfa	0.488256	0.0199745
39	28	Tnfa	0.509219	0.0410014
39	29	Tnfa	0.549767	0.0816143
39	30	Tnfa	0.624019	0.15593
39	31	Tnfa	0.76608	0.298056
39	32	Tnfa	1.02578	0.557826
39	33	Tnfa	1.46656	0.998664
39	34	Tnfa	2.11856	1.65073
39	35	Tnfa	2.86338	2.39561
39	36	Tnfa	3.41302	2.94532
39	37	Tnfa	3.77876	3.31112
39	38	Tnfa	4.09948	3.63191
39	39	Tnfa	4.35539	3.88788
39	40	Tnfa	4.5285	4.06106
40	1	Tnfa	0.485183	0.00251265
40	2	Tnfa	0.484323	0.00172497
40	3	Tnfa	0.482283	-0.000243957
40	4	Tnfa	0.481747	-0.000708284
40	5	Tnfa	0.481653	-0.000730196
40	6	Tnfa	0.481566	-0.000746087
40	7	Tnfa	0.481863	-0.000376754
40	8	Tnfa	0.482443	0.000274301
40	9	Tnfa	0.483131	0.00103413
40	10	Tnfa	0.482936	0.000911133
40	11	Tnfa	0.482874	0.000920723
40	12	Tnfa	0.482863	0.000980977
40	13	Tnfa	0.482171	0.000360903
40	14	Tnfa	0.481849	0.000110527
40	15	Tnfa	0.482054	0.000387413
40	16	Tnfa	0.48213	0.000535286
40	17	Tnfa	0.481676	0.000152468
40	18	Tnfa	0.480882	-0.00056953
40	19	Tnfa	0.480677	-0.000702574
40	20	Tnfa	0.480426	-0.000882527
40	21	Tnfa	0.480027	-0.00120908
40	22	Tnfa	0.479888	-0.00127683
40	23	Tnfa	0.480422	-0.000671368
40	24	Tnfa	0.483471	0.00244932
40	25	Tnfa	0.489036	0.00808651
40	26	Tnfa	0.496779	0.0159006
40	27	Tnfa	0.511163	0.0303561
40	28	Tnfa	0.542682	0.0619472
40	29	Tnfa	0.601291	0.120628
40	30	Tnfa	0.711322	0.23073
40	31	Tnfa	0.915504	0.434984
40	32	Tnfa	1.27245	0.792003
40	33	Tnfa	1.83918	1.3588
40	34	Tnfa	2.56858	2.08828
40	35	Tnfa	3.22418	2.74395
40	36	Tnfa	3.63027	3.15011
40	37	Tnfa	3.95781	3.47772
40	38	Tnfa	4.2364	3.75638
40	39	Tnfa	4.44283	3.96289
40	40	Tnfa	4.57725	4.09738
41	1	Tnfa	0.443193	0.00018952
41	2	Tnfa	0.443918	0.000898298
41	3	Tnfa	0.443713	0.000676827
41	4	Tnfa	0.442615	-0.000437523
41	5	Tnfa	0.443471	0.000401909
41	6	Tnfa	0.443442	0.000356778
41	7	Tnfa	0.44357	0.000468198
41	8	Tnfa	0.442959	-0.000158824
41	9	Tnfa	0.442997	-0.000136959
41	10	Tnfa	0.443412	0.000261636
41	11	Tnfa	0.443753	0.00058662
41	12	Tnfa	0.443434	0.000251035
41	13	Tnfa	0.443024	-0.000175566
41	14	Tnfa	0.443133	-8.25929e-05
41	15	Tnfa	0.443268	3.5682e-05
41	16	Tnfa	0.442554	-0.000694336
41	17	Tnfa	0.442078	-0.00118635
41	18	Tnfa	0.441974	-0.00130754
41	19	Tnfa	0.442186	-0.00111106
41	20	Tnfa	0.442339	-0.000975176
41	21	Tnfa	0.442361	-0.000968809
41	22	Tnfa	0.442462	-0.00088433
41	23	Tnfa	0.444448	0.00108518
41	24	Tnfa	0.447374	0.00399521
41	25	Tnfa	0.452967	0.00957157
41	26	Tnfa	0.464667	0.0212548
41	27	Tnfa	0.483424	0.0399962
41	28	Tnfa	0.521985	0.0785401
41	29	Tnfa	0.597914	0.154453
41	30	Tnfa	0.738738	0.29526
41	31	Tnfa	0.995979	0.552485
41	32	Tnfa	1.43144	0.987927
41	33	Tnfa	2.07965	1.63612
41	34	Tnfa	2.83082	2.38728
41	35	Tnfa	3.40499	2.96143
41	36	Tnfa	3.76564	3.32207
41	37	Tnfa	4.07336	3.62977
41	38	Tnfa	4.32634	3.88273
41	39	Tnfa	4.51341	4.06978
41	40	Tnfa	4.63534	4.1917
42	1	Tnfa	0.478693	-0.00132108
42	2	Tnfa	0.47978	6.23101e-06
42	3	Tnfa	0.479136	-0.000397232
42	4	Tnfa	0.478845	-0.000446853
42	5	Tnfa	0.47938	0.000328842
42	6	Tnfa	0.478996	0.000185166
42	7	Tnfa	0.480172	0.00160155
42	8	Tnfa	0.480502	0.00217271
42	9	Tnfa	0.479882	0.0017927
42	10	Tnfa	0.478572	0.000723308
42	11	Tnfa	0.477445	-0.000162417
42	12	Tnfa	0.477708	0.000340438
42	13	Tnfa	0.476349	-0.000777208
42	14	Tnfa	0.475334	-0.00155192
42	15	Tnfa	0.474992	-0.0016536
42	16	Tnfa	0.474726	-0.00167879
42	17	Tnfa	0.474468	-0.00169574
42	18	Tnfa	0.47366	-0.002263
42	19	Tnfa	0.473598	-0.0020852
42	20	Tnfa	0.473866	-0.00157573
42	21	Tnfa	0.474293	-0.000909021
42	22	Tnfa	0.475801	0.000839541
42	23	Tnfa	0.477044	0.00232379
42	24	Tnfa	0.479368	0.00488866
42	25	Tnfa	0.486444	0.0122045
42	26	Tnfa	0.499835	0.0258369
42	27	Tnfa	0.525586	0.0518285
42	28	Tnfa	0.577171	0.103654
42	29	Tnfa	0.676562	0.203286
42	30	Tnfa	0.855078	0.382042
42	31	Tnfa	1.17779	0.704996
42	32	Tnfa	1.70307	1.23051
42	33	Tnfa	2.42725	1.95493
42	34	Tnfa	3.15558	2.68351
42	35	Tnfa	3.63545	3.16362
42	36	Tnfa	3.96917	3.49758
42	37	Tnfa	4.25737	3.78602
42	38	Tnfa	4.48778	4.01667
42	39	Tnfa	4.65154	4.18067
42	40	Tnfa	4.76129	4.29066
43	1	Tnfa	0.454285	0.00380095
43	2	Tnfa	0.453667	0.00307191
43	3	Tnfa	0.451608	0.000901057
43	4	Tnfa	0.450672	-0.000146275
43	5	Tnfa	0.450889	-4.0258e-05
43	6	Tnfa	0.451413	0.000372068
43	7	Tnfa	0.450963	-0.000189487
43	8	Tnfa	0.45186	0.000596142
43	9	Tnfa	0.452447	0.00107204
43	10	Tnfa	0.45263	0.00114372
43	11	Tnfa	0.452765	0.00116748
43	12	Tnfa	0.453387	0.00167795
43	13	Tnfa	0.45309	0.00127062
43	14	Tnfa	0.451414	-0.000517657
43	15	Tnfa	0.450821	-0.00122116
43	16	Tnfa	0.451425	-0.000729202
43	17	Tnfa	0.451964	-0.00030135
43	18	Tnfa	0.450936	-0.00144021
43	19	Tnfa	0.449286	-0.00320136
43	20	Tnfa	0.448552	-0.00404717
43	21	Tnfa	0.44994	-0.0027701
43	22	Tnfa	0.450373	-0.00244832
43	23	Tnfa	0.45118	-0.00175296
43	24	Tnfa	0.451939	-0.00110481
43	25	Tnfa	0.453859	0.00070343
43	26	Tnfa	0.457266	0.00399937
43	27	Tnfa	0.460385	0.00700643
43	28	Tnfa	0.466457	0.0129676
43	29	Tnfa	0.483641	0.0300408
43	30	Tnfa	0.512831	0.059119
43	31	Tnfa	0.570967	0.117144
43	32	Tnfa	0.680882	0.226947
43	33	Tnfa	0.88133	0.427284
43	34	Tnfa	1.22998	0.775827
43	35	Tnfa	1.78905	1.33479
43	36	Tnfa	2.51701	2.06263
43	37	Tnfa	3.17482	2.72033
43	38	Tnfa	3.59387	3.13927
43	39	Tnfa	3.92462	3.46991
43	40	Tnfa	4.16518	3.71036
44	1	Tnfa	0.455297	0.00067856
44	2	Tnfa	0.455197	0.000756153
44	3	Tnfa	0.454078	-0.000185346
44	4	Tnfa	0.45306	-0.0010262
44	5	Tnfa	0.454734	0.00082454
44	6	Tnfa	0.455229	0.00149758
44	7	Tnfa	0.454496	0.000942084
44	8	Tnfa	0.453249	-0.000128399
44	9	Tnfa	0.453507	0.000307835
44	10	Tnfa	0.453674	0.000651472
44	11	Tnfa	0.453322	0.000477146
44	12	Tnfa	0.451923	-0.000743928
44	13	Tnfa	0.451378	-0.00111221
44	14	Tnfa	0.452301	-1.13534e-05
44	15	Tnfa	0.452332	0.000196296
44	16	Tnfa	0.451301	-0.00065657
44	17	Tnfa	0.450998	-0.000782527
44	18	Tnfa	0.450887	-0.000715813
44	19	Tnfa	0.450647	-0.000778619
44	20	Tnfa	0.449854	-0.00139402
44	21	Tnfa	0.449725	-0.00134581
44	22	Tnfa	0.450084	-0.0008101
44	23	Tnfa	0.451373	0.000656608
44	24	Tnfa	0.451571	0.00103243
44	25	Tnfa	0.453467	0.0031049
44	26	Tnfa	0.458108	0.00792363
44	27	Tnfa	0.466356	0.0163491
44	28	Tnfa	0.481888	0.0320585
44	29	Tnfa	0.512329	0.0626773
44	30	Tnfa	0.570206	0.120731
44	31	Tnfa	0.684986	0.235689
44	32	Tnfa	0.893555	0.444435
44	33	Tnfa	1.25877	0.809828
44	34	Tnfa	1.83334	1.38458
44	35	Tnfa	2.5805	2.13191
44	36	Tnfa	3.23825	2.78984
44	37	Tnfa	3.64636	3.19813
44	38	Tnfa	3.98069	3.53263
44	39	Tnfa	4.25885	3.81097
44	40	Tnfa	4.44313	3.99543
45	1	Tnfa	0.496361	0.00138013
45	2	Tnfa	0.493495	-0.00125449
45	3	Tnfa	0.493052	-0.00146591
45	4	Tnfa	0.493804	-0.000481212
45	5	Tnfa	0.495298	0.00124416
45	6	Tnfa	0.494666	0.000843733
45	7	Tnfa	0.493833	0.000242885
45	8	Tnfa	0.494205	0.00084623
45	9	Tnfa	0.493978	0.000851233
45	10	Tnfa	0.493589	0.000693635
45	11	Tnfa	0.493432	0.00076933
45	12	Tnfa	0.493212	0.000780443
45	13	Tnfa	0.492642	0.000442481
45	14	Tnfa	0.491955	-1.23654e-05
45	15	Tnfa	0.492003	0.000267475
45	16	Tnfa	0.490219	-0.00128523
45	17	Tnfa	0.489619	-0.00165374
45	18	Tnfa	0.48922	-0.00182049
45	19	Tnfa	0.488767	-0.00204138
45	20	Tnfa	0.488333	-0.00224351
45	21	Tnfa	0.488072	-0.00227304
45	22	Tnfa	0.488814	-0.00129884
45	23	Tnfa	0.490791	0.00090936
45	24	Tnfa	0.49172	0.00207046
45	25	Tnfa	0.494032	0.00461429
45	26	Tnfa	0.497825	0.00863864
45	27	Tnfa	0.5079	0.0189454
45	28	Tnfa	0.526543	0.0378201
45	29	Tnfa	0.561069	0.0725785
45	30	Tnfa	0.625353	0.137094
45	31	Tnfa	0.752769	0.264742
45	32	Tnfa	0.986028	0.498233
45	33	Tnfa	1.38963	0.902062
45	34	Tnfa	2.01197	1.52464
45	35	Tnfa	2.78422	2.29712
45	36	Tnfa	3.41877	2.9319
45	37	Tnfa	3.82875	3.34212
45	38	Tnfa	4.18712	3.70071
45	39	Tnfa	4.47981	3.99363
45	40	Tnfa	4.67066	4.18472
46	1	Tnfa	0.487719	-0.00222179
46	2	Tnfa	0.486475	-0.00327951
46	3	Tnfa	0.48857	-0.000998514
46	4	Tnfa	0.489809	0.00042725
46	5	Tnfa	0.489665	0.000468636
46	6	Tnfa	0.490231	0.00122093
46	7	Tnfa	0.490717	0.0018929
46	8	Tnfa	0.489243	0.000605459
46	9	Tnfa	0.488357	-9.44281e-05
46	10	Tnfa	0.488226	-3.97206e-05
46	11	Tnfa	0.488262	0.000182714
46	12	Tnfa	0.487642	-0.000251545
46	13	Tnfa	0.487631	-7.66446e-05
46	14	Tnfa	0.487191	-0.000330004
46	15	Tnfa	0.48739	5.47645e-05
46	16	Tnfa	0.486201	-0.000948153
46	17	Tnfa	0.485694	-0.00126898
46	18	Tnfa	0.485205	-0.00157185
46	19	Tnfa	0.48495	-0.00164103
46	20	Tnfa	0.484519	-0.00188622
46	21	Tnfa	0.484291	-0.00192783
46	22	Tnfa	0.484874	-0.00115823
46	23	Tnfa	0.485983	0.000136138
46	24	Tnfa	0.48842	0.00275978
46	25	Tnfa	0.489919	0.00444458
46	26	Tnfa	0.494973	0.00968501
46	27	Tnfa	0.503846	0.0187432
46	28	Tnfa	0.525774	0.040858
46	29	Tnfa	0.567415	0.0826849
46	30	Tnfa	0.641872	0.157328
46	31	Tnfa	0.783491	0.299133
46	32	Tnfa	1.04422	0.560053
46	33	Tnfa	1.49321	1.00923
46	34	Tnfa	2.16278	1.67898
46	35	Tnfa	2.94862	2.465
46	36	Tnfa	3.54291	3.05948
46	37	Tnfa	3.93365	3.45041
46	38	Tnfa	4.27041	3.78736
46	39	Tnfa	4.53435	4.05148
46	40	Tnfa	4.70981	4.22712
47	1	Tnfa	0.4506	0.00378653
47	2	Tnfa	0.449471	0.0027892
47	3	Tnfa	0.446553	2.73404e-06
47	4	Tnfa	0.445973	-0.000445437
47	5	Tnfa	0.446471	0.000183955
47	6	Tnfa	0.447133	0.000977676
47	7	Tnfa	0.446612	0.000588275
47	8	Tnfa	0.446558	0.000666145
47	9	Tnfa	0.446328	0.000568301
47	10	Tnfa	0.44579	0.000162061
47	11	Tnfa	0.445393	-0.00010366
47	12	Tnfa	0.444725	-0.000639479
47	13	Tnfa	0.444539	-0.000693664
47	14	Tnfa	0.444808	-0.000293452
47	15	Tnfa	0.44562	0.000650503
47	16	Tnfa	0.444693	-0.000144984
47	17	Tnfa	0.444283	-0.000423401
47	18	Tnfa	0.443968	-0.000606212
47	19	Tnfa	0.443767	-0.000675476
47	20	Tnfa	0.443024	-0.00128667
47	21	Tnfa	0.442462	-0.00171746
47	22	Tnfa	0.441982	-0.00206532
47	23	Tnfa	0.443372	-0.000543973
47	24	Tnfa	0.445773	0.00198877
47	25	Tnfa	0.447503	0.00385076
47	26	Tnfa	0.452313	0.00879267
47	27	Tnfa	0.460826	0.017437
47	28	Tnfa	0.477849	0.0345919
47	29	Tnfa	0.511898	0.0687724
47	30	Tnfa	0.574567	0.131573
47	31	Tnfa	0.69602	0.253158
47	32	Tnfa	0.916569	0.473838
47	33	Tnfa	1.29845	0.855854
47	34	Tnfa	1.88764	1.44517
47	35	Tnfa	2.62138	2.17904
47	36	Tnfa	3.22344	2.78123
47	37	Tnfa	3.60104	3.15897
47	38	Tnfa	3.92638	3.48444
47	39	Tnfa	4.18506	3.74325
47	40	Tnfa	4.35772	3.91605
48	1	Tnfa	0.469917	0.00591477
48	2	Tnfa	0.467066	0.00327497
48	3	Tnfa	0.465995	0.00241502
48	4	Tnfa	0.464439	0.00107033
48	5	Tnfa	0.463105	-5.2443e-05
48	6	Tnfa	0.463267	0.000321394
48	7	Tnfa	0.462562	-0.000172374
48	8	Tnfa	0.46227	-0.000253112
48	9	Tnfa	0.462288	-2.34884e-05
48	10	Tnfa	0.461796	-0.000304826
48	11	Tnfa	0.461586	-0.000303071
48	12	Tnfa	0.461255	-0.000422522
48	13	Tnfa	0.460913	-0.000553953
48	14	Tnfa	0.460968	-0.000287285
48	15	Tnfa	0.459837	-0.0012066
48	16	Tnfa	0.459492	-0.00134045
48	17	Tnfa	0.459767	-0.000854254
48	18	Tnfa	0.45902	-0.00138945
48	19	Tnfa	0.458946	-0.00125215
48	20	Tnfa	0.458574	-0.00141374
48	21	Tnfa	0.459434	-0.000342204
48	22	Tnfa	0.459673	0.000108821
48	23	Tnfa	0.460643	0.00129
48	24	Tnfa	0.464108	0.00496635
48	25	Tnfa	0.468758	0.0098272
48	26	Tnfa	0.478699	0.0199799
48	27	Tnfa	0.497905	0.0393975
48	28	Tnfa	0.535741	0.0774443
48	29	Tnfa	0.608801	0.150716
48	30	Tnfa	0.74333	0.285456
48	31	Tnfa	0.990785	0.533123
48	32	Tnfa	1.41064	0.953185
48	33	Tnfa	2.0423	1.58506
48	34	Tnfa	2.77979	2.32276
48	35	Tnfa	3.34852	2.8917
48	36	Tnfa	3.70393	3.24732
48	37	Tnfa	4.00653	3.55014
48	38	Tnfa	4.25607	3.79988
48	39	Tnfa	4.44006	3.98408
48	40	Tnfa	4.5593	4.10354
49	1	Vegfr	0.503896	0.00454752
49	2	Vegfr	0.503115	0.00405868
49	3	Vegfr	0.49989	0.00112723
49	4	Vegfr	0.498158	-0.00031133
49	5	Vegfr	0.497926	-0.000250772
49	6	Vegfr	0.497901	1.74778e-05
49	7	Vegfr	0.498199	0.000608427
49	8	Vegfr	0.497683	0.000384939
49	9	Vegfr	0.497082	7.77361e-05
49	10	Vegfr	0.49664	-7.13656e-05
49	11	Vegfr	0.496383	-3.58717e-05
49	12	Vegfr	0.495602	-0.000523409
49	13	Vegfr	0.494811	-0.00102132
49	14	Vegfr	0.494639	-0.000900678
49	15	Vegfr	0.494755	-0.000491075
49	16	Vegfr	0.494903	-5.04782e-05
49	17	Vegfr	0.493954	-0.000705921
49	18	Vegfr	0.493305	-0.00106215
49	19	Vegfr	0.494702	0.000627761
49	20	Vegfr	0.496362	0.0025808
49	21	Vegfr	0.499954	0.00646624
49	22	Vegfr	0.508035	0.0148405
49	23	Vegfr	0.521399	0.0284968
49	24	Vegfr	0.549865	0.0572561
49	25	Vegfr	0.606655	0.114339
49	26	Vegfr	0.712104	0.220081
49	27	Vegfr	0.906479	0.414749
49	28	Vegfr	1.24087	0.74943
49	29	Vegfr	1.68106	1.18992
49	30	Vegfr	2.06519	1.57434
49	31	Vegfr	2.37724	1.88668
49	32	Vegfr	2.67308	2.18281
49	33	Vegfr	2.94474	2.45477
49	34	Vegfr	3.1754	2.68572
49	35	Vegfr	3.37271	2.88332
49	36	Vegfr	3.53244	3.04334
[truncated: 1,884 more rows]

## Sheet: Multicomponent Data
Block Type	96-Well Block (0.2mL)
Calibration Background is expired	No
Calibration Background performed on	11-24-2020
Calibration Normalization FAM-ROX is expired	No
Calibration Normalization FAM-ROX performed on	11-24-2020
Calibration Normalization VIC-ROX is expired	No
Calibration Normalization VIC-ROX performed on	11-24-2020
Calibration Pure Dye CY3 is expired	Yes
Calibration Pure Dye CY3 performed on	03-26-2020
Calibration Pure Dye CY5 is expired	Yes
Calibration Pure Dye CY5 performed on	03-26-2020
Calibration Pure Dye FAM is expired	No
Calibration Pure Dye FAM performed on	11-24-2020
Calibration Pure Dye NED is expired	No
Calibration Pure Dye NED performed on	09-15-2020
Calibration Pure Dye ROX is expired	No
Calibration Pure Dye ROX performed on	11-24-2020
Calibration Pure Dye SYBR is expired	No
Calibration Pure Dye SYBR performed on	11-24-2020
Calibration Pure Dye TAMRA is expired	No
Calibration Pure Dye TAMRA performed on	11-24-2020
Calibration Pure Dye VIC is expired	No
Calibration Pure Dye VIC performed on	11-24-2020
Calibration ROI is expired	No
Calibration ROI performed on	11-24-2020
Calibration Uniformity is expired	No
Calibration Uniformity performed on	11-24-2020
Chemistry	SYBR_GREEN
Date Created	2021-06-07 17:22:38 PM EDT
Experiment Barcode
Experiment Comment
Experiment File Name	D:\Users\abi2\Desktop\2021-06-07 adipoqcre and adipoqcreprdm16 7 days sham and CNV choro Tnfa and Vegfr n1-3.eds
Experiment Name	2021-06-07 adipoqcre and adipoqcreprdm16 7 days sham and CNV choro Tnfa and Vegfr n1-3
Experiment Run End Time	2021-06-07 20:11:25 PM EDT
Experiment Type	Comparative Cт (ΔΔCт)
Instrument Name	278870006
Instrument Serial Number	278870006
Instrument Type	QuantStudio(TM) 7 Flex System
Passive Reference	ROX
Quantification Cycle Method	Ct
Signal Smoothing On	true
Stage/ Cycle where Analysis is performed	Stage 2, Step 2
User Name
Well	Well Position	Cycle	ROX	SYBR
1	A1	1	1.50879e+06	846510
2	A2	1	1.44414e+06	683273
3	A3	1	1.30605e+06	612682
4	A4	1	1310459	654782
5	A5	1	1.27241e+06	580420
6	A6	1	1.25884e+06	592472
7	A7	1	1.22394e+06	521524
8	A8	1	1.21964e+06	661581
9	A9	1	1.12227e+06	512812
10	A10	1	1.09884e+06	497464
11	A11	1	1.05448e+06	496080
12	A12	1	1.6416e+06	1.07312e+06
13	B1	1	1508026	771964
14	B2	1	1.43456e+06	713229
15	B3	1	1.39242e+06	637400
16	B4	1	1.38656e+06	662760
17	B5	1	1.30807e+06	589094
18	B6	1	1.28032e+06	555966
19	B7	1	1.27921e+06	573632
20	B8	1	1.22893e+06	550490
21	B9	1	1.20939e+06	553019
22	B10	1	1.11496e+06	486874
23	B11	1	1.49296e+06	731087
24	B12	1	2459550	1.38236e+06
25	C1	1	1.44611e+06	805836
26	C2	1	1.55439e+06	772360
27	C3	1	1.45042e+06	694890
28	C4	1	1.51061e+06	701221
29	C5	1	1.47308e+06	693513
30	C6	1	1.32071e+06	603848
31	C7	1	1.35411e+06	610644
32	C8	1	1.31085e+06	600068
33	C9	1	1.16051e+06	522375
34	C10	1	1.3262e+06	651580
35	C11	1	1620245	889742
36	C12	1	1.60549e+06	793741
37	D1	1	1.03176e+06	484794
38	D2	1	1.34719e+06	780544
39	D3	1	1.49012e+06	702169
40	D4	1	1547946	751036
41	D5	1	1.52239e+06	674712
42	D6	1	1.39196e+06	666321
43	D7	1	1.3165e+06	598067
44	D8	1	1.30048e+06	592104
45	D9	1	1.39933e+06	694571
46	D10	1	1.4657e+06	714851
47	D11	1	1275452	574719
48	D12	1	1.03746e+06	487519
49	E1	1	1.19988e+06	604616
50	E2	1	1.38997e+06	694995
51	E3	1	1.32717e+06	693969
52	E4	1	1.44846e+06	756734
53	E5	1	1.40694e+06	699593
54	E6	1	1.43532e+06	749459
55	E7	1	1.55344e+06	794000
56	E8	1	1.81182e+06	913033
57	E9	1	1.54065e+06	778479
58	E10	1	1.45284e+06	762091
59	E11	1	1.29849e+06	705990
60	E12	1	904726	417991
61	F1	1	1.42938e+06	813615
62	F2	1	1.5156e+06	820435
63	F3	1	1.35353e+06	678730
64	F4	1	1.28187e+06	675274
65	F5	1	1.31632e+06	669680
66	F6	1	1.39565e+06	722968
67	F7	1	1.3908e+06	765731
68	F8	1	1.62038e+06	802930
69	F9	1	1.45878e+06	756819
70	F10	1	1.37906e+06	730130
71	F11	1	1.45773e+06	988100
72	F12	1	1.40117e+06	861684
73	G1	1	1.84362e+06	892226
74	G2	1	1.35081e+06	578410
75	G3	1	1.21496e+06	582688
76	G4	1
77	G5	1
78	G6	1
79	G7	1
80	G8	1
81	G9	1
82	G10	1
83	G11	1
84	G12	1
85	H1	1
86	H2	1
87	H3	1
88	H4	1
89	H5	1
90	H6	1
91	H7	1
92	H8	1
93	H9	1
94	H10	1
95	H11	1
96	H12	1
1	A1	2	1.52054e+06	849042
2	A2	2	1.45481e+06	685789
3	A3	2	1.31389e+06	615935
4	A4	2	1.31654e+06	658810
5	A5	2	1.27963e+06	582361
6	A6	2	1.26522e+06	596388
7	A7	2	1.2288e+06	523563
8	A8	2	1.22755e+06	666067
9	A9	2	1.12974e+06	517154
10	A10	2	1.10723e+06	503167
11	A11	2	1.06798e+06	499974
12	A12	2	1.65203e+06	1.0869e+06
13	B1	2	1.51938e+06	775081
14	B2	2	1.44214e+06	714685
15	B3	2	1398586	640560
16	B4	2	1.39165e+06	667008
17	B5	2	1.31484e+06	590924
18	B6	2	1.28657e+06	557763
19	B7	2	1.28574e+06	573635
20	B8	2	1.23277e+06	551616
21	B9	2	1.21703e+06	553524
22	B10	2	1.12334e+06	490531
23	B11	2	1.5053e+06	736675
24	B12	2	2.48191e+06	1.38931e+06
25	C1	2	1.4537e+06	809642
26	C2	2	1.56072e+06	774823
27	C3	2	1.4561e+06	696099
28	C4	2	1.51307e+06	703806
29	C5	2	1.48124e+06	697371
30	C6	2	1.32589e+06	606068
31	C7	2	1356014	611976
32	C8	2	1.31471e+06	601881
33	C9	2	1.16696e+06	523901
34	C10	2	1.33337e+06	652965
35	C11	2	1.62821e+06	892225
36	C12	2	1.61515e+06	797959
37	D1	2	1.03669e+06	486420
38	D2	2	1.35182e+06	778474
39	D3	2	1.49461e+06	703393
40	D4	2	1.55433e+06	752796
41	D5	2	1.52784e+06	678235
42	D6	2	1.39241e+06	668049
43	D7	2	1.32047e+06	599056
44	D8	2	1.30359e+06	593390
45	D9	2	1.40861e+06	695141
46	D10	2	1.47081e+06	715510
47	D11	2	1281508	576001
48	D12	2	1.04528e+06	488214
49	E1	2	1205730	606620
50	E2	2	1.3954e+06	696405
51	E3	2	1.33339e+06	695635
52	E4	2	1.45664e+06	761619
53	E5	2	1.41267e+06	702400
54	E6	2	1.43879e+06	753124
55	E7	2	1.55935e+06	796453
56	E8	2	1.81766e+06	915205
57	E9	2	1.54995e+06	782524
58	E10	2	1.46175e+06	763359
59	E11	2	1.30182e+06	707887
60	E12	2	909913	419306
61	F1	2	1.43813e+06	817615
62	F2	2	1.52221e+06	822498
63	F3	2	1.35923e+06	680511
64	F4	2	1.28843e+06	678107
65	F5	2	1.31957e+06	671650
66	F6	2	1.41357e+06	731884
67	F7	2	1.39851e+06	776090
68	F8	2	1.63049e+06	807223
69	F9	2	1.47052e+06	763230
70	F10	2	1.38969e+06	735782
71	F11	2	1.46665e+06	991897
72	F12	2	1407126	864121
73	G1	2	1.85679e+06	894892
74	G2	2	1.36208e+06	580920
75	G3	2	1.22448e+06	587481
76	G4	2
77	G5	2
78	G6	2
79	G7	2
80	G8	2
81	G9	2
82	G10	2
83	G11	2
84	G12	2
85	H1	2
86	H2	2
87	H3	2
88	H4	2
89	H5	2
90	H6	2
91	H7	2
92	H8	2
93	H9	2
94	H10	2
95	H11	2
96	H12	2
1	A1	3	1.5427e+06	856122
2	A2	3	1.47416e+06	692096
3	A3	3	1.32941e+06	620776
4	A4	3	1.32837e+06	665389
5	A5	3	1.29091e+06	585976
6	A6	3	1.27625e+06	601690
7	A7	3	1.24011e+06	527438
8	A8	3	1.24225e+06	672789
9	A9	3	1.14382e+06	523711
10	A10	3	1.12377e+06	510858
11	A11	3	1.08532e+06	503505
12	A12	3	1.67496e+06	1.10994e+06
13	B1	3	1.54046e+06	780924
14	B2	3	1.45712e+06	717531
15	B3	3	1.40981e+06	646336
16	B4	3	1.40316e+06	671266
17	B5	3	1.32578e+06	595866
18	B6	3	1.29576e+06	559367
19	B7	3	1.29815e+06	573889
20	B8	3	1.23949e+06	552692
21	B9	3	1.22982e+06	559396
22	B10	3	1.13752e+06	494598
23	B11	3	1.52785e+06	744781
24	B12	3	2.5268e+06	1403439
25	C1	3	1.46795e+06	817125
26	C2	3	1.57344e+06	779767
27	C3	3	1.47931e+06	704561
28	C4	3	1.52367e+06	705352
29	C5	3	1.49308e+06	703355
30	C6	3	1.33446e+06	607842
31	C7	3	1.36145e+06	613702
32	C8	3	1.32023e+06	604452
33	C9	3	1.17691e+06	525911
34	C10	3	1.34449e+06	656586
35	C11	3	1.64807e+06	896189
36	C12	3	1.63563e+06	805333
37	D1	3	1.04417e+06	488465
38	D2	3	1.36248e+06	776586
39	D3	3	1.504e+06	707061
40	D4	3	1.56366e+06	754124
41	D5	3	1.538e+06	682430
42	D6	3	1.39773e+06	669701
43	D7	3	1.32769e+06	599595
44	D8	3	1.30884e+06	594317
45	D9	3	1.42336e+06	701788
46	D10	3	1.47985e+06	723011
47	D11	3	1293635	577677
48	D12	3	1057229	492663
49	E1	3	1.21565e+06	607689
50	E2	3	1.40706e+06	698889
51	E3	3	1.34427e+06	698162
52	E4	3	1.46969e+06	771701
53	E5	3	1.42242e+06	706930
54	E6	3	1.44664e+06	760478
55	E7	3	1.5678e+06	800909
56	E8	3	1.82553e+06	920593
57	E9	3	1565523	788971
58	E10	3	1.47744e+06	768230
59	E11	3	1.31009e+06	709011
60	E12	3	918485	420756
61	F1	3	1.45327e+06	822430
62	F2	3	1533562	826648
63	F3	3	1370744	685998
64	F4	3	1.30319e+06	683625
65	F5	3	1.32597e+06	673780
66	F6	3	1.43247e+06	739497
67	F7	3	1413078	783085
68	F8	3	1.64454e+06	815063
69	F9	3	1.4887e+06	775246
70	F10	3	1.41065e+06	746030
71	F11	3	1.48338e+06	997621
72	F12	3	1.41706e+06	865960
73	G1	3	1.88837e+06	902188
74	G2	3	1.38242e+06	585294
75	G3	3	1.24275e+06	593720
76	G4	3
77	G5	3
78	G6	3
79	G7	3
80	G8	3
81	G9	3
82	G10	3
83	G11	3
84	G12	3
85	H1	3
86	H2	3
87	H3	3
88	H4	3
89	H5	3
90	H6	3
91	H7	3
92	H8	3
93	H9	3
94	H10	3
95	H11	3
96	H12	3
1	A1	4	1.55775e+06	865811
2	A2	4	1.48923e+06	696829
3	A3	4	1340064	625738
4	A4	4	1.33818e+06	669058
5	A5	4	1.29876e+06	590161
6	A6	4	1.28448e+06	605894
7	A7	4	1.24797e+06	531606
8	A8	4	1251447	679226
9	A9	4	1.15391e+06	528576
10	A10	4	1135421	515710
11	A11	4	1.09629e+06	505531
12	A12	4	1.69199e+06	1.12547e+06
13	B1	4	1.5557e+06	787629
14	B2	4	1.46861e+06	719665
15	B3	4	1.41905e+06	650483
16	B4	4	1.41183e+06	677616
17	B5	4	1.33427e+06	599373
18	B6	4	1.30177e+06	563072
19	B7	4	1.30694e+06	574911
20	B8	4	1.24461e+06	555116
21	B9	4	1.23814e+06	563854
22	B10	4	1.14437e+06	498131
23	B11	4	1.54363e+06	749808
24	B12	4	2.55912e+06	1.41639e+06
25	C1	4	1.47924e+06	823820
26	C2	4	1584236	781421
27	C3	4	1.4894e+06	708738
28	C4	4	1.5298e+06	707883
29	C5	4	1500077	707419
30	C6	4	1.33892e+06	611990
31	C7	4	1.36432e+06	614543
32	C8	4	1.32519e+06	605668
33	C9	4	1.18108e+06	527603
34	C10	4	1.3517e+06	660070
35	C11	4	1659577	902521
36	C12	4	1.65055e+06	811922
37	D1	4	1050274	491395
38	D2	4	1.3707e+06	776010
39	D3	4	1.50816e+06	708506
40	D4	4	1.56977e+06	756230
41	D5	4	1.54565e+06	684128
42	D6	4	1.40138e+06	671042
43	D7	4	1.33326e+06	600863
44	D8	4	1.31379e+06	595226
45	D9	4	1431362	706813
46	D10	4	1.48526e+06	727492
47	D11	4	1.30024e+06	579873
48	D12	4	1.06568e+06	494941
49	E1	4	1.223e+06	609248
50	E2	4	1.41585e+06	702007
51	E3	4	1.35117e+06	700049
52	E4	4	1.47766e+06	779244
53	E5	4	1430529	710996
54	E6	4	1.45637e+06	765144
55	E7	4	1573936	804099
56	E8	4	1.83249e+06	924207
57	E9	4	1577407	795283
58	E10	4	1.48616e+06	774190
59	E11	4	1.31449e+06	711006
60	E12	4	925142	423284
61	F1	4	1.46343e+06	826722
62	F2	4	1.54128e+06	831331
63	F3	4	1.37787e+06	689646
64	F4	4	1.31354e+06	688769
65	F5	4	1.3332e+06	679549
66	F6	4	1.44389e+06	744772
67	F7	4	1.42653e+06	790313
68	F8	4	1.65588e+06	821569
69	F9	4	1.50156e+06	786707
70	F10	4	1.42386e+06	756397
71	F11	4	1.493e+06	1.00535e+06
72	F12	4	1.42366e+06	869435
73	G1	4	1.91145e+06	907593
74	G2	4	1.39451e+06	590423
75	G3	4	1.257e+06	598412
76	G4	4
77	G5	4
78	G6	4
79	G7	4
80	G8	4
81	G9	4
82	G10	4
83	G11	4
84	G12	4
85	H1	4
86	H2	4
87	H3	4
88	H4	4
89	H5	4
90	H6	4
91	H7	4
92	H8	4
93	H9	4
94	H10	4
95	H11	4
96	H12	4
1	A1	5	1.56963e+06	872481
2	A2	5	1.49928e+06	700856
3	A3	5	1.34948e+06	629856
4	A4	5	1.34521e+06	673167
5	A5	5	1.30654e+06	593921
6	A6	5	1.28959e+06	609059
7	A7	5	1.25419e+06	534345
8	A8	5	1259508	683454
9	A9	5	1.16173e+06	531698
10	A10	5	1.14431e+06	519752
11	A11	5	1.10394e+06	509020
12	A12	5	1.7038e+06	1.13985e+06
13	B1	5	1566377	792093
14	B2	5	1.47775e+06	720522
15	B3	5	1.42671e+06	654418
16	B4	5	1.4169e+06	681758
17	B5	5	1.34056e+06	603521
18	B6	5	1.30805e+06	564981
19	B7	5	1.31177e+06	576278
20	B8	5	1.25051e+06	556556
21	B9	5	1.2457e+06	568750
22	B10	5	1.15155e+06	500381
23	B11	5	1.55458e+06	754778
24	B12	5	2.58127e+06	1.42824e+06
25	C1	5	1.4888e+06	828448
26	C2	5	1.59184e+06	783413
27	C3	5	1.49629e+06	709943
28	C4	5	1.53324e+06	710949
29	C5	5	1.50463e+06	708737
30	C6	5	1.34424e+06	615263
31	C7	5	1.36656e+06	615186
32	C8	5	1.32881e+06	609585
33	C9	5	1.18677e+06	531360
34	C10	5	1.3594e+06	661669
35	C11	5	1.67459e+06	910505
36	C12	5	1.66199e+06	817185
37	D1	5	1055845	493188
38	D2	5	1.37631e+06	775692
39	D3	5	1.51201e+06	709830
40	D4	5	1574356	758293
41	D5	5	1.55067e+06	687676
42	D6	5	1403290	672710
43	D7	5	1339345	603896
44	D8	5	1.318e+06	599339
45	D9	5	1437347	711915
46	D10	5	1.49283e+06	730986
47	D11	5	1.3054e+06	582823
48	D12	5	1073174	496992
49	E1	5	1.22864e+06	611771
50	E2	5	1420342	704104
51	E3	5	1.3571e+06	704020
52	E4	5	1.48657e+06	786400
53	E5	5	1.4379e+06	714180
54	E6	5	1.4619e+06	767877
55	E7	5	1.58238e+06	810926
56	E8	5	1.83936e+06	929234
57	E9	5	1.58741e+06	800689
58	E10	5	1.49521e+06	778276
59	E11	5	1.32002e+06	713259
60	E12	5	930431	425441
61	F1	5	1.47121e+06	830358
62	F2	5	1548248	835032
63	F3	5	1.3854e+06	692863
64	F4	5	1.32217e+06	692479
65	F5	5	1.33989e+06	682690
66	F6	5	1.45351e+06	749991
67	F7	5	1.43641e+06	797020
68	F8	5	1.66531e+06	826613
69	F9	5	1.51098e+06	791579
70	F10	5	1.43491e+06	762553
71	F11	5	1.50704e+06	1.01411e+06
72	F12	5	1.43156e+06	870788
73	G1	5	1.92943e+06	915352
74	G2	5	1405616	595035
75	G3	5	1.26808e+06	604274
76	G4	5
77	G5	5
78	G6	5
79	G7	5
80	G8	5
81	G9	5
82	G10	5
83	G11	5
84	G12	5
85	H1	5
86	H2	5
87	H3	5
88	H4	5
89	H5	5
90	H6	5
91	H7	5
92	H8	5
93	H9	5
94	H10	5
95	H11	5
96	H12	5
1	A1	6	1.5796e+06	875831
2	A2	6	1.50605e+06	703956
3	A3	6	1.35686e+06	632232
4	A4	6	1.34994e+06	675756
5	A5	6	1.31124e+06	596518
6	A6	6	1295531	612328
7	A7	6	1.2599e+06	536139
8	A8	6	1.26415e+06	685974
9	A9	6	1.16776e+06	535516
10	A10	6	1.15049e+06	522648
11	A11	6	1.11053e+06	511822
12	A12	6	1711352	1.14744e+06
13	B1	6	1.57501e+06	796728
14	B2	6	1.48401e+06	722069
15	B3	6	1.43016e+06	657216
16	B4	6	1.4211e+06	684814
17	B5	6	1345110	605283
18	B6	6	1.31175e+06	568129
19	B7	6	1.31579e+06	578580
20	B8	6	1.25236e+06	557753
21	B9	6	1.25254e+06	571368
22	B10	6	1.15534e+06	503879
23	B11	6	1562563	759002
24	B12	6	2599495	1.43679e+06
25	C1	6	1.49442e+06	831478
26	C2	6	1.59507e+06	783808
27	C3	6	1.5008e+06	711707
28	C4	6	1.53576e+06	713126
29	C5	6	1.5067e+06	709659
30	C6	6	1.34655e+06	616628
31	C7	6	1.3684e+06	617936
32	C8	6	1.33253e+06	610785
33	C9	6	1.19166e+06	534359
34	C10	6	1.36417e+06	662814
35	C11	6	1.70578e+06	923282
36	C12	6	1.67074e+06	821443
37	D1	6	1.06014e+06	494498
38	D2	6	1.3809e+06	774993
39	D3	6	1.51459e+06	711737
40	D4	6	1.57545e+06	758682
41	D5	6	1.5531e+06	688709
42	D6	6	1.40565e+06	673303
43	D7	6	1.34508e+06	607188
44	D8	6	1.31982e+06	600822
45	D9	6	1444408	714499
46	D10	6	1497495	734118
47	D11	6	1.30983e+06	585668
48	D12	6	1.07797e+06	499388
49	E1	6	1.23376e+06	614292
50	E2	6	1.42322e+06	705936
51	E3	6	1.36072e+06	707451
52	E4	6	1.49462e+06	789253
53	E5	6	1.44193e+06	716757
54	E6	6	1.46535e+06	772037
55	E7	6	1.5877e+06	816193
56	E8	6	1.84474e+06	933894
57	E9	6	1.59444e+06	805616
58	E10	6	1.50372e+06	781046
59	E11	6	1.32521e+06	713926
60	E12	6	933452	426817
61	F1	6	1.47715e+06	834113
62	F2	6	1.55387e+06	837707
63	F3	6	1.38996e+06	696161
64	F4	6	1.32765e+06	695128
65	F5	6	1.34519e+06	685566
66	F6	6	1.4607e+06	753674
67	F7	6	1444990	800607
68	F8	6	1.67182e+06	831954
69	F9	6	1520273	796398
70	F10	6	1.44324e+06	766626
71	F11	6	1.53424e+06	1.02479e+06
72	F12	6	1.43489e+06	872224
73	G1	6	1.94267e+06	919683
74	G2	6	1.41506e+06	597841
75	G3	6	1.27755e+06	609913
76	G4	6
77	G5	6
78	G6	6
79	G7	6
80	G8	6
81	G9	6
82	G10	6
83	G11	6
84	G12	6
85	H1	6
86	H2	6
87	H3	6
88	H4	6
89	H5	6
90	H6	6
91	H7	6
92	H8	6
93	H9	6
94	H10	6
95	H11	6
96	H12	6
1	A1	7	1.58778e+06	879318
2	A2	7	1.51163e+06	706086
3	A3	7	1.36152e+06	634898
4	A4	7	1.3553e+06	677795
5	A5	7	1.3166e+06	598385
6	A6	7	1299855	615984
7	A7	7	1.26317e+06	538177
8	A8	7	1.26952e+06	689853
9	A9	7	1.17254e+06	539350
10	A10	7	1.15708e+06	526009
11	A11	7	1.11604e+06	514432
12	A12	7	1.71803e+06	1.15489e+06
13	B1	7	1.58194e+06	800826
14	B2	7	1.48986e+06	724660
15	B3	7	1.43376e+06	659188
16	B4	7	1.42508e+06	687505
17	B5	7	1.34834e+06	607854
18	B6	7	1.3141e+06	569823
19	B7	7	1.31859e+06	580520
20	B8	7	1.2552e+06	558933
21	B9	7	1.25572e+06	574316
22	B10	7	1.16068e+06	506633
23	B11	7	1.5705e+06	760319
24	B12	7	2.61495e+06	1.44338e+06
25	C1	7	1.49992e+06	834222
26	C2	7	1.60036e+06	784763
27	C3	7	1504639	712776
28	C4	7	1.53832e+06	714449
29	C5	7	1.50846e+06	712241
30	C6	7	1.34954e+06	619053
31	C7	7	1369751	618339
32	C8	7	1.3361e+06	612326
33	C9	7	1.19489e+06	536777
34	C10	7	1.36881e+06	665149
35	C11	7	1716002	927796
36	C12	7	1.67737e+06	823710
37	D1	7	1.06394e+06	496197
38	D2	7	1.38461e+06	774515
39	D3	7	1.51723e+06	712659
40	D4	7	1.57646e+06	759637
41	D5	7	1.55466e+06	689601
42	D6	7	1.40622e+06	675229
43	D7	7	1.34817e+06	607976
44	D8	7	1.32092e+06	600352
45	D9	7	1.45202e+06	717057
46	D10	7	1.50345e+06	737766
47	D11	7	1.31437e+06	587013
48	D12	7	1.08213e+06	500553
49	E1	7	1.23782e+06	616680
50	E2	7	1.42549e+06	707337
51	E3	7	1364629	710662
52	E4	7	1.49889e+06	792953
53	E5	7	1.4452e+06	716770
54	E6	7	1.47117e+06	776183
55	E7	7	1.5941e+06	818349
56	E8	7	1.85107e+06	935581
57	E9	7	1.60289e+06	811204
58	E10	7	1.5101e+06	784261
59	E11	7	1.32854e+06	716264
60	E12	7	936353	429321
61	F1	7	1.48261e+06	836452
62	F2	7	1.55831e+06	839563
63	F3	7	1.39534e+06	698556
64	F4	7	1.3318e+06	698614
65	F5	7	1.34994e+06	688066
66	F6	7	1.46765e+06	755999
67	F7	7	1.45168e+06	806785
68	F8	7	1676950	833214
69	F9	7	1.52924e+06	803739
70	F10	7	1452010	772193
71	F11	7	1.54365e+06	1.02846e+06
72	F12	7	1.43782e+06	872796
73	G1	7	1953164	924391
74	G2	7	1422497	600278
75	G3	7	1.28569e+06	613012
76	G4	7
77	G5	7
78	G6	7
79	G7	7
80	G8	7
81	G9	7
82	G10	7
83	G11	7
84	G12	7
85	H1	7
86	H2	7
87	H3	7
88	H4	7
89	H5	7
90	H6	7
91	H7	7
92	H8	7
93	H9	7
94	H10	7
95	H11	7
96	H12	7
1	A1	8	1.5952e+06	884606
2	A2	8	1.51689e+06	707008
3	A3	8	1.36611e+06	637584
4	A4	8	1.36005e+06	681123
5	A5	8	1.31994e+06	601399
6	A6	8	1.30223e+06	618280
7	A7	8	1.26648e+06	538421
8	A8	8	1.27428e+06	693900
9	A9	8	1.17704e+06	542296
10	A10	8	1.16111e+06	527291
11	A11	8	1118510	515019
12	A12	8	1.72641e+06	1.16461e+06
13	B1	8	1.58828e+06	801947
14	B2	8	1.49522e+06	725893
15	B3	8	1.4372e+06	661397
16	B4	8	1.42623e+06	689234
17	B5	8	1.35075e+06	610283
18	B6	8	1.31719e+06	571774
19	B7	8	1.32095e+06	581272
20	B8	8	1.25749e+06	560556
21	B9	8	1259267	577083
22	B10	8	1.16527e+06	507232
23	B11	8	1.57766e+06	764090
24	B12	8	2627516	1.44752e+06
25	C1	8	1505315	836331
26	C2	8	1.60262e+06	785744
27	C3	8	1.50712e+06	712264
28	C4	8	1.53896e+06	715367
29	C5	8	1.50823e+06	714295
30	C6	8	1.35304e+06	619778
31	C7	8	1.37196e+06	616664
32	C8	8	1.33849e+06	613255
33	C9	8	1.19841e+06	538427
34	C10	8	1.37184e+06	666692
35	C11	8	1.72187e+06	929778
36	C12	8	1.68445e+06	826346
37	D1	8	1.06568e+06	496399
38	D2	8	1.38671e+06	773992
39	D3	8	1.5182e+06	713818
40	D4	8	1.57577e+06	760218
41	D5	8	1557071	689718
42	D6	8	1.40586e+06	675520
43	D7	8	1.3491e+06	609602
44	D8	8	1.32433e+06	600251
45	D9	8	1457843	720473
46	D10	8	1.50779e+06	737677
47	D11	8	1.31848e+06	588777
48	D12	8	1.08584e+06	501954
49	E1	8	1.24112e+06	617682
50	E2	8	1.42774e+06	708965
51	E3	8	1.367e+06	712416
52	E4	8	1.50242e+06	795259
53	E5	8	1.44932e+06	716010
54	E6	8	1475267	778658
55	E7	8	1.59745e+06	819019
56	E8	8	1.85598e+06	937368
57	E9	8	1.61061e+06	812902
58	E10	8	1515445	787494
59	E11	8	1.33154e+06	718639
60	E12	8	938656	429821
61	F1	8	1.48667e+06	837152
62	F2	8	1.56149e+06	840831
63	F3	8	1.39689e+06	700072
64	F4	8	1336172	700387
65	F5	8	1.35233e+06	689012
66	F6	8	1475807	760398
67	F7	8	1.45738e+06	810035
68	F8	8	1.68185e+06	834718
69	F9	8	1.53643e+06	808564
70	F10	8	1.45932e+06	774108
71	F11	8	1.54853e+06	1.02855e+06
72	F12	8	1.44008e+06	874808
73	G1	8	1.96321e+06	928230
74	G2	8	1.42765e+06	603389
75	G3	8	1.29057e+06	615092
76	G4	8
77	G5	8
78	G6	8
79	G7	8
80	G8	8
81	G9	8
82	G10	8
83	G11	8
84	G12	8
85	H1	8
86	H2	8
87	H3	8
88	H4	8
89	H5	8
90	H6	8
91	H7	8
92	H8	8
93	H9	8
94	H10	8
95	H11	8
96	H12	8
1	A1	9	1.59991e+06	886867
2	A2	9	1518755	708336
3	A3	9	1.36878e+06	638108
4	A4	9	1.36196e+06	682402
5	A5	9	1.32073e+06	602223
6	A6	9	1.30302e+06	618353
7	A7	9	1.26708e+06	537554
8	A8	9	1.27612e+06	695095
9	A9	9	1.179e+06	544745
10	A10	9	1.16284e+06	529597
11	A11	9	1.11904e+06	514504
12	A12	9	1.72966e+06	1.17033e+06
13	B1	9	1.59248e+06	804224
14	B2	9	1.49668e+06	727041
15	B3	9	1.4365e+06	662145
16	B4	9	1.42499e+06	689462
17	B5	9	1.35192e+06	610682
18	B6	9	1.31833e+06	572875
19	B7	9	1.3214e+06	580860
20	B8	9	1.25636e+06	560023
21	B9	9	1261360	577812
22	B10	9	1.16711e+06	508596
23	B11	9	1580334	765002
24	B12	9	2635436	1.45074e+06
25	C1	9	1.50888e+06	838251
26	C2	9	1.6021e+06	786126
27	C3	9	1.50644e+06	711509
28	C4	9	1.53944e+06	714852
29	C5	9	1.5068e+06	711827
30	C6	9	1.35204e+06	621526
31	C7	9	1.37098e+06	615880
32	C8	9	1.33864e+06	612197
33	C9	9	1.20023e+06	538145
34	C10	9	1373057	666006
35	C11	9	1.72734e+06	929884
36	C12	9	1.68931e+06	828098
37	D1	9	1066432	496652
38	D2	9	1.38546e+06	771824
39	D3	9	1.51702e+06	713738
40	D4	9	1.57224e+06	759597
41	D5	9	1.55665e+06	689590
42	D6	9	1.40349e+06	673509
43	D7	9	1.34985e+06	610734
44	D8	9	1.32548e+06	601115
45	D9	9	1.4607e+06	721551
46	D10	9	1.50777e+06	736331
47	D11	9	1.31907e+06	588739
48	D12	9	1.0873e+06	502645
49	E1	9	1.24241e+06	617580
50	E2	9	1426624	708706
51	E3	9	1.36656e+06	713180
52	E4	9	1.50338e+06	797128
53	E5	9	1.44826e+06	715891
54	E6	9	1.47554e+06	779140
55	E7	9	1.59798e+06	820174
56	E8	9	1.8555e+06	936324
57	E9	9	1615016	815128
58	E10	9	1.51912e+06	787948
59	E11	9	1.33237e+06	717445
60	E12	9	940249	430338
61	F1	9	1.48825e+06	838345
62	F2	9	1.56205e+06	840758
63	F3	9	1.39659e+06	700395
64	F4	9	1.33696e+06	700531
65	F5	9	1.35269e+06	688600
66	F6	9	1.47983e+06	761314
67	F7	9	1.46169e+06	812908
68	F8	9	1.68425e+06	836879
69	F9	9	1.54163e+06	812645
70	F10	9	1.46485e+06	776105
71	F11	9	1.5526e+06	1.02762e+06
72	F12	9	1.44206e+06	874330
73	G1	9	1.96852e+06	929832
74	G2	9	1.43144e+06	603357
75	G3	9	1.29353e+06	617479
76	G4	9
77	G5	9
78	G6	9
79	G7	9
80	G8	9
81	G9	9
82	G10	9
83	G11	9
84	G12	9
85	H1	9
86	H2	9
87	H3	9
88	H4	9
89	H5	9
90	H6	9
91	H7	9
92	H8	9
93	H9	9
94	H10	9
95	H11	9
96	H12	9
1	A1	10	1.60036e+06	887826
2	A2	10	1.51787e+06	707997
3	A3	10	1.36799e+06	638421
4	A4	10	1360405	682076
5	A5	10	1.31986e+06	602747
6	A6	10	1.3034e+06	618714
7	A7	10	1265846	536902
8	A8	10	1.27512e+06	695638
9	A9	10	1.17796e+06	545324
10	A10	10	1.16366e+06	529728
11	A11	10	1.1183e+06	513523
12	A12	10	1.72805e+06	1.17106e+06
13	B1	10	1.59257e+06	803352
14	B2	10	1.49597e+06	726238
15	B3	10	1433532	661739
16	B4	10	1.42312e+06	689474
17	B5	10	1.35049e+06	609044
18	B6	10	1.31704e+06	571630
19	B7	10	1.31993e+06	579560
20	B8	10	1.25445e+06	558964
21	B9	10	1.26053e+06	577758
22	B10	10	1.1666e+06	508360
23	B11	10	1579122	764257
24	B12	10	2.63706e+06	1.45268e+06
25	C1	10	1.5085e+06	838334
26	C2	10	1.59823e+06	784546
27	C3	10	1.50367e+06	710392
28	C4	10	1.53788e+06	713226
29	C5	10	1.50353e+06	710274
30	C6	10	1.34808e+06	621430
31	C7	10	1.36638e+06	615177
32	C8	10	1337596	610094
33	C9	10	1.19998e+06	537317
34	C10	10	1372698	663623
35	C11	10	1.72856e+06	930433
36	C12	10	1.68916e+06	826451
37	D1	10	1.0649e+06	496108
38	D2	10	1.38257e+06	769706
39	D3	10	1.51267e+06	711259
40	D4	10	1.56704e+06	756781
41	D5	10	1.5545e+06	689282
42	D6	10	1.40256e+06	671225
43	D7	10	1.34894e+06	610571
44	D8	10	1.32293e+06	600178
45	D9	10	1.45951e+06	720395
46	D10	10	1.50707e+06	735792
47	D11	10	1.31844e+06	587750
48	D12	10	1.08677e+06	501866
49	E1	10	1241282	616470
50	E2	10	1.4223e+06	707323
51	E3	10	1.36388e+06	712869
52	E4	10	1.50176e+06	797675
53	E5	10	1.44613e+06	717321
54	E6	10	1.47488e+06	779936
55	E7	10	1.59762e+06	816999
56	E8	10	1.85212e+06	933542
57	E9	10	1.61522e+06	815081
58	E10	10	1.52027e+06	788657
59	E11	10	1.32902e+06	715020
60	E12	10	940406	429666
61	F1	10	1.48782e+06	838424
62	F2	10	1.56092e+06	840392
63	F3	10	1.39375e+06	700536
64	F4	10	1.33637e+06	700077
65	F5	10	1.35155e+06	687752
66	F6	10	1.48101e+06	762935
67	F7	10	1.46424e+06	813394
68	F8	10	1.68414e+06	835304
69	F9	10	1.54571e+06	814794
70	F10	10	1.46695e+06	777980
71	F11	10	1.55263e+06	1.02599e+06
72	F12	10	1.44141e+06	870553
73	G1	10	1.9702e+06	930372
74	G2	10	1.43171e+06	601943
75	G3	10	1.29443e+06	618560
76	G4	10
77	G5	10
78	G6	10
79	G7	10
80	G8	10
81	G9	10
82	G10	10
83	G11	10
84	G12	10
85	H1	10
86	H2	10
87	H3	10
88	H4	10
89	H5	10
90	H6	10
91	H7	10
92	H8	10
93	H9	10
94	H10	10
95	H11	10
96	H12	10
1	A1	11	1.60079e+06	887784
2	A2	11	1.51748e+06	706843
3	A3	11	1.36794e+06	639399
4	A4	11	1.35987e+06	682388
5	A5	11	1.31925e+06	602536
6	A6	11	1.3034e+06	619724
7	A7	11	1.26551e+06	536567
8	A8	11	1.27471e+06	695630
9	A9	11	1.17763e+06	545660
10	A10	11	1.16385e+06	530011
11	A11	11	1118241	513044
12	A12	11	1.72753e+06	1.17228e+06
13	B1	11	1.59375e+06	803166
14	B2	11	1.49599e+06	725719
15	B3	11	1.43302e+06	661930
16	B4	11	1.42237e+06	689118
17	B5	11	1349951	608887
18	B6	11	1.31639e+06	571585
19	B7	11	1.31929e+06	579055
20	B8	11	1.25411e+06	558088
21	B9	11	1.26018e+06	577906
22	B10	11	1.16636e+06	508187
23	B11	11	1.57895e+06	764040
24	B12	11	2.63826e+06	1.45415e+06
25	C1	11	1508002	837685
26	C2	11	1.59773e+06	783655
27	C3	11	1.50294e+06	709734
28	C4	11	1537363	712485
29	C5	11	1502693	709843
30	C6	11	1.34723e+06	620485
31	C7	11	1.36545e+06	615182
32	C8	11	1.33721e+06	609412
33	C9	11	1.2e+06	535763
34	C10	11	1.37325e+06	663093
35	C11	11	1.72863e+06	929803
36	C12	11	1.68918e+06	825426
37	D1	11	1.06461e+06	495865
38	D2	11	1.38222e+06	768082
39	D3	11	1511713	710447
40	D4	11	1.56587e+06	756116
41	D5	11	1.55331e+06	689288
42	D6	11	1.40149e+06	669133
43	D7	11	1.34826e+06	610443
44	D8	11	1.32221e+06	599388
45	D9	11	1459717	720272
46	D10	11	1.50784e+06	736221
47	D11	11	1.31852e+06	587258
48	D12	11	1.08658e+06	501550
49	E1	11	1.24088e+06	615953
50	E2	11	1.42117e+06	706667
51	E3	11	1.36309e+06	712403
52	E4	11	1.50142e+06	797434
53	E5	11	1.44539e+06	717263
54	E6	11	1.47511e+06	778840
55	E7	11	1.59829e+06	816114
56	E8	11	1.85097e+06	933062
57	E9	11	1.61562e+06	814792
58	E10	11	1.52125e+06	788947
59	E11	11	1.32835e+06	714428
60	E12	11	940045	429342
61	F1	11	1.48815e+06	836985
62	F2	11	1.56024e+06	840501
63	F3	11	1.39365e+06	699912
64	F4	11	1.3362e+06	699861
65	F5	11	1.35137e+06	687462
66	F6	11	1.48109e+06	764663
67	F7	11	1.46624e+06	812886
68	F8	11	1.68491e+06	834320
69	F9	11	1553590	818681
70	F10	11	1467432	778186
71	F11	11	1.55309e+06	1.02507e+06
72	F12	11	1.44076e+06	869670
73	G1	11	1971654	930029
74	G2	11	1.43128e+06	601490
75	G3	11	1.29476e+06	618406
76	G4	11
77	G5	11
78	G6	11
79	G7	11
80	G8	11
81	G9	11
82	G10	11
83	G11	11
84	G12	11
85	H1	11
86	H2	11
87	H3	11
88	H4	11
89	H5	11
90	H6	11
91	H7	11
92	H8	11
93	H9	11
94	H10	11
95	H11	11
96	H12	11
1	A1	12	1.60394e+06	889197
2	A2	12	1.51981e+06	706591
3	A3	12	1.37156e+06	641623
4	A4	12	1.36178e+06	684768
5	A5	12	1.32014e+06	603007
6	A6	12	1.30524e+06	623183
7	A7	12	1.26759e+06	537486
8	A8	12	1.27672e+06	697362
9	A9	12	1.18021e+06	548181
10	A10	12	1.16651e+06	531028
11	A11	12	1.1196e+06	513349
12	A12	12	1.73032e+06	1178905
13	B1	12	1.5984e+06	805992
14	B2	12	1.49885e+06	725982
15	B3	12	1.43566e+06	664933
16	B4	12	1.42291e+06	689961
17	B5	12	1.35149e+06	611538
18	B6	12	1317126	574815
19	B7	12	1.32022e+06	579529
20	B8	12	1.25586e+06	557726
21	B9	12	1262211	579996
22	B10	12	1.16783e+06	509924
23	B11	12	1.58327e+06	766052
24	B12	12	2.6469e+06	1.45912e+06
25	C1	12	1509985	837070
26	C2	12	1.60164e+06	783195
27	C3	12	1.50485e+06	709169
28	C4	12	1.53857e+06	712113
29	C5	12	1.50423e+06	709988
30	C6	12	1.34922e+06	619930
31	C7	12	1.36719e+06	616403
32	C8	12	1.33837e+06	609526
33	C9	12	1.20205e+06	535509
34	C10	12	1.37516e+06	664236
35	C11	12	1.73232e+06	929168
36	C12	12	1.69356e+06	825422
37	D1	12	1.06699e+06	496554
38	D2	12	1.38519e+06	766587
39	D3	12	1.51372e+06	710484
40	D4	12	1.56718e+06	756732
41	D5	12	1.55276e+06	688546
42	D6	12	1.39835e+06	668003
43	D7	12	1.34834e+06	611319
44	D8	12	1.32388e+06	598294
45	D9	12	1.46501e+06	722558
46	D10	12	1510350	736510
47	D11	12	1.32048e+06	587253
48	D12	12	1.08893e+06	502276
49	E1	12	1.24298e+06	616023
50	E2	12	1.4226e+06	706350
51	E3	12	1.36471e+06	712067
52	E4	12	1.50404e+06	797124
53	E5	12	1.44603e+06	716811
54	E6	12	1.47669e+06	778231
55	E7	12	1.59852e+06	817761
56	E8	12	1.85183e+06	935137
57	E9	12	1.62047e+06	815783
58	E10	12	1.52449e+06	789447
59	E11	12	1.33092e+06	715072
60	E12	12	940804	429990
61	F1	12	1.49e+06	836449
62	F2	12	1.56074e+06	839800
63	F3	12	1.39808e+06	699508
64	F4	12	1.33641e+06	699574
65	F5	12	1.3536e+06	688478
66	F6	12	1.48362e+06	765777
67	F7	12	1.4707e+06	812780
68	F8	12	1.68664e+06	834288
69	F9	12	1.58353e+06	835261
70	F10	12	1.47192e+06	779960
71	F11	12	1.55527e+06	1.02447e+06
72	F12	12	1.44117e+06	870964
73	G1	12	1.97636e+06	930826
74	G2	12	1.43304e+06	602573
75	G3	12	1.29787e+06	619001
76	G4	12
77	G5	12
78	G6	12
79	G7	12
80	G8	12
81	G9	12
82	G10	12
83	G11	12
84	G12	12
85	H1	12
86	H2	12
87	H3	12
88	H4	12
89	H5	12
90	H6	12
91	H7	12
92	H8	12
93	H9	12
94	H10	12
95	H11	12
96	H12	12
1	A1	13	1.60463e+06	891860
2	A2	13	1.52032e+06	708870
3	A3	13	1.37267e+06	644437
4	A4	13	1.36217e+06	688007
5	A5	13	1321400	605339
6	A6	13	1.30557e+06	625231
7	A7	13	1268454	540059
8	A8	13	1.27736e+06	699559
9	A9	13	1181295	550475
10	A10	13	1.16705e+06	532480
11	A11	13	1.11973e+06	513848
12	A12	13	1.73111e+06	1.18406e+06
13	B1	13	1.59973e+06	808800
14	B2	13	1.50022e+06	726601
15	B3	13	1.43615e+06	666926
16	B4	13	1.42332e+06	693126
17	B5	13	1.35151e+06	613641
18	B6	13	1.31703e+06	579064
19	B7	13	1.32032e+06	582217
20	B8	13	1255835	558319
21	B9	13	1.26281e+06	580546
22	B10	13	1.16816e+06	511313
23	B11	13	1.58629e+06	768199
24	B12	13	2648638	1.4652e+06
25	C1	13	1.51228e+06	836225
26	C2	13	1.60262e+06	783186
27	C3	13	1.50476e+06	708372
28	C4	13	1.5387e+06	712001
29	C5	13	1.50423e+06	708595
30	C6	13	1.34971e+06	619834
31	C7	13	1.3671e+06	615957
32	C8	13	1.33922e+06	609592
33	C9	13	1.20226e+06	537178
34	C10	13	1.37544e+06	664344
35	C11	13	1.73496e+06	929286
36	C12	13	1695816	826473
37	D1	13	1.06751e+06	496606
38	D2	13	1385609	764606
39	D3	13	1.51424e+06	709786
40	D4	13	1567167	755642
41	D5	13	1.55305e+06	688037
42	D6	13	1.39779e+06	665836
43	D7	13	1.34875e+06	611105
44	D8	13	1.32508e+06	598110
45	D9	13	1.46717e+06	722789
46	D10	13	1.51092e+06	736773
47	D11	13	1.32085e+06	587170
48	D12	13	1.08987e+06	502334
49	E1	13	1.24453e+06	615807
50	E2	13	1423207	706150
51	E3	13	1.36606e+06	712313
52	E4	13	1.50416e+06	797201
53	E5	13	1.44584e+06	716425
54	E6	13	1476674	778779
55	E7	13	1.59898e+06	818176
56	E8	13	1.85288e+06	935610
57	E9	13	1.62188e+06	817332
58	E10	13	1.52573e+06	790826
59	E11	13	1.33124e+06	714952
60	E12	13	941719	430265
61	F1	13	1.49146e+06	837236
62	F2	13	1.5607e+06	839379
63	F3	13	1.39906e+06	700128
64	F4	13	1.3377e+06	700107
65	F5	13	1.35409e+06	689267
66	F6	13	1485140	765709
67	F7	13	1.47299e+06	814579
68	F8	13	1.68731e+06	833925
69	F9	13	1.59184e+06	838666
70	F10	13	1.47589e+06	781429
71	F11	13	1.55708e+06	1.02291e+06
72	F12	13	1.44126e+06	871786
73	G1	13	1.97892e+06	933310
74	G2	13	1.43439e+06	603066
75	G3	13	1.29914e+06	618547
76	G4	13
77	G5	13
78	G6	13
79	G7	13
80	G8	13
81	G9	13
82	G10	13
83	G11	13
84	G12	13
85	H1	13
86	H2	13
87	H3	13
88	H4	13
89	H5	13
90	H6	13
91	H7	13
92	H8	13
93	H9	13
94	H10	13
95	H11	13
96	H12	13
1	A1	14	1.60825e+06	897614
2	A2	14	1.52183e+06	713000
3	A3	14	1.37449e+06	650079
4	A4	14	1.36446e+06	692658
5	A5	14	1.32426e+06	610326
6	A6	14	1.30568e+06	631873
7	A7	14	1.26913e+06	542777
8	A8	14	1279478	702332
9	A9	14	1.18222e+06	553372
10	A10	14	1.16995e+06	534421
11	A11	14	1.12213e+06	517091
12	A12	14	1.73465e+06	1.19446e+06
13	B1	14	1.60181e+06	815175
14	B2	14	1.50198e+06	728179
15	B3	14	1.43801e+06	671560
16	B4	14	1.4245e+06	697875
17	B5	14	1.35275e+06	618136
18	B6	14	1.31832e+06	585268
19	B7	14	1.32267e+06	585619
20	B8	14	1.25614e+06	561137
21	B9	14	1.26505e+06	583357
22	B10	14	1.1709e+06	511896
23	B11	14	1.59017e+06	772651
24	B12	14	2.65242e+06	1.47933e+06
25	C1	14	1.51497e+06	836085
26	C2	14	1.60532e+06	783970
27	C3	14	1.50485e+06	708096
28	C4	14	1.54016e+06	712956
29	C5	14	1.50511e+06	708416
30	C6	14	1.35029e+06	620055
31	C7	14	1.36708e+06	615609
32	C8	14	1.34122e+06	610642
33	C9	14	1203890	537966
34	C10	14	1.37665e+06	665055
35	C11	14	1.73767e+06	929560
36	C12	14	1.69774e+06	827816
37	D1	14	1.06952e+06	497282
38	D2	14	1.38685e+06	764314
39	D3	14	1.51476e+06	709553
40	D4	14	1.56797e+06	755523
41	D5	14	1553548	688429
42	D6	14	1.3998e+06	665374
43	D7	14	1.3521e+06	610354
44	D8	14	1.32523e+06	599403
45	D9	14	1.46935e+06	722856
46	D10	14	1512757	737002
47	D11	14	1.32272e+06	588355
48	D12	14	1.0911e+06	502962
49	E1	14	1.24569e+06	616167
50	E2	14	1.42487e+06	706587
51	E3	14	1.36696e+06	713189
52	E4	14	1505185	797960
53	E5	14	1.44691e+06	716551
54	E6	14	1.47686e+06	778878
55	E7	14	1.60035e+06	817574
56	E8	14	1.8542e+06	934768
57	E9	14	1625451	818730
58	E10	14	1.52852e+06	792921
59	E11	14	1.3325e+06	715149
60	E12	14	943489	430766
61	F1	14	1.49206e+06	837445
62	F2	14	1.56277e+06	840360
63	F3	14	1.40118e+06	701066
64	F4	14	1340276	700598
65	F5	14	1.35605e+06	690162
66	F6	14	1.48744e+06	766363
67	F7	14	1.47569e+06	815299
68	F8	14	1.69021e+06	833886
69	F9	14	1.59713e+06	839239
70	F10	14	1.47959e+06	782988
71	F11	14	1.55866e+06	1.02234e+06
72	F12	14	1.44399e+06	872181
73	G1	14	1.9811e+06	934095
74	G2	14	1.43787e+06	603181
75	G3	14	1.30128e+06	618664
76	G4	14
77	G5	14
78	G6	14
79	G7	14
80	G8	14
81	G9	14
82	G10	14
83	G11	14
84	G12	14
85	H1	14
86	H2	14
87	H3	14
88	H4	14
89	H5	14
90	H6	14
91	H7	14
92	H8	14
93	H9	14
94	H10	14
95	H11	14
96	H12	14
1	A1	15	1.61289e+06	906334
2	A2	15	1.52508e+06	718484
3	A3	15	1377799	660659
4	A4	15	1.36666e+06	702263
5	A5	15	1.32565e+06	618337
6	A6	15	1.30854e+06	643794
7	A7	15	1271739	549597
8	A8	15	1.28147e+06	707421
9	A9	15	1.18488e+06	559704
10	A10	15	1.17379e+06	540189
11	A11	15	1.12464e+06	520920
12	A12	15	1.73731e+06	1.21303e+06
13	B1	15	1.60571e+06	825718
14	B2	15	1.50514e+06	733326
15	B3	15	1.44066e+06	681541
16	B4	15	1.42539e+06	708872
17	B5	15	1.35551e+06	625362
18	B6	15	1.32052e+06	596036
19	B7	15	1326094	592680
20	B8	15	1.25824e+06	566191
21	B9	15	1.26742e+06	589942
22	B10	15	1173901	516516
23	B11	15	1594294	779090
24	B12	15	2.65873e+06	1.50697e+06
25	C1	15	1.51758e+06	838138
26	C2	15	1.60825e+06	783880
27	C3	15	1.50793e+06	709011
28	C4	15	1.5427e+06	713051
29	C5	15	1.5068e+06	710454
30	C6	15	1.35227e+06	621185
31	C7	15	1.36849e+06	616128
32	C8	15	1.34228e+06	610042
33	C9	15	1.20693e+06	538271
34	C10	15	1.38017e+06	666484
35	C11	15	1.74002e+06	931668
36	C12	15	1702054	829054
37	D1	15	1072572	497600
38	D2	15	1.3895e+06	765156
39	D3	15	1.51747e+06	710474
40	D4	15	1.57022e+06	756929
41	D5	15	1.55574e+06	689608
42	D6	15	1401861	665872
43	D7	15	1.35318e+06	610041
44	D8	15	1.32678e+06	600145
45	D9	15	1.47267e+06	724560
46	D10	15	1514820	738308
47	D11	15	1.32425e+06	590111
48	D12	15	1.09406e+06	503090
49	E1	15	1.24827e+06	617588
50	E2	15	1.4268e+06	706676
51	E3	15	1.36808e+06	714378
52	E4	15	1.50851e+06	795079
53	E5	15	1.44931e+06	716865
54	E6	15	1.47981e+06	780065
55	E7	15	1.60243e+06	817792
56	E8	15	1.85905e+06	934347
57	E9	15	1.62981e+06	820201
58	E10	15	1.53192e+06	793977
59	E11	15	1.33579e+06	716161
60	E12	15	945957	431694
61	F1	15	1.49513e+06	838835
62	F2	15	1.56531e+06	841885
63	F3	15	1.40394e+06	702428
64	F4	15	1.34243e+06	701783
65	F5	15	1.35816e+06	690853
66	F6	15	1.48953e+06	768531
67	F7	15	1.47937e+06	816579
68	F8	15	1.69436e+06	835818
69	F9	15	1.60142e+06	842233
70	F10	15	1.48444e+06	784986
71	F11	15	1.5623e+06	1.02348e+06
72	F12	15	1.44732e+06	872068
73	G1	15	1986873	934430
74	G2	15	1442185	604219
75	G3	15	1.30532e+06	621650
76	G4	15
77	G5	15
78	G6	15
79	G7	15
80	G8	15
81	G9	15
82	G10	15
83	G11	15
84	G12	15
85	H1	15
86	H2	15
87	H3	15
88	H4	15
89	H5	15
90	H6	15
91	H7	15
92	H8	15
93	H9	15
94	H10	15
95	H11	15
96	H12	15
1	A1	16	1.61477e+06	925895
2	A2	16	1.52629e+06	727076
3	A3	16	1.37828e+06	680204
4	A4	16	1.36689e+06	719902
5	A5	16	1.32521e+06	631261
6	A6	16	1.30926e+06	664738
7	A7	16	1.27137e+06	562123
8	A8	16	1.28209e+06	715992
9	A9	16	1.1857e+06	570280
10	A10	16	1.17403e+06	548950
11	A11	16	1.12428e+06	527523
12	A12	16	1.73994e+06	1244256
13	B1	16	1.6076e+06	843238
14	B2	16	1.50665e+06	744144
15	B3	16	1441713	700207
16	B4	16	1.42457e+06	728158
17	B5	16	1.35576e+06	639009
18	B6	16	1.32021e+06	617053
19	B7	16	1.32505e+06	603024
20	B8	16	1258265	573660
21	B9	16	1.26937e+06	599127
22	B10	16	1.17448e+06	525711
23	B11	16	1.59455e+06	790101
24	B12	16	2.66187e+06	1556715
25	C1	16	1.51906e+06	838702
26	C2	16	1.60841e+06	783698
27	C3	16	1.50763e+06	709632
28	C4	16	1.54288e+06	712507
29	C5	16	1.50427e+06	710431
30	C6	16	1.35248e+06	621320
31	C7	16	1.36789e+06	617288
32	C8	16	1.34404e+06	607345
33	C9	16	1205669	537812
34	C10	16	1.38059e+06	666450
35	C11	16	1.74263e+06	930098
36	C12	16	1.70388e+06	828952
37	D1	16	1.07296e+06	496543
38	D2	16	1.38921e+06	763161
39	D3	16	1.51583e+06	711147
40	D4	16	1.56866e+06	756300
41	D5	16	1.55625e+06	688726
42	D6	16	1.40133e+06	665247
43	D7	16	1.3528e+06	610685
44	D8	16	1.32755e+06	599127
45	D9	16	1.47448e+06	722818
46	D10	16	1.51647e+06	737308
47	D11	16	1.32492e+06	589184
48	D12	16	1.09432e+06	502832
49	E1	16	1.25041e+06	618833
50	E2	16	1426351	707473
51	E3	16	1368935	714368
52	E4	16	1.50824e+06	793699
53	E5	16	1.44947e+06	718158
54	E6	16	1.47949e+06	779116
55	E7	16	1.60284e+06	820737
56	E8	16	1.86017e+06	934886
57	E9	16	1.63222e+06	818917
58	E10	16	1.53201e+06	793672
59	E11	16	1.33551e+06	714575
60	E12	16	946778	431777
61	F1	16	1.49676e+06	838409
62	F2	16	1.56407e+06	839851
63	F3	16	1.40518e+06	702125
64	F4	16	1.3439e+06	700997
65	F5	16	1.35918e+06	691560
66	F6	16	1.49223e+06	767747
67	F7	16	1.48036e+06	817503
68	F8	16	1.69495e+06	835711
69	F9	16	1.60361e+06	843490
70	F10	16	1.48697e+06	785249
71	F11	16	1.56433e+06	1.0238e+06
72	F12	16	1.44546e+06	872356
73	G1	16	1.99133e+06	933365
74	G2	16	1.4428e+06	604093
75	G3	16	1.30699e+06	621878
76	G4	16
77	G5	16
78	G6	16
79	G7	16
80	G8	16
81	G9	16
82	G10	16
83	G11	16
84	G12	16
85	H1	16
86	H2	16
87	H3	16
88	H4	16
89	H5	16
90	H6	16
91	H7	16
92	H8	16
93	H9	16
94	H10	16
95	H11	16
96	H12	16
1	A1	17	1.61471e+06	959221
2	A2	17	1.5261e+06	743409
3	A3	17	1.37798e+06	715279
4	A4	17	1.36676e+06	752793
5	A5	17	1.32518e+06	656531
6	A6	17	1.30898e+06	705494
7	A7	17	1.27087e+06	585089
8	A8	17	1.28206e+06	731626
9	A9	17	1.18539e+06	586143
10	A10	17	1.17469e+06	562776
11	A11	17	1.12367e+06	541294
12	A12	17	1740224	1.30004e+06
13	B1	17	1.60772e+06	873977
14	B2	17	1.50662e+06	758603
15	B3	17	1.44154e+06	732776
16	B4	17	1424209	762334
17	B5	17	1.35549e+06	663794
18	B6	17	1.32013e+06	658065
19	B7	17	1.32423e+06	623080
20	B8	17	1.25778e+06	588308
21	B9	17	1.26912e+06	616312
22	B10	17	1.17399e+06	538555
23	B11	17	1.59437e+06	805724
24	B12	17	2.66247e+06	1.64475e+06
25	C1	17	1.51898e+06	837623
26	C2	17	1.60788e+06	782975
27	C3	17	1506899	708818
28	C4	17	1.54195e+06	712225
29	C5	17	1.5033e+06	709658
30	C6	17	1351878	621857
31	C7	17	1.36747e+06	616515
32	C8	17	1344216	606771
33	C9	17	1.20556e+06	537269
34	C10	17	1.38025e+06	666294
35	C11	17	1.74269e+06	929396
36	C12	17	1.70373e+06	829307
37	D1	17	1.07259e+06	496160
38	D2	17	1.38884e+06	760481
39	D3	17	1515221	709969
40	D4	17	1.56786e+06	755199
41	D5	17	1.55588e+06	687822
42	D6	17	1.40079e+06	664630
43	D7	17	1352137	611117
44	D8	17	1.32698e+06	598464
45	D9	17	1.47437e+06	721880
46	D10	17	1.51671e+06	736656
47	D11	17	1.32471e+06	588547
48	D12	17	1.09394e+06	502959
49	E1	17	1.25054e+06	617708
50	E2	17	1.42583e+06	707047
51	E3	17	1.36881e+06	714312
52	E4	17	1507249	793487
53	E5	17	1.44921e+06	717274
54	E6	17	1.47889e+06	778820
55	E7	17	1.60273e+06	820672
56	E8	17	1.86029e+06	934515
57	E9	17	1.63232e+06	817640
58	E10	17	1.53169e+06	793509
59	E11	17	1335028	714292
60	E12	17	946432	432147
61	F1	17	1.49667e+06	838007
62	F2	17	1563771	839078
63	F3	17	1.40499e+06	701083
64	F4	17	1.3436e+06	700592
65	F5	17	1.35947e+06	691428
66	F6	17	1.49327e+06	766987
67	F7	17	1479901	817576
68	F8	17	1.6944e+06	835040
69	F9	17	1.60378e+06	843317
70	F10	17	1.48745e+06	785264
71	F11	17	1.56414e+06	1.02338e+06
72	F12	17	1.44482e+06	872250
73	G1	17	1.99123e+06	932909
74	G2	17	1.44234e+06	603678
75	G3	17	1.30708e+06	621299
76	G4	17
77	G5	17
78	G6	17
79	G7	17
80	G8	17
81	G9	17
82	G10	17
83	G11	17
84	G12	17
85	H1	17
86	H2	17
87	H3	17
88	H4	17
89	H5	17
90	H6	17
91	H7	17
92	H8	17
93	H9	17
94	H10	17
95	H11	17
96	H12	17
1	A1	18	1.6152e+06	1.02505e+06
2	A2	18	1.52759e+06	775675
3	A3	18	1.37956e+06	786259
4	A4	18	1.36773e+06	819374
5	A5	18	1.32633e+06	709212
6	A6	18	1.31003e+06	787533
7	A7	18	1.27201e+06	630296
8	A8	18	1.2835e+06	765942
9	A9	18	1.18644e+06	620767
10	A10	18	1.17554e+06	594653
11	A11	18	1.12474e+06	569607
12	A12	18	1.742e+06	1.4097e+06
13	B1	18	1.60929e+06	938904
14	B2	18	1.50818e+06	790324
15	B3	18	1.44181e+06	800475
16	B4	18	1.42563e+06	833743
17	B5	18	1.35699e+06	716283
18	B6	18	1322556	740512
19	B7	18	1.32488e+06	664750
20	B8	18	1.25798e+06	617235
21	B9	18	1.2693e+06	649874
22	B10	18	1.17439e+06	564037
23	B11	18	1.59729e+06	843792
24	B12	18	2.66737e+06	1.81749e+06
25	C1	18	1.51962e+06	836907
26	C2	18	1.60841e+06	782521
27	C3	18	1.50737e+06	707923
28	C4	18	1541083	712762
29	C5	18	1.50428e+06	708430
30	C6	18	1.35192e+06	621960
31	C7	18	1.3681e+06	615955
32	C8	18	1.34483e+06	607994
33	C9	18	1.20924e+06	536776
34	C10	18	1.38163e+06	666548
35	C11	18	1.74384e+06	930636
36	C12	18	1.70566e+06	828999
37	D1	18	1.07327e+06	496805
38	D2	18	1390292	759946
39	D3	18	1.5168e+06	709179
40	D4	18	1.56832e+06	754179
41	D5	18	1.5552e+06	687355
42	D6	18	1400473	663349
43	D7	18	1.35173e+06	609546
44	D8	18	1.32581e+06	597792
45	D9	18	1.47559e+06	721890
46	D10	18	1.51848e+06	736775
47	D11	18	1.32554e+06	588498
48	D12	18	1.09535e+06	502788
49	E1	18	1.25157e+06	617408
50	E2	18	1.42644e+06	706724
51	E3	18	1.36964e+06	716259
52	E4	18	1.50674e+06	794294
53	E5	18	1.45062e+06	717329
54	E6	18	1.47954e+06	780937
55	E7	18	1604443	818908
56	E8	18	1.85928e+06	934181
57	E9	18	1.63428e+06	817645
58	E10	18	1.53885e+06	798216
59	E11	18	1.33597e+06	716066
60	E12	18	946906	432085
61	F1	18	1.49789e+06	838751
62	F2	18	1.56656e+06	840022
63	F3	18	1.40565e+06	701311
64	F4	18	1.34396e+06	702068
65	F5	18	1.35901e+06	691649
66	F6	18	1.49533e+06	768082
67	F7	18	1.4806e+06	818799
68	F8	18	1.69525e+06	835018
69	F9	18	1.60507e+06	845104
70	F10	18	1.48925e+06	788538
71	F11	18	1.56406e+06	1.02376e+06
72	F12	18	1446957	872802
73	G1	18	1.9918e+06	934322
74	G2	18	1.444e+06	604381
75	G3	18	1309636	621734
76	G4	18
77	G5	18
78	G6	18
79	G7	18
80	G8	18
81	G9	18
82	G10	18
83	G11	18
84	G12	18
85	H1	18
86	H2	18
87	H3	18
88	H4	18
89	H5	18
90	H6	18
91	H7	18
92	H8	18
93	H9	18
94	H10	18
95	H11	18
96	H12	18
1	A1	19	1614985	1.15335e+06
2	A2	19	1.52762e+06	839963
3	A3	19	1.37959e+06	920979
4	A4	19	1.36756e+06	945878
5	A5	19	1.32664e+06	807783
6	A6	19	1.31037e+06	943649
7	A7	19	1.27213e+06	719541
8	A8	19	1.28499e+06	832763
9	A9	19	1.18654e+06	688314
10	A10	19	1.1756e+06	655961
11	A11	19	1.12446e+06	622566
12	A12	19	1.74202e+06	1.61765e+06
13	B1	19	1.6101e+06	1.06434e+06
14	B2	19	1.50826e+06	854794
15	B3	19	1.44185e+06	932025
16	B4	19	1.42568e+06	972169
17	B5	19	1357101	817176
18	B6	19	1.32259e+06	895562
19	B7	19	1324659	744560
20	B8	19	1.25796e+06	675705
21	B9	19	1.27015e+06	715681
22	B10	19	1.17458e+06	617016
23	B11	19	1597519	919112
24	B12	19	2668113	2151265
25	C1	19	1519110	837378
26	C2	19	1.60853e+06	782456
27	C3	19	1.50722e+06	706368
28	C4	19	1.54099e+06	712835
29	C5	19	1504071	707823
30	C6	19	1.35325e+06	621513
31	C7	19	1.36854e+06	615471
32	C8	19	1.34405e+06	608284
33	C9	19	1209702	536601
34	C10	19	1.38204e+06	666290
35	C11	19	1743989	930829
36	C12	19	1.70736e+06	829357
37	D1	19	1073134	496684
38	D2	19	1390253	760086
39	D3	19	1.51686e+06	708817
40	D4	19	1.56828e+06	753836
41	D5	19	1554784	687504
42	D6	19	1.40026e+06	663158
43	D7	19	1.35164e+06	607273
44	D8	19	1.3257e+06	597424
45	D9	19	1.47648e+06	721654
46	D10	19	1.51847e+06	736382
47	D11	19	1.32559e+06	588255
48	D12	19	1.09601e+06	503009
49	E1	19	1.25151e+06	619124
50	E2	19	1.4264e+06	707366
51	E3	19	1369669	719826
52	E4	19	1.50589e+06	796874
53	E5	19	1450585	720712
54	E6	19	1479469	782868
55	E7	19	1604258	819226
56	E8	19	1.85836e+06	935009
57	E9	19	1.63514e+06	820806
58	E10	19	1.56502e+06	811486
59	E11	19	1.33605e+06	716672
60	E12	19	947259	433099
61	F1	19	1.49771e+06	839360
62	F2	19	1.56693e+06	841442
63	F3	19	1.40554e+06	704939
64	F4	19	1.34508e+06	704084
65	F5	19	1.35888e+06	692234
66	F6	19	1.49568e+06	771174
67	F7	19	1.48049e+06	819018
68	F8	19	1.69555e+06	836968
69	F9	19	1.60496e+06	846438
70	F10	19	1.48921e+06	792080
71	F11	19	1.56431e+06	1.02462e+06
72	F12	19	1447129	874718
73	G1	19	1.99361e+06	934770
74	G2	19	1.44511e+06	605845
75	G3	19	1.31042e+06	622654
76	G4	19
77	G5	19
78	G6	19
79	G7	19
80	G8	19
81	G9	19
82	G10	19
83	G11	19
84	G12	19
85	H1	19
86	H2	19
87	H3	19
88	H4	19
89	H5	19
90	H6	19
91	H7	19
92	H8	19
93	H9	19
94	H10	19
95	H11	19
96	H12	19
1	A1	20	1.61684e+06	1.3952e+06
2	A2	20	1529183	963827
3	A3	20	1.38073e+06	1.16976e+06
4	A4	20	1.3685e+06	1.18255e+06
5	A5	20	1.32776e+06	996056
6	A6	20	1.31287e+06	1.23035e+06
7	A7	20	1273680	888503
8	A8	20	1.28572e+06	960136
9	A9	20	1.18747e+06	816749
10	A10	20	1.17665e+06	771064
11	A11	20	1.12538e+06	723980
12	A12	20	1.74384e+06	1.99842e+06
13	B1	20	1.6111e+06	1.2982e+06
14	B2	20	1.50984e+06	980932
15	B3	20	1442883	1.17596e+06
16	B4	20	1.42623e+06	1.2266e+06
17	B5	20	1.35708e+06	1.00814e+06
18	B6	20	1.32265e+06	1.1799e+06
19	B7	20	1.32549e+06	899820
20	B8	20	1.25924e+06	787933
21	B9	20	1.27007e+06	842398
22	B10	20	1.17741e+06	720253
23	B11	20	1598996	1.05949e+06
24	B12	20	2.66983e+06	2.76463e+06
25	C1	20	1.51941e+06	838909
26	C2	20	1.61068e+06	782069
27	C3	20	1508665	706075
28	C4	20	1.54313e+06	712386
29	C5	20	1.50404e+06	707747
30	C6	20	1.3539e+06	621028
31	C7	20	1.36837e+06	614780
32	C8	20	1.34364e+06	608077
33	C9	20	1.20995e+06	537615
34	C10	20	1.38314e+06	664510
35	C11	20	1.74644e+06	932215
36	C12	20	1.70848e+06	829839
37	D1	20	1.0741e+06	496762
38	D2	20	1.38998e+06	759245
39	D3	20	1.51729e+06	708665
40	D4	20	1.56933e+06	753947
41	D5	20	1.55551e+06	688063
42	D6	20	1.40046e+06	663633
43	D7	20	1353298	607024
44	D8	20	1.32799e+06	597401
45	D9	20	1.47897e+06	722232
46	D10	20	1.51923e+06	736096
47	D11	20	1.32726e+06	588008
48	D12	20	1.09694e+06	503028
49	E1	20	1251905	621398
50	E2	20	1.4278e+06	708997
51	E3	20	1.37047e+06	726543
52	E4	20	1.50609e+06	801244
53	E5	20	1.45015e+06	723950
54	E6	20	1480790	786618
55	E7	20	1.60455e+06	824493
56	E8	20	1.85888e+06	936579
57	E9	20	1635160	823150
58	E10	20	1.57032e+06	815760
59	E11	20	1.33737e+06	717905
60	E12	20	947375	436238
61	F1	20	1.49851e+06	843345
62	F2	20	1.56723e+06	844327
63	F3	20	1.40642e+06	707955
64	F4	20	1.34619e+06	706958
65	F5	20	1.36077e+06	696259
66	F6	20	1.49587e+06	775900
67	F7	20	1.4819e+06	822645
68	F8	20	1.69716e+06	840448
69	F9	20	1.60678e+06	849012
70	F10	20	1.48978e+06	795083
71	F11	20	1.56638e+06	1.02613e+06
72	F12	20	1.44764e+06	879525
73	G1	20	1.9946e+06	934152
74	G2	20	1.44593e+06	605780
75	G3	20	1.31231e+06	623186
76	G4	20
77	G5	20
78	G6	20
79	G7	20
80	G8	20
81	G9	20
82	G10	20
83	G11	20
84	G12	20
85	H1	20
86	H2	20
87	H3	20
88	H4	20
89	H5	20
90	H6	20
91	H7	20
92	H8	20
93	H9	20
94	H10	20
95	H11	20
96	H12	20
1	A1	21	1.61785e+06	1.82598e+06
2	A2	21	1.53024e+06	1.1954e+06
3	A3	21	1.38169e+06	1.60748e+06
4	A4	21	1.37019e+06	1.60158e+06
5	A5	21	1.32883e+06	1.336e+06
6	A6	21	1313830	1.72196e+06
7	A7	21	1.27477e+06	1.19581e+06
8	A8	21	1.28637e+06	1.19427e+06
9	A9	21	1190214	1.05293e+06
10	A10	21	1.17767e+06	985575
11	A11	21	1.12745e+06	914089
12	A12	21	1.74653e+06	2.64761e+06
13	B1	21	1612173	1.71823e+06
14	B2	21	1.51157e+06	1.21724e+06
15	B3	21	1.44353e+06	1607169
16	B4	21	1.42643e+06	1.67353e+06
17	B5	21	1.35867e+06	1351824
18	B6	21	1324494	1667848
19	B7	21	1.32715e+06	1.18259e+06
20	B8	21	1.25942e+06	995036
21	B9	21	1.27128e+06	1.07718e+06
22	B10	21	1.17889e+06	909262
23	B11	21	1601399	1.3229e+06
24	B12	21	2.67305e+06	3.80759e+06
25	C1	21	1.52143e+06	838957
26	C2	21	1.61124e+06	781724
27	C3	21	1.51002e+06	707556
28	C4	21	1.54392e+06	712301
29	C5	21	1.50423e+06	707974
30	C6	21	1.35362e+06	621172
31	C7	21	1.36881e+06	614819
32	C8	21	1.34503e+06	608353
33	C9	21	1.20999e+06	538570
34	C10	21	1.38404e+06	664157
35	C11	21	1.74673e+06	932925
36	C12	21	1.70977e+06	828316
[truncated: 18,972 more rows]

## Sheet: Technical Analysis Result
Block Type	96-Well Block (0.2mL)
Calibration Background is expired	No
Calibration Background performed on	11-24-2020
Calibration Normalization FAM-ROX is expired	No
Calibration Normalization FAM-ROX performed on	11-24-2020
Calibration Normalization VIC-ROX is expired	No
Calibration Normalization VIC-ROX performed on	11-24-2020
Calibration Pure Dye CY3 is expired	Yes
Calibration Pure Dye CY3 performed on	03-26-2020
Calibration Pure Dye CY5 is expired	Yes
Calibration Pure Dye CY5 performed on	03-26-2020
Calibration Pure Dye FAM is expired	No
Calibration Pure Dye FAM performed on	11-24-2020
Calibration Pure Dye NED is expired	No
Calibration Pure Dye NED performed on	09-15-2020
Calibration Pure Dye ROX is expired	No
Calibration Pure Dye ROX performed on	11-24-2020
Calibration Pure Dye SYBR is expired	No
Calibration Pure Dye SYBR performed on	11-24-2020
Calibration Pure Dye TAMRA is expired	No
Calibration Pure Dye TAMRA performed on	11-24-2020
Calibration Pure Dye VIC is expired	No
Calibration Pure Dye VIC performed on	11-24-2020
Calibration ROI is expired	No
Calibration ROI performed on	11-24-2020
Calibration Uniformity is expired	No
Calibration Uniformity performed on	11-24-2020
Chemistry	SYBR_GREEN
Date Created	2021-06-07 17:22:38 PM EDT
Experiment Barcode
Experiment Comment
Experiment File Name	D:\Users\abi2\Desktop\2021-06-07 adipoqcre and adipoqcreprdm16 7 days sham and CNV choro Tnfa and Vegfr n1-3.eds
Experiment Name	2021-06-07 adipoqcre and adipoqcreprdm16 7 days sham and CNV choro Tnfa and Vegfr n1-3
Experiment Run End Time	2021-06-07 20:11:25 PM EDT
Experiment Type	Comparative Cт (ΔΔCт)
Instrument Name	278870006
Instrument Serial Number	278870006
Instrument Type	QuantStudio(TM) 7 Flex System
Passive Reference	ROX
Quantification Cycle Method	Ct
Signal Smoothing On	true
Stage/ Cycle where Analysis is performed	Stage 2, Step 2
User Name
Sample Name	Target Name	Task	RQ	RQ Min	RQ Max	Ct Mean	Delta Ct Mean	Delta Ct SE	Delta Delta Ct
adipoqcre sham 375	bact	UNKNOWN				19.5273
adipoqcre sham 376	bact	UNKNOWN				20.4518
adipoqcre sham 377	bact	UNKNOWN				19.2683
adipoqcre cnv 474	bact	UNKNOWN				19.2657
adipoqcre cnv 496	bact	UNKNOWN				19.6169
adipoqcre cnv 497	bact	UNKNOWN				18.8949
adipoqcreordm16 sham 469	bact	UNKNOWN				19.7904
adipoqcreordm16 sham 470	bact	UNKNOWN				20.2798
adipoqcreordm16 sham 519	bact	UNKNOWN				20.1185
adipoqcreordm16 CNV 502	bact	UNKNOWN				20.2961
adipoqcreordm16 CNV 503	bact	UNKNOWN				20.3236
adipoqcreordm16 CNV 504	bact	UNKNOWN				18.8531
adipoqcre sham 375	Tnfa	UNKNOWN				31.3655	11.8382	0.364619
adipoqcre sham 376	Tnfa	UNKNOWN				31.5907	11.1389	0.141453
adipoqcre sham 377	Tnfa	UNKNOWN				31.2239	11.9556	0.117342
adipoqcre cnv 474	Tnfa	UNKNOWN				30.7375	11.4719	0.0246331
adipoqcre cnv 496	Tnfa	UNKNOWN				30.6852	11.0682	0.349795
adipoqcre cnv 497	Tnfa	UNKNOWN				29.9777	11.0828	0.0493147
adipoqcreordm16 sham 469	Tnfa	UNKNOWN				32.169	12.3785	0.597245
adipoqcreordm16 sham 470	Tnfa	UNKNOWN				32.2216	11.9418	0.532119
adipoqcreordm16 sham 519	Tnfa	UNKNOWN				31.7615	11.643	0.258468
adipoqcreordm16 CNV 502	Tnfa	UNKNOWN				31.7546	11.4585	0.449977
adipoqcreordm16 CNV 503	Tnfa	UNKNOWN				31.3445	11.0209	0.242975
adipoqcreordm16 CNV 504	Tnfa	UNKNOWN				30.26	11.4069	0.15279
adipoqcre sham 375	Vegfr	UNKNOWN				25.8643	6.337	0.0304943
adipoqcre sham 376	Vegfr	UNKNOWN				26.2909	5.83907	0.0834863
adipoqcre sham 377	Vegfr	UNKNOWN				25.1403	5.87198	0.40358
adipoqcre cnv 474	Vegfr	UNKNOWN				25.3122	6.04649	0.0354198
adipoqcre cnv 496	Vegfr	UNKNOWN				25.5916	5.97464	0.0171393
adipoqcre cnv 497	Vegfr	UNKNOWN				25.5122	6.61726	0.0701039
adipoqcreordm16 sham 469	Vegfr	UNKNOWN				25.7403	5.94987	0.205133
adipoqcreordm16 sham 470	Vegfr	UNKNOWN				26.3361	6.05633	0.0685718
adipoqcreordm16 sham 519	Vegfr	UNKNOWN				26.3166	6.19808	0.0699252
adipoqcreordm16 CNV 502	Vegfr	UNKNOWN				25.4307	5.13457	0.389123
adipoqcreordm16 CNV 503	Vegfr	UNKNOWN				26.2121	5.88844	0.0307818
adipoqcreordm16 CNV 504	Vegfr	UNKNOWN				25.2653	6.41213	0.102427
H2O	bact	UNKNOWN				34.4714
H2O	Tnfa	UNKNOWN
H2O	Vegfr	UNKNOWN
Analysis Type	Singleplex
Endogenous Control	bact
RQ Min/Max Confidence Level	95.0
Reference Sample	H2O

## Sheet: BioGroup Analysis Result
Block Type	96-Well Block (0.2mL)
Calibration Background is expired	No
Calibration Background performed on	11-24-2020
Calibration Normalization FAM-ROX is expired	No
Calibration Normalization FAM-ROX performed on	11-24-2020
Calibration Normalization VIC-ROX is expired	No
Calibration Normalization VIC-ROX performed on	11-24-2020
Calibration Pure Dye CY3 is expired	Yes
Calibration Pure Dye CY3 performed on	03-26-2020
Calibration Pure Dye CY5 is expired	Yes
Calibration Pure Dye CY5 performed on	03-26-2020
Calibration Pure Dye FAM is expired	No
Calibration Pure Dye FAM performed on	11-24-2020
Calibration Pure Dye NED is expired	No
Calibration Pure Dye NED performed on	09-15-2020
Calibration Pure Dye ROX is expired	No
Calibration Pure Dye ROX performed on	11-24-2020
Calibration Pure Dye SYBR is expired	No
Calibration Pure Dye SYBR performed on	11-24-2020
Calibration Pure Dye TAMRA is expired	No
Calibration Pure Dye TAMRA performed on	11-24-2020
Calibration Pure Dye VIC is expired	No
Calibration Pure Dye VIC performed on	11-24-2020
Calibration ROI is expired	No
Calibration ROI performed on	11-24-2020
Calibration Uniformity is expired	No
Calibration Uniformity performed on	11-24-2020
Chemistry	SYBR_GREEN
Date Created	2021-06-07 17:22:38 PM EDT
Experiment Barcode
Experiment Comment
Experiment File Name	D:\Users\abi2\Desktop\2021-06-07 adipoqcre and adipoqcreprdm16 7 days sham and CNV choro Tnfa and Vegfr n1-3.eds
Experiment Name	2021-06-07 adipoqcre and adipoqcreprdm16 7 days sham and CNV choro Tnfa and Vegfr n1-3
Experiment Run End Time	2021-06-07 20:11:25 PM EDT
Experiment Type	Comparative Cт (ΔΔCт)
Instrument Name	278870006
Instrument Serial Number	278870006
Instrument Type	QuantStudio(TM) 7 Flex System
Passive Reference	ROX
Quantification Cycle Method	Ct
Signal Smoothing On	true
Stage/ Cycle where Analysis is performed	Stage 2, Step 2
User Name
Biogroup Name	Target Name	Task	RQ	RQ Min	RQ Max	Ct Mean	Delta Ct Mean	Delta Ct SE	Delta Delta Ct
Analysis Type	Singleplex
Endogenous Control	bact
RQ Min/Max Confidence Level	95.0
Reference Biogroup Name

## Sheet: Results
Block Type	96-Well Block (0.2mL)
Calibration Background is expired	No
Calibration Background performed on	11-24-2020
Calibration Normalization FAM-ROX is expired	No
Calibration Normalization FAM-ROX performed on	11-24-2020
Calibration Normalization VIC-ROX is expired	No
Calibration Normalization VIC-ROX performed on	11-24-2020
Calibration Pure Dye CY3 is expired	Yes
Calibration Pure Dye CY3 performed on	03-26-2020
Calibration Pure Dye CY5 is expired	Yes
Calibration Pure Dye CY5 performed on	03-26-2020
Calibration Pure Dye FAM is expired	No
Calibration Pure Dye FAM performed on	11-24-2020
Calibration Pure Dye NED is expired	No
Calibration Pure Dye NED performed on	09-15-2020
Calibration Pure Dye ROX is expired	No
Calibration Pure Dye ROX performed on	11-24-2020
Calibration Pure Dye SYBR is expired	No
Calibration Pure Dye SYBR performed on	11-24-2020
Calibration Pure Dye TAMRA is expired	No
Calibration Pure Dye TAMRA performed on	11-24-2020
Calibration Pure Dye VIC is expired	No
Calibration Pure Dye VIC performed on	11-24-2020
Calibration ROI is expired	No
Calibration ROI performed on	11-24-2020
Calibration Uniformity is expired	No
Calibration Uniformity performed on	11-24-2020
Chemistry	SYBR_GREEN
Date Created	2021-06-07 17:22:38 PM EDT
Experiment Barcode
Experiment Comment
Experiment File Name	D:\Users\abi2\Desktop\2021-06-07 adipoqcre and adipoqcreprdm16 7 days sham and CNV choro Tnfa and Vegfr n1-3.eds
Experiment Name	2021-06-07 adipoqcre and adipoqcreprdm16 7 days sham and CNV choro Tnfa and Vegfr n1-3
Experiment Run End Time	2021-06-07 20:11:25 PM EDT
Experiment Type	Comparative Cт (ΔΔCт)
Instrument Name	278870006
Instrument Serial Number	278870006
Instrument Type	QuantStudio(TM) 7 Flex System
Passive Reference	ROX
Quantification Cycle Method	Ct
Signal Smoothing On	true
Stage/ Cycle where Analysis is performed	Stage 2, Step 2
User Name
Well	Well Position	Omit	Sample Name	Target Name	Task	Reporter	Quencher	Quantity	Quantity Mean	Quantity SD	RQ	RQ Min	RQ Max	CT	Ct Mean	Ct SD	Delta Ct	Delta Ct Mean	Delta Ct SE	Delta Delta Ct	Automatic Ct Threshold	Tm1	Ct Threshold	Tm2	Automatic Baseline	Tm3	Baseline Start	Baseline End	Comments	HIGHSD	NOAMP	EXPFAIL
1	A1	FALSE	adipoqcre sham 375	bact	UNKNOWN	SYBR	None							19.5121	19.5273	0.0214753					TRUE	81.4329	0.219189		TRUE		1	40		N	N	N
2	A2	FALSE	adipoqcre sham 376	bact	UNKNOWN	SYBR	None							20.4751	20.4518	0.0330175					TRUE	81.4329	0.219189		TRUE		1	40		N	N	N
3	A3	FALSE	adipoqcre sham 377	bact	UNKNOWN	SYBR	None							19.1991	19.2683	0.097921					TRUE	81.4329	0.219189		TRUE		1	40		N	N	N
4	A4	FALSE	adipoqcre cnv 474	bact	UNKNOWN	SYBR	None							19.2882	19.2657	0.0318725					TRUE	81.5311	0.219189		TRUE		1	40		N	N	N
5	A5	FALSE	adipoqcre cnv 496	bact	UNKNOWN	SYBR	None							19.6085	19.6169	0.011878					TRUE	81.5311	0.219189		TRUE		1	40		N	N	N
6	A6	FALSE	adipoqcre cnv 497	bact	UNKNOWN	SYBR	None							18.891	18.8949	0.00550269					TRUE	81.6292	0.219189		TRUE		1	40		N	N	N
7	A7	FALSE	adipoqcreordm16 sham 469	bact	UNKNOWN	SYBR	None							19.6909	19.7904	0.140761					TRUE	81.6292	0.219189		TRUE		1	40		N	N	N
8	A8	FALSE	adipoqcreordm16 sham 470	bact	UNKNOWN	SYBR	None							20.2157	20.2798	0.090727					TRUE	81.6292	0.219189		TRUE		1	40		N	N	N
9	A9	FALSE	adipoqcreordm16 sham 519	bact	UNKNOWN	SYBR	None							20.0526	20.1185	0.0931641					TRUE	81.5311	0.219189		TRUE		1	40		N	N	N
10	A10	FALSE	adipoqcreordm16 CNV 502	bact	UNKNOWN	SYBR	None							20.1957	20.2961	0.142036					TRUE	81.5311	0.219189		TRUE		1	40		N	N	N
11	A11	FALSE	adipoqcreordm16 CNV 503	bact	UNKNOWN	SYBR	None							20.2938	20.3236	0.0421023					TRUE	81.5311	0.219189		TRUE		1	40		N	N	N
12	A12	FALSE	adipoqcreordm16 CNV 504	bact	UNKNOWN	SYBR	None							18.9308	18.8531	0.10986					TRUE	81.4329	0.219189		TRUE		1	40		N	N	N
13	B1	FALSE	adipoqcre sham 375	bact	UNKNOWN	SYBR	None							19.5425	19.5273	0.0214753					TRUE	81.3348	0.219189		TRUE		1	40		N	N	N
14	B2	FALSE	adipoqcre sham 376	bact	UNKNOWN	SYBR	None							20.4284	20.4518	0.0330175					TRUE	81.4329	0.219189		TRUE		1	40		N	N	N
15	B3	FALSE	adipoqcre sham 377	bact	UNKNOWN	SYBR	None							19.3376	19.2683	0.097921					TRUE	81.4329	0.219189		TRUE		1	40		N	N	N
16	B4	FALSE	adipoqcre cnv 474	bact	UNKNOWN	SYBR	None							19.2431	19.2657	0.0318725					TRUE	81.5311	0.219189		TRUE		1	40		N	N	N
17	B5	FALSE	adipoqcre cnv 496	bact	UNKNOWN	SYBR	None							19.6253	19.6169	0.011878					TRUE	81.5311	0.219189		TRUE		1	40		N	N	N
18	B6	FALSE	adipoqcre cnv 497	bact	UNKNOWN	SYBR	None							18.8988	18.8949	0.00550269					TRUE	81.5311	0.219189		TRUE		1	40		N	N	N
19	B7	FALSE	adipoqcreordm16 sham 469	bact	UNKNOWN	SYBR	None							19.89	19.7904	0.140761					TRUE	81.6292	0.219189		TRUE		1	40		N	N	N
20	B8	FALSE	adipoqcreordm16 sham 470	bact	UNKNOWN	SYBR	None							20.344	20.2798	0.090727					TRUE	81.6292	0.219189		TRUE		1	40		N	N	N
21	B9	FALSE	adipoqcreordm16 sham 519	bact	UNKNOWN	SYBR	None							20.1844	20.1185	0.0931641					TRUE	81.6292	0.219189		TRUE		1	40		N	N	N
22	B10	FALSE	adipoqcreordm16 CNV 502	bact	UNKNOWN	SYBR	None							20.3966	20.2961	0.142036					TRUE	81.5311	0.219189		TRUE		1	40		N	N	N
23	B11	FALSE	adipoqcreordm16 CNV 503	bact	UNKNOWN	SYBR	None							20.3534	20.3236	0.0421023					TRUE	81.5311	0.219189		TRUE		1	40		N	N	N
24	B12	FALSE	adipoqcreordm16 CNV 504	bact	UNKNOWN	SYBR	None							18.7754	18.8531	0.10986					TRUE	81.5311	0.219189		TRUE		1	40		N	N	N
25	C1	FALSE	adipoqcre sham 375	Tnfa	UNKNOWN	SYBR	None							31.0012	31.3655	0.515202		11.8382	0.364619		TRUE	84.4744	0.365329		TRUE		1	40		Y	N	N
26	C2	FALSE	adipoqcre sham 376	Tnfa	UNKNOWN	SYBR	None							31.4512	31.5907	0.197301		11.1389	0.141453		TRUE	84.4744	0.365329		TRUE		1	40		N	N	N
27	C3	FALSE	adipoqcre sham 377	Tnfa	UNKNOWN	SYBR	None							31.1292	31.2239	0.133977		11.9556	0.117342		TRUE	84.4744	0.365329		TRUE		1	40		N	N	N
28	C4	FALSE	adipoqcre cnv 474	Tnfa	UNKNOWN	SYBR	None							30.7475	30.7375	0.0140615		11.4719	0.0246331		TRUE	84.5725	0.365329		TRUE		1	40		N	N	N
29	C5	FALSE	adipoqcre cnv 496	Tnfa	UNKNOWN	SYBR	None							31.0349	30.6852	0.494542		11.0682	0.349795		TRUE	84.5725	0.365329		TRUE		1	40		N	N	N
30	C6	FALSE	adipoqcre cnv 497	Tnfa	UNKNOWN	SYBR	None							30.0268	29.9777	0.0695241		11.0828	0.0493147		TRUE	84.6706	0.365329		TRUE		1	40		N	N	N
31	C7	FALSE	adipoqcreordm16 sham 469	Tnfa	UNKNOWN	SYBR	None							31.5801	32.169	0.83282		12.3785	0.597245		TRUE	84.6706	0.365329		TRUE		1	40		Y	N	N
32	C8	FALSE	adipoqcreordm16 sham 470	Tnfa	UNKNOWN	SYBR	None							32.7498	32.2216	0.74704		11.9418	0.532119		TRUE	84.6706	0.365329		TRUE		1	40		Y	N	N
33	C9	FALSE	adipoqcreordm16 sham 519	Tnfa	UNKNOWN	SYBR	None							32.0114	31.7615	0.353458		11.643	0.258468		TRUE	84.6706	0.365329		TRUE		1	40		N	N	N
34	C10	FALSE	adipoqcreordm16 CNV 502	Tnfa	UNKNOWN	SYBR	None							32.1933	31.7546	0.62031		11.4585	0.449977		TRUE	84.7687	0.365329		TRUE		1	40		Y	N	N
35	C11	FALSE	adipoqcreordm16 CNV 503	Tnfa	UNKNOWN	SYBR	None							31.1034	31.3445	0.341029		11.0209	0.242975		TRUE	84.6706	0.365329		TRUE		1	40		N	N	N
36	C12	FALSE	adipoqcreordm16 CNV 504	Tnfa	UNKNOWN	SYBR	None							30.1284	30.26	0.186065		11.4069	0.15279		TRUE	84.5725	0.365329		TRUE		1	40		N	N	N
37	D1	FALSE	adipoqcre sham 375	Tnfa	UNKNOWN	SYBR	None							31.7298	31.3655	0.515202		11.8382	0.364619		TRUE	84.4744	0.365329		TRUE		1	40		Y	N	N
38	D2	FALSE	adipoqcre sham 376	Tnfa	UNKNOWN	SYBR	None							31.7302	31.5907	0.197301		11.1389	0.141453		TRUE	84.5725	0.365329		TRUE		1	40		N	N	N
39	D3	FALSE	adipoqcre sham 377	Tnfa	UNKNOWN	SYBR	None							31.3186	31.2239	0.133977		11.9556	0.117342		TRUE	84.5725	0.365329		TRUE		1	40		N	N	N
40	D4	FALSE	adipoqcre cnv 474	Tnfa	UNKNOWN	SYBR	None							30.7276	30.7375	0.0140615		11.4719	0.0246331		TRUE	84.5725	0.365329		TRUE		1	40		N	N	N
41	D5	FALSE	adipoqcre cnv 496	Tnfa	UNKNOWN	SYBR	None							30.3355	30.6852	0.494542		11.0682	0.349795		TRUE	84.6706	0.365329		TRUE		1	40		N	N	N
42	D6	FALSE	adipoqcre cnv 497	Tnfa	UNKNOWN	SYBR	None							29.9285	29.9777	0.0695241		11.0828	0.0493147		TRUE	84.6706	0.365329		TRUE		1	40		N	N	N
43	D7	FALSE	adipoqcreordm16 sham 469	Tnfa	UNKNOWN	SYBR	None							32.7579	32.169	0.83282		12.3785	0.597245		TRUE	84.6706	0.365329		TRUE		1	40		Y	N	N
44	D8	FALSE	adipoqcreordm16 sham 470	Tnfa	UNKNOWN	SYBR	None							31.6933	32.2216	0.74704		11.9418	0.532119		TRUE	84.7687	0.365329		TRUE		1	40		Y	N	N
45	D9	FALSE	adipoqcreordm16 sham 519	Tnfa	UNKNOWN	SYBR	None							31.5115	31.7615	0.353458		11.643	0.258468		TRUE	84.7687	0.365329		TRUE		1	40		N	N	N
46	D10	FALSE	adipoqcreordm16 CNV 502	Tnfa	UNKNOWN	SYBR	None							31.316	31.7546	0.62031		11.4585	0.449977		TRUE	84.7687	0.365329		TRUE		1	40		Y	N	N
47	D11	FALSE	adipoqcreordm16 CNV 503	Tnfa	UNKNOWN	SYBR	None							31.5857	31.3445	0.341029		11.0209	0.242975		TRUE	84.6706	0.365329		TRUE		1	40		N	N	N
48	D12	FALSE	adipoqcreordm16 CNV 504	Tnfa	UNKNOWN	SYBR	None							30.3916	30.26	0.186065		11.4069	0.15279		TRUE	84.6706	0.365329		TRUE		1	40		N	N	N
49	E1	FALSE	adipoqcre sham 375	Vegfr	UNKNOWN	SYBR	None							25.8908	25.8643	0.0373981		6.337	0.0304943		TRUE	81.5311	0.203176		TRUE		1	40		N	N	N
50	E2	FALSE	adipoqcre sham 376	Vegfr	UNKNOWN	SYBR	None							26.371	26.2909	0.113357		5.83907	0.0834863		TRUE	81.5311	0.203176		TRUE		1	40		N	N	N
51	E3	FALSE	adipoqcre sham 377	Vegfr	UNKNOWN	SYBR	None							24.7427	25.1403	0.562286		5.87198	0.40358		TRUE	81.6292	0.203176		TRUE		1	40		Y	N	N
52	E4	FALSE	adipoqcre cnv 474	Vegfr	UNKNOWN	SYBR	None							25.3395	25.3122	0.0386429		6.04649	0.0354198		TRUE	81.6292	0.203176		TRUE		1	40		N	N	N
53	E5	FALSE	adipoqcre cnv 496	Vegfr	UNKNOWN	SYBR	None							25.6065	25.5916	0.0211287		5.97464	0.0171393		TRUE	81.6292	0.203176		TRUE		1	40		N	N	N
54	E6	FALSE	adipoqcre cnv 497	Vegfr	UNKNOWN	SYBR	None							25.4422	25.5122	0.0989891		6.61726	0.0701039		TRUE	81.7273	0.203176		TRUE		1	40		N	N	N
55	E7	FALSE	adipoqcreordm16 sham 469	Vegfr	UNKNOWN	SYBR	None							25.9197	25.7403	0.253665		5.94987	0.205133		TRUE	81.7273	0.203176		TRUE		1	40		N	N	N
56	E8	FALSE	adipoqcreordm16 sham 470	Vegfr	UNKNOWN	SYBR	None							26.3119	26.3361	0.0342462		6.05633	0.0685718		TRUE	81.7273	0.203176		TRUE		1	40		N	N	N
57	E9	FALSE	adipoqcreordm16 sham 519	Vegfr	UNKNOWN	SYBR	None							26.34	26.3166	0.0331591		6.19808	0.0699252		TRUE	81.7273	0.203176		TRUE		1	40		N	N	N
58	E10	FALSE	adipoqcreordm16 CNV 502	Vegfr	UNKNOWN	SYBR	None							25.8066	25.4307	0.531657		5.13457	0.389123		TRUE	81.7273	0.203176		TRUE		1	40		Y	N	N
59	E11	FALSE	adipoqcreordm16 CNV 503	Vegfr	UNKNOWN	SYBR	None							26.2042	26.2121	0.0110647		5.88844	0.0307818		TRUE	81.7273	0.203176		TRUE		1	40		N	N	N
60	E12	FALSE	adipoqcreordm16 CNV 504	Vegfr	UNKNOWN	SYBR	None							25.332	25.2653	0.0944116		6.41213	0.102427		TRUE	81.6292	0.203176		TRUE		1	40		N	N	N
61	F1	FALSE	adipoqcre sham 375	Vegfr	UNKNOWN	SYBR	None							25.8379	25.8643	0.0373981		6.337	0.0304943		TRUE	81.4329	0.203176		TRUE		1	40		N	N	N
62	F2	FALSE	adipoqcre sham 376	Vegfr	UNKNOWN	SYBR	None							26.2107	26.2909	0.113357		5.83907	0.0834863		TRUE	81.5311	0.203176		TRUE		1	40		N	N	N
63	F3	FALSE	adipoqcre sham 377	Vegfr	UNKNOWN	SYBR	None							25.5379	25.1403	0.562286		5.87198	0.40358		TRUE	81.4329	0.203176		TRUE		1	40		Y	N	N
64	F4	FALSE	adipoqcre cnv 474	Vegfr	UNKNOWN	SYBR	None							25.2848	25.3122	0.0386429		6.04649	0.0354198		TRUE	81.5311	0.203176		TRUE		1	40		N	N	N
65	F5	FALSE	adipoqcre cnv 496	Vegfr	UNKNOWN	SYBR	None							25.5766	25.5916	0.0211287		5.97464	0.0171393		TRUE	81.5311	0.203176		TRUE		1	40		N	N	N
66	F6	FALSE	adipoqcre cnv 497	Vegfr	UNKNOWN	SYBR	None							25.5822	25.5122	0.0989891		6.61726	0.0701039		TRUE	81.6292	0.203176		TRUE		1	40		N	N	N
67	F7	FALSE	adipoqcreordm16 sham 469	Vegfr	UNKNOWN	SYBR	None							25.5609	25.7403	0.253665		5.94987	0.205133		TRUE	81.7273	0.203176		TRUE		1	40		N	N	N
68	F8	FALSE	adipoqcreordm16 sham 470	Vegfr	UNKNOWN	SYBR	None							26.3604	26.3361	0.0342462		6.05633	0.0685718		TRUE	81.6292	0.203176		TRUE		1	40		N	N	N
69	F9	FALSE	adipoqcreordm16 sham 519	Vegfr	UNKNOWN	SYBR	None							26.2931	26.3166	0.0331591		6.19808	0.0699252		TRUE	81.6292	0.203176		TRUE		1	40		N	N	N
70	F10	FALSE	adipoqcreordm16 CNV 502	Vegfr	UNKNOWN	SYBR	None							25.0548	25.4307	0.531657		5.13457	0.389123		TRUE	81.8254	0.203176		TRUE		1	40		Y	N	N
71	F11	FALSE	adipoqcreordm16 CNV 503	Vegfr	UNKNOWN	SYBR	None							26.2199	26.2121	0.0110647		5.88844	0.0307818		TRUE	81.6292	0.203176		TRUE		1	40		N	N	N
72	F12	FALSE	adipoqcreordm16 CNV 504	Vegfr	UNKNOWN	SYBR	None							25.1985	25.2653	0.0944116		6.41213	0.102427		TRUE	81.5311	0.203176		TRUE		1	40		N	N	N
73	G1	FALSE	H2O	bact	UNKNOWN	SYBR	None							34.4714	34.4714						TRUE	71.3275	0.219189		TRUE		1	40		N	N	N
74	G2	FALSE	H2O	Tnfa	UNKNOWN	SYBR	None							Undetermined							TRUE	61.1239	0.365329		TRUE		1	40		N	Y	Y
75	G3	FALSE	H2O	Vegfr	UNKNOWN	SYBR	None							Undetermined							TRUE	61.1239	0.203176		TRUE		1	40		N	Y	Y
Analysis Type	Singleplex
Endogenous Control	bact
RQ Min/Max Confidence Level	95.0
Reference Sample	H2O

## Sheet: Melt Curve Raw Data
Block Type	96-Well Block (0.2mL)
Calibration Background is expired	No
Calibration Background performed on	11-24-2020
Calibration Normalization FAM-ROX is expired	No
Calibration Normalization FAM-ROX performed on	11-24-2020
Calibration Normalization VIC-ROX is expired	No
Calibration Normalization VIC-ROX performed on	11-24-2020
Calibration Pure Dye CY3 is expired	Yes
Calibration Pure Dye CY3 performed on	03-26-2020
Calibration Pure Dye CY5 is expired	Yes
Calibration Pure Dye CY5 performed on	03-26-2020
Calibration Pure Dye FAM is expired	No
Calibration Pure Dye FAM performed on	11-24-2020
Calibration Pure Dye NED is expired	No
Calibration Pure Dye NED performed on	09-15-2020
Calibration Pure Dye ROX is expired	No
Calibration Pure Dye ROX performed on	11-24-2020
Calibration Pure Dye SYBR is expired	No
Calibration Pure Dye SYBR performed on	11-24-2020
Calibration Pure Dye TAMRA is expired	No
Calibration Pure Dye TAMRA performed on	11-24-2020
Calibration Pure Dye VIC is expired	No
Calibration Pure Dye VIC performed on	11-24-2020
Calibration ROI is expired	No
Calibration ROI performed on	11-24-2020
Calibration Uniformity is expired	No
Calibration Uniformity performed on	11-24-2020
Chemistry	SYBR_GREEN
Date Created	2021-06-07 17:22:38 PM EDT
Experiment Barcode
Experiment Comment
Experiment File Name	D:\Users\abi2\Desktop\2021-06-07 adipoqcre and adipoqcreprdm16 7 days sham and CNV choro Tnfa and Vegfr n1-3.eds
Experiment Name	2021-06-07 adipoqcre and adipoqcreprdm16 7 days sham and CNV choro Tnfa and Vegfr n1-3
Experiment Run End Time	2021-06-07 20:11:25 PM EDT
Experiment Type	Comparative Cт (ΔΔCт)
Instrument Name	278870006
Instrument Serial Number	278870006
Instrument Type	QuantStudio(TM) 7 Flex System
Passive Reference	ROX
Quantification Cycle Method	Ct
Signal Smoothing On	true
Stage/ Cycle where Analysis is performed	Stage 2, Step 2
User Name
Well	Well Position	Reading	Temperature	Fluorescence	Derivative
1	A1	1	60.1428	4.33887	0.22659
1	A1	2	60.339	4.32258	0.224675
1	A1	3	60.5352	4.31436	0.222638
1	A1	4	60.7315	4.29615	0.220901
1	A1	5	60.9277	4.27399	0.219871
1	A1	6	61.1239	4.25491	0.219844
1	A1	7	61.3201	4.23618	0.220941
1	A1	8	61.5164	4.22122	0.223036
1	A1	9	61.7126	4.20225	0.225785
1	A1	10	61.9088	4.1836	0.228743
1	A1	11	62.105	4.15618	0.23161
1	A1	12	62.3012	4.14118	0.234369
1	A1	13	62.4975	4.11752	0.237226
1	A1	14	62.6937	4.09926	0.240329
1	A1	15	62.8899	4.08616	0.243514
1	A1	16	63.0861	4.06026	0.246268
1	A1	17	63.2824	4.03222	0.24802
1	A1	18	63.4786	4.01366	0.248486
1	A1	19	63.6748	3.99095	0.247876
1	A1	20	63.871	3.96972	0.246737
1	A1	21	64.0673	3.9534	0.245641
1	A1	22	64.2635	3.92885	0.244869
1	A1	23	64.4597	3.91078	0.244348
1	A1	24	64.6559	3.88711	0.243799
1	A1	25	64.8521	3.86338	0.242994
1	A1	26	65.0484	3.84613	0.241945
1	A1	27	65.2446	3.82321	0.240951
1	A1	28	65.4408	3.802	0.240464
1	A1	29	65.637	3.78349	0.240868
1	A1	30	65.8333	3.76633	0.242288
1	A1	31	66.0295	3.74233	0.244469
1	A1	32	66.2257	3.72405	0.246832
1	A1	33	66.4219	3.70054	0.248692
1	A1	34	66.6181	3.67998	0.249519
1	A1	35	66.8144	3.65318	0.249161
1	A1	36	67.0106	3.63385	0.247909
1	A1	37	67.2068	3.61071	0.246347
1	A1	38	67.403	3.59174	0.245085
1	A1	39	67.5993	3.57257	0.244476
1	A1	40	67.7955	3.55053	0.244472
1	A1	41	67.9917	3.52948	0.24467
1	A1	42	68.1879	3.50843	0.244494
1	A1	43	68.3841	3.48471	0.243457
1	A1	44	68.5804	3.4665	0.241396
1	A1	45	68.7766	3.4436	0.238589
1	A1	46	68.9728	3.4173	0.235719
1	A1	47	69.169	3.4042	0.233614
1	A1	48	69.3653	3.38579	0.232888
1	A1	49	69.5615	3.36887	0.23364
1	A1	50	69.7577	3.34575	0.235441
1	A1	51	69.9539	3.32584	0.237566
1	A1	52	70.1501	3.30276	0.239394
1	A1	53	70.3464	3.27933	0.240661
1	A1	54	70.5426	3.26283	0.241448
1	A1	55	70.7388	3.23977	0.241956
1	A1	56	70.935	3.22325	0.242265
1	A1	57	71.1313	3.20144	0.242296
1	A1	58	71.3275	3.17354	0.241932
1	A1	59	71.5237	3.15408	0.2412
1	A1	60	71.7199	3.1362	0.240295
1	A1	61	71.9162	3.11576	0.239452
1	A1	62	72.1124	3.09578	0.238767
1	A1	63	72.3086	3.0728	0.238138
1	A1	64	72.5048	3.05283	0.237356
1	A1	65	72.701	3.03578	0.236261
1	A1	66	72.8973	3.00879	0.234868
1	A1	67	73.0935	2.9911	0.233362
1	A1	68	73.2897	2.97489	0.231994
1	A1	69	73.4859	2.95438	0.230973
1	A1	70	73.6822	2.93154	0.230404
1	A1	71	73.8784	2.91176	0.230292
1	A1	72	74.0746	2.89687	0.230564
1	A1	73	74.2708	2.87385	0.231097
1	A1	74	74.467	2.8548	0.231708
1	A1	75	74.6633	2.83377	0.232181
1	A1	76	74.8595	2.81612	0.232308
1	A1	77	75.0557	2.79529	0.231977
1	A1	78	75.2519	2.77631	0.231244
1	A1	79	75.4482	2.75054	0.230361
1	A1	80	75.6444	2.73419	0.229699
1	A1	81	75.8406	2.72038	0.229627
1	A1	82	76.0368	2.69552	0.23042
1	A1	83	76.233	2.67514	0.232271
1	A1	84	76.4293	2.65765	0.235359
1	A1	85	76.6255	2.63596	0.239895
1	A1	86	76.8217	2.61696	0.246039
1	A1	87	77.0179	2.59861	0.253728
1	A1	88	77.2142	2.57342	0.262527
1	A1	89	77.4104	2.54973	0.271633
1	A1	90	77.6066	2.53008	0.280108
1	A1	91	77.8028	2.49656	0.287288
1	A1	92	77.9991	2.47209	0.29323
1	A1	93	78.1953	2.44068	0.299005
1	A1	94	78.3915	2.4231	0.306653
1	A1	95	78.5877	2.39784	0.318891
1	A1	96	78.7839	2.37199	0.338697
1	A1	97	78.9802	2.34476	0.369007
1	A1	98	79.1764	2.31961	0.412631
1	A1	99	79.3726	2.28711	0.472363
1	A1	100	79.5688	2.24447	0.551071
1	A1	101	79.7651	2.19888	0.651509
1	A1	102	79.9613	2.14895	0.775547
1	A1	103	80.1575	2.08125	0.922806
1	A1	104	80.3537	2.00647	1.08902
1	A1	105	80.5499	1.90632	1.26481
1	A1	106	80.7462	1.77942	1.43571
1	A1	107	80.9424	1.62521	1.5837
1	A1	108	81.1386	1.44149	1.6903
1	A1	109	81.3348	1.25395	1.74019
1	A1	110	81.5311	1.066	1.72443
1	A1	111	81.7273	0.889272	1.64235
1	A1	112	81.9235	0.7387	1.50171
1	A1	113	82.1197	0.610305	1.3171
1	A1	114	82.3159	0.516245	1.10726
1	A1	115	82.5122	0.44891	0.891815
1	A1	116	82.7084	0.408238	0.688167
1	A1	117	82.9046	0.384232	0.509151
1	A1	118	83.1008	0.370721	0.361899
1	A1	119	83.2971	0.36354	0.24802
1	A1	120	83.4933	0.356305	0.164843
1	A1	121	83.6895	0.353515	0.107181
1	A1	122	83.8857	0.353608	0.0690365
1	A1	123	84.0819	0.348619	0.044826
1	A1	124	84.2782	0.349888	0.0300148
1	A1	125	84.4744	0.348816	0.0212476
1	A1	126	84.6706	0.347085	0.0161964
1	A1	127	84.8668	0.347137	0.0133091
1	A1	128	85.0631	0.344737	0.0115862
1	A1	129	85.2593	0.345738	0.010423
1	A1	130	85.4555	0.341963	0.00949945
1	A1	131	85.6517	0.343952	0.00869596
1	A1	132	85.848	0.341754	0.00801448
1	A1	133	86.0442	0.343061	0.00750612
1	A1	134	86.2404	0.34006	0.00721419
1	A1	135	86.4366	0.341006	0.00713615
1	A1	136	86.6328	0.340939	0.00720716
1	A1	137	86.8291	0.34004	0.00731559
1	A1	138	87.0253	0.338629	0.00734812
1	A1	139	87.2215	0.337517	0.0072469
1	A1	140	87.4177	0.336067	0.00703991
1	A1	141	87.614	0.338318	0.00681752
1	A1	142	87.8102	0.336823	0.00666902
1	A1	143	88.0064	0.335817	0.00662347
1	A1	144	88.2026	0.335148	0.00663685
1	A1	145	88.3988	0.334876	0.0066246
1	A1	146	88.5951	0.334044	0.00651509
1	A1	147	88.7913	0.333937	0.00628983
1	A1	148	88.9875	0.331818	0.00599492
1	A1	149	89.1837	0.332777	0.00572249
1	A1	150	89.38	0.332092	0.00556739
1	A1	151	89.5762	0.331208	0.0055787
1	A1	152	89.7724	0.332197	0.0057341
1	A1	153	89.9686	0.330358	0.00595762
1	A1	154	90.1648	0.32876	0.00617283
1	A1	155	90.3611	0.328763	0.00635091
1	A1	156	90.5573	0.329702	0.00651325
1	A1	157	90.7535	0.329171	0.00668904
1	A1	158	90.9497	0.327152	0.00687332
1	A1	159	91.146	0.326081	0.00702462
1	A1	160	91.3422	0.325807	0.00710452
1	A1	161	91.5384	0.326816	0.00710579
1	A1	162	91.7346	0.324599	0.00704599
1	A1	163	91.9308	0.324867	0.00693552
1	A1	164	92.1271	0.323646	0.00676398
1	A1	165	92.3233	0.322365	0.00651767
1	A1	166	92.5195	0.323589	0.00620727
1	A1	167	92.7157	0.321613	0.00587551
1	A1	168	92.912	0.32278	0.00557634
1	A1	169	93.1082	0.321251	0.00535122
1	A1	170	93.3044	0.320346	0.00522027
1	A1	171	93.5006	0.321255	0.00518381
1	A1	172	93.6969	0.320095	0.00521985
1	A1	173	93.8931	0.319743	0.00527036
1	A1	174	94.0893	0.319849	0.00523193
1	A1	175	94.2855	0.318612	0.00498081
1	A1	176	94.4817	0.316871	0.0044288
1	A1	177	94.678	0.318076	0.00358237
1	A1	178	94.8742	0.316977	0.00255995
2	A2	1	60.1428	4.58898	0.255537
2	A2	2	60.339	4.56963	0.257549
2	A2	3	60.5352	4.53673	0.259316
2	A2	4	60.7315	4.52917	0.260376
2	A2	5	60.9277	4.50336	0.260477
2	A2	6	61.1239	4.47719	0.259628
2	A2	7	61.3201	4.45134	0.258112
2	A2	8	61.5164	4.43344	0.256418
2	A2	9	61.7126	4.40924	0.255114
2	A2	10	61.9088	4.39141	0.254639
2	A2	11	62.105	4.36906	0.255142
2	A2	12	62.3012	4.34454	0.256426
2	A2	13	62.4975	4.32973	0.258073
2	A2	14	62.6937	4.29717	0.259634
2	A2	15	62.8899	4.27866	0.260807
2	A2	16	63.0861	4.25624	0.261491
2	A2	17	63.2824	4.23057	0.26173
2	A2	18	63.4786	4.21478	0.261622
2	A2	19	63.6748	4.18315	0.261268
2	A2	20	63.871	4.168	0.26078
2	A2	21	64.0673	4.14181	0.260321
2	A2	22	64.2635	4.11952	0.260085
2	A2	23	64.4597	4.09473	0.260209
2	A2	24	64.6559	4.07703	0.260614
2	A2	25	64.8521	4.05497	0.260981
2	A2	26	65.0484	4.02976	0.260879
2	A2	27	65.2446	4.00835	0.260036
2	A2	28	65.4408	3.97315	0.258566
2	A2	29	65.637	3.9597	0.25691
2	A2	30	65.8333	3.94865	0.255581
2	A2	31	66.0295	3.91441	0.254846
2	A2	32	66.2257	3.89495	0.254624
2	A2	33	66.4219	3.87766	0.254613
2	A2	34	66.6181	3.85046	0.25455
2	A2	35	66.8144	3.828	0.254401
2	A2	36	67.0106	3.80762	0.254383
2	A2	37	67.2068	3.78388	0.254803
2	A2	38	67.403	3.76366	0.255827
2	A2	39	67.5993	3.74156	0.257331
2	A2	40	67.7955	3.7212	0.258879
2	A2	41	67.9917	3.69627	0.259914
2	A2	42	68.1879	3.66984	0.259999
2	A2	43	68.3841	3.64702	0.25904
2	A2	44	68.5804	3.62972	0.257317
2	A2	45	68.7766	3.60352	0.255375
2	A2	46	68.9728	3.57888	0.2538
2	A2	47	69.169	3.56239	0.252991
2	A2	48	69.3653	3.54251	0.253007
2	A2	49	69.5615	3.5191	0.253564
2	A2	50	69.7577	3.49546	0.254193
2	A2	51	69.9539	3.47251	0.254475
2	A2	52	70.1501	3.44725	0.254218
2	A2	53	70.3464	3.43131	0.253486
2	A2	54	70.5426	3.40745	0.25252
2	A2	55	70.7388	3.38286	0.251615
2	A2	56	70.935	3.36192	0.251031
2	A2	57	71.1313	3.34318	0.25094
2	A2	58	71.3275	3.31987	0.251394
2	A2	59	71.5237	3.29672	0.252309
2	A2	60	71.7199	3.27727	0.253503
2	A2	61	71.9162	3.25312	0.254715
2	A2	62	72.1124	3.22975	0.255689
2	A2	63	72.3086	3.20879	0.256199
2	A2	64	72.5048	3.18811	0.256094
2	A2	65	72.701	3.16058	0.255308
2	A2	66	72.8973	3.14342	0.253882
2	A2	67	73.0935	3.11759	0.251968
2	A2	68	73.2897	3.09932	0.249839
2	A2	69	73.4859	3.07511	0.247849
2	A2	70	73.6822	3.05257	0.246355
2	A2	71	73.8784	3.03455	0.245592
2	A2	72	74.0746	3.01738	0.24555
2	A2	73	74.2708	2.99072	0.245963
2	A2	74	74.467	2.9727	0.246427
2	A2	75	74.6633	2.94905	0.246602
2	A2	76	74.8595	2.92583	0.2464
2	A2	77	75.0557	2.90808	0.246019
2	A2	78	75.2519	2.88439	0.245823
2	A2	79	75.4482	2.86826	0.246166
2	A2	80	75.6444	2.84172	0.247248
2	A2	81	75.8406	2.82538	0.24912
2	A2	82	76.0368	2.80008	0.251781
2	A2	83	76.233	2.77665	0.2553
2	A2	84	76.4293	2.75876	0.259874
2	A2	85	76.6255	2.73504	0.265747
2	A2	86	76.8217	2.71134	0.273053
2	A2	87	77.0179	2.6906	0.281606
2	A2	88	77.2142	2.66193	0.290783
2	A2	89	77.4104	2.64165	0.299608
2	A2	90	77.6066	2.6092	0.307077
2	A2	91	77.8028	2.57767	0.312698
2	A2	92	77.9991	2.54986	0.31696
2	A2	93	78.1953	2.51551	0.32153
2	A2	94	78.3915	2.49979	0.328985
2	A2	95	78.5877	2.47188	0.34227
2	A2	96	78.7839	2.44694	0.364188
2	A2	97	78.9802	2.4153	0.397209
2	A2	98	79.1764	2.38411	0.443666
2	A2	99	79.3726	2.34667	0.506137
2	A2	100	79.5688	2.30508	0.587664
2	A2	101	79.7651	2.25752	0.691493
2	A2	102	79.9613	2.19602	0.820084
2	A2	103	80.1575	2.13271	0.973497
2	A2	104	80.3537	2.0518	1.14755
2	A2	105	80.5499	1.94244	1.33249
2	A2	106	80.7462	1.81347	1.51299
2	A2	107	80.9424	1.64503	1.66985
2	A2	108	81.1386	1.45179	1.7833
2	A2	109	81.3348	1.25273	1.83686
2	A2	110	81.5311	1.05115	1.82088
2	A2	111	81.7273	0.861794	1.73451
2	A2	112	81.9235	0.702723	1.58595
2	A2	113	82.1197	0.565785	1.39073
2	A2	114	82.3159	0.465957	1.1688
2	A2	115	82.5122	0.394266	0.941009
2	A2	116	82.7084	0.351722	0.725831
2	A2	117	82.9046	0.325248	0.536859
2	A2	118	83.1008	0.311452	0.381628
2	A2	119	83.2971	0.303936	0.261802
2	A2	120	83.4933	0.29674	0.174469
2	A2	121	83.6895	0.294606	0.114014
2	A2	122	83.8857	0.290645	0.0739364
2	A2	123	84.0819	0.288861	0.0482111
2	A2	124	84.2782	0.288242	0.0320122
2	A2	125	84.4744	0.286395	0.0218925
2	A2	126	84.6706	0.285523	0.0156086
2	A2	127	84.8668	0.285408	0.0117945
2	A2	128	85.0631	0.284739	0.00962627
2	A2	129	85.2593	0.285603	0.0085617
2	A2	130	85.4555	0.28419	0.00819003
2	A2	131	85.6517	0.282372	0.008181
2	A2	132	85.848	0.28199	0.00829045
2	A2	133	86.0442	0.281602	0.00837071
2	A2	134	86.2404	0.281208	0.00835779
2	A2	135	86.4366	0.280007	0.00824112
2	A2	136	86.6328	0.278742	0.00803565
2	A2	137	86.8291	0.278523	0.00776884
2	A2	138	87.0253	0.278236	0.0074736
2	A2	139	87.2215	0.277317	0.00717933
2	A2	140	87.4177	0.276175	0.00689959
2	A2	141	87.614	0.276934	0.00662566
2	A2	142	87.8102	0.27551	0.00633464
2	A2	143	88.0064	0.274633	0.0060113
2	A2	144	88.2026	0.274796	0.00567288
2	A2	145	88.3988	0.273717	0.00538035
2	A2	146	88.5951	0.273596	0.00522479
2	A2	147	88.7913	0.273435	0.00528587
2	A2	148	88.9875	0.273462	0.00558292
2	A2	149	89.1837	0.27185	0.00604494
2	A2	150	89.38	0.272101	0.00652381
2	A2	151	89.5762	0.270696	0.00685145
2	A2	152	89.7724	0.269179	0.00691715
2	A2	153	89.9686	0.269188	0.00672215
2	A2	154	90.1648	0.269022	0.00638051
2	A2	155	90.3611	0.268418	0.00605749
2	A2	156	90.5573	0.269378	0.0058855
2	A2	157	90.7535	0.267026	0.00590263
2	A2	158	90.9497	0.267203	0.00605029
2	A2	159	91.146	0.266731	0.00622407
2	A2	160	91.3422	0.265563	0.00633921
2	A2	161	91.5384	0.265191	0.00637138
2	A2	162	91.7346	0.264336	0.00635249
2	A2	163	91.9308	0.265569	0.00633428
2	A2	164	92.1271	0.263013	0.00634454
2	A2	165	92.3233	0.263632	0.00636836
2	A2	166	92.5195	0.262294	0.00636415
2	A2	167	92.7157	0.262078	0.00630223
2	A2	168	92.912	0.261064	0.0061967
2	A2	169	93.1082	0.261292	0.00610454
2	A2	170	93.3044	0.260369	0.00609064
2	A2	171	93.5006	0.261009	0.00617843
2	A2	172	93.6969	0.259298	0.00631794
2	A2	173	93.8931	0.25836	0.0063936
2	A2	174	94.0893	0.258757	0.00626727
2	A2	175	94.2855	0.256829	0.00583564
2	A2	176	94.4817	0.256806	0.0050735
2	A2	177	94.678	0.257542	0.00404762
2	A2	178	94.8742	0.254872	0.00289928
3	A3	1	60.1428	4.66967	0.255195
3	A3	2	60.339	4.65886	0.257503
3	A3	3	60.5352	4.6362	0.260013
3	A3	4	60.7315	4.61006	0.262097
3	A3	5	60.9277	4.5874	0.263384
3	A3	6	61.1239	4.56231	0.263852
3	A3	7	61.3201	4.53949	0.263702
3	A3	8	61.5164	4.51922	0.263141
3	A3	9	61.7126	4.49913	0.262251
3	A3	10	61.9088	4.46724	0.261064
3	A3	11	62.105	4.44832	0.259723
3	A3	12	62.3012	4.42599	0.258564
3	A3	13	62.4975	4.39868	0.257993
3	A3	14	62.6937	4.3862	0.258244
3	A3	15	62.8899	4.36306	0.259232
3	A3	16	63.0861	4.33575	0.260611
3	A3	17	63.2824	4.30856	0.262003
3	A3	18	63.4786	4.29251	0.263176
3	A3	19	63.6748	4.26364	0.264085
3	A3	20	63.871	4.25083	0.26475
3	A3	21	64.0673	4.21566	0.265166
3	A3	22	64.2635	4.19855	0.265277
3	A3	23	64.4597	4.17304	0.265037
3	A3	24	64.6559	4.15008	0.264448
3	A3	25	64.8521	4.12244	0.26355
3	A3	26	65.0484	4.10756	0.262388
3	A3	27	65.2446	4.07941	0.261
3	A3	28	65.4408	4.05503	0.259447
3	A3	29	65.637	4.0331	0.257848
3	A3	30	65.8333	4.01477	0.256382
3	A3	31	66.0295	3.98853	0.255233
3	A3	32	66.2257	3.96511	0.254518
3	A3	33	66.4219	3.94995	0.254235
3	A3	34	66.6181	3.92376	0.254276
3	A3	35	66.8144	3.89955	0.254492
3	A3	36	67.0106	3.87931	0.254776
3	A3	37	67.2068	3.85533	0.255084
3	A3	38	67.403	3.8311	0.255428
3	A3	39	67.5993	3.81308	0.255821
3	A3	40	67.7955	3.78597	0.256237
3	A3	41	67.9917	3.76807	0.256634
3	A3	42	68.1879	3.73958	0.256999
3	A3	43	68.3841	3.71891	0.257335
3	A3	44	68.5804	3.70005	0.257642
3	A3	45	68.7766	3.67622	0.257858
3	A3	46	68.9728	3.64859	0.257866
3	A3	47	69.169	3.6293	0.257546
3	A3	48	69.3653	3.60938	0.256892
3	A3	49	69.5615	3.58085	0.256043
3	A3	50	69.7577	3.5566	0.255252
3	A3	51	69.9539	3.54175	0.254732
3	A3	52	70.1501	3.51932	0.25454
3	A3	53	70.3464	3.49411	0.254548
3	A3	54	70.5426	3.47165	0.254564
3	A3	55	70.7388	3.4459	0.25448
3	A3	56	70.935	3.42793	0.254342
3	A3	57	71.1313	3.40438	0.254274
3	A3	58	71.3275	3.38141	0.254328
3	A3	59	71.5237	3.36005	0.254393
3	A3	60	71.7199	3.3386	0.254249
3	A3	61	71.9162	3.31246	0.253708
3	A3	62	72.1124	3.28673	0.252738
3	A3	63	72.3086	3.27016	0.251465
3	A3	64	72.5048	3.24973	0.250066
3	A3	65	72.701	3.22366	0.248654
3	A3	66	72.8973	3.20464	0.247257
3	A3	67	73.0935	3.18207	0.245898
3	A3	68	73.2897	3.15833	0.244704
3	A3	69	73.4859	3.1411	0.243915
3	A3	70	73.6822	3.11377	0.243762
3	A3	71	73.8784	3.09923	0.244283
3	A3	72	74.0746	3.0809	0.245207
3	A3	73	74.2708	3.05259	0.246041
3	A3	74	74.467	3.03118	0.246316
3	A3	75	74.6633	3.00844	0.245851
3	A3	76	74.8595	2.98858	0.244863
3	A3	77	75.0557	2.96637	0.243849
3	A3	78	75.2519	2.95034	0.243345
3	A3	79	75.4482	2.92491	0.243714
3	A3	80	75.6444	2.90251	0.245021
3	A3	81	75.8406	2.88861	0.247088
3	A3	82	76.0368	2.86089	0.249639
3	A3	83	76.233	2.83572	0.252491
3	A3	84	76.4293	2.81826	0.255688
3	A3	85	76.6255	2.79284	0.259497
3	A3	86	76.8217	2.77403	0.264272
3	A3	87	77.0179	2.74778	0.270227
3	A3	88	77.2142	2.72349	0.277223
3	A3	89	77.4104	2.70477	0.28473
3	A3	90	77.6066	2.67483	0.292019
3	A3	91	77.8028	2.64416	0.298573
3	A3	92	77.9991	2.61534	0.304555
3	A3	93	78.1953	2.59	0.31108
3	A3	94	78.3915	2.56252	0.320164
3	A3	95	78.5877	2.53929	0.334393
3	A3	96	78.7839	2.51566	0.356514
3	A3	97	78.9802	2.47881	0.389224
3	A3	98	79.1764	2.45374	0.435215
3	A3	99	79.3726	2.41858	0.497411
3	A3	100	79.5688	2.37197	0.579124
3	A3	101	79.7651	2.32336	0.683793
3	A3	102	79.9613	2.26875	0.814047
3	A3	103	80.1575	2.20281	0.970093
3	A3	104	80.3537	2.11751	1.14784
3	A3	105	80.5499	2.01294	1.33754
3	A3	106	80.7462	1.87735	1.52376
3	A3	107	80.9424	1.70706	1.68714
3	A3	108	81.1386	1.50878	1.8076
3	A3	109	81.3348	1.30499	1.86827
3	A3	110	81.5311	1.09631	1.85897
3	A3	111	81.7273	0.900895	1.77822
3	A3	112	81.9235	0.733486	1.63354
3	A3	113	82.1197	0.589501	1.43988
3	A3	114	82.3159	0.481382	1.21688
3	A3	115	82.5122	0.403806	0.985448
3	A3	116	82.7084	0.355639	0.764502
3	A3	117	82.9046	0.327943	0.568387
3	A3	118	83.1008	0.310964	0.405538
3	A3	119	83.2971	0.301791	0.278482
3	A3	120	83.4933	0.296491	0.184991
3	A3	121	83.6895	0.293087	0.119854
3	A3	122	83.8857	0.291364	0.0766807
3	A3	123	84.0819	0.288905	0.0492945
3	A3	124	84.2782	0.287475	0.0325394
3	A3	125	84.4744	0.287187	0.0225506
3	A3	126	84.6706	0.285605	0.0166622
3	A3	127	84.8668	0.285042	0.013149
3	A3	128	85.0631	0.284197	0.0109508
3	A3	129	85.2593	0.283271	0.00945863
3	A3	130	85.4555	0.281711	0.0083667
3	A3	131	85.6517	0.282107	0.00756596
3	A3	132	85.848	0.281153	0.00705166
3	A3	133	86.0442	0.282092	0.00683865
3	A3	134	86.2404	0.280124	0.00690088
3	A3	135	86.4366	0.279644	0.00714998
3	A3	136	86.6328	0.280302	0.00745481
3	A3	137	86.8291	0.278139	0.00768566
3	A3	138	87.0253	0.276821	0.00775811
3	A3	139	87.2215	0.276999	0.00765333
3	A3	140	87.4177	0.276384	0.00740735
3	A3	141	87.614	0.275566	0.0070808
3	A3	142	87.8102	0.275437	0.00673169
3	A3	143	88.0064	0.273757	0.00640487
3	A3	144	88.2026	0.274402	0.00613427
3	A3	145	88.3988	0.273156	0.00594264
3	A3	146	88.5951	0.273135	0.00583593
3	A3	147	88.7913	0.273426	0.00579789
3	A3	148	88.9875	0.271165	0.00580089
3	A3	149	89.1837	0.270875	0.00582627
3	A3	150	89.38	0.270679	0.00587824
3	A3	151	89.5762	0.27097	0.00597346
3	A3	152	89.7724	0.269448	0.00611692
3	A3	153	89.9686	0.269107	0.00628474
3	A3	154	90.1648	0.26876	0.00643329
3	A3	155	90.3611	0.267182	0.00652232
3	A3	156	90.5573	0.267337	0.00653225
3	A3	157	90.7535	0.2677	0.00646254
3	A3	158	90.9497	0.265541	0.00632216
3	A3	159	91.146	0.265176	0.00612941
3	A3	160	91.3422	0.265026	0.00592199
3	A3	161	91.5384	0.264967	0.00575853
3	A3	162	91.7346	0.263988	0.00569773
3	A3	163	91.9308	0.264434	0.00576589
3	A3	164	92.1271	0.263504	0.00593881
3	A3	165	92.3233	0.262024	0.00615705
3	A3	166	92.5195	0.261828	0.00635868
3	A3	167	92.7157	0.261589	0.00650142
3	A3	168	92.912	0.261621	0.00655805
3	A3	169	93.1082	0.259902	0.0064997
3	A3	170	93.3044	0.259665	0.00629735
3	A3	171	93.5006	0.25865	0.00594804
3	A3	172	93.6969	0.25802	0.00549951
3	A3	173	93.8931	0.258612	0.0050344
3	A3	174	94.0893	0.258603	0.00461513
3	A3	175	94.2855	0.258155	0.0042283
3	A3	176	94.4817	0.256852	0.0037845
3	A3	177	94.678	0.25628	0.00318457
3	A3	178	94.8742	0.255046	0.00240618
4	A4	1	60.1428	4.76459	0.258129
4	A4	2	60.339	4.73544	0.26007
4	A4	3	60.5352	4.71499	0.261617
4	A4	4	60.7315	4.69916	0.262409
4	A4	5	60.9277	4.66356	0.262428
4	A4	6	61.1239	4.65337	0.261942
4	A4	7	61.3201	4.62366	0.261344
4	A4	8	61.5164	4.60063	0.260961
4	A4	9	61.7126	4.57578	0.260913
4	A4	10	61.9088	4.56533	0.261078
4	A4	11	62.105	4.5291	0.261155
4	A4	12	62.3012	4.51419	0.260865
4	A4	13	62.4975	4.48559	0.260164
4	A4	14	62.6937	4.46069	0.259349
4	A4	15	62.8899	4.4413	0.258928
4	A4	16	63.0861	4.42156	0.259337
4	A4	17	63.2824	4.39886	0.260655
4	A4	18	63.4786	4.37736	0.262556
4	A4	19	63.6748	4.35151	0.264456
4	A4	20	63.871	4.32641	0.265781
4	A4	21	64.0673	4.30371	0.266139
4	A4	22	64.2635	4.28186	0.265348
4	A4	23	64.4597	4.2542	0.263416
4	A4	24	64.6559	4.23507	0.260538
4	A4	25	64.8521	4.20759	0.257151
4	A4	26	65.0484	4.18721	0.253941
4	A4	27	65.2446	4.15735	0.251669
4	A4	28	65.4408	4.1497	0.250845
4	A4	29	65.637	4.12697	0.251475
4	A4	30	65.8333	4.10661	0.253058
4	A4	31	66.0295	4.07316	0.254879
4	A4	32	66.2257	4.05367	0.256405
4	A4	33	66.4219	4.03535	0.257479
4	A4	34	66.6181	4.01287	0.258247
4	A4	35	66.8144	3.98583	0.25894
4	A4	36	67.0106	3.96549	0.25965
4	A4	37	67.2068	3.94185	0.260298
4	A4	38	67.403	3.92159	0.2607
4	A4	39	67.5993	3.8932	0.260716
4	A4	40	67.7955	3.86782	0.260351
4	A4	41	67.9917	3.85056	0.259757
4	A4	42	68.1879	3.82819	0.259117
4	A4	43	68.3841	3.80079	0.258537
4	A4	44	68.5804	3.78526	0.258016
4	A4	45	68.7766	3.75475	0.257517
4	A4	46	68.9728	3.73742	0.257075
4	A4	47	69.169	3.70874	0.256802
4	A4	48	69.3653	3.69176	0.256783
4	A4	49	69.5615	3.66957	0.256943
4	A4	50	69.7577	3.64709	0.257018
4	A4	51	69.9539	3.62347	0.256702
4	A4	52	70.1501	3.59542	0.255885
4	A4	53	70.3464	3.57386	0.254776
4	A4	54	70.5426	3.55592	0.25382
4	A4	55	70.7388	3.5333	0.253439
4	A4	56	70.935	3.51324	0.253789
4	A4	57	71.1313	3.48614	0.254718
4	A4	58	71.3275	3.46708	0.255887
4	A4	59	71.5237	3.44116	0.256938
4	A4	60	71.7199	3.42049	0.257628
4	A4	61	71.9162	3.39418	0.257807
4	A4	62	72.1124	3.37503	0.257385
4	A4	63	72.3086	3.35142	0.256299
4	A4	64	72.5048	3.32653	0.254569
4	A4	65	72.701	3.30439	0.252355
4	A4	66	72.8973	3.28386	0.249991
4	A4	67	73.0935	3.25961	0.247891
4	A4	68	73.2897	3.24232	0.246407
4	A4	69	73.4859	3.22159	0.245706
4	A4	70	73.6822	3.19705	0.245745
4	A4	71	73.8784	3.17486	0.246329
4	A4	72	74.0746	3.15788	0.247221
4	A4	73	74.2708	3.13018	0.248186
4	A4	74	74.467	3.11462	0.249029
4	A4	75	74.6633	3.08862	0.249576
4	A4	76	74.8595	3.06692	0.249698
4	A4	77	75.0557	3.04609	0.24935
4	A4	78	75.2519	3.02614	0.248633
4	A4	79	75.4482	3.00057	0.247828
4	A4	80	75.6444	2.97618	0.247367
4	A4	81	75.8406	2.96094	0.247725
4	A4	82	76.0368	2.94116	0.249278
4	A4	83	76.233	2.91249	0.252204
4	A4	84	76.4293	2.89513	0.256461
4	A4	85	76.6255	2.87319	0.261844
4	A4	86	76.8217	2.84873	0.26807
4	A4	87	77.0179	2.82547	0.274822
4	A4	88	77.2142	2.79707	0.281754
4	A4	89	77.4104	2.77453	0.28847
4	A4	90	77.6066	2.75028	0.294595
4	A4	91	77.8028	2.72026	0.299956
4	A4	92	77.9991	2.68901	0.304875
4	A4	93	78.1953	2.6628	0.310404
4	A4	94	78.3915	2.63855	0.31834
4	A4	95	78.5877	2.61116	0.33098
4	A4	96	78.7839	2.58849	0.350755
4	A4	97	78.9802	2.55704	0.38002
4	A4	98	79.1764	2.52951	0.421143
4	A4	99	79.3726	2.48905	0.47686
4	A4	100	79.5688	2.45108	0.550581
4	A4	101	79.7651	2.40071	0.646247
4	A4	102	79.9613	2.35204	0.767416
4	A4	103	80.1575	2.29524	0.915656
4	A4	104	80.3537	2.21089	1.08863
4	A4	105	80.5499	2.11291	1.2786
4	A4	106	80.7462	1.98802	1.472
4	A4	107	80.9424	1.83068	1.65063
4	A4	108	81.1386	1.641	1.79421
4	A4	109	81.3348	1.4341	1.88409
4	A4	110	81.5311	1.21971	1.90683
4	A4	111	81.7273	1.01574	1.85696
4	A4	112	81.9235	0.835841	1.73803
4	A4	113	82.1197	0.672962	1.56191
4	A4	114	82.3159	0.54595	1.34658
4	A4	115	82.5122	0.453881	1.11296
4	A4	116	82.7084	0.390303	0.881518
4	A4	117	82.9046	0.354262	0.669222
4	A4	118	83.1008	0.332448	0.487489
4	A4	119	83.2971	0.319801	0.341535
4	A4	120	83.4933	0.311489	0.231073
4	A4	121	83.6895	0.307963	0.151947
4	A4	122	83.8857	0.304451	0.0980478
4	A4	123	84.0819	0.300999	0.0629502
4	A4	124	84.2782	0.302718	0.0409615
4	A4	125	84.4744	0.300525	0.0275846
4	A4	126	84.6706	0.298542	0.0195683
4	A4	127	84.8668	0.296739	0.014746
4	A4	128	85.0631	0.297249	0.0117943
4	A4	129	85.2593	0.296817	0.00997502
4	A4	130	85.4555	0.295013	0.00889622
4	A4	131	85.6517	0.295773	0.00832424
4	A4	132	85.848	0.295261	0.00807424
4	A4	133	86.0442	0.293062	0.00798067
4	A4	134	86.2404	0.292873	0.0079142
4	A4	135	86.4366	0.292488	0.00780591
4	A4	136	86.6328	0.291342	0.00764901
4	A4	137	86.8291	0.290745	0.00747528
4	A4	138	87.0253	0.29137	0.00732517
4	A4	139	87.2215	0.288582	0.00722303
4	A4	140	87.4177	0.28954	0.00716619
4	A4	141	87.614	0.288402	0.00712297
4	A4	142	87.8102	0.288403	0.00704005
4	A4	143	88.0064	0.28709	0.00686478
4	A4	144	88.2026	0.286038	0.00657345
4	A4	145	88.3988	0.285472	0.00619529
4	A4	146	88.5951	0.285553	0.00581173
4	A4	147	88.7913	0.285717	0.00553028
4	A4	148	88.9875	0.284175	0.00544692
4	A4	149	89.1837	0.283569	0.00561261
4	A4	150	89.38	0.284635	0.00601187
4	A4	151	89.5762	0.283355	0.00655852
4	A4	152	89.7724	0.281557	0.00711429
4	A4	153	89.9686	0.28167	0.00753253
4	A4	154	90.1648	0.280057	0.00771241
4	A4	155	90.3611	0.279957	0.0076367
4	A4	156	90.5573	0.27913	0.00737563
4	A4	157	90.7535	0.279014	0.00705599
4	A4	158	90.9497	0.277555	0.00681168
4	A4	159	91.146	0.277833	0.00673398
4	A4	160	91.3422	0.277889	0.00683343
4	A4	161	91.5384	0.277376	0.00703367
4	A4	162	91.7346	0.274263	0.0072087
4	A4	163	91.9308	0.275123	0.0072527
4	A4	164	92.1271	0.273868	0.00714028
4	A4	165	92.3233	0.273939	0.00693314
4	A4	166	92.5195	0.27372	0.00672684
4	A4	167	92.7157	0.273389	0.00657804
4	A4	168	92.912	0.271749	0.00647018
4	A4	169	93.1082	0.27106	0.00633684
4	A4	170	93.3044	0.271344	0.0061199
4	A4	171	93.5006	0.270386	0.00581461
4	A4	172	93.6969	0.269581	0.00547022
4	A4	173	93.8931	0.269874	0.00514836
4	A4	174	94.0893	0.269871	0.00486821
4	A4	175	94.2855	0.268905	0.00457612
4	A4	176	94.4817	0.268581	0.00416595
4	A4	177	94.678	0.267731	0.00354644
4	A4	178	94.8742	0.265627	0.00271309
5	A5	1	60.1428	4.6969	0.249611
5	A5	2	60.339	4.68221	0.253704
5	A5	3	60.5352	4.6616	0.257893
5	A5	4	60.7315	4.63347	0.261079
5	A5	5	60.9277	4.60624	0.262566
5	A5	6	61.1239	4.58875	0.262287
5	A5	7	61.3201	4.55767	0.260622
5	A5	8	61.5164	4.54147	0.258047
5	A5	9	61.7126	4.52219	0.254879
5	A5	10	61.9088	4.49967	0.251323
5	A5	11	62.105	4.46358	0.247741
5	A5	12	62.3012	4.45271	0.244829
5	A5	13	62.4975	4.42782	0.24345
5	A5	14	62.6937	4.41261	0.244179
5	A5	15	62.8899	4.40055	0.246899
5	A5	16	63.0861	4.36773	0.250793
5	A5	17	63.2824	4.34688	0.254757
5	A5	18	63.4786	4.32214	0.257962
5	A5	19	63.6748	4.29733	0.260153
5	A5	20	63.871	4.27773	0.261563
5	A5	21	64.0673	4.25485	0.262538
5	A5	22	64.2635	4.23481	0.263201
5	A5	23	64.4597	4.20608	0.26336
5	A5	24	64.6559	4.18502	0.262669
5	A5	25	64.8521	4.15832	0.260945
5	A5	26	65.0484	4.13714	0.258383
5	A5	27	65.2446	4.11237	0.255607
5	A5	28	65.4408	4.09082	0.253473
5	A5	29	65.637	4.06925	0.252736
5	A5	30	65.8333	4.05289	0.253692
5	A5	31	66.0295	4.03284	0.255998
5	A5	32	66.2257	4.00323	0.258791
5	A5	33	66.4219	3.98608	0.261046
5	A5	34	66.6181	3.95991	0.26203
5	A5	35	66.8144	3.92882	0.261587
5	A5	36	67.0106	3.90882	0.260115
5	A5	37	67.2068	3.89055	0.258299
5	A5	38	67.403	3.86984	0.256772
5	A5	39	67.5993	3.83884	0.255917
5	A5	40	67.7955	3.81894	0.255776
5	A5	41	67.9917	3.80281	0.256122
5	A5	42	68.1879	3.77712	0.256539
5	A5	43	68.3841	3.75435	0.256596
5	A5	44	68.5804	3.73015	0.256068
5	A5	45	68.7766	3.7041	0.255071
5	A5	46	68.9728	3.68335	0.254035
5	A5	47	69.169	3.66384	0.253455
5	A5	48	69.3653	3.64618	0.253608
5	A5	49	69.5615	3.6182	0.254398
5	A5	50	69.7577	3.59825	0.255439
5	A5	51	69.9539	3.57226	0.256291
5	A5	52	70.1501	3.55201	0.256671
5	A5	53	70.3464	3.52768	0.256533
5	A5	54	70.5426	3.50589	0.256009
5	A5	55	70.7388	3.48264	0.255268
5	A5	56	70.935	3.45917	0.254398
5	A5	57	71.1313	3.44243	0.253371
5	A5	58	71.3275	3.41558	0.252114
5	A5	59	71.5237	3.38849	0.250624
5	A5	60	71.7199	3.37264	0.249057
5	A5	61	71.9162	3.34859	0.247727
5	A5	62	72.1124	3.32903	0.246982
5	A5	63	72.3086	3.30146	0.247049
5	A5	64	72.5048	3.29071	0.247895
5	A5	65	72.701	3.26336	0.249203
5	A5	66	72.8973	3.24202	0.250462
5	A5	67	73.0935	3.21794	0.251162
5	A5	68	73.2897	3.1975	0.251004
5	A5	69	73.4859	3.17359	0.250031
5	A5	70	73.6822	3.14676	0.248583
5	A5	71	73.8784	3.12991	0.247103
5	A5	72	74.0746	3.11504	0.245923
5	A5	73	74.2708	3.08734	0.245142
5	A5	74	74.467	3.0647	0.244709
5	A5	75	74.6633	3.04437	0.244563
5	A5	76	74.8595	3.02287	0.244696
5	A5	77	75.0557	3.00462	0.245093
5	A5	78	75.2519	2.98577	0.245643
5	A5	79	75.4482	2.96037	0.246154
5	A5	80	75.6444	2.93288	0.24648
5	A5	81	75.8406	2.91888	0.246692
5	A5	82	76.0368	2.89189	0.247133
5	A5	83	76.233	2.87399	0.248353
5	A5	84	76.4293	2.85149	0.25096
5	A5	85	76.6255	2.82999	0.25545
5	A5	86	76.8217	2.80859	0.262026
5	A5	87	77.0179	2.78683	0.270471
5	A5	88	77.2142	2.76335	0.280074
5	A5	89	77.4104	2.73919	0.289773
5	A5	90	77.6066	2.7053	0.298457
5	A5	91	77.8028	2.67854	0.305416
5	A5	92	77.9991	2.65213	0.310711
5	A5	93	78.1953	2.61954	0.315357
5	A5	94	78.3915	2.59415	0.3212
5	A5	95	78.5877	2.56833	0.330597
5	A5	96	78.7839	2.54404	0.346038
5	A5	97	78.9802	2.51603	0.369903
5	A5	98	79.1764	2.48431	0.404504
5	A5	99	79.3726	2.44872	0.452354
5	A5	100	79.5688	2.41453	0.516503
5	A5	101	79.7651	2.37023	0.600601
5	A5	102	79.9613	2.31577	0.708415
5	A5	103	80.1575	2.2612	0.842607
5	A5	104	80.3537	2.19508	1.00294
5	A5	105	80.5499	2.10489	1.18442
5	A5	106	80.7462	1.9929	1.37611
5	A5	107	80.9424	1.8537	1.56146
5	A5	108	81.1386	1.6757	1.72034
5	A5	109	81.3348	1.47463	1.83256
5	A5	110	81.5311	1.26213	1.88191
5	A5	111	81.7273	1.05759	1.85945
5	A5	112	81.9235	0.871033	1.76538
5	A5	113	82.1197	0.700605	1.60883
5	A5	114	82.3159	0.564798	1.40616
5	A5	115	82.5122	0.459616	1.17785
5	A5	116	82.7084	0.391156	0.94511
5	A5	117	82.9046	0.347684	0.72648
5	A5	118	83.1008	0.321211	0.535396
5	A5	119	83.2971	0.30817	0.379051
5	A5	120	83.4933	0.298653	0.258718
5	A5	121	83.6895	0.293063	0.171188
5	A5	122	83.8857	0.291126	0.110696
5	A5	123	84.0819	0.287597	0.0707275
5	A5	124	84.2782	0.286264	0.0452953
5	A5	125	84.4744	0.285707	0.0295969
5	A5	126	84.6706	0.28385	0.0201408
5	A5	127	84.8668	0.284093	0.0145584
5	A5	128	85.0631	0.283416	0.0113044
5	A5	129	85.2593	0.283176	0.00938751
5	A5	130	85.4555	0.280971	0.00819398
5	A5	131	85.6517	0.280493	0.00738609
5	A5	132	85.848	0.2805	0.00682802
5	A5	133	86.0442	0.279921	0.00650087
5	A5	134	86.2404	0.280652	0.00640949
5	A5	135	86.4366	0.278546	0.00651379
5	A5	136	86.6328	0.279031	0.00671386
5	A5	137	86.8291	0.278401	0.00688987
5	A5	138	87.0253	0.275921	0.00696062
5	A5	139	87.2215	0.275928	0.00691754
5	A5	140	87.4177	0.276531	0.00681042
5	A5	141	87.614	0.27565	0.00669523
5	A5	142	87.8102	0.27427	0.00658527
5	A5	143	88.0064	0.274962	0.00644143
5	A5	144	88.2026	0.273563	0.00621009
5	A5	145	88.3988	0.271923	0.00587867
5	A5	146	88.5951	0.271959	0.00550607
5	A5	147	88.7913	0.272979	0.0052079
5	A5	148	88.9875	0.271668	0.00510273
5	A5	149	89.1837	0.27055	0.0052554
5	A5	150	89.38	0.271551	0.00564384
5	A5	151	89.5762	0.270832	0.00616316
5	A5	152	89.7724	0.268928	0.00666642
5	A5	153	89.9686	0.268057	0.00702354
5	A5	154	90.1648	0.267981	0.00717268
5	A5	155	90.3611	0.267384	0.00713632
5	A5	156	90.5573	0.266951	0.00699456
5	A5	157	90.7535	0.266511	0.00683502
5	A5	158	90.9497	0.264745	0.00670931
5	A5	159	91.146	0.265634	0.00661508
5	A5	160	91.3422	0.265115	0.00650555
5	A5	161	91.5384	0.263181	0.00632189
5	A5	162	91.7346	0.263125	0.00603656
5	A5	163	91.9308	0.26234	0.00568857
5	A5	164	92.1271	0.262289	0.00538158
5	A5	165	92.3233	0.262781	0.005234
5	A5	166	92.5195	0.262309	0.00530651
5	A5	167	92.7157	0.261592	0.00555684
5	A5	168	92.912	0.260234	0.00585775
5	A5	169	93.1082	0.259367	0.00606702
5	A5	170	93.3044	0.259837	0.00609946
5	A5	171	93.5006	0.258548	0.00595384
5	A5	172	93.6969	0.258427	0.00568403
5	A5	173	93.8931	0.258096	0.00534341
5	A5	174	94.0893	0.257575	0.00494235
5	A5	175	94.2855	0.25732	0.0044464
5	A5	176	94.4817	0.256224	0.00381172
5	A5	177	94.678	0.256108	0.00303416
5	A5	178	94.8742	0.25579	0.00217551
6	A6	1	60.1428	4.76097	0.258678
6	A6	2	60.339	4.7287	0.2602
6	A6	3	60.5352	4.70949	0.260039
6	A6	4	60.7315	4.68318	0.257993
6	A6	5	60.9277	4.65925	0.254737
6	A6	6	61.1239	4.63994	0.251497
6	A6	7	61.3201	4.62009	0.249413
6	A6	8	61.5164	4.60506	0.249016
6	A6	9	61.7126	4.5808	0.250127
6	A6	10	61.9088	4.55409	0.252155
6	A6	11	62.105	4.5351	0.254562
6	A6	12	62.3012	4.50391	0.257075
6	A6	13	62.4975	4.49511	0.259604
6	A6	14	62.6937	4.46644	0.262004
6	A6	15	62.8899	4.44693	0.263972
6	A6	16	63.0861	4.41582	0.265173
6	A6	17	63.2824	4.39148	0.265479
6	A6	18	63.4786	4.3754	0.265084
6	A6	19	63.6748	4.34593	0.264388
6	A6	20	63.871	4.32435	0.263723
6	A6	21	64.0673	4.30895	0.263141
6	A6	22	64.2635	4.2783	0.262422
6	A6	23	64.4597	4.25922	0.261288
6	A6	24	64.6559	4.22587	0.259672
6	A6	25	64.8521	4.21015	0.257832
6	A6	26	65.0484	4.19016	0.256262
6	A6	27	65.2446	4.16207	0.255458
6	A6	28	65.4408	4.14673	0.255705
6	A6	29	65.637	4.12075	0.256989
6	A6	30	65.8333	4.10163	0.25902
6	A6	31	66.0295	4.0745	0.261325
6	A6	32	66.2257	4.05292	0.263336
6	A6	33	66.4219	4.03491	0.264551
6	A6	34	66.6181	4.00886	0.264697
6	A6	35	66.8144	3.97196	0.263871
6	A6	36	67.0106	3.96171	0.262521
6	A6	37	67.2068	3.93584	0.261224
6	A6	38	67.403	3.91353	0.260382
6	A6	39	67.5993	3.88932	0.260018
6	A6	40	67.7955	3.87119	0.259812
6	A6	41	67.9917	3.84531	0.259336
6	A6	42	68.1879	3.81418	0.258325
6	A6	43	68.3841	3.80021	0.256796
6	A6	44	68.5804	3.77598	0.255002
6	A6	45	68.7766	3.75562	0.2533
6	A6	46	68.9728	3.72988	0.252016
6	A6	47	69.169	3.70725	0.251368
6	A6	48	69.3653	3.68758	0.25141
6	A6	49	69.5615	3.67265	0.252008
6	A6	50	69.7577	3.64122	0.252888
6	A6	51	69.9539	3.62136	0.253754
6	A6	52	70.1501	3.59482	0.254409
6	A6	53	70.3464	3.57869	0.254791
6	A6	54	70.5426	3.55593	0.254921
6	A6	55	70.7388	3.53121	0.254837
6	A6	56	70.935	3.50488	0.254537
6	A6	57	71.1313	3.48684	0.254002
6	A6	58	71.3275	3.46733	0.253218
6	A6	59	71.5237	3.43811	0.252214
6	A6	60	71.7199	3.41902	0.251119
6	A6	61	71.9162	3.3947	0.250165
6	A6	62	72.1124	3.37403	0.249623
6	A6	63	72.3086	3.35283	0.249673
6	A6	64	72.5048	3.33768	0.25029
6	A6	65	72.701	3.30572	0.25122
6	A6	66	72.8973	3.28654	0.252078
6	A6	67	73.0935	3.26734	0.252505
6	A6	68	73.2897	3.24558	0.252312
6	A6	69	73.4859	3.21374	0.251562
6	A6	70	73.6822	3.1964	0.250536
6	A6	71	73.8784	3.1795	0.249608
6	A6	72	74.0746	3.15602	0.249069
6	A6	73	74.2708	3.13143	0.249009
6	A6	74	74.467	3.11116	0.249284
6	A6	75	74.6633	3.09188	0.249565
6	A6	76	74.8595	3.06786	0.249459
6	A6	77	75.0557	3.04848	0.248649
6	A6	78	75.2519	3.02077	0.247081
6	A6	79	75.4482	3.00362	0.245081
6	A6	80	75.6444	2.97603	0.243309
6	A6	81	75.8406	2.9602	0.242522
6	A6	82	76.0368	2.94186	0.243256
6	A6	83	76.233	2.9194	0.245593
6	A6	84	76.4293	2.90132	0.249183
6	A6	85	76.6255	2.87294	0.253504
6	A6	86	76.8217	2.85131	0.258156
6	A6	87	77.0179	2.82949	0.262997
6	A6	88	77.2142	2.8031	0.268045
6	A6	89	77.4104	2.7865	0.273261
6	A6	90	77.6066	2.75872	0.278453
6	A6	91	77.8028	2.7289	0.283433
6	A6	92	77.9991	2.70559	0.288333
6	A6	93	78.1953	2.67646	0.293877
6	A6	94	78.3915	2.65542	0.30142
6	A6	95	78.5877	2.62893	0.312762
6	A6	96	78.7839	2.60523	0.329886
6	A6	97	78.9802	2.57787	0.354802
6	A6	98	79.1764	2.54597	0.389619
6	A6	99	79.3726	2.51484	0.436759
6	A6	100	79.5688	2.4803	0.499191
6	A6	101	79.7651	2.43596	0.580473
6	A6	102	79.9613	2.38604	0.684334
6	A6	103	80.1575	2.33152	0.813672
6	A6	104	80.3537	2.26417	0.968981
6	A6	105	80.5499	2.17986	1.14657
6	A6	106	80.7462	2.07789	1.33728
6	A6	107	80.9424	1.93897	1.52636
6	A6	108	81.1386	1.77051	1.69501
6	A6	109	81.3348	1.57694	1.82338
6	A6	110	81.5311	1.3673	1.89432
6	A6	111	81.7273	1.15738	1.89668
6	A6	112	81.9235	0.963113	1.82759
6	A6	113	82.1197	0.784447	1.69289
6	A6	114	82.3159	0.634579	1.50601
6	A6	115	82.5122	0.514998	1.2856
6	A6	116	82.7084	0.429234	1.05237
6	A6	117	82.9046	0.374867	0.825843
6	A6	118	83.1008	0.340886	0.621539
6	A6	119	83.2971	0.322309	0.449294
6	A6	120	83.4933	0.311897	0.312923
6	A6	121	83.6895	0.303878	0.211139
6	A6	122	83.8857	0.299852	0.139244
6	A6	123	84.0819	0.297651	0.0909799
6	A6	124	84.2782	0.295355	0.0600239
6	A6	125	84.4744	0.293718	0.0409184
6	A6	126	84.6706	0.291332	0.0294448
6	A6	127	84.8668	0.291047	0.022612
6	A6	128	85.0631	0.287996	0.0184469
6	A6	129	85.2593	0.28853	0.0157313
6	A6	130	85.4555	0.286148	0.0137647
6	A6	131	85.6517	0.285478	0.0121871
6	A6	132	85.848	0.284503	0.0108576
6	A6	133	86.0442	0.282822	0.00976134
6	A6	134	86.2404	0.284069	0.00893049
6	A6	135	86.4366	0.282392	0.00837584
6	A6	136	86.6328	0.28297	0.0080498
6	A6	137	86.8291	0.280591	0.00785352
6	A6	138	87.0253	0.280474	0.00767801
6	A6	139	87.2215	0.279658	0.00744795
6	A6	140	87.4177	0.278941	0.0071407
6	A6	141	87.614	0.278866	0.00677413
6	A6	142	87.8102	0.278224	0.00638589
6	A6	143	88.0064	0.276881	0.00601778
6	A6	144	88.2026	0.277268	0.00571298
6	A6	145	88.3988	0.276404	0.00551074
6	A6	146	88.5951	0.276201	0.0054336
6	A6	147	88.7913	0.276265	0.00547211
6	A6	148	88.9875	0.275032	0.00558315
6	A6	149	89.1837	0.273709	0.00571056
6	A6	150	89.38	0.274441	0.00581451
6	A6	151	89.5762	0.272746	0.00588897
6	A6	152	89.7724	0.273282	0.00595842
6	A6	153	89.9686	0.272869	0.00605569
6	A6	154	90.1648	0.271085	0.00620187
6	A6	155	90.3611	0.271386	0.00639659
6	A6	156	90.5573	0.270736	0.00661832
6	A6	157	90.7535	0.271028	0.00683048
6	A6	158	90.9497	0.268239	0.00699397
6	A6	159	91.146	0.268316	0.00708271
6	A6	160	91.3422	0.268393	0.0070945
6	A6	161	91.5384	0.268194	0.00704946
6	A6	162	91.7346	0.266175	0.00697859
6	A6	163	91.9308	0.265573	0.00691242
6	A6	164	92.1271	0.266427	0.00687332
6	A6	165	92.3233	0.265063	0.00686628
6	A6	166	92.5195	0.264876	0.00686998
6	A6	167	92.7157	0.263522	0.00683905
6	A6	168	92.912	0.26337	0.00672747
6	A6	169	93.1082	0.261721	0.00652007
6	A6	170	93.3044	0.26238	0.00624502
6	A6	171	93.5006	0.262032	0.00595134
6	A6	172	93.6969	0.261169	0.00566736
6	A6	173	93.8931	0.260729	0.00537203
6	A6	174	94.0893	0.260001	0.00500319
6	A6	175	94.2855	0.259283	0.00449527
6	A6	176	94.4817	0.25987	0.0038219
6	A6	177	94.678	0.258735	0.00301611
6	A6	178	94.8742	0.258488	0.00216333
7	A7	1	60.1428	4.71235	0.260248
7	A7	2	60.339	4.68925	0.26347
7	A7	3	60.5352	4.67174	0.266822
7	A7	4	60.7315	4.64758	0.269338
7	A7	5	60.9277	4.6232	0.270208
7	A7	6	61.1239	4.59407	0.269096
7	A7	7	61.3201	4.57022	0.266269
7	A7	8	61.5164	4.54534	0.262529
7	A7	9	61.7126	4.5268	0.258924
7	A7	10	61.9088	4.5047	0.256406
7	A7	11	62.105	4.48166	0.255567
7	A7	12	62.3012	4.46264	0.256517
7	A7	13	62.4975	4.44145	0.258942
7	A7	14	62.6937	4.4112	0.262217
7	A7	15	62.8899	4.39769	0.265562
7	A7	16	63.0861	4.36869	0.268207
7	A7	17	63.2824	4.34336	0.26958
7	A7	18	63.4786	4.32006	0.269493
7	A7	19	63.6748	4.29165	0.268213
7	A7	20	63.871	4.27315	0.266355
7	A7	21	64.0673	4.24602	0.264608
7	A7	22	64.2635	4.23061	0.263421
7	A7	23	64.4597	4.20106	0.262827
7	A7	24	64.6559	4.18216	0.262483
7	A7	25	64.8521	4.15598	0.261936
7	A7	26	65.0484	4.13307	0.260939
7	A7	27	65.2446	4.10849	0.259665
7	A7	28	65.4408	4.08081	0.258626
7	A7	29	65.637	4.06403	0.258382
7	A7	30	65.8333	4.05015	0.259164
7	A7	31	66.0295	4.02462	0.260699
7	A7	32	66.2257	3.98906	0.262333
7	A7	33	66.4219	3.97603	0.26336
7	A7	34	66.6181	3.95318	0.26336
7	A7	35	66.8144	3.92462	0.262362
7	A7	36	67.0106	3.89734	0.260818
7	A7	37	67.2068	3.88007	0.259358
7	A7	38	67.403	3.85809	0.258481
7	A7	39	67.5993	3.83453	0.25829
7	A7	40	67.7955	3.813	0.258453
7	A7	41	67.9917	3.79191	0.258398
7	A7	42	68.1879	3.76176	0.257671
7	A7	43	68.3841	3.73972	0.256237
7	A7	44	68.5804	3.71954	0.254532
7	A7	45	68.7766	3.69593	0.253237
7	A7	46	68.9728	3.67733	0.252915
7	A7	47	69.169	3.65299	0.253703
7	A7	48	69.3653	3.63696	0.255227
7	A7	49	69.5615	3.60811	0.256786
7	A7	50	69.7577	3.58464	0.257666
7	A7	51	69.9539	3.56134	0.25747
7	A7	52	70.1501	3.53874	0.256265
7	A7	53	70.3464	3.51458	0.254527
7	A7	54	70.5426	3.49307	0.252888
7	A7	55	70.7388	3.47321	0.251849
7	A7	56	70.935	3.45197	0.251574
7	A7	57	71.1313	3.42938	0.251862
7	A7	58	71.3275	3.40695	0.252312
7	A7	59	71.5237	3.38064	0.252543
7	A7	60	71.7199	3.35817	0.252362
7	A7	61	71.9162	3.33956	0.251804
7	A7	62	72.1124	3.31649	0.251038
7	A7	63	72.3086	3.29099	0.25025
7	A7	64	72.5048	3.27092	0.249544
7	A7	65	72.701	3.25077	0.2489
7	A7	66	72.8973	3.22966	0.248191
7	A7	67	73.0935	3.20605	0.247278
7	A7	68	73.2897	3.18213	0.246153
7	A7	69	73.4859	3.16164	0.245028
7	A7	70	73.6822	3.13808	0.244275
7	A7	71	73.8784	3.12056	0.244223
7	A7	72	74.0746	3.10282	0.244928
7	A7	73	74.2708	3.07774	0.246109
7	A7	74	74.467	3.05469	0.24729
7	A7	75	74.6633	3.03441	0.248064
7	A7	76	74.8595	3.0077	0.248285
7	A7	77	75.0557	2.99024	0.248079
7	A7	78	75.2519	2.9718	0.247709
7	A7	79	75.4482	2.94438	0.247431
7	A7	80	75.6444	2.92573	0.247436
7	A7	81	75.8406	2.90121	0.247877
7	A7	82	76.0368	2.88081	0.248904
7	A7	83	76.233	2.85902	0.250675
7	A7	84	76.4293	2.83976	0.253357
7	A7	85	76.6255	2.81613	0.257135
7	A7	86	76.8217	2.78845	0.262219
7	A7	87	77.0179	2.77115	0.268766
7	A7	88	77.2142	2.74714	0.276696
7	A7	89	77.4104	2.72231	0.28552
7	A7	90	77.6066	2.6973	0.294347
7	A7	91	77.8028	2.66731	0.302178
7	A7	92	77.9991	2.63798	0.30843
7	A7	93	78.1953	2.60615	0.313407
7	A7	94	78.3915	2.57709	0.318483
7	A7	95	78.5877	2.55477	0.325884
7	A7	96	78.7839	2.53048	0.338204
7	A7	97	78.9802	2.50175	0.35797
7	A7	98	79.1764	2.47123	0.387492
7	A7	99	79.3726	2.43849	0.429062
7	A7	100	79.5688	2.40622	0.485328
7	A7	101	79.7651	2.36081	0.559579
7	A7	102	79.9613	2.31518	0.655576
7	A7	103	80.1575	2.25862	0.776729
7	A7	104	80.3537	2.19759	0.924525
7	A7	105	80.5499	2.11829	1.09659
7	A7	106	80.7462	2.02416	1.28501
7	A7	107	80.9424	1.89266	1.47589
7	A7	108	81.1386	1.73042	1.65053
7	A7	109	81.3348	1.54024	1.78841
7	A7	110	81.5311	1.32894	1.87109
7	A7	111	81.7273	1.12224	1.88591
7	A7	112	81.9235	0.924949	1.82847
7	A7	113	82.1197	0.740927	1.70341
7	A7	114	82.3159	0.588875	1.5234
7	A7	115	82.5122	0.464327	1.30684
7	A7	116	82.7084	0.376786	1.07464
7	A7	117	82.9046	0.316766	0.846872
7	A7	118	83.1008	0.282853	0.639799
7	A7	119	83.2971	0.26317	0.463996
7	A7	120	83.4933	0.252332	0.323876
7	A7	121	83.6895	0.243607	0.218541
7	A7	122	83.8857	0.238858	0.143497
7	A7	123	84.0819	0.236673	0.0925659
7	A7	124	84.2782	0.234735	0.0594579
7	A7	125	84.4744	0.234047	0.0387289
7	A7	126	84.6706	0.232547	0.0261502
7	A7	127	84.8668	0.231256	0.0186872
7	A7	128	85.0631	0.230276	0.0142957
7	A7	129	85.2593	0.230243	0.0116755
7	A7	130	85.4555	0.228358	0.0100504
7	A7	131	85.6517	0.22822	0.00899039
7	A7	132	85.848	0.227442	0.00827761
7	A7	133	86.0442	0.226869	0.00780661
7	A7	134	86.2404	0.226056	0.00751561
7	A7	135	86.4366	0.226634	0.00734768
7	A7	136	86.6328	0.224183	0.00724147
7	A7	137	86.8291	0.224951	0.00714498
7	A7	138	87.0253	0.222876	0.00703511
7	A7	139	87.2215	0.223366	0.00692553
7	A7	140	87.4177	0.222551	0.0068548
7	A7	141	87.614	0.221871	0.00686092
7	A7	142	87.8102	0.221497	0.00695682
7	A7	143	88.0064	0.220989	0.00711929
7	A7	144	88.2026	0.220292	0.00729645
7	A7	145	88.3988	0.219104	0.00742852
7	A7	146	88.5951	0.218864	0.00747198
7	A7	147	88.7913	0.217868	0.00741644
7	A7	148	88.9875	0.216861	0.00728783
7	A7	149	89.1837	0.216598	0.00713626
7	A7	150	89.38	0.215119	0.00701499
7	A7	151	89.5762	0.216395	0.00695808
7	A7	152	89.7724	0.214209	0.00696724
7	A7	153	89.9686	0.21356	0.00701394
7	A7	154	90.1648	0.213946	0.00705628
7	A7	155	90.3611	0.212679	0.00706121
7	A7	156	90.5573	0.211828	0.00702212
7	A7	157	90.7535	0.210917	0.00696231
7	A7	158	90.9497	0.211763	0.00691841
7	A7	159	91.146	0.210252	0.00691413
7	A7	160	91.3422	0.209591	0.00693888
7	A7	161	91.5384	0.209376	0.00695055
7	A7	162	91.7346	0.20802	0.00690265
7	A7	163	91.9308	0.207193	0.00677752
7	A7	164	92.1271	0.207526	0.0066002
7	A7	165	92.3233	0.206969	0.0064232
7	A7	166	92.5195	0.206487	0.00629668
7	A7	167	92.7157	0.205197	0.00625056
7	A7	168	92.912	0.205422	0.00629563
7	A7	169	93.1082	0.20421	0.00643278
7	A7	170	93.3044	0.204268	0.00664956
7	A7	171	93.5006	0.20428	0.00689876
7	A7	172	93.6969	0.20197	0.00708311
7	A7	173	93.8931	0.202526	0.00706723
7	A7	174	94.0893	0.200367	0.00672572
7	A7	175	94.2855	0.200736	0.00600395
7	A7	176	94.4817	0.199086	0.00495649
7	A7	177	94.678	0.200151	0.00373651
7	A7	178	94.8742	0.200228	0.00254078
8	A8	1	60.1428	4.87519	0.273714
8	A8	2	60.339	4.86003	0.277367
8	A8	3	60.5352	4.82878	0.280477
8	A8	4	60.7315	4.79886	0.282224
8	A8	5	60.9277	4.77905	0.282284
8	A8	6	61.1239	4.76071	0.280795
8	A8	7	61.3201	4.72808	0.278112
8	A8	8	61.5164	4.7083	0.274639
8	A8	9	61.7126	4.68053	0.270851
8	A8	10	61.9088	4.66172	0.267412
8	A8	11	62.105	4.63703	0.265189
8	A8	12	62.3012	4.60776	0.264972
8	A8	13	62.4975	4.60186	0.267051
8	A8	14	62.6937	4.57478	0.270892
8	A8	15	62.8899	4.55493	0.275205
8	A8	16	63.0861	4.52216	0.278395
8	A8	17	63.2824	4.49254	0.279248
8	A8	18	63.4786	4.47417	0.2774
8	A8	19	63.6748	4.44975	0.273426
8	A8	20	63.871	4.41958	0.268529
8	A8	21	64.0673	4.40101	0.264064
8	A8	22	64.2635	4.38604	0.261082
8	A8	23	64.4597	4.35978	0.260082
8	A8	24	64.6559	4.33577	0.260983
8	A8	25	64.8521	4.31433	0.26328
8	A8	26	65.0484	4.29851	0.266242
8	A8	27	65.2446	4.26651	0.269147
8	A8	28	65.4408	4.24484	0.27144
8	A8	29	65.637	4.21903	0.27284
8	A8	30	65.8333	4.19976	0.273314
8	A8	31	66.0295	4.17496	0.273026
8	A8	32	66.2257	4.14594	0.272239
8	A8	33	66.4219	4.12766	0.271211
8	A8	34	66.6181	4.10534	0.27013
8	A8	35	66.8144	4.08054	0.269043
8	A8	36	67.0106	4.05612	0.2679
8	A8	37	67.2068	4.03306	0.266624
8	A8	38	67.403	4.01152	0.265225
8	A8	39	67.5993	3.98247	0.263856
8	A8	40	67.7955	3.96631	0.262756
8	A8	41	67.9917	3.94013	0.262123
8	A8	42	68.1879	3.92109	0.261973
8	A8	43	68.3841	3.89974	0.262109
8	A8	44	68.5804	3.87196	0.262237
8	A8	45	68.7766	3.85419	0.262159
8	A8	46	68.9728	3.82403	0.261908
8	A8	47	69.169	3.80384	0.261707
8	A8	48	69.3653	3.78734	0.261789
8	A8	49	69.5615	3.76302	0.262211
8	A8	50	69.7577	3.73645	0.262795
8	A8	51	69.9539	3.71632	0.263235
8	A8	52	70.1501	3.69079	0.263277
8	A8	53	70.3464	3.67125	0.262867
8	A8	54	70.5426	3.64584	0.262152
8	A8	55	70.7388	3.62149	0.261389
8	A8	56	70.935	3.60132	0.260778
8	A8	57	71.1313	3.58321	0.260337
8	A8	58	71.3275	3.55591	0.259922
8	A8	59	71.5237	3.5326	0.259363
8	A8	60	71.7199	3.51001	0.258667
8	A8	61	71.9162	3.48494	0.258086
8	A8	62	72.1124	3.46834	0.257993
8	A8	63	72.3086	3.44416	0.258613
8	A8	64	72.5048	3.42389	0.259798
8	A8	65	72.701	3.40129	0.261
8	A8	66	72.8973	3.37964	0.261502
8	A8	67	73.0935	3.3524	0.26079
8	A8	68	73.2897	3.32522	0.258869
8	A8	69	73.4859	3.30807	0.256307
8	A8	70	73.6822	3.28648	0.253954
8	A8	71	73.8784	3.26549	0.252516
8	A8	72	74.0746	3.24683	0.252208
8	A8	73	74.2708	3.22439	0.252687
8	A8	74	74.467	3.20333	0.253295
8	A8	75	74.6633	3.1756	0.25343
8	A8	76	74.8595	3.15446	0.252819
8	A8	77	75.0557	3.13634	0.251608
8	A8	78	75.2519	3.11605	0.250236
8	A8	79	75.4482	3.09188	0.24925
8	A8	80	75.6444	3.06756	0.249125
8	A8	81	75.8406	3.05063	0.250111
8	A8	82	76.0368	3.03382	0.252191
8	A8	83	76.233	3.00807	0.255132
8	A8	84	76.4293	2.98253	0.258708
8	A8	85	76.6255	2.96196	0.2629
8	A8	86	76.8217	2.93612	0.26794
8	A8	87	77.0179	2.92128	0.274112
8	A8	88	77.2142	2.89218	0.281414
8	A8	89	77.4104	2.87027	0.289349
8	A8	90	77.6066	2.84361	0.297029
8	A8	91	77.8028	2.81599	0.303594
8	A8	92	77.9991	2.78255	0.308788
8	A8	93	78.1953	2.75522	0.313361
8	A8	94	78.3915	2.73127	0.31909
8	A8	95	78.5877	2.70554	0.328422
8	A8	96	78.7839	2.68147	0.343943
8	A8	97	78.9802	2.65451	0.367985
8	A8	98	79.1764	2.62501	0.402618
8	A8	99	79.3726	2.59208	0.450008
8	A8	100	79.5688	2.54883	0.512925
8	A8	101	79.7651	2.512	0.594999
8	A8	102	79.9613	2.45906	0.700346
8	A8	103	80.1575	2.40545	0.832373
8	A8	104	80.3537	2.33736	0.991914
8	A8	105	80.5499	2.25805	1.1752
8	A8	106	80.7462	2.14982	1.37247
8	A8	107	80.9424	2.0129	1.56797
8	A8	108	81.1386	1.83894	1.74177
8	A8	109	81.3348	1.64331	1.87303
8	A8	110	81.5311	1.43051	1.94395
8	A8	111	81.7273	1.21931	1.9433
8	A8	112	81.9235	1.02457	1.86854
8	A8	113	82.1197	0.844618	1.72624
8	A8	114	82.3159	0.693951	1.53087
8	A8	115	82.5122	0.574827	1.30212
8	A8	116	82.7084	0.495464	1.06168
8	A8	117	82.9046	0.44099	0.829649
8	A8	118	83.1008	0.408368	0.621703
8	A8	119	83.2971	0.389696	0.447435
8	A8	120	83.4933	0.380913	0.310159
8	A8	121	83.6895	0.372653	0.208029
8	A8	122	83.8857	0.36992	0.135889
8	A8	123	84.0819	0.365485	0.087217
8	A8	124	84.2782	0.363777	0.0556567
8	A8	125	84.4744	0.363621	0.0358988
8	A8	126	84.6706	0.362916	0.0239528
8	A8	127	84.8668	0.361626	0.0170188
8	A8	128	85.0631	0.361864	0.0131977
8	A8	129	85.2593	0.360519	0.0112202
8	A8	130	85.4555	0.35867	0.0102549
8	A8	131	85.6517	0.359489	0.00979153
8	A8	132	85.848	0.357093	0.00955574
8	A8	133	86.0442	0.357462	0.00942814
8	A8	134	86.2404	0.355577	0.00936307
8	A8	135	86.4366	0.356351	0.00932083
8	A8	136	86.6328	0.354731	0.0092377
8	A8	137	86.8291	0.353712	0.0090436
8	A8	138	87.0253	0.352878	0.00871115
8	A8	139	87.2215	0.350938	0.00829472
8	A8	140	87.4177	0.351491	0.00792187
8	A8	141	87.614	0.351771	0.00772883
8	A8	142	87.8102	0.350663	0.00778219
8	A8	143	88.0064	0.350742	0.00803591
8	A8	144	88.2026	0.348731	0.00835516
8	A8	145	88.3988	0.347393	0.00858196
8	A8	146	88.5951	0.347962	0.00860204
8	A8	147	88.7913	0.34687	0.00837635
8	A8	148	88.9875	0.344656	0.00794014
8	A8	149	89.1837	0.345372	0.00738526
8	A8	150	89.38	0.344043	0.0068391
8	A8	151	89.5762	0.343164	0.00643534
8	A8	152	89.7724	0.344606	0.00627115
8	A8	153	89.9686	0.343698	0.00636803
8	A8	154	90.1648	0.342262	0.00665888
8	A8	155	90.3611	0.341419	0.00702673
8	A8	156	90.5573	0.341081	0.00736923
8	A8	157	90.7535	0.339664	0.00764327
8	A8	158	90.9497	0.339636	0.00785785
8	A8	159	91.146	0.341444	0.00802577
8	A8	160	91.3422	0.336796	0.00812908
8	A8	161	91.5384	0.336307	0.00813209
8	A8	162	91.7346	0.337206	0.00802363
8	A8	163	91.9308	0.335975	0.0078388
8	A8	164	92.1271	0.336662	0.00763071
8	A8	165	92.3233	0.334421	0.00742685
8	A8	166	92.5195	0.3338	0.00721708
8	A8	167	92.7157	0.333772	0.00698347
8	A8	168	92.912	0.332209	0.00673898
8	A8	169	93.1082	0.33378	0.00653098
8	A8	170	93.3044	0.331704	0.00640271
8	A8	171	93.5006	0.331712	0.00635278
8	A8	172	93.6969	0.331574	0.00632148
8	A8	173	93.8931	0.329223	0.00621731
8	A8	174	94.0893	0.329762	0.00595631
8	A8	175	94.2855	0.329707	0.00548533
8	A8	176	94.4817	0.328895	0.00478949
8	A8	177	94.678	0.32885	0.0038939
8	A8	178	94.8742	0.325991	0.00287126
9	A9	1	60.1428	4.61678	0.258857
9	A9	2	60.339	4.59888	0.263691
9	A9	3	60.5352	4.57101	0.268279
9	A9	4	60.7315	4.54658	0.271256
9	A9	5	60.9277	4.52632	0.271733
9	A9	6	61.1239	4.49419	0.269635
9	A9	7	61.3201	4.46856	0.265695
9	A9	8	61.5164	4.45304	0.261109
9	A9	9	61.7126	4.42317	0.257063
9	A9	10	61.9088	4.4144	0.254333
9	A9	11	62.105	4.38462	0.253117
9	A9	12	62.3012	4.36635	0.253186
9	A9	13	62.4975	4.34051	0.254132
9	A9	14	62.6937	4.31628	0.255588
9	A9	15	62.8899	4.30455	0.257276
9	A9	16	63.0861	4.27074	0.258958
9	A9	17	63.2824	4.25236	0.260393
9	A9	18	63.4786	4.2333	0.261386
9	A9	19	63.6748	4.20287	0.26187
9	A9	20	63.871	4.18118	0.26192
9	A9	21	64.0673	4.16058	0.261655
9	A9	22	64.2635	4.13875	0.261103
9	A9	23	64.4597	4.11561	0.260146
9	A9	24	64.6559	4.09246	0.258655
9	A9	25	64.8521	4.06108	0.256711
9	A9	26	65.0484	4.04716	0.254732
9	A9	27	65.2446	4.02347	0.25335
9	A9	28	65.4408	3.9971	0.253086
9	A9	29	65.637	3.98499	0.253986
9	A9	30	65.8333	3.96452	0.255516
9	A9	31	66.0295	3.93703	0.256786
9	A9	32	66.2257	3.90751	0.257028
9	A9	33	66.4219	3.89042	0.256016
9	A9	34	66.6181	3.86617	0.254196
9	A9	35	66.8144	3.84172	0.252446
9	A9	36	67.0106	3.82599	0.25163
9	A9	37	67.2068	3.80199	0.252158
9	A9	38	67.403	3.78204	0.253799
9	A9	39	67.5993	3.75743	0.255784
9	A9	40	67.7955	3.73901	0.257171
9	A9	41	67.9917	3.70917	0.257281
9	A9	42	68.1879	3.6809	0.256004
9	A9	43	68.3841	3.66756	0.25382
9	A9	44	68.5804	3.64215	0.251535
9	A9	45	68.7766	3.62384	0.249927
9	A9	46	68.9728	3.59913	0.249455
9	A9	47	69.169	3.58164	0.250137
9	A9	48	69.3653	3.55536	0.251584
9	A9	49	69.5615	3.5389	0.25315
9	A9	50	69.7577	3.51339	0.254136
9	A9	51	69.9539	3.48906	0.254055
9	A9	52	70.1501	3.46412	0.25281
9	A9	53	70.3464	3.44027	0.250746
9	A9	54	70.5426	3.42719	0.248466
9	A9	55	70.7388	3.39884	0.24659
9	A9	56	70.935	3.38151	0.245499
9	A9	57	71.1313	3.35817	0.245242
9	A9	58	71.3275	3.33895	0.245576
9	A9	59	71.5237	3.31509	0.246099
9	A9	60	71.7199	3.29445	0.246426
9	A9	61	71.9162	3.27156	0.246347
9	A9	62	72.1124	3.24709	0.245895
9	A9	63	72.3086	3.22605	0.245292
9	A9	64	72.5048	3.20916	0.2448
9	A9	65	72.701	3.18855	0.244545
9	A9	66	72.8973	3.16213	0.244456
9	A9	67	73.0935	3.14555	0.244328
9	A9	68	73.2897	3.11859	0.243952
9	A9	69	73.4859	3.1003	0.243246
9	A9	70	73.6822	3.08145	0.242299
9	A9	71	73.8784	3.05401	0.241321
9	A9	72	74.0746	3.03576	0.240565
9	A9	73	74.2708	3.01895	0.240208
9	A9	74	74.467	2.99221	0.240272
9	A9	75	74.6633	2.98065	0.240624
9	A9	76	74.8595	2.95047	0.241044
9	A9	77	75.0557	2.9315	0.241341
9	A9	78	75.2519	2.91308	0.241433
9	A9	79	75.4482	2.89154	0.241375
9	A9	80	75.6444	2.8677	0.241354
9	A9	81	75.8406	2.84772	0.241657
9	A9	82	76.0368	2.82558	0.242656
9	A9	83	76.233	2.80775	0.244773
9	A9	84	76.4293	2.78432	0.248403
9	A9	85	76.6255	2.76485	0.253829
9	A9	86	76.8217	2.74237	0.261117
9	A9	87	77.0179	2.71881	0.269985
9	A9	88	77.2142	2.69749	0.279735
9	A9	89	77.4104	2.67047	0.289319
9	A9	90	77.6066	2.64511	0.297611
9	A9	91	77.8028	2.61026	0.303874
9	A9	92	77.9991	2.5826	0.308196
9	A9	93	78.1953	2.55464	0.311696
9	A9	94	78.3915	2.52909	0.31637
9	A9	95	78.5877	2.50765	0.324667
9	A9	96	78.7839	2.47874	0.339078
9	A9	97	78.9802	2.45121	0.361916
9	A9	98	79.1764	2.42112	0.395424
9	A9	99	79.3726	2.39292	0.442088
9	A9	100	79.5688	2.3536	0.504985
9	A9	101	79.7651	2.30531	0.587834
9	A9	102	79.9613	2.26226	0.694475
9	A9	103	80.1575	2.20917	0.827595
9	A9	104	80.3537	2.13791	0.986898
9	A9	105	80.5499	2.05148	1.16721
9	A9	106	80.7462	1.94502	1.35737
9	A9	107	80.9424	1.80666	1.54051
9	A9	108	81.1386	1.62658	1.69628
9	A9	109	81.3348	1.43283	1.80437
9	A9	110	81.5311	1.22177	1.84867
9	A9	111	81.7273	1.01972	1.82074
9	A9	112	81.9235	0.838442	1.72153
9	A9	113	82.1197	0.674505	1.56116
9	A9	114	82.3159	0.545166	1.35682
9	A9	115	82.5122	0.448437	1.12948
9	A9	116	82.7084	0.384995	0.900264
9	A9	117	82.9046	0.344665	0.687156
9	A9	118	83.1008	0.321522	0.502779
9	A9	119	83.2971	0.307416	0.353556
9	A9	120	83.4933	0.301595	0.240222
9	A9	121	83.6895	0.297162	0.159263
9	A9	122	83.8857	0.295354	0.104714
9	A9	123	84.0819	0.292804	0.0698233
9	A9	124	84.2782	0.289034	0.0483039
9	A9	125	84.4744	0.287103	0.0350937
9	A9	126	84.6706	0.283052	0.0266458
9	A9	127	84.8668	0.282249	0.0208416
9	A9	128	85.0631	0.281337	0.0166453
9	A9	129	85.2593	0.281875	0.0136522
9	A9	130	85.4555	0.281008	0.0116867
9	A9	131	85.6517	0.281044	0.0105645
9	A9	132	85.848	0.278784	0.0100376
9	A9	133	86.0442	0.277106	0.00985187
9	A9	134	86.2404	0.277172	0.00980933
9	A9	135	86.4366	0.276779	0.00977557
9	A9	136	86.6328	0.277132	0.00964624
9	A9	137	86.8291	0.273953	0.00932978
9	A9	138	87.0253	0.27274	0.00877489
9	A9	139	87.2215	0.272555	0.00801282
9	A9	140	87.4177	0.272034	0.00716128
9	A9	141	87.614	0.27224	0.0063727
9	A9	142	87.8102	0.272373	0.0057679
9	A9	143	88.0064	0.271179	0.00540668
9	A9	144	88.2026	0.270041	0.00530538
9	A9	145	88.3988	0.269152	0.00546244
9	A9	146	88.5951	0.271077	0.00585006
9	A9	147	88.7913	0.271072	0.00638229
9	A9	148	88.9875	0.267618	0.00690756
9	A9	149	89.1837	0.267385	0.00726428
9	A9	150	89.38	0.265202	0.00736744
9	A9	151	89.5762	0.266479	0.00726106
9	A9	152	89.7724	0.266487	0.00708681
9	A9	153	89.9686	0.265493	0.00699518
9	A9	154	90.1648	0.263696	0.00706778
9	A9	155	90.3611	0.264291	0.00729756
9	A9	156	90.5573	0.263402	0.00762035
9	A9	157	90.7535	0.261795	0.00795394
9	A9	158	90.9497	0.262633	0.00821914
9	A9	159	91.146	0.260609	0.00834789
9	A9	160	91.3422	0.259877	0.00830194
9	A9	161	91.5384	0.258524	0.00810085
9	A9	162	91.7346	0.258703	0.00783275
9	A9	163	91.9308	0.258248	0.00761944
9	A9	164	92.1271	0.258071	0.00754028
9	A9	165	92.3233	0.257831	0.00756513
9	A9	166	92.5195	0.255952	0.00755206
9	A9	167	92.7157	0.254312	0.0073267
9	A9	168	92.912	0.254682	0.00679999
9	A9	169	93.1082	0.253387	0.00604496
9	A9	170	93.3044	0.253438	0.00527376
9	A9	171	93.5006	0.255267	0.00472684
9	A9	172	93.6969	0.253278	0.00453888
9	A9	173	93.8931	0.254173	0.00466579
9	A9	174	94.0893	0.251437	0.00490928
9	A9	175	94.2855	0.251531	0.00501733
9	A9	176	94.4817	0.25233	0.00479812
9	A9	177	94.678	0.250079	0.00419244
9	A9	178	94.8742	0.249195	0.00328377
10	A10	1	60.1428	4.77952	0.269514
10	A10	2	60.339	4.76181	0.272121
10	A10	3	60.5352	4.7318	0.274335
10	A10	4	60.7315	4.71226	0.275572
10	A10	5	60.9277	4.68314	0.275691
10	A10	6	61.1239	4.66509	0.274948
10	A10	7	61.3201	4.63374	0.273777
10	A10	8	61.5164	4.62006	0.272535
10	A10	9	61.7126	4.58879	0.271423
10	A10	10	61.9088	4.56965	0.270536
10	A10	11	62.105	4.5383	0.269959
10	A10	12	62.3012	4.5254	0.269788
10	A10	13	62.4975	4.49587	0.270037
10	A10	14	62.6937	4.47536	0.270549
10	A10	15	62.8899	4.45284	0.271002
10	A10	16	63.0861	4.42313	0.271054
10	A10	17	63.2824	4.40517	0.270532
10	A10	18	63.4786	4.37748	0.269571
10	A10	19	63.6748	4.34976	0.268549
10	A10	20	63.871	4.33641	0.267873
10	A10	21	64.0673	4.31103	0.267737
10	A10	22	64.2635	4.28832	0.268001
10	A10	23	64.4597	4.26061	0.268267
10	A10	24	64.6559	4.23863	0.268091
10	A10	25	64.8521	4.21401	0.267217
10	A10	26	65.0484	4.19494	0.265716
10	A10	27	65.2446	4.16456	0.263979
10	A10	28	65.4408	4.13502	0.262551
10	A10	29	65.637	4.13495	0.261881
10	A10	30	65.8333	4.0994	0.26215
10	A10	31	66.0295	4.08126	0.263221
10	A10	32	66.2257	4.04808	0.264778
10	A10	33	66.4219	4.0343	0.266439
10	A10	34	66.6181	4.01344	0.267828
10	A10	35	66.8144	3.98468	0.268605
10	A10	36	67.0106	3.95798	0.268519
10	A10	37	67.2068	3.93904	0.267534
10	A10	38	67.403	3.90841	0.265882
10	A10	39	67.5993	3.89016	0.264024
10	A10	40	67.7955	3.86554	0.262451
10	A10	41	67.9917	3.84566	0.261502
10	A10	42	68.1879	3.82299	0.261241
10	A10	43	68.3841	3.79898	0.261509
10	A10	44	68.5804	3.77513	0.262059
10	A10	45	68.7766	3.75565	0.262684
10	A10	46	68.9728	3.72748	0.263266
10	A10	47	69.169	3.70552	0.263717
10	A10	48	69.3653	3.6866	0.263888
10	A10	49	69.5615	3.66533	0.263569
10	A10	50	69.7577	3.63115	0.262577
10	A10	51	69.9539	3.61312	0.260871
10	A10	52	70.1501	3.59153	0.258613
10	A10	53	70.3464	3.56767	0.256115
10	A10	54	70.5426	3.55042	0.253765
10	A10	55	70.7388	3.52141	0.25195
10	A10	56	70.935	3.49922	0.251009
10	A10	57	71.1313	3.48278	0.251132
10	A10	58	71.3275	3.46649	0.252278
10	A10	59	71.5237	3.43224	0.25415
10	A10	60	71.7199	3.41989	0.256304
10	A10	61	71.9162	3.38699	0.258325
10	A10	62	72.1124	3.37089	0.259931
10	A10	63	72.3086	3.34482	0.260958
10	A10	64	72.5048	3.32406	0.261249
10	A10	65	72.701	3.30233	0.260623
10	A10	66	72.8973	3.27383	0.258927
10	A10	67	73.0935	3.25519	0.256205
10	A10	68	73.2897	3.23063	0.25284
10	A10	69	73.4859	3.20674	0.249535
10	A10	70	73.6822	3.1851	0.247089
10	A10	71	73.8784	3.17252	0.246079
10	A10	72	74.0746	3.15278	0.246604
10	A10	73	74.2708	3.12161	0.248275
10	A10	74	74.467	3.10745	0.250402
10	A10	75	74.6633	3.08105	0.252275
10	A10	76	74.8595	3.0604	0.253378
10	A10	77	75.0557	3.03948	0.253487
10	A10	78	75.2519	3.01505	0.2527
10	A10	79	75.4482	2.99271	0.251438
10	A10	80	75.6444	2.96777	0.250355
10	A10	81	75.8406	2.95079	0.250161
10	A10	82	76.0368	2.93178	0.251387
10	A10	83	76.233	2.90701	0.254228
10	A10	84	76.4293	2.88606	0.258552
10	A10	85	76.6255	2.86589	0.264082
10	A10	86	76.8217	2.83684	0.270578
10	A10	87	77.0179	2.81697	0.277914
10	A10	88	77.2142	2.78675	0.285941
10	A10	89	77.4104	2.77094	0.294281
10	A10	90	77.6066	2.74358	0.302289
10	A10	91	77.8028	2.70673	0.309299
10	A10	92	77.9991	2.67869	0.315104
10	A10	93	78.1953	2.65344	0.320378
10	A10	94	78.3915	2.62204	0.326788
10	A10	95	78.5877	2.59804	0.336739
10	A10	96	78.7839	2.5741	0.352918
10	A10	97	78.9802	2.5393	0.377916
10	A10	98	79.1764	2.51822	0.414153
10	A10	99	79.3726	2.48019	0.464112
10	A10	100	79.5688	2.4365	0.530727
10	A10	101	79.7651	2.39361	0.61752
10	A10	102	79.9613	2.34487	0.72815
10	A10	103	80.1575	2.28574	0.865177
10	A10	104	80.3537	2.21276	1.02824
10	A10	105	80.5499	2.12383	1.21218
10	A10	106	80.7462	2.01398	1.40593
10	A10	107	80.9424	1.86543	1.59286
10	A10	108	81.1386	1.68809	1.7528
10	A10	109	81.3348	1.48824	1.86552
10	A10	110	81.5311	1.27247	1.91473
10	A10	111	81.7273	1.06319	1.89144
10	A10	112	81.9235	0.877305	1.79574
10	A10	113	82.1197	0.706677	1.63677
10	A10	114	82.3159	0.566362	1.43091
10	A10	115	82.5122	0.460726	1.19885
10	A10	116	82.7084	0.390898	0.962126
10	A10	117	82.9046	0.346668	0.739663
10	A10	118	83.1008	0.322045	0.545269
10	A10	119	83.2971	0.30644	0.38637
10	A10	120	83.4933	0.298981	0.264272
10	A10	121	83.6895	0.293659	0.175623
10	A10	122	83.8857	0.288839	0.11443
10	A10	123	84.0819	0.285488	0.0739831
10	A10	124	84.2782	0.284827	0.0482011
10	A10	125	84.4744	0.282647	0.0322655
10	A10	126	84.6706	0.284065	0.0226822
10	A10	127	84.8668	0.281994	0.0170414
10	A10	128	85.0631	0.279857	0.0137212
10	A10	129	85.2593	0.280255	0.0116608
10	A10	130	85.4555	0.27754	0.0102144
10	A10	131	85.6517	0.278382	0.0090424
10	A10	132	85.848	0.278036	0.00801368
10	A10	133	86.0442	0.275143	0.00711932
10	A10	134	86.2404	0.277156	0.00640578
10	A10	135	86.4366	0.275548	0.00593048
10	A10	136	86.6328	0.275515	0.00572826
10	A10	137	86.8291	0.275464	0.00578747
10	A10	138	87.0253	0.274587	0.00603818
10	A10	139	87.2215	0.27383	0.00636345
10	A10	140	87.4177	0.27442	0.00663118
10	A10	141	87.614	0.271565	0.0067367
10	A10	142	87.8102	0.271701	0.00663632
10	A10	143	88.0064	0.271241	0.00635443
10	A10	144	88.2026	0.271334	0.00596593
10	A10	145	88.3988	0.270379	0.00556753
10	A10	146	88.5951	0.2694	0.00525748
10	A10	147	88.7913	0.269799	0.00512294
10	A10	148	88.9875	0.269154	0.00522774
10	A10	149	89.1837	0.268688	0.00559064
10	A10	150	89.38	0.268946	0.00616504
10	A10	151	89.5762	0.266947	0.00683668
10	A10	152	89.7724	0.266612	0.00745193
10	A10	153	89.9686	0.266096	0.00786647
10	A10	154	90.1648	0.264442	0.00799471
10	A10	155	90.3611	0.263921	0.00783828
10	A10	156	90.5573	0.264038	0.00748198
10	A10	157	90.7535	0.262364	0.00705564
10	A10	158	90.9497	0.262538	0.00667665
10	A10	159	91.146	0.263566	0.00639445
10	A10	160	91.3422	0.261134	0.00617193
10	A10	161	91.5384	0.260406	0.00592221
10	A10	162	91.7346	0.260286	0.0055853
10	A10	163	91.9308	0.259606	0.00519408
10	A10	164	92.1271	0.259115	0.00487681
10	A10	165	92.3233	0.260401	0.00478342
10	A10	166	92.5195	0.260161	0.00498374
10	A10	167	92.7157	0.258904	0.00541077
10	A10	168	92.912	0.257303	0.00589518
10	A10	169	93.1082	0.256381	0.00626188
10	A10	170	93.3044	0.257163	0.00642068
10	A10	171	93.5006	0.256136	0.00638386
10	A10	172	93.6969	0.255948	0.00621314
10	A10	173	93.8931	0.25427	0.00594559
10	A10	174	94.0893	0.255369	0.00555749
10	A10	175	94.2855	0.254249	0.00498614
10	A10	176	94.4817	0.252454	0.00419018
10	A10	177	94.678	0.252744	0.00320488
10	A10	178	94.8742	0.253504	0.00215265
11	A11	1	60.1428	4.58694	0.256862
11	A11	2	60.339	4.57183	0.260186
11	A11	3	60.5352	4.53697	0.262543
11	A11	4	60.7315	4.52281	0.263044
11	A11	5	60.9277	4.49448	0.261495
11	A11	6	61.1239	4.46585	0.25842
11	A11	7	61.3201	4.45056	0.254776
11	A11	8	61.5164	4.43513	0.251522
11	A11	9	61.7126	4.40617	0.249376
11	A11	10	61.9088	4.38202	0.248727
11	A11	11	62.105	4.36685	0.249684
11	A11	12	62.3012	4.34796	0.25206
11	A11	13	62.4975	4.32335	0.255347
11	A11	14	62.6937	4.30114	0.258755
11	A11	15	62.8899	4.27915	0.261413
11	A11	16	63.0861	4.25626	0.262664
11	A11	17	63.2824	4.21846	0.262308
11	A11	18	63.4786	4.21899	0.260654
11	A11	19	63.6748	4.174	0.258344
11	A11	20	63.871	4.16416	0.25605
11	A11	21	64.0673	4.14048	0.2542
11	A11	22	64.2635	4.12639	0.252901
11	A11	23	64.4597	4.09129	0.252059
11	A11	24	64.6559	4.07055	0.251579
11	A11	25	64.8521	4.05768	0.251483
11	A11	26	65.0484	4.03013	0.251878
11	A11	27	65.2446	4.00678	0.252826
11	A11	28	65.4408	3.98984	0.254233
11	A11	29	65.637	3.96751	0.255824
11	A11	30	65.8333	3.94087	0.257226
11	A11	31	66.0295	3.91969	0.258076
11	A11	32	66.2257	3.90064	0.258147
11	A11	33	66.4219	3.87149	0.257427
11	A11	34	66.6181	3.8565	0.256139
11	A11	35	66.8144	3.82404	0.254654
11	A11	36	67.0106	3.8052	0.253329
11	A11	37	67.2068	3.79583	0.252353
11	A11	38	67.403	3.75887	0.25169
11	A11	39	67.5993	3.74115	0.251206
11	A11	40	67.7955	3.72061	0.250816
11	A11	41	67.9917	3.69476	0.250552
11	A11	42	68.1879	3.67704	0.25048
11	A11	43	68.3841	3.6567	0.250553
11	A11	44	68.5804	3.63421	0.250589
11	A11	45	68.7766	3.61163	0.250401
11	A11	46	68.9728	3.5829	0.249964
11	A11	47	69.169	3.56627	0.24947
11	A11	48	69.3653	3.54852	0.249197
11	A11	49	69.5615	3.522	0.249286
11	A11	50	69.7577	3.50547	0.249619
11	A11	51	69.9539	3.48011	0.249869
11	A11	52	70.1501	3.45572	0.249703
11	A11	53	70.3464	3.43693	0.249001
11	A11	54	70.5426	3.41517	0.247943
11	A11	55	70.7388	3.38883	0.246933
11	A11	56	70.935	3.37156	0.24639
11	A11	57	71.1313	3.35231	0.246524
11	A11	58	71.3275	3.33084	0.2472
11	A11	59	71.5237	3.30799	0.248009
11	A11	60	71.7199	3.28258	0.248462
11	A11	61	71.9162	3.26224	0.248222
11	A11	62	72.1124	3.24047	0.247213
11	A11	63	72.3086	3.21855	0.245592
11	A11	64	72.5048	3.19716	0.243628
11	A11	65	72.701	3.17778	0.241598
11	A11	66	72.8973	3.15705	0.239758
11	A11	67	73.0935	3.13221	0.23836
11	A11	68	73.2897	3.11757	0.237687
11	A11	69	73.4859	3.09565	0.238041
11	A11	70	73.6822	3.07021	0.239615
11	A11	71	73.8784	3.05631	0.242331
11	A11	72	74.0746	3.03638	0.245695
11	A11	73	74.2708	3.01232	0.248829
11	A11	74	74.467	2.99262	0.250776
11	A11	75	74.6633	2.96334	0.250924
11	A11	76	74.8595	2.93894	0.249342
11	A11	77	75.0557	2.92068	0.246758
11	A11	78	75.2519	2.90234	0.244199
11	A11	79	75.4482	2.88405	0.242486
11	A11	80	75.6444	2.86322	0.24193
11	A11	81	75.8406	2.83848	0.242353
11	A11	82	76.0368	2.81799	0.243393
11	A11	83	76.233	2.79479	0.244838
11	A11	84	76.4293	2.78004	0.24681
11	A11	85	76.6255	2.75222	0.249754
11	A11	86	76.8217	2.73034	0.254224
11	A11	87	77.0179	2.71403	0.260575
11	A11	88	77.2142	2.69032	0.26867
11	A11	89	77.4104	2.67083	0.277792
11	A11	90	77.6066	2.63808	0.286871
11	A11	91	77.8028	2.61252	0.294979
11	A11	92	77.9991	2.58224	0.30187
11	A11	93	78.1953	2.55843	0.30831
11	A11	94	78.3915	2.52615	0.316024
11	A11	95	78.5877	2.50945	0.327375
11	A11	96	78.7839	2.47713	0.34497
11	A11	97	78.9802	2.45309	0.371423
11	A11	98	79.1764	2.42191	0.409422
11	A11	99	79.3726	2.38965	0.461952
11	A11	100	79.5688	2.34573	0.532451
11	A11	101	79.7651	2.30805	0.624601
11	A11	102	79.9613	2.25741	0.741491
11	A11	103	80.1575	2.19463	0.88422
11	A11	104	80.3537	2.12305	1.05027
11	A11	105	80.5499	2.02523	1.23216
11	A11	106	80.7462	1.90843	1.41712
11	A11	107	80.9424	1.75499	1.58804
11	A11	108	81.1386	1.57678	1.72595
11	A11	109	81.3348	1.38081	1.81327
11	A11	110	81.5311	1.17989	1.8372
11	A11	111	81.7273	0.98439	1.79228
11	A11	112	81.9235	0.808715	1.68144
11	A11	113	82.1197	0.65428	1.5155
11	A11	114	82.3159	0.532385	1.31116
11	A11	115	82.5122	0.441217	1.08811
11	A11	116	82.7084	0.379015	0.865808
11	A11	117	82.9046	0.341542	0.66053
11	A11	118	83.1008	0.318963	0.48347
11	A11	119	83.2971	0.306497	0.340065
11	A11	120	83.4933	0.29724	0.230594
11	A11	121	83.6895	0.294811	0.151611
11	A11	122	83.8857	0.290829	0.0976505
11	A11	123	84.0819	0.290775	0.0626867
11	A11	124	84.2782	0.2907	0.0411395
11	A11	125	84.4744	0.287808	0.0284028
11	A11	126	84.6706	0.285291	0.0210247
11	A11	127	84.8668	0.283457	0.0166576
11	A11	128	85.0631	0.284776	0.0138662
11	A11	129	85.2593	0.283976	0.0118721
11	A11	130	85.4555	0.280167	0.0103074
11	A11	131	85.6517	0.281523	0.00903282
11	A11	132	85.848	0.28063	0.00802279
11	A11	133	86.0442	0.28034	0.00729499
11	A11	134	86.2404	0.279069	0.00685467
11	A11	135	86.4366	0.280528	0.00665938
11	A11	136	86.6328	0.277795	0.00661671
11	A11	137	86.8291	0.279087	0.00662235
11	A11	138	87.0253	0.276281	0.00661447
11	A11	139	87.2215	0.276069	0.00660885
11	A11	140	87.4177	0.276893	0.00668292
11	A11	141	87.614	0.275854	0.00691264
11	A11	142	87.8102	0.274949	0.00729813
11	A11	143	88.0064	0.276245	0.00772802
11	A11	144	88.2026	0.272912	0.00801015
11	A11	145	88.3988	0.272731	0.00795556
11	A11	146	88.5951	0.271294	0.00746905
11	A11	147	88.7913	0.270941	0.00660096
11	A11	148	88.9875	0.270452	0.00553722
11	A11	149	89.1837	0.270458	0.00453934
11	A11	150	89.38	0.270094	0.0038598
11	A11	151	89.5762	0.270058	0.00365933
11	A11	152	89.7724	0.272268	0.00395008
11	A11	153	89.9686	0.268723	0.00458814
11	A11	154	90.1648	0.268517	0.00533102
11	A11	155	90.3611	0.268453	0.00594271
11	A11	156	90.5573	0.267343	0.00629955
11	A11	157	90.7535	0.266016	0.00643838
11	A11	158	90.9497	0.265982	0.00651338
11	A11	159	91.146	0.267675	0.00668421
11	A11	160	91.3422	0.26643	0.00700276
11	A11	161	91.5384	0.263975	0.00737512
11	A11	162	91.7346	0.262995	0.00762371
11	A11	163	91.9308	0.26246	0.00760469
11	A11	164	92.1271	0.263289	0.00729754
11	A11	165	92.3233	0.261456	0.00681106
11	A11	166	92.5195	0.260875	0.00631642
11	A11	167	92.7157	0.261485	0.00595908
11	A11	168	92.912	0.261946	0.0057969
11	A11	169	93.1082	0.25834	0.00578849
11	A11	170	93.3044	0.261315	0.00582714
11	A11	171	93.5006	0.25777	0.00579891
11	A11	172	93.6969	0.257933	0.00563296
11	A11	173	93.8931	0.258549	0.00531714
11	A11	174	94.0893	0.257718	0.00487439
11	A11	175	94.2855	0.256809	0.00432602
11	A11	176	94.4817	0.257461	0.00367693
[truncated: 11,394 more rows]
