# Supplementary material for: Adipocytes influence choroidal neovascularization via PRDM16
Source: EMBO Mol Med. 2026 May 19;18(6):2379–403. doi: 10.1038/s44321-026-00441-5 (PMC13269495; doi:10.1038/s44321-026-00441-5)
Supplement: Supplementary file 4 — Source data Fig. 3 [file 44321_2026_441_MOESM4_ESM.zip › Figure 3/3H-I/7 days/2021-06-04 adipoqcre and adipoqcreprdm16 choro 7 days il6 and il1b.xls]

## Sheet: Sample Setup
Block Type	96-Well Block (0.2mL)
Calibration Background is expired	No
Calibration Background performed on	11-24-2020
Calibration Normalization FAM-ROX is expired	No
Calibration Normalization FAM-ROX performed on	11-24-2020
Calibration Normalization VIC-ROX is expired	No
Calibration Normalization VIC-ROX performed on	11-24-2020
Calibration Pure Dye CY3 is expired	Yes
Calibration Pure Dye CY3 performed on	03-26-2020
Calibration Pure Dye CY5 is expired	Yes
Calibration Pure Dye CY5 performed on	03-26-2020
Calibration Pure Dye FAM is expired	No
Calibration Pure Dye FAM performed on	11-24-2020
Calibration Pure Dye NED is expired	No
Calibration Pure Dye NED performed on	09-15-2020
Calibration Pure Dye ROX is expired	No
Calibration Pure Dye ROX performed on	11-24-2020
Calibration Pure Dye SYBR is expired	No
Calibration Pure Dye SYBR performed on	11-24-2020
Calibration Pure Dye TAMRA is expired	No
Calibration Pure Dye TAMRA performed on	11-24-2020
Calibration Pure Dye VIC is expired	No
Calibration Pure Dye VIC performed on	11-24-2020
Calibration ROI is expired	No
Calibration ROI performed on	11-24-2020
Calibration Uniformity is expired	No
Calibration Uniformity performed on	11-24-2020
Chemistry	SYBR_GREEN
Date Created	2021-06-04 14:46:38 PM EDT
Experiment Barcode
Experiment Comment
Experiment File Name	P:\ABI-2\Sapieha\Roberto\CNV B6\Choroid\2021-06-04 adipoqcre and adipoqcreprdm16 choro 7 days sham and laser il6 and il1b n1-3.eds
Experiment Name	2021-06-04 adipoqcre and adipoqcreprdm16 choro 7 days sham and laser il6 and il1b n1-3
Experiment Run End Time	2021-06-04 17:35:16 PM EDT
Experiment Type	Comparative Cт (ΔΔCт)
Instrument Name	278870006
Instrument Serial Number	278870006
Instrument Type	QuantStudio(TM) 7 Flex System
Passive Reference	ROX
Quantification Cycle Method	Ct
Signal Smoothing On	true
Stage/ Cycle where Analysis is performed	Stage 2, Step 2
User Name
Well	Well Position	Sample Name	Sample Color	Biogroup Name	Biogroup Color	Target Name	Target Color	Task	Reporter	Quencher	Quantity	Comments
1	A1	adipoqcre sham 375	RGB(176,23,31)			Bact	RGB(176,23,31)	UNKNOWN	SYBR	None
2	A2	adipoqcre sham 376	RGB(0,0,255)			Bact	RGB(176,23,31)	UNKNOWN	SYBR	None
3	A3	adipoqcre sham 377	RGB(0,139,69)			Bact	RGB(176,23,31)	UNKNOWN	SYBR	None
4	A4	adipoqcre CNV 474	RGB(255,127,0)			Bact	RGB(176,23,31)	UNKNOWN	SYBR	None
5	A5	adipoqcre CNV 496	RGB(139,137,112)			Bact	RGB(176,23,31)	UNKNOWN	SYBR	None
6	A6	adipoqcre CNV 497	RGB(238,121,66)			Bact	RGB(176,23,31)	UNKNOWN	SYBR	None
7	A7	adipoqcreprdm16 Sham 469	RGB(142,56,142)			Bact	RGB(176,23,31)	UNKNOWN	SYBR	None
8	A8	adipoqcreprdm16 Sham 470	RGB(198,113,113)			Bact	RGB(176,23,31)	UNKNOWN	SYBR	None
9	A9	adipoqcreprdm16 Sham 519	RGB(0,245,255)			Bact	RGB(176,23,31)	UNKNOWN	SYBR	None
10	A10	adipoqcreprdm16 CNV 502	RGB(238,220,130)			Bact	RGB(176,23,31)	UNKNOWN	SYBR	None
11	A11	adipoqcreprdm16 CNV 503	RGB(238,238,0)			Bact	RGB(176,23,31)	UNKNOWN	SYBR	None
12	A12	adipoqcreprdm16 CNV 504	RGB(142,142,56)			Bact	RGB(176,23,31)	UNKNOWN	SYBR	None
13	B1	adipoqcre sham 375	RGB(176,23,31)			Bact	RGB(176,23,31)	UNKNOWN	SYBR	None
14	B2	adipoqcre sham 376	RGB(0,0,255)			Bact	RGB(176,23,31)	UNKNOWN	SYBR	None
15	B3	adipoqcre sham 377	RGB(0,139,69)			Bact	RGB(176,23,31)	UNKNOWN	SYBR	None
16	B4	adipoqcre CNV 474	RGB(255,127,0)			Bact	RGB(176,23,31)	UNKNOWN	SYBR	None
17	B5	adipoqcre CNV 496	RGB(139,137,112)			Bact	RGB(176,23,31)	UNKNOWN	SYBR	None
18	B6	adipoqcre CNV 497	RGB(238,121,66)			Bact	RGB(176,23,31)	UNKNOWN	SYBR	None
19	B7	adipoqcreprdm16 Sham 469	RGB(142,56,142)			Bact	RGB(176,23,31)	UNKNOWN	SYBR	None
20	B8	adipoqcreprdm16 Sham 470	RGB(198,113,113)			Bact	RGB(176,23,31)	UNKNOWN	SYBR	None
21	B9	adipoqcreprdm16 Sham 519	RGB(0,245,255)			Bact	RGB(176,23,31)	UNKNOWN	SYBR	None
22	B10	adipoqcreprdm16 CNV 502	RGB(238,220,130)			Bact	RGB(176,23,31)	UNKNOWN	SYBR	None
23	B11	adipoqcreprdm16 CNV 503	RGB(238,238,0)			Bact	RGB(176,23,31)	UNKNOWN	SYBR	None
24	B12	adipoqcreprdm16 CNV 504	RGB(142,142,56)			Bact	RGB(176,23,31)	UNKNOWN	SYBR	None
25	C1	adipoqcre sham 375	RGB(176,23,31)			IL6	RGB(0,0,255)	UNKNOWN	SYBR	None
26	C2	adipoqcre sham 376	RGB(0,0,255)			IL6	RGB(0,0,255)	UNKNOWN	SYBR	None
27	C3	adipoqcre sham 377	RGB(0,139,69)			IL6	RGB(0,0,255)	UNKNOWN	SYBR	None
28	C4	adipoqcre CNV 474	RGB(255,127,0)			IL6	RGB(0,0,255)	UNKNOWN	SYBR	None
29	C5	adipoqcre CNV 496	RGB(139,137,112)			IL6	RGB(0,0,255)	UNKNOWN	SYBR	None
30	C6	adipoqcre CNV 497	RGB(238,121,66)			IL6	RGB(0,0,255)	UNKNOWN	SYBR	None
31	C7	adipoqcreprdm16 Sham 469	RGB(142,56,142)			IL6	RGB(0,0,255)	UNKNOWN	SYBR	None
32	C8	adipoqcreprdm16 Sham 470	RGB(198,113,113)			IL6	RGB(0,0,255)	UNKNOWN	SYBR	None
33	C9	adipoqcreprdm16 Sham 519	RGB(0,245,255)			IL6	RGB(0,0,255)	UNKNOWN	SYBR	None
34	C10	adipoqcreprdm16 CNV 502	RGB(238,220,130)			IL6	RGB(0,0,255)	UNKNOWN	SYBR	None
35	C11	adipoqcreprdm16 CNV 503	RGB(238,238,0)			IL6	RGB(0,0,255)	UNKNOWN	SYBR	None
36	C12	adipoqcreprdm16 CNV 504	RGB(142,142,56)			IL6	RGB(0,0,255)	UNKNOWN	SYBR	None
37	D1	adipoqcre sham 375	RGB(176,23,31)			IL6	RGB(0,0,255)	UNKNOWN	SYBR	None
38	D2	adipoqcre sham 376	RGB(0,0,255)			IL6	RGB(0,0,255)	UNKNOWN	SYBR	None
39	D3	adipoqcre sham 377	RGB(0,139,69)			IL6	RGB(0,0,255)	UNKNOWN	SYBR	None
40	D4	adipoqcre CNV 474	RGB(255,127,0)			IL6	RGB(0,0,255)	UNKNOWN	SYBR	None
41	D5	adipoqcre CNV 496	RGB(139,137,112)			IL6	RGB(0,0,255)	UNKNOWN	SYBR	None
42	D6	adipoqcre CNV 497	RGB(238,121,66)			IL6	RGB(0,0,255)	UNKNOWN	SYBR	None
43	D7	adipoqcreprdm16 Sham 469	RGB(142,56,142)			IL6	RGB(0,0,255)	UNKNOWN	SYBR	None
44	D8	adipoqcreprdm16 Sham 470	RGB(198,113,113)			IL6	RGB(0,0,255)	UNKNOWN	SYBR	None
45	D9	adipoqcreprdm16 Sham 519	RGB(0,245,255)			IL6	RGB(0,0,255)	UNKNOWN	SYBR	None
46	D10	adipoqcreprdm16 CNV 502	RGB(238,220,130)			IL6	RGB(0,0,255)	UNKNOWN	SYBR	None
47	D11	adipoqcreprdm16 CNV 503	RGB(238,238,0)			IL6	RGB(0,0,255)	UNKNOWN	SYBR	None
48	D12	adipoqcreprdm16 CNV 504	RGB(142,142,56)			IL6	RGB(0,0,255)	UNKNOWN	SYBR	None
49	E1	adipoqcre sham 375	RGB(176,23,31)			IL1b	RGB(0,139,69)	UNKNOWN	SYBR	None
50	E2	adipoqcre sham 376	RGB(0,0,255)			IL1b	RGB(0,139,69)	UNKNOWN	SYBR	None
51	E3	adipoqcre sham 377	RGB(0,139,69)			IL1b	RGB(0,139,69)	UNKNOWN	SYBR	None
52	E4	adipoqcre CNV 474	RGB(255,127,0)			IL1b	RGB(0,139,69)	UNKNOWN	SYBR	None
53	E5	adipoqcre CNV 496	RGB(139,137,112)			IL1b	RGB(0,139,69)	UNKNOWN	SYBR	None
54	E6	adipoqcre CNV 497	RGB(238,121,66)			IL1b	RGB(0,139,69)	UNKNOWN	SYBR	None
55	E7	adipoqcreprdm16 Sham 469	RGB(142,56,142)			IL1b	RGB(0,139,69)	UNKNOWN	SYBR	None
56	E8	adipoqcreprdm16 Sham 470	RGB(198,113,113)			IL1b	RGB(0,139,69)	UNKNOWN	SYBR	None
57	E9	adipoqcreprdm16 Sham 519	RGB(0,245,255)			IL1b	RGB(0,139,69)	UNKNOWN	SYBR	None
58	E10	adipoqcreprdm16 CNV 502	RGB(238,220,130)			IL1b	RGB(0,139,69)	UNKNOWN	SYBR	None
59	E11	adipoqcreprdm16 CNV 503	RGB(238,238,0)			IL1b	RGB(0,139,69)	UNKNOWN	SYBR	None
60	E12	adipoqcreprdm16 CNV 504	RGB(142,142,56)			IL1b	RGB(0,139,69)	UNKNOWN	SYBR	None
61	F1	adipoqcre sham 375	RGB(176,23,31)			IL1b	RGB(0,139,69)	UNKNOWN	SYBR	None
62	F2	adipoqcre sham 376	RGB(0,0,255)			IL1b	RGB(0,139,69)	UNKNOWN	SYBR	None
63	F3	adipoqcre sham 377	RGB(0,139,69)			IL1b	RGB(0,139,69)	UNKNOWN	SYBR	None
64	F4	adipoqcre CNV 474	RGB(255,127,0)			IL1b	RGB(0,139,69)	UNKNOWN	SYBR	None
65	F5	adipoqcre CNV 496	RGB(139,137,112)			IL1b	RGB(0,139,69)	UNKNOWN	SYBR	None
66	F6	adipoqcre CNV 497	RGB(238,121,66)			IL1b	RGB(0,139,69)	UNKNOWN	SYBR	None
67	F7	adipoqcreprdm16 Sham 469	RGB(142,56,142)			IL1b	RGB(0,139,69)	UNKNOWN	SYBR	None
68	F8	adipoqcreprdm16 Sham 470	RGB(198,113,113)			IL1b	RGB(0,139,69)	UNKNOWN	SYBR	None
69	F9	adipoqcreprdm16 Sham 519	RGB(0,245,255)			IL1b	RGB(0,139,69)	UNKNOWN	SYBR	None
70	F10	adipoqcreprdm16 CNV 502	RGB(238,220,130)			IL1b	RGB(0,139,69)	UNKNOWN	SYBR	None
71	F11	adipoqcreprdm16 CNV 503	RGB(238,238,0)			IL1b	RGB(0,139,69)	UNKNOWN	SYBR	None
72	F12	adipoqcreprdm16 CNV 504	RGB(142,142,56)			IL1b	RGB(0,139,69)	UNKNOWN	SYBR	None
73	G1	H2O	RGB(238,44,44)			Bact	RGB(176,23,31)	UNKNOWN	SYBR	None
74	G2	H2O	RGB(238,44,44)			IL6	RGB(0,0,255)	UNKNOWN	SYBR	None
75	G3	H2O	RGB(238,44,44)			IL1b	RGB(0,139,69)	UNKNOWN	SYBR	None
76	G4
77	G5
78	G6
79	G7
80	G8
81	G9
82	G10
83	G11
84	G12
85	H1
86	H2
87	H3
88	H4
89	H5
90	H6
91	H7
92	H8
93	H9
94	H10
95	H11
96	H12

## Sheet: Raw Data
Block Type	96-Well Block (0.2mL)
Calibration Background is expired	No
Calibration Background performed on	11-24-2020
Calibration Normalization FAM-ROX is expired	No
Calibration Normalization FAM-ROX performed on	11-24-2020
Calibration Normalization VIC-ROX is expired	No
Calibration Normalization VIC-ROX performed on	11-24-2020
Calibration Pure Dye CY3 is expired	Yes
Calibration Pure Dye CY3 performed on	03-26-2020
Calibration Pure Dye CY5 is expired	Yes
Calibration Pure Dye CY5 performed on	03-26-2020
Calibration Pure Dye FAM is expired	No
Calibration Pure Dye FAM performed on	11-24-2020
Calibration Pure Dye NED is expired	No
Calibration Pure Dye NED performed on	09-15-2020
Calibration Pure Dye ROX is expired	No
Calibration Pure Dye ROX performed on	11-24-2020
Calibration Pure Dye SYBR is expired	No
Calibration Pure Dye SYBR performed on	11-24-2020
Calibration Pure Dye TAMRA is expired	No
Calibration Pure Dye TAMRA performed on	11-24-2020
Calibration Pure Dye VIC is expired	No
Calibration Pure Dye VIC performed on	11-24-2020
Calibration ROI is expired	No
Calibration ROI performed on	11-24-2020
Calibration Uniformity is expired	No
Calibration Uniformity performed on	11-24-2020
Chemistry	SYBR_GREEN
Date Created	2021-06-04 14:46:38 PM EDT
Experiment Barcode
Experiment Comment
Experiment File Name	P:\ABI-2\Sapieha\Roberto\CNV B6\Choroid\2021-06-04 adipoqcre and adipoqcreprdm16 choro 7 days sham and laser il6 and il1b n1-3.eds
Experiment Name	2021-06-04 adipoqcre and adipoqcreprdm16 choro 7 days sham and laser il6 and il1b n1-3
Experiment Run End Time	2021-06-04 17:35:16 PM EDT
Experiment Type	Comparative Cт (ΔΔCт)
Instrument Name	278870006
Instrument Serial Number	278870006
Instrument Type	QuantStudio(TM) 7 Flex System
Passive Reference	ROX
Quantification Cycle Method	Ct
Signal Smoothing On	true
Stage/ Cycle where Analysis is performed	Stage 2, Step 2
User Name
Well	Well Position	Cycle	x1-m1	x2-m2	x3-m3	x4-m4	x5-m5
1	A1	1	839579	314284	597459	1.41924e+06	49009.8
2	A2	1	658259	268196	608543	1.34721e+06	5977.93
3	A3	1	626709	252014	577640	1.21384e+06	8017.83
4	A4	1	638335	257752	599115	1.2278e+06	7163.67
5	A5	1	605806	250259	578096	1.17428e+06	4194.99
6	A6	1	689115	254432	555790	1.13405e+06	11297.5
7	A7	1	487356	224930	541286	1.10512e+06	943.272
8	A8	1	624293	245735	557648	1.0984e+06	8874.94
9	A9	1	518081	217559	506521	1.02391e+06	6667.96
10	A10	1	547463	216120	491854	1.01181e+06	10942.4
11	A11	1	481251	195252	448370	955757	2050.02
12	A12	1	973777	336890	719345	1.48148e+06	13744.4
13	B1	1	701543	271848	584470	1.371e+06	16019.9
14	B2	1	703411	274599	607657	1.32433e+06	6578.69
15	B3	1	642271	265033	616292	1.30332e+06	6494.89
16	B4	1	658940	272706	644139	1.30043e+06	5186.22
17	B5	1	596022	252670	610395	1.20312e+06	8299.51
18	B6	1	577454	251849	594554	1.17046e+06	3512.36
19	B7	1	549622	251366	601538	1.1891e+06	7745.42
20	B8	1	561314	243260	581178	1.13631e+06	4981.64
21	B9	1	576937	234569	545451	1.08571e+06	3937.92
22	B10	1	496502	209941	504593	1.02367e+06	6843.54
23	B11	1	718206	280953	670773	1.34803e+06	7445.52
24	B12	1	1.34955e+06	483660	1.0632e+06	2.22811e+06	11771.1
25	C1	1	793262	299112	673878	1.49863e+06	36131.9
26	C2	1	710265	305069	743953	1598043	27626.6
27	C3	1	655622	295718	726413	1.48619e+06	9509.5
28	C4	1	618787	289638	738137	1.45816e+06	8177.05
29	C5	1	624623	292185	735278	1.41968e+06	13623.7
30	C6	1	527039	256016	658843	1.28346e+06	3945.12
31	C7	1	539397	258717	657478	1.27418e+06	6284.96
32	C8	1	525215	244082	627633	1.19687e+06	5628.91
33	C9	1	452675	209636	541582	1.04369e+06	373.01
34	C10	1	579862	244252	611242	1.17891e+06	5577.9
35	C11	1	824934	322889	769293	1.53481e+06	17887.4
36	C12	1	712890	290012	636333	1.48477e+06	8806.88
37	D1	1	462492	202049	502102	1.08642e+06	5119.84
38	D2	1	724343	283274	675710	1378261	10073.2
39	D3	1	637923	291021	725326	1.44178e+06	7388.09
40	D4	1	655615	295585	740677	1.41999e+06	8281.01
41	D5	1	627103	298308	772870	1.45244e+06	6839.32
42	D6	1	558650	259380	667708	1.24683e+06	6821.32
43	D7	1	504180	245256	631375	1.18607e+06	4205.04
44	D8	1	528439	242986	612582	1.16766e+06	4279.38
45	D9	1	610084	268038	670894	1.24805e+06	7563.96
46	D10	1	634082	271152	672962	1.30476e+06	6966.66
47	D11	1	511162	223967	530520	1145462	5034.31
48	D12	1	421781	180014	426368	960896	4628.55
49	E1	1	551314	234555	529374	1.16904e+06	7007.42
50	E2	1	622326	264623	621062	1.27813e+06	4901.15
51	E3	1	623811	266770	638568	1.25449e+06	10814.6
52	E4	1	647235	285219	710449	1.34023e+06	6208.02
53	E5	1	666416	297164	743385	1.36234e+06	5515.3
54	E6	1	686835	302047	727690	1.32236e+06	2509.81
55	E7	1	715507	320812	777020	1.42703e+06	10689.9
56	E8	1	796278	360676	850539	1.60062e+06	6034.57
57	E9	1	707456	321381	736366	1.39831e+06	7465.86
58	E10	1	703123	294566	701364	1.36388e+06	5452.14
59	E11	1	629058	245462	566416	1.15276e+06	5723.7
60	E12	1	366266	160870	367831	834797	3046.68
61	F1	1	737077	296123	637781	1.39677e+06	43095.2
62	F2	1	761400	306877	691292	1.45149e+06	7130.02
63	F3	1	642480	274498	637588	1.29387e+06	5924.22
64	F4	1	627029	271724	635185	1.24543e+06	4313.72
65	F5	1	632260	280142	674166	1.26895e+06	5068.96
66	F6	1	657142	294866	691818	1.29972e+06	2628.43
67	F7	1	725570	315384	716019	1.3543e+06	15953.4
68	F8	1	691697	310498	733301	1.41817e+06	3939.69
69	F9	1	670911	288820	680053	1338004	-3384.78
70	F10	1	644097	268087	639236	1.26442e+06	6022.61
71	F11	1	877913	303282	691460	1.35076e+06	8407.92
72	F12	1	733254	265161	584158	1.24374e+06	10949.1
73	G1	1	887522	333183	749991	1.70651e+06	13722.4
74	G2	1	439379	197164	492569	1092674	14936.7
75	G3	1	511420	233437	567774	1.17818e+06	8259.2
76	G4	1	126342	17929	19755.5	15033.5	6558.83
77	G5	1	120969	16191	19168.1	13409.6	4844.48
78	G6	1	125265	17007.4	23536.2	20134.4	8175.66
79	G7	1	137387	21248.4	27807.7	20007.5	7987.3
80	G8	1	138140	18296.6	18301	15603.5	2707.17
81	G9	1	272287	37179.3	28927.3	28013.4	14606.7
82	G10	1	180810	21835.9	18072.8	16622.6	4652.94
83	G11	1	185904	22487.6	14625.5	17228.7	9187.01
84	G12	1	168014	18030.7	12763.4	13913.9	2737
85	H1	1	290576	37679.7	24049	25914.8	9442.05
86	H2	1	132061	17164.6	16508.1	16404.3	2468.3
87	H3	1	136403	17778.5	15541.6	13224	5138.77
88	H4	1	120222	14546.2	14561.4	11975.4	3529.46
89	H5	1	205929	27291	26394.1	19619.1	6173.84
90	H6	1	164116	20097.7	17287.8	14637.2	4791.9
91	H7	1	187124	23805.2	23517.6	19679.6	5411.21
92	H8	1	159564	18525.2	16953.3	14279.3	3971.06
93	H9	1	163844	19939.5	20400	14846.7	3635.54
94	H10	1	221496	25018.1	19991	19306.6	5621.54
95	H11	1	196921	21155.8	17874	15109	4447.86
96	H12	1	356866	54526.4	39804.2	50985.1	21391.2
1	A1	2	855822	321904	605323	1.44655e+06	50747.1
2	A2	2	663663	271863	616605	1.3605e+06	5852.81
3	A3	2	637893	255990	586592	1.23233e+06	8480.94
4	A4	2	648102	262654	606009	1.24227e+06	7521.17
5	A5	2	609702	252766	586195	1.18769e+06	5913.19
6	A6	2	699780	259698	564062	1.14759e+06	11587.5
7	A7	2	495828	227238	549854	1.11915e+06	1651.34
8	A8	2	633254	249362	567250	1111251	9253.72
9	A9	2	526466	224013	519213	1.04626e+06	6379.21
10	A10	2	557324	220613	504096	1.03422e+06	11478.9
11	A11	2	480986	198455	456114	969563	2804.5
12	A12	2	975298	335572	721268	1490421	13532.7
13	B1	2	709534	272310	591602	1.38771e+06	17021.4
14	B2	2	711833	276583	615426	1344958	7881.6
15	B3	2	650421	271102	626127	1.31931e+06	6269.93
16	B4	2	665473	273872	649673	1.31144e+06	7059.83
17	B5	2	605499	259056	622213	1.22733e+06	9764.1
18	B6	2	579866	251912	603909	1187163	3437.23
19	B7	2	553393	254906	609922	1.2016e+06	7826.33
20	B8	2	563778	245294	590936	1.15003e+06	5575.59
21	B9	2	592757	241299	556226	1.10031e+06	4617.55
22	B10	2	507157	215495	512650	1.04583e+06	7388.07
23	B11	2	730341	287038	685077	1.37538e+06	8480.28
24	B12	2	1.35423e+06	489894	1.07511e+06	2.2619e+06	12900
25	C1	2	805810	302346	680101	1.51337e+06	36866.9
26	C2	2	714843	307075	750838	1.61346e+06	25909.5
27	C3	2	658822	298126	735016	1.49976e+06	8522.89
28	C4	2	632724	297532	752016	1.48255e+06	8100.9
29	C5	2	645276	296907	741111	1.42593e+06	13732.7
30	C6	2	535216	257610	664834	1.28868e+06	5873.77
31	C7	2	541893	260269	663826	1.28487e+06	5829.13
32	C8	2	525856	244232	634452	1.20393e+06	5423.18
33	C9	2	457786	211420	546305	1053258	1173.51
34	C10	2	591980	247934	618628	1.19232e+06	8175.62
35	C11	2	834425	327289	776387	1.54808e+06	18940.8
36	C12	2	714219	292096	643266	1.49594e+06	9753.71
37	D1	2	459565	203522	505725	1.09384e+06	5214.44
38	D2	2	720473	282570	684531	1.39382e+06	10861.6
39	D3	2	654748	298543	740424	1.47799e+06	8014.55
40	D4	2	659707	298463	748600	1.43442e+06	6375.43
41	D5	2	631127	306103	786668	1.46978e+06	6972.23
42	D6	2	574275	262914	670460	1.24749e+06	5816.06
43	D7	2	514953	246843	637809	1.19758e+06	4539.69
44	D8	2	530769	246412	619789	1177278	5580.13
45	D9	2	618017	270318	680584	1.25833e+06	9271.81
46	D10	2	641068	273051	676643	1.31854e+06	7608.35
47	D11	2	521704	229466	537947	1.1582e+06	6255.07
48	D12	2	428919	182982	432221	968140	4385.69
49	E1	2	555724	237505	535991	1.18161e+06	6582.68
50	E2	2	623360	266166	626516	1293120	5285.96
51	E3	2	631131	270007	643174	1.26563e+06	10443.2
52	E4	2	651952	289015	722340	1353821	6505.01
53	E5	2	681009	305910	768295	1.40964e+06	6044.68
54	E6	2	675209	300018	733713	1.33166e+06	2272.57
55	E7	2	715286	319546	779310	1.43929e+06	8058.52
56	E8	2	796934	361069	857914	1619273	4333.31
57	E9	2	709670	325231	746787	1.42182e+06	6967.18
58	E10	2	712938	299179	706842	1.37742e+06	6796.35
59	E11	2	633876	248850	572683	1170635	6174.7
60	E12	2	370744	163778	370956	845181	2840.42
61	F1	2	747743	299692	649324	1.4201e+06	44719.6
62	F2	2	765925	312164	703050	1.46985e+06	8411.16
63	F3	2	671746	285631	665049	1.34465e+06	6411.54
64	F4	2	628346	272373	638733	1.25653e+06	5635.71
65	F5	2	647990	287827	700204	1.31618e+06	7160.77
66	F6	2	671712	297482	703471	1.31542e+06	3600.12
67	F7	2	731984	319409	722453	1.36986e+06	13770.3
68	F8	2	693096	316599	744669	1.4378e+06	5571.58
69	F9	2	686219	293242	692496	1.35874e+06	-3787.2
70	F10	2	659222	273737	647217	1.27563e+06	6145.47
71	F11	2	876042	305194	698520	1.36104e+06	7809.76
72	F12	2	756911	270805	588071	1.25053e+06	10778
73	G1	2	890389	337051	760928	1.73281e+06	14030.6
74	G2	2	445392	199790	501466	1.11504e+06	14570.8
75	G3	2	515367	235899	576554	1.19176e+06	8510.5
76	G4	2	127860	16663.1	18875.4	14250.6	5960.84
77	G5	2	121119	16356.9	20562	13553	4241.25
78	G6	2	124762	16943.2	21460.3	18754.7	8573.43
79	G7	2	141915	21966.6	27748.4	19994.5	9282.03
80	G8	2	136715	18599.2	17702.2	16047.6	2150.82
81	G9	2	271155	37707	28806	28207.6	14535.9
82	G10	2	186592	22466.3	17366.7	16832.9	4794.11
83	G11	2	188896	20699.6	16606.4	17782.3	9575.29
84	G12	2	171239	16499.3	14119.6	14174.8	3707.93
85	H1	2	301225	38434.1	22465	26838.2	10216
86	H2	2	136544	16663.8	15372.1	16943.7	2644.48
87	H3	2	138576	18330.4	16670.5	13737.2	5186.77
88	H4	2	119740	15314.3	14361.4	11691.9	4263.92
89	H5	2	204776	26160.2	25267.6	19309	6509.23
90	H6	2	166624	21055.8	15819	14032.9	3747.35
91	H7	2	186076	25060.4	22137.8	18790.8	6129.04
92	H8	2	157683	19561.4	16183.2	12592	4798.82
93	H9	2	165642	19876.5	18838.9	14472.4	3234.98
94	H10	2	226492	27474.4	19924	20448.6	5424.93
95	H11	2	197597	23057.7	16704.2	15920.7	4595.21
96	H12	2	366031	57103.3	40972.3	52501.6	22699.7
1	A1	3	870823	326528	614816	1.4722e+06	52437.4
2	A2	3	669735	274646	625389	1.37791e+06	6923.78
3	A3	3	642388	260601	592526	1.24968e+06	8040.76
4	A4	3	653780	263967	612371	1257877	6903.57
5	A5	3	614829	254718	591421	1.20211e+06	4874.87
6	A6	3	706186	261692	571034	1.16262e+06	13069.2
7	A7	3	499058	231816	555890	1.13266e+06	2510.81
8	A8	3	639636	252142	573342	1.1218e+06	9565.58
9	A9	3	535222	226747	526769	1.0612e+06	7032.98
10	A10	3	564177	226985	512602	1.05147e+06	10718.1
11	A11	3	485615	200679	464564	987217	1361.19
12	A12	3	987988	342485	733842	1.51622e+06	14223.8
13	B1	3	714984	277294	601031	1.40984e+06	16062.7
14	B2	3	713924	280474	623978	1.36357e+06	9038.9
15	B3	3	657544	273619	632625	1.33319e+06	5653.24
16	B4	3	668379	277023	653788	1.31873e+06	5998.8
17	B5	3	606168	260442	625684	1.2405e+06	9453.29
18	B6	3	584615	257317	606553	1193917	4455.13
19	B7	3	556776	256021	613300	1.21422e+06	7050.63
20	B8	3	568961	247774	594695	1.15899e+06	4369.28
21	B9	3	604098	246649	562210	1.11015e+06	5251.31
22	B10	3	509727	217419	520404	1.05614e+06	8066.79
23	B11	3	739908	290157	694491	1402049	6569.9
24	B12	3	1.36866e+06	494893	1.09221e+06	2.29767e+06	12699.9
25	C1	3	809749	304876	686122	1.52601e+06	38006.5
26	C2	3	719339	310558	760309	1631922	26755.6
27	C3	3	659719	300696	740784	1511592	8045.34
28	C4	3	623003	296821	754121	1.49154e+06	6435.9
29	C5	3	641735	298664	748646	1.43667e+06	13962.1
30	C6	3	537860	261440	670444	1.29504e+06	6408.2
31	C7	3	541830	260178	669078	1.29553e+06	5871.44
32	C8	3	525344	247947	639180	1.21214e+06	4210.81
33	C9	3	461297	215763	549311	1.06033e+06	1790.22
34	C10	3	598918	250968	625944	1.2033e+06	6831.11
35	C11	3	836840	328583	781098	1.56567e+06	18528.1
36	C12	3	720160	294268	647237	1.51245e+06	10059.1
37	D1	3	460613	203221	510629	1.1037e+06	4787.78
38	D2	3	716744	285440	691655	1.41298e+06	10903.3
39	D3	3	655397	301924	748992	1.48938e+06	6316.79
40	D4	3	658809	300259	757436	1.44279e+06	6502.13
41	D5	3	632636	302915	794658	1.4836e+06	6951.95
42	D6	3	570127	265043	676196	1.25816e+06	4999.62
43	D7	3	519025	252218	644381	1.20952e+06	3910.83
44	D8	3	532827	249378	624942	1.18387e+06	2679.71
45	D9	3	616530	270952	686971	1271775	4954.93
46	D10	3	644957	277731	683240	1.33181e+06	7027.66
47	D11	3	523559	229152	541701	1.16843e+06	6044.41
48	D12	3	431074	185974	436123	977612	5039.71
49	E1	3	558318	240083	540990	1.1944e+06	6444.67
50	E2	3	626593	268592	633791	1.30609e+06	5299.95
51	E3	3	635995	272222	649059	1.28001e+06	10999.3
52	E4	3	670355	298792	740814	1.39089e+06	5569.89
53	E5	3	674957	305980	774138	1.4141e+06	3906.54
54	E6	3	670804	302123	740734	1.34676e+06	3114.87
55	E7	3	717143	321539	786648	1.44845e+06	9487.2
56	E8	3	805931	364063	867499	1.62786e+06	5551.82
57	E9	3	712848	327885	755421	1.44088e+06	6859.45
58	E10	3	715779	300589	713351	1.39436e+06	7088.64
59	E11	3	633982	252115	580228	1187387	6298.08
60	E12	3	372202	165964	376574	854470	2779.14
61	F1	3	752569	304908	658818	1.44068e+06	46268
62	F2	3	770329	314699	709794	1.48673e+06	7109.98
63	F3	3	669879	287443	671594	1.36132e+06	5991.81
64	F4	3	630267	275301	646807	1.27081e+06	5632.2
65	F5	3	654323	291117	704718	1.32599e+06	3877.23
66	F6	3	674620	298744	710450	1.33204e+06	4467.69
67	F7	3	737848	321479	729014	1386401	14109.9
68	F8	3	696883	318194	752864	1448102	3557.35
69	F9	3	694057	297884	698904	1.37252e+06	-2838.81
70	F10	3	664142	276022	656006	1.29331e+06	6105.66
71	F11	3	897376	317846	720537	1408122	8226.25
72	F12	3	762075	274122	597268	1.26704e+06	10740
73	G1	3	897872	341388	772796	1759829	13455.7
74	G2	3	450146	202802	508711	1.13196e+06	15459.9
75	G3	3	520110	237260	580647	1.20723e+06	7809.09
76	G4	3	126951	16567.5	19804.3	15241.6	5316.82
77	G5	3	121494	15490.6	18571	13492	3915.75
78	G6	3	123873	17804.5	22077.5	19132.9	7968.25
79	G7	3	140479	21381.2	28355.3	20567.3	9210.43
80	G8	3	135186	17694.7	16710	15155	2218.02
81	G9	3	272770	36527.3	28146	27974.9	14648.8
82	G10	3	188728	21882.2	17632.4	16730.2	4852.77
83	G11	3	190810	21845.4	16398.5	16313.5	9719.36
84	G12	3	173142	17432.2	13090.6	15180.2	3466.95
85	H1	3	308271	38579	23508.3	28176	8884.66
86	H2	3	139060	16535.5	16301.4	17237.8	2758.2
87	H3	3	140281	17305.2	17437.8	13759.3	5560.07
88	H4	3	120263	15485.5	13632	11436.5	3141.12
89	H5	3	204019	26766.6	25149.4	18954.5	6090.1
90	H6	3	167322	20184	17209.5	13313.2	3845.29
91	H7	3	188274	24122.5	20683	18449.4	5310.84
92	H8	3	155953	18389.4	11367	13345.1	4166.66
93	H9	3	165426	20592.4	18155.7	15346.3	2872.52
94	H10	3	232003	26267.4	19677.6	19764.1	4670.83
95	H11	3	195339	21937.8	16506	14438.5	4576.2
96	H12	3	373113	58238.2	42912.3	55752.3	23342.9
1	A1	4	885081	329553	625483	1.49148e+06	52103.1
2	A2	4	677486	277548	631262	1.39356e+06	6773.98
3	A3	4	649850	262255	599646	1.26147e+06	6971.45
4	A4	4	660323	267627	618475	1266361	7639.82
5	A5	4	619819	258187	596827	1.21098e+06	5629.34
6	A6	4	715341	263312	575379	1.17009e+06	12805.9
7	A7	4	506841	234662	561900	1142850	2146.46
8	A8	4	644994	255149	576176	1.1301e+06	10381.8
9	A9	4	541255	229657	532697	1.07039e+06	7780.87
10	A10	4	575094	230758	518777	1.06485e+06	11575
11	A11	4	492760	205494	470830	999754	2846.26
12	A12	4	1.01264e+06	345985	743526	1.53364e+06	13571.2
13	B1	4	723556	278857	605993	1.42527e+06	15686.2
14	B2	4	720219	282363	629470	1.3771e+06	8218.79
15	B3	4	664285	276443	637215	1.34664e+06	5441.27
16	B4	4	672875	279206	660275	1328184	6187.16
17	B5	4	612739	262893	632529	1.24634e+06	8082.88
18	B6	4	590830	258594	611433	1.20279e+06	2880.43
19	B7	4	559589	258047	618724	1.22164e+06	9627.57
20	B8	4	574788	250116	601105	1.16722e+06	6259.78
21	B9	4	614847	251343	566619	1119340	4997.97
22	B10	4	515958	221391	524554	1.06778e+06	8329.77
23	B11	4	752117	294954	702872	1.41888e+06	10558.8
24	B12	4	1.38594e+06	503718	1.10779e+06	2.32782e+06	15011.6
25	C1	4	816406	307570	692116	1.53688e+06	38453.8
26	C2	4	720452	310698	763704	1.64092e+06	26215.9
27	C3	4	664174	303685	747713	1.52275e+06	9595.6
28	C4	4	626871	300828	762232	1.49995e+06	4699.17
29	C5	4	647665	303219	749636	1.44242e+06	12485.5
30	C6	4	542336	260607	673519	1.29959e+06	3396.42
31	C7	4	544580	263514	674270	1.30009e+06	5716.48
32	C8	4	529755	250321	641846	1.22356e+06	5046.45
33	C9	4	463885	213666	551392	1.06501e+06	3271.48
34	C10	4	599675	253057	629105	1.21121e+06	7232.51
35	C11	4	843769	327900	788612	1.57602e+06	18800
36	C12	4	728725	298758	652740	1.52379e+06	10137.7
37	D1	4	465259	204781	513800	1.11096e+06	5564.12
38	D2	4	717405	286261	696718	1423584	9564.81
39	D3	4	660692	304211	754315	1.50221e+06	6634
40	D4	4	663597	301316	758250	1.44876e+06	7066.02
41	D5	4	633696	306391	794731	1.48859e+06	4673.51
42	D6	4	569333	264865	679413	1.26589e+06	7398.92
43	D7	4	520650	252063	649848	1.21856e+06	5697.2
44	D8	4	536924	249048	625644	1.19384e+06	5767.01
45	D9	4	619817	273288	693433	1282084	6244.38
46	D10	4	647871	276710	689514	1.34045e+06	6177.52
47	D11	4	528633	232622	546401	1.17816e+06	6102.93
48	D12	4	433075	186787	438345	983068	4990.05
49	E1	4	562109	242081	545724	1.20266e+06	6113.76
50	E2	4	634235	272043	638070	1.31464e+06	5568.17
51	E3	4	642008	278421	653214	1.28763e+06	12228.1
52	E4	4	676174	301311	746695	1.4049e+06	6348.38
53	E5	4	682110	311482	774617	1.42503e+06	6158.96
54	E6	4	677597	302720	744166	1.35369e+06	-21.1862
55	E7	4	725991	328189	792121	1.45546e+06	11960.7
56	E8	4	810525	366168	870526	1.64135e+06	3709.19
57	E9	4	721329	329545	761507	1.44954e+06	4815.33
58	E10	4	723015	303874	717758	1.40431e+06	7735.77
59	E11	4	638600	254534	586014	1195127	6749.14
60	E12	4	374390	167914	379378	861215	2779.77
61	F1	4	762169	307879	666204	1.45492e+06	47521.2
62	F2	4	780561	318625	716800	1.49975e+06	8306.72
63	F3	4	676356	289106	676565	1.37161e+06	7175.26
64	F4	4	637721	276687	651473	1.28015e+06	6172.65
65	F5	4	661062	293724	710808	1.33493e+06	7555.04
66	F6	4	683225	301210	718366	1.34196e+06	4074.98
67	F7	4	744514	325999	736894	1.39833e+06	14704.3
68	F8	4	702317	320766	758350	1.45958e+06	6750.98
69	F9	4	702538	299990	705816	1.38305e+06	-3574.71
70	F10	4	667647	279790	661462	1.30401e+06	4815.05
71	F11	4	901066	320644	725902	1.41417e+06	6707
72	F12	4	766301	278486	602486	1.27519e+06	9919.46
73	G1	4	903937	344799	781147	1777021	15128.3
74	G2	4	452351	204724	516180	1.14436e+06	14129.3
75	G3	4	522457	240334	588068	1.21767e+06	6584.82
76	G4	4	128089	17090.3	16812.8	14110.3	5600.38
77	G5	4	120399	16002.8	19450.9	12493.4	3335.2
78	G6	4	125211	17385.8	21806.3	18808.4	8453.97
79	G7	4	140069	21579.6	30102.1	19408.8	8959.56
80	G8	4	135347	16543.2	15690.2	15802	3002.74
81	G9	4	272622	37043.7	29312.1	27322.4	15283.4
82	G10	4	190113	23214.6	17254.3	16796.8	2771.5
83	G11	4	191397	23655.6	16669.7	16982.4	8813.49
84	G12	4	173440	16644.7	13125.8	13480.2	3480.02
85	H1	4	314606	41468.6	23152.7	28324.6	9608.38
86	H2	4	139495	16968.1	14900.7	16708.5	3199.74
87	H3	4	141385	17600.5	18450.3	14270.5	6120.18
88	H4	4	120846	14875.5	13097.1	11522.8	3763.48
89	H5	4	204988	25556	24912.9	17790.6	6949.3
90	H6	4	167333	20768.2	14973.3	13798.2	4492.39
91	H7	4	188891	23818.9	20247.5	17319.8	5094.17
92	H8	4	156255	17970.3	14629	13067.5	4137.76
93	H9	4	165621	19854.8	16980	15694	3793.35
94	H10	4	235617	27257.1	18636.2	19726.6	5885.96
95	H11	4	197832	21944.2	15645.3	15155.6	6359.25
96	H12	4	382599	61571.3	43707.7	56887.9	24591.8
1	A1	5	895456	333323	631576	1.50466e+06	53473.2
2	A2	5	680247	280368	633690	1399101	6355
3	A3	5	656193	264018	603914	1.26941e+06	7438.88
4	A4	5	666637	270352	621600	1.27281e+06	7062.51
5	A5	5	626265	259596	601132	1.21855e+06	5983.88
6	A6	5	720005	265925	578446	1.17919e+06	12607.1
7	A7	5	512060	236121	564676	1.14808e+06	1732.33
8	A8	5	647853	256784	578802	1.13534e+06	9967.74
9	A9	5	545712	230320	537688	1.07846e+06	7105.97
10	A10	5	586927	234355	521681	1.07459e+06	12077.7
11	A11	5	498215	207364	474465	1.00715e+06	2630.23
12	A12	5	1.02759e+06	352289	747765	1.54819e+06	13398.6
13	B1	5	726720	281126	610635	1.43319e+06	15576.5
14	B2	5	725320	284535	634207	1.38424e+06	7235.88
15	B3	5	667593	278061	642225	1.35242e+06	6604.51
16	B4	5	677663	279846	660227	1.3351e+06	4050.34
17	B5	5	615196	265964	633912	1.25324e+06	7825.2
18	B6	5	590296	260657	614878	1.20623e+06	3702.99
19	B7	5	559382	260325	623069	1.2292e+06	7695.84
20	B8	5	577099	251934	604277	1.17282e+06	4843.22
21	B9	5	621303	252389	570044	1.1256e+06	4338.15
22	B10	5	522399	222334	527556	1073896	8790.15
23	B11	5	757444	296540	707529	1.4269e+06	8521.89
24	B12	5	1.39435e+06	508764	1.11455e+06	2.34727e+06	14387.9
25	C1	5	819451	309563	694032	1.54371e+06	38152.6
26	C2	5	722460	313249	765477	1.64781e+06	26604.4
27	C3	5	675870	307836	758008	1554187	7238.04
28	C4	5	631251	302649	765066	1.5079e+06	5432.3
29	C5	5	652095	302990	753884	1.4506e+06	11113.1
30	C6	5	544227	263183	673342	1.30361e+06	7182.82
31	C7	5	547794	264344	676766	1.30793e+06	6581
32	C8	5	532207	252247	647450	1.22815e+06	6544.77
33	C9	5	468284	215463	554181	1.06895e+06	836.154
34	C10	5	604909	252492	632284	1.21908e+06	8062.19
35	C11	5	858560	337267	808470	1.61495e+06	17594.9
36	C12	5	729438	299851	655588	1.52979e+06	9102.42
37	D1	5	465614	205282	515886	1.1159e+06	4810.65
38	D2	5	713228	288342	701346	1.42796e+06	10258.8
39	D3	5	662745	304842	758946	1.50777e+06	7822.39
40	D4	5	662827	302009	761903	1453713	8026.42
41	D5	5	637290	306624	795996	1.49384e+06	5889.22
42	D6	5	572794	266679	682417	1.2674e+06	8933.24
43	D7	5	525312	253900	652251	1.22301e+06	5246.83
44	D8	5	538646	251104	628235	1.19863e+06	3997.6
45	D9	5	625311	277014	693140	1.28403e+06	6227.3
46	D10	5	654247	280412	693073	1.34967e+06	6338.91
47	D11	5	528083	233018	551224	1.18424e+06	5146.6
48	D12	5	435026	188924	441475	987900	4588.92
49	E1	5	564847	241742	547937	1.20944e+06	6582.4
50	E2	5	637257	273477	640885	1.3191e+06	6209.3
51	E3	5	645192	278108	658618	1.29514e+06	11785.7
52	E4	5	678429	302787	750615	1.41297e+06	5489.14
53	E5	5	688624	311554	779377	1434061	5036.08
54	E6	5	693174	312405	760946	1.38443e+06	1753.68
55	E7	5	728120	327824	798804	1.46447e+06	9994.19
56	E8	5	814482	366637	877314	1648780	5355.04
57	E9	5	724941	334961	767442	1.45751e+06	7463.2
58	E10	5	727051	307274	724337	1.41053e+06	5642.02
59	E11	5	644974	256384	588846	1.20362e+06	5370
60	E12	5	377464	167862	381713	865595	2317.08
61	F1	5	768333	310445	671823	1.46559e+06	46594.9
62	F2	5	799914	327318	737373	1.54529e+06	7377.45
63	F3	5	679426	289427	681988	1.3804e+06	6458.35
64	F4	5	638968	278734	657748	1.28918e+06	5008.38
65	F5	5	664534	295410	714460	1342895	4021
66	F6	5	685271	305445	722815	1350554	3574.64
67	F7	5	747118	325949	740967	1.40674e+06	15333.1
68	F8	5	705941	323074	764558	1.46779e+06	7107.01
69	F9	5	707402	303696	709399	1.39345e+06	-4626.56
70	F10	5	672879	282532	666041	1.31074e+06	6478.88
71	F11	5	901387	322114	726939	1.42594e+06	7382.64
72	F12	5	771776	278947	605277	1281759	9843.41
73	G1	5	906468	346541	785827	1.79055e+06	14528.8
74	G2	5	455136	206782	519060	1.15267e+06	15912.5
75	G3	5	526634	242243	590292	1.2249e+06	7048.24
76	G4	5	127940	17114.1	18747	14275.9	5731.94
77	G5	5	120390	17234.7	17126.8	13144.8	3696.9
78	G6	5	124422	17185.8	20894.3	19415.9	8236.33
79	G7	5	142253	21744	29073.3	20173.2	8700.79
80	G8	5	132942	17364.9	17291.5	14898.6	2589.68
81	G9	5	272520	37759.5	29149.3	27766.4	14100.6
82	G10	5	191124	22738.6	17226.5	16061.2	3467.66
83	G11	5	191979	22265.8	15855.9	17181.6	9705.41
84	G12	5	174574	19377.6	13207	13609.1	2638.61
85	H1	5	318080	40239.4	23999.5	28618.2	9350.93
86	H2	5	140005	17992	15619.5	17326.4	3823.68
87	H3	5	141148	18505.6	18285.9	14317.9	6381.22
88	H4	5	121749	15624.5	13757	11672.8	2931.71
89	H5	5	204788	26382.1	23202	18931.4	6742.5
90	H6	5	168748	21418.5	15739.2	14571.5	5279.02
91	H7	5	187230	23710.9	20453	18274.7	5577.44
92	H8	5	156693	19035.7	13154.4	12584.1	3463.19
93	H9	5	166234	19363.9	17850	14421	4051.93
94	H10	5	237605	27633.5	19960.2	18979.3	4397.95
95	H11	5	196554	23270.6	18059.6	15036.8	4041.97
96	H12	5	390212	61459.2	45349.5	57718.2	25243.3
1	A1	6	901978	334810	634365	1514088	54115
2	A2	6	683262	280165	635005	1.40327e+06	6671.88
3	A3	6	659729	266123	604569	1273730	6902.69
4	A4	6	672805	269505	626049	1.27705e+06	7948.11
5	A5	6	629343	260060	602730	1.22094e+06	5450.08
6	A6	6	723466	267144	581971	1.18482e+06	13311.2
7	A7	6	512647	237654	567674	1.15331e+06	2848.74
8	A8	6	651035	257426	580907	1.14061e+06	9354.15
9	A9	6	549526	231875	538146	1.0838e+06	6770.62
10	A10	6	592128	235056	527044	1.08208e+06	11779.3
11	A11	6	498583	211010	476890	1.01313e+06	2675.34
12	A12	6	1.0368e+06	352044	752918	1.55587e+06	14789
13	B1	6	731665	283152	611920	1.4392e+06	17035
14	B2	6	726669	286754	636734	1.39001e+06	7658.51
15	B3	6	671417	276565	642943	1.35641e+06	5977.91
16	B4	6	678784	281864	663304	1.33737e+06	4708.48
17	B5	6	618462	265519	634795	1256407	7183.46
18	B6	6	593855	260663	614093	1209417	3382.57
19	B7	6	563573	259442	626663	1.23417e+06	7427.34
20	B8	6	580477	253281	603147	1.17835e+06	4178.2
21	B9	6	628911	256135	573550	1.12884e+06	5371.67
22	B10	6	523957	223842	530720	1.07889e+06	7787.72
23	B11	6	761292	298010	712115	1435648	7747.84
24	B12	6	1.40378e+06	508704	1.12362e+06	2355172	14914.6
25	C1	6	824117	309852	696193	1.54555e+06	39614.4
26	C2	6	726013	314336	769058	1.65291e+06	27209.7
27	C3	6	678188	309076	760020	1.55498e+06	7923.8
28	C4	6	632738	300977	766025	1.50992e+06	5211.45
29	C5	6	656193	303809	754627	1.45641e+06	10867.9
30	C6	6	544246	262938	671909	1.30363e+06	4448.64
31	C7	6	547684	266722	678229	1.30605e+06	5128.93
32	C8	6	533644	251710	648498	1.22929e+06	4402.73
33	C9	6	468372	218699	555672	1.07316e+06	465.336
34	C10	6	606441	255796	631768	1.22055e+06	6996.92
35	C11	6	858328	339076	809822	1.6177e+06	15952.7
36	C12	6	733668	301895	659638	1533953	10667
37	D1	6	468509	206881	518540	1.11744e+06	6115.48
38	D2	6	711578	289047	701273	1.43239e+06	9711.4
39	D3	6	665126	306695	758066	1.51313e+06	7820.9
40	D4	6	663512	302588	760979	1.45493e+06	6557.74
41	D5	6	639992	308883	798436	1.49747e+06	5320.88
42	D6	6	577072	270574	681389	1.27129e+06	7894.31
43	D7	6	529451	258028	654177	1.22893e+06	5517.26
44	D8	6	544033	251003	633754	1.20218e+06	3550.71
45	D9	6	631038	276225	697264	1.2932e+06	7718.27
46	D10	6	657278	282615	694887	1.35411e+06	8333.88
47	D11	6	529694	233811	549420	1.18898e+06	6140.42
48	D12	6	437665	187649	442703	991709	5547.07
49	E1	6	567262	243159	550863	1.21307e+06	5838.2
50	E2	6	639190	274715	643190	1.32301e+06	7022.19
51	E3	6	648634	279731	661029	1.29967e+06	12542.4
52	E4	6	683255	303952	754102	1.41816e+06	6784.51
53	E5	6	690357	315497	783062	1.43598e+06	4489.26
54	E6	6	698577	311626	759880	1.3878e+06	3905.57
55	E7	6	736152	328238	799531	1474150	8969.81
56	E8	6	818883	371175	886204	1.65729e+06	5292.59
57	E9	6	727977	334850	770411	1465955	9092.88
58	E10	6	729424	309199	726177	1418101	5973.74
59	E11	6	643132	256450	593894	1.21035e+06	5908.79
60	E12	6	380095	170417	382971	870220	3601.95
61	F1	6	770950	312238	673310	1.47337e+06	47699.7
62	F2	6	804294	327818	743096	1.55493e+06	7538.37
63	F3	6	684090	294482	682458	1.38534e+06	7045.45
64	F4	6	643625	281057	659294	1.29342e+06	5870.49
65	F5	6	666747	295544	718154	1.34677e+06	6465.13
66	F6	6	689537	308851	725333	1.35806e+06	3365.59
67	F7	6	750063	331949	746314	1412409	15565.5
68	F8	6	707324	324449	766314	1.47402e+06	7797.7
69	F9	6	711624	306146	713110	1.40317e+06	-3919.88
70	F10	6	675233	282229	666835	1.31772e+06	6834.78
71	F11	6	910516	321760	730910	1.43072e+06	8084.97
72	F12	6	776874	281141	606868	1.28901e+06	9780.58
73	G1	6	908948	348597	792316	1.80042e+06	13876.2
74	G2	6	457472	207916	523270	1.15687e+06	14238.6
75	G3	6	528333	242977	591894	1.22976e+06	7191.87
76	G4	6	128237	15597.4	16535	13334	6358.43
77	G5	6	121859	16526.3	17095.2	12092.1	3072.94
78	G6	6	125176	17120.6	21035.5	19284.4	7856.11
79	G7	6	139650	21926.7	29093.5	19684.1	8271.48
80	G8	6	132783	16992.2	16839.8	14629.2	3159.11
81	G9	6	274285	37253.5	28091.8	27884.5	13609.5
82	G10	6	192113	24057.8	17933.5	16405	4238.8
83	G11	6	192443	22233.2	17953.6	17249.9	8997.98
84	G12	6	174919	17030.3	13225.6	14267.7	3450.55
85	H1	6	321453	41487.3	24111.6	29481.4	10000.2
86	H2	6	141381	16748.4	15239.8	16717.3	2300.44
87	H3	6	141924	18536.8	17634.9	15119.6	6412.97
88	H4	6	120615	15993.7	13574.5	12444.9	3349.48
89	H5	6	206773	25359.7	22150.3	18835.8	6498.14
90	H6	6	168209	21661.1	14002.6	14252.5	4184.91
91	H7	6	189807	24166.6	18926.5	17733.2	5204.68
92	H8	6	156302	17658.2	12136.7	13111	3427.79
93	H9	6	167054	19740.6	17181.2	14586.8	4345.06
94	H10	6	238968	26968.1	18581.8	20145.8	3943.45
95	H11	6	195905	21934.8	16167.1	15289.4	5054.02
96	H12	6	400184	64898.1	46363.6	59263.1	26022.4
1	A1	7	907794	338731	641675	1.52584e+06	54007.1
2	A2	7	687492	281527	638592	1.41045e+06	6002.2
3	A3	7	663668	268209	608642	1.28199e+06	7824.34
4	A4	7	676264	270797	627355	1.28293e+06	7715.04
5	A5	7	633102	260965	604887	1.22511e+06	4957.23
6	A6	7	728485	268793	586917	1188672	13562.8
7	A7	7	516633	238151	567591	1.15813e+06	1370.8
8	A8	7	654500	260142	582922	1.14392e+06	11543.8
9	A9	7	552915	234616	542908	1.0911e+06	6834.61
10	A10	7	594583	236984	529382	1086252	13011.9
11	A11	7	503180	209539	478327	1.0177e+06	1149.51
12	A12	7	1.04616e+06	357073	757763	1565989	13269.2
13	B1	7	732774	282437	617774	1.44604e+06	15062
14	B2	7	728411	287468	638337	1.39636e+06	7518.75
15	B3	7	672499	279423	645836	1.35919e+06	5924
16	B4	7	681302	281434	663495	1.34095e+06	6191.02
17	B5	7	620458	265855	637874	1.25965e+06	8172.63
18	B6	7	595415	260685	614355	1.21382e+06	4668.39
19	B7	7	564911	262683	625039	1.23697e+06	8987.37
20	B8	7	582252	253805	604754	1.1803e+06	6173.36
21	B9	7	636404	259788	570656	1.13192e+06	5643.9
22	B10	7	526244	225473	532283	1.08351e+06	8464.13
23	B11	7	764132	300196	717686	1.4431e+06	10602.2
24	B12	7	1.40928e+06	513691	1.12427e+06	2.36912e+06	13034
25	C1	7	827297	309672	698870	1.55187e+06	39496.4
26	C2	7	726660	313842	772321	1.65675e+06	27001
27	C3	7	681030	308823	761447	1.55943e+06	7452.93
28	C4	7	633008	303123	766176	1.51607e+06	5727.47
29	C5	7	658677	305112	758489	1.45695e+06	13036
30	C6	7	547182	263030	675706	1.30425e+06	6136.8
31	C7	7	551674	264718	679180	1.3084e+06	7384.42
32	C8	7	536143	251812	647709	1.23289e+06	5814.95
33	C9	7	469706	219466	555590	1.07307e+06	658.959
34	C10	7	606087	257951	635914	1.22478e+06	6624.42
35	C11	7	857086	340377	810512	1623381	14702.4
36	C12	7	736768	301397	660870	1.5426e+06	11174.7
37	D1	7	467216	207590	518283	1120206	4808.58
38	D2	7	714336	289600	704084	1.43756e+06	10835.1
39	D3	7	667695	306153	763048	1.51585e+06	8115.64
40	D4	7	664742	302523	761173	1.45437e+06	7451.94
41	D5	7	641278	307682	799292	1.49848e+06	4694.7
42	D6	7	579076	268914	684495	1.27435e+06	6975.75
43	D7	7	533131	257295	655969	1.23393e+06	5028.97
44	D8	7	542645	253765	635394	1207019	5828.35
45	D9	7	632689	279809	699995	1.30023e+06	6760.68
46	D10	7	658337	284412	699024	1.35839e+06	7013.11
47	D11	7	533275	237462	551746	1.19408e+06	6534.56
48	D12	7	439929	189941	443272	995355	3463.17
49	E1	7	569445	244226	552661	1.21693e+06	6770.59
50	E2	7	640745	276142	646461	1327534	5386.19
51	E3	7	650270	280338	663182	1302189	12656.5
52	E4	7	684443	304628	757461	1.42288e+06	6717.8
53	E5	7	694407	315473	786260	1443042	4752.76
54	E6	7	697132	314972	765311	1.38998e+06	4871.74
55	E7	7	734500	330821	805467	1.47768e+06	9365.57
56	E8	7	823169	372940	883414	1.6675e+06	5842
57	E9	7	735212	334560	773931	1.47384e+06	8079.57
58	E10	7	732232	308696	729405	1.42423e+06	8595.21
59	E11	7	651784	260353	594707	1.21655e+06	5956.96
60	E12	7	381762	169109	384823	874061	3649.06
61	F1	7	776786	314126	678682	1.48066e+06	48530.7
62	F2	7	808441	331590	746958	1563577	7655.02
63	F3	7	686534	294263	687354	1393636	5731.15
64	F4	7	643728	281184	661088	1.29899e+06	5725.69
65	F5	7	668866	295344	720416	1.35143e+06	6382.38
66	F6	7	694493	309519	728092	1.3672e+06	4147.73
67	F7	7	753744	331437	747401	1.42049e+06	14897.2
68	F8	7	710694	326957	770856	1.48237e+06	5263.11
69	F9	7	714605	307149	719153	1.41026e+06	-4228.23
70	F10	7	678486	283517	670028	1.32289e+06	5510.2
71	F11	7	913183	324057	735581	1.43753e+06	9763.41
72	F12	7	778980	280295	609949	1295112	9744.62
73	G1	7	914501	350590	792042	1.80782e+06	13761.1
74	G2	7	459342	208574	524740	1.1636e+06	14266.6
75	G3	7	527782	242630	596008	1.23303e+06	6901.31
76	G4	7	129356	15965.1	15848.5	13146.2	7397.8
77	G5	7	120520	16097.5	16590	12439.8	3200.68
78	G6	7	124754	17564.3	20529.2	19234.4	7171.76
79	G7	7	139870	21590.4	27588.7	20711.5	9737.9
80	G8	7	133073	17093.3	16618.5	15035.8	3088.22
81	G9	7	274212	37865.6	28075.3	27390.1	15551.9
82	G10	7	194087	24549.9	17699.7	16399.6	4146.89
83	G11	7	191517	20919.3	17796.6	18426.4	8482.45
84	G12	7	177105	17167.7	13877	13651.2	4626.18
85	H1	7	322365	40685.5	23671.7	29325.2	9899.22
86	H2	7	139172	16374.7	14335.3	16847.6	2862.41
87	H3	7	143445	18374.9	18067.4	14777.6	6912.59
88	H4	7	121201	15947.7	13513.8	11028.7	3477.8
89	H5	7	206230	25535.8	24125.7	17845.7	6281.65
90	H6	7	168324	21254.1	13933.2	14568.6	4424.14
91	H7	7	186783	22286.5	19989.4	18987.1	5861.44
92	H8	7	155272	18020.8	12301.6	12323.1	3635.05
93	H9	7	167259	19896.1	16003.9	14011.4	3418.2
94	H10	7	242063	28258.2	19353.6	20636.7	5320.61
95	H11	7	197024	21137.4	16002	16278.6	3335.93
96	H12	7	402772	66125.5	45881.9	60416.8	27463
1	A1	8	911858	339116	643899	1.53183e+06	55435.2
2	A2	8	691832	284482	640773	1415245	5947.36
3	A3	8	666089	270193	611199	1.28433e+06	7296.17
4	A4	8	682851	273488	628559	1.28647e+06	6790.11
5	A5	8	635926	262679	607097	1.22614e+06	6275.91
6	A6	8	732238	270219	587383	1192794	13242.9
7	A7	8	519597	239591	569890	1.16069e+06	1537.68
8	A8	8	658102	259574	584642	1.14642e+06	10708.8
9	A9	8	559959	235440	545685	1.09419e+06	5851.88
10	A10	8	596187	237803	533119	1.08784e+06	10546.5
11	A11	8	505473	211933	482849	1.02346e+06	3276.91
12	A12	8	1.05524e+06	357189	762739	1.57381e+06	14135.5
13	B1	8	738889	285201	618530	1.45456e+06	16599.8
14	B2	8	744366	292722	652801	1.42744e+06	7382.8
15	B3	8	676949	279329	645911	1.36158e+06	8311.09
16	B4	8	683977	280717	664684	1.34219e+06	5948.77
17	B5	8	622564	266235	638365	1.26078e+06	7554.77
18	B6	8	599449	262877	617155	1.21389e+06	3075.36
19	B7	8	569533	262336	628081	1.24022e+06	6946.83
20	B8	8	585076	253507	610706	1.1832e+06	5310.93
21	B9	8	643866	261041	574949	1.13411e+06	4391.13
22	B10	8	529197	226538	534942	1.08397e+06	7821.76
23	B11	8	767564	302978	719868	1451280	7810.49
24	B12	8	1.42103e+06	513681	1.13551e+06	2381805	13433.6
25	C1	8	842539	313006	702472	1.55778e+06	39697.3
26	C2	8	729471	316743	775423	1661625	28134.6
27	C3	8	680953	308356	764099	1.5656e+06	8002.55
28	C4	8	638919	302188	769231	1.5163e+06	5489.36
29	C5	8	660916	306091	757523	1.45825e+06	13443.8
30	C6	8	546692	265519	674678	1.30494e+06	4899.03
31	C7	8	552406	266113	679610	1.31241e+06	6754.18
32	C8	8	537561	255456	649787	1.23532e+06	5678.99
33	C9	8	474018	217848	557869	1073459	2278.54
34	C10	8	609427	255891	637810	1.22872e+06	7465.62
35	C11	8	859659	341663	814544	1.62825e+06	16310.9
36	C12	8	739890	302310	664011	1.54707e+06	10096.9
37	D1	8	470672	207380	519977	1.1234e+06	5692.4
38	D2	8	716364	288880	704247	1.44029e+06	9307.78
39	D3	8	670723	307407	765001	1.52157e+06	8676.08
40	D4	8	663862	303790	760854	1.45649e+06	6536.57
41	D5	8	639585	307865	802748	1.4996e+06	6492.61
42	D6	8	582672	270780	686500	1.27642e+06	7442.8
43	D7	8	535400	257691	660629	1.23487e+06	5859.33
44	D8	8	549563	256249	638762	1.21072e+06	2177.05
45	D9	8	635626	279472	699783	1302653	7747.03
46	D10	8	663811	284932	701702	1363859	7364.81
47	D11	8	537737	237489	553915	1.19452e+06	5184.25
48	D12	8	439638	189880	444503	996731	4927.61
49	E1	8	569557	245791	555212	1.22281e+06	6165.83
50	E2	8	643503	275895	647461	1.33289e+06	5360.49
51	E3	8	653673	280738	664943	1.30567e+06	13246.4
52	E4	8	687495	305844	759147	1.4247e+06	6038.9
53	E5	8	692252	315400	788071	1.44406e+06	5073.18
54	E6	8	701358	316685	765284	1.39388e+06	2946.1
55	E7	8	738497	331028	805246	1.4839e+06	10624.8
56	E8	8	829311	374270	889037	1.67346e+06	5781.79
57	E9	8	737740	336402	778265	1.47843e+06	8003.32
58	E10	8	738014	310970	731851	1.43068e+06	6465.26
59	E11	8	657569	261592	598742	1221497	6332.5
60	E12	8	383338	172079	386677	875786	2998.89
61	F1	8	781406	314508	681463	1.48603e+06	48177.8
62	F2	8	809497	331976	749094	1.5698e+06	9032.68
63	F3	8	689741	295480	690384	1.39529e+06	6229.1
64	F4	8	647465	282550	664508	1.29948e+06	6342.99
65	F5	8	672960	299708	724597	1.35898e+06	5655.68
66	F6	8	699487	309740	732824	1.37225e+06	4150.24
67	F7	8	758312	334360	750169	1426117	16188.2
68	F8	8	713870	327545	774962	1.487e+06	7130.56
69	F9	8	717435	309804	720450	1.41725e+06	-3535.22
70	F10	8	682562	285484	673571	1.32644e+06	5972.81
71	F11	8	917886	326786	737392	1440224	7775.02
72	F12	8	782526	283310	611764	1.29956e+06	9209.86
73	G1	8	915551	350379	796211	1816016	13160.5
74	G2	8	473989	211694	528577	1.1709e+06	13695.9
75	G3	8	531496	244720	595721	1.2361e+06	7746.37
76	G4	8	127464	16913.9	17157.1	12892.4	6097.6
77	G5	8	117903	16348.3	16593.5	12386.9	2640.34
78	G6	8	123930	17254.7	19866.5	19501.6	8248.44
79	G7	8	139288	22060.8	28291.3	19510.1	8910.3
80	G8	8	131530	16973.5	16109.7	14932.2	2465.66
81	G9	8	273979	37332.6	27976.5	28090.3	15340.3
82	G10	8	193977	22404.1	18245.7	16590.2	4033.89
83	G11	8	192392	21732.1	16192.7	16526.2	9133.06
84	G12	8	176072	16651.6	13638.1	14872.1	3655.99
85	H1	8	325699	40426.8	23976	29982.7	10261.5
86	H2	8	141550	16806.2	15590.8	16039.1	3337.87
87	H3	8	142997	18860.2	18905.1	15071	6013.33
88	H4	8	120146	15522.3	12958.2	12048.2	3385.28
89	H5	8	206567	26518.4	22420.1	17731.7	5771.32
90	H6	8	167878	21100.2	14808	13368.7	3716.56
91	H7	8	186517	22940	18912.7	17401	5194.28
92	H8	8	155310	18380.9	12615.9	11870.7	3765.75
93	H9	8	166574	19183.3	16215.2	14741.7	4716.24
94	H10	8	243458	29660.8	19346.5	19626.7	4818.09
95	H11	8	195520	21047.6	15841.7	16235.3	5259.47
96	H12	8	408831	66688.3	48076.8	61909.1	26609.6
1	A1	9	915416	341008	645376	1.54006e+06	54734.9
2	A2	9	691417	283672	641939	1.42049e+06	7133.73
3	A3	9	667274	269471	611496	1.28954e+06	7628.15
4	A4	9	684643	273761	631480	1.29119e+06	7443.42
5	A5	9	635772	264988	608764	1.2312e+06	5904.84
6	A6	9	737689	271553	589968	1.19681e+06	14416
7	A7	9	522401	239522	572537	1.16353e+06	1894.45
8	A8	9	662518	261755	588002	1.14987e+06	11431.8
9	A9	9	559168	234376	545577	1.09817e+06	6770.77
10	A10	9	597851	238708	533360	1.09475e+06	12896.8
11	A11	9	506165	211492	483112	1.02619e+06	3019.69
12	A12	9	1.0586e+06	359308	766344	1582403	15561.6
13	B1	9	740181	286933	620622	1.45829e+06	16978.1
14	B2	9	744183	293784	652790	1.43185e+06	6698.19
15	B3	9	679278	280981	648002	1.36541e+06	6378.49
16	B4	9	684903	284382	667439	1.34491e+06	4927.33
17	B5	9	625436	268367	636886	1.26337e+06	7595.48
18	B6	9	599944	262854	618833	1.21636e+06	5002.24
19	B7	9	568941	264402	626222	1.2428e+06	7527.05
20	B8	9	586568	255637	610946	1.18736e+06	4774.73
21	B9	9	646011	265189	575858	1.13717e+06	5313.55
22	B10	9	530374	227225	538714	1.08859e+06	7736.08
23	B11	9	771324	305034	722826	1.45589e+06	7742.85
24	B12	9	1422353	516568	1.13415e+06	2388667	13163.2
25	C1	9	841803	312943	704650	1.56312e+06	39625.4
26	C2	9	728620	317228	775849	1.66492e+06	28125.4
27	C3	9	682114	310527	767028	1.56689e+06	8405.94
28	C4	9	636334	305488	771082	1518243	3796.87
29	C5	9	661820	308698	762203	1.4615e+06	11506
30	C6	9	545800	265313	676371	1.30579e+06	5799.55
31	C7	9	551907	267804	682580	1.31652e+06	6046.1
32	C8	9	536180	252344	648417	1.24064e+06	7294.47
33	C9	9	472905	219489	561081	1.08236e+06	514.755
34	C10	9	609637	257423	639655	1.23391e+06	6807.54
35	C11	9	860493	340087	818052	1.63497e+06	17112.5
36	C12	9	742909	302983	667031	1.55197e+06	10177.6
37	D1	9	469279	207475	522435	1126036	5071.38
38	D2	9	716202	290354	706986	1444299	9336.63
39	D3	9	670262	309399	766721	1.52109e+06	8400.7
40	D4	9	664171	303920	764606	1.45763e+06	8471.51
41	D5	9	642657	307934	803214	1.49808e+06	6856.31
42	D6	9	579521	271785	688288	1.28074e+06	7667.35
43	D7	9	533585	257531	659183	1.23994e+06	8058
44	D8	9	554364	259229	649867	1.23251e+06	4813.38
45	D9	9	636305	279534	709063	1309639	8131.31
46	D10	9	665138	286444	705936	1369412	7217.48
47	D11	9	536113	238988	557484	1.20203e+06	5605.38
48	D12	9	441744	190522	447118	1.0002e+06	5908.56
49	E1	9	571218	246181	555479	1.22571e+06	6551.7
50	E2	9	643237	278047	647892	1.3342e+06	5535.54
51	E3	9	653707	281078	666707	1.3092e+06	13568.6
52	E4	9	686400	307551	763631	1.42976e+06	4980.39
53	E5	9	694848	316469	791926	1.44627e+06	5003.5
54	E6	9	700163	314526	771915	1.39756e+06	2786.3
55	E7	9	736468	333655	808803	1.48866e+06	9465.6
56	E8	9	825691	375643	893939	1.68287e+06	3761.13
57	E9	9	739776	339757	783710	1.48727e+06	5729.61
58	E10	9	737409	311665	735700	1.43445e+06	7497.24
59	E11	9	659867	263172	601793	1.22722e+06	5320.89
60	E12	9	384422	171924	387189	877863	3009.2
61	F1	9	782468	316628	684558	1.49221e+06	49458.2
62	F2	9	810307	332622	752701	1575572	7603.54
63	F3	9	689785	296310	693669	1.40046e+06	6982.38
64	F4	9	647083	283237	665495	1.30345e+06	4698.04
65	F5	9	672651	298621	726878	1.36043e+06	7491.04
66	F6	9	701003	312250	734956	1.37728e+06	3813.46
67	F7	9	756155	331867	756172	1.43148e+06	17392.4
68	F8	9	714636	326566	778177	1.4929e+06	5660.02
69	F9	9	720352	309531	724228	1.42095e+06	-1684.74
70	F10	9	681454	286677	675738	1.33313e+06	6139.82
71	F11	9	917289	327980	741124	1.44412e+06	7893.65
72	F12	9	783720	284690	615322	1.30151e+06	9674.32
73	G1	9	919636	352806	799888	1.82377e+06	13631.2
74	G2	9	484118	212531	530505	1.17325e+06	14688.4
75	G3	9	532638	243463	599766	1.24226e+06	7043.45
76	G4	9	126363	16703.6	17574.7	13978.5	6135.91
77	G5	9	118872	15362	16377.1	12913.7	3616.34
78	G6	9	124455	16826.4	19816.6	19225.4	6761.68
79	G7	9	138452	21461.2	27576.8	20928.7	8822.3
80	G8	9	129081	14830.8	15947.7	14458.9	3802.11
81	G9	9	274320	37290.8	29113.2	27851.6	14489.7
82	G10	9	194697	22856.9	16722	17203	4448.84
83	G11	9	189594	18813.3	17677.7	17622.4	9112.68
84	G12	9	175410	18423.3	13167.7	14319.6	3843.65
85	H1	9	325523	41643.7	24623.2	29732.4	8709.34
86	H2	9	140869	16745.7	14262.7	17157.9	2551.63
87	H3	9	142892	19058.3	18251.1	15052.2	6274.43
88	H4	9	120540	14636.1	13548.8	11267.2	2243.66
89	H5	9	206508	25785.2	22344.5	17896.9	5607.37
90	H6	9	167835	21100.1	15252.8	13771	5446.87
91	H7	9	186459	23682.6	18776.9	17445.6	4763.24
92	H8	9	150804	17699.1	11695.2	11483.2	3943.78
93	H9	9	165959	18971.7	16016.9	14076.3	3196.24
94	H10	9	244532	29035.1	18748.4	20010.8	4709.9
95	H11	9	194967	20985.3	15961.7	15880.9	4809.24
96	H12	9	409697	66913.6	48660.3	61573.4	27784.2
1	A1	10	917752	339363	646542	1.54099e+06	53395.1
2	A2	10	693104	283565	644318	1418739	6559.96
3	A3	10	669092	270701	615371	1.28995e+06	7290.05
4	A4	10	687115	275216	632515	1.29113e+06	8325.09
5	A5	10	638540	264720	608299	1.23197e+06	3937.13
6	A6	10	739032	271859	589690	1.19842e+06	11321
7	A7	10	521118	241550	572314	1.16655e+06	2467.6
8	A8	10	661168	262428	586959	1.15318e+06	10969.4
9	A9	10	563176	239607	548472	1102152	8272.58
10	A10	10	599219	237886	533458	1.09871e+06	13679.2
11	A11	10	506924	210789	482746	1.02902e+06	1808.22
12	A12	10	1.06464e+06	361730	765483	1.57896e+06	14652.4
13	B1	10	740847	285546	622500	1.45929e+06	16004.9
14	B2	10	745061	293711	657179	1.4326e+06	7787.4
15	B3	10	679004	282086	648880	1.36538e+06	6300.48
16	B4	10	686556	283774	666690	1.3448e+06	4762.62
17	B5	10	625000	267546	638435	1.2632e+06	7374.65
18	B6	10	599023	263050	617253	1.21516e+06	3997.45
19	B7	10	570078	262904	630266	1.24693e+06	9038.07
20	B8	10	588483	258133	609350	1.18806e+06	4768.49
21	B9	10	648717	265494	577104	1142967	5789.95
22	B10	10	532397	226539	536237	1.09235e+06	8401.35
23	B11	10	771386	304710	723065	1.45603e+06	8054.05
24	B12	10	1.42649e+06	516164	1.14089e+06	2389551	11749
25	C1	10	843491	314737	704612	1.55909e+06	40580.4
26	C2	10	728664	314849	775312	1.66295e+06	28493.9
27	C3	10	682305	312930	766070	1567583	7494.31
28	C4	10	634772	305043	769454	1.52004e+06	8218.2
29	C5	10	661059	305116	759106	1.46281e+06	12285.4
30	C6	10	545287	265687	677095	1.30729e+06	5122.32
31	C7	10	552436	267576	681901	1.314e+06	7037.72
32	C8	10	539507	253920	652543	1.23751e+06	5242.05
33	C9	10	474203	219409	558062	1.08289e+06	2857.79
34	C10	10	608763	258390	638472	1.2328e+06	5515.9
35	C11	10	864149	343546	820144	1.63728e+06	15375.3
36	C12	10	744552	306426	666900	1.55496e+06	10192
37	D1	10	472191	208218	522973	1.12536e+06	4910.25
38	D2	10	714407	291773	706106	1.44327e+06	10579.3
39	D3	10	670912	307182	766193	1.52421e+06	9171.56
40	D4	10	664368	304616	764136	1.46022e+06	5261.45
41	D5	10	644978	306483	801350	1.50047e+06	5543.35
42	D6	10	580291	272842	683951	1.28072e+06	9560.12
43	D7	10	536283	262466	663114	1.24194e+06	4269.69
44	D8	10	557165	257755	649650	1.22928e+06	6012.53
45	D9	10	636391	280170	705773	1.30725e+06	7516.66
46	D10	10	666443	286586	704261	1.37027e+06	7366.36
47	D11	10	537183	239259	558823	1201920	5274.49
48	D12	10	439589	191101	446323	1.00064e+06	5025.93
49	E1	10	572829	246108	556352	1.22777e+06	6325.84
50	E2	10	644768	276954	649435	1.33323e+06	5359.71
51	E3	10	653777	279505	665915	1.31096e+06	12092.7
52	E4	10	687830	307724	761008	1.43234e+06	5574.77
53	E5	10	695137	314490	786681	1.44749e+06	5503.06
54	E6	10	701556	313038	769987	1.39528e+06	3412.98
55	E7	10	738903	332332	808418	1.49172e+06	9145.79
56	E8	10	829067	375610	893891	1683020	2437.32
57	E9	10	741803	340688	784476	1.48962e+06	6786.85
58	E10	10	737686	314347	735170	1.43582e+06	8272.76
59	E11	10	661596	260991	602193	1231020	5626.31
60	E12	10	383588	172922	387995	881138	2114.41
61	F1	10	784042	316528	684614	1.49485e+06	49534.3
62	F2	10	810130	331975	752987	1.57839e+06	7322.76
63	F3	10	690784	295701	692383	1.40511e+06	4981.89
64	F4	10	647323	285920	664959	1.30675e+06	5984.05
65	F5	10	675586	299270	726304	1.36423e+06	6205.57
66	F6	10	721267	323192	756777	1.42293e+06	4378.7
67	F7	10	758337	334012	754820	1.43674e+06	15550.6
68	F8	10	714604	327737	777318	1.4937e+06	5827.08
69	F9	10	722471	312016	724361	1.42518e+06	-1749.21
70	F10	10	682258	286253	677581	1.33769e+06	6253.56
71	F11	10	916266	330224	742407	1.45115e+06	9828.58
72	F12	10	783518	285526	616064	1.30432e+06	8273.92
73	G1	10	919016	352993	799692	1.82508e+06	14646.9
74	G2	10	486506	213122	531089	1.17417e+06	15466.5
75	G3	10	532494	244465	599070	1.24046e+06	8515.36
76	G4	10	127534	16529.5	15316.8	13324.7	6146.79
77	G5	10	118603	15665.3	16092.1	13068	2602.04
78	G6	10	124146	17470.4	20447.3	18432.1	7963.83
79	G7	10	138680	20559.1	28028.4	20271	8232.39
80	G8	10	129903	15624.1	16448.6	13869.2	4311.15
81	G9	10	273092	38352.3	29274.5	27835.2	14683.1
82	G10	10	192140	23348	18027	16056.8	4038.12
83	G11	10	189748	21919.1	16224.7	17438.1	8511.96
84	G12	10	174593	17765.4	12816.4	14059.3	2646.74
85	H1	10	325184	41966.3	23894.9	29239.8	9370.14
86	H2	10	141577	16690.4	15027.1	16622.1	2560.93
87	H3	10	144315	18365.2	19269.1	14840.3	6537
88	H4	10	119769	14438.3	12888.5	10619.3	2748.35
89	H5	10	207029	25989.5	22746	17463.8	5751.24
90	H6	10	167938	21452.8	14136.9	14074.9	5196.84
91	H7	10	184795	22882.2	17823.3	17303.2	3989.1
92	H8	10	151806	16180	13614.6	12554.9	1776.75
93	H9	10	163982	19629.1	15431.7	14511.9	4225.28
94	H10	10	244003	28638.5	19012.8	20929.6	4850.87
95	H11	10	193442	21595.1	15438.1	16384.9	4848.43
96	H12	10	412250	68681.3	48443.4	63878.6	28565
1	A1	11	923396	341826	651493	1.55323e+06	55630.1
2	A2	11	695427	282529	643952	1.42552e+06	6869.61
3	A3	11	672114	271134	614214	1293340	7522.78
4	A4	11	694039	276225	635813	1.29422e+06	7538.54
5	A5	11	641266	264897	608678	1.23285e+06	5054.72
6	A6	11	743678	272172	590320	1.19898e+06	12899.3
7	A7	11	525911	241096	573051	1.16401e+06	2661.57
8	A8	11	664211	261634	587370	1.14927e+06	10986.9
9	A9	11	567686	239264	548244	1.09767e+06	7174.93
10	A10	11	603740	238870	535980	1.09461e+06	12308.5
11	A11	11	512049	213133	484405	1.02789e+06	2049.04
12	A12	11	1.07244e+06	364138	768612	1592551	13220.3
13	B1	11	743510	287282	624994	1.4677e+06	16316.8
14	B2	11	747829	293570	659612	1.43958e+06	7288.84
15	B3	11	682841	280627	648678	1.36687e+06	6598.78
16	B4	11	690754	285594	667910	1.34627e+06	5242.6
17	B5	11	630220	267762	641140	1.2645e+06	8196.55
18	B6	11	601903	263862	617459	1.21591e+06	3063.3
19	B7	11	571016	262554	629872	1.24339e+06	8922.89
20	B8	11	590093	256120	611020	1.18633e+06	5899.96
21	B9	11	657596	267373	576226	1.1401e+06	6104.49
22	B10	11	535096	227009	538396	1.09055e+06	7217.36
23	B11	11	776970	304114	725950	1.46183e+06	9507.02
24	B12	11	1.43343e+06	519055	1.14014e+06	2.40124e+06	13061.2
25	C1	11	847385	314445	706550	1.56959e+06	40135.4
26	C2	11	732246	317854	775253	1.66789e+06	27200
27	C3	11	684463	311542	769563	1.56993e+06	7975.33
28	C4	11	638981	305524	769230	1.5155e+06	5822.38
29	C5	11	663861	308230	762448	1461325	12203.6
30	C6	11	549390	265047	675814	1.30142e+06	3196.46
31	C7	11	553397	268549	683502	1.31427e+06	7564.52
32	C8	11	540514	253784	651760	1.2379e+06	6337.74
33	C9	11	474953	219222	560169	1.07985e+06	728.681
34	C10	11	611311	256613	642767	1.23612e+06	6926.43
35	C11	11	864615	342364	819354	1.64001e+06	17604.6
36	C12	11	746300	305561	667013	1557821	11173.9
37	D1	11	472727	208422	522414	1.12776e+06	6235.33
38	D2	11	714694	289731	709912	1.44869e+06	10116.2
39	D3	11	674312	305551	768156	1.52585e+06	8224.06
40	D4	11	665797	302047	764832	1.46022e+06	6389.74
41	D5	11	645097	307994	803339	1.50008e+06	5771.97
42	D6	11	587162	274013	696139	1.29758e+06	8318.15
43	D7	11	535960	258537	662150	1.24249e+06	5770.82
44	D8	11	559159	258461	648316	1.23535e+06	4346.5
45	D9	11	640150	280530	706416	1.31091e+06	7480.44
46	D10	11	670244	287596	708307	1.37436e+06	6297.04
47	D11	11	538796	237824	559783	1.20303e+06	6190.58
48	D12	11	442120	189137	446417	1.00015e+06	4701.86
49	E1	11	572474	246431	559737	1.22984e+06	6627.48
50	E2	11	648508	277188	652530	1334821	6013.41
51	E3	11	657875	282454	666970	1.31123e+06	14287
52	E4	11	692587	306724	763041	1.43407e+06	4335.69
53	E5	11	696835	318863	789032	1.44838e+06	4827.95
54	E6	11	705912	314881	771338	1.39887e+06	2367.87
55	E7	11	738520	333680	813194	1.49383e+06	5668.65
56	E8	11	832967	375582	899559	1.68841e+06	3513.4
57	E9	11	741968	340410	785711	1.49616e+06	7050.42
58	E10	11	741268	311528	739748	1.43908e+06	7493.17
59	E11	11	675963	263808	607168	1.23146e+06	6429.78
60	E12	11	385882	172348	389811	880254	3810.09
61	F1	11	785977	318687	685261	1499184	49499.1
62	F2	11	815080	335028	756763	1.58535e+06	6905.89
63	F3	11	694216	298022	693220	1406542	5529.46
64	F4	11	647582	284506	665919	1.30648e+06	6570.08
65	F5	11	678605	299411	728466	1.36752e+06	4651.43
66	F6	11	717022	323486	758734	1.42026e+06	4177.11
67	F7	11	758535	335728	757205	1.43571e+06	14938.3
68	F8	11	715725	328786	779198	1.49663e+06	5404.06
69	F9	11	726168	311246	728295	1.4272e+06	-2740.64
70	F10	11	685485	287718	678070	1.33511e+06	6328.8
71	F11	11	919561	328024	742872	1.44819e+06	7847.39
72	F12	11	789463	286581	615214	1.30645e+06	9490.11
73	G1	11	922383	353849	805180	1.83325e+06	12558.4
74	G2	11	485289	214938	533008	1.17627e+06	15359.7
75	G3	11	533489	245673	600306	1.24583e+06	7433.61
76	G4	11	127260	16664.1	15842.9	13785.4	6173.17
77	G5	11	118259	15150.6	15399.7	11929.3	3351.95
78	G6	11	124951	16078.2	17752.7	18458.7	7404.74
79	G7	11	139217	18399	24864.2	19438.9	8607.67
80	G8	11	127239	14835.3	15238.7	14036	1521.33
81	G9	11	274037	36550.3	28422.2	26519.6	14820.7
82	G10	11	192657	23729.7	16774.4	16796.5	3794.67
83	G11	11	188887	21439.2	16909.5	17889	8151.54
84	G12	11	175046	18957	13740.6	12886.4	3364.17
85	H1	11	325398	43303.9	23867.4	29843.4	9922.59
86	H2	11	140538	16731.7	15482.9	16755.2	2081.67
87	H3	11	143267	19024.2	19339	15126.1	6503.02
88	H4	11	120092	14382.8	13053.2	10933.4	3613.55
89	H5	11	206643	25845.4	21621.2	17469.4	5651.53
90	H6	11	168227	21407.2	14768.5	13901.8	4331.85
91	H7	11	186081	23710.9	18817	17851.1	5170.99
92	H8	11	150928	17142.4	12759.9	11971.6	2532.01
93	H9	11	163065	20989	17592.5	14767.1	2753.23
94	H10	11	243774	27855.5	19974.6	20763.4	4035.62
95	H11	11	194716	20012	16421.5	14311.2	3103.6
96	H12	11	417493	69662.2	50056.5	64020.4	28887.9
1	A1	12	923685	344005	650294	1.55446e+06	54663.1
2	A2	12	695292	283089	645323	1.4283e+06	6694.9
3	A3	12	676370	271593	616475	1296102	7533.38
4	A4	12	695340	276501	633645	1.2971e+06	7773.91
5	A5	12	644128	264698	609085	1.23378e+06	5228.71
6	A6	12	744591	273612	591379	1.20187e+06	13583
7	A7	12	527053	242280	573576	1.16749e+06	2699.41
8	A8	12	665957	261354	589548	1.15337e+06	9663.08
9	A9	12	570381	238643	549014	1.10441e+06	7004.72
10	A10	12	604986	241900	535450	1.10176e+06	12582.5
11	A11	12	516071	215280	487474	1.0299e+06	3005.53
12	A12	12	1.07845e+06	362698	773219	1.59626e+06	13981
13	B1	12	743879	287543	625739	1.46928e+06	15844.4
14	B2	12	750092	294886	660221	1.44281e+06	8618.63
15	B3	12	684425	282427	651274	1.36887e+06	7036.6
16	B4	12	692852	287309	668443	1.34884e+06	5603.85
17	B5	12	632719	267835	638411	1266695	8083.29
18	B6	12	605256	263640	618688	1.21708e+06	3377.98
19	B7	12	572384	262718	632842	1.24404e+06	9419.1
20	B8	12	592229	256929	612054	1.18993e+06	5681.43
21	B9	12	661366	268065	577763	1.14274e+06	4959.75
22	B10	12	538073	227272	539470	1.09245e+06	7879.89
23	B11	12	780907	307336	728297	1.46454e+06	8112.85
24	B12	12	1.44003e+06	520351	1.14548e+06	2.40487e+06	13107.3
25	C1	12	848806	315557	706161	1.57028e+06	40063.9
26	C2	12	733674	317271	778316	1.67144e+06	28687.2
27	C3	12	683384	311494	768427	1.57265e+06	8456.1
28	C4	12	641500	305461	771484	1518852	7375.74
29	C5	12	665643	305751	759744	1464716	12303.2
30	C6	12	549117	266673	673247	1.30405e+06	5583.92
31	C7	12	556954	266815	682485	1.31518e+06	5508.33
32	C8	12	547821	256253	662391	1258909	5948.47
33	C9	12	475996	221059	560850	1.08168e+06	1341.52
34	C10	12	611706	257301	641407	1.23837e+06	6352.33
35	C11	12	865465	345055	823063	1644428	15340.3
36	C12	12	748012	308062	669364	1.56054e+06	10926.2
37	D1	12	473292	207883	522340	1.12873e+06	5865.05
38	D2	12	714943	291513	710090	1.44981e+06	9015.72
39	D3	12	673738	310297	767567	1525925	9931.54
40	D4	12	668340	306929	763906	1.46074e+06	8805.51
41	D5	12	642984	307734	799165	1.49993e+06	4948.05
42	D6	12	589874	274939	697038	1.29744e+06	6021.64
43	D7	12	539419	264637	668311	1.24457e+06	4969.25
44	D8	12	561464	261886	650785	1.2361e+06	4295
45	D9	12	641464	282067	711664	1.31531e+06	8925.6
46	D10	12	670721	287788	705222	1.37716e+06	7845.16
47	D11	12	540956	237745	557210	1.20731e+06	5990.16
48	D12	12	442622	191009	447115	1.00354e+06	5348.39
49	E1	12	575420	246777	558753	1.23428e+06	7210.32
50	E2	12	650241	279523	651027	1340183	5628.27
51	E3	12	656814	281697	666790	1.3152e+06	13222
52	E4	12	691449	306376	765383	1.4354e+06	6945.72
53	E5	12	699393	316339	791897	1.45091e+06	4182
54	E6	12	705106	316833	768712	1402891	2748.59
55	E7	12	743229	332041	815742	1497008	10108.8
56	E8	12	830970	379550	901656	1693343	3982.32
57	E9	12	743983	342575	788558	1.49898e+06	8174.27
58	E10	12	743366	314205	741073	1.44211e+06	5777.57
59	E11	12	666587	263170	607046	1.23477e+06	6137.53
60	E12	12	387603	173099	388229	883878	2902.61
61	F1	12	788499	318495	688004	1.50245e+06	48447.3
62	F2	12	816559	336242	759373	1.58941e+06	8964.55
63	F3	12	693832	297303	694958	1.40679e+06	6166.19
64	F4	12	650925	285349	665694	1.31e+06	5250.32
65	F5	12	677071	302039	730932	1.36788e+06	4632.39
66	F6	12	719426	321871	759650	1.42419e+06	3217.81
67	F7	12	760740	336106	759307	1443376	15933.6
68	F8	12	715502	330955	777106	1.49875e+06	6152.94
69	F9	12	724511	311116	727217	1.42957e+06	-2014.35
70	F10	12	686064	289898	680644	1340552	5899.23
71	F11	12	923275	329959	744569	1.45225e+06	7079.61
72	F12	12	787325	284378	616951	1309936	9057.97
73	G1	12	924136	355339	805558	1.83558e+06	14798.1
74	G2	12	484275	214212	531809	1.17986e+06	14972.5
75	G3	12	535287	246364	601348	1.24563e+06	7845.76
76	G4	12	126077	17092.4	16259.3	13477.5	5731.8
77	G5	12	118160	15929.1	16266.4	11658.5	1823.22
78	G6	12	122049	16280.5	19037	18366.4	6880.44
79	G7	12	139301	20400	26170.5	18490.9	9303.6
80	G8	12	126693	16781.9	15663.6	13669.1	2603.21
81	G9	12	271741	36833.6	29840.4	26994.5	13647.5
82	G10	12	193356	22474.2	17769.4	17175.5	3834.56
83	G11	12	189249	23109.1	16844.6	16955.3	9311.42
84	G12	12	175963	18763.8	13759.3	14227.3	4742.85
85	H1	12	326644	42370.8	24130.1	30837.1	9784.34
86	H2	12	140833	16939.6	14940.1	17231.9	2715.17
87	H3	12	143742	18419.4	19438.7	15520.4	6110.73
88	H4	12	118280	14621.1	12047.7	11310.2	3504.35
89	H5	12	207589	26628.5	21426.2	17872	5928.28
90	H6	12	166337	21537.8	13139.7	14249.2	4384.26
91	H7	12	185807	21393.9	18184.5	17520.5	4628.79
92	H8	12	151513	17011.5	11844.3	12119.8	3001.46
93	H9	12	162681	20156.4	16658.2	14400.7	3583.42
94	H10	12	245380	28435.7	18562.3	20807.5	6302.52
95	H11	12	193465	20864.9	16538.1	15398.8	4575.6
96	H12	12	417610	68107.5	48587.9	65213.9	28135.5
1	A1	13	930830	345340	655340	1.55505e+06	55279.3
2	A2	13	699738	283889	648999	1.42977e+06	6219.49
3	A3	13	678769	272773	617645	1.29762e+06	7129.09
4	A4	13	703337	276787	635450	1.30071e+06	7272.22
5	A5	13	648695	266512	610576	1.23633e+06	5107.4
6	A6	13	749995	273731	594330	1.20554e+06	12941.4
7	A7	13	533208	244421	574975	1.17044e+06	2389.46
8	A8	13	671216	262428	589144	1.15704e+06	9527.38
9	A9	13	575405	239553	551368	1.10963e+06	6714
10	A10	13	611117	241639	538776	1.10533e+06	12186.2
11	A11	13	517269	214620	488611	1.03441e+06	2127.27
12	A12	13	1.08906e+06	367292	775058	1595997	14950.6
13	B1	13	750186	287470	628003	1.46882e+06	15682.3
14	B2	13	753538	296422	661082	1.44275e+06	7477.73
15	B3	13	689470	284816	652337	1.37137e+06	6078.81
16	B4	13	697410	285973	670577	1.35166e+06	4403.35
17	B5	13	634839	270700	640711	1.26808e+06	8030.61
18	B6	13	608610	265865	620696	1.21887e+06	3445.94
19	B7	13	577367	265453	632394	1.24821e+06	9321.66
20	B8	13	596388	257744	612890	1.19268e+06	3453.47
21	B9	13	667257	271458	580405	1.14386e+06	6252.39
22	B10	13	541600	230440	539093	1.09475e+06	7486.75
23	B11	13	783763	305099	730661	1.46715e+06	8191.17
24	B12	13	1.45218e+06	523823	1.14851e+06	2.41125e+06	14663
25	C1	13	850374	314047	710419	1.57295e+06	40035.6
26	C2	13	733542	318687	782778	1.67217e+06	28457.2
27	C3	13	686650	312206	770878	1.57347e+06	8791.55
28	C4	13	641986	305931	771991	1.52072e+06	6252.45
29	C5	13	666171	309123	761677	1.46714e+06	11189.6
30	C6	13	549909	264616	675408	1306899	6292.72
31	C7	13	557214	269631	682905	1.31696e+06	4414.66
32	C8	13	550477	256448	659866	1.26234e+06	5579.81
33	C9	13	478137	219924	563454	1.08126e+06	-289.957
34	C10	13	616021	259527	641586	1.24085e+06	6965.82
35	C11	13	868434	340722	824101	1.64647e+06	16399.9
36	C12	13	749855	305051	671643	1.56406e+06	10420.5
37	D1	13	474727	209984	525380	1.13059e+06	5799.01
38	D2	13	716764	291624	711327	1.45164e+06	11249
39	D3	13	675464	309596	769755	1.52828e+06	8744.26
40	D4	13	667239	305158	765726	1.46241e+06	5412.98
41	D5	13	645243	308366	806087	1.50212e+06	5186.08
42	D6	13	591529	276298	700329	1.3021e+06	7924.05
43	D7	13	538787	260641	665198	1.24787e+06	6733.74
44	D8	13	563107	259753	651056	1.23973e+06	4328.41
45	D9	13	643292	282670	714566	1.32093e+06	7562.4
46	D10	13	670440	290270	708883	1.37929e+06	6917.47
47	D11	13	540975	241073	560588	1.2111e+06	4543.29
48	D12	13	443752	192096	448936	1.00394e+06	5589.78
49	E1	13	577317	246758	562516	1.23574e+06	7118.76
50	E2	13	649298	279627	653435	1.34122e+06	6529.91
51	E3	13	659253	283014	669847	1.31683e+06	14222.3
52	E4	13	690743	307726	766966	1.4362e+06	6784.17
53	E5	13	699934	316829	792336	1.45384e+06	4394.41
54	E6	13	703434	317771	769683	1.39902e+06	1221.06
55	E7	13	743854	334456	819102	1.49999e+06	9095.78
56	E8	13	836887	377464	903454	1697245	5183.56
57	E9	13	749638	341963	790764	1.49966e+06	8466.65
58	E10	13	742925	313790	742242	1.44556e+06	8447.38
59	E11	13	662077	264081	606422	1.24001e+06	7074.14
60	E12	13	387415	174595	390650	887021	2945.77
61	F1	13	788140	318548	690770	1.50524e+06	49354
62	F2	13	816378	335755	761186	1.58941e+06	7459.98
63	F3	13	694666	298470	698283	1.41287e+06	7140.29
64	F4	13	650099	284755	667274	1.31127e+06	5780.91
65	F5	13	681465	301950	729519	1.37166e+06	5648.65
66	F6	13	720357	324714	761063	1.42873e+06	2949.65
67	F7	13	764791	335384	760372	1.44766e+06	16267.3
68	F8	13	717335	329048	781462	1.50435e+06	6645.97
69	F9	13	728557	314039	733221	1433920	-2017.75
70	F10	13	687220	288997	683826	1.34547e+06	7359
71	F11	13	925174	330512	747927	1.4581e+06	9306.26
72	F12	13	788687	286454	619467	1.31436e+06	9003.85
73	G1	13	925160	357859	806589	1838463	13931.7
74	G2	13	487422	213783	533354	1.18231e+06	15357.4
75	G3	13	537551	246841	602155	1.24835e+06	7982.81
76	G4	13	126339	16614.3	16020.3	12929.3	6651.07
77	G5	13	118770	16714	14278.9	12317.1	792.424
78	G6	13	123697	16824.5	19589.6	19557.1	8121.96
79	G7	13	138384	20069.9	27231.5	19394.9	7991.64
80	G8	13	125809	15329.4	14734.8	14324.9	3404.95
81	G9	13	271796	37198.6	29392.4	26711.3	14602.8
82	G10	13	193891	22256.8	17246.6	16545.1	3377.22
83	G11	13	188683	22440.2	15168.6	17331.1	8560.44
84	G12	13	174236	17822	13226.7	14562.2	3025.5
85	H1	13	327211	41383.5	24608.3	29595.3	9591.65
86	H2	13	139998	16544.3	14303.1	16957.6	2434.98
87	H3	13	142586	18639.6	19430.9	15373.5	6748.32
88	H4	13	118392	14855.8	12433.2	11243.5	3647.12
89	H5	13	206014	26909.9	20081.8	17969.4	6687.7
90	H6	13	165958	20987.5	14303.6	13964.2	4948.86
91	H7	13	185312	22344.9	18366	17352.8	4424.75
92	H8	13	150622	17396.5	13276.8	12437.1	2860.73
93	H9	13	162953	19715.9	15135.5	14173.5	3411.32
94	H10	13	246139	30045	20407.9	20351.5	4542.11
95	H11	13	191437	24053.7	15932.3	15262.3	5825.61
96	H12	13	420476	71056.8	52224.4	65588.7	27862.9
1	A1	14	942178	347232	655562	1.56253e+06	55217.9
2	A2	14	703136	286245	648287	1.43163e+06	6744.99
3	A3	14	686290	273227	618903	1.3002e+06	6845.91
4	A4	14	708670	278731	637255	1.30159e+06	7531.02
5	A5	14	657364	267081	613973	1.23757e+06	4872.54
6	A6	14	756258	275859	596120	1.20623e+06	13295.7
7	A7	14	540735	244714	578366	1.17204e+06	2571.06
8	A8	14	676592	264518	591965	1.15647e+06	12001.2
9	A9	14	582760	239460	553182	1.1103e+06	6486.43
10	A10	14	619207	243143	541202	1.1033e+06	11666
11	A11	14	521548	214800	488087	1.03571e+06	3341.03
12	A12	14	1.10334e+06	368217	776252	1.60289e+06	15640.5
13	B1	14	757052	291211	630601	1.47399e+06	15439.2
14	B2	14	757522	297126	663899	1.4494e+06	7743.51
15	B3	14	696568	283758	653439	1.37291e+06	6769.8
16	B4	14	703823	287626	671068	1.35406e+06	4761.85
17	B5	14	645879	272012	644599	1.27027e+06	8262.57
18	B6	14	613836	265172	622539	1.22362e+06	4092.94
19	B7	14	581068	266446	635180	1.24759e+06	8410.77
20	B8	14	602374	258024	615575	1.19418e+06	5220.76
21	B9	14	675822	271712	583495	1.14426e+06	4250.1
22	B10	14	548474	231043	540894	1.09571e+06	7860.7
23	B11	14	793052	307564	733174	1.4725e+06	10856.1
24	B12	14	1.47005e+06	526602	1.15188e+06	2415068	13352
25	C1	14	851586	315896	711470	1575976	39208.4
26	C2	14	737590	319118	783892	1.67691e+06	29538.4
27	C3	14	690975	311543	775071	1.57726e+06	8656.45
28	C4	14	641626	303452	772632	1.52332e+06	5921.27
29	C5	14	666390	309025	765748	1.46672e+06	13638.9
30	C6	14	553033	266237	677903	1.30843e+06	5044.8
31	C7	14	557872	271440	686385	1.31995e+06	5850.98
32	C8	14	551687	258248	668674	1.26511e+06	4015.3
33	C9	14	475361	218020	564223	1.08529e+06	1865.02
34	C10	14	617391	260460	647501	1.24231e+06	8067.52
35	C11	14	872184	345836	827222	1.65007e+06	17011.9
36	C12	14	753124	307954	673001	1.5677e+06	10293.8
37	D1	14	476127	210032	525917	1.13281e+06	5738.22
38	D2	14	717960	290471	715592	1.45761e+06	10543.8
39	D3	14	677681	310446	771569	1.52937e+06	8330.64
40	D4	14	668464	305975	767900	1.46135e+06	5249.09
41	D5	14	647044	313958	807014	1505202	4350.47
42	D6	14	591531	276248	704556	1.30612e+06	9984.29
43	D7	14	540140	260119	670868	1.24893e+06	4812.21
44	D8	14	564004	254353	655980	1.24034e+06	5024.18
45	D9	14	645364	281854	713595	1.32115e+06	5962.96
46	D10	14	674340	290656	711835	1.38157e+06	7179.46
47	D11	14	541432	241048	564382	1.21135e+06	6001.26
48	D12	14	445023	192444	450731	1005998	3972.29
49	E1	14	578434	249449	563018	1.23827e+06	6356.45
50	E2	14	651500	278283	654831	1.34146e+06	5340.08
51	E3	14	658276	283900	674133	1.3201e+06	13087
52	E4	14	694902	309576	766569	1.4393e+06	5737.47
53	E5	14	700952	319466	796180	1.45348e+06	3767.61
54	E6	14	707540	317114	773790	1.40607e+06	1563.06
55	E7	14	744410	335029	820280	1.50078e+06	7329.47
56	E8	14	836932	381890	906984	1.70213e+06	5880
57	E9	14	748429	343986	792754	1.50517e+06	7376.15
58	E10	14	747029	315631	743286	1.44841e+06	7191.18
59	E11	14	659050	262711	609706	1.24e+06	6104.84
60	E12	14	388754	173969	392207	887058	2799.96
61	F1	14	791517	319894	693485	1.5093e+06	49805.2
62	F2	14	820099	335581	761786	1.59196e+06	8191.12
63	F3	14	696397	298294	700164	1.41411e+06	5814.49
64	F4	14	651526	284782	673639	1.31321e+06	4970.29
65	F5	14	681267	301554	732593	1.37185e+06	6754.03
66	F6	14	725251	324044	763929	1432294	3978.01
67	F7	14	765503	337195	765257	1.45073e+06	17169.6
68	F8	14	719796	330334	783586	1.5051e+06	5878.2
69	F9	14	728494	314346	734495	1.43845e+06	-4488.99
70	F10	14	690667	289559	684419	1.34644e+06	4870.94
71	F11	14	927029	327445	749618	1.45811e+06	8415.48
72	F12	14	791318	287033	622755	1.31519e+06	9594.26
73	G1	14	927586	357460	809286	1.84304e+06	12738.6
74	G2	14	487389	214205	537477	1.18516e+06	15853.5
75	G3	14	539654	246256	604624	1.25213e+06	7472.3
76	G4	14	127436	15453.9	16183.9	13447.1	6081.54
77	G5	14	117041	13981.3	14132.8	10708.6	2768.29
78	G6	14	122911	17024.5	19364.4	18185.5	7199
79	G7	14	140030	22020.6	26033.7	20019.6	8060.31
80	G8	14	127683	16938.2	15666	14341	1018.74
81	G9	14	271918	38057.3	28702.7	28364.5	13635.4
82	G10	14	195696	23721	17857.1	17231	4602.32
83	G11	14	190434	22530	16974.9	16986.9	9258.44
84	G12	14	176715	18457.1	12354.9	14388.4	4211.53
85	H1	14	325859	41470.7	24174.3	30193.2	9298.85
86	H2	14	138913	17066.9	14366.7	16890.3	2652.37
87	H3	14	143419	18629.6	19105.7	16195.6	6345.05
88	H4	14	119915	14586.2	12397.5	10924.6	2682.18
89	H5	14	206522	26101.6	21644.8	17993.9	5415.1
90	H6	14	167768	20279.2	13499.5	13728.2	4609.86
91	H7	14	186165	23167.1	18005.1	16983.7	4638.29
92	H8	14	150287	18137.1	13167.8	12742.5	3432.58
93	H9	14	161328	20195.7	15787.9	14335.4	3621.93
94	H10	14	245231	28760.4	20943.5	20970.9	4776.09
95	H11	14	192555	22956.3	16820.7	15238	5239.91
96	H12	14	421135	69973.3	49271.2	66382	28483.1
1	A1	15	946275	347440	656314	1.56536e+06	55655.8
2	A2	15	706503	288259	649909	1.4322e+06	7046.1
3	A3	15	693774	276477	620677	1.30429e+06	8265.05
4	A4	15	719273	279606	638643	1.30357e+06	7377.77
5	A5	15	670005	271174	613762	1.23992e+06	5049.73
6	A6	15	759479	276816	597939	1.20984e+06	14116.9
7	A7	15	547688	245746	577776	1175977	1500.7
8	A8	15	685697	267384	594679	1.16062e+06	12390.8
9	A9	15	592408	243502	554320	1.11285e+06	6290.91
10	A10	15	630104	246260	541790	1.10948e+06	12049.4
11	A11	15	531155	217142	492120	1.0378e+06	2029.84
12	A12	15	1.12325e+06	370956	777181	1.60283e+06	14882
13	B1	15	759971	291338	631564	1.47691e+06	17520.8
14	B2	15	761861	298812	663905	1.4499e+06	7475.4
15	B3	15	706339	285805	653752	1.37473e+06	5860.88
16	B4	15	712004	288668	672874	1.35456e+06	5971.11
17	B5	15	655613	272330	643023	1.27217e+06	8426.08
18	B6	15	621173	266530	621679	1.22399e+06	3355.35
19	B7	15	588873	269222	635046	1.25364e+06	6480
20	B8	15	609698	258356	615193	1.19764e+06	4337.23
21	B9	15	682122	273822	582207	1149498	4775.2
22	B10	15	559697	232635	541390	1101463	8535.83
23	B11	15	801101	310006	736043	1.47365e+06	9101.74
24	B12	15	1.50016e+06	534026	1.15508e+06	2.42172e+06	14409.5
25	C1	15	852143	315863	711364	1.57771e+06	39702.6
26	C2	15	735392	319294	783436	1.67859e+06	29965.7
27	C3	15	688184	313601	774056	1.57918e+06	8713.3
28	C4	15	640584	304862	771590	1.52326e+06	4847.33
29	C5	15	668921	312316	763426	1.46984e+06	12584.5
30	C6	15	553406	264543	680577	1.31106e+06	6274.5
31	C7	15	556881	271086	685247	1.32088e+06	6304.03
32	C8	15	549421	258207	665130	1.26805e+06	6834.92
33	C9	15	478393	220836	563379	1.0878e+06	4005.51
34	C10	15	616255	259120	644316	1.24634e+06	6245.38
35	C11	15	870620	345911	828708	1.65144e+06	16157.1
36	C12	15	750649	308789	673490	1.57108e+06	8783.65
37	D1	15	476089	209935	525109	1134914	5058.85
38	D2	15	716809	292987	715168	1.45834e+06	9719.36
39	D3	15	677648	310569	770281	1.53194e+06	8924.74
40	D4	15	670344	305204	766666	1.46716e+06	7382.61
41	D5	15	648802	311556	808798	1509905	4715.32
42	D6	15	592623	274756	704018	1.3056e+06	7183.68
43	D7	15	540602	258668	668960	1.25075e+06	5681.68
44	D8	15	566340	259888	655901	1.24382e+06	3715.86
45	D9	15	643377	284486	715712	1.32515e+06	6073.5
46	D10	15	674219	289993	711611	1.3847e+06	6899.26
47	D11	15	544645	239994	564630	1.2145e+06	6056.21
48	D12	15	445458	193308	450051	1.00919e+06	4467.13
49	E1	15	578144	248074	563551	1.24151e+06	6717.76
50	E2	15	648765	279456	654046	1.34588e+06	5133.61
51	E3	15	657749	285755	674054	1.32132e+06	12184
52	E4	15	693500	309661	769756	1.44361e+06	7713.68
53	E5	15	698697	319155	796649	1.45843e+06	3844.48
54	E6	15	701948	317892	773226	1.40484e+06	3629.91
55	E7	15	748808	336332	822432	1.50067e+06	7420.79
56	E8	15	837199	380758	906290	1.70394e+06	7383.49
57	E9	15	748119	343567	793485	1.50731e+06	7377.79
58	E10	15	744387	314787	745338	1.45214e+06	5860.04
59	E11	15	657649	264353	609757	1.24509e+06	5145.11
60	E12	15	387909	173955	391897	888409	3116.49
61	F1	15	791525	320233	693253	1.51097e+06	50231.9
62	F2	15	817333	338876	761181	1.59734e+06	8033.9
63	F3	15	695431	299152	701841	1.41621e+06	5459.25
64	F4	15	650536	286562	669919	1.31725e+06	6063.55
65	F5	15	681360	300168	731432	1.37333e+06	4386.95
66	F6	15	722996	324849	763687	1.43166e+06	4434.73
67	F7	15	765221	338379	764463	1451120	15712.8
68	F8	15	718791	332902	781851	1.50983e+06	6377.91
69	F9	15	727292	316357	735485	1.44111e+06	-3353.78
70	F10	15	691293	289420	684449	1351809	6275.44
71	F11	15	926160	331779	748999	1.46343e+06	9488.27
72	F12	15	791804	287245	620956	1317698	9530.98
73	G1	15	924878	357206	810268	1.84753e+06	14341.8
74	G2	15	486808	214420	536792	1.18717e+06	15597.5
75	G3	15	537656	247939	605334	1.25455e+06	8111.72
76	G4	15	125345	13705.7	15214.1	14144.3	6641.95
77	G5	15	115666	14934	13983.6	11750.6	3618.55
78	G6	15	123129	15723.3	18328.5	17162.6	6871.53
79	G7	15	138802	21291.8	27656.6	20327.2	8562.88
80	G8	15	123742	15639.3	13301.5	13658.4	1128.76
81	G9	15	270724	35623.6	28519.3	28237.1	14472.8
82	G10	15	194021	23143.6	17741.2	17332.9	3199.45
83	G11	15	188378	21935.4	18679.2	17919.1	9430.07
84	G12	15	174414	19321.4	13456.2	14254	2397.63
85	H1	15	327651	41848.1	24670.4	30689.9	9189.32
86	H2	15	138211	15495.2	15623.8	16577.7	2295.28
87	H3	15	143430	18815.9	19510.4	15313.9	6082.5
88	H4	15	117047	14911.9	9855.28	10887.8	3099.21
89	H5	15	206231	26394.9	21961.7	17855.9	5553.1
90	H6	15	165623	21750.7	13079.5	13717.6	5002.93
91	H7	15	184856	23038.7	19303	17282.4	5230.27
92	H8	15	149475	16985.6	12058.1	12026.6	2683.3
93	H9	15	163324	18620.2	17324.3	15035.2	4247
94	H10	15	245565	28067.1	20762.7	21138.6	5504.27
95	H11	15	191953	20898.8	16481.3	15658.1	4851.7
96	H12	15	425088	70070.9	49415.6	65935.4	29253.9
1	A1	16	966253	352933	660558	1.56715e+06	54992.1
2	A2	16	716513	289552	652368	1.43458e+06	6153.11
3	A3	16	712465	278195	620898	1.30432e+06	8013.83
4	A4	16	744246	283111	638897	1.3031e+06	8329.76
5	A5	16	697972	272807	613279	1.24073e+06	5498.63
6	A6	16	773098	278741	596125	1.21061e+06	14229.7
7	A7	16	568784	248147	578860	1.17525e+06	3730.03
8	A8	16	701258	267942	593305	1.16084e+06	10286
9	A9	16	615390	246502	553969	1112997	7338.9
10	A10	16	651933	249661	543093	1.10863e+06	11495.2
11	A11	16	548752	218109	490094	1.03777e+06	3133.96
12	A12	16	1.16368e+06	375784	779714	1.60952e+06	15013.3
13	B1	16	774931	294799	632582	1.4817e+06	17487.9
14	B2	16	775345	299584	664964	1452592	7348.23
15	B3	16	730105	289657	656364	1.37871e+06	7067.32
16	B4	16	733168	290374	673074	1.35265e+06	5202.91
17	B5	16	684348	276566	645502	1.27078e+06	7704.64
18	B6	16	641286	268930	622420	1.22275e+06	4597.35
19	B7	16	607167	268681	634254	1.2523e+06	9749.69
20	B8	16	625558	259531	616240	1.19429e+06	4830.65
21	B9	16	705151	275392	584823	1.14754e+06	5583.51
22	B10	16	583263	234938	542716	1.10014e+06	8829.86
23	B11	16	822983	314486	733844	1.47691e+06	8990.37
24	B12	16	1.55568e+06	540781	1.15241e+06	2.42234e+06	14438.7
25	C1	16	855701	317950	711677	1.58028e+06	38772.1
26	C2	16	737475	317899	782185	1679759	28423.9
27	C3	16	690001	314049	776144	1.58192e+06	8191.6
28	C4	16	643351	303958	773839	1.52542e+06	5831.15
29	C5	16	670946	310475	765260	1.46894e+06	11089.5
30	C6	16	553611	267323	681329	1.3076e+06	5804.53
31	C7	16	558824	271024	686912	1.32059e+06	5385.66
32	C8	16	553282	260505	666186	1267140	5434.97
33	C9	16	480643	219501	564101	1.08626e+06	886.725
34	C10	16	621382	259933	645973	1.24547e+06	5703.22
35	C11	16	873900	347243	827653	1.65608e+06	16769.2
36	C12	16	753496	310009	675372	1.57016e+06	10340.7
37	D1	16	477859	210794	526350	1.13726e+06	4750.33
38	D2	16	718202	293193	715518	1461635	10610.5
39	D3	16	677474	311973	774350	1.53244e+06	7072.6
40	D4	16	669574	305314	771894	1.46833e+06	7684.67
41	D5	16	647025	308198	804008	1504734	8598.27
42	D6	16	591381	276939	706046	1304891	7372.28
43	D7	16	541306	263540	672331	1.24992e+06	5157.56
44	D8	16	560521	258954	657563	1.24266e+06	5767.59
45	D9	16	646288	285078	717530	1.3262e+06	6496.34
46	D10	16	676143	289516	711949	1385501	6984.47
47	D11	16	544325	241023	564149	1.21428e+06	7090.9
48	D12	16	446759	192251	450198	1008816	4592.5
49	E1	16	579296	248982	566298	1.24274e+06	5919.16
50	E2	16	651034	280592	656800	1.34786e+06	4310
51	E3	16	660955	284126	675015	1.32203e+06	13067
52	E4	16	694009	310609	766145	1.4425e+06	5526.25
53	E5	16	700734	319003	793493	1.45676e+06	5559.07
54	E6	16	705105	319348	773496	1.40729e+06	3581.57
55	E7	16	747742	337737	820045	1.50242e+06	10957.5
56	E8	16	839305	383059	904559	1.70545e+06	4530.38
57	E9	16	751837	345340	795723	1510946	7504.13
58	E10	16	744794	315391	742788	1.452e+06	6139.92
59	E11	16	658234	263519	610026	1.24394e+06	5209.67
60	E12	16	388008	173130	392306	891393	3065.36
61	F1	16	794448	320894	694692	1.51479e+06	49129
62	F2	16	819798	337190	764934	1.59692e+06	6912.94
63	F3	16	699106	298639	702621	1.42011e+06	6337.69
64	F4	16	655158	288610	671457	1.31739e+06	5352.33
65	F5	16	681229	303902	731439	1.37417e+06	7057.76
66	F6	16	724363	327368	766552	1.438e+06	4837.22
67	F7	16	765438	341158	762332	1.45362e+06	14535.3
68	F8	16	721074	331729	786159	1.51059e+06	5459.37
69	F9	16	728846	315279	734602	1.44289e+06	-1007.68
70	F10	16	692273	290432	688537	1.35314e+06	5872.59
71	F11	16	929027	330387	753042	1.46457e+06	7216.85
72	F12	16	795462	288821	621100	1.31878e+06	9790.51
73	G1	16	928925	356912	812566	1.84976e+06	14501.9
74	G2	16	490536	214458	537405	1.1873e+06	15647.2
75	G3	16	538516	247238	605009	1.25561e+06	8690.94
76	G4	16	125450	15634.4	16365.1	13115.6	5627.4
77	G5	16	117387	14872.1	16820.4	12543.1	2460.53
78	G6	16	123098	15497.1	18105.1	18072.3	7295.96
79	G7	16	139421	20558.9	25667.5	19083.9	8873.09
80	G8	16	124432	14339.6	15069.6	14105.9	1151.49
81	G9	16	270441	36598.1	29175.3	27227.6	13987.1
82	G10	16	193316	23585.8	16243.9	16534.1	3533.22
83	G11	16	189636	21628	16834.6	16904.8	8187.29
84	G12	16	174124	16773.2	13503.9	14318	3779.54
85	H1	16	327332	41244.3	25159.4	30760.9	10598.5
86	H2	16	138771	16636.5	14771.6	16624.4	2704
87	H3	16	142817	19205.3	19531.4	15541.7	6010.54
88	H4	16	117856	15074.2	12591.6	10963	3677.59
89	H5	16	206386	25545.4	21322.2	17182.8	5899.81
90	H6	16	165946	22061.8	12739.1	12903.7	5000.42
91	H7	16	184102	23898.9	18309.1	17379.3	4465.54
92	H8	16	149246	17034.6	11983.7	11992.5	3359.01
93	H9	16	160909	19954	14524.6	14293.9	2353.61
94	H10	16	245085	29455.1	17768.5	20381.2	4812.29
95	H11	16	193325	20857.6	16783.2	15194.5	3056.11
96	H12	16	428460	68777.7	49945.7	67125.4	28743.1
1	A1	17	1.00398e+06	358446	662110	1.57308e+06	54822.5
2	A2	17	731430	293272	652905	1.43869e+06	6448.49
3	A3	17	745002	282233	623850	1.3093e+06	7748.1
4	A4	17	788477	289547	641383	1.30566e+06	8465.81
5	A5	17	745997	278831	613645	1.24373e+06	6846.17
6	A6	17	798507	280826	597767	1.21339e+06	12586.5
7	A7	17	605387	253073	580462	1.18031e+06	1239.79
8	A8	17	733958	272612	598158	1.16283e+06	10886.9
9	A9	17	656692	250877	558180	1114864	8253.52
10	A10	17	695680	254274	544931	1.10967e+06	13206.2
11	A11	17	578567	224046	494157	1.04173e+06	3217.11
12	A12	17	1.24484e+06	391656	779794	1.61166e+06	13164.6
13	B1	17	800742	297780	634033	1.48513e+06	17349.7
14	B2	17	792697	301280	668800	1457316	7814.24
15	B3	17	772575	294133	657546	1.38039e+06	6350.76
16	B4	17	772842	296864	673364	1.3589e+06	6008.49
17	B5	17	732498	281821	647792	1276218	6528.52
18	B6	17	674307	270726	626758	1.22573e+06	3872.43
19	B7	17	638545	272345	635471	1.25486e+06	9254.43
20	B8	17	654341	264736	616846	1.19593e+06	4223.61
21	B9	17	737942	281903	587213	1150873	5564.67
22	B10	17	621054	241295	544774	1.10353e+06	10103.6
23	B11	17	856405	317752	736395	1.48098e+06	8479.52
24	B12	17	1.66449e+06	553919	1155451	2432323	16197.1
25	C1	17	862055	319743	713801	1.58534e+06	38521.2
26	C2	17	737579	320892	785397	1.68294e+06	29979.5
27	C3	17	687547	312698	775099	1.5808e+06	8330.8
28	C4	17	644317	306904	774555	1526446	6315.62
29	C5	17	672080	308898	767721	1.46776e+06	13204.1
30	C6	17	553420	266852	679721	1.31127e+06	4945.46
31	C7	17	561570	269486	690202	1.32153e+06	4884.5
32	C8	17	552735	264289	667979	1.2707e+06	5835.29
33	C9	17	481441	219941	564641	1.08824e+06	1215.79
34	C10	17	620339	259620	647147	1.24812e+06	7865.45
35	C11	17	873349	347483	831450	1660286	15684.9
36	C12	17	755346	309207	677155	1.57517e+06	10565.8
37	D1	17	477492	211198	529860	1.14051e+06	5645.61
38	D2	17	716771	295206	717748	1.4625e+06	10472.2
39	D3	17	679486	312629	775132	1.53621e+06	8858.49
40	D4	17	671297	306745	769513	1.46707e+06	7304.8
41	D5	17	649974	312975	806680	1507836	5475.76
42	D6	17	593220	278285	706539	1.30921e+06	7398.15
43	D7	17	540773	263482	671467	1.25305e+06	9103.5
44	D8	17	558597	263009	656295	1.24709e+06	3987.7
45	D9	17	648382	283966	716975	1.33051e+06	6436.31
46	D10	17	678218	289427	717706	1388836	8067.57
47	D11	17	544983	240556	568970	1.21738e+06	5372.73
48	D12	17	447306	193785	451877	1.01167e+06	6106.52
49	E1	17	580486	250177	567204	1.24522e+06	6271.55
50	E2	17	653201	281057	658769	1.34824e+06	4893.17
51	E3	17	661055	286505	677548	1.32387e+06	14132.4
52	E4	17	699065	311376	774345	1.44638e+06	7306.64
53	E5	17	703455	322458	797451	1.45658e+06	4679.68
54	E6	17	702505	320568	772085	1.4069e+06	3191.9
55	E7	17	747970	337776	823119	1.50726e+06	10002.5
56	E8	17	841354	383233	909004	1.70871e+06	3678.85
57	E9	17	751563	344444	799284	1513563	5572.17
58	E10	17	746828	316432	746374	1.4567e+06	6907.66
59	E11	17	658539	265597	612596	1.24781e+06	5808.59
60	E12	17	391686	174839	393706	891921	3093.6
61	F1	17	796115	321083	695955	1.51795e+06	49423.7
62	F2	17	820825	337954	765911	1.60262e+06	8869.41
63	F3	17	697585	300981	703069	1.42264e+06	6371.82
64	F4	17	653452	286694	672767	1.31855e+06	5347.22
65	F5	17	682238	303486	735719	1.37524e+06	7279.24
66	F6	17	723318	325487	767872	1.43696e+06	4647.27
67	F7	17	765148	337486	768707	1456570	16451.5
68	F8	17	720254	333708	786640	1.51419e+06	5464.33
69	F9	17	731543	315266	738843	1.44874e+06	-1189.36
70	F10	17	692994	291412	688217	1.35469e+06	7748.55
71	F11	17	929556	334721	752337	1.4654e+06	9059.93
72	F12	17	793193	290530	624253	1.31876e+06	9178.24
73	G1	17	928908	359401	814307	1.85624e+06	13771.2
74	G2	17	488511	216594	538494	1.19114e+06	17021.5
75	G3	17	538525	248520	608169	1.25891e+06	7834.63
76	G4	17	125300	16431.8	15428.3	13120.8	5830.24
77	G5	17	116735	14851.8	14193.8	11726	1600.52
78	G6	17	123444	15810.8	18398	18288.1	6857.47
79	G7	17	139320	21738.4	26195.4	18913.4	8033.09
80	G8	17	122936	15745.6	15678.6	14394.9	1225.73
81	G9	17	269610	37006.8	28212.8	27243.6	15083.4
82	G10	17	192726	23924.2	17375.4	17751.2	2950.42
83	G11	17	188540	21505.6	16325.1	17039.4	9141.68
84	G12	17	174862	18119.7	12741.7	13830.4	3168.1
85	H1	17	326394	41695.7	24602.1	30180	9994.68
86	H2	17	140557	16060.5	15020.9	17189.6	3451.61
87	H3	17	144303	17524.4	19178.8	15559.3	6270.56
88	H4	17	117694	15235	11920.7	9810.33	2748.97
89	H5	17	207679	25467.1	20856.1	16953.8	5459
90	H6	17	164672	20371.6	13070.3	13900.5	4892.67
91	H7	17	185503	23419.9	17568.3	16852.6	4471.66
92	H8	17	147982	15736.1	11359.4	12251.5	3438.91
93	H9	17	160893	18286.3	17644.2	13943.9	4573.18
94	H10	17	246116	29100.5	20107.8	21277.6	4543.48
95	H11	17	189755	22837.8	17054.7	15395.7	3840.47
96	H12	17	426193	71819.1	50705.3	68064.4	29980.9
1	A1	18	1.07224e+06	369189	662250	1572689	55507.7
2	A2	18	760764	294905	652528	1.44022e+06	6689.17
3	A3	18	806836	290200	623965	1.30819e+06	7237.1
4	A4	18	870552	299863	641726	1.30868e+06	7949.94
5	A5	18	843080	289821	615602	1244154	5974.12
6	A6	18	841700	287500	598895	1.21465e+06	13021.6
7	A7	18	675650	259227	580268	1.17942e+06	1203.83
8	A8	18	789415	278209	595680	1.1641e+06	11120
9	A9	18	732497	259005	558300	1.11794e+06	8369.63
10	A10	18	774929	264567	544293	1.11461e+06	13486.4
11	A11	18	636141	232675	493198	1.04193e+06	2391.6
12	A12	18	1.39282e+06	413347	780391	1.61116e+06	13580.8
13	B1	18	845334	303716	635193	1.48673e+06	17214.1
14	B2	18	829000	308559	667976	1.45727e+06	6855.36
15	B3	18	854730	303728	656509	1.37876e+06	6551.19
16	B4	18	849515	305601	676553	1.35788e+06	4701.05
17	B5	18	829103	290938	646127	1.27746e+06	9630.35
18	B6	18	738120	278929	622109	1.22778e+06	5171
19	B7	18	700326	280323	636209	1.25529e+06	8861.65
20	B8	18	709863	270802	616731	1199114	4033.36
21	B9	18	802972	289859	586540	1.15375e+06	5906.47
22	B10	18	696680	247978	542503	1.10139e+06	7634.65
23	B11	18	929146	326777	736550	1.4789e+06	8575.89
24	B12	18	1.87597e+06	583264	1.16261e+06	2432743	13170.9
25	C1	18	859876	319450	715814	1.58459e+06	39542.2
26	C2	18	739983	320487	785715	1.68622e+06	29539.7
27	C3	18	689284	315659	776329	1582907	7488.59
28	C4	18	643601	306937	774510	1.52572e+06	6041.3
29	C5	18	673673	309680	766448	1.47013e+06	12540.5
30	C6	18	555359	268613	679541	1.3127e+06	5644.05
31	C7	18	559100	271156	686695	1.32263e+06	6431.64
32	C8	18	554584	259999	669048	1.27282e+06	4994.2
33	C9	18	481626	220153	565629	1089034	1280.72
34	C10	18	620935	260121	648682	1.24824e+06	6763.28
35	C11	18	876253	347206	829536	1.65844e+06	16113.3
36	C12	18	757799	308714	678718	1.57691e+06	8785.65
37	D1	18	477954	212279	528350	1.14038e+06	6097.17
38	D2	18	718567	294577	717772	1.46255e+06	11992.4
39	D3	18	679135	310793	773855	1.53541e+06	8753.89
40	D4	18	667629	306191	771788	1467598	8506.18
41	D5	18	647780	313055	808726	1.50707e+06	6561.29
42	D6	18	595301	280857	705823	1312205	6993.83
43	D7	18	544019	263330	669985	1252548	6380.68
44	D8	18	557700	262743	658096	1.24525e+06	5963.32
45	D9	18	644922	284130	719198	1.32846e+06	5086.73
46	D10	18	678570	290273	713216	1.39083e+06	5885.88
47	D11	18	544970	242324	566993	1.22058e+06	5510.23
48	D12	18	447687	194543	452191	1.0118e+06	5696.75
49	E1	18	582366	249845	566977	1.24702e+06	6874.69
50	E2	18	651000	280799	656770	1.34979e+06	5154.32
51	E3	18	662503	285675	676818	1325334	13827.1
52	E4	18	696655	311512	768227	1.44628e+06	3930.96
53	E5	18	701411	320052	797822	1458339	5084.09
54	E6	18	706331	318570	776365	1.40836e+06	1536.8
55	E7	18	749357	335028	820058	1.50397e+06	6573.88
56	E8	18	841684	381969	906381	1.70998e+06	5075.47
57	E9	18	751759	347042	795983	1.51248e+06	8378.37
58	E10	18	748322	318015	747859	1.4561e+06	5851.95
59	E11	18	659616	265850	611492	1248652	6480.01
60	E12	18	389711	175114	394231	892390	3282.53
61	F1	18	795126	322760	697510	1.5186e+06	50468.4
62	F2	18	820385	339083	765615	1.60259e+06	7284
63	F3	18	697613	301384	701951	1.42138e+06	7287.81
64	F4	18	653085	285814	673207	1.32053e+06	6107.44
65	F5	18	682393	304299	737624	1.37589e+06	5466.22
66	F6	18	725566	327983	770076	1.44012e+06	4175.71
67	F7	18	763401	341670	767935	1.45622e+06	17916
68	F8	18	720013	332894	785850	1.51436e+06	6040.78
69	F9	18	733736	316054	739392	1.44882e+06	-1545.02
70	F10	18	694835	292021	689790	1.35556e+06	7065.07
71	F11	18	928630	331789	752814	1.46735e+06	9901.36
72	F12	18	793285	289540	625758	1.32443e+06	8754
73	G1	18	934384	360232	815598	1.8571e+06	13924.3
74	G2	18	488724	217051	540475	1.19237e+06	16401.1
75	G3	18	539190	248002	606828	1.25911e+06	8958.97
76	G4	18	123448	15396	15497.8	12851.6	6201.33
77	G5	18	115805	15083.3	14330.7	12054	2747.88
78	G6	18	121076	16051.6	18421.7	18830	5981.96
79	G7	18	138680	22203	25069.1	19222.7	7435.07
80	G8	18	122828	15793.7	13811.8	14145.6	2362.94
81	G9	18	271299	36091.3	31053.5	26705.4	14726.7
82	G10	18	193879	21157.7	16955.6	16084.7	4121.21
83	G11	18	187266	22109.5	16726.9	17618.9	9427.49
84	G12	18	174114	18620.7	12860.3	14509.5	3529.58
85	H1	18	327244	43278	23524	30356.4	9828.14
86	H2	18	138851	17733.9	15090.2	17152.3	2970.44
87	H3	18	143581	18222.6	20040.7	15990.6	5960.28
88	H4	18	116147	15141.3	11500.5	11452.6	4015.86
89	H5	18	206988	25355.4	21112	18171.6	6536.32
90	H6	18	166293	19569.1	13968.5	12998.2	5744.53
91	H7	18	184894	23489	20003.4	16922.6	4481.1
92	H8	18	147941	17224.8	13022.3	11955.9	3251.4
93	H9	18	159127	19597.9	16374.5	14175.7	3347
94	H10	18	248019	29381.8	19437.8	21432.8	6075.37
95	H11	18	191468	21599.2	15888.1	15145.3	5583.42
96	H12	18	432567	71157	52642.5	68044.9	30817.5
1	A1	19	1.20529e+06	387270	664064	1.57286e+06	54696.5
2	A2	19	813523	302708	654886	1.44034e+06	6990.2
3	A3	19	926855	305713	625741	1.31088e+06	7268.98
4	A4	19	1.02796e+06	315882	643249	1309922	8766.55
5	A5	19	1.02711e+06	309786	616715	1.24512e+06	4649.19
6	A6	19	924752	295468	600187	1217017	14196.3
7	A7	19	809887	274327	581017	1.18176e+06	2188.43
8	A8	19	898208	292199	597878	1.17001e+06	10710.7
9	A9	19	878803	279065	559454	1.12266e+06	7097.12
10	A10	19	927252	284650	544854	1.11665e+06	12432.6
11	A11	19	753240	248498	494013	1.04639e+06	2770.02
12	A12	19	1.67285e+06	452936	784344	1.60746e+06	15459.1
13	B1	19	934913	314338	635858	1.48353e+06	17044.3
14	B2	19	903602	315783	670016	1.45787e+06	8198.92
15	B3	19	1.01376e+06	322174	658325	1.38089e+06	7226.87
16	B4	19	995659	318434	676463	1.36092e+06	5254.72
17	B5	19	1.01104e+06	309900	647836	1.2778e+06	8000.73
18	B6	19	863623	291564	623123	1.2303e+06	3100.93
19	B7	19	819825	290582	638367	1.25842e+06	9483.91
20	B8	19	816141	284635	618676	1.20127e+06	5802.6
21	B9	19	924297	301319	590035	1.1615e+06	6032.93
22	B10	19	843190	266454	547651	1.10736e+06	8058.36
23	B11	19	1.06777e+06	343352	737541	1.47992e+06	9254.35
24	B12	19	2.26982e+06	637756	1.1628e+06	2.43641e+06	16097.9
25	C1	19	864062	320310	715577	1.58636e+06	40276.2
26	C2	19	740556	320004	786778	1.68438e+06	30765.5
27	C3	19	690592	315535	778001	1.5873e+06	7884.7
28	C4	19	644318	306100	775403	1.52983e+06	7192.09
29	C5	19	672423	310438	769279	1.47228e+06	12118.4
30	C6	19	555019	268754	680662	1.31298e+06	6677.61
31	C7	19	562326	270909	691234	1.32599e+06	4058.53
32	C8	19	556879	260546	670394	1.27239e+06	5043.12
33	C9	19	482958	222572	568441	1.0908e+06	675.101
34	C10	19	621219	262879	649927	1.25053e+06	7635.17
35	C11	19	876786	347233	831846	1.6624e+06	16096.4
36	C12	19	758142	310092	677447	1.57991e+06	11298.2
37	D1	19	479634	211668	529953	1.14018e+06	6167.17
38	D2	19	718246	294053	720259	1.46343e+06	9818.01
39	D3	19	679845	311601	775113	1.53702e+06	7679.5
40	D4	19	671106	306583	769034	1.46986e+06	7843
41	D5	19	651309	311519	809736	1.51247e+06	5692.29
42	D6	19	593742	277837	705607	1.31023e+06	8619.39
43	D7	19	544299	263430	673546	1.2573e+06	5246.67
44	D8	19	560456	260711	659370	1.24175e+06	6700.91
45	D9	19	650255	285026	719901	1.33211e+06	7478.85
46	D10	19	681679	290148	713721	1.39e+06	7414
47	D11	19	546853	241645	569549	1.22357e+06	6190.79
48	D12	19	450308	192387	453113	1.01478e+06	4730.45
49	E1	19	583597	250411	568170	1.24996e+06	6662.72
50	E2	19	652066	280400	658797	1353134	4801.72
51	E3	19	662615	285306	674505	1.32645e+06	14818.4
52	E4	19	696737	309623	771918	1.4449e+06	6675.64
53	E5	19	702955	321627	799596	1459661	5669.99
54	E6	19	706619	316017	775633	1.40842e+06	3036.97
55	E7	19	752858	339327	817458	1509627	9276.98
56	E8	19	842477	382355	910571	1.71126e+06	3832.25
57	E9	19	752160	348546	799624	1.51445e+06	6709.61
58	E10	19	749988	319894	747030	1.4601e+06	6844.66
59	E11	19	667785	267341	612723	1.25381e+06	5616.75
60	E12	19	392161	175166	394496	895362	3474.12
61	F1	19	797411	322887	697567	1521300	48792
62	F2	19	823539	337528	765006	1.60753e+06	8425.91
63	F3	19	699721	300410	704343	1.4233e+06	6307.05
64	F4	19	654924	285910	672589	1.32258e+06	5054.94
65	F5	19	684520	303933	733818	1.37867e+06	6799.69
66	F6	19	727641	327725	770190	1.44242e+06	6212.8
67	F7	19	766989	339723	768532	1.45936e+06	17051.1
68	F8	19	723766	333347	787949	1.51506e+06	5133.85
69	F9	19	733424	316410	741269	1.45096e+06	-1492.22
70	F10	19	697251	292771	688762	1.3616e+06	7385.4
71	F11	19	932785	334055	753721	1.47151e+06	7553.69
72	F12	19	797693	290526	624338	1.32758e+06	10025.9
73	G1	19	933813	358724	817373	1.85909e+06	13605.8
74	G2	19	486362	215510	541454	1194878	16149.3
75	G3	19	540538	248915	607526	1.25961e+06	8382.98
76	G4	19	124688	15622.9	15598.5	13566.2	5812.91
77	G5	19	116091	15864.6	14650.1	12196.9	3471.84
78	G6	19	119849	17472.7	18858.9	18199.8	5897.18
79	G7	19	138633	20022.3	25086	19038.9	7779.82
80	G8	19	123771	14377	15507.3	12925.1	1853.24
81	G9	19	270364	37546.8	27613.3	27513.1	13968.1
82	G10	19	193829	22806.9	16864.9	16880.2	3946.78
83	G11	19	187984	20772.4	16836.7	17282	9706.26
84	G12	19	173034	18208.2	13995.6	14369.1	2732.46
85	H1	19	328101	40203.5	23200.6	30028.1	9737.71
86	H2	19	139952	15612.9	14383.3	17301.9	2843.12
87	H3	19	142207	17706.7	19869.1	15207.8	6594.58
88	H4	19	117829	14947.6	11534.7	10404.4	3213.29
89	H5	19	206553	26062.9	21026	17543.9	6532.01
90	H6	19	166324	20216.8	13907.5	14014.3	6335.54
91	H7	19	184517	22815.2	17672.6	17869.8	5339.79
92	H8	19	147229	16130.4	11653.3	11809.7	2413.52
93	H9	19	160703	19396.9	16703.6	14253.8	3833.02
94	H10	19	245439	28605.8	18571.2	20809	3950.92
95	H11	19	190360	22079.2	16198.1	15306.5	4299.64
96	H12	19	430967	71905.9	52125.4	69069.8	31315
1	A1	20	1.45154e+06	424172	662788	1.58009e+06	54721.9
2	A2	20	915489	317917	656215	1.44284e+06	6982.54
3	A3	20	1.14956e+06	331207	626450	1.31224e+06	7832.06
4	A4	20	1.31962e+06	350293	646457	1.31087e+06	8419.28
5	A5	20	1.36539e+06	344728	619604	1.24783e+06	5627.45
6	A6	20	1.07964e+06	313043	602364	1.21586e+06	12688.7
7	A7	20	1.06072e+06	302403	582623	1182704	3547.8
8	A8	20	1.10599e+06	313340	599452	1.16856e+06	10974.4
9	A9	20	1.14961e+06	308088	560815	1.12135e+06	5447.25
10	A10	20	1.20637e+06	317678	548862	1.11752e+06	13770.5
11	A11	20	964376	276913	495088	1.04667e+06	2633.26
12	A12	20	2.17614e+06	530974	786373	1.61717e+06	14991.9
13	B1	20	1.1048e+06	341290	637424	1.48989e+06	16837.3
14	B2	20	1.04022e+06	333088	672594	1.46243e+06	8822.71
15	B3	20	1.30479e+06	356512	659360	1.38413e+06	5871.38
16	B4	20	1.26697e+06	348927	679242	1.36231e+06	4504.23
17	B5	20	1.34268e+06	344710	650965	1.27797e+06	6650.28
18	B6	20	1.0971e+06	313811	625395	1.22998e+06	3303.78
19	B7	20	1.0398e+06	311158	640535	1.25891e+06	7412.92
20	B8	20	1.0222e+06	302805	622995	1.20257e+06	3607.24
21	B9	20	1.1529e+06	325859	585839	1.15426e+06	5739.62
22	B10	20	1.11648e+06	297096	547246	1.1069e+06	9788.83
23	B11	20	1322496	375160	740831	1.4857e+06	8696.56
24	B12	20	2.99309e+06	735983	1.16525e+06	2.44066e+06	13183.6
25	C1	20	865554	320602	715857	1.591e+06	41068.2
26	C2	20	741236	320787	790142	1.68777e+06	29130
27	C3	20	694025	316022	777018	1584037	8482.52
28	C4	20	644860	308088	775328	1.52956e+06	5514.86
29	C5	20	677379	313258	769808	1.47186e+06	16264.8
30	C6	20	555793	269161	682231	1.31341e+06	5242.22
31	C7	20	563891	271346	690294	1.32512e+06	5955.5
32	C8	20	555744	262184	667237	1.27168e+06	6141.01
33	C9	20	484381	222051	566298	1.09217e+06	80.4423
34	C10	20	625182	260031	649846	1.25223e+06	6352.88
35	C11	20	881233	347046	831534	1.66144e+06	16638.9
36	C12	20	760233	311757	678726	1.58237e+06	9738.66
37	D1	20	479040	211356	530390	1.14225e+06	6132.82
38	D2	20	718485	294523	721234	1.4655e+06	9444.05
39	D3	20	682612	314596	776219	1.5412e+06	6873.35
40	D4	20	670983	305967	770826	1.46908e+06	7812.36
41	D5	20	650199	310151	810887	1.5114e+06	4546.99
42	D6	20	592942	276371	709144	1310756	6521.55
43	D7	20	542716	264215	672688	1.25397e+06	4044.21
44	D8	20	561628	260160	660693	1.24759e+06	5627.3
45	D9	20	648367	283495	724335	1.33262e+06	6787.25
46	D10	20	682136	291571	719226	1.39249e+06	6616.29
47	D11	20	547272	243392	570146	1.22231e+06	4739.25
48	D12	20	449606	194029	454721	1.01435e+06	5092.25
49	E1	20	584014	251061	568388	1.25121e+06	6331.9
50	E2	20	653273	281680	661225	1.35389e+06	4937.54
51	E3	20	666093	284630	679103	1.3296e+06	13053.2
52	E4	20	700330	312506	774111	1.44988e+06	6668.57
53	E5	20	701899	321437	798352	1.46083e+06	5577.26
54	E6	20	711650	318767	779783	1.41162e+06	4011.9
55	E7	20	752623	337720	823387	1.50875e+06	9675.98
56	E8	20	845309	382551	914649	1712860	4453.44
57	E9	20	756039	346616	802634	1.51966e+06	7497.5
58	E10	20	750756	317077	750425	1.45994e+06	6588.99
59	E11	20	663177	265895	614220	1.25404e+06	5554.8
60	E12	20	392166	176009	395191	894758	3179.49
61	F1	20	799742	323975	699774	1.52377e+06	49382.3
62	F2	20	822560	337744	769044	1.60667e+06	9757.16
63	F3	20	698789	302234	706892	1.4248e+06	6453.56
64	F4	20	654847	287248	674346	1.32268e+06	5714.44
65	F5	20	684870	305033	736778	1.37875e+06	6216.41
66	F6	20	729668	327993	769965	1.44276e+06	4101.12
67	F7	20	768372	338940	771079	1.45963e+06	17609
68	F8	20	722412	333314	787646	1.5208e+06	4796.79
69	F9	20	735963	317690	743672	1.45579e+06	-1167.44
70	F10	20	697718	291441	692024	1.35993e+06	6569.91
71	F11	20	932147	331967	755045	1.47068e+06	7014.86
72	F12	20	798796	289186	626818	1.32448e+06	9532.71
73	G1	20	935502	361543	818902	1.86645e+06	13393.8
74	G2	20	489478	217130	542704	1196682	15871.8
75	G3	20	539440	249085	609783	1.26246e+06	7213.02
76	G4	20	125663	16209.7	16342.7	13682.6	7019.27
77	G5	20	114747	15580.2	15569	12161.4	3483.02
78	G6	20	120906	16648.2	17937.7	17863.6	6825.84
79	G7	20	138159	21405.7	25662.4	18796.7	8568.08
80	G8	20	122884	15594	16180.4	13299.7	3349.27
81	G9	20	269559	37948.1	30076.8	26926.3	13876.9
82	G10	20	194802	22955.2	17887.3	15906.7	4735.05
83	G11	20	187164	22357.8	17626.8	16901.7	7780.66
84	G12	20	175139	18518.4	13018	13834.5	3460.8
85	H1	20	327347	41423.2	24056.8	29972.5	9269.5
86	H2	20	137161	16181.1	13980.9	16917.2	2834.86
87	H3	20	141490	18789.7	18096.5	15193.2	6292.34
88	H4	20	116316	15195.2	11382.4	11479.4	3174.65
89	H5	20	206896	25729.3	20197.9	17554.9	5927.26
90	H6	20	165645	20297.7	12084.5	14305	5623.3
91	H7	20	184562	23204.9	18202.7	17792.6	4582.14
92	H8	20	145366	16378.7	11299.5	11748.1	3800.26
93	H9	20	161274	21096.9	16002.7	14299.3	3259.18
94	H10	20	245722	29429.8	20523.9	21017.4	4777.61
95	H11	20	191211	21568.9	14803	15223.4	4570.13
96	H12	20	434557	72648.6	52473.2	68580.1	29831.7
1	A1	21	1.89848e+06	491990	666404	1.58049e+06	54364.1
2	A2	21	1.1138e+06	343691	656665	1.4449e+06	6844.64
3	A3	21	1.55642e+06	381339	628425	1.31415e+06	7208.21
4	A4	21	1.83546e+06	407052	646706	1.31336e+06	9007.12
5	A5	21	1.93791e+06	407459	618276	1.24893e+06	5283.54
6	A6	21	1372905	343520	602710	1.21934e+06	14049.3
7	A7	21	1.50925e+06	347552	584272	1.18555e+06	1694.88
8	A8	21	1.48125e+06	354188	601673	1.16911e+06	10216.6
9	A9	21	1.62045e+06	362606	563829	1.12382e+06	6200.01
10	A10	21	1.6882e+06	378986	548631	1.11902e+06	13381.6
11	A11	21	1.34171e+06	328606	494100	1.04879e+06	3223.44
12	A12	21	3021474	656094	787366	1.61831e+06	12921.6
13	B1	21	1.42034e+06	385467	638497	1.49259e+06	16120.6
14	B2	21	1.29694e+06	365670	672805	1.46242e+06	8449.53
15	B3	21	1.82278e+06	416027	659723	1.38373e+06	6435.69
16	B4	21	1.75034e+06	400178	677698	1.36347e+06	4970.8
17	B5	21	1.91938e+06	401004	650523	1.28052e+06	8880.63
18	B6	21	1.51461e+06	355376	627665	1.231e+06	4580.37
19	B7	21	1.44085e+06	351526	639503	1.26093e+06	8001.56
20	B8	21	1.39004e+06	340084	622632	1.20316e+06	4595.12
21	B9	21	1.5522e+06	370971	591006	1.15948e+06	4774.77
22	B10	21	1.58513e+06	351252	548663	1.10768e+06	7985.03
23	B11	21	1791066	430090	741605	1.48902e+06	8335.37
24	B12	21	4.22099e+06	904723	1.16671e+06	2.444e+06	13445.2
25	C1	21	869094	321929	715876	1.59128e+06	40774.9
26	C2	21	742710	322261	790598	1.69108e+06	30706.4
27	C3	21	693425	315705	777552	1.58679e+06	6419.53
28	C4	21	645618	306571	778881	1.53089e+06	7373.83
29	C5	21	676136	311884	769110	1.47532e+06	10220.8
30	C6	21	557472	268329	679289	1.31546e+06	4679.49
31	C7	21	563892	273151	690969	1.32796e+06	5122.95
32	C8	21	559179	259602	670450	1.27491e+06	5312.56
33	C9	21	486163	220804	567692	1.09405e+06	1278.66
34	C10	21	624677	263773	650926	1.25307e+06	6703.64
35	C11	21	882081	347734	833180	1.66173e+06	17520
36	C12	21	760168	310197	678705	1.58275e+06	9522.55
[truncated: 18,876 more rows]

## Sheet: Amplification Data
Block Type	96-Well Block (0.2mL)
Calibration Background is expired	No
Calibration Background performed on	11-24-2020
Calibration Normalization FAM-ROX is expired	No
Calibration Normalization FAM-ROX performed on	11-24-2020
Calibration Normalization VIC-ROX is expired	No
Calibration Normalization VIC-ROX performed on	11-24-2020
Calibration Pure Dye CY3 is expired	Yes
Calibration Pure Dye CY3 performed on	03-26-2020
Calibration Pure Dye CY5 is expired	Yes
Calibration Pure Dye CY5 performed on	03-26-2020
Calibration Pure Dye FAM is expired	No
Calibration Pure Dye FAM performed on	11-24-2020
Calibration Pure Dye NED is expired	No
Calibration Pure Dye NED performed on	09-15-2020
Calibration Pure Dye ROX is expired	No
Calibration Pure Dye ROX performed on	11-24-2020
Calibration Pure Dye SYBR is expired	No
Calibration Pure Dye SYBR performed on	11-24-2020
Calibration Pure Dye TAMRA is expired	No
Calibration Pure Dye TAMRA performed on	11-24-2020
Calibration Pure Dye VIC is expired	No
Calibration Pure Dye VIC performed on	11-24-2020
Calibration ROI is expired	No
Calibration ROI performed on	11-24-2020
Calibration Uniformity is expired	No
Calibration Uniformity performed on	11-24-2020
Chemistry	SYBR_GREEN
Date Created	2021-06-04 14:46:38 PM EDT
Experiment Barcode
Experiment Comment
Experiment File Name	P:\ABI-2\Sapieha\Roberto\CNV B6\Choroid\2021-06-04 adipoqcre and adipoqcreprdm16 choro 7 days sham and laser il6 and il1b n1-3.eds
Experiment Name	2021-06-04 adipoqcre and adipoqcreprdm16 choro 7 days sham and laser il6 and il1b n1-3
Experiment Run End Time	2021-06-04 17:35:16 PM EDT
Experiment Type	Comparative Cт (ΔΔCт)
Instrument Name	278870006
Instrument Serial Number	278870006
Instrument Type	QuantStudio(TM) 7 Flex System
Passive Reference	ROX
Quantification Cycle Method	Ct
Signal Smoothing On	true
Stage/ Cycle where Analysis is performed	Stage 2, Step 2
User Name
Well	Cycle	Target Name	Rn	Delta Rn
1	1	Bact	0.560458	0.000276263
1	2	Bact	0.560558	-0.000150838
1	3	Bact	0.560759	-0.000477683
1	4	Bact	0.562088	0.000324324
1	5	Bact	0.563567	0.00127516
1	6	Bact	0.564096	0.00127668
1	7	Bact	0.56377	0.000423466
1	8	Bact	0.563682	-0.000192223
1	9	Bact	0.563358	-0.00104401
1	10	Bact	0.563662	-0.00126732
1	11	Bact	0.563118	-0.0023397
1	12	Bact	0.56361	-0.00237508
1	13	Bact	0.567081	0.000569001
1	14	Bact	0.570867	0.00382737
1	15	Bact	0.574491	0.00692321
1	16	Bact	0.586145	0.01805
1	17	Bact	0.609188	0.0405654
1	18	Bact	0.654614	0.0854639
1	19	Bact	0.741162	0.171484
1	20	Bact	0.899551	0.329345
1	21	Bact	1.18302	0.612283
1	22	Bact	1.64036	1.06909
1	23	Bact	2.27113	1.69934
1	24	Bact	2.93118	2.35887
1	25	Bact	3.43374	2.86089
1	26	Bact	3.78479	3.21142
1	27	Bact	4.04234	3.46844
1	28	Bact	4.22168	3.64725
1	29	Bact	4.35015	3.77519
1	30	Bact	4.44833	3.87285
1	31	Bact	4.53609	3.96008
1	32	Bact	4.59984	4.02331
1	33	Bact	4.64903	4.07197
1	34	Bact	4.69612	4.11853
1	35	Bact	4.71953	4.14141
1	36	Bact	4.73178	4.15313
1	37	Bact	4.75872	4.17955
1	38	Bact	4.78772	4.20802
1	39	Bact	4.79308	4.21285
1	40	Bact	4.80247	4.22172
2	1	Bact	0.457454	0.00333974
2	2	Bact	0.457096	0.0025406
2	3	Bact	0.455816	0.000819858
2	4	Bact	0.455638	0.000200785
2	5	Bact	0.455897	1.76001e-05
2	6	Bact	0.456404	8.41588e-05
2	7	Bact	0.457075	0.000313349
2	8	Bact	0.457847	0.000644642
2	9	Bact	0.457011	-0.000632765
2	10	Bact	0.457552	-0.000532947
2	11	Bact	0.457112	-0.00141449
2	12	Bact	0.456722	-0.00224546
2	13	Bact	0.4585	-0.000908933
2	14	Bact	0.460524	0.000673879
2	15	Bact	0.463272	0.00298032
2	16	Bact	0.46903	0.00829695
2	17	Bact	0.479037	0.0178628
2	18	Bact	0.499055	0.0374395
2	19	Bact	0.537077	0.0750205
2	20	Bact	0.609985	0.147487
2	21	Bact	0.749478	0.286539
2	22	Bact	1.00278	0.539395
2	23	Bact	1.42892	0.965101
2	24	Bact	2.04873	1.58447
2	25	Bact	2.77133	2.30663
2	26	Bact	3.38433	2.91918
2	27	Bact	3.80864	3.34305
2	28	Bact	4.115	3.64898
2	29	Bact	4.33372	3.86725
2	30	Bact	4.489	4.02209
2	31	Bact	4.61319	4.14584
2	32	Bact	4.71505	4.24726
2	33	Bact	4.79297	4.32473
2	34	Bact	4.85428	4.3856
2	35	Bact	4.89617	4.42705
2	36	Bact	4.92781	4.45826
2	37	Bact	4.95677	4.48677
2	38	Bact	4.98769	4.51725
2	39	Bact	5.00657	4.53569
2	40	Bact	5.01667	4.54534
3	1	Bact	0.482939	0.00406326
3	2	Bact	0.483163	0.00338957
3	3	Bact	0.48137	0.000699041
3	4	Bact	0.481739	0.000170429
3	5	Bact	0.483198	0.000732732
3	6	Bact	0.4842	0.000836705
3	7	Bact	0.484402	0.000141588
3	8	Bact	0.48482	-0.000337999
3	9	Bact	0.484366	-0.00168924
3	10	Bact	0.485105	-0.0018478
3	11	Bact	0.486302	-0.00154844
3	12	Bact	0.488024	-0.000724238
3	13	Bact	0.489932	0.000286142
3	14	Bact	0.493824	0.00328109
3	15	Bact	0.499585	0.00814482
3	16	Bact	0.513083	0.0207447
3	17	Bact	0.537599	0.0443634
3	18	Bact	0.586432	0.0922996
3	19	Bact	0.679235	0.184205
3	20	Bact	0.85167	0.355742
3	21	Bact	1.15887	0.662041
3	22	Bact	1.65507	1.15735
3	23	Bact	2.34111	1.84249
3	24	Bact	3.06494	2.56542
3	25	Bact	3.61848	3.11806
3	26	Bact	4.00215	3.50084
3	27	Bact	4.27815	3.77594
3	28	Bact	4.48225	3.97914
3	29	Bact	4.63661	4.13261
3	30	Bact	4.73902	4.23412
3	31	Bact	4.82214	4.31634
3	32	Bact	4.88899	4.38229
3	33	Bact	4.94761	4.44002
3	34	Bact	5.00229	4.49379
3	35	Bact	5.03454	4.52515
3	36	Bact	5.05738	4.5471
3	37	Bact	5.07605	4.56486
3	38	Bact	5.1047	4.59262
3	39	Bact	5.11943	4.60645
3	40	Bact	5.12244	4.60856
4	1	Bact	0.485696	0.00504291
4	2	Bact	0.486209	0.00355926
4	3	Bact	0.48547	0.00082402
4	4	Bact	0.486658	1.57433e-05
4	5	Bact	0.488933	0.000294119
4	6	Bact	0.491162	0.000527224
4	7	Bact	0.492437	-0.000194239
4	8	Bact	0.494847	0.000219349
4	9	Bact	0.49536	-0.00126434
4	10	Bact	0.497178	-0.00144265
4	11	Bact	0.500045	-0.000571749
4	12	Bact	0.501362	-0.00125179
4	13	Bact	0.504878	0.000268183
4	14	Bact	0.509182	0.00257613
4	15	Bact	0.517515	0.00891227
4	16	Bact	0.536356	0.0257568
4	17	Bact	0.570301	0.0577055
4	18	Bact	0.633957	0.119365
4	19	Bact	0.755647	0.239059
4	20	Bact	0.979337	0.460752
4	21	Bact	1.36224	0.841659
4	22	Bact	1.94202	1.41944
4	23	Bact	2.6721	2.14753
4	24	Bact	3.34802	2.82144
4	25	Bact	3.82454	3.29597
4	26	Bact	4.15618	3.62562
4	27	Bact	4.3982	3.86564
4	28	Bact	4.57654	4.04199
4	29	Bact	4.70811	4.17155
4	30	Bact	4.79828	4.25973
4	31	Bact	4.87497	4.33443
4	32	Bact	4.93876	4.39622
4	33	Bact	4.99204	4.4475
4	34	Bact	5.03794	4.4914
4	35	Bact	5.0672	4.51867
4	36	Bact	5.0893	4.53877
4	37	Bact	5.11035	4.55783
4	38	Bact	5.1253	4.57078
4	39	Bact	5.12257	4.56605
4	40	Bact	5.12991	4.5714
5	1	Bact	0.479102	0.00532649
5	2	Bact	0.478138	0.00319364
5	3	Bact	0.476592	0.000478723
5	4	Bact	0.476923	-0.000359184
5	5	Bact	0.47854	8.93869e-05
5	6	Bact	0.480014	0.00039437
5	7	Bact	0.481381	0.000593018
5	8	Bact	0.482478	0.000520674
5	9	Bact	0.481748	-0.00137799
5	10	Bact	0.482926	-0.00136933
5	11	Bact	0.484691	-0.000772879
5	12	Bact	0.486606	-2.60467e-05
5	13	Bact	0.489631	0.00182925
5	14	Bact	0.495602	0.00663206
5	15	Bact	0.506181	0.0160415
5	16	Bact	0.527786	0.0364783
5	17	Bact	0.567591	0.0751143
5	18	Bact	0.646764	0.153118
5	19	Bact	0.796292	0.301478
5	20	Bact	1.06482	0.568837
5	21	Bact	1.50785	1.01069
5	22	Bact	2.13868	1.64036
5	23	Bact	2.85713	2.35764
5	24	Bact	3.44116	2.9405
5	25	Bact	3.84152	3.3397
5	26	Bact	4.12852	3.62552
5	27	Bact	4.33688	3.83272
5	28	Bact	4.48379	3.97845
5	29	Bact	4.60162	4.09512
5	30	Bact	4.69173	4.18405
5	31	Bact	4.76394	4.2551
5	32	Bact	4.8215	4.31149
5	33	Bact	4.86413	4.35295
5	34	Bact	4.90354	4.39119
5	35	Bact	4.93526	4.42174
5	36	Bact	4.95346	4.43877
5	37	Bact	4.97229	4.45644
5	38	Bact	4.99211	4.47509
5	39	Bact	5.00248	4.48429
5	40	Bact	5.00251	4.48315
6	1	Bact	0.569599	0.00379264
6	2	Bact	0.570169	0.00293048
6	3	Bact	0.569557	0.000886534
6	4	Bact	0.571545	0.00144254
6	5	Bact	0.571751	0.000215483
6	6	Bact	0.571972	-0.000995664
6	7	Bact	0.573508	-0.000891933
6	8	Bact	0.574973	-0.000858714
6	9	Bact	0.576793	-0.000470788
6	10	Bact	0.577967	-0.000729929
6	11	Bact	0.580192	6.30699e-05
6	12	Bact	0.580736	-0.00082508
6	13	Bact	0.582972	-2.09343e-05
6	14	Bact	0.586611	0.00218541
6	15	Bact	0.589639	0.00378122
6	16	Bact	0.599901	0.0126113
6	17	Bact	0.619626	0.0309031
6	18	Bact	0.655754	0.0655993
6	19	Bact	0.724407	0.13282
6	20	Bact	0.854882	0.261863
6	21	Bact	1.09205	0.497602
6	22	Bact	1.48967	0.893783
6	23	Bact	2.08704	1.48973
6	24	Bact	2.80167	2.20292
6	25	Bact	3.42364	2.82346
6	26	Bact	3.86517	3.26355
6	27	Bact	4.18236	3.57931
6	28	Bact	4.41096	3.80649
6	29	Bact	4.57765	3.97174
6	30	Bact	4.68842	4.08108
6	31	Bact	4.7805	4.17173
6	32	Bact	4.85045	4.24025
6	33	Bact	4.9071	4.29547
6	34	Bact	4.96601	4.35294
6	35	Bact	5.01389	4.39939
6	36	Bact	5.04413	4.42819
6	37	Bact	5.06516	4.44779
6	38	Bact	5.08334	4.46454
6	39	Bact	5.09044	4.47021
6	40	Bact	5.09215	4.47049
7	1	Bact	0.410061	0.00356022
7	2	Bact	0.410539	0.00263863
7	3	Bact	0.409886	0.000585427
7	4	Bact	0.411789	0.00108822
7	5	Bact	0.413627	0.0015255
7	6	Bact	0.413341	-0.000160482
7	7	Bact	0.414408	-0.000493796
7	8	Bact	0.415821	-0.000481047
7	9	Bact	0.416425	-0.00127692
7	10	Bact	0.416509	-0.00259297
7	11	Bact	0.41913	-0.00137215
7	12	Bact	0.420334	-0.00156915
7	13	Bact	0.42389	0.000586595
7	14	Bact	0.428864	0.00416078
7	15	Bact	0.43549	0.00938664
7	16	Bact	0.452476	0.0249727
7	17	Bact	0.483443	0.0545395
7	18	Bact	0.544259	0.113955
7	19	Bact	0.659485	0.227781
7	20	Bact	0.872674	0.439569
7	21	Bact	1.24139	0.806883
7	22	Bact	1.80632	1.37042
7	23	Bact	2.52474	2.08744
7	24	Bact	3.20489	2.76618
7	25	Bact	3.68036	3.24025
7	26	Bact	4.02029	3.57879
7	27	Bact	4.26682	3.82391
7	28	Bact	4.44463	4.00033
7	29	Bact	4.57677	4.13107
7	30	Bact	4.66786	4.22075
7	31	Bact	4.73509	4.28659
7	32	Bact	4.7902	4.3403
7	33	Bact	4.84363	4.39232
7	34	Bact	4.89566	4.44295
7	35	Bact	4.93402	4.47991
7	36	Bact	4.95206	4.49655
7	37	Bact	4.96361	4.5067
7	38	Bact	4.98056	4.52225
7	39	Bact	4.98286	4.52315
7	40	Bact	4.98951	4.52841
8	1	Bact	0.530697	0.00296727
8	2	Bact	0.531163	0.00226669
8	3	Bact	0.531707	0.00164271
8	4	Bact	0.53222	0.000989342
8	5	Bact	0.532315	-8.25697e-05
8	6	Bact	0.532632	-0.00093311
8	7	Bact	0.533912	-0.000820082
8	8	Bact	0.535523	-0.000376129
8	9	Bact	0.536713	-0.000353283
8	10	Bact	0.536954	-0.00127946
8	11	Bact	0.538694	-0.000705988
8	12	Bact	0.539209	-0.00135834
8	13	Bact	0.541695	-3.89762e-05
8	14	Bact	0.546217	0.00331589
8	15	Bact	0.552833	0.0087652
8	16	Bact	0.566519	0.0212833
8	17	Bact	0.593328	0.0469256
8	18	Bact	0.64201	0.0944403
8	19	Bact	0.735207	0.18647
8	20	Bact	0.914271	0.364368
8	21	Bact	1.23111	0.680042
8	22	Bact	1.73783	1.18559
8	23	Bact	2.43019	1.87678
8	24	Bact	3.16285	2.60828
8	25	Bact	3.71229	3.15655
8	26	Bact	4.09207	3.53516
8	27	Bact	4.37334	3.81527
8	28	Bact	4.58132	4.02208
8	29	Bact	4.72884	4.16843
8	30	Bact	4.82994	4.26837
8	31	Bact	4.91069	4.34795
8	32	Bact	4.97492	4.41102
8	33	Bact	5.02778	4.46271
8	34	Bact	5.07364	4.5074
8	35	Bact	5.1181	4.55069
8	36	Bact	5.14534	4.57676
8	37	Bact	5.16729	4.59755
8	38	Bact	5.18299	4.61208
8	39	Bact	5.18806	4.61598
8	40	Bact	5.18784	4.6146
9	1	Bact	0.470749	0.00451643
9	2	Bact	0.469959	0.00227559
9	3	Bact	0.470461	0.00132615
9	4	Bact	0.471511	0.000925643
9	5	Bact	0.472022	-1.51244e-05
9	6	Bact	0.472764	-0.000723851
9	7	Bact	0.473558	-0.00138069
9	8	Bact	0.476146	-0.00024394
9	9	Bact	0.475905	-0.00193653
9	10	Bact	0.478598	-0.000694517
9	11	Bact	0.482021	0.00127786
9	12	Bact	0.482568	0.000373424
9	13	Bact	0.484737	0.00109157
9	14	Bact	0.490228	0.00513167
9	15	Bact	0.499447	0.0128996
9	16	Bact	0.519628	0.0316293
9	17	Bact	0.556463	0.0670132
9	18	Bact	0.625003	0.134102
9	19	Bact	0.756003	0.263651
9	20	Bact	0.997876	0.504073
9	21	Bact	1.40639	0.911138
9	22	Bact	2.01604	1.51934
9	23	Bact	2.74981	2.25165
9	24	Bact	3.40313	2.90352
9	25	Bact	3.85068	3.34962
9	26	Bact	4.17329	3.67078
9	27	Bact	4.40765	3.90369
9	28	Bact	4.58613	4.08072
9	29	Bact	4.71815	4.21128
9	30	Bact	4.8061	4.29779
9	31	Bact	4.8745	4.36474
9	32	Bact	4.93045	4.41923
9	33	Bact	4.97998	4.46731
9	34	Bact	5.02926	4.51515
9	35	Bact	5.07266	4.55709
9	36	Bact	5.09198	4.57496
9	37	Bact	5.1153	4.59683
9	38	Bact	5.13207	4.61215
9	39	Bact	5.13286	4.61149
9	40	Bact	5.13043	4.6076
10	1	Bact	0.504923	0.00123989
10	2	Bact	0.504069	-0.000800035
10	3	Bact	0.503026	-0.00302813
10	4	Bact	0.506029	-0.00121086
10	5	Bact	0.510767	0.00234144
10	6	Bact	0.512326	0.00271449
10	7	Bact	0.512714	0.00191642
10	8	Bact	0.512833	0.000850022
10	9	Bact	0.511814	-0.00135489
10	10	Bact	0.51256	-0.00179491
10	11	Bact	0.515417	-0.00012349
10	12	Bact	0.515475	-0.00125123
10	13	Bact	0.518853	0.000941136
10	14	Bact	0.525722	0.00662401
10	15	Bact	0.534654	0.0143708
10	16	Bact	0.554869	0.0333995
10	17	Bact	0.593919	0.0712645
10	18	Bact	0.665726	0.141885
10	19	Bact	0.803284	0.278258
10	20	Bact	1.05325	0.527037
10	21	Bact	1.47366	0.946259
10	22	Bact	2.09286	1.56427
10	23	Bact	2.82375	2.29398
10	24	Bact	3.44917	2.91821
10	25	Bact	3.87291	3.34077
10	26	Bact	4.17762	3.6443
10	27	Bact	4.39765	3.86314
10	28	Bact	4.56511	4.02942
10	29	Bact	4.68856	4.15168
10	30	Bact	4.77422	4.23615
10	31	Bact	4.84513	4.30588
10	32	Bact	4.89953	4.35909
10	33	Bact	4.94783	4.4062
10	34	Bact	4.99619	4.45337
10	35	Bact	5.03718	4.49318
10	36	Bact	5.0576	4.51241
10	37	Bact	5.07537	4.529
10	38	Bact	5.09085	4.54329
10	39	Bact	5.09917	4.55043
10	40	Bact	5.08843	4.5385
11	1	Bact	0.468863	0.0097436
11	2	Bact	0.466304	0.00627599
11	3	Bact	0.462621	0.001684
11	4	Bact	0.463047	0.00120175
11	5	Bact	0.464064	0.00131045
11	6	Bact	0.463271	-0.000391317
11	7	Bact	0.464126	-0.00044507
11	8	Bact	0.464033	-0.00144734
11	9	Bact	0.463382	-0.00300611
11	10	Bact	0.463718	-0.00357875
11	11	Bact	0.467755	-0.0004512
11	12	Bact	0.470424	0.00130926
11	13	Bact	0.470698	0.000675288
11	14	Bact	0.474071	0.00313906
11	15	Bact	0.482623	0.010783
11	16	Bact	0.499109	0.0263597
11	17	Bact	0.527885	0.0542269
11	18	Bact	0.585382	0.110816
11	19	Bact	0.697025	0.221549
11	20	Bact	0.901857	0.425473
11	21	Bact	1.25718	0.779883
11	22	Bact	1.80775	1.32955
11	23	Bact	2.51268	2.03357
11	24	Bact	3.18267	2.70265
11	25	Bact	3.65334	3.17241
11	26	Bact	3.98105	3.49922
11	27	Bact	4.2219	3.73916
11	28	Bact	4.40417	3.92052
11	29	Bact	4.53202	4.04746
11	30	Bact	4.62078	4.13531
11	31	Bact	4.69431	4.20793
11	32	Bact	4.75147	4.26418
11	33	Bact	4.80007	4.31187
11	34	Bact	4.84602	4.35692
11	35	Bact	4.88466	4.39465
11	36	Bact	4.90542	4.4145
11	37	Bact	4.93038	4.43855
11	38	Bact	4.9511	4.45836
11	39	Bact	4.95353	4.45989
11	40	Bact	4.94849	4.45393
12	1	Bact	0.622849	0.00311617
12	2	Bact	0.621667	-0.000334912
12	3	Bact	0.620855	-0.00341638
12	4	Bact	0.626477	-6.39514e-05
12	5	Bact	0.630616	0.00180576
12	6	Bact	0.63303	0.00195027
12	7	Bact	0.634985	0.00163636
12	8	Bact	0.636612	0.000993967
12	9	Bact	0.637332	-0.000555725
12	10	Bact	0.640062	-9.48332e-05
12	11	Bact	0.640578	-0.00184825
12	12	Bact	0.642753	-0.00194258
12	13	Bact	0.6485	0.00153538
12	14	Bact	0.655379	0.00614529
12	15	Bact	0.667863	0.0163602
12	16	Bact	0.692069	0.0382966
12	17	Bact	0.742624	0.0865826
12	18	Bact	0.838648	0.180337
12	19	Bact	1.01564	0.355059
12	20	Bact	1.32451	0.661661
12	21	Bact	1.83021	1.16509
12	22	Bact	2.53287	1.86548
12	23	Bact	3.28673	2.61707
12	24	Bact	3.86421	3.19228
12	25	Bact	4.26	3.58581
12	26	Bact	4.53864	3.86217
12	27	Bact	4.74488	4.06614
12	28	Bact	4.89584	4.21484
12	29	Bact	5.00286	4.31959
12	30	Bact	5.08856	4.40301
12	31	Bact	5.16203	4.47422
12	32	Bact	5.21548	4.5254
12	33	Bact	5.26806	4.57571
12	34	Bact	5.3157	4.62108
12	35	Bact	5.33491	4.63802
12	36	Bact	5.35487	4.65571
12	37	Bact	5.37859	4.67716
12	38	Bact	5.40407	4.70037
12	39	Bact	5.40463	4.69866
12	40	Bact	5.40535	4.69712
13	1	Bact	0.483126	0.00483911
13	2	Bact	0.482651	0.0041047
13	3	Bact	0.480004	0.00119821
13	4	Bact	0.479549	0.00048431
13	5	Bact	0.479484	0.000160728
13	6	Bact	0.480009	0.000425682
13	7	Bact	0.47923	-0.000612113
13	8	Bact	0.479787	-0.000314733
13	9	Bact	0.479787	-0.000573406
13	10	Bact	0.479511	-0.00110888
13	11	Bact	0.478779	-0.00209971
13	12	Bact	0.479113	-0.00202513
13	13	Bact	0.482347	0.000949689
13	14	Bact	0.485172	0.00351535
13	15	Bact	0.487627	0.00571114
13	16	Bact	0.495906	0.0137304
13	17	Bact	0.512531	0.0300964
13	18	Bact	0.54434	0.0616466
13	19	Bact	0.606619	0.123666
13	20	Bact	0.7227	0.239488
13	21	Bact	0.936308	0.452836
13	22	Bact	1.30453	0.820804
13	23	Bact	1.87263	1.38864
13	24	Bact	2.58464	2.1004
13	25	Bact	3.23998	2.75547
13	26	Bact	3.69567	3.2109
13	27	Bact	4.02411	3.53908
13	28	Bact	4.25797	3.77269
13	29	Bact	4.42603	3.94049
13	30	Bact	4.55507	4.06927
13	31	Bact	4.65463	4.16856
13	32	Bact	4.72484	4.23851
13	33	Bact	4.78272	4.29614
13	34	Bact	4.83803	4.35118
13	35	Bact	4.86714	4.38004
13	36	Bact	4.89066	4.4033
13	37	Bact	4.91294	4.42532
13	38	Bact	4.94808	4.4602
13	39	Bact	4.96178	4.47364
13	40	Bact	4.96781	4.47941
14	1	Bact	0.497457	0.00561596
14	2	Bact	0.496457	0.00487092
14	3	Bact	0.492424	0.00109354
14	4	Bact	0.491298	0.000223148
14	5	Bact	0.491663	0.000843017
14	6	Bact	0.490938	0.000372748
14	7	Bact	0.489993	-0.000316152
14	8	Bact	0.489368	-0.000686822
14	9	Bact	0.488301	-0.00149764
14	10	Bact	0.488044	-0.00149972
14	11	Bact	0.487697	-0.00159186
14	12	Bact	0.488295	-0.000738873
14	13	Bact	0.490023	0.00124481
14	14	Bact	0.491077	0.0025538
14	15	Bact	0.494319	0.0060518
14	16	Bact	0.501693	0.0136801
14	17	Bact	0.513504	0.0257471
14	18	Bact	0.539487	0.0519852
14	19	Bact	0.590916	0.103669
14	20	Bact	0.686156	0.199164
14	21	Bact	0.864926	0.37819
14	22	Bact	1.1818	0.695317
14	23	Bact	1.68914	1.20292
14	24	Bact	2.36937	1.8834
14	25	Bact	3.06732	2.58161
14	26	Bact	3.59044	3.10498
14	27	Bact	3.94968	3.46448
14	28	Bact	4.20905	3.7241
14	29	Bact	4.3968	3.91211
14	30	Bact	4.53151	4.04707
14	31	Bact	4.64055	4.15637
14	32	Bact	4.72043	4.2365
14	33	Bact	4.78968	4.306
14	34	Bact	4.8456	4.36219
14	35	Bact	4.88057	4.39741
14	36	Bact	4.91264	4.42973
14	37	Bact	4.94114	4.45849
14	38	Bact	4.97137	4.48897
14	39	Bact	4.97675	4.4946
14	40	Bact	4.98302	4.50113
15	1	Bact	0.459784	0.00350207
15	2	Bact	0.459915	0.00254512
15	3	Bact	0.460114	0.00165644
15	4	Bact	0.460285	0.000739293
15	5	Bact	0.460684	5.01678e-05
15	6	Bact	0.461483	-0.000238772
15	7	Bact	0.462001	-0.000809194
15	8	Bact	0.463565	-0.00033278
15	9	Bact	0.464161	-0.000824703
15	10	Bact	0.464478	-0.00159611
15	11	Bact	0.465895	-0.00126683
15	12	Bact	0.467002	-0.00124744
15	13	Bact	0.469647	0.000309312
15	14	Bact	0.473986	0.00356062
15	15	Bact	0.481399	0.00988565
15	16	Bact	0.497414	0.0248124
15	17	Bact	0.528966	0.0552772
15	18	Bact	0.590649	0.115872
15	19	Bact	0.707002	0.231137
15	20	Bact	0.919091	0.442138
15	21	Bact	1.28666	0.808614
15	22	Bact	1.84613	1.367
15	23	Bact	2.55296	2.07274
15	24	Bact	3.21038	2.72907
15	25	Bact	3.67686	3.19447
15	26	Bact	4.0046	3.52112
15	27	Bact	4.24031	3.75574
15	28	Bact	4.41293	3.92728
15	29	Bact	4.54656	4.05982
15	30	Bact	4.64211	4.15428
15	31	Bact	4.71827	4.22935
15	32	Bact	4.78117	4.29116
15	33	Bact	4.83531	4.34421
15	34	Bact	4.88242	4.39024
15	35	Bact	4.91134	4.41807
15	36	Bact	4.93236	4.438
15	37	Bact	4.95012	4.45467
15	38	Bact	4.9782	4.48167
15	39	Bact	4.97949	4.48187
15	40	Bact	4.98121	4.4825
16	1	Bact	0.471648	0.00416694
16	2	Bact	0.471819	0.00328424
16	3	Bact	0.471565	0.00197629
16	4	Bact	0.471474	0.000831446
16	5	Bact	0.472094	0.000396495
16	6	Bact	0.472347	-0.000404102
16	7	Bact	0.472883	-0.000922381
16	8	Bact	0.473836	-0.00102334
16	9	Bact	0.474165	-0.00174851
16	10	Bact	0.475354	-0.00161331
16	11	Bact	0.47735	-0.000671811
16	12	Bact	0.478545	-0.00053131
16	13	Bact	0.480611	0.000481237
16	14	Bact	0.484414	0.00322929
16	15	Bact	0.491489	0.00925063
16	16	Bact	0.506994	0.0237014
16	17	Bact	0.535799	0.0514523
16	18	Bact	0.593252	0.107851
16	19	Bact	0.701582	0.215127
16	20	Bact	0.90163	0.414121
16	21	Bact	1.24965	0.761084
16	22	Bact	1.79033	1.30071
16	23	Bact	2.49356	2.00289
16	24	Bact	3.17593	2.6842
16	25	Bact	3.66327	3.17049
16	26	Bact	4.00869	3.51486
16	27	Bact	4.25775	3.76286
16	28	Bact	4.44077	3.94483
16	29	Bact	4.576	4.079
16	30	Bact	4.66992	4.17187
16	31	Bact	4.74402	4.24491
16	32	Bact	4.80389	4.30373
16	33	Bact	4.85612	4.35491
16	34	Bact	4.90744	4.40517
16	35	Bact	4.94222	4.4389
16	36	Bact	4.96127	4.45689
16	37	Bact	4.98029	4.47487
16	38	Bact	4.99879	4.49231
16	39	Bact	5.00702	4.49948
16	40	Bact	5.00922	4.50063
17	1	Bact	0.456624	0.00666933
17	2	Bact	0.455734	0.00470718
17	3	Bact	0.452946	0.000846842
17	4	Bact	0.453983	0.000811837
17	5	Bact	0.454315	7.2693e-05
17	6	Bact	0.455093	-0.000221711
17	7	Bact	0.455632	-0.000754862
17	8	Bact	0.456692	-0.000766949
17	9	Bact	0.457782	-0.000748221
17	10	Bact	0.458306	-0.00129645
17	11	Bact	0.460665	-9.03796e-06
17	12	Bact	0.462206	0.000459706
17	13	Bact	0.464424	0.00160615
17	14	Bact	0.470637	0.00674644
17	15	Bact	0.479941	0.014979
17	16	Bact	0.501458	0.0354244
17	17	Bact	0.539656	0.0725496
17	18	Bact	0.615745	0.147567
17	19	Bact	0.759515	0.290265
17	20	Bact	1.01872	0.548398
17	21	Bact	1.45157	0.980173
17	22	Bact	2.0756	1.60314
17	23	Bact	2.80211	2.32857
17	24	Bact	3.4139	2.93929
17	25	Bact	3.83399	3.35831
17	26	Bact	4.13176	3.655
17	27	Bact	4.34373	3.86591
17	28	Bact	4.50945	4.03055
17	29	Bact	4.62539	4.14542
17	30	Bact	4.70335	4.22231
17	31	Bact	4.77407	4.29196
17	32	Bact	4.82784	4.34466
17	33	Bact	4.86302	4.37877
17	34	Bact	4.90822	4.42289
17	35	Bact	4.93991	4.45351
17	36	Bact	4.96496	4.47749
17	37	Bact	4.98181	4.49326
17	38	Bact	5.00414	4.51452
17	39	Bact	4.99983	4.50914
17	40	Bact	4.99865	4.50689
18	1	Bact	0.443404	0.0046528
18	2	Bact	0.441817	0.0020655
18	3	Bact	0.442246	0.00149551
18	4	Bact	0.443135	0.00138433
18	5	Bact	0.442502	-0.000248056
18	6	Bact	0.44323	-0.00052032
18	7	Bact	0.443716	-0.00103437
18	8	Bact	0.445651	-9.85665e-05
18	9	Bact	0.445711	-0.00103828
18	10	Bact	0.445838	-0.00191163
18	11	Bact	0.447507	-0.00124166
18	12	Bact	0.449569	-0.000179647
18	13	Bact	0.451604	0.000855428
18	14	Bact	0.454286	0.00253727
18	15	Bact	0.461136	0.00838834
18	16	Bact	0.476881	0.0231332
18	17	Bact	0.503891	0.0491432
18	18	Bact	0.55674	0.100993
18	19	Bact	0.659258	0.202511
18	20	Bact	0.849896	0.39215
18	21	Bact	1.18206	0.723315
18	22	Bact	1.70214	1.2424
18	23	Bact	2.38986	1.92911
18	24	Bact	3.07023	2.60848
18	25	Bact	3.56664	3.1039
18	26	Bact	3.9242	3.46045
18	27	Bact	4.18276	3.71802
18	28	Bact	4.37441	3.90866
18	29	Bact	4.5152	4.04846
18	30	Bact	4.6175	4.14975
18	31	Bact	4.69391	4.22516
18	32	Bact	4.75792	4.28818
18	33	Bact	4.81502	4.34428
18	34	Bact	4.86253	4.39079
18	35	Bact	4.89774	4.425
18	36	Bact	4.9183	4.44455
18	37	Bact	4.9403	4.46555
18	38	Bact	4.96513	4.48939
18	39	Bact	4.96768	4.49094
18	40	Bact	4.97013	4.49239
19	1	Bact	0.425331	0.0063058
19	2	Bact	0.424672	0.00507145
19	3	Bact	0.423066	0.00289126
19	4	Bact	0.421964	0.00121411
19	5	Bact	0.420231	-0.00109459
19	6	Bact	0.420691	-0.00120941
19	7	Bact	0.421532	-0.000943368
19	8	Bact	0.422919	-0.000130895
19	9	Bact	0.422556	-0.0010694
19	10	Bact	0.422547	-0.00165316
19	11	Bact	0.423386	-0.00138923
19	12	Bact	0.424464	-0.000885841
19	13	Bact	0.426795	0.000869667
19	14	Bact	0.429901	0.00340087
19	15	Bact	0.435504	0.00842894
19	16	Bact	0.449447	0.0217963
19	17	Bact	0.474911	0.0466863
19	18	Bact	0.524895	0.0960948
19	19	Bact	0.619855	0.19048
19	20	Bact	0.796007	0.366057
19	21	Bact	1.10929	0.67876
19	22	Bact	1.61515	1.18405
19	23	Bact	2.30558	1.87391
19	24	Bact	3.02037	2.58812
19	25	Bact	3.55355	3.12073
19	26	Bact	3.92756	3.49416
19	27	Bact	4.19715	3.76317
19	28	Bact	4.39322	3.95867
19	29	Bact	4.53589	4.10076
19	30	Bact	4.63698	4.20128
19	31	Bact	4.71496	4.27868
19	32	Bact	4.77667	4.33982
19	33	Bact	4.83514	4.39772
19	34	Bact	4.88459	4.44659
19	35	Bact	4.92082	4.48224
19	36	Bact	4.94851	4.50936
19	37	Bact	4.97416	4.53443
19	38	Bact	4.99184	4.55154
19	39	Bact	4.99266	4.55179
19	40	Bact	4.99387	4.55242
20	1	Bact	0.455012	0.00421453
20	2	Bact	0.453788	0.00200407
20	3	Bact	0.453898	0.00112714
20	4	Bact	0.454899	0.00114028
20	5	Bact	0.455035	0.000289574
20	6	Bact	0.455572	-0.000160887
20	7	Bact	0.456251	-0.000469399
20	8	Bact	0.456866	-0.000841479
20	9	Bact	0.457122	-0.0015725
20	10	Bact	0.458501	-0.00118054
20	11	Bact	0.45984	-0.000829047
20	12	Bact	0.46067	-0.000985717
20	13	Bact	0.462901	0.000257518
20	14	Bact	0.466855	0.00322506
20	15	Bact	0.473228	0.00861093
20	16	Bact	0.486585	0.0209805
20	17	Bact	0.510903	0.0443113
20	18	Bact	0.55718	0.0896008
20	19	Bact	0.647107	0.178541
20	20	Bact	0.817775	0.348222
20	21	Bact	1.11989	0.649354
20	22	Bact	1.60755	1.13602
20	23	Bact	2.28519	1.81267
20	24	Bact	3.01191	2.5384
20	25	Bact	3.56611	3.09162
20	26	Bact	3.9572	3.48172
20	27	Bact	4.23723	3.76076
20	28	Bact	4.4466	3.96915
20	29	Bact	4.59784	4.1194
20	30	Bact	4.70778	4.22835
20	31	Bact	4.78944	4.30903
20	32	Bact	4.85319	4.37179
20	33	Bact	4.91106	4.42867
20	34	Bact	4.96306	4.47969
20	35	Bact	5.01409	4.52973
20	36	Bact	5.04129	4.55594
20	37	Bact	5.06706	4.58073
20	38	Bact	5.08233	4.59501
20	39	Bact	5.08421	4.5959
20	40	Bact	5.08665	4.59736
21	1	Bact	0.497107	-0.00151308
21	2	Bact	0.499847	-0.00262739
21	3	Bact	0.505468	-0.00085976
21	4	Bact	0.510192	9.42017e-06
21	5	Bact	0.513537	-0.000500234
21	6	Bact	0.518214	0.000323407
21	7	Bact	0.523467	0.00172134
21	8	Bact	0.527871	0.00227146
21	9	Bact	0.529238	-0.000215344
21	10	Bact	0.530938	-0.00236955
21	11	Bact	0.53669	-0.000471893
21	12	Bact	0.540011	-0.00100521
21	13	Bact	0.544452	-0.000419093
21	14	Bact	0.55024	0.00151546
21	15	Bact	0.556751	0.00417165
21	16	Bact	0.57468	0.0182467
21	17	Bact	0.603863	0.0435753
21	18	Bact	0.659724	0.0955821
21	19	Bact	0.766316	0.19832
21	20	Bact	0.964075	0.392224
21	21	Bact	1.29884	0.723136
21	22	Bact	1.81239	1.23283
21	23	Bact	2.46508	1.88167
21	24	Bact	3.0876	2.50034
21	25	Bact	3.52683	2.93571
21	26	Bact	3.82669	3.23172
21	27	Bact	4.03921	3.44037
21	28	Bact	4.20133	3.59864
21	29	Bact	4.31897	3.71243
21	30	Bact	4.39714	3.78674
21	31	Bact	4.45631	3.84206
21	32	Bact	4.49926	3.88116
21	33	Bact	4.54163	3.91967
21	34	Bact	4.58052	3.95471
21	35	Bact	4.61276	3.9831
21	36	Bact	4.62124	3.98772
21	37	Bact	4.62608	3.98871
21	38	Bact	4.63473	3.99351
21	39	Bact	4.63527	3.99019
21	40	Bact	4.62672	3.97779
22	1	Bact	0.450163	0.00403325
22	2	Bact	0.45007	0.00291392
22	3	Bact	0.44867	0.000488173
22	4	Bact	0.44932	0.000111845
22	5	Bact	0.451357	0.00112302
22	6	Bact	0.451381	0.000120161
22	7	Bact	0.451745	-0.000541703
22	8	Bact	0.453186	-0.000126451
22	9	Bact	0.452952	-0.00138648
22	10	Bact	0.453525	-0.00183987
22	11	Bact	0.455795	-0.00059585
22	12	Bact	0.457843	0.000426057
22	13	Bact	0.460665	0.0022211
22	14	Bact	0.465967	0.00649781
22	15	Bact	0.475262	0.0147664
22	16	Bact	0.495833	0.0343111
22	17	Bact	0.531683	0.0691351
22	18	Bact	0.601872	0.138298
22	19	Bact	0.734829	0.270229
22	20	Bact	0.98095	0.515324
22	21	Bact	1.39385	0.927199
22	22	Bact	2.00296	1.53528
22	23	Bact	2.72987	2.26117
22	24	Bact	3.35776	2.88803
22	25	Bact	3.78301	3.31226
22	26	Bact	4.08682	3.61503
22	27	Bact	4.3086	3.83579
22	28	Bact	4.47731	4.00348
22	29	Bact	4.60388	4.12902
22	30	Bact	4.6931	4.21722
22	31	Bact	4.76257	4.28566
22	32	Bact	4.81488	4.33694
22	33	Bact	4.8665	4.38753
22	34	Bact	4.91523	4.43524
22	35	Bact	4.95462	4.4736
22	36	Bact	4.97606	4.49402
22	37	Bact	4.99641	4.51334
22	38	Bact	5.00582	4.52172
22	39	Bact	5.00947	4.52435
22	40	Bact	5.00859	4.52244
23	1	Bact	0.496023	0.00470912
23	2	Bact	0.49526	0.00334047
23	3	Bact	0.493254	0.000729362
23	4	Bact	0.494407	0.00127814
23	5	Bact	0.495154	0.00141945
23	6	Bact	0.494767	0.000427534
23	7	Bact	0.494109	-0.000835704
23	8	Bact	0.493855	-0.00169464
23	9	Bact	0.494398	-0.00175658
23	10	Bact	0.494765	-0.00199399
23	11	Bact	0.496041	-0.0013236
23	12	Bact	0.497603	-0.00036662
23	13	Bact	0.499056	0.000481011
23	14	Bact	0.502815	0.00363564
23	15	Bact	0.508988	0.00920381
23	16	Bact	0.522074	0.0216845
23	17	Bact	0.54575	0.0447559
23	18	Bact	0.595921	0.0943209
23	19	Bact	0.690642	0.188438
23	20	Bact	0.863631	0.360821
23	21	Bact	1.17513	0.671715
23	22	Bact	1.68611	1.18209
23	23	Bact	2.39865	1.89402
23	24	Bact	3.15924	2.65401
23	25	Bact	3.74374	3.23791
23	26	Bact	4.15235	3.64591
23	27	Bact	4.43511	3.92807
23	28	Bact	4.64407	4.13642
23	29	Bact	4.79769	4.28943
23	30	Bact	4.9084	4.39954
23	31	Bact	5.00304	4.49358
23	32	Bact	5.07413	4.56406
23	33	Bact	5.1294	4.61873
23	34	Bact	5.17675	4.66547
23	35	Bact	5.21044	4.69856
23	36	Bact	5.24033	4.72784
23	37	Bact	5.26504	4.75195
23	38	Bact	5.2894	4.7757
23	39	Bact	5.29589	4.78158
23	40	Bact	5.30648	4.79157
24	1	Bact	0.568064	0.00848865
24	2	Bact	0.565649	0.00555634
24	3	Bact	0.562511	0.00190144
24	4	Bact	0.561709	0.000582388
24	5	Bact	0.561176	-0.000467608
24	6	Bact	0.561963	-0.00019754
24	7	Bact	0.561886	-0.000791143
24	8	Bact	0.562524	-0.000670146
24	9	Bact	0.562349	-0.00136257
24	10	Bact	0.563065	-0.00116391
24	11	Bact	0.563647	-0.00109894
24	12	Bact	0.565368	0.000105249
24	13	Bact	0.568942	0.00316279
24	14	Bact	0.575384	0.00908779
24	15	Bact	0.587086	0.0202728
24	16	Bact	0.610255	0.042924
24	17	Bact	0.65484	0.0869927
24	18	Bact	0.743149	0.174785
24	19	Bact	0.907794	0.338913
24	20	Bact	1.20376	0.634357
24	21	Bact	1.69227	1.12235
24	22	Bact	2.38698	1.81654
24	23	Bact	3.17106	2.60011
24	24	Bact	3.80616	3.2347
24	25	Bact	4.23979	3.66781
24	26	Bact	4.54606	3.97356
24	27	Bact	4.75918	4.18616
24	28	Bact	4.92158	4.34805
24	29	Bact	5.04321	4.46916
24	30	Bact	5.13896	4.5644
24	31	Bact	5.21485	4.63976
24	32	Bact	5.27078	4.69518
24	33	Bact	5.32646	4.75034
24	34	Bact	5.37245	4.79581
24	35	Bact	5.39891	4.82175
24	36	Bact	5.41796	4.84029
24	37	Bact	5.44432	4.86614
24	38	Bact	5.46237	4.88366
24	39	Bact	5.46703	4.88781
24	40	Bact	5.46884	4.8891
25	1	IL6	0.499615	-0.00127865
25	2	IL6	0.500526	-0.00097803
25	3	IL6	0.499944	-0.00216991
25	4	IL6	0.499989	-0.00273549
25	5	IL6	0.500268	-0.00306701
25	6	IL6	0.50167	-0.00227561
25	7	IL6	0.503127	-0.00142877
25	8	IL6	0.507894	0.00272803
25	9	IL6	0.508502	0.00272586
25	10	IL6	0.509137	0.00275045
25	11	IL6	0.508716	0.00171843
25	12	IL6	0.508981	0.00137306
25	13	IL6	0.508954	0.000736218
25	14	IL6	0.50879	-3.80121e-05
25	15	IL6	0.508853	-0.000586221
25	16	IL6	0.510047	-2.06174e-06
25	17	IL6	0.511246	0.000585913
25	18	IL6	0.511531	0.000260923
25	19	IL6	0.512694	0.000814088
25	20	IL6	0.512964	0.000473124
25	21	IL6	0.514331	0.00122966
25	22	IL6	0.515059	0.00134777
25	23	IL6	0.515857	0.00153467
25	24	IL6	0.515798	0.000865519
25	25	IL6	0.516125	0.00058261
25	26	IL6	0.516958	0.00080491
25	27	IL6	0.516696	-6.78471e-05
25	28	IL6	0.515437	-0.00193684
25	29	IL6	0.514852	-0.00313229
25	30	IL6	0.515503	-0.00309119
25	31	IL6	0.519176	-2.90866e-05
25	32	IL6	0.52818	0.00836495
25	33	IL6	0.544994	0.0245681
25	34	IL6	0.577091	0.0560547
25	35	IL6	0.635095	0.113448
25	36	IL6	0.740372	0.218116
25	37	IL6	0.938328	0.41546
25	38	IL6	1.2769	0.753418
25	39	IL6	1.77313	1.24904
25	40	IL6	2.27581	1.75111
26	1	IL6	0.413167	0.00545358
26	2	IL6	0.412555	0.0047387
26	3	IL6	0.410584	0.00266468
26	4	IL6	0.408984	0.000962023
26	5	IL6	0.408512	0.000386464
26	6	IL6	0.408809	0.000580192
26	7	IL6	0.408498	0.000166102
26	8	IL6	0.408436	1.72592e-06
26	9	IL6	0.407933	-0.000604798
26	10	IL6	0.40805	-0.000590599
26	11	IL6	0.408718	-2.53248e-05
26	12	IL6	0.408707	-0.000139425
26	13	IL6	0.408528	-0.000421908
26	14	IL6	0.408497	-0.000555498
26	15	IL6	0.408175	-0.000980675
26	16	IL6	0.408501	-0.000758038
26	17	IL6	0.408335	-0.00102693
26	18	IL6	0.408751	-0.000713815
26	19	IL6	0.409175	-0.000393278
26	20	IL6	0.408903	-0.000768595
26	21	IL6	0.408592	-0.00118179
26	22	IL6	0.408515	-0.00136199
26	23	IL6	0.409362	-0.000617756
26	24	IL6	0.410285	0.000201643
26	25	IL6	0.410545	0.000358386
26	26	IL6	0.409997	-0.000291917
26	27	IL6	0.410402	9.15917e-06
26	28	IL6	0.41126	0.000764214
26	29	IL6	0.411476	0.000877417
26	30	IL6	0.414162	0.00346034
26	31	IL6	0.418445	0.00764045
26	32	IL6	0.4258	0.0148921
26	33	IL6	0.440932	0.0299212
26	34	IL6	0.469424	0.0583105
26	35	IL6	0.524547	0.11333
26	36	IL6	0.626631	0.215311
26	37	IL6	0.816936	0.405513
26	38	IL6	1.1482	0.736673
26	39	IL6	1.65061	1.23898
26	40	IL6	2.17717	1.76544
27	1	IL6	0.40711	0.00551613
27	2	IL6	0.406316	0.00455501
27	3	IL6	0.404179	0.00225112
27	4	IL6	0.403366	0.00127117
27	5	IL6	0.402712	0.00044929
27	6	IL6	0.403416	0.000986277
27	7	IL6	0.403653	0.0010562
27	8	IL6	0.402612	-0.000151558
27	9	IL6	0.402624	-0.000307326
27	10	IL6	0.402809	-0.00028887
27	11	IL6	0.402784	-0.000481175
27	12	IL6	0.402414	-0.00101853
27	13	IL6	0.403452	-0.000147581
27	14	IL6	0.403794	2.74571e-05
27	15	IL6	0.403136	-0.000797492
27	16	IL6	0.402458	-0.00164345
27	17	IL6	0.402356	-0.00191238
27	18	IL6	0.402789	-0.00164683
27	19	IL6	0.403361	-0.0012416
27	20	IL6	0.404812	4.19633e-05
27	21	IL6	0.404208	-0.000729163
27	22	IL6	0.403698	-0.00140597
27	23	IL6	0.404982	-0.000289562
27	24	IL6	0.405342	-9.65828e-05
27	25	IL6	0.405015	-0.000590935
27	26	IL6	0.405278	-0.000494426
27	27	IL6	0.406526	0.000586214
27	28	IL6	0.40804	0.00193296
27	29	IL6	0.410915	0.00464078
27	30	IL6	0.416691	0.0102496
27	31	IL6	0.42867	0.0220614
27	32	IL6	0.451004	0.0442289
27	33	IL6	0.494848	0.0879049
27	34	IL6	0.578916	0.171807
27	35	IL6	0.732099	0.324822
27	36	IL6	1.00388	0.596434
27	37	IL6	1.44732	1.03971
27	38	IL6	2.03637	1.62859
27	39	IL6	2.59789	2.18994
27	40	IL6	2.9977	2.58959
28	1	IL6	0.388405	0.00471416
28	2	IL6	0.38696	0.00298015
28	3	IL6	0.384763	0.000492758
28	4	IL6	0.384661	0.000101279
28	5	IL6	0.385227	0.000376627
28	6	IL6	0.385307	0.000166733
28	7	IL6	0.384881	-0.000549144
28	8	IL6	0.385993	0.000273463
28	9	IL6	0.385361	-0.000649153
28	10	IL6	0.3857	-0.000599587
28	11	IL6	0.387827	0.00123776
28	12	IL6	0.388698	0.00181846
28	13	IL6	0.388444	0.00127448
28	14	IL6	0.387548	8.88326e-05
28	15	IL6	0.387306	-0.000443582
28	16	IL6	0.388018	-2.08914e-05
28	17	IL6	0.388467	0.000137572
28	18	IL6	0.388285	-0.000334046
28	19	IL6	0.387868	-0.00104074
28	20	IL6	0.388098	-0.00110032
28	21	IL6	0.388182	-0.00130633
28	22	IL6	0.388354	-0.00142462
28	23	IL6	0.388489	-0.00157955
28	24	IL6	0.389233	-0.00112509
28	25	IL6	0.389641	-0.00100752
28	26	IL6	0.389644	-0.00129433
28	27	IL6	0.390098	-0.00113009
28	28	IL6	0.393611	0.00209301
28	29	IL6	0.397352	0.00554403
28	30	IL6	0.403654	0.0115566
28	31	IL6	0.416092	0.0237045
28	32	IL6	0.439973	0.0472948
28	33	IL6	0.488676	0.0957085
28	34	IL6	0.581232	0.187974
28	35	IL6	0.749574	0.356027
28	36	IL6	1.04529	0.651455
28	37	IL6	1.51811	1.12398
28	38	IL6	2.13134	1.73692
28	39	IL6	2.69951	2.3048
28	40	IL6	3.10462	2.70962
29	1	IL6	0.407359	-0.00251066
29	2	IL6	0.410484	2.58395e-05
29	3	IL6	0.410183	-0.00086359
29	4	IL6	0.411338	-0.000296104
29	5	IL6	0.412161	-6.12411e-05
29	6	IL6	0.413135	0.000324272
29	7	IL6	0.414436	0.00103675
29	8	IL6	0.415353	0.00136593
29	9	IL6	0.415032	0.000457073
29	10	IL6	0.41485	-0.000313058
29	11	IL6	0.416271	0.000519491
29	12	IL6	0.416682	0.000342634
29	13	IL6	0.416581	-0.000346375
29	14	IL6	0.416792	-0.000724188
29	15	IL6	0.417725	-0.000378819
29	16	IL6	0.418958	0.000266184
29	17	IL6	0.419806	0.000525783
29	18	IL6	0.419877	8.85191e-06
29	19	IL6	0.419594	-0.000862369
29	20	IL6	0.421211	0.00016619
29	21	IL6	0.420748	-0.000884292
29	22	IL6	0.420698	-0.00152317
29	23	IL6	0.421253	-0.00155558
29	24	IL6	0.421883	-0.00151369
29	25	IL6	0.422969	-0.00101623
29	26	IL6	0.4256	0.00102682
29	27	IL6	0.42946	0.00429872
29	28	IL6	0.436176	0.0104266
29	29	IL6	0.450032	0.0236939
29	30	IL6	0.473204	0.0462779
29	31	IL6	0.519145	0.0916307
29	32	IL6	0.607197	0.179095
29	33	IL6	0.771751	0.343061
29	34	IL6	1.06191	0.632633
29	35	IL6	1.51946	1.0896
29	36	IL6	2.10616	1.67571
29	37	IL6	2.66454	2.23349
29	38	IL6	3.12142	2.68979
29	39	IL6	3.4823	3.05008
29	40	IL6	3.74116	3.30836
30	1	IL6	0.376528	-0.00222891
30	2	IL6	0.378004	-0.00121262
30	3	IL6	0.379071	-0.00060516
30	4	IL6	0.380301	0.000165794
30	5	IL6	0.380839	0.000244618
30	6	IL6	0.381228	0.000173538
30	7	IL6	0.382337	0.000823196
30	8	IL6	0.382102	0.000129008
30	9	IL6	0.381649	-0.000783362
30	10	IL6	0.382524	-0.000367682
30	11	IL6	0.384667	0.00131618
30	12	IL6	0.384598	0.000788077
30	13	IL6	0.384429	0.000159932
30	14	IL6	0.385561	0.000832478
30	15	IL6	0.385963	0.000775047
30	16	IL6	0.386172	0.000524496
30	17	IL6	0.385648	-0.000458923
30	18	IL6	0.386125	-0.00044164
30	19	IL6	0.38613	-0.00089571
30	20	IL6	0.386443	-0.0010416
30	21	IL6	0.387129	-0.000815368
30	22	IL6	0.387801	-0.000602284
30	23	IL6	0.38754	-0.00132306
30	24	IL6	0.388712	-0.000609739
30	25	IL6	0.38917	-0.000611082
30	26	IL6	0.389307	-0.000934082
30	27	IL6	0.389175	-0.00152486
30	28	IL6	0.391322	0.000161894
30	29	IL6	0.392044	0.000424688
30	30	IL6	0.393384	0.00130526
30	31	IL6	0.395728	0.00319034
30	32	IL6	0.40106	0.00806293
30	33	IL6	0.411278	0.017822
30	34	IL6	0.432059	0.0381434
30	35	IL6	0.472056	0.0776808
30	36	IL6	0.545278	0.150444
30	37	IL6	0.683821	0.288528
30	38	IL6	0.930657	0.534904
30	39	IL6	1.33438	0.938166
30	40	IL6	1.79801	1.40134
31	1	IL6	0.38497	0.00443623
31	2	IL6	0.384164	0.00325551
31	3	IL6	0.381795	0.000510734
31	4	IL6	0.381747	8.75893e-05
31	5	IL6	0.382056	2.18346e-05
31	6	IL6	0.382648	0.000238785
31	7	IL6	0.383939	0.00115463
31	8	IL6	0.383685	0.000526475
31	9	IL6	0.382983	-0.00055098
31	10	IL6	0.383346	-0.00056306
31	11	IL6	0.384231	-5.33621e-05
31	12	IL6	0.385777	0.00111813
31	13	IL6	0.385902	0.000868402
31	14	IL6	0.385244	-0.000164736
31	15	IL6	0.38495	-0.000833779
31	16	IL6	0.385824	-0.00033481
31	17	IL6	0.386085	-0.000448755
31	18	IL6	0.385916	-0.000993493
31	19	IL6	0.386809	-0.000475211
31	20	IL6	0.387827	0.000167495
31	21	IL6	0.387448	-0.000586515
31	22	IL6	0.387178	-0.00123109
31	23	IL6	0.388247	-0.000536886
31	24	IL6	0.388078	-0.00108121
31	25	IL6	0.388859	-0.00067525
31	26	IL6	0.389303	-0.000606388
31	27	IL6	0.389653	-0.000631462
31	28	IL6	0.391308	0.000648716
31	29	IL6	0.392418	0.00138327
31	30	IL6	0.39445	0.00304093
31	31	IL6	0.39957	0.00778553
31	32	IL6	0.406823	0.0146641
31	33	IL6	0.423641	0.0311063
31	34	IL6	0.455615	0.0627057
31	35	IL6	0.514138	0.120853
31	36	IL6	0.625786	0.232127
31	37	IL6	0.827245	0.433211
31	38	IL6	1.1742	0.779792
31	39	IL6	1.6914	1.29662
31	40	IL6	2.21189	1.81673
32	1	IL6	0.398869	0.00549971
32	2	IL6	0.397854	0.00414633
32	3	IL6	0.395585	0.00153814
32	4	IL6	0.395006	0.000621064
32	5	IL6	0.39527	0.00054587
32	6	IL6	0.395879	0.000816144
32	7	IL6	0.3964	0.00099874
32	8	IL6	0.395888	0.000147762
32	9	IL6	0.39539	-0.000688971
32	10	IL6	0.397272	0.000854369
32	11	IL6	0.397953	0.00119614
32	12	IL6	0.397212	0.000116577
32	13	IL6	0.397387	-4.67722e-05
32	14	IL6	0.396354	-0.00141935
32	15	IL6	0.395859	-0.00225263
32	16	IL6	0.397648	-0.000802717
32	17	IL6	0.397361	-0.00142815
32	18	IL6	0.397636	-0.00149172
32	19	IL6	0.398763	-0.000703811
32	20	IL6	0.399107	-0.000698778
32	21	IL6	0.399733	-0.000411099
32	22	IL6	0.399767	-0.000716605
32	23	IL6	0.400933	0.000110615
32	24	IL6	0.400081	-0.00107948
32	25	IL6	0.39988	-0.0016193
32	26	IL6	0.401179	-0.000659158
32	27	IL6	0.401843	-0.000333898
32	28	IL6	0.402442	-7.3667e-05
32	29	IL6	0.405023	0.00216839
32	30	IL6	0.408506	0.00531229
32	31	IL6	0.41479	0.0112582
32	32	IL6	0.424471	0.0206001
32	33	IL6	0.445953	0.0417437
32	34	IL6	0.48689	0.0823419
32	35	IL6	0.562061	0.157174
32	36	IL6	0.700669	0.295443
32	37	IL6	0.954409	0.548845
32	38	IL6	1.37165	0.965746
32	39	IL6	1.95215	1.54591
32	40	IL6	2.49181	2.08523
33	1	IL6	0.396513	-6.11627e-05
33	2	IL6	0.396847	-0.00022484
33	3	IL6	0.39749	-7.95865e-05
33	4	IL6	0.398153	8.45915e-05
33	5	IL6	0.399599	0.00103284
33	6	IL6	0.39935	0.000286258
33	7	IL6	0.400458	0.000895325
33	8	IL6	0.401911	0.00185046
33	9	IL6	0.400154	-0.000404301
33	10	IL6	0.400877	-0.000179207
33	11	IL6	0.401895	0.000340006
33	12	IL6	0.402232	0.000179339
33	13	IL6	0.401701	-0.000849857
33	14	IL6	0.40069	-0.00235839
33	15	IL6	0.402195	-0.00135203
33	16	IL6	0.404004	-4.07928e-05
33	17	IL6	0.404309	-0.000234332
33	18	IL6	0.404287	-0.00075367
33	19	IL6	0.404775	-0.000764223
33	20	IL6	0.405487	-0.000550365
33	21	IL6	0.405955	-0.000580528
33	22	IL6	0.406152	-0.000881177
33	23	IL6	0.408204	0.000672952
33	24	IL6	0.409532	0.00150238
33	25	IL6	0.408805	0.000277409
33	26	IL6	0.409339	0.000313378
33	27	IL6	0.409621	9.75465e-05
33	28	IL6	0.411518	0.00149599
33	29	IL6	0.416265	0.00574502
33	30	IL6	0.425385	0.0143677
33	31	IL6	0.44106	0.0295446
33	32	IL6	0.470251	0.0582372
33	33	IL6	0.527346	0.114834
33	34	IL6	0.633822	0.220812
33	35	IL6	0.825515	0.412008
33	36	IL6	1.15633	0.74232
33	37	IL6	1.66572	1.25122
33	38	IL6	2.28631	1.87131
33	39	IL6	2.84789	2.43239
33	40	IL6	3.24833	2.83233
34	1	IL6	0.456505	0.000659238
34	2	IL6	0.458079	0.00197107
34	3	IL6	0.459185	0.00281494
34	4	IL6	0.457918	0.00128571
34	5	IL6	0.458266	0.00137141
34	6	IL6	0.458731	0.00157453
34	7	IL6	0.457776	0.000357036
34	8	IL6	0.457741	6.01646e-05
34	9	IL6	0.45673	-0.00121294
34	10	IL6	0.456392	-0.00181293
34	11	IL6	0.456539	-0.00192786
34	12	IL6	0.45674	-0.00198909
34	13	IL6	0.458347	-0.000644208
34	14	IL6	0.458349	-0.000903738
34	15	IL6	0.457735	-0.00178023
34	16	IL6	0.459799	2.14836e-05
34	17	IL6	0.459456	-0.000583365
34	18	IL6	0.459379	-0.000922646
34	19	IL6	0.45949	-0.00107361
34	20	IL6	0.460764	-6.17383e-05
34	21	IL6	0.460996	-9.14024e-05
34	22	IL6	0.46165	0.000300666
34	23	IL6	0.46206	0.000448951
34	24	IL6	0.462312	0.000438361
34	25	IL6	0.463477	0.00134121
34	26	IL6	0.465387	0.0029893
34	27	IL6	0.472314	0.00965413
34	28	IL6	0.483072	0.02015
34	29	IL6	0.501813	0.0386294
34	30	IL6	0.537397	0.0739507
34	31	IL6	0.608101	0.144393
34	32	IL6	0.739946	0.275976
34	33	IL6	0.977893	0.513661
34	34	IL6	1.37757	0.913075
34	35	IL6	1.9559	1.49115
34	36	IL6	2.59474	2.12972
34	37	IL6	3.14375	2.67847
34	38	IL6	3.58981	3.12427
34	39	IL6	3.93887	3.47306
34	40	IL6	4.18476	3.7187
35	1	IL6	0.499143	0.00896994
35	2	IL6	0.499392	0.00912777
35	3	IL6	0.496852	0.00649572
35	4	IL6	0.495926	0.00547854
35	5	IL6	0.493496	0.00295739
35	6	IL6	0.491769	0.00113921
35	7	IL6	0.490176	-0.000546017
35	8	IL6	0.489516	-0.00129709
35	9	IL6	0.488577	-0.00232786
35	10	IL6	0.489247	-0.0017491
35	11	IL6	0.488966	-0.00212115
35	12	IL6	0.488472	-0.00270643
35	13	IL6	0.488992	-0.00227784
35	14	IL6	0.489566	-0.00179576
35	15	IL6	0.489202	-0.00225042
35	16	IL6	0.489206	-0.00233789
35	17	IL6	0.48864	-0.00299562
35	18	IL6	0.489625	-0.00210238
35	19	IL6	0.489797	-0.00202182
35	20	IL6	0.491588	-0.000321687
35	21	IL6	0.492206	0.000204327
35	22	IL6	0.491943	-0.000149483
35	23	IL6	0.492338	0.000153788
35	24	IL6	0.492394	0.000118952
35	25	IL6	0.491985	-0.000381903
35	26	IL6	0.492461	2.90761e-06
35	27	IL6	0.494226	0.00167658
35	28	IL6	0.496368	0.00372698
35	29	IL6	0.49816	0.00542804
35	30	IL6	0.502043	0.00921884
35	31	IL6	0.511423	0.0185073
35	32	IL6	0.527899	0.0348925
35	33	IL6	0.559369	0.0662705
35	34	IL6	0.620632	0.127443
35	35	IL6	0.732671	0.23939
35	36	IL6	0.937017	0.443645
35	37	IL6	1.29074	0.797279
35	38	IL6	1.82584	1.33228
35	39	IL6	2.45326	1.95961
35	40	IL6	2.94451	2.45078
36	1	IL6	0.448399	0.00239052
36	2	IL6	0.447428	0.00115873
36	3	IL6	0.446534	3.64661e-06
36	4	IL6	0.447553	0.00076128
36	5	IL6	0.44724	0.000186451
36	6	IL6	0.447851	0.000535941
36	7	IL6	0.447674	9.75776e-05
36	8	IL6	0.447994	0.000156883
36	9	IL6	0.448402	0.000303479
36	10	IL6	0.448764	0.000403703
36	11	IL6	0.448987	0.000366269
36	12	IL6	0.449228	0.000345883
36	13	IL6	0.449144	4.1306e-07
36	14	IL6	0.448932	-0.000473147
36	15	IL6	0.44834	-0.00132621
36	16	IL6	0.449398	-0.000529655
36	17	IL6	0.449562	-0.000626783
36	18	IL6	0.449988	-0.000462573
36	19	IL6	0.449889	-0.000823034
36	20	IL6	0.450185	-0.000787809
36	21	IL6	0.450159	-0.00107531
36	22	IL6	0.450528	-0.000967312
36	23	IL6	0.451429	-0.000328143
36	24	IL6	0.452117	9.89828e-05
36	25	IL6	0.452644	0.000364818
36	26	IL6	0.453271	0.000730133
36	27	IL6	0.455847	0.00304452
36	28	IL6	0.460138	0.00707463
36	29	IL6	0.468688	0.0153628
36	30	IL6	0.485266	0.0316797
36	31	IL6	0.516838	0.0629909
36	32	IL6	0.575978	0.12187
36	33	IL6	0.690462	0.236092
36	34	IL6	0.897898	0.443266
36	35	IL6	1.24696	0.792066
36	36	IL6	1.76305	1.30789
36	37	IL6	2.36245	1.90703
36	38	IL6	2.89127	2.4356
36	39	IL6	3.30377	2.84783
36	40	IL6	3.59941	3.14321
37	1	IL6	0.392992	0.00462907
37	2	IL6	0.391896	0.003315
37	3	IL6	0.389733	0.000934512
37	4	IL6	0.389949	0.000932906
37	5	IL6	0.389377	0.000143536
37	6	IL6	0.389738	0.000287009
37	7	IL6	0.389257	-0.000411137
37	8	IL6	0.389368	-0.000518391
37	9	IL6	0.389101	-0.00100229
37	10	IL6	0.390682	0.000360994
37	11	IL6	0.390903	0.00036371
37	12	IL6	0.390999	0.000242925
37	13	IL6	0.391529	0.000554602
37	14	IL6	0.391758	0.000566169
37	15	IL6	0.391419	9.58466e-06
37	16	IL6	0.391506	-0.000120618
37	17	IL6	0.390699	-0.00114558
37	18	IL6	0.391053	-0.00100934
37	19	IL6	0.391781	-0.000498887
37	20	IL6	0.39149	-0.00100725
37	21	IL6	0.392381	-0.000333506
37	22	IL6	0.392508	-0.000424458
37	23	IL6	0.392661	-0.000488589
37	24	IL6	0.392811	-0.000556564
37	25	IL6	0.392902	-0.000683041
37	26	IL6	0.393733	-6.97651e-05
37	27	IL6	0.394581	0.000560767
37	28	IL6	0.395158	0.000920604
37	29	IL6	0.396847	0.0023921
37	30	IL6	0.40064	0.00596704
37	31	IL6	0.41013	0.0152399
37	32	IL6	0.426872	0.031764
37	33	IL6	0.460772	0.0654467
37	34	IL6	0.524207	0.128664
37	35	IL6	0.643005	0.247244
37	36	IL6	0.85632	0.460342
37	37	IL6	1.22125	0.825053
37	38	IL6	1.75094	1.35453
37	39	IL6	2.34321	1.94658
37	40	IL6	2.79793	2.40109
38	1	IL6	0.484675	0.0173329
38	2	IL6	0.481453	0.0145265
38	3	IL6	0.474678	0.00816721
38	4	IL6	0.46923	0.00313409
38	5	IL6	0.466202	0.000521809
38	6	IL6	0.464844	-0.000420855
38	7	IL6	0.46473	-0.000119032
38	8	IL6	0.464621	0.000186962
38	9	IL6	0.463194	-0.00082377
38	10	IL6	0.462632	-0.000970294
38	11	IL6	0.461412	-0.00177539
38	12	IL6	0.461158	-0.00161403
38	13	IL6	0.461236	-0.00112043
38	14	IL6	0.460097	-0.00184362
38	15	IL6	0.459424	-0.00210048
38	16	IL6	0.458775	-0.00233426
38	17	IL6	0.458481	-0.00221268
38	18	IL6	0.458999	-0.00127962
38	19	IL6	0.458722	-0.00114076
38	20	IL6	0.458025	-0.00142243
38	21	IL6	0.456793	-0.00223888
38	22	IL6	0.45659	-0.0020268
38	23	IL6	0.457476	-0.00072475
38	24	IL6	0.457462	-0.000323656
38	25	IL6	0.457475	0.000105004
38	26	IL6	0.456849	-0.00010482
38	27	IL6	0.458432	0.00189362
38	28	IL6	0.459922	0.00379901
38	29	IL6	0.462497	0.00678886
38	30	IL6	0.468555	0.0132627
38	31	IL6	0.478004	0.0231274
38	32	IL6	0.499427	0.0449659
38	33	IL6	0.540128	0.086082
38	34	IL6	0.617979	0.164349
38	35	IL6	0.762063	0.308849
38	36	IL6	1.02254	0.569737
38	37	IL6	1.45468	1.00229
38	38	IL6	2.05498	1.60302
38	39	IL6	2.67037	2.21882
38	40	IL6	3.11859	2.66745
39	1	IL6	0.407142	0.0034544
39	2	IL6	0.407177	0.00325513
39	3	IL6	0.405367	0.00121068
39	4	IL6	0.40471	0.000319813
39	5	IL6	0.40448	-0.000144551
39	6	IL6	0.404654	-0.000205451
39	7	IL6	0.40519	9.72074e-05
39	8	IL6	0.405525	0.000197449
39	9	IL6	0.405439	-0.000123
39	10	IL6	0.405285	-0.000510801
39	11	IL6	0.406183	0.000153002
39	12	IL6	0.406459	0.000194085
39	13	IL6	0.406842	0.000343351
39	14	IL6	0.407504	0.000770643
39	15	IL6	0.407187	0.000219793
39	16	IL6	0.406934	-0.000267786
39	17	IL6	0.407034	-0.000401464
39	18	IL6	0.407019	-0.000650625
39	19	IL6	0.407069	-0.000835115
39	20	IL6	0.407165	-0.000974008
39	21	IL6	0.406858	-0.0015144
39	22	IL6	0.407405	-0.0012025
39	23	IL6	0.40851	-0.000331511
39	24	IL6	0.408635	-0.000440452
39	25	IL6	0.408875	-0.000434595
39	26	IL6	0.410417	0.000872491
39	27	IL6	0.410957	0.0011781
39	28	IL6	0.412492	0.00247964
39	29	IL6	0.416255	0.00600825
39	30	IL6	0.424459	0.0139781
39	31	IL6	0.437813	0.0270978
39	32	IL6	0.464663	0.0537128
39	33	IL6	0.51707	0.105886
39	34	IL6	0.617577	0.206158
39	35	IL6	0.802305	0.390652
39	36	IL6	1.12556	0.713673
39	37	IL6	1.63654	1.22441
39	38	IL6	2.2783	1.86594
39	39	IL6	2.85261	2.44002
39	40	IL6	3.25532	2.8425
40	1	IL6	0.421728	0.00555052
40	2	IL6	0.420795	0.00442865
40	3	IL6	0.418776	0.00222033
40	4	IL6	0.418755	0.0020103
40	5	IL6	0.417834	0.000899484
40	6	IL6	0.417773	0.000649512
40	7	IL6	0.418103	0.000790188
40	8	IL6	0.417638	0.000136245
40	9	IL6	0.417243	-0.000448199
40	10	IL6	0.416947	-0.000932656
40	11	IL6	0.417549	-0.000519914
40	12	IL6	0.418378	0.00012004
40	13	IL6	0.418242	-0.000205779
40	14	IL6	0.418714	7.74716e-05
40	15	IL6	0.418317	-0.000508969
40	16	IL6	0.417684	-0.001331
40	17	IL6	0.417061	-0.00214295
40	18	IL6	0.416905	-0.0024885
40	19	IL6	0.41797	-0.00161212
40	20	IL6	0.418282	-0.00148915
40	21	IL6	0.418407	-0.00155333
40	22	IL6	0.419089	-0.00106123
40	23	IL6	0.420061	-0.000278194
40	24	IL6	0.420015	-0.00051255
40	25	IL6	0.42037	-0.000347227
40	26	IL6	0.420969	6.26536e-05
40	27	IL6	0.421683	0.000587035
40	28	IL6	0.423815	0.00252998
40	29	IL6	0.426822	0.00534854
40	30	IL6	0.432192	0.0105287
40	31	IL6	0.444013	0.0221611
40	32	IL6	0.464725	0.0426835
40	33	IL6	0.505243	0.0830131
40	34	IL6	0.584355	0.161935
40	35	IL6	0.728758	0.306149
40	36	IL6	0.985883	0.563085
40	37	IL6	1.41326	0.990276
40	38	IL6	2.00224	1.57906
40	39	IL6	2.59325	2.16989
40	40	IL6	3.02204	2.59848
41	1	IL6	0.391964	0.00510197
41	2	IL6	0.391046	0.00383356
41	3	IL6	0.388483	0.000919793
41	4	IL6	0.387809	-0.000105699
41	5	IL6	0.388444	0.00017877
41	6	IL6	0.38906	0.000443391
41	7	IL6	0.388858	-0.000109644
41	8	IL6	0.388811	-0.000507409
41	9	IL6	0.390319	0.000649523
41	10	IL6	0.391082	0.00106143
41	11	IL6	0.390645	0.000273818
41	12	IL6	0.390521	-0.000200808
41	13	IL6	0.391033	-3.98092e-05
41	14	IL6	0.391554	0.000130041
41	15	IL6	0.39162	-0.000154834
41	16	IL6	0.391578	-0.000548486
41	17	IL6	0.391675	-0.000802038
41	18	IL6	0.391601	-0.00122689
41	19	IL6	0.391718	-0.00146075
41	20	IL6	0.39179	-0.00173933
41	21	IL6	0.39246	-0.0014205
41	22	IL6	0.393526	-0.000705715
41	23	IL6	0.394851	0.000268678
41	24	IL6	0.396115	0.00118132
41	25	IL6	0.396325	0.00104051
41	26	IL6	0.39851	0.00287464
41	27	IL6	0.402371	0.00638453
41	28	IL6	0.410203	0.0138652
41	29	IL6	0.424997	0.0283085
41	30	IL6	0.453258	0.056219
41	31	IL6	0.508648	0.111258
41	32	IL6	0.614078	0.216337
41	33	IL6	0.807855	0.409763
41	34	IL6	1.14494	0.746496
41	35	IL6	1.66054	1.26174
41	36	IL6	2.28527	1.88613
41	37	IL6	2.85197	2.45247
41	38	IL6	3.31233	2.91248
41	39	IL6	3.67824	3.27804
41	40	IL6	3.93351	3.53296
42	1	IL6	0.413791	0.00020407
42	2	IL6	0.416501	0.00278736
42	3	IL6	0.414569	0.000729234
42	4	IL6	0.412326	-0.0016414
42	5	IL6	0.413624	-0.000469487
42	6	IL6	0.41549	0.00126938
42	7	IL6	0.416024	0.00167749
42	8	IL6	0.415824	0.00135011
42	9	IL6	0.414766	0.000166233
42	10	IL6	0.41488	0.000152965
42	11	IL6	0.414781	-7.21084e-05
42	12	IL6	0.415948	0.000967748
42	13	IL6	0.415812	0.000705512
42	14	IL6	0.414886	-0.000347798
42	15	IL6	0.415022	-0.000337939
42	16	IL6	0.414873	-0.000613885
42	17	IL6	0.414869	-0.000744067
42	18	IL6	0.414998	-0.000742553
42	19	IL6	0.414646	-0.00122077
42	20	IL6	0.414402	-0.00159116
42	21	IL6	0.415574	-0.000546502
42	22	IL6	0.415361	-0.000885986
42	23	IL6	0.415699	-0.000674693
42	24	IL6	0.414883	-0.00161723
42	25	IL6	0.414325	-0.002302
42	26	IL6	0.415778	-0.000975715
42	27	IL6	0.416954	7.35595e-05
42	28	IL6	0.419473	0.00246659
42	29	IL6	0.422358	0.00522446
42	30	IL6	0.428726	0.0114656
42	31	IL6	0.439793	0.0224059
42	32	IL6	0.463432	0.0459181
42	33	IL6	0.510845	0.0932045
42	34	IL6	0.599554	0.181787
42	35	IL6	0.765389	0.347495
42	36	IL6	1.05069	0.632667
42	37	IL6	1.50992	1.09177
42	38	IL6	2.115	1.69673
42	39	IL6	2.70052	2.28212
42	40	IL6	3.12922	2.71069
43	1	IL6	0.391103	-0.00110716
43	2	IL6	0.392604	0.000111763
43	3	IL6	0.392616	-0.000158597
43	4	IL6	0.391594	-0.0014631
43	5	IL6	0.392992	-0.000347203
43	6	IL6	0.394525	0.000904323
43	7	IL6	0.395532	0.0016293
43	8	IL6	0.395563	0.00137748
43	9	IL6	0.394552	8.41529e-05
43	10	IL6	0.395186	0.00043687
43	11	IL6	0.395315	0.000282858
43	12	IL6	0.396216	0.000902425
43	13	IL6	0.395643	4.67477e-05
43	14	IL6	0.39564	-0.000238543
43	15	IL6	0.395701	-0.000459223
43	16	IL6	0.396103	-0.000339262
43	17	IL6	0.395796	-0.000928864
43	18	IL6	0.397143	0.000135711
43	19	IL6	0.396724	-0.000564726
43	20	IL6	0.396516	-0.00105544
43	21	IL6	0.397029	-0.000824321
43	22	IL6	0.396913	-0.00122262
43	23	IL6	0.397757	-0.000660276
43	24	IL6	0.397942	-0.000758319
43	25	IL6	0.39766	-0.00132247
43	26	IL6	0.398211	-0.00105305
43	27	IL6	0.400044	0.000497601
43	28	IL6	0.401705	0.00187602
43	29	IL6	0.403333	0.00322253
43	30	IL6	0.407358	0.00696532
43	31	IL6	0.417624	0.0169487
43	32	IL6	0.43603	0.0350726
43	33	IL6	0.473133	0.0718938
43	34	IL6	0.542681	0.141159
43	35	IL6	0.670266	0.268462
43	36	IL6	0.900526	0.49844
43	37	IL6	1.27845	0.876084
43	38	IL6	1.79448	1.39183
43	39	IL6	2.31601	1.91308
43	40	IL6	2.70551	2.3023
44	1	IL6	0.411879	0.00011505
44	2	IL6	0.411291	-0.000447338
44	3	IL6	0.410525	-0.00118779
44	4	IL6	0.410174	-0.00151298
44	5	IL6	0.4103	-0.00136077
44	6	IL6	0.411338	-0.000297113
44	7	IL6	0.411049	-0.000560762
44	8	IL6	0.41295	0.00136663
44	9	IL6	0.411827	0.00026887
44	10	IL6	0.412851	0.00131921
44	11	IL6	0.413249	0.00174253
44	12	IL6	0.414261	0.00277999
44	13	IL6	0.414411	0.00295557
44	14	IL6	0.41381	0.00238099
44	15	IL6	0.41168	0.000276009
44	16	IL6	0.410233	-0.00114495
44	17	IL6	0.408922	-0.00243058
44	18	IL6	0.409357	-0.00196977
44	19	IL6	0.41084	-0.000460744
44	20	IL6	0.410344	-0.000930475
44	21	IL6	0.409593	-0.0016563
44	22	IL6	0.409388	-0.00183555
44	23	IL6	0.410879	-0.000318984
44	24	IL6	0.41196	0.000787589
44	25	IL6	0.411588	0.000441329
44	26	IL6	0.410537	-0.000583412
44	27	IL6	0.410444	-0.000650454
44	28	IL6	0.411032	-3.7408e-05
44	29	IL6	0.413663	0.00261933
44	30	IL6	0.418034	0.00701647
44	31	IL6	0.425447	0.0144555
44	32	IL6	0.441092	0.0301255
44	33	IL6	0.47434	0.0633999
44	34	IL6	0.537379	0.126465
44	35	IL6	0.653428	0.242539
44	36	IL6	0.861325	0.450462
44	37	IL6	1.21587	0.805028
44	38	IL6	1.74732	1.33651
44	39	IL6	2.36075	1.94996
44	40	IL6	2.83711	2.42635
45	1	IL6	0.447578	0.00321269
45	2	IL6	0.447539	0.0030647
45	3	IL6	0.444158	-0.00042479
45	4	IL6	0.443096	-0.00159599
45	5	IL6	0.445447	0.000646437
45	6	IL6	0.446367	0.00145739
45	7	IL6	0.445972	0.000953145
45	8	IL6	0.446356	0.00122835
45	9	IL6	0.445487	0.000250865
45	10	IL6	0.445774	0.000429029
45	11	IL6	0.446713	0.00125849
45	12	IL6	0.446384	0.00082127
45	13	IL6	0.445909	0.000236823
45	14	IL6	0.445871	8.99629e-05
45	15	IL6	0.445001	-0.000888799
45	16	IL6	0.445531	-0.000467924
45	17	IL6	0.444632	-0.0014755
45	18	IL6	0.444522	-0.00169484
45	19	IL6	0.445459	-0.000866393
45	20	IL6	0.445002	-0.0014318
45	21	IL6	0.444551	-0.00199225
45	22	IL6	0.445615	-0.00103705
45	23	IL6	0.446144	-0.000616685
45	24	IL6	0.445644	-0.00122536
45	25	IL6	0.447352	0.000373212
45	26	IL6	0.447597	0.000509444
45	27	IL6	0.448386	0.00118906
45	28	IL6	0.451579	0.00427391
45	29	IL6	0.456841	0.00942691
45	30	IL6	0.46621	0.0186873
45	31	IL6	0.483068	0.035436
45	32	IL6	0.515174	0.0674332
45	33	IL6	0.576043	0.128193
45	34	IL6	0.691879	0.24392
45	35	IL6	0.900216	0.452149
45	36	IL6	1.25937	0.811189
45	37	IL6	1.80006	1.35177
45	38	IL6	2.43489	1.9865
45	39	IL6	3.00017	2.55167
45	40	IL6	3.40597	2.95736
46	1	IL6	0.447652	0.00302095
46	2	IL6	0.447637	0.00261127
46	3	IL6	0.446374	0.000953833
46	4	IL6	0.445563	-0.000251982
46	5	IL6	0.446513	0.000302655
46	6	IL6	0.447133	0.000527709
46	7	IL6	0.447092	9.24327e-05
46	8	IL6	0.448093	0.000698122
46	9	IL6	0.44787	8.10511e-05
46	10	IL6	0.448368	0.000183796
46	11	IL6	0.449197	0.000617764
46	12	IL6	0.448939	-3.49798e-05
46	13	IL6	0.448599	-0.00076971
46	14	IL6	0.449494	-0.000269015
46	15	IL6	0.449191	-0.000966879
46	16	IL6	0.449685	-0.000868038
46	17	IL6	0.449881	-0.00106656
46	18	IL6	0.450166	-0.00117658
46	19	IL6	0.45161	-0.000127163
46	20	IL6	0.451645	-0.000486652
46	21	IL6	0.451903	-0.000624054
46	22	IL6	0.452657	-0.000265009
46	23	IL6	0.453293	-2.37431e-05
46	24	IL6	0.453643	-6.846e-05
46	25	IL6	0.454838	0.000732166
46	26	IL6	0.455616	0.00111556
46	27	IL6	0.456589	0.00169374
46	28	IL6	0.462521	0.00723002
46	29	IL6	0.468868	0.013183
46	30	IL6	0.48185	0.0257701
46	31	IL6	0.506234	0.0497589
46	32	IL6	0.554804	0.0979346
46	33	IL6	0.64657	0.189306
46	34	IL6	0.814922	0.357262
46	35	IL6	1.11282	0.654765
46	36	IL6	1.58362	1.12517
46	37	IL6	2.20627	1.74743
46	38	IL6	2.82347	2.36424
46	39	IL6	3.32314	2.86351
46	40	IL6	3.67982	3.21979
47	1	IL6	0.415036	0.00176743
47	2	IL6	0.416311	0.00291222
47	3	IL6	0.415469	0.00194017
47	4	IL6	0.41501	0.00135061
47	5	IL6	0.413305	-0.000484654
47	6	IL6	0.412912	-0.0010077
47	7	IL6	0.414147	9.70963e-05
47	8	IL6	0.415491	0.00131022
47	9	IL6	0.413961	-0.000349661
47	10	IL6	0.414142	-0.00029862
47	11	IL6	0.414801	0.000230033
47	12	IL6	0.414912	0.0002108
47	13	IL6	0.414224	-0.000607999
47	14	IL6	0.414337	-0.000624967
47	15	IL6	0.415214	0.00012169
47	16	IL6	0.415256	3.3495e-05
47	17	IL6	0.414566	-0.00078748
47	18	IL6	0.413886	-0.00159728
47	19	IL6	0.414074	-0.00153986
47	20	IL6	0.414847	-0.000896796
47	21	IL6	0.415323	-0.00055104
47	22	IL6	0.414992	-0.00101257
47	23	IL6	0.416153	1.76277e-05
47	24	IL6	0.416486	0.000220571
47	25	IL6	0.416217	-0.000178701
47	26	IL6	0.416055	-0.000470655
47	27	IL6	0.417539	0.000882718
47	28	IL6	0.420779	0.00399294
47	29	IL6	0.425495	0.00857852
47	30	IL6	0.433822	0.0167747
47	31	IL6	0.451598	0.0344211
47	32	IL6	0.483503	0.0661954
47	33	IL6	0.544847	0.127409
47	34	IL6	0.663183	0.245614
47	35	IL6	0.874211	0.456512
47	36	IL6	1.2317	0.813875
47	37	IL6	1.76175	1.34379
47	38	IL6	2.36467	1.94658
47	39	IL6	2.88143	2.46321
47	40	IL6	3.24669	2.82833
48	1	IL6	0.4109	0.00131607
48	2	IL6	0.412139	0.00232242
48	3	IL6	0.411516	0.00146743
48	4	IL6	0.410936	0.000655809
48	5	IL6	0.410948	0.00043612
48	6	IL6	0.411537	0.000793076
48	7	IL6	0.412084	0.00110807
48	8	IL6	0.411449	0.000241791
48	9	IL6	0.410541	-0.000897985
48	10	IL6	0.410331	-0.00134051
48	11	IL6	0.411669	-0.000233842
48	12	IL6	0.411717	-0.000417589
48	13	IL6	0.412292	-7.53555e-05
48	14	IL6	0.412521	-7.82026e-05
48	15	IL6	0.412238	-0.000592398
48	16	IL6	0.412841	-0.000221196
48	17	IL6	0.412734	-0.000560243
48	18	IL6	0.413048	-0.000478184
48	19	IL6	0.41365	-0.000108502
48	20	IL6	0.413478	-0.000512071
48	21	IL6	0.41297	-0.00125151
48	22	IL6	0.412969	-0.00148527
48	23	IL6	0.413981	-0.000704314
48	24	IL6	0.413753	-0.00116472
48	25	IL6	0.41448	-0.000669477
48	26	IL6	0.414606	-0.000775261
48	27	IL6	0.417462	0.00184849
48	28	IL6	0.420861	0.00501583
48	29	IL6	0.42763	0.0115526
48	30	IL6	0.438502	0.0221934
48	31	IL6	0.462426	0.0458856
48	32	IL6	0.506286	0.0895135
48	33	IL6	0.592004	0.174999
48	34	IL6	0.751481	0.334244
48	35	IL6	1.03279	0.615322
48	36	IL6	1.48012	1.06242
48	37	IL6	2.07204	1.6541
48	38	IL6	2.65682	2.23866
48	39	IL6	3.13166	2.71327
48	40	IL6	3.46733	3.0487
49	1	IL1b	0.441541	0.00403944
49	2	IL1b	0.440962	0.0034178
49	3	IL1b	0.438955	0.00136702
49	4	IL1b	0.438397	0.000765727
49	5	IL1b	0.438156	0.000481446
49	6	IL1b	0.438527	0.000809573
49	7	IL1b	0.438509	0.000748214
49	8	IL1b	0.437263	-0.000540823
49	9	IL1b	0.437177	-0.000670281
49	10	IL1b	0.437338	-0.000551724
49	11	IL1b	0.43679	-0.00114389
49	12	IL1b	0.43722	-0.000756459
49	13	IL1b	0.437908	-0.000112278
49	14	IL1b	0.437916	-0.000146637
49	15	IL1b	0.436977	-0.00112939
49	16	IL1b	0.437032	-0.0011175
49	17	IL1b	0.437301	-0.000891804
49	18	IL1b	0.437806	-0.000430103
49	19	IL1b	0.437848	-0.000431202
49	20	IL1b	0.43786	-0.000462372
49	21	IL1b	0.438207	-0.000158176
49	22	IL1b	0.439066	0.000656891
49	23	IL1b	0.442166	0.00371378
49	24	IL1b	0.446181	0.00768578
49	25	IL1b	0.453017	0.0144791
49	26	IL1b	0.467312	0.0287303
49	27	IL1b	0.494817	0.0561922
49	28	IL1b	0.54814	0.109472
49	29	IL1b	0.649454	0.210743
49	30	IL1b	0.83381	0.395056
49	31	IL1b	1.15714	0.71834
49	32	IL1b	1.67436	1.23552
49	33	IL1b	2.35932	1.92044
49	34	IL1b	3.02128	2.58236
49	35	IL1b	3.47527	3.03629
49	36	IL1b	3.80644	3.36743
[truncated: 1,884 more rows]

## Sheet: Multicomponent Data
Block Type	96-Well Block (0.2mL)
Calibration Background is expired	No
Calibration Background performed on	11-24-2020
Calibration Normalization FAM-ROX is expired	No
Calibration Normalization FAM-ROX performed on	11-24-2020
Calibration Normalization VIC-ROX is expired	No
Calibration Normalization VIC-ROX performed on	11-24-2020
Calibration Pure Dye CY3 is expired	Yes
Calibration Pure Dye CY3 performed on	03-26-2020
Calibration Pure Dye CY5 is expired	Yes
Calibration Pure Dye CY5 performed on	03-26-2020
Calibration Pure Dye FAM is expired	No
Calibration Pure Dye FAM performed on	11-24-2020
Calibration Pure Dye NED is expired	No
Calibration Pure Dye NED performed on	09-15-2020
Calibration Pure Dye ROX is expired	No
Calibration Pure Dye ROX performed on	11-24-2020
Calibration Pure Dye SYBR is expired	No
Calibration Pure Dye SYBR performed on	11-24-2020
Calibration Pure Dye TAMRA is expired	No
Calibration Pure Dye TAMRA performed on	11-24-2020
Calibration Pure Dye VIC is expired	No
Calibration Pure Dye VIC performed on	11-24-2020
Calibration ROI is expired	No
Calibration ROI performed on	11-24-2020
Calibration Uniformity is expired	No
Calibration Uniformity performed on	11-24-2020
Chemistry	SYBR_GREEN
Date Created	2021-06-04 14:46:38 PM EDT
Experiment Barcode
Experiment Comment
Experiment File Name	P:\ABI-2\Sapieha\Roberto\CNV B6\Choroid\2021-06-04 adipoqcre and adipoqcreprdm16 choro 7 days sham and laser il6 and il1b n1-3.eds
Experiment Name	2021-06-04 adipoqcre and adipoqcreprdm16 choro 7 days sham and laser il6 and il1b n1-3
Experiment Run End Time	2021-06-04 17:35:16 PM EDT
Experiment Type	Comparative Cт (ΔΔCт)
Instrument Name	278870006
Instrument Serial Number	278870006
Instrument Type	QuantStudio(TM) 7 Flex System
Passive Reference	ROX
Quantification Cycle Method	Ct
Signal Smoothing On	true
Stage/ Cycle where Analysis is performed	Stage 2, Step 2
User Name
Well	Well Position	Cycle	ROX	SYBR
1	A1	1	1.4736e+06	825890
2	A2	1	1.39955e+06	640231
3	A3	1	1269959	613313
4	A4	1	1.28614e+06	624674
5	A5	1	1232086	590295
6	A6	1	1.19071e+06	678228
7	A7	1	1.16086e+06	476025
8	A8	1	1.15456e+06	612723
9	A9	1	1.07933e+06	508093
10	A10	1	1.06435e+06	537413
11	A11	1	997895	467876
12	A12	1	1.53788e+06	957869
13	B1	1	1.42166e+06	686839
14	B2	1	1.38268e+06	687825
15	B3	1	1363108	626736
16	B4	1	1.36253e+06	642635
17	B5	1	1.27203e+06	580842
18	B6	1	1.23442e+06	547345
19	B7	1	1.25226e+06	532625
20	B8	1	1.19738e+06	544824
21	B9	1	1.14256e+06	567976
22	B10	1	1.07839e+06	485451
23	B11	1	1418107	703414
24	B12	1	2.32543e+06	1.32099e+06
25	C1	1	1555674	777238
26	C2	1	1.66619e+06	688416
27	C3	1	1.55652e+06	633676
28	C4	1	1.53807e+06	597392
29	C5	1	1.4932e+06	608270
30	C6	1	1.34987e+06	508263
31	C7	1	1.34374e+06	517301
32	C8	1	1.26121e+06	503058
33	C9	1	1.09935e+06	435908
34	C10	1	1.24088e+06	566469
35	C11	1	1606950	802098
36	C12	1	1.53825e+06	689748
37	D1	1	1.12765e+06	443156
38	D2	1	1.44278e+06	699278
39	D3	1	1.52461e+06	620732
40	D4	1	1.49708e+06	631363
41	D5	1	1.53768e+06	602714
42	D6	1	1.31366e+06	543579
43	D7	1	1.25554e+06	491047
44	D8	1	1.23297e+06	507833
45	D9	1	1.31909e+06	590394
46	D10	1	1.37349e+06	614845
47	D11	1	1.19654e+06	496607
48	D12	1	997440	409848
49	E1	1	1.21514e+06	536532
50	E2	1	1.33697e+06	603988
51	E3	1	1.31757e+06	602211
52	E4	1	1.41777e+06	626027
53	E5	1	1.45987e+06	645449
54	E6	1	1.40131e+06	649315
55	E7	1	1.51147e+06	686988
56	E8	1	1.6941e+06	770424
57	E9	1	1.48216e+06	682688
58	E10	1	1.43549e+06	682558
59	E11	1	1.21046e+06	610632
60	E12	1	868287	357395
61	F1	1	1456353	723730
62	F2	1	1.51718e+06	741679
63	F3	1	1.37602e+06	635310
64	F4	1	1309878	607078
65	F5	1	1.35801e+06	618067
66	F6	1	1.37663e+06	640792
67	F7	1	1.43329e+06	704350
68	F8	1	1.499e+06	666153
69	F9	1	1.41266e+06	654481
70	F10	1	1328153	628965
71	F11	1	1.41773e+06	855176
72	F12	1	1.29217e+06	724650
73	G1	1	1.77385e+06	861915
74	G2	1	1.14265e+06	426172
75	G3	1	1.23313e+06	496670
76	G4	1
77	G5	1
78	G6	1
79	G7	1
80	G8	1
81	G9	1
82	G10	1
83	G11	1
84	G12	1
85	H1	1
86	H2	1
87	H3	1
88	H4	1
89	H5	1
90	H6	1
91	H7	1
92	H8	1
93	H9	1
94	H10	1
95	H11	1
96	H12	1
1	A1	2	1.48469e+06	832257
2	A2	2	1.40542e+06	642414
3	A3	2	1277606	617292
4	A4	2	1.29227e+06	628314
5	A5	2	1237830	591853
6	A6	2	1.19656e+06	682241
7	A7	2	1.16679e+06	479012
8	A8	2	1.15994e+06	616118
9	A9	2	1.08828e+06	511449
10	A10	2	1.07344e+06	541088
11	A11	2	1.00395e+06	468145
12	A12	2	1.54264e+06	959011
13	B1	2	1.42894e+06	689680
14	B2	2	1.3911e+06	690623
15	B3	2	1369744	629966
16	B4	2	1366923	644940
17	B5	2	1281469	584009
18	B6	2	1.24084e+06	548222
19	B7	2	1.25761e+06	534069
20	B8	2	1.20296e+06	545891
21	B9	2	1.14854e+06	574094
22	B10	2	1.08683e+06	489148
23	B11	2	1.42952e+06	707985
24	B12	2	2.33952e+06	1.32335e+06
25	C1	2	1.56166e+06	781652
26	C2	2	1.67283e+06	690136
27	C3	2	1.56218e+06	634739
28	C4	2	1.54737e+06	598771
29	C5	2	1.49627e+06	614193
30	C6	2	1352314	511180
31	C7	2	1.3483e+06	517968
32	C8	2	1.26441e+06	503052
33	C9	2	1.10322e+06	437808
34	C10	2	1.24641e+06	570952
35	C11	2	1.6128e+06	805419
36	C12	2	1543288	690510
37	D1	2	1.13091e+06	443197
38	D2	2	1.44956e+06	697897
39	D3	2	1.53811e+06	626282
40	D4	2	1.50283e+06	632385
41	D5	2	1544995	604165
42	D6	2	1.31471e+06	547578
43	D7	2	1.26047e+06	494867
44	D8	2	1.23695e+06	508747
45	D9	2	1.32382e+06	592462
46	D10	2	1.37913e+06	617351
47	D11	2	1.20175e+06	500303
48	D12	2	1.00069e+06	412421
49	E1	2	1.22041e+06	538154
50	E2	2	1343063	604426
51	E3	2	1.32242e+06	604933
52	E4	2	1.42526e+06	628708
53	E5	2	1.47709e+06	648097
54	E6	2	1.40568e+06	647631
55	E7	2	1.5163e+06	687093
56	E8	2	1.70127e+06	771009
57	E9	2	1.49172e+06	683448
58	E10	2	1.44135e+06	686009
59	E11	2	1.2178e+06	612165
60	E12	2	872501	359003
61	F1	2	1.46591e+06	727497
62	F2	2	1524863	743464
63	F3	2	1.39519e+06	644415
64	F4	2	1314693	607527
65	F5	2	1.37555e+06	623463
66	F6	2	1.38347e+06	645744
67	F7	2	1.43985e+06	706799
68	F8	2	1.50676e+06	666816
69	F9	2	1.42102e+06	660023
70	F10	2	1.33339e+06	634402
71	F11	2	1424525	856500
72	F12	2	1.29567e+06	733033
73	G1	2	1.7848e+06	863209
74	G2	2	1.15157e+06	428344
75	G3	2	1.239e+06	498219
76	G4	2
77	G5	2
78	G6	2
79	G7	2
80	G8	2
81	G9	2
82	G10	2
83	G11	2
84	G12	2
85	H1	2
86	H2	2
87	H3	2
88	H4	2
89	H5	2
90	H6	2
91	H7	2
92	H8	2
93	H9	2
94	H10	2
95	H11	2
96	H12	2
1	A1	3	1.51015e+06	846828
2	A2	3	1.42246e+06	648382
3	A3	3	1.29471e+06	623235
4	A4	3	1.30703e+06	634523
5	A5	3	1.25163e+06	596517
6	A6	3	1.21068e+06	689551
7	A7	3	1.1804e+06	483829
8	A8	3	1.17105e+06	622655
9	A9	3	1104192	519479
10	A10	3	1.0916e+06	549103
11	A11	3	1.02071e+06	472203
12	A12	3	1.56497e+06	971619
13	B1	3	1.44963e+06	695827
14	B2	3	1.4098e+06	694220
15	B3	3	1.38445e+06	637004
16	B4	3	1.37561e+06	648691
17	B5	3	1.29569e+06	586879
18	B6	3	1.24996e+06	552790
19	B7	3	1.26972e+06	537176
20	B8	3	1.21307e+06	550610
21	B9	3	1.15967e+06	586175
22	B10	3	1.09995e+06	493515
23	B11	3	1.45542e+06	717894
24	B12	3	2375174	1.33606e+06
25	C1	3	1.57479e+06	787310
26	C2	3	1.68986e+06	693831
27	C3	3	1.57475e+06	636482
28	C4	3	1.55925e+06	599940
29	C5	3	1.50606e+06	617760
30	C6	3	1.35876e+06	515065
31	C7	3	1.35848e+06	518662
32	C8	3	1.27342e+06	503745
33	C9	3	1.11058e+06	441445
34	C10	3	1.25788e+06	577602
35	C11	3	1.62888e+06	809314
36	C12	3	1.55837e+06	695865
37	D1	3	1.14025e+06	444394
38	D2	3	1.46725e+06	696473
39	D3	3	1.55466e+06	630208
40	D4	3	1.51256e+06	633426
41	D5	3	1.55869e+06	605527
42	D6	3	1.32372e+06	548773
43	D7	3	1.2725e+06	499602
44	D8	3	1245086	511138
45	D9	3	1.33689e+06	593792
46	D10	3	1.39225e+06	621466
47	D11	3	1.21268e+06	503830
48	D12	3	1.00942e+06	415393
49	E1	3	1.23278e+06	541136
50	E2	3	1.35616e+06	607856
51	E3	3	1.33559e+06	610185
52	E4	3	1.45605e+06	642346
53	E5	3	1.49054e+06	650366
54	E6	3	1.41907e+06	647893
55	E7	3	1.52627e+06	689733
56	E8	3	1.7132e+06	777684
57	E9	3	1.51057e+06	686919
58	E10	3	1.45706e+06	690375
59	E11	3	1.23381e+06	613603
60	E12	3	881917	361064
61	F1	3	1.48659e+06	733932
62	F2	3	1.54194e+06	748617
63	F3	3	1417253	649465
64	F4	3	1.32824e+06	610035
65	F5	3	1.39219e+06	631181
66	F6	3	1.39958e+06	651088
67	F7	3	1.45607e+06	712546
68	F8	3	1519650	670257
69	F9	3	1.43611e+06	669030
70	F10	3	1349559	640491
71	F11	3	1.46009e+06	871130
72	F12	3	1.30977e+06	741006
73	G1	3	1.81083e+06	869309
74	G2	3	1.16921e+06	432627
75	G3	3	1.25374e+06	502138
76	G4	3
77	G5	3
78	G6	3
79	G7	3
80	G8	3
81	G9	3
82	G10	3
83	G11	3
84	G12	3
85	H1	3
86	H2	3
87	H3	3
88	H4	3
89	H5	3
90	H6	3
91	H7	3
92	H8	3
93	H9	3
94	H10	3
95	H11	3
96	H12	3
1	A1	4	1.53011e+06	860060
2	A2	4	1.43714e+06	654815
3	A3	4	1.3073e+06	629776
4	A4	4	1.31685e+06	640853
5	A5	4	1.26166e+06	601715
6	A6	4	1.22007e+06	697324
7	A7	4	1.19081e+06	490362
8	A8	4	1.17948e+06	627746
9	A9	4	1.11468e+06	525584
10	A10	4	1.10549e+06	559409
11	A11	4	1.03371e+06	478656
12	A12	4	1.58394e+06	992301
13	B1	4	1.46529e+06	702679
14	B2	4	1.42355e+06	699389
15	B3	4	1.39709e+06	643059
16	B4	4	1.38474e+06	652870
17	B5	4	1.30345e+06	591745
18	B6	4	1.25799e+06	557458
19	B7	4	1.2785e+06	539480
20	B8	4	1221517	555667
21	B9	4	1.16888e+06	596352
22	B10	4	1.11082e+06	499115
23	B11	4	1.47305e+06	728286
24	B12	4	2.40553e+06	1.35121e+06
25	C1	4	1.58568e+06	792823
26	C2	4	1.70039e+06	695433
27	C3	4	1.59e+06	641354
28	C4	4	1.56828e+06	603259
29	C5	4	1.51325e+06	622459
30	C6	4	1.36382e+06	518661
31	C7	4	1364946	521063
32	C8	4	1.28346e+06	506975
33	C9	4	1.11575e+06	444237
34	C10	4	1.26662e+06	580009
35	C11	4	1.64593e+06	816259
36	C12	4	1.57003e+06	702670
37	D1	4	1147798	447582
38	D2	4	1.47867e+06	693835
39	D3	4	1.56655e+06	633999
40	D4	4	1.51899e+06	636085
41	D5	4	1.56528e+06	607030
42	D6	4	1.33125e+06	548908
43	D7	4	1.28178e+06	501937
44	D8	4	1.25372e+06	514245
45	D9	4	1.34685e+06	596784
46	D10	4	1402310	624818
47	D11	4	1.22227e+06	507253
48	D12	4	1.01564e+06	417361
49	E1	4	1.24187e+06	544432
50	E2	4	1.36514e+06	613987
51	E3	4	1.34473e+06	615633
52	E4	4	1.47357e+06	649349
53	E5	4	1.50019e+06	656180
54	E6	4	1.43189e+06	654806
55	E7	4	1.53462e+06	696413
56	E8	4	1.72529e+06	782654
57	E9	4	1.52149e+06	693515
58	E10	4	1.468e+06	696231
59	E11	4	1.24365e+06	617401
60	E12	4	888932	363248
61	F1	4	1.50183e+06	741986
62	F2	4	1.56171e+06	759145
63	F3	4	1.4288e+06	653991
64	F4	4	1.33885e+06	615326
65	F5	4	1.40165e+06	637198
66	F6	4	1.41113e+06	657464
67	F7	4	1.46889e+06	718241
68	F8	4	1.53098e+06	674921
69	F9	4	1.44775e+06	676618
70	F10	4	1.36128e+06	644442
71	F11	4	1.47448e+06	877127
72	F12	4	1.31946e+06	745668
73	G1	4	1.82961e+06	874771
74	G2	4	1.1822e+06	435184
75	G3	4	1.26498e+06	505106
76	G4	4
77	G5	4
78	G6	4
79	G7	4
80	G8	4
81	G9	4
82	G10	4
83	G11	4
84	G12	4
85	H1	4
86	H2	4
87	H3	4
88	H4	4
89	H5	4
90	H6	4
91	H7	4
92	H8	4
93	H9	4
94	H10	4
95	H11	4
96	H12	4
1	A1	5	1.5441e+06	870202
2	A2	5	1444317	658459
3	A3	5	1315607	635699
4	A4	5	1.3236e+06	647149
5	A5	5	1.26895e+06	607242
6	A6	5	1.2286e+06	702451
7	A7	5	1.19716e+06	495177
8	A8	5	1.18545e+06	631032
9	A9	5	1.12286e+06	530014
10	A10	5	1.11575e+06	569888
11	A11	5	1.04201e+06	483559
12	A12	5	1.59817e+06	1.00783e+06
13	B1	5	1.47443e+06	706965
14	B2	5	1.43188e+06	704001
15	B3	5	1.40421e+06	646895
16	B4	5	1.3914e+06	656870
17	B5	5	1.30974e+06	595033
18	B6	5	1.26258e+06	558694
19	B7	5	1.28603e+06	540431
20	B8	5	1.22781e+06	558697
21	B9	5	1.17545e+06	603637
22	B10	5	1117933	504587
23	B11	5	1.48307e+06	734347
24	B12	5	2.42545e+06	1.3611e+06
25	C1	5	1592535	796694
26	C2	5	1.70749e+06	697532
27	C3	5	1.61365e+06	649838
28	C4	5	1.57563e+06	606975
29	C5	5	1.52091e+06	626860
30	C6	5	1.36723e+06	520693
31	C7	5	1.37043e+06	523581
32	C8	5	1.28908e+06	509534
33	C9	5	1.12009e+06	447587
34	C10	5	1.27365e+06	583669
35	C11	5	1.67537e+06	826789
36	C12	5	1576871	705240
37	D1	5	1.15274e+06	448849
38	D2	5	1.48443e+06	692042
39	D3	5	1.57363e+06	636500
40	D4	5	1.52372e+06	636662
41	D5	5	1.5703e+06	609973
42	D6	5	1.33444e+06	551955
43	D7	5	1.28751e+06	505980
44	D8	5	1.25943e+06	516746
45	D9	5	1.3515e+06	602022
46	D10	5	1.41096e+06	630011
47	D11	5	1.22905e+06	507972
48	D12	5	1020611	419418
49	E1	5	1.24857e+06	547069
50	E2	5	1.37044e+06	617582
51	E3	5	1.3522e+06	619133
52	E4	5	1.48252e+06	652444
53	E5	5	1.50872e+06	661829
54	E6	5	1.4553e+06	666883
55	E7	5	1.54398e+06	700194
56	E8	5	1.7346e+06	786589
57	E9	5	1.5302e+06	697883
58	E10	5	1.47559e+06	700550
59	E11	5	1.25203e+06	621166
60	E12	5	893912	365994
61	F1	5	1.51299e+06	748007
62	F2	5	1.59717e+06	773941
63	F3	5	1.43759e+06	657706
64	F4	5	1.34764e+06	618057
65	F5	5	1409477	640865
66	F6	5	1.42022e+06	660996
67	F7	5	1.47791e+06	721400
68	F8	5	1.53994e+06	678354
69	F9	5	1.45841e+06	681892
70	F10	5	1.36907e+06	648860
71	F11	5	1.48427e+06	879270
72	F12	5	1.32663e+06	750725
73	G1	5	1.84352e+06	877662
74	G2	5	1.1908e+06	437735
75	G3	5	1.27258e+06	508482
76	G4	5
77	G5	5
78	G6	5
79	G7	5
80	G8	5
81	G9	5
82	G10	5
83	G11	5
84	G12	5
85	H1	5
86	H2	5
87	H3	5
88	H4	5
89	H5	5
90	H6	5
91	H7	5
92	H8	5
93	H9	5
94	H10	5
95	H11	5
96	H12	5
1	A1	6	1.55478e+06	877047
2	A2	6	1.44934e+06	661484
3	A3	6	1.3213e+06	639772
4	A4	6	1.32881e+06	652659
5	A5	6	1.27268e+06	610904
6	A6	6	1.23485e+06	706296
7	A7	6	1.20254e+06	497057
8	A8	6	1.19057e+06	634134
9	A9	6	1.12911e+06	533802
10	A10	6	1.12344e+06	575566
11	A11	6	1.04816e+06	485584
12	A12	6	1.60774e+06	1.01775e+06
13	B1	6	1.48107e+06	710925
14	B2	6	1.43818e+06	706055
15	B3	6	1408435	649969
16	B4	6	1.39485e+06	658852
17	B5	6	1.31364e+06	597826
18	B6	6	1.26597e+06	561115
19	B7	6	1.29134e+06	543255
20	B8	6	1.23269e+06	561580
21	B9	6	1.1794e+06	611180
22	B10	6	1123301	507036
23	B11	6	1491871	738128
24	B12	6	2436818	1.3694e+06
25	C1	6	1.59612e+06	800723
26	C2	6	1.71295e+06	700269
27	C3	6	1.62041e+06	653698
28	C4	6	1.5794e+06	608553
29	C5	6	1.52638e+06	630602
30	C6	6	1.36795e+06	521500
31	C7	6	1.37151e+06	524807
32	C8	6	1.29135e+06	511219
33	C9	6	1.12367e+06	448737
34	C10	6	1.27669e+06	585658
35	C11	6	1.68494e+06	828601
36	C12	6	1.58235e+06	708656
37	D1	6	1.15521e+06	450229
38	D2	6	1.48904e+06	692171
39	D3	6	1578637	638801
40	D4	6	1.52524e+06	637204
41	D5	6	1.57396e+06	612365
42	D6	6	1.33778e+06	555834
43	D7	6	1.2932e+06	510200
44	D8	6	1263903	519891
45	D9	6	1.3594e+06	606791
46	D10	6	1.41638e+06	633311
47	D11	6	1.23401e+06	509539
48	D12	6	1.02466e+06	421687
49	E1	6	1.25296e+06	549459
50	E2	6	1374756	619624
51	E3	6	1.35716e+06	622143
52	E4	6	1.48846e+06	656119
53	E5	6	1.51308e+06	664564
54	E6	6	1.46326e+06	672391
55	E7	6	1.55272e+06	704858
56	E8	6	1.74392e+06	790888
57	E9	6	1.53879e+06	701448
58	E10	6	1482938	703175
59	E11	6	1.25931e+06	623075
60	E12	6	898472	368553
61	F1	6	1.52135e+06	751674
62	F2	6	1.61321e+06	780434
63	F3	6	1.44387e+06	661870
64	F4	6	1.3531e+06	621384
65	F5	6	1.41451e+06	643115
66	F6	6	1.42842e+06	664995
67	F7	6	1.48489e+06	724527
68	F8	6	1.54711e+06	680343
69	F9	6	1468161	685892
70	F10	6	1.37583e+06	651622
71	F11	6	1.49085e+06	885602
72	F12	6	1.3337e+06	755255
73	G1	6	1.85394e+06	880547
74	G2	6	1.19638e+06	440016
75	G3	6	1.27774e+06	510027
76	G4	6
77	G5	6
78	G6	6
79	G7	6
80	G8	6
81	G9	6
82	G10	6
83	G11	6
84	G12	6
85	H1	6
86	H2	6
87	H3	6
88	H4	6
89	H5	6
90	H6	6
91	H7	6
92	H8	6
93	H9	6
94	H10	6
95	H11	6
96	H12	6
1	A1	7	1.56558e+06	882628
2	A2	7	1.45584e+06	665429
3	A3	7	1.32818e+06	643373
4	A4	7	1.33416e+06	656989
5	A5	7	1.27622e+06	614349
6	A6	7	1.23943e+06	710822
7	A7	7	1.20708e+06	500225
8	A8	7	1.19424e+06	637621
9	A9	7	1.13572e+06	537828
10	A10	7	1.12799e+06	578337
11	A11	7	1053314	488871
12	A12	7	1.61741e+06	1.02703e+06
13	B1	7	1.48836e+06	713266
14	B2	7	1.4488e+06	709901
15	B3	7	1.41154e+06	652131
16	B4	7	1.39788e+06	661034
17	B5	7	1.31674e+06	599950
18	B6	7	1269466	563282
19	B7	7	1.29453e+06	545686
20	B8	7	1.23558e+06	563734
21	B9	7	1.18224e+06	618863
22	B10	7	1.12747e+06	509327
23	B11	7	1.50006e+06	741194
24	B12	7	2.44979e+06	1.3765e+06
25	C1	7	1.60183e+06	805923
26	C2	7	1.71746e+06	701577
27	C3	7	1.62467e+06	655805
28	C4	7	1.58392e+06	609618
29	C5	7	1.52821e+06	633345
30	C6	7	1368746	523322
31	C7	7	1.37368e+06	527409
32	C8	7	1.2943e+06	513061
33	C9	7	1.12443e+06	450285
34	C10	7	1.28071e+06	586276
35	C11	7	1690085	828438
36	C12	7	1.58969e+06	711660
37	D1	7	1.15787e+06	450710
38	D2	7	1.49383e+06	694228
39	D3	7	1.58264e+06	641270
40	D4	7	1.52541e+06	637776
41	D5	7	1.57551e+06	612648
42	D6	7	1.34105e+06	557910
43	D7	7	1.2979e+06	513362
44	D8	7	1.2686e+06	521455
45	D9	7	1366228	609299
46	D10	7	1421234	635422
47	D11	7	1.2384e+06	512880
48	D12	7	1.028e+06	423623
49	E1	7	1257279	551328
50	E2	7	1.37955e+06	621399
51	E3	7	1.36037e+06	624309
52	E4	7	1.49309e+06	658072
53	E5	7	1.5186e+06	666275
54	E6	7	1.46633e+06	673281
55	E7	7	1.55816e+06	705994
56	E8	7	1.75306e+06	794854
57	E9	7	1.54655e+06	706889
58	E10	7	1.4896e+06	706174
59	E11	7	1265534	629812
60	E12	7	902227	370223
61	F1	7	1.52873e+06	756670
62	F2	7	1.62193e+06	784101
63	F3	7	1.45086e+06	664647
64	F4	7	1.35778e+06	622746
65	F5	7	1.41979e+06	645439
66	F6	7	1.43686e+06	669613
67	F7	7	1492316	727739
68	F8	7	1.55488e+06	683258
69	F9	7	1.47615e+06	688908
70	F10	7	1.38129e+06	654692
71	F11	7	1.49701e+06	889646
72	F12	7	1.33991e+06	757872
73	G1	7	1.86196e+06	884731
74	G2	7	1.20294e+06	443955
75	G3	7	1.28151e+06	510559
76	G4	7
77	G5	7
78	G6	7
79	G7	7
80	G8	7
81	G9	7
82	G10	7
83	G11	7
84	G12	7
85	H1	7
86	H2	7
87	H3	7
88	H4	7
89	H5	7
90	H6	7
91	H7	7
92	H8	7
93	H9	7
94	H10	7
95	H11	7
96	H12	7
1	A1	8	1573083	886719
2	A2	8	1.46119e+06	669003
3	A3	8	1.33218e+06	645868
4	A4	8	1.33839e+06	662300
5	A5	8	1.27864e+06	616918
6	A6	8	1.24361e+06	715044
7	A7	8	1.21025e+06	503247
8	A8	8	1.19723e+06	641143
9	A9	8	1.13988e+06	542751
10	A10	8	1.13115e+06	580091
11	A11	8	1.05864e+06	491244
12	A12	8	1.62571e+06	1.03495e+06
13	B1	8	1.49591e+06	717717
14	B2	8	1.47212e+06	720406
15	B3	8	1.41429e+06	655616
16	B4	8	1.39987e+06	663310
17	B5	8	1.31851e+06	602154
18	B6	8	1.27081e+06	566339
19	B7	8	1.29772e+06	548833
20	B8	8	1.239e+06	566055
21	B9	8	1.18498e+06	625516
22	B10	8	1.12956e+06	511903
23	B11	8	1.50774e+06	744605
24	B12	8	2.46228e+06	1.38509e+06
25	C1	8	1607453	816416
26	C2	8	1.72197e+06	703314
27	C3	8	1.62997e+06	656244
28	C4	8	1.58567e+06	612056
29	C5	8	1.52978e+06	635399
30	C6	8	1.36947e+06	523276
31	C7	8	1.3772e+06	528413
32	C8	8	1.2972e+06	513546
33	C9	8	1.12636e+06	452698
34	C10	8	1.28505e+06	588222
35	C11	8	1.69569e+06	830069
36	C12	8	1.59513e+06	714610
37	D1	8	1.16101e+06	452062
38	D2	8	1497233	695645
39	D3	8	1.58705e+06	643590
40	D4	8	1.52695e+06	637713
41	D5	8	1.5762e+06	612845
42	D6	8	1.34389e+06	558823
43	D7	8	1.30057e+06	514458
44	D8	8	1.27556e+06	526744
45	D9	8	1370044	611527
46	D10	8	1426816	639346
47	D11	8	1.24102e+06	515630
48	D12	8	1.03021e+06	423880
49	E1	8	1.26247e+06	552033
50	E2	8	1.38418e+06	623333
51	E3	8	1.36386e+06	626752
52	E4	8	1.49618e+06	659966
53	E5	8	1.52108e+06	666651
54	E6	8	1.46988e+06	675315
55	E7	8	1.56379e+06	707417
56	E8	8	1.76071e+06	797361
57	E9	8	1.55284e+06	710039
58	E10	8	1.4958e+06	710311
59	E11	8	1.27111e+06	635430
60	E12	8	904495	371828
61	F1	8	1.53479e+06	760757
62	F2	8	1.62868e+06	785508
63	F3	8	1.45452e+06	667159
64	F4	8	1.35999e+06	625214
65	F5	8	1426194	648509
66	F6	8	1.443e+06	673842
67	F7	8	1.49859e+06	729986
68	F8	8	1.56076e+06	685904
69	F9	8	1482815	691718
70	F10	8	1.38594e+06	657554
71	F11	8	1.50081e+06	893221
72	F12	8	1.34439e+06	760873
73	G1	8	1.87017e+06	886799
74	G2	8	1.20957e+06	455640
75	G3	8	1.28507e+06	513158
76	G4	8
77	G5	8
78	G6	8
79	G7	8
80	G8	8
81	G9	8
82	G10	8
83	G11	8
84	G12	8
85	H1	8
86	H2	8
87	H3	8
88	H4	8
89	H5	8
90	H6	8
91	H7	8
92	H8	8
93	H9	8
94	H10	8
95	H11	8
96	H12	8
1	A1	9	1.57981e+06	890000
2	A2	9	1.46509e+06	669564
3	A3	9	1.3362e+06	647212
4	A4	9	1.34233e+06	664938
5	A5	9	1.28244e+06	617812
6	A6	9	1.2474e+06	719492
7	A7	9	1213038	505140
8	A8	9	1.20024e+06	644185
9	A9	9	1.14321e+06	544059
10	A10	9	1.13628e+06	581565
11	A11	9	1.06194e+06	492086
12	A12	9	1.63128e+06	1.03966e+06
13	B1	9	1.50011e+06	719733
14	B2	9	1.48056e+06	722958
15	B3	9	1.41737e+06	657888
16	B4	9	1.40206e+06	664810
17	B5	9	1.32031e+06	604412
18	B6	9	1.27216e+06	567017
19	B7	9	1.30019e+06	549404
20	B8	9	1.24234e+06	567899
21	B9	9	1.18816e+06	628818
22	B10	9	1.13351e+06	513424
23	B11	9	1.5124e+06	747725
24	B12	9	2.46924e+06	1.38858e+06
25	C1	9	1.60998e+06	818681
26	C2	9	1.72421e+06	703362
27	C3	9	1.63219e+06	657158
28	C4	9	1.58687e+06	611516
29	C5	9	1.53261e+06	636084
30	C6	9	1.36963e+06	522717
31	C7	9	1.37952e+06	528334
32	C8	9	1.29973e+06	513901
33	C9	9	1.1323e+06	453095
34	C10	9	1.28896e+06	588706
35	C11	9	1.70167e+06	831395
36	C12	9	1.59984e+06	717371
37	D1	9	1.16336e+06	452664
38	D2	9	1.50031e+06	694934
39	D3	9	1.58834e+06	643973
40	D4	9	1.52876e+06	637865
41	D5	9	1.57612e+06	615191
42	D6	9	1347172	558762
43	D7	9	1.30445e+06	514672
44	D8	9	1.28991e+06	531219
45	D9	9	1.37447e+06	612307
46	D10	9	1.43186e+06	641288
47	D11	9	1246354	515942
48	D12	9	1.03298e+06	424082
49	E1	9	1.26577e+06	553366
50	E2	9	1.38584e+06	623951
51	E3	9	1.3672e+06	627226
52	E4	9	1.50058e+06	660126
53	E5	9	1.52315e+06	668291
54	E6	9	1472401	675639
55	E7	9	1.56872e+06	707793
56	E8	9	1.76843e+06	797947
57	E9	9	1.56035e+06	712146
58	E10	9	1.49991e+06	710901
59	E11	9	1.27662e+06	638091
60	E12	9	906765	372535
61	F1	9	1.54044e+06	762483
62	F2	9	1.63426e+06	786054
63	F3	9	1.45924e+06	667799
64	F4	9	1.36336e+06	625621
65	F5	9	1.42927e+06	649365
66	F6	9	1.45514e+06	678398
67	F7	9	1.50444e+06	730340
68	F8	9	1.56586e+06	686716
69	F9	9	1.48742e+06	694373
70	F10	9	1.39172e+06	657749
71	F11	9	1.50502e+06	893390
72	F12	9	1.34714e+06	762323
73	G1	9	1.87715e+06	889552
74	G2	9	1.21267e+06	465102
75	G3	9	1.2892e+06	514315
76	G4	9
77	G5	9
78	G6	9
79	G7	9
80	G8	9
81	G9	9
82	G10	9
83	G11	9
84	G12	9
85	H1	9
86	H2	9
87	H3	9
88	H4	9
89	H5	9
90	H6	9
91	H7	9
92	H8	9
93	H9	9
94	H10	9
95	H11	9
96	H12	9
1	A1	10	1.58394e+06	892807
2	A2	10	1.46628e+06	670899
3	A3	10	1.33812e+06	649131
4	A4	10	1.34376e+06	668086
5	A5	10	1.28392e+06	620039
6	A6	10	1.24925e+06	722025
7	A7	10	1.21441e+06	505814
8	A8	10	1200887	644821
9	A9	10	1.14428e+06	547649
10	A10	10	1.1381e+06	583342
11	A11	10	1064089	493438
12	A12	10	1.63379e+06	1.04573e+06
13	B1	10	1.50293e+06	720673
14	B2	10	1.48324e+06	723888
15	B3	10	1.41831e+06	658775
16	B4	10	1.40269e+06	666775
17	B5	10	1.32097e+06	605410
18	B6	10	1.27206e+06	567133
19	B7	10	1.30174e+06	550048
20	B8	10	1242806	569828
21	B9	10	1.19112e+06	632411
22	B10	10	1.13613e+06	515265
23	B11	10	1.51431e+06	749227
24	B12	10	2.47324e+06	1.3926e+06
25	C1	10	1.61148e+06	820465
26	C2	10	1.72471e+06	703768
27	C3	10	1.63329e+06	657903
28	C4	10	1.58576e+06	611627
29	C5	10	1533570	636202
30	C6	10	1.36716e+06	522971
31	C7	10	1.3795e+06	528824
32	C8	10	1.29977e+06	516364
33	C9	10	1.13248e+06	453985
34	C10	10	1.28978e+06	588646
35	C11	10	1.70493e+06	834133
36	C12	10	1603133	719428
37	D1	10	1.16379e+06	454673
38	D2	10	1.50126e+06	694529
39	D3	10	1.59061e+06	644653
40	D4	10	1.5307e+06	638223
41	D5	10	1.57737e+06	616879
42	D6	10	1350531	560308
43	D7	10	1.30697e+06	516495
44	D8	10	1.2936e+06	534067
45	D9	10	1.37544e+06	613137
46	D10	10	1.43403e+06	642973
47	D11	10	1.24786e+06	516794
48	D12	10	1.03376e+06	424182
49	E1	10	1.26806e+06	554573
50	E2	10	1.38583e+06	625488
51	E3	10	1.36897e+06	627734
52	E4	10	1.5033e+06	661592
53	E5	10	1524145	669111
54	E6	10	1.47278e+06	677134
55	E7	10	1.572e+06	709102
56	E8	10	1.77116e+06	800505
57	E9	10	1.56461e+06	713814
58	E10	10	1.50208e+06	711652
59	E11	10	1.28031e+06	640301
60	E12	10	909219	372667
61	F1	10	1.54398e+06	763978
62	F2	10	1.63835e+06	786765
63	F3	10	1.46337e+06	668904
64	F4	10	1.36613e+06	625846
65	F5	10	1.43258e+06	651596
66	F6	10	1.48704e+06	689471
67	F7	10	1.50867e+06	731762
68	F8	10	1.56786e+06	687015
69	F9	10	1.49131e+06	696746
70	F10	10	1.39489e+06	658583
71	F11	10	1.50918e+06	893241
72	F12	10	1.34976e+06	763129
73	G1	10	1.88075e+06	890333
74	G2	10	1.21411e+06	468034
75	G3	10	1.29036e+06	514624
76	G4	10
77	G5	10
78	G6	10
79	G7	10
80	G8	10
81	G9	10
82	G10	10
83	G11	10
84	G12	10
85	H1	10
86	H2	10
87	H3	10
88	H4	10
89	H5	10
90	H6	10
91	H7	10
92	H8	10
93	H9	10
94	H10	10
95	H11	10
96	H12	10
1	A1	11	1.5927e+06	896875
2	A2	11	1471052	672435
3	A3	11	1.34091e+06	652090
4	A4	11	1.34647e+06	673297
5	A5	11	1284810	622736
6	A6	11	1.25042e+06	725483
7	A7	11	1.21458e+06	509066
8	A8	11	1201021	646983
9	A9	11	1.1448e+06	551817
10	A10	11	1.13869e+06	586898
11	A11	11	1.06428e+06	497821
12	A12	11	1.64346e+06	1052761
13	B1	11	1.50912e+06	722536
14	B2	11	1.48875e+06	726060
15	B3	11	1.41967e+06	661417
16	B4	11	1.40415e+06	670272
17	B5	11	1.32235e+06	609159
18	B6	11	1.27264e+06	569515
19	B7	11	1.3016e+06	551078
20	B8	11	1242783	571481
21	B9	11	1.19158e+06	639511
22	B10	11	1.13624e+06	517895
23	B11	11	1.51885e+06	753413
24	B12	11	2.48188e+06	1.3989e+06
25	C1	11	1.6185e+06	823358
26	C2	11	1.72844e+06	706444
27	C3	11	1.63561e+06	658799
28	C4	11	1.58537e+06	614851
29	C5	11	1.53362e+06	638401
30	C6	11	1.36653e+06	525658
31	C7	11	1.3798e+06	530162
32	C8	11	1.30347e+06	518718
33	C9	11	1.13197e+06	454933
34	C10	11	1.29248e+06	590069
35	C11	11	1.70789e+06	835099
36	C12	11	1.60601e+06	721079
37	D1	11	1.16541e+06	455561
38	D2	11	1.50511e+06	694477
39	D3	11	1.59234e+06	646783
40	D4	11	1.53124e+06	639369
41	D5	11	1.57752e+06	616250
42	D6	11	1.36257e+06	565169
43	D7	11	1.30813e+06	517122
44	D8	11	1297484	536184
45	D9	11	1.37856e+06	615822
46	D10	11	1.43755e+06	645741
47	D11	11	1249328	518223
48	D12	11	1.03406e+06	425692
49	E1	11	1.27071e+06	555031
50	E2	11	1.38782e+06	628418
51	E3	11	1.37015e+06	630131
52	E4	11	1505234	664459
53	E5	11	1.52549e+06	670869
54	E6	11	1.47526e+06	680032
55	E7	11	1.57486e+06	709962
56	E8	11	1.77606e+06	802700
57	E9	11	1.56993e+06	714432
58	E10	11	1.50532e+06	714190
59	E11	11	1282123	643643
60	E12	11	909868	374329
61	F1	11	1547902	765980
62	F2	11	1.64439e+06	790308
63	F3	11	1.46519e+06	671364
64	F4	11	1.36713e+06	626478
65	F5	11	1435638	653565
66	F6	11	1.49447e+06	691886
67	F7	11	1510313	732709
68	F8	11	1.57036e+06	687756
69	F9	11	1.49401e+06	698753
70	F10	11	1.39564e+06	661082
71	F11	11	1.50993e+06	895787
72	F12	11	1.35219e+06	765830
73	G1	11	1.88709e+06	892641
74	G2	11	1.21635e+06	467452
75	G3	11	1293812	515578
76	G4	11
77	G5	11
78	G6	11
79	G7	11
80	G8	11
81	G9	11
82	G10	11
83	G11	11
84	G12	11
85	H1	11
86	H2	11
87	H3	11
88	H4	11
89	H5	11
90	H6	11
91	H7	11
92	H8	11
93	H9	11
94	H10	11
95	H11	11
96	H12	11
1	A1	12	1.59569e+06	899345
2	A2	12	1.47438e+06	673383
3	A3	12	1.3437e+06	655756
4	A4	12	1.34941e+06	676541
5	A5	12	1.28605e+06	625800
6	A6	12	1.25317e+06	727758
7	A7	12	1.21726e+06	511655
8	A8	12	1.20433e+06	649386
9	A9	12	1.15002e+06	554964
10	A10	12	1.14374e+06	589568
11	A11	12	1066395	501658
12	A12	12	1648434	1.05954e+06
13	B1	12	1.51158e+06	724220
14	B2	12	1.49212e+06	728596
15	B3	12	1421844	664004
16	B4	12	1.40666e+06	673148
17	B5	12	1.32412e+06	612014
18	B6	12	1.27397e+06	572736
19	B7	12	1.30278e+06	552982
20	B8	12	1.24555e+06	573789
21	B9	12	1193515	644512
22	B10	12	1137769	520920
23	B11	12	1.52226e+06	757483
24	B12	12	2.4876e+06	1.40641e+06
25	C1	12	1.62119e+06	825154
26	C2	12	1.732e+06	707880
27	C3	12	1.63795e+06	659136
28	C4	12	1.58792e+06	617219
29	C5	12	1.53592e+06	639992
30	C6	12	1.36846e+06	526308
31	C7	12	1.38068e+06	532636
32	C8	12	1318741	523820
33	C9	12	1.13309e+06	455764
34	C10	12	1.2949e+06	591431
35	C11	12	1.71185e+06	836193
36	C12	12	1.60904e+06	722828
37	D1	12	1.16678e+06	456212
38	D2	12	1.50714e+06	695030
39	D3	12	1.59308e+06	647521
40	D4	12	1531835	640887
41	D5	12	1.57754e+06	616064
42	D6	12	1.36639e+06	568347
43	D7	12	1.31057e+06	519269
44	D8	12	1299743	538432
45	D9	12	1.38348e+06	617565
46	D10	12	1.44032e+06	646616
47	D11	12	1.25285e+06	519825
48	D12	12	1036370	426692
49	E1	12	1.27428e+06	557139
50	E2	12	1.39179e+06	629930
51	E3	12	1373152	630648
52	E4	12	1.50679e+06	664496
53	E5	12	1528080	672762
54	E6	12	1.4764e+06	679656
55	E7	12	1.57818e+06	712965
56	E8	12	1.78116e+06	803564
57	E9	12	1.57327e+06	716669
58	E10	12	1.50863e+06	716112
59	E11	12	1.28531e+06	641022
60	E12	12	912607	375804
61	F1	12	1.55145e+06	767812
62	F2	12	1.64849e+06	792080
63	F3	12	1.46678e+06	671768
64	F4	12	1.36965e+06	628371
65	F5	12	1.43725e+06	654112
66	F6	12	1.49767e+06	693296
67	F7	12	1.51614e+06	734707
68	F8	12	1.5731e+06	688129
69	F9	12	1496720	699270
70	F10	12	1.40011e+06	662210
71	F11	12	1.51353e+06	899096
72	F12	12	1.35571e+06	766168
73	G1	12	1890563	894613
74	G2	12	1.21946e+06	467183
75	G3	12	1.29511e+06	517344
76	G4	12
77	G5	12
78	G6	12
79	G7	12
80	G8	12
81	G9	12
82	G10	12
83	G11	12
84	G12	12
85	H1	12
86	H2	12
87	H3	12
88	H4	12
89	H5	12
90	H6	12
91	H7	12
92	H8	12
93	H9	12
94	H10	12
95	H11	12
96	H12	12
1	A1	13	1.59776e+06	906059
2	A2	13	1.47635e+06	676907
3	A3	13	1.34571e+06	659306
4	A4	13	1.35253e+06	682865
5	A5	13	1.28827e+06	630775
6	A6	13	1.25645e+06	732476
7	A7	13	1.22021e+06	517235
8	A8	13	1.20739e+06	654040
9	A9	13	1154900	559823
10	A10	13	1.14693e+06	595087
11	A11	13	1.07004e+06	503667
12	A12	13	1.65018e+06	1.07014e+06
13	B1	13	1.51257e+06	729583
14	B2	13	1.49381e+06	732002
15	B3	13	1.42421e+06	668877
16	B4	13	1.40951e+06	677426
17	B5	13	1.32595e+06	615802
18	B6	13	1.27634e+06	576400
19	B7	13	1.30561e+06	557230
20	B8	13	1.24834e+06	577857
21	B9	13	1.19504e+06	650641
22	B10	13	1.13978e+06	525056
23	B11	13	1.52555e+06	761334
24	B12	13	2.49337e+06	1.41858e+06
25	C1	13	1623834	826457
26	C2	13	1.73421e+06	708473
27	C3	13	1.6398e+06	661580
28	C4	13	1.59022e+06	617709
29	C5	13	1.53819e+06	640782
30	C6	13	1.3712e+06	527129
31	C7	13	1.38258e+06	533540
32	C8	13	1.32506e+06	526563
33	C9	13	1134006	455531
34	C10	13	1.29724e+06	594585
35	C11	13	1.71471e+06	838479
36	C12	13	1.61262e+06	724298
37	D1	13	1.16873e+06	457593
38	D2	13	1.50968e+06	696317
39	D3	13	1.59501e+06	648918
40	D4	13	1.53301e+06	641170
41	D5	13	1.57998e+06	617824
42	D6	13	1.37048e+06	569863
43	D7	13	1.31324e+06	519572
44	D8	13	1.30253e+06	539784
45	D9	13	1.38826e+06	619039
46	D10	13	1.44284e+06	647255
47	D11	13	1.25636e+06	520415
48	D12	13	1.03768e+06	427828
49	E1	13	1.27661e+06	559038
50	E2	13	1.39355e+06	629738
51	E3	13	1.37572e+06	631892
52	E4	13	1.50821e+06	664542
53	E5	13	1530539	673374
54	E6	13	1.47703e+06	678775
55	E7	13	1.58117e+06	714277
56	E8	13	1.7856e+06	807193
57	E9	13	1.57536e+06	720301
58	E10	13	1512003	716432
59	E11	13	1289326	637905
60	E12	13	915443	376182
61	F1	13	1.55475e+06	768463
62	F2	13	1.64975e+06	792492
63	F3	13	1.47136e+06	672461
64	F4	13	1.37162e+06	628631
65	F5	13	1.43983e+06	656758
66	F6	13	1.50208e+06	694923
67	F7	13	1.52094e+06	737693
68	F8	13	1.57762e+06	689444
69	F9	13	1.5012e+06	701837
70	F10	13	1404702	663459
71	F11	13	1.51836e+06	901116
72	F12	13	1.35958e+06	767430
73	G1	13	1.89371e+06	895784
74	G2	13	1.22228e+06	469013
75	G3	13	1.29762e+06	519236
76	G4	13
77	G5	13
78	G6	13
79	G7	13
80	G8	13
81	G9	13
82	G10	13
83	G11	13
84	G12	13
85	H1	13
86	H2	13
87	H3	13
88	H4	13
89	H5	13
90	H6	13
91	H7	13
92	H8	13
93	H9	13
94	H10	13
95	H11	13
96	H12	13
1	A1	14	1.60338e+06	915317
2	A2	14	1.47795e+06	680632
3	A3	14	1.34847e+06	665907
4	A4	14	1.35421e+06	689540
5	A5	14	1.29016e+06	639406
6	A6	14	1.25832e+06	738144
7	A7	14	1.22267e+06	524357
8	A8	14	1208554	660133
9	A9	14	1.1568e+06	567098
10	A10	14	1.14768e+06	603358
11	A11	14	1.07203e+06	508219
12	A12	14	1.65482e+06	1.08453e+06
13	B1	14	1516600	735812
14	B2	14	1498485	735871
15	B3	14	1.42604e+06	675922
16	B4	14	1.41159e+06	683793
17	B5	14	1.32825e+06	625121
18	B6	14	1.27996e+06	581467
19	B7	14	1.30702e+06	561890
20	B8	14	1.2502e+06	583665
21	B9	14	1.1965e+06	658363
22	B10	14	1.14186e+06	532070
23	B11	14	1.52997e+06	769291
24	B12	14	2498329	1.4375e+06
25	C1	14	1.62669e+06	827644
26	C2	14	1.73789e+06	709922
27	C3	14	1.64309e+06	663469
28	C4	14	1.59226e+06	617079
29	C5	14	1.53915e+06	641504
30	C6	14	1.37297e+06	529365
31	C7	14	1.38527e+06	533667
32	C8	14	1.32854e+06	526571
33	C9	14	1.137e+06	455586
34	C10	14	1.29966e+06	595696
35	C11	14	1.71791e+06	841030
36	C12	14	1.61629e+06	725603
37	D1	14	1.17092e+06	458719
38	D2	14	1.51435e+06	696747
39	D3	14	1596690	650657
40	D4	14	1.53373e+06	642192
41	D5	14	1582609	619677
42	D6	14	1.37422e+06	570146
43	D7	14	1.31515e+06	520325
44	D8	14	1.30452e+06	539823
45	D9	14	1.39e+06	619759
46	D10	14	1.44549e+06	649742
47	D11	14	1.258e+06	521234
48	D12	14	1.03977e+06	428925
49	E1	14	1.27915e+06	560163
50	E2	14	1.39473e+06	629489
51	E3	14	1.37872e+06	631709
52	E4	14	1.51111e+06	666652
53	E5	14	1.5318e+06	673027
54	E6	14	1.48157e+06	677895
55	E7	14	1.58237e+06	715479
56	E8	14	1790077	808328
57	E9	14	1.57967e+06	720547
58	E10	14	1515198	717615
59	E11	14	1.29123e+06	636348
60	E12	14	916336	376700
61	F1	14	1558375	770642
62	F2	14	1.65237e+06	793637
63	F3	14	1473740	673519
64	F4	14	1.37423e+06	629116
65	F5	14	1.44101e+06	657272
66	F6	14	1.50533e+06	697288
67	F7	14	1.52415e+06	738800
68	F8	14	1.58003e+06	691100
69	F9	14	1.50557e+06	702152
70	F10	14	1.40712e+06	665967
71	F11	14	1.52036e+06	902289
72	F12	14	1.36148e+06	769499
73	G1	14	1.89815e+06	895924
74	G2	14	1.22518e+06	469354
75	G3	14	1.30116e+06	519944
76	G4	14
77	G5	14
78	G6	14
79	G7	14
80	G8	14
81	G9	14
82	G10	14
83	G11	14
84	G12	14
85	H1	14
86	H2	14
87	H3	14
88	H4	14
89	H5	14
90	H6	14
91	H7	14
92	H8	14
93	H9	14
94	H10	14
95	H11	14
96	H12	14
1	A1	15	1.60688e+06	923136
2	A2	15	1479148	685247
3	A3	15	1.35175e+06	675313
4	A4	15	1.35572e+06	701606
5	A5	15	1.29208e+06	654027
6	A6	15	1.26108e+06	743581
7	A7	15	1.22545e+06	533669
8	A8	15	1.21147e+06	669740
9	A9	15	1158734	578726
10	A10	15	1.15149e+06	615647
11	A11	15	1.07384e+06	518258
12	A12	15	1.65711e+06	1106721
13	B1	15	1.52028e+06	741330
14	B2	15	1.50041e+06	741683
15	B3	15	1.42823e+06	687548
16	B4	15	1.41168e+06	693827
17	B5	15	1.32962e+06	638140
18	B6	15	1.28066e+06	590559
19	B7	15	1.31052e+06	570737
20	B8	15	1.25112e+06	592067
21	B9	15	1.19941e+06	667772
22	B10	15	1.14567e+06	544496
23	B11	15	1532331	779939
24	B12	15	2503669	1.46987e+06
25	C1	15	1.62877e+06	828804
26	C2	15	1.73993e+06	710196
27	C3	15	1.64546e+06	663345
28	C4	15	1.59298e+06	616968
29	C5	15	1540917	643680
30	C6	15	1.37335e+06	530062
31	C7	15	1.38633e+06	533670
32	C8	15	1.33068e+06	526764
33	C9	15	1.13873e+06	457992
34	C10	15	1.30231e+06	596114
35	C11	15	1.7203e+06	841576
36	C12	15	1.61905e+06	725887
37	D1	15	1.17305e+06	459152
38	D2	15	1.5164e+06	696670
39	D3	15	1.59866e+06	650953
40	D4	15	1.53752e+06	643170
41	D5	15	1.58304e+06	619952
42	D6	15	1.3745e+06	570450
43	D7	15	1.31641e+06	520907
44	D8	15	1.30685e+06	538005
45	D9	15	1.39303e+06	619900
46	D10	15	1.44811e+06	650478
47	D11	15	1.26016e+06	523238
48	D12	15	1.04215e+06	429613
49	E1	15	1282003	560206
50	E2	15	1.39804e+06	629433
51	E3	15	1.38026e+06	631836
52	E4	15	1.51434e+06	666775
53	E5	15	1.53439e+06	672823
54	E6	15	1.48241e+06	677508
55	E7	15	1.58288e+06	718276
56	E8	15	1.79229e+06	808819
57	E9	15	1.58272e+06	720747
58	E10	15	1.51823e+06	717511
59	E11	15	1.29447e+06	635764
60	E12	15	917739	376446
61	F1	15	1560828	771668
62	F2	15	1.65632e+06	793714
63	F3	15	1.47614e+06	673686
64	F4	15	1.37709e+06	629460
65	F5	15	1.44211e+06	657205
66	F6	15	1.50662e+06	697395
67	F7	15	1.5253e+06	738877
68	F8	15	1.58338e+06	691383
69	F9	15	1.50845e+06	701698
70	F10	15	1.41114e+06	666985
71	F11	15	1.52412e+06	902624
72	F12	15	1.3634e+06	770672
73	G1	15	1902377	896070
74	G2	15	1.22703e+06	469385
75	G3	15	1.30364e+06	519752
76	G4	15
77	G5	15
78	G6	15
79	G7	15
80	G8	15
81	G9	15
82	G10	15
83	G11	15
84	G12	15
85	H1	15
86	H2	15
87	H3	15
88	H4	15
89	H5	15
90	H6	15
91	H7	15
92	H8	15
93	H9	15
94	H10	15
95	H11	15
96	H12	15
1	A1	16	1609743	943543
2	A2	16	1.48168e+06	694951
3	A3	16	1.35334e+06	694377
4	A4	16	1356238	727426
5	A5	16	1.29346e+06	682672
6	A6	16	1.26256e+06	757410
7	A7	16	1.22654e+06	554979
8	A8	16	1.21265e+06	686989
9	A9	16	1.15962e+06	602570
10	A10	16	1.15224e+06	639340
11	A11	16	1.07481e+06	536446
12	A12	16	1.66204e+06	1.15025e+06
13	B1	16	1.5246e+06	756057
14	B2	16	1.50318e+06	754134
15	B3	16	1431543	712069
16	B4	16	1.41205e+06	715898
17	B5	16	1.33012e+06	666999
18	B6	16	1.28061e+06	610700
19	B7	16	1.31119e+06	589311
20	B8	16	1.25093e+06	608685
21	B9	16	1.20004e+06	689641
22	B10	16	1.14625e+06	568348
23	B11	16	1.5352e+06	801487
24	B12	16	2.50675e+06	1.52975e+06
25	C1	16	1.63164e+06	832214
26	C2	16	1.74146e+06	711389
27	C3	16	1.64752e+06	663056
28	C4	16	1.59473e+06	618784
29	C5	16	1.5408e+06	645529
30	C6	16	1.37352e+06	530415
31	C7	16	1.38663e+06	534997
32	C8	16	1.3312e+06	529347
33	C9	16	1.1388e+06	460078
34	C10	16	1.30292e+06	599080
35	C11	16	1.72421e+06	843493
36	C12	16	1.61997e+06	728012
37	D1	16	1.1756e+06	460253
38	D2	16	1.5189e+06	696832
39	D3	16	1.60032e+06	651226
40	D4	16	1.53906e+06	642840
41	D5	16	1.58299e+06	619864
42	D6	16	1.37483e+06	570380
43	D7	16	1.31691e+06	521634
44	D8	16	1.30742e+06	536348
45	D9	16	1.39517e+06	621590
46	D10	16	1449826	651965
47	D11	16	1.2611e+06	523679
48	D12	16	1.04292e+06	430559
49	E1	16	1.28395e+06	561126
50	E2	16	1.40034e+06	630967
51	E3	16	1381356	633804
52	E4	16	1.51499e+06	667640
53	E5	16	1.53429e+06	674329
54	E6	16	1.48375e+06	678245
55	E7	16	1.58429e+06	718506
56	E8	16	1.79403e+06	810672
57	E9	16	1.58615e+06	723092
58	E10	16	1.51942e+06	718023
59	E11	16	1.29524e+06	636068
60	E12	16	920069	376695
61	F1	16	1.56425e+06	773822
62	F2	16	1.65811e+06	795199
63	F3	16	1.47957e+06	675421
64	F4	16	1.37811e+06	631585
65	F5	16	1.44315e+06	657486
66	F6	16	1.51079e+06	697863
67	F7	16	1.52742e+06	738906
68	F8	16	1.58557e+06	692521
69	F9	16	1.51104e+06	702863
70	F10	16	1.41345e+06	667867
71	F11	16	1.52614e+06	904383
72	F12	16	1364559	772418
73	G1	16	1905830	898537
74	G2	16	1.22812e+06	470950
75	G3	16	1.30532e+06	520146
76	G4	16
77	G5	16
78	G6	16
79	G7	16
80	G8	16
81	G9	16
82	G10	16
83	G11	16
84	G12	16
85	H1	16
86	H2	16
87	H3	16
88	H4	16
89	H5	16
90	H6	16
91	H7	16
92	H8	16
93	H9	16
94	H10	16
95	H11	16
96	H12	16
1	A1	17	1614029	983248
2	A2	17	1.48511e+06	711420
3	A3	17	1.35666e+06	729338
4	A4	17	1.35853e+06	774769
5	A5	17	1.2957e+06	735430
6	A6	17	1.26484e+06	783724
7	A7	17	1.22975e+06	594516
8	A8	17	1.21449e+06	720593
9	A9	17	1.16167e+06	646427
10	A10	17	1.15374e+06	685226
11	A11	17	1.07766e+06	568881
12	A12	17	1664188	1.23587e+06
13	B1	17	1.52774e+06	783015
14	B2	17	1.50699e+06	773847
15	B3	17	1.43284e+06	757924
16	B4	17	1415935	758656
17	B5	17	1.33388e+06	719836
18	B6	17	1.283e+06	646493
19	B7	17	1.31289e+06	623509
20	B8	17	1.25241e+06	639860
21	B9	17	1.20271e+06	726271
22	B10	17	1.14744e+06	610075
23	B11	17	1.53794e+06	839332
24	B12	17	2.51379e+06	1646130
25	C1	17	1.63546e+06	836122
26	C2	17	1.74441e+06	712306
27	C3	17	1.64755e+06	662902
28	C4	17	1.59574e+06	619891
29	C5	17	1.54047e+06	646699
30	C6	17	1.37592e+06	530620
31	C7	17	1387623	535741
32	C8	17	1.33393e+06	530053
33	C9	17	1.14015e+06	460973
34	C10	17	1304697	599451
35	C11	17	1.72737e+06	844061
36	C12	17	1.6236e+06	729908
37	D1	17	1.17832e+06	460370
38	D2	17	1.52017e+06	696971
39	D3	17	1.60288e+06	652426
40	D4	17	1.53878e+06	641766
41	D5	17	1.58502e+06	620813
42	D6	17	1.37796e+06	571674
43	D7	17	1.31872e+06	521943
44	D8	17	1.30924e+06	535378
45	D9	17	1.39759e+06	621414
46	D10	17	1.45285e+06	653611
47	D11	17	1.26394e+06	523984
48	D12	17	1.04489e+06	431260
49	E1	17	1.28618e+06	562449
50	E2	17	1.40131e+06	631638
51	E3	17	1.38312e+06	634698
52	E4	17	1517860	669911
53	E5	17	1.5346e+06	675512
54	E6	17	1484108	678598
55	E7	17	1.58612e+06	718629
56	E8	17	1.79692e+06	812364
57	E9	17	1.58852e+06	723481
58	E10	17	1.52266e+06	719682
59	E11	17	1.29792e+06	636604
60	E12	17	921089	378258
61	F1	17	1.5672e+06	775208
62	F2	17	1.66194e+06	796133
63	F3	17	1.4817e+06	675328
64	F4	17	1.37936e+06	631650
65	F5	17	1.44449e+06	658164
66	F6	17	1.51187e+06	697776
67	F7	17	1530200	737968
68	F8	17	1.58821e+06	692361
69	F9	17	1.51554e+06	705103
70	F10	17	1.41492e+06	668857
71	F11	17	1.52722e+06	905062
72	F12	17	1.36587e+06	772179
73	G1	17	1.91079e+06	900160
74	G2	17	1.231e+06	470561
75	G3	17	1307896	520401
76	G4	17
77	G5	17
78	G6	17
79	G7	17
80	G8	17
81	G9	17
82	G10	17
83	G11	17
84	G12	17
85	H1	17
86	H2	17
87	H3	17
88	H4	17
89	H5	17
90	H6	17
91	H7	17
92	H8	17
93	H9	17
94	H10	17
95	H11	17
96	H12	17
1	A1	18	1.61477e+06	1.05705e+06
2	A2	18	1.48683e+06	742008
3	A3	18	1.35725e+06	795937
4	A4	18	1.36123e+06	862964
5	A5	18	1.2968e+06	838723
6	A6	18	1.26665e+06	830611
7	A7	18	1.2304e+06	669656
8	A8	18	1.21654e+06	781029
9	A9	18	1.16487e+06	728048
10	A10	18	1.15751e+06	770585
11	A11	18	1.07918e+06	631734
12	A12	18	1.66269e+06	1.39441e+06
13	B1	18	1.52804e+06	831774
14	B2	18	1.50787e+06	813476
15	B3	18	1.43266e+06	846199
16	B4	18	1.41702e+06	840651
17	B5	18	1.33559e+06	822384
18	B6	18	1.28497e+06	715393
19	B7	18	1.31423e+06	689832
20	B8	18	1.25516e+06	699351
21	B9	18	1.20538e+06	795218
22	B10	18	1.14813e+06	691029
23	B11	18	1537755	916380
24	B12	18	2.51677e+06	1.87034e+06
25	C1	18	1.63623e+06	836984
26	C2	18	1.74664e+06	713941
27	C3	18	1.64924e+06	664297
28	C4	18	1.59612e+06	619750
29	C5	18	1.54219e+06	647532
30	C6	18	1.37748e+06	531878
31	C7	18	1.38891e+06	536003
32	C8	18	1.33599e+06	531238
33	C9	18	1.14143e+06	461467
34	C10	18	1.30574e+06	599830
35	C11	18	1.72775e+06	845950
36	C12	18	1.62617e+06	731755
37	D1	18	1.17872e+06	460942
38	D2	18	1.52057e+06	697941
39	D3	18	1.60317e+06	652522
40	D4	18	1539483	641818
41	D5	18	1.58615e+06	621138
42	D6	18	1.37979e+06	572610
43	D7	18	1.31922e+06	523917
44	D8	18	1.30747e+06	535222
45	D9	18	1.39802e+06	621448
46	D10	18	1.45435e+06	654697
47	D11	18	1.26703e+06	524405
48	D12	18	1.04599e+06	432044
49	E1	18	1.28828e+06	564018
50	E2	18	1.40288e+06	631438
51	E3	18	1384523	635614
52	E4	18	1.51794e+06	669884
53	E5	18	1.53609e+06	675470
54	E6	18	1.48534e+06	680858
55	E7	18	1.58666e+06	720077
56	E8	18	1.79845e+06	812926
57	E9	18	1.58847e+06	723820
58	E10	18	1.52386e+06	721401
59	E11	18	1.29994e+06	638053
60	E12	18	922033	378651
61	F1	18	1.56871e+06	775316
62	F2	18	1.66365e+06	796545
63	F3	18	1481564	675569
64	F4	18	1.38124e+06	631488
65	F5	18	1.44571e+06	658782
66	F6	18	1.51438e+06	699509
67	F7	18	1531045	737779
68	F8	18	1.589e+06	692512
69	F9	18	1.51706e+06	706955
70	F10	18	1416828	670599
71	F11	18	1.52937e+06	905253
72	F12	18	1.36999e+06	772578
73	G1	18	1.91287e+06	903684
74	G2	18	1.23301e+06	469258
75	G3	18	1.30862e+06	520957
76	G4	18
77	G5	18
78	G6	18
79	G7	18
80	G8	18
81	G9	18
82	G10	18
83	G11	18
84	G12	18
85	H1	18
86	H2	18
87	H3	18
88	H4	18
89	H5	18
90	H6	18
91	H7	18
92	H8	18
93	H9	18
94	H10	18
95	H11	18
96	H12	18
1	A1	19	1.61599e+06	1.19771e+06
2	A2	19	1.4877e+06	799011
3	A3	19	1.35918e+06	923205
4	A4	19	1.36286e+06	1.02984e+06
5	A5	19	1.29812e+06	1.03368e+06
6	A6	19	1.2684e+06	918835
7	A7	19	1.23203e+06	812508
8	A8	19	1220467	897296
9	A9	19	1.16836e+06	883288
10	A10	19	1.15991e+06	931738
11	A11	19	1.08226e+06	754363
12	A12	19	1.66294e+06	1688946
13	B1	19	1.52818e+06	927022
14	B2	19	1.50917e+06	891792
15	B3	19	1.43454e+06	1.01422e+06
16	B4	19	1.41919e+06	995678
17	B5	19	1.3362e+06	1014866
18	B6	19	1286912	848408
19	B7	19	1.31666e+06	816140
20	B8	19	1.25754e+06	813763
21	B9	19	1.20663e+06	924658
22	B10	19	1.15216e+06	846644
23	B11	19	1.53926e+06	1.06308e+06
24	B12	19	2.52011e+06	2.28774e+06
25	C1	19	1.63807e+06	839829
26	C2	19	1.74691e+06	714790
27	C3	19	1.65106e+06	665971
28	C4	19	1.59874e+06	620101
29	C5	19	1.54415e+06	647917
30	C6	19	1.37809e+06	532123
31	C7	19	1.39143e+06	538218
32	C8	19	1.336e+06	532749
33	C9	19	1.14315e+06	462720
34	C10	19	1.30768e+06	600864
35	C11	19	1.73013e+06	847413
36	C12	19	1628811	732784
37	D1	19	1.17899e+06	461906
38	D2	19	1.52169e+06	698032
39	D3	19	1.60487e+06	653295
40	D4	19	1.54079e+06	644005
41	D5	19	1.58956e+06	622659
42	D6	19	1.37958e+06	572036
43	D7	19	1.32081e+06	523999
44	D8	19	1307151	537030
45	D9	19	1.40046e+06	623847
46	D10	19	1.45459e+06	656909
47	D11	19	1.26945e+06	525648
48	D12	19	1.048e+06	433505
49	E1	19	1.2908e+06	565176
50	E2	19	1.40562e+06	632142
51	E3	19	1.38591e+06	636297
52	E4	19	1.51805e+06	670297
53	E5	19	1537571	676077
54	E6	19	1.48625e+06	682322
55	E7	19	1.58995e+06	722672
56	E8	19	1.80015e+06	813924
57	E9	19	1.59075e+06	724788
58	E10	19	1.5264e+06	722898
59	E11	19	1.30363e+06	640817
60	E12	19	924017	380125
61	F1	19	1571071	777033
62	F2	19	1.6668e+06	798188
63	F3	19	1.48307e+06	676734
64	F4	19	1.38292e+06	632592
65	F5	19	1.44745e+06	660222
66	F6	19	1.51651e+06	701540
67	F7	19	1.53319e+06	740041
68	F8	19	1.59058e+06	694268
69	F9	19	1.51948e+06	707502
70	F10	19	1.42069e+06	672481
71	F11	19	1.53239e+06	907791
72	F12	19	1.37162e+06	775618
73	G1	19	1.91568e+06	904324
74	G2	19	1235287	468968
75	G3	19	1309517	521562
76	G4	19
77	G5	19
78	G6	19
79	G7	19
80	G8	19
81	G9	19
82	G10	19
83	G11	19
84	G12	19
85	H1	19
86	H2	19
87	H3	19
88	H4	19
89	H5	19
90	H6	19
91	H7	19
92	H8	19
93	H9	19
94	H10	19
95	H11	19
96	H12	19
1	A1	20	1.6207e+06	1.4579e+06
2	A2	20	1.48981e+06	908762
3	A3	20	1.3609e+06	1.15904e+06
4	A4	20	1.36433e+06	1.33614e+06
5	A5	20	1300449	1.38474e+06
6	A6	20	1.26879e+06	1.08467e+06
7	A7	20	1233669	1.07659e+06
8	A8	20	1220844	1.11618e+06
9	A9	20	1.16879e+06	1.16631e+06
10	A10	20	1.16135e+06	1.22319e+06
11	A11	20	1.08357e+06	977224
12	A12	20	1669396	2211133
13	B1	20	1.53271e+06	1.10769e+06
14	B2	20	1.51249e+06	1.0378e+06
15	B3	20	1.43703e+06	1.32076e+06
16	B4	20	1.42097e+06	1281188
17	B5	20	1.33705e+06	1.36208e+06
18	B6	20	1.28747e+06	1.09421e+06
19	B7	20	1.31801e+06	1049142
20	B8	20	1259192	1.02974e+06
21	B9	20	1.20709e+06	1.16373e+06
22	B10	20	1.15302e+06	1.13105e+06
23	B11	20	1.54406e+06	1.3335e+06
24	B12	20	2.52422e+06	3038548
25	C1	20	1.6415e+06	842029
26	C2	20	1749726	715467
27	C3	20	1.65107e+06	668371
28	C4	20	1599531	620775
29	C5	20	1.54488e+06	650720
30	C6	20	1.37885e+06	532847
31	C7	20	1391918	539823
32	C8	20	1.33582e+06	533136
33	C9	20	1.14456e+06	464106
34	C10	20	1.30934e+06	603297
35	C11	20	1730236	850563
36	C12	20	1.63105e+06	734276
37	D1	20	1180551	462174
38	D2	20	1.52363e+06	697861
39	D3	20	1.60812e+06	654768
40	D4	20	1541515	644788
41	D5	20	1.59e+06	622949
42	D6	20	1.38068e+06	572158
43	D7	20	1.32141e+06	523958
44	D8	20	1.31109e+06	537997
45	D9	20	1.40219e+06	623978
46	D10	20	1456723	657922
47	D11	20	1.26975e+06	526754
48	D12	20	1.04867e+06	433602
49	E1	20	1.29265e+06	566002
50	E2	20	1.40719e+06	633511
51	E3	20	1.38875e+06	637967
52	E4	20	1.52145e+06	672805
53	E5	20	1.5387e+06	676621
54	E6	20	1.48886e+06	685786
55	E7	20	1.59124e+06	722829
56	E8	20	1.80203e+06	816041
57	E9	20	1.59473e+06	727394
58	E10	20	1.52746e+06	723811
59	E11	20	1.30485e+06	641217
60	E12	20	924604	380916
61	F1	20	1573700	779155
62	F2	20	1.66765e+06	798108
63	F3	20	1.48515e+06	676984
64	F4	20	1.38363e+06	633215
65	F5	20	1.44838e+06	661288
66	F6	20	1517875	703754
67	F7	20	1.53499e+06	741682
68	F8	20	1.59456e+06	694191
69	F9	20	1.52328e+06	709206
70	F10	20	1421352	673353
71	F11	20	1.53339e+06	909020
72	F12	20	1.37206e+06	777682
73	G1	20	1.92138e+06	905658
74	G2	20	1.23731e+06	471296
75	G3	20	1.3116e+06	521405
76	G4	20
77	G5	20
78	G6	20
79	G7	20
80	G8	20
81	G9	20
82	G10	20
83	G11	20
84	G12	20
85	H1	20
86	H2	20
87	H3	20
88	H4	20
89	H5	20
90	H6	20
91	H7	20
92	H8	20
93	H9	20
94	H10	20
95	H11	20
96	H12	20
1	A1	21	1.62204e+06	1.9189e+06
2	A2	21	1.49175e+06	1.11803e+06
3	A3	21	1.36268e+06	1.57916e+06
4	A4	21	1.36653e+06	1861537
5	A5	21	1.30216e+06	1.96345e+06
6	A6	21	1.27154e+06	1.38859e+06
7	A7	21	1.2361e+06	1534475
8	A8	21	1.22145e+06	1.50375e+06
9	A9	21	1170427	1.64608e+06
10	A10	21	1162817	1.71359e+06
11	A11	21	1.08513e+06	1.36419e+06
12	A12	21	1.67125e+06	3058739
13	B1	21	1.53591e+06	1.43808e+06
14	B2	21	1.51363e+06	1.30918e+06
15	B3	21	1437948	1850143
16	B4	21	1.42235e+06	1.77743e+06
17	B5	21	1339209	1.94395e+06
18	B6	21	1288610	1523216
19	B7	21	1.31929e+06	1.46347e+06
20	B8	21	1.26069e+06	1.41184e+06
21	B9	21	1211008	1.57291e+06
22	B10	21	1.15377e+06	1608191
23	B11	21	1.54716e+06	1.81811e+06
24	B12	21	2.52854e+06	4278960
25	C1	21	1.64241e+06	844741
26	C2	21	1.75251e+06	716061
27	C3	21	1.65306e+06	668181
28	C4	21	1.60121e+06	621560
29	C5	21	1.54767e+06	651178
30	C6	21	1.38007e+06	534264
31	C7	21	1.39412e+06	540149
32	C8	21	1.33827e+06	534951
33	C9	21	1146153	465286
34	C10	21	1.31064e+06	604202
35	C11	21	1.73144e+06	852226
36	C12	21	1.63234e+06	734813
[truncated: 18,876 more rows]

## Sheet: BioGroup Analysis Result
Block Type	96-Well Block (0.2mL)
Calibration Background is expired	No
Calibration Background performed on	11-24-2020
Calibration Normalization FAM-ROX is expired	No
Calibration Normalization FAM-ROX performed on	11-24-2020
Calibration Normalization VIC-ROX is expired	No
Calibration Normalization VIC-ROX performed on	11-24-2020
Calibration Pure Dye CY3 is expired	Yes
Calibration Pure Dye CY3 performed on	03-26-2020
Calibration Pure Dye CY5 is expired	Yes
Calibration Pure Dye CY5 performed on	03-26-2020
Calibration Pure Dye FAM is expired	No
Calibration Pure Dye FAM performed on	11-24-2020
Calibration Pure Dye NED is expired	No
Calibration Pure Dye NED performed on	09-15-2020
Calibration Pure Dye ROX is expired	No
Calibration Pure Dye ROX performed on	11-24-2020
Calibration Pure Dye SYBR is expired	No
Calibration Pure Dye SYBR performed on	11-24-2020
Calibration Pure Dye TAMRA is expired	No
Calibration Pure Dye TAMRA performed on	11-24-2020
Calibration Pure Dye VIC is expired	No
Calibration Pure Dye VIC performed on	11-24-2020
Calibration ROI is expired	No
Calibration ROI performed on	11-24-2020
Calibration Uniformity is expired	No
Calibration Uniformity performed on	11-24-2020
Chemistry	SYBR_GREEN
Date Created	2021-06-04 14:46:38 PM EDT
Experiment Barcode
Experiment Comment
Experiment File Name	P:\ABI-2\Sapieha\Roberto\CNV B6\Choroid\2021-06-04 adipoqcre and adipoqcreprdm16 choro 7 days sham and laser il6 and il1b n1-3.eds
Experiment Name	2021-06-04 adipoqcre and adipoqcreprdm16 choro 7 days sham and laser il6 and il1b n1-3
Experiment Run End Time	2021-06-04 17:35:16 PM EDT
Experiment Type	Comparative Cт (ΔΔCт)
Instrument Name	278870006
Instrument Serial Number	278870006
Instrument Type	QuantStudio(TM) 7 Flex System
Passive Reference	ROX
Quantification Cycle Method	Ct
Signal Smoothing On	true
Stage/ Cycle where Analysis is performed	Stage 2, Step 2
User Name
Biogroup Name	Target Name	Task	RQ	RQ Min	RQ Max	Ct Mean	Delta Ct Mean	Delta Ct SE	Delta Delta Ct
Analysis Type	Singleplex
Endogenous Control	Bact
RQ Min/Max Confidence Level	95.0
Reference Biogroup Name

## Sheet: Results
Block Type	96-Well Block (0.2mL)
Calibration Background is expired	No
Calibration Background performed on	11-24-2020
Calibration Normalization FAM-ROX is expired	No
Calibration Normalization FAM-ROX performed on	11-24-2020
Calibration Normalization VIC-ROX is expired	No
Calibration Normalization VIC-ROX performed on	11-24-2020
Calibration Pure Dye CY3 is expired	Yes
Calibration Pure Dye CY3 performed on	03-26-2020
Calibration Pure Dye CY5 is expired	Yes
Calibration Pure Dye CY5 performed on	03-26-2020
Calibration Pure Dye FAM is expired	No
Calibration Pure Dye FAM performed on	11-24-2020
Calibration Pure Dye NED is expired	No
Calibration Pure Dye NED performed on	09-15-2020
Calibration Pure Dye ROX is expired	No
Calibration Pure Dye ROX performed on	11-24-2020
Calibration Pure Dye SYBR is expired	No
Calibration Pure Dye SYBR performed on	11-24-2020
Calibration Pure Dye TAMRA is expired	No
Calibration Pure Dye TAMRA performed on	11-24-2020
Calibration Pure Dye VIC is expired	No
Calibration Pure Dye VIC performed on	11-24-2020
Calibration ROI is expired	No
Calibration ROI performed on	11-24-2020
Calibration Uniformity is expired	No
Calibration Uniformity performed on	11-24-2020
Chemistry	SYBR_GREEN
Date Created	2021-06-04 14:46:38 PM EDT
Experiment Barcode
Experiment Comment
Experiment File Name	P:\ABI-2\Sapieha\Roberto\CNV B6\Choroid\2021-06-04 adipoqcre and adipoqcreprdm16 choro 7 days sham and laser il6 and il1b n1-3.eds
Experiment Name	2021-06-04 adipoqcre and adipoqcreprdm16 choro 7 days sham and laser il6 and il1b n1-3
Experiment Run End Time	2021-06-04 17:35:16 PM EDT
Experiment Type	Comparative Cт (ΔΔCт)
Instrument Name	278870006
Instrument Serial Number	278870006
Instrument Type	QuantStudio(TM) 7 Flex System
Passive Reference	ROX
Quantification Cycle Method	Ct
Signal Smoothing On	true
Stage/ Cycle where Analysis is performed	Stage 2, Step 2
User Name
Well	Well Position	Omit	Sample Name	Target Name	Task	Reporter	Quencher	Quantity	Quantity Mean	Quantity SD	RQ	RQ Min	RQ Max	CT	Ct Mean	Ct SD	Delta Ct	Delta Ct Mean	Delta Ct SE	Delta Delta Ct	Automatic Ct Threshold	Tm1	Ct Threshold	Tm2	Automatic Baseline	Tm3	Baseline Start	Baseline End	Comments	HIGHSD	NOAMP	EXPFAIL
1	A1	FALSE	adipoqcre sham 375	Bact	UNKNOWN	SYBR	None							19.4035	19.643	0.338784					TRUE	81.3981	0.219579		TRUE		1	40		N	N	N
2	A2	FALSE	adipoqcre sham 376	Bact	UNKNOWN	SYBR	None							20.6219	20.4029	0.309785					TRUE	81.3981	0.219579		TRUE		1	40		N	N	N
3	A3	FALSE	adipoqcre sham 377	Bact	UNKNOWN	SYBR	None							19.2967	19.1174	0.25359					TRUE	81.4965	0.219579		TRUE		1	40		N	N	N
4	A4	FALSE	adipoqcre CNV 474	Bact	UNKNOWN	SYBR	None							18.888	18.9732	0.12045					TRUE	81.4965	0.219579		TRUE		1	40		N	N	N
5	A5	FALSE	adipoqcre CNV 496	Bact	UNKNOWN	SYBR	None							18.5513	18.5796	0.0399539					TRUE	81.5949	0.219579		TRUE		1	40		N	N	N
6	A6	FALSE	adipoqcre CNV 497	Bact	UNKNOWN	SYBR	None							19.7535	19.4494	0.430079					TRUE	81.6933	0.219579		TRUE		1	40		N	N	N
7	A7	FALSE	adipoqcreprdm16 Sham 469	Bact	UNKNOWN	SYBR	None							18.9563	19.1034	0.207995					TRUE	81.7917	0.219579		TRUE		1	40		N	N	N
8	A8	FALSE	adipoqcreprdm16 Sham 470	Bact	UNKNOWN	SYBR	None							19.2642	19.2982	0.0480609					TRUE	81.6933	0.219579		TRUE		1	40		N	N	N
9	A9	FALSE	adipoqcreprdm16 Sham 519	Bact	UNKNOWN	SYBR	None							18.7446	18.9511	0.291961					TRUE	81.5949	0.219579		TRUE		1	40		N	N	N
10	A10	FALSE	adipoqcreprdm16 CNV 502	Bact	UNKNOWN	SYBR	None							18.6671	18.6869	0.0280287					TRUE	81.5949	0.219579		TRUE		1	40		N	N	N
11	A11	FALSE	adipoqcreprdm16 CNV 503	Bact	UNKNOWN	SYBR	None							18.9972	19.1377	0.198763					TRUE	81.5949	0.219579		TRUE		1	40		N	N	N
12	A12	FALSE	adipoqcreprdm16 CNV 504	Bact	UNKNOWN	SYBR	None							18.3209	18.3494	0.0401899					TRUE	81.5949	0.219579		TRUE		1	40		N	N	N
13	B1	FALSE	adipoqcre sham 375	Bact	UNKNOWN	SYBR	None							19.8826	19.643	0.338784					TRUE	81.3981	0.219579		TRUE		1	40		N	N	N
14	B2	FALSE	adipoqcre sham 376	Bact	UNKNOWN	SYBR	None							20.1838	20.4029	0.309785					TRUE	81.3981	0.219579		TRUE		1	40		N	N	N
15	B3	FALSE	adipoqcre sham 377	Bact	UNKNOWN	SYBR	None							18.9381	19.1174	0.25359					TRUE	81.4965	0.219579		TRUE		1	40		N	N	N
16	B4	FALSE	adipoqcre CNV 474	Bact	UNKNOWN	SYBR	None							19.0584	18.9732	0.12045					TRUE	81.4965	0.219579		TRUE		1	40		N	N	N
17	B5	FALSE	adipoqcre CNV 496	Bact	UNKNOWN	SYBR	None							18.6078	18.5796	0.0399539					TRUE	81.5949	0.219579		TRUE		1	40		N	N	N
18	B6	FALSE	adipoqcre CNV 497	Bact	UNKNOWN	SYBR	None							19.1453	19.4494	0.430079					TRUE	81.6933	0.219579		TRUE		1	40		N	N	N
19	B7	FALSE	adipoqcreprdm16 Sham 469	Bact	UNKNOWN	SYBR	None							19.2505	19.1034	0.207995					TRUE	81.5949	0.219579		TRUE		1	40		N	N	N
20	B8	FALSE	adipoqcreprdm16 Sham 470	Bact	UNKNOWN	SYBR	None							19.3322	19.2982	0.0480609					TRUE	81.6933	0.219579		TRUE		1	40		N	N	N
21	B9	FALSE	adipoqcreprdm16 Sham 519	Bact	UNKNOWN	SYBR	None							19.1575	18.9511	0.291961					TRUE	81.5949	0.219579		TRUE		1	40		N	N	N
22	B10	FALSE	adipoqcreprdm16 CNV 502	Bact	UNKNOWN	SYBR	None							18.7067	18.6869	0.0280287					TRUE	81.6933	0.219579		TRUE		1	40		N	N	N
23	B11	FALSE	adipoqcreprdm16 CNV 503	Bact	UNKNOWN	SYBR	None							19.2783	19.1377	0.198763					TRUE	81.5949	0.219579		TRUE		1	40		N	N	N
24	B12	FALSE	adipoqcreprdm16 CNV 504	Bact	UNKNOWN	SYBR	None							18.3778	18.3494	0.0401899					TRUE	81.4965	0.219579		TRUE		1	40		N	N	N
25	C1	FALSE	adipoqcre sham 375	IL6	UNKNOWN	SYBR	None							34.8171	34.2216	0.842133		14.5786	0.641858		TRUE	81.7917	0.0967552		TRUE		1	40		Y	N	N
26	C2	FALSE	adipoqcre sham 376	IL6	UNKNOWN	SYBR	None							34.8048	34.0358	1.08764		13.6329	0.799666		TRUE	81.6933	0.0967552		TRUE		1	40		Y	N	N
27	C3	FALSE	adipoqcre sham 377	IL6	UNKNOWN	SYBR	None							33.2175	33.0559	0.22848		13.9386	0.241362		TRUE	81.6933	0.0967552		TRUE		1	40		N	N	N
28	C4	FALSE	adipoqcre CNV 474	IL6	UNKNOWN	SYBR	None							33.0968	33.1967	0.141319		14.2235	0.1313		TRUE	81.7917	0.0967552		TRUE		1	40		N	N	N
29	C5	FALSE	adipoqcre CNV 496	IL6	UNKNOWN	SYBR	None							31.1629	30.996	0.236083		12.4164	0.16931		TRUE	81.7917	0.0967552		TRUE		1	40		N	N	N
30	C6	FALSE	adipoqcre CNV 497	IL6	UNKNOWN	SYBR	None							35.4061	34.2711	1.60512		14.8217	1.17503		TRUE	81.9885	0.0967552		TRUE		1	40		Y	N	N
31	C7	FALSE	adipoqcreprdm16 Sham 469	IL6	UNKNOWN	SYBR	None							34.7053	34.103	0.851782		14.9997	0.619998		TRUE	81.9885	0.0967552		TRUE		1	40		Y	N	N
32	C8	FALSE	adipoqcreprdm16 Sham 470	IL6	UNKNOWN	SYBR	None							34.3401	33.9971	0.485081		14.6989	0.344684		TRUE	82.0869	0.0967552		TRUE		1	40		N	N	N
33	C9	FALSE	adipoqcreprdm16 Sham 519	IL6	UNKNOWN	SYBR	None							32.7801	32.6976	0.116644		13.7465	0.222314		TRUE	81.9885	0.0967552		TRUE		1	40		N	N	N
34	C10	FALSE	adipoqcreprdm16 CNV 502	IL6	UNKNOWN	SYBR	None							30.4636	31.2318	1.08637		12.5449	0.768437		TRUE	81.9885	0.0967552		TRUE		1	40		Y	N	N
35	C11	FALSE	adipoqcreprdm16 CNV 503	IL6	UNKNOWN	SYBR	None							33.6309	33.1288	0.710058		13.9911	0.521387		TRUE	82.0869	0.0967552		TRUE		1	40		Y	N	N
36	C12	FALSE	adipoqcreprdm16 CNV 504	IL6	UNKNOWN	SYBR	None							31.6962	31.9449	0.35173		13.5956	0.250329		TRUE	81.9885	0.0967552		TRUE		1	40		N	N	N
37	D1	FALSE	adipoqcre sham 375	IL6	UNKNOWN	SYBR	None							33.6261	34.2216	0.842133		14.5786	0.641858		TRUE	81.6933	0.0967552		TRUE		1	40		Y	N	N
38	D2	FALSE	adipoqcre sham 376	IL6	UNKNOWN	SYBR	None							33.2667	34.0358	1.08764		13.6329	0.799666		TRUE	81.6933	0.0967552		TRUE		1	40		Y	N	N
39	D3	FALSE	adipoqcre sham 377	IL6	UNKNOWN	SYBR	None							32.8944	33.0559	0.22848		13.9386	0.241362		TRUE	81.7917	0.0967552		TRUE		1	40		N	N	N
40	D4	FALSE	adipoqcre CNV 474	IL6	UNKNOWN	SYBR	None							33.2966	33.1967	0.141319		14.2235	0.1313		TRUE	81.8901	0.0967552		TRUE		1	40		N	N	N
41	D5	FALSE	adipoqcre CNV 496	IL6	UNKNOWN	SYBR	None							30.829	30.996	0.236083		12.4164	0.16931		TRUE	81.8901	0.0967552		TRUE		1	40		N	N	N
42	D6	FALSE	adipoqcre CNV 497	IL6	UNKNOWN	SYBR	None							33.1362	34.2711	1.60512		14.8217	1.17503		TRUE	81.9885	0.0967552		TRUE		1	40		Y	N	N
43	D7	FALSE	adipoqcreprdm16 Sham 469	IL6	UNKNOWN	SYBR	None							33.5007	34.103	0.851782		14.9997	0.619998		TRUE	82.0869	0.0967552		TRUE		1	40		Y	N	N
44	D8	FALSE	adipoqcreprdm16 Sham 470	IL6	UNKNOWN	SYBR	None							33.6541	33.9971	0.485081		14.6989	0.344684		TRUE	82.0869	0.0967552		TRUE		1	40		N	N	N
45	D9	FALSE	adipoqcreprdm16 Sham 519	IL6	UNKNOWN	SYBR	None							32.6151	32.6976	0.116644		13.7465	0.222314		TRUE	82.0869	0.0967552		TRUE		1	40		N	N	N
46	D10	FALSE	adipoqcreprdm16 CNV 502	IL6	UNKNOWN	SYBR	None							32	31.2318	1.08637		12.5449	0.768437		TRUE	82.0869	0.0967552		TRUE		1	40		Y	N	N
47	D11	FALSE	adipoqcreprdm16 CNV 503	IL6	UNKNOWN	SYBR	None							32.6267	33.1288	0.710058		13.9911	0.521387		TRUE	82.0869	0.0967552		TRUE		1	40		Y	N	N
48	D12	FALSE	adipoqcreprdm16 CNV 504	IL6	UNKNOWN	SYBR	None							32.1936	31.9449	0.35173		13.5956	0.250329		TRUE	81.9885	0.0967552		TRUE		1	40		N	N	N
49	E1	FALSE	adipoqcre sham 375	IL1b	UNKNOWN	SYBR	None							29.9852	30.4209	0.616221		10.7779	0.497244		TRUE	80.906	0.397292		TRUE		1	40		Y	N	N
50	E2	FALSE	adipoqcre sham 376	IL1b	UNKNOWN	SYBR	None							30.1142	30.5302	0.588365		10.1274	0.470181		TRUE	81.0044	0.397292		TRUE		1	40		Y	N	N
51	E3	FALSE	adipoqcre sham 377	IL1b	UNKNOWN	SYBR	None							30.4342	30.436	0.00250049		11.3186	0.179324		TRUE	81.1028	0.397292		TRUE		1	40		N	N	N
52	E4	FALSE	adipoqcre CNV 474	IL1b	UNKNOWN	SYBR	None							30.3621	30.3807	0.0262942		11.4075	0.0871765		TRUE	81.0044	0.397292		TRUE		1	40		N	N	N
53	E5	FALSE	adipoqcre CNV 496	IL1b	UNKNOWN	SYBR	None							29.627	29.4847	0.201268		10.9051	0.145095		TRUE	81.1028	0.397292		TRUE		1	40		N	N	N
54	E6	FALSE	adipoqcre CNV 497	IL1b	UNKNOWN	SYBR	None							29.3454	29.3511	0.00817447		9.90172	0.304166		TRUE	81.2012	0.397292		TRUE		1	40		N	N	N
55	E7	FALSE	adipoqcreprdm16 Sham 469	IL1b	UNKNOWN	SYBR	None							30.7924	30.857	0.0914283		11.7536	0.160657		TRUE	81.2012	0.397292		TRUE		1	40		N	N	N
56	E8	FALSE	adipoqcreprdm16 Sham 470	IL1b	UNKNOWN	SYBR	None							30.8793	31.3267	0.63269		12.0284	0.448668		TRUE	81.2997	0.397292		TRUE		1	40		Y	N	N
57	E9	FALSE	adipoqcreprdm16 Sham 519	IL1b	UNKNOWN	SYBR	None							30.3002	30.1947	0.149211		11.2436	0.231846		TRUE	81.2012	0.397292		TRUE		1	40		N	N	N
58	E10	FALSE	adipoqcreprdm16 CNV 502	IL1b	UNKNOWN	SYBR	None							28.631	28.7825	0.214235		10.0957	0.152778		TRUE	81.2997	0.397292		TRUE		1	40		N	N	N
59	E11	FALSE	adipoqcreprdm16 CNV 503	IL1b	UNKNOWN	SYBR	None							29.5695	29.5054	0.0907014		10.3677	0.154489		TRUE	81.2012	0.397292		TRUE		1	40		N	N	N
60	E12	FALSE	adipoqcreprdm16 CNV 504	IL1b	UNKNOWN	SYBR	None							29.2664	28.9305	0.474957		10.5812	0.337045		TRUE	81.1028	0.397292		TRUE		1	40		N	N	N
61	F1	FALSE	adipoqcre sham 375	IL1b	UNKNOWN	SYBR	None							30.8567	30.4209	0.616221		10.7779	0.497244		TRUE	80.8076	0.397292		TRUE		1	40		Y	N	N
62	F2	FALSE	adipoqcre sham 376	IL1b	UNKNOWN	SYBR	None							30.9462	30.5302	0.588365		10.1274	0.470181		TRUE	80.906	0.397292		TRUE		1	40		Y	N	N
63	F3	FALSE	adipoqcre sham 377	IL1b	UNKNOWN	SYBR	None							30.4378	30.436	0.00250049		11.3186	0.179324		TRUE	81.0044	0.397292		TRUE		1	40		N	N	N
64	F4	FALSE	adipoqcre CNV 474	IL1b	UNKNOWN	SYBR	None							30.3993	30.3807	0.0262942		11.4075	0.0871765		TRUE	81.0044	0.397292		TRUE		1	40		N	N	N
65	F5	FALSE	adipoqcre CNV 496	IL1b	UNKNOWN	SYBR	None							29.3424	29.4847	0.201268		10.9051	0.145095		TRUE	81.0044	0.397292		TRUE		1	40		N	N	N
66	F6	FALSE	adipoqcre CNV 497	IL1b	UNKNOWN	SYBR	None							29.3569	29.3511	0.00817447		9.90172	0.304166		TRUE	81.1028	0.397292		TRUE		1	40		N	N	N
67	F7	FALSE	adipoqcreprdm16 Sham 469	IL1b	UNKNOWN	SYBR	None							30.9217	30.857	0.0914283		11.7536	0.160657		TRUE	81.1028	0.397292		TRUE		1	40		N	N	N
68	F8	FALSE	adipoqcreprdm16 Sham 470	IL1b	UNKNOWN	SYBR	None							31.7741	31.3267	0.63269		12.0284	0.448668		TRUE	81.2012	0.397292		TRUE		1	40		Y	N	N
69	F9	FALSE	adipoqcreprdm16 Sham 519	IL1b	UNKNOWN	SYBR	None							30.0892	30.1947	0.149211		11.2436	0.231846		TRUE	81.2012	0.397292		TRUE		1	40		N	N	N
70	F10	FALSE	adipoqcreprdm16 CNV 502	IL1b	UNKNOWN	SYBR	None							28.934	28.7825	0.214235		10.0957	0.152778		TRUE	81.2012	0.397292		TRUE		1	40		N	N	N
71	F11	FALSE	adipoqcreprdm16 CNV 503	IL1b	UNKNOWN	SYBR	None							29.4413	29.5054	0.0907014		10.3677	0.154489		TRUE	81.1028	0.397292		TRUE		1	40		N	N	N
72	F12	FALSE	adipoqcreprdm16 CNV 504	IL1b	UNKNOWN	SYBR	None							28.5947	28.9305	0.474957		10.5812	0.337045		TRUE	81.2012	0.397292		TRUE		1	40		N	N	N
73	G1	FALSE	H2O	Bact	UNKNOWN	SYBR	None							33.9293	33.9293						TRUE	71.1642	0.219579		TRUE		1	40		N	N	N
74	G2	FALSE	H2O	IL6	UNKNOWN	SYBR	None							Undetermined							TRUE	61.1271	0.0967552		TRUE		1	40		N	Y	N
75	G3	FALSE	H2O	IL1b	UNKNOWN	SYBR	None							Undetermined							TRUE	60.8319	0.397292		TRUE		1	40		N	Y	Y
Analysis Type	Singleplex
Endogenous Control	Bact
RQ Min/Max Confidence Level	95.0
Reference Sample	H2O

## Sheet: Reagent Information
Block Type	96-Well Block (0.2mL)
Calibration Background is expired	No
Calibration Background performed on	11-24-2020
Calibration Normalization FAM-ROX is expired	No
Calibration Normalization FAM-ROX performed on	11-24-2020
Calibration Normalization VIC-ROX is expired	No
Calibration Normalization VIC-ROX performed on	11-24-2020
Calibration Pure Dye CY3 is expired	Yes
Calibration Pure Dye CY3 performed on	03-26-2020
Calibration Pure Dye CY5 is expired	Yes
Calibration Pure Dye CY5 performed on	03-26-2020
Calibration Pure Dye FAM is expired	No
Calibration Pure Dye FAM performed on	11-24-2020
Calibration Pure Dye NED is expired	No
Calibration Pure Dye NED performed on	09-15-2020
Calibration Pure Dye ROX is expired	No
Calibration Pure Dye ROX performed on	11-24-2020
Calibration Pure Dye SYBR is expired	No
Calibration Pure Dye SYBR performed on	11-24-2020
Calibration Pure Dye TAMRA is expired	No
Calibration Pure Dye TAMRA performed on	11-24-2020
Calibration Pure Dye VIC is expired	No
Calibration Pure Dye VIC performed on	11-24-2020
Calibration ROI is expired	No
Calibration ROI performed on	11-24-2020
Calibration Uniformity is expired	No
Calibration Uniformity performed on	11-24-2020
Chemistry	SYBR_GREEN
Date Created	2021-06-04 14:46:38 PM EDT
Experiment Barcode
Experiment Comment
Experiment File Name	P:\ABI-2\Sapieha\Roberto\CNV B6\Choroid\2021-06-04 adipoqcre and adipoqcreprdm16 choro 7 days sham and laser il6 and il1b n1-3.eds
Experiment Name	2021-06-04 adipoqcre and adipoqcreprdm16 choro 7 days sham and laser il6 and il1b n1-3
Experiment Run End Time	2021-06-04 17:35:16 PM EDT
Experiment Type	Comparative Cт (ΔΔCт)
Instrument Name	278870006
Instrument Serial Number	278870006
Instrument Type	QuantStudio(TM) 7 Flex System
Passive Reference	ROX
Quantification Cycle Method	Ct
Signal Smoothing On	true
Stage/ Cycle where Analysis is performed	Stage 2, Step 2
User Name
Reagent Type	Reagent Name	Reagent Part Number	Reagent Lot Number	Reagent Expiration Date

## Sheet: Melt Curve Raw Data
Block Type	96-Well Block (0.2mL)
Calibration Background is expired	No
Calibration Background performed on	11-24-2020
Calibration Normalization FAM-ROX is expired	No
Calibration Normalization FAM-ROX performed on	11-24-2020
Calibration Normalization VIC-ROX is expired	No
Calibration Normalization VIC-ROX performed on	11-24-2020
Calibration Pure Dye CY3 is expired	Yes
Calibration Pure Dye CY3 performed on	03-26-2020
Calibration Pure Dye CY5 is expired	Yes
Calibration Pure Dye CY5 performed on	03-26-2020
Calibration Pure Dye FAM is expired	No
Calibration Pure Dye FAM performed on	11-24-2020
Calibration Pure Dye NED is expired	No
Calibration Pure Dye NED performed on	09-15-2020
Calibration Pure Dye ROX is expired	No
Calibration Pure Dye ROX performed on	11-24-2020
Calibration Pure Dye SYBR is expired	No
Calibration Pure Dye SYBR performed on	11-24-2020
Calibration Pure Dye TAMRA is expired	No
Calibration Pure Dye TAMRA performed on	11-24-2020
Calibration Pure Dye VIC is expired	No
Calibration Pure Dye VIC performed on	11-24-2020
Calibration ROI is expired	No
Calibration ROI performed on	11-24-2020
Calibration Uniformity is expired	No
Calibration Uniformity performed on	11-24-2020
Chemistry	SYBR_GREEN
Date Created	2021-06-04 14:46:38 PM EDT
Experiment Barcode
Experiment Comment
Experiment File Name	P:\ABI-2\Sapieha\Roberto\CNV B6\Choroid\2021-06-04 adipoqcre and adipoqcreprdm16 choro 7 days sham and laser il6 and il1b n1-3.eds
Experiment Name	2021-06-04 adipoqcre and adipoqcreprdm16 choro 7 days sham and laser il6 and il1b n1-3
Experiment Run End Time	2021-06-04 17:35:16 PM EDT
Experiment Type	Comparative Cт (ΔΔCт)
Instrument Name	278870006
Instrument Serial Number	278870006
Instrument Type	QuantStudio(TM) 7 Flex System
Passive Reference	ROX
Quantification Cycle Method	Ct
Signal Smoothing On	true
Stage/ Cycle where Analysis is performed	Stage 2, Step 2
User Name
Well	Well Position	Reading	Temperature	Fluorescence	Derivative
1	A1	1	60.1431	4.53895	0.238581
1	A1	2	60.3399	4.52287	0.240344
1	A1	3	60.5367	4.50966	0.243407
1	A1	4	60.7335	4.49345	0.247189
1	A1	5	60.9303	4.47137	0.250711
1	A1	6	61.1271	4.44296	0.252945
1	A1	7	61.3239	4.41839	0.253259
1	A1	8	61.5207	4.40255	0.251711
1	A1	9	61.7175	4.37418	0.249021
1	A1	10	61.9143	4.35274	0.246216
1	A1	11	62.1112	4.34321	0.244153
1	A1	12	62.308	4.31718	0.243159
1	A1	13	62.5048	4.2971	0.242988
1	A1	14	62.7016	4.27999	0.24308
1	A1	15	62.8984	4.25345	0.24298
1	A1	16	63.0952	4.22813	0.24265
1	A1	17	63.292	4.2127	0.242506
1	A1	18	63.4888	4.19456	0.243215
1	A1	19	63.6856	4.17196	0.245358
1	A1	20	63.8824	4.15051	0.249153
1	A1	21	64.0792	4.13172	0.254326
1	A1	22	64.276	4.10769	0.260111
1	A1	23	64.4728	4.09296	0.265424
1	A1	24	64.6696	4.05439	0.269168
1	A1	25	64.8664	4.03779	0.270545
1	A1	26	65.0632	4.0127	0.269354
1	A1	27	65.26	3.98724	0.266081
1	A1	28	65.4568	3.96218	0.261784
1	A1	29	65.6536	3.94186	0.257753
1	A1	30	65.8504	3.92506	0.255057
1	A1	31	66.0473	3.90451	0.254176
1	A1	32	66.2441	3.88501	0.254866
1	A1	33	66.4409	3.85968	0.256369
1	A1	34	66.6377	3.83871	0.257818
1	A1	35	66.8345	3.81881	0.258647
1	A1	36	67.0313	3.78662	0.25877
1	A1	37	67.2281	3.76767	0.258447
1	A1	38	67.4249	3.75169	0.257978
1	A1	39	67.6217	3.72983	0.257457
1	A1	40	67.8185	3.70316	0.256763
1	A1	41	68.0153	3.67804	0.255759
1	A1	42	68.2121	3.65871	0.254506
1	A1	43	68.4089	3.63946	0.253304
1	A1	44	68.6057	3.61698	0.252543
1	A1	45	68.8025	3.59689	0.252493
1	A1	46	68.9993	3.57559	0.25315
1	A1	47	69.1961	3.55154	0.254217
1	A1	48	69.3929	3.53154	0.255193
1	A1	49	69.5897	3.51334	0.255571
1	A1	50	69.7866	3.48664	0.255084
1	A1	51	69.9834	3.45571	0.253865
1	A1	52	70.1802	3.43882	0.252368
1	A1	53	70.377	3.42717	0.25109
1	A1	54	70.5738	3.39898	0.250263
1	A1	55	70.7706	3.3821	0.249775
1	A1	56	70.9674	3.35493	0.249353
1	A1	57	71.1642	3.32942	0.248818
1	A1	58	71.361	3.31218	0.24818
1	A1	59	71.5578	3.29895	0.247519
1	A1	60	71.7546	3.26858	0.246809
1	A1	61	71.9514	3.24986	0.245896
1	A1	62	72.1482	3.22821	0.24464
1	A1	63	72.345	3.20682	0.243132
1	A1	64	72.5418	3.18744	0.24176
1	A1	65	72.7386	3.16384	0.241079
1	A1	66	72.9354	3.14452	0.241499
1	A1	67	73.1322	3.13132	0.242966
1	A1	68	73.329	3.10832	0.244857
1	A1	69	73.5258	3.08545	0.246225
1	A1	70	73.7227	3.06194	0.246271
1	A1	71	73.9195	3.03624	0.2448
1	A1	72	74.1163	3.01189	0.242374
1	A1	73	74.3131	3.00609	0.240008
1	A1	74	74.5099	2.97515	0.238671
1	A1	75	74.7067	2.95778	0.238836
1	A1	76	74.9035	2.94896	0.240333
1	A1	77	75.1003	2.9164	0.242552
1	A1	78	75.2971	2.89736	0.244805
1	A1	79	75.4939	2.87781	0.246656
1	A1	80	75.6907	2.85444	0.248065
1	A1	81	75.8875	2.83075	0.249319
1	A1	82	76.0843	2.81735	0.250876
1	A1	83	76.2811	2.78782	0.253221
1	A1	84	76.4779	2.77165	0.256763
1	A1	85	76.6747	2.74486	0.26175
1	A1	86	76.8715	2.72927	0.268155
1	A1	87	77.0683	2.70664	0.275573
1	A1	88	77.2651	2.67934	0.283261
1	A1	89	77.462	2.65469	0.290375
1	A1	90	77.6588	2.62841	0.296362
1	A1	91	77.8556	2.59985	0.301362
1	A1	92	78.0524	2.56705	0.306391
1	A1	93	78.2492	2.55052	0.313206
1	A1	94	78.446	2.52428	0.323949
1	A1	95	78.6428	2.49768	0.340794
1	A1	96	78.8396	2.47285	0.365851
1	A1	97	79.0364	2.44205	0.401358
1	A1	98	79.2332	2.40341	0.450028
1	A1	99	79.43	2.37321	0.515258
1	A1	100	79.6268	2.33568	0.600914
1	A1	101	79.8236	2.284	0.710561
1	A1	102	80.0204	2.22988	0.846132
1	A1	103	80.2172	2.16408	1.00624
1	A1	104	80.414	2.07978	1.1846
1	A1	105	80.6108	1.97735	1.36934
1	A1	106	80.8076	1.8359	1.54368
1	A1	107	81.0044	1.66786	1.6883
1	A1	108	81.2012	1.47571	1.78486
1	A1	109	81.3981	1.28102	1.81958
1	A1	110	81.5949	1.08969	1.78592
1	A1	111	81.7917	0.908385	1.68575
1	A1	112	81.9885	0.753475	1.52887
1	A1	113	82.1853	0.624132	1.33112
1	A1	114	82.3821	0.525431	1.11169
1	A1	115	82.5789	0.459421	0.890047
1	A1	116	82.7757	0.418668	0.683042
1	A1	117	82.9725	0.394023	0.502804
1	A1	118	83.1693	0.379165	0.355766
1	A1	119	83.3661	0.37279	0.24294
1	A1	120	83.5629	0.368428	0.161186
1	A1	121	83.7597	0.363232	0.104961
1	A1	122	83.9565	0.362193	0.0679911
1	A1	123	84.1533	0.359172	0.0445
1	A1	124	84.3501	0.359207	0.0298592
1	A1	125	84.5469	0.35717	0.0207535
1	A1	126	84.7437	0.356125	0.0150386
1	A1	127	84.9405	0.355708	0.0114594
1	A1	128	85.1374	0.354682	0.00933917
1	A1	129	85.3342	0.355183	0.00829717
1	A1	130	85.531	0.355882	0.00803438
1	A1	131	85.7278	0.354478	0.00822727
1	A1	132	85.9246	0.352191	0.0085286
1	A1	133	86.1214	0.353022	0.00864662
1	A1	134	86.3182	0.349375	0.0084308
1	A1	135	86.515	0.351021	0.00790819
1	A1	136	86.7118	0.349511	0.00724787
1	A1	137	86.9086	0.348722	0.00667288
1	A1	138	87.1054	0.348879	0.00635874
1	A1	139	87.3022	0.349564	0.00636409
1	A1	140	87.499	0.349229	0.00662218
1	A1	141	87.6958	0.34665	0.00698927
1	A1	142	87.8926	0.345778	0.00731697
1	A1	143	88.0894	0.345954	0.00750063
1	A1	144	88.2862	0.346217	0.00748969
1	A1	145	88.483	0.345837	0.00728124
1	A1	146	88.6798	0.342315	0.00692346
1	A1	147	88.8766	0.341895	0.00651821
1	A1	148	89.0735	0.345438	0.00619611
1	A1	149	89.2703	0.341086	0.00605977
1	A1	150	89.4671	0.342907	0.00612875
1	A1	151	89.6639	0.340461	0.00632798
1	A1	152	89.8607	0.341065	0.00652542
1	A1	153	90.0575	0.340154	0.00659232
1	A1	154	90.2543	0.339694	0.00645912
1	A1	155	90.4511	0.337523	0.00614795
1	A1	156	90.6479	0.33855	0.00576849
1	A1	157	90.8447	0.337549	0.00547303
1	A1	158	91.0415	0.338922	0.00538024
1	A1	159	91.2383	0.338179	0.00551281
1	A1	160	91.4351	0.335449	0.0057882
1	A1	161	91.6319	0.336373	0.00606605
1	A1	162	91.8287	0.335656	0.00621824
1	A1	163	92.0255	0.335314	0.00617648
1	A1	164	92.2223	0.33339	0.00594637
1	A1	165	92.4191	0.333873	0.00559427
1	A1	166	92.616	0.334242	0.00521972
1	A1	167	92.8128	0.332309	0.00492231
1	A1	168	93.0096	0.333706	0.00476905
1	A1	169	93.2064	0.332569	0.00477849
1	A1	170	93.4032	0.331989	0.00492558
1	A1	171	93.6	0.330355	0.00515592
1	A1	172	93.7968	0.332464	0.00539035
1	A1	173	93.9936	0.330795	0.00551963
1	A1	174	94.1904	0.329695	0.00541227
1	A1	175	94.3872	0.32913	0.00495871
1	A1	176	94.584	0.327699	0.00413856
1	A1	177	94.7808	0.328299	0.00305836
2	A2	1	60.1431	4.80068	0.267522
2	A2	2	60.3399	4.77899	0.268956
2	A2	3	60.5367	4.75731	0.269661
2	A2	4	60.7335	4.73345	0.269296
2	A2	5	60.9303	4.70953	0.268005
2	A2	6	61.1271	4.68689	0.266322
2	A2	7	61.3239	4.66213	0.264909
2	A2	8	61.5207	4.64836	0.264276
2	A2	9	61.7175	4.62371	0.264634
2	A2	10	61.9143	4.58647	0.265898
2	A2	11	62.1112	4.58617	0.267781
2	A2	12	62.308	4.55479	0.269922
2	A2	13	62.5048	4.52443	0.271961
2	A2	14	62.7016	4.50666	0.273622
2	A2	15	62.8984	4.48007	0.274704
2	A2	16	63.0952	4.45861	0.275075
2	A2	17	63.292	4.43348	0.274701
2	A2	18	63.4888	4.40963	0.273758
2	A2	19	63.6856	4.37944	0.272714
2	A2	20	63.8824	4.36267	0.272299
2	A2	21	64.0792	4.33643	0.273226
2	A2	22	64.276	4.31115	0.275793
2	A2	23	64.4728	4.30057	0.279589
2	A2	24	64.6696	4.26985	0.283565
2	A2	25	64.8664	4.23744	0.286421
2	A2	26	65.0632	4.21238	0.287141
2	A2	27	65.26	4.18996	0.285364
2	A2	28	65.4568	4.16138	0.28145
2	A2	29	65.6536	4.14075	0.276291
2	A2	30	65.8504	4.11481	0.270983
2	A2	31	66.0473	4.08844	0.266508
2	A2	32	66.2441	4.07637	0.263483
2	A2	33	66.4409	4.05273	0.262074
2	A2	34	66.6377	4.02743	0.26206
2	A2	35	66.8345	4.00753	0.263056
2	A2	36	67.0313	3.97812	0.264698
2	A2	37	67.2281	3.96034	0.2667
2	A2	38	67.4249	3.93924	0.268786
2	A2	39	67.6217	3.91353	0.270627
2	A2	40	67.8185	3.88525	0.271884
2	A2	41	68.0153	3.86626	0.272348
2	A2	42	68.2121	3.84028	0.272075
2	A2	43	68.4089	3.81693	0.271404
2	A2	44	68.6057	3.79303	0.270802
2	A2	45	68.8025	3.7677	0.270633
2	A2	46	68.9993	3.75698	0.270959
2	A2	47	69.1961	3.72356	0.271499
2	A2	48	69.3929	3.69736	0.271778
2	A2	49	69.5897	3.67932	0.271402
2	A2	50	69.7866	3.65514	0.270271
2	A2	51	69.9834	3.62259	0.268661
2	A2	52	70.1802	3.60251	0.267063
2	A2	53	70.377	3.59068	0.265895
2	A2	54	70.5738	3.55614	0.265255
2	A2	55	70.7706	3.54231	0.264882
2	A2	56	70.9674	3.51536	0.264357
2	A2	57	71.1642	3.48729	0.263387
2	A2	58	71.361	3.46124	0.261983
2	A2	59	71.5578	3.45157	0.260387
2	A2	60	71.7546	3.42051	0.258866
2	A2	61	71.9514	3.40193	0.25755
2	A2	62	72.1482	3.37788	0.256454
2	A2	63	72.345	3.35644	0.255609
2	A2	64	72.5418	3.33115	0.255147
2	A2	65	72.7386	3.31343	0.255238
2	A2	66	72.9354	3.29163	0.255902
2	A2	67	73.1322	3.26967	0.256861
2	A2	68	73.329	3.24763	0.257612
2	A2	69	73.5258	3.22437	0.257682
2	A2	70	73.7227	3.19888	0.256946
2	A2	71	73.9195	3.17173	0.255748
2	A2	72	74.1163	3.15487	0.254746
2	A2	73	74.3131	3.14231	0.254542
2	A2	74	74.5099	3.11211	0.255369
2	A2	75	74.7067	3.08694	0.257005
2	A2	76	74.9035	3.07444	0.258943
2	A2	77	75.1003	3.0484	0.260665
2	A2	78	75.2971	3.01931	0.261903
2	A2	79	75.4939	3.00176	0.262731
2	A2	80	75.6907	2.97774	0.263531
2	A2	81	75.8875	2.9549	0.264859
2	A2	82	76.0843	2.93433	0.267277
2	A2	83	76.2811	2.90507	0.271231
2	A2	84	76.4779	2.89164	0.276917
2	A2	85	76.6747	2.86228	0.284212
2	A2	86	76.8715	2.84191	0.292656
2	A2	87	77.0683	2.81325	0.301517
2	A2	88	77.2651	2.78538	0.30997
2	A2	89	77.462	2.75979	0.317371
2	A2	90	77.6588	2.72899	0.323554
2	A2	91	77.8556	2.6974	0.329046
2	A2	92	78.0524	2.66379	0.335078
2	A2	93	78.2492	2.64455	0.34335
2	A2	94	78.446	2.61711	0.355716
2	A2	95	78.6428	2.58697	0.374026
2	A2	96	78.8396	2.55638	0.40029
2	A2	97	79.0364	2.51248	0.437058
2	A2	98	79.2332	2.48707	0.48772
2	A2	99	79.43	2.44645	0.556454
2	A2	100	79.6268	2.40764	0.647699
2	A2	101	79.8236	2.35092	0.76516
2	A2	102	80.0204	2.29286	0.910421
2	A2	103	80.2172	2.21919	1.08131
2	A2	104	80.414	2.1304	1.27046
2	A2	105	80.6108	2.01303	1.46475
2	A2	106	80.8076	1.86173	1.64624
2	A2	107	81.0044	1.67949	1.79475
2	A2	108	81.2012	1.47426	1.89153
2	A2	109	81.3981	1.26467	1.92285
2	A2	110	81.5949	1.06327	1.88263
2	A2	111	81.7917	0.874043	1.77343
2	A2	112	81.9885	0.706438	1.60581
2	A2	113	82.1853	0.57071	1.39641
2	A2	114	82.3821	0.465741	1.1652
2	A2	115	82.5789	0.396586	0.932377
2	A2	116	82.7757	0.354203	0.715367
2	A2	117	82.9725	0.327217	0.526663
2	A2	118	83.1693	0.312354	0.372802
2	A2	119	83.3661	0.304771	0.254702
2	A2	120	83.5629	0.298245	0.169035
2	A2	121	83.7597	0.295146	0.110065
2	A2	122	83.9565	0.293169	0.0713448
2	A2	123	84.1533	0.291354	0.0469307
2	A2	124	84.3501	0.290134	0.0320015
2	A2	125	84.5469	0.288959	0.0230189
2	A2	126	84.7437	0.28601	0.0176007
2	A2	127	84.9405	0.286553	0.0142636
2	A2	128	85.1374	0.285649	0.0121388
2	A2	129	85.3342	0.285122	0.0107241
2	A2	130	85.531	0.28357	0.00971185
2	A2	131	85.7278	0.282878	0.00890259
2	A2	132	85.9246	0.282436	0.00817962
2	A2	133	86.1214	0.281871	0.00750865
2	A2	134	86.3182	0.280351	0.00692589
2	A2	135	86.515	0.280517	0.00650138
2	A2	136	86.7118	0.280364	0.00628622
2	A2	137	86.9086	0.28092	0.0062719
2	A2	138	87.1054	0.279182	0.00638545
2	A2	139	87.3022	0.277354	0.00652078
2	A2	140	87.499	0.278804	0.00658274
2	A2	141	87.6958	0.277329	0.00651632
2	A2	142	87.8926	0.276544	0.00631015
2	A2	143	88.0894	0.276009	0.00598868
2	A2	144	88.2862	0.276138	0.00560833
2	A2	145	88.483	0.27491	0.00525717
2	A2	146	88.6798	0.274307	0.00504285
2	A2	147	88.8766	0.274809	0.00505897
2	A2	148	89.0735	0.274534	0.00533629
2	A2	149	89.2703	0.273904	0.00580929
2	A2	150	89.4671	0.273018	0.00632813
2	A2	151	89.6639	0.272036	0.0067194
2	A2	152	89.8607	0.271068	0.00686517
2	A2	153	90.0575	0.269613	0.00675468
2	A2	154	90.2543	0.271803	0.00648087
2	A2	155	90.4511	0.269368	0.00619093
2	A2	156	90.6479	0.269063	0.00601949
2	A2	157	90.8447	0.268989	0.00603497
2	A2	158	91.0415	0.269433	0.00621525
2	A2	159	91.2383	0.268047	0.00646025
2	A2	160	91.4351	0.267261	0.00664254
2	A2	161	91.6319	0.265131	0.00667278
2	A2	162	91.8287	0.266294	0.00654347
2	A2	163	92.0255	0.26585	0.00631889
2	A2	164	92.2223	0.265037	0.00608046
2	A2	165	92.4191	0.264353	0.00587008
2	A2	166	92.616	0.263919	0.00567312
2	A2	167	92.8128	0.263417	0.00544517
2	A2	168	93.0096	0.263047	0.005157
2	A2	169	93.2064	0.261667	0.0048254
2	A2	170	93.4032	0.262918	0.00451196
2	A2	171	93.6	0.261618	0.00429151
2	A2	172	93.7968	0.261358	0.00420117
2	A2	173	93.9936	0.262353	0.00419869
2	A2	174	94.1904	0.260939	0.00415763
2	A2	175	94.3872	0.25996	0.00391821
2	A2	176	94.584	0.259425	0.00337516
2	A2	177	94.7808	0.257969	0.00254915
3	A3	1	60.1431	4.92229	0.276331
3	A3	2	60.3399	4.90831	0.278617
3	A3	3	60.5367	4.88234	0.280382
3	A3	4	60.7335	4.84912	0.281122
3	A3	5	60.9303	4.83171	0.280874
3	A3	6	61.1271	4.80356	0.280122
3	A3	7	61.3239	4.7856	0.279488
3	A3	8	61.5207	4.76426	0.279385
3	A3	9	61.7175	4.73002	0.279893
3	A3	10	61.9143	4.70751	0.280786
3	A3	11	62.1112	4.69487	0.281666
3	A3	12	62.308	4.66277	0.282088
3	A3	13	62.5048	4.6352	0.281719
3	A3	14	62.7016	4.61108	0.280451
3	A3	15	62.8984	4.58699	0.278474
3	A3	16	63.0952	4.56214	0.276228
3	A3	17	63.292	4.54261	0.274307
3	A3	18	63.4888	4.5114	0.273288
3	A3	19	63.6856	4.49098	0.27361
3	A3	20	63.8824	4.47445	0.275397
3	A3	21	64.0792	4.44383	0.278374
3	A3	22	64.276	4.41709	0.281884
3	A3	23	64.4728	4.40781	0.285098
3	A3	24	64.6696	4.36082	0.287297
3	A3	25	64.8664	4.34097	0.288107
3	A3	26	65.0632	4.31886	0.287555
3	A3	27	65.26	4.29258	0.285916
3	A3	28	65.4568	4.27203	0.283528
3	A3	29	65.6536	4.23842	0.280685
3	A3	30	65.8504	4.22042	0.277642
3	A3	31	66.0473	4.19309	0.274675
3	A3	32	66.2441	4.17737	0.272085
3	A3	33	66.4409	4.14353	0.270125
3	A3	34	66.6377	4.12374	0.268895
3	A3	35	66.8345	4.11035	0.268279
3	A3	36	67.0313	4.07894	0.267998
3	A3	37	67.2281	4.05608	0.267774
3	A3	38	67.4249	4.02402	0.267483
3	A3	39	67.6217	4.01361	0.267209
3	A3	40	67.8185	3.9861	0.267161
3	A3	41	68.0153	3.96391	0.267573
3	A3	42	68.2121	3.93456	0.268594
3	A3	43	68.4089	3.91494	0.270223
3	A3	44	68.6057	3.90265	0.272265
3	A3	45	68.8025	3.86455	0.274336
3	A3	46	68.9993	3.84817	0.275982
3	A3	47	69.1961	3.81872	0.276827
3	A3	48	69.3929	3.79406	0.276722
3	A3	49	69.5897	3.77192	0.275787
3	A3	50	69.7866	3.75072	0.274367
3	A3	51	69.9834	3.71758	0.272929
3	A3	52	70.1802	3.69639	0.271876
3	A3	53	70.377	3.68156	0.271342
3	A3	54	70.5738	3.65055	0.271056
3	A3	55	70.7706	3.63654	0.270468
3	A3	56	70.9674	3.60288	0.269079
3	A3	57	71.1642	3.57371	0.266826
3	A3	58	71.361	3.54981	0.264193
3	A3	59	71.5578	3.54423	0.261923
3	A3	60	71.7546	3.50967	0.260571
3	A3	61	71.9514	3.48973	0.260201
3	A3	62	72.1482	3.4724	0.260421
3	A3	63	72.345	3.44353	0.260731
3	A3	64	72.5418	3.4197	0.260864
3	A3	65	72.7386	3.39508	0.260887
3	A3	66	72.9354	3.37999	0.261029
3	A3	67	73.1322	3.35193	0.261373
3	A3	68	73.329	3.33675	0.261684
3	A3	69	73.5258	3.3078	0.261527
3	A3	70	73.7227	3.28207	0.260595
3	A3	71	73.9195	3.26008	0.258995
3	A3	72	74.1163	3.23292	0.257255
3	A3	73	74.3131	3.22342	0.256037
3	A3	74	74.5099	3.19598	0.255778
3	A3	75	74.7067	3.17115	0.256475
3	A3	76	74.9035	3.15707	0.257797
3	A3	77	75.1003	3.12715	0.259345
3	A3	78	75.2971	3.10499	0.260906
3	A3	79	75.4939	3.08395	0.262518
3	A3	80	75.6907	3.06032	0.264351
3	A3	81	75.8875	3.03841	0.266559
3	A3	82	76.0843	3.01992	0.269229
3	A3	83	76.2811	2.98563	0.272478
3	A3	84	76.4779	2.96422	0.276529
3	A3	85	76.6747	2.9447	0.281664
3	A3	86	76.8715	2.92152	0.287995
3	A3	87	77.0683	2.89607	0.295226
3	A3	88	77.2651	2.87054	0.302637
3	A3	89	77.462	2.83981	0.309327
3	A3	90	77.6588	2.81155	0.314659
3	A3	91	77.8556	2.78226	0.31866
3	A3	92	78.0524	2.74965	0.322241
3	A3	93	78.2492	2.72797	0.327114
3	A3	94	78.446	2.69845	0.335512
3	A3	95	78.6428	2.67155	0.349847
3	A3	96	78.8396	2.6466	0.372507
3	A3	97	79.0364	2.61674	0.405867
3	A3	98	79.2332	2.57828	0.452506
3	A3	99	79.43	2.5447	0.515485
3	A3	100	79.6268	2.50572	0.598413
3	A3	101	79.8236	2.4542	0.705082
3	A3	102	80.0204	2.39557	0.838439
3	A3	103	80.2172	2.33385	0.99898
3	A3	104	80.414	2.25044	1.18289
3	A3	105	80.6108	2.14686	1.38066
3	A3	106	80.8076	2.0123	1.57702
3	A3	107	81.0044	1.84366	1.75248
3	A3	108	81.2012	1.64486	1.88652
3	A3	109	81.3981	1.42875	1.9614
3	A3	110	81.5949	1.21603	1.96559
3	A3	111	81.7917	1.01049	1.89598
3	A3	112	81.9885	0.82193	1.75836
3	A3	113	82.1853	0.662145	1.56629
3	A3	114	82.3821	0.533096	1.33879
3	A3	115	82.5789	0.442675	1.09719
3	A3	116	82.7757	0.383538	0.861762
3	A3	117	82.9725	0.346433	0.648809
3	A3	118	83.1693	0.32684	0.46881
3	A3	119	83.3661	0.314489	0.325962
3	A3	120	83.5629	0.307101	0.219085
3	A3	121	83.7597	0.302943	0.143363
3	A3	122	83.9565	0.299863	0.0922834
3	A3	123	84.1533	0.298662	0.0592323
3	A3	124	84.3501	0.296572	0.0384975
3	A3	125	84.5469	0.295237	0.025707
3	A3	126	84.7437	0.293909	0.017846
3	A3	127	84.9405	0.29346	0.0130326
3	A3	128	85.1374	0.292065	0.0101855
3	A3	129	85.3342	0.29336	0.00868145
3	A3	130	85.531	0.293608	0.00808663
3	A3	131	85.7278	0.291943	0.0080141
3	A3	132	85.9246	0.289892	0.00811224
3	A3	133	86.1214	0.290152	0.00812665
3	A3	134	86.3182	0.288181	0.00795701
3	A3	135	86.515	0.28831	0.00764976
3	A3	136	86.7118	0.288265	0.00733005
3	A3	137	86.9086	0.28721	0.00711292
3	A3	138	87.1054	0.286421	0.00704055
3	A3	139	87.3022	0.287035	0.00706982
3	A3	140	87.499	0.285629	0.00710478
3	A3	141	87.6958	0.284416	0.00704877
3	A3	142	87.8926	0.283383	0.00684861
3	A3	143	88.0894	0.284157	0.00650896
3	A3	144	88.2862	0.282423	0.00607923
3	A3	145	88.483	0.28314	0.00563091
3	A3	146	88.6798	0.282036	0.00524283
3	A3	147	88.8766	0.280815	0.00499453
3	A3	148	89.0735	0.281564	0.00494934
3	A3	149	89.2703	0.281266	0.00512181
3	A3	150	89.4671	0.28098	0.0054508
3	A3	151	89.6639	0.27977	0.00580948
3	A3	152	89.8607	0.278127	0.00606282
3	A3	153	90.0575	0.278659	0.00614285
3	A3	154	90.2543	0.277667	0.00608602
3	A3	155	90.4511	0.27731	0.00600519
3	A3	156	90.6479	0.277618	0.00601238
3	A3	157	90.8447	0.277632	0.00614823
3	A3	158	91.0415	0.275337	0.00636503
3	A3	159	91.2383	0.275089	0.00656831
3	A3	160	91.4351	0.274378	0.00667813
3	A3	161	91.6319	0.27497	0.00666515
3	A3	162	91.8287	0.272759	0.00654845
3	A3	163	92.0255	0.273216	0.00637011
3	A3	164	92.2223	0.271843	0.00617291
3	A3	165	92.4191	0.272964	0.0059906
3	A3	166	92.616	0.270511	0.00584705
3	A3	167	92.8128	0.271546	0.00575767
3	A3	168	93.0096	0.269925	0.00572865
3	A3	169	93.2064	0.270273	0.00574909
3	A3	170	93.4032	0.269809	0.00577827
3	A3	171	93.6	0.268884	0.00573807
3	A3	172	93.7968	0.268489	0.00553038
3	A3	173	93.9936	0.267529	0.0050791
3	A3	174	94.1904	0.265989	0.00437585
3	A3	175	94.3872	0.26785	0.00349738
3	A3	176	94.584	0.267284	0.00257599
3	A3	177	94.7808	0.266761	0.00174401
4	A4	1	60.1431	4.9558	0.279157
4	A4	2	60.3399	4.94438	0.282553
4	A4	3	60.5367	4.9128	0.285485
4	A4	4	60.7335	4.88764	0.287111
4	A4	5	60.9303	4.85897	0.287217
4	A4	6	61.1271	4.83722	0.286275
4	A4	7	61.3239	4.81071	0.285053
4	A4	8	61.5207	4.7941	0.284143
4	A4	9	61.7175	4.76957	0.283643
4	A4	10	61.9143	4.73527	0.283211
4	A4	11	62.1112	4.71913	0.282344
4	A4	12	62.308	4.69354	0.280759
4	A4	13	62.5048	4.66993	0.278605
4	A4	14	62.7016	4.63265	0.276443
4	A4	15	62.8984	4.62189	0.274955
4	A4	16	63.0952	4.59948	0.274611
4	A4	17	63.292	4.57582	0.275431
4	A4	18	63.4888	4.55171	0.27709
4	A4	19	63.6856	4.52351	0.279205
4	A4	20	63.8824	4.49488	0.281571
4	A4	21	64.0792	4.47862	0.284127
4	A4	22	64.276	4.45153	0.286708
4	A4	23	64.4728	4.42968	0.288854
4	A4	24	64.6696	4.39962	0.289904
4	A4	25	64.8664	4.37155	0.289324
4	A4	26	65.0632	4.34633	0.287056
4	A4	27	65.26	4.32172	0.283604
4	A4	28	65.4568	4.29498	0.279794
4	A4	29	65.6536	4.27839	0.276354
4	A4	30	65.8504	4.25327	0.27359
4	A4	31	66.0473	4.22797	0.271369
4	A4	32	66.2441	4.21456	0.269422
4	A4	33	66.4409	4.17276	0.267739
4	A4	34	66.6377	4.15606	0.266749
4	A4	35	66.8345	4.14072	0.267131
4	A4	36	67.0313	4.11503	0.269343
4	A4	37	67.2281	4.09335	0.2732
4	A4	38	67.4249	4.07327	0.277775
4	A4	39	67.6217	4.04182	0.281738
4	A4	40	67.8185	4.02004	0.283937
4	A4	41	68.0153	3.98732	0.283916
4	A4	42	68.2121	3.96335	0.282102
4	A4	43	68.4089	3.94123	0.279527
4	A4	44	68.6057	3.91937	0.277292
4	A4	45	68.8025	3.89574	0.276031
4	A4	46	68.9993	3.87967	0.275705
4	A4	47	69.1961	3.84784	0.275761
4	A4	48	69.3929	3.82091	0.275583
4	A4	49	69.5897	3.79928	0.274871
4	A4	50	69.7866	3.77755	0.273772
4	A4	51	69.9834	3.74754	0.272722
4	A4	52	70.1802	3.72735	0.272104
4	A4	53	70.377	3.71177	0.271995
4	A4	54	70.5738	3.68151	0.272109
4	A4	55	70.7706	3.65823	0.271993
4	A4	56	70.9674	3.63223	0.271302
4	A4	57	71.1642	3.60786	0.269958
4	A4	58	71.361	3.58309	0.268129
4	A4	59	71.5578	3.56993	0.26605
4	A4	60	71.7546	3.5356	0.263922
4	A4	61	71.9514	3.52048	0.261932
4	A4	62	72.1482	3.49015	0.260345
4	A4	63	72.345	3.473	0.259537
4	A4	64	72.5418	3.45184	0.259831
4	A4	65	72.7386	3.42929	0.261264
4	A4	66	72.9354	3.40989	0.263422
4	A4	67	73.1322	3.3824	0.265507
4	A4	68	73.329	3.36347	0.26665
4	A4	69	73.5258	3.33282	0.266323
4	A4	70	73.7227	3.30871	0.264624
4	A4	71	73.9195	3.28673	0.26225
4	A4	72	74.1163	3.2649	0.260189
4	A4	73	74.3131	3.25042	0.25926
4	A4	74	74.5099	3.22137	0.25978
4	A4	75	74.7067	3.20229	0.261502
4	A4	76	74.9035	3.18038	0.263807
4	A4	77	75.1003	3.15652	0.266002
4	A4	78	75.2971	3.13197	0.267619
4	A4	79	75.4939	3.10748	0.268542
4	A4	80	75.6907	3.08378	0.268999
4	A4	81	75.8875	3.06316	0.269442
4	A4	82	76.0843	3.03874	0.270404
4	A4	83	76.2811	3.01314	0.272404
4	A4	84	76.4779	2.99413	0.275865
4	A4	85	76.6747	2.96638	0.281045
4	A4	86	76.8715	2.94941	0.287911
4	A4	87	77.0683	2.92082	0.296066
4	A4	88	77.2651	2.89401	0.304749
4	A4	89	77.462	2.8693	0.31301
4	A4	90	77.6588	2.83954	0.320059
4	A4	91	77.8556	2.80736	0.325659
4	A4	92	78.0524	2.77147	0.330396
4	A4	93	78.2492	2.75392	0.33571
4	A4	94	78.446	2.72112	0.343672
4	A4	95	78.6428	2.69418	0.356648
4	A4	96	78.8396	2.66724	0.377097
4	A4	97	79.0364	2.63662	0.40756
4	A4	98	79.2332	2.59769	0.450826
4	A4	99	79.43	2.56881	0.51013
4	A4	100	79.6268	2.53035	0.589197
4	A4	101	79.8236	2.47604	0.691926
4	A4	102	80.0204	2.42059	0.82151
4	A4	103	80.2172	2.36031	0.978919
4	A4	104	80.414	2.28147	1.16104
4	A4	105	80.6108	2.18235	1.35917
4	A4	106	80.8076	2.05055	1.55864
4	A4	107	81.0044	1.88488	1.74028
4	A4	108	81.2012	1.69188	1.88328
4	A4	109	81.3981	1.47871	1.96904
4	A4	110	81.5949	1.26346	1.98466
4	A4	111	81.7917	1.05485	1.92545
4	A4	112	81.9885	0.862454	1.7958
4	A4	113	82.1853	0.696151	1.60836
4	A4	114	82.3821	0.563948	1.38192
4	A4	115	82.5789	0.46788	1.13816
4	A4	116	82.7757	0.405833	0.898156
4	A4	117	82.9725	0.368842	0.679182
4	A4	118	83.1693	0.343975	0.492643
4	A4	119	83.3661	0.331324	0.343517
4	A4	120	83.5629	0.325136	0.231186
4	A4	121	83.7597	0.319819	0.151165
4	A4	122	83.9565	0.317735	0.097037
4	A4	123	84.1533	0.316317	0.0620864
4	A4	124	84.3501	0.314663	0.0403857
4	A4	125	84.5469	0.311729	0.0273107
4	A4	126	84.7437	0.311478	0.0196127
4	A4	127	84.9405	0.310801	0.0152011
4	A4	128	85.1374	0.310739	0.012798
4	A4	129	85.3342	0.309303	0.0116022
4	A4	130	85.531	0.309323	0.0110544
4	A4	131	85.7278	0.306886	0.0107342
4	A4	132	85.9246	0.306645	0.0103566
4	A4	133	86.1214	0.304869	0.00980217
4	A4	134	86.3182	0.303907	0.00911862
4	A4	135	86.515	0.303605	0.00846543
4	A4	136	86.7118	0.303713	0.00801673
4	A4	137	86.9086	0.303716	0.00786728
4	A4	138	87.1054	0.301895	0.00798827
4	A4	139	87.3022	0.302131	0.00824554
4	A4	140	87.499	0.300389	0.00846557
4	A4	141	87.6958	0.299452	0.008504
4	A4	142	87.8926	0.299889	0.00829418
4	A4	143	88.0894	0.297427	0.00785746
4	A4	144	88.2862	0.297091	0.00728397
4	A4	145	88.483	0.297509	0.00669794
4	A4	146	88.6798	0.29729	0.00621646
4	A4	147	88.8766	0.294933	0.00591773
4	A4	148	89.0735	0.296658	0.0058239
4	A4	149	89.2703	0.295188	0.005902
4	A4	150	89.4671	0.294018	0.0060835
4	A4	151	89.6639	0.294178	0.00629093
4	A4	152	89.8607	0.293248	0.00646368
4	A4	153	90.0575	0.292813	0.00656899
4	A4	154	90.2543	0.291898	0.00659868
4	A4	155	90.4511	0.291631	0.00655931
4	A4	156	90.6479	0.291723	0.00646637
4	A4	157	90.8447	0.28946	0.00634674
4	A4	158	91.0415	0.289306	0.00623992
4	A4	159	91.2383	0.290605	0.00618683
4	A4	160	91.4351	0.289179	0.0062091
4	A4	161	91.6319	0.287908	0.00629554
4	A4	162	91.8287	0.288113	0.00641008
4	A4	163	92.0255	0.287098	0.00651853
4	A4	164	92.2223	0.286072	0.00660701
4	A4	165	92.4191	0.286614	0.0066792
4	A4	166	92.616	0.285882	0.00673736
4	A4	167	92.8128	0.284701	0.00677024
4	A4	168	93.0096	0.283794	0.00676139
4	A4	169	93.2064	0.283361	0.00670235
4	A4	170	93.4032	0.283541	0.00659428
4	A4	171	93.6	0.282871	0.00643006
4	A4	172	93.7968	0.281838	0.00617809
4	A4	173	93.9936	0.280238	0.00578701
4	A4	174	94.1904	0.281733	0.00521148
4	A4	175	94.3872	0.280411	0.00444228
4	A4	176	94.584	0.279786	0.00352275
4	A4	177	94.7808	0.279288	0.00254479
5	A5	1	60.1431	4.84519	0.252418
5	A5	2	60.3399	4.82374	0.254402
5	A5	3	60.5367	4.81149	0.256985
5	A5	4	60.7335	4.78116	0.259776
5	A5	5	60.9303	4.76238	0.262393
5	A5	6	61.1271	4.73889	0.264459
5	A5	7	61.3239	4.71521	0.265619
5	A5	8	61.5207	4.69512	0.265606
5	A5	9	61.7175	4.66195	0.264341
5	A5	10	61.9143	4.64171	0.262046
5	A5	11	62.1112	4.62367	0.259183
5	A5	12	62.308	4.59961	0.256298
5	A5	13	62.5048	4.57205	0.253844
5	A5	14	62.7016	4.55818	0.252086
5	A5	15	62.8984	4.53654	0.251119
5	A5	16	63.0952	4.50489	0.250986
5	A5	17	63.292	4.48897	0.25174
5	A5	18	63.4888	4.46886	0.253471
5	A5	19	63.6856	4.44781	0.256227
5	A5	20	63.8824	4.41985	0.259919
5	A5	21	64.0792	4.39946	0.264211
5	A5	22	64.276	4.37414	0.268475
5	A5	23	64.4728	4.35855	0.271872
5	A5	24	64.6696	4.32768	0.273631
5	A5	25	64.8664	4.29323	0.273427
5	A5	26	65.0632	4.27573	0.271608
5	A5	27	65.26	4.24717	0.269095
5	A5	28	65.4568	4.23352	0.266934
5	A5	29	65.6536	4.20806	0.265787
5	A5	30	65.8504	4.18691	0.265668
5	A5	31	66.0473	4.15715	0.266043
5	A5	32	66.2441	4.14614	0.266237
5	A5	33	66.4409	4.109	0.265837
5	A5	34	66.6377	4.0877	0.264925
5	A5	35	66.8345	4.06542	0.263985
5	A5	36	67.0313	4.04817	0.263611
5	A5	37	67.2281	4.02035	0.264175
5	A5	38	67.4249	4.00098	0.26566
5	A5	39	67.6217	3.97253	0.267701
5	A5	40	67.8185	3.95387	0.269762
5	A5	41	68.0153	3.9258	0.27135
5	A5	42	68.2121	3.90299	0.272148
5	A5	43	68.4089	3.8811	0.27207
5	A5	44	68.6057	3.84933	0.271206
5	A5	45	68.8025	3.83118	0.2697
5	A5	46	68.9993	3.81304	0.267639
5	A5	47	69.1961	3.78184	0.265055
5	A5	48	69.3929	3.75613	0.262036
5	A5	49	69.5897	3.73895	0.25888
5	A5	50	69.7866	3.7149	0.256154
5	A5	51	69.9834	3.68575	0.254555
5	A5	52	70.1802	3.67026	0.254601
5	A5	53	70.377	3.65651	0.256314
5	A5	54	70.5738	3.62496	0.259107
5	A5	55	70.7706	3.60836	0.261965
5	A5	56	70.9674	3.57822	0.263879
5	A5	57	71.1642	3.54868	0.264251
5	A5	58	71.361	3.53231	0.263076
5	A5	59	71.5578	3.50945	0.260817
5	A5	60	71.7546	3.47957	0.258112
5	A5	61	71.9514	3.46403	0.255489
5	A5	62	72.1482	3.44394	0.253273
5	A5	63	72.345	3.41694	0.251627
5	A5	64	72.5418	3.39382	0.250655
5	A5	65	72.7386	3.37513	0.250432
5	A5	66	72.9354	3.35583	0.250924
5	A5	67	73.1322	3.32888	0.251882
5	A5	68	73.329	3.31414	0.252856
5	A5	69	73.5258	3.28456	0.25335
5	A5	70	73.7227	3.26377	0.253113
5	A5	71	73.9195	3.23755	0.252288
5	A5	72	74.1163	3.21393	0.251364
5	A5	73	74.3131	3.2045	0.250885
5	A5	74	74.5099	3.17425	0.251167
5	A5	75	74.7067	3.15185	0.252134
5	A5	76	74.9035	3.13595	0.253416
5	A5	77	75.1003	3.10905	0.254589
5	A5	78	75.2971	3.08408	0.255392
5	A5	79	75.4939	3.06714	0.255835
5	A5	80	75.6907	3.0387	0.256166
5	A5	81	75.8875	3.01929	0.256747
5	A5	82	76.0843	2.99702	0.257952
5	A5	83	76.2811	2.97596	0.26013
5	A5	84	76.4779	2.94998	0.263603
5	A5	85	76.6747	2.92588	0.268654
5	A5	86	76.8715	2.90974	0.275401
5	A5	87	77.0683	2.88229	0.283601
5	A5	88	77.2651	2.85763	0.292542
5	A5	89	77.462	2.83371	0.301141
5	A5	90	77.6588	2.80218	0.308318
5	A5	91	77.8556	2.7715	0.313507
5	A5	92	78.0524	2.73494	0.317067
5	A5	93	78.2492	2.7187	0.320378
5	A5	94	78.446	2.68609	0.325614
5	A5	95	78.6428	2.66092	0.335321
5	A5	96	78.8396	2.63175	0.352031
5	A5	97	79.0364	2.6091	0.378075
5	A5	98	79.2332	2.5761	0.415689
5	A5	99	79.43	2.54102	0.467358
5	A5	100	79.6268	2.50125	0.536184
5	A5	101	79.8236	2.45736	0.625956
5	A5	102	80.0204	2.40659	0.740559
5	A5	103	80.2172	2.34737	0.882558
5	A5	104	80.414	2.27833	1.0512
5	A5	105	80.6108	2.19362	1.24049
5	A5	106	80.8076	2.07668	1.43826
5	A5	107	81.0044	1.92579	1.62694
5	A5	108	81.2012	1.74141	1.78604
5	A5	109	81.3981	1.53645	1.8958
5	A5	110	81.5949	1.32557	1.94092
5	A5	111	81.7917	1.11118	1.91345
5	A5	112	81.9885	0.915904	1.81416
5	A5	113	82.1853	0.738871	1.6524
5	A5	114	82.3821	0.592546	1.44444
5	A5	115	82.5789	0.482754	1.21074
5	A5	116	82.7757	0.40842	0.972574
5	A5	117	82.9725	0.36182	0.748716
5	A5	118	83.1693	0.334646	0.552833
5	A5	119	83.3661	0.317452	0.392296
5	A5	120	83.5629	0.307931	0.26847
5	A5	121	83.7597	0.302642	0.178164
5	A5	122	83.9565	0.299219	0.115566
5	A5	123	84.1533	0.297057	0.074063
5	A5	124	84.3501	0.294779	0.0475385
5	A5	125	84.5469	0.292997	0.0310592
5	A5	126	84.7437	0.292589	0.0210418
5	A5	127	84.9405	0.292418	0.0150874
5	A5	128	85.1374	0.29126	0.0116695
5	A5	129	85.3342	0.290851	0.00982149
5	A5	130	85.531	0.289976	0.00889856
5	A5	131	85.7278	0.290292	0.00843919
5	A5	132	85.9246	0.288319	0.00811668
5	A5	133	86.1214	0.287826	0.00774319
5	A5	134	86.3182	0.285986	0.00728293
5	A5	135	86.515	0.286516	0.00683197
5	A5	136	86.7118	0.285905	0.00654729
5	A5	137	86.9086	0.286288	0.00654751
5	A5	138	87.1054	0.28502	0.00683557
5	A5	139	87.3022	0.285851	0.00728414
5	A5	140	87.499	0.284141	0.007695
5	A5	141	87.6958	0.281067	0.00789261
5	A5	142	87.8926	0.282377	0.00779896
5	A5	143	88.0894	0.281818	0.00745043
5	A5	144	88.2862	0.280445	0.00696052
5	A5	145	88.483	0.280281	0.00645828
5	A5	146	88.6798	0.279242	0.00603644
5	A5	147	88.8766	0.279806	0.0057285
5	A5	148	89.0735	0.278731	0.00551787
5	A5	149	89.2703	0.277779	0.00536737
5	A5	150	89.4671	0.277213	0.00525215
5	A5	151	89.6639	0.277554	0.00516926
5	A5	152	89.8607	0.277405	0.00512322
5	A5	153	90.0575	0.276596	0.00510726
5	A5	154	90.2543	0.275336	0.00510876
5	A5	155	90.4511	0.275508	0.00513665
5	A5	156	90.6479	0.274911	0.00524264
5	A5	157	90.8447	0.274217	0.00550025
5	A5	158	91.0415	0.275503	0.00594813
5	A5	159	91.2383	0.274232	0.00653764
5	A5	160	91.4351	0.272599	0.00712944
5	A5	161	91.6319	0.271269	0.00754688
5	A5	162	91.8287	0.272102	0.00765396
5	A5	163	92.0255	0.269972	0.00741081
5	A5	164	92.2223	0.269279	0.00688755
5	A5	165	92.4191	0.269273	0.00623632
5	A5	166	92.616	0.269126	0.00563819
5	A5	167	92.8128	0.269102	0.00524481
5	A5	168	93.0096	0.268683	0.00513438
5	A5	169	93.2064	0.267226	0.00529745
5	A5	170	93.4032	0.268418	0.00564976
5	A5	171	93.6	0.265968	0.0060559
5	A5	172	93.7968	0.266733	0.00635141
5	A5	173	93.9936	0.265863	0.00636904
5	A5	174	94.1904	0.264295	0.00598222
5	A5	175	94.3872	0.262992	0.00516136
5	A5	176	94.584	0.263085	0.00400876
5	A5	177	94.7808	0.264469	0.00273582
6	A6	1	60.1431	4.97485	0.268082
6	A6	2	60.3399	4.94877	0.268848
6	A6	3	60.5367	4.91925	0.269051
6	A6	4	60.7335	4.91296	0.268596
6	A6	5	60.9303	4.88169	0.267616
6	A6	6	61.1271	4.86544	0.266422
6	A6	7	61.3239	4.83628	0.265426
6	A6	8	61.5207	4.80592	0.265066
6	A6	9	61.7175	4.80199	0.265664
6	A6	10	61.9143	4.77001	0.267251
6	A6	11	62.1112	4.75403	0.269507
6	A6	12	62.308	4.72972	0.271907
6	A6	13	62.5048	4.69366	0.273967
6	A6	14	62.7016	4.68199	0.275435
6	A6	15	62.8984	4.6544	0.276314
6	A6	16	63.0952	4.63467	0.276748
6	A6	17	63.292	4.60178	0.276958
6	A6	18	63.4888	4.58264	0.277231
6	A6	19	63.6856	4.56287	0.27791
6	A6	20	63.8824	4.53315	0.279316
6	A6	21	64.0792	4.50955	0.281574
6	A6	22	64.276	4.48643	0.284416
6	A6	23	64.4728	4.4722	0.287168
6	A6	24	64.6696	4.43475	0.288961
6	A6	25	64.8664	4.40934	0.289138
6	A6	26	65.0632	4.38323	0.287593
6	A6	27	65.26	4.35565	0.284793
6	A6	28	65.4568	4.34126	0.281502
6	A6	29	65.6536	4.31397	0.278404
6	A6	30	65.8504	4.29129	0.275901
6	A6	31	66.0473	4.26295	0.274143
6	A6	32	66.2441	4.24689	0.273208
6	A6	33	66.4409	4.21949	0.273196
6	A6	34	66.6377	4.19876	0.274213
6	A6	35	66.8345	4.17488	0.276211
6	A6	36	67.0313	4.15307	0.27888
6	A6	37	67.2281	4.12883	0.281633
6	A6	38	67.4249	4.10348	0.283772
6	A6	39	67.6217	4.07477	0.284732
6	A6	40	67.8185	4.05147	0.284333
6	A6	41	68.0153	4.02627	0.282847
6	A6	42	68.2121	4.00252	0.280899
6	A6	43	68.4089	3.97668	0.279196
6	A6	44	68.6057	3.96128	0.27821
6	A6	45	68.8025	3.93032	0.277986
6	A6	46	68.9993	3.9134	0.27813
6	A6	47	69.1961	3.88853	0.278026
6	A6	48	69.3929	3.85492	0.277143
6	A6	49	69.5897	3.83621	0.275299
6	A6	50	69.7866	3.81791	0.272776
6	A6	51	69.9834	3.7825	0.270213
6	A6	52	70.1802	3.76364	0.268338
6	A6	53	70.377	3.74834	0.26761
6	A6	54	70.5738	3.72303	0.268009
6	A6	55	70.7706	3.70211	0.269027
6	A6	56	70.9674	3.67626	0.26996
6	A6	57	71.1642	3.64741	0.270271
6	A6	58	71.361	3.62137	0.269825
6	A6	59	71.5578	3.61459	0.268838
6	A6	60	71.7546	3.57446	0.267673
6	A6	61	71.9514	3.56034	0.266628
6	A6	62	72.1482	3.53638	0.265843
6	A6	63	72.345	3.51459	0.265368
6	A6	64	72.5418	3.49066	0.265222
6	A6	65	72.7386	3.46618	0.265413
6	A6	66	72.9354	3.44554	0.265844
6	A6	67	73.1322	3.42411	0.266232
6	A6	68	73.329	3.40348	0.266141
6	A6	69	73.5258	3.37787	0.265194
6	A6	70	73.7227	3.34659	0.263356
6	A6	71	73.9195	3.32773	0.261034
6	A6	72	74.1163	3.3078	0.258917
6	A6	73	74.3131	3.29392	0.257626
6	A6	74	74.5099	3.26343	0.257424
6	A6	75	74.7067	3.23939	0.258192
6	A6	76	74.9035	3.22985	0.259589
6	A6	77	75.1003	3.19613	0.261285
6	A6	78	75.2971	3.176	0.263094
6	A6	79	75.4939	3.15614	0.264967
6	A6	80	75.6907	3.13442	0.266911
6	A6	81	75.8875	3.10677	0.268943
6	A6	82	76.0843	3.08589	0.27107
6	A6	83	76.2811	3.06056	0.273325
6	A6	84	76.4779	3.04092	0.27576
6	A6	85	76.6747	3.01291	0.278438
6	A6	86	76.8715	2.99398	0.281414
6	A6	87	77.0683	2.96746	0.284743
6	A6	88	77.2651	2.93971	0.288487
6	A6	89	77.462	2.91927	0.292687
6	A6	90	77.6588	2.89104	0.297347
6	A6	91	77.8556	2.87145	0.302454
6	A6	92	78.0524	2.83346	0.308092
6	A6	93	78.2492	2.81656	0.314615
6	A6	94	78.446	2.7857	0.322808
6	A6	95	78.6428	2.75609	0.333955
6	A6	96	78.8396	2.73261	0.349809
6	A6	97	79.0364	2.70422	0.372528
6	A6	98	79.2332	2.67136	0.404644
6	A6	99	79.43	2.63927	0.449131
6	A6	100	79.6268	2.61004	0.509504
6	A6	101	79.8236	2.56334	0.589804
6	A6	102	80.0204	2.51716	0.6942
6	A6	103	80.2172	2.46341	0.825985
6	A6	104	80.414	2.40105	0.985936
6	A6	105	80.6108	2.32549	1.17046
6	A6	106	80.8076	2.21975	1.37025
6	A6	107	81.0044	2.08989	1.57023
6	A6	108	81.2012	1.9196	1.75108
6	A6	109	81.3981	1.72861	1.89225
6	A6	110	81.5949	1.52008	1.97556
6	A6	111	81.7917	1.30672	1.98855
6	A6	112	81.9885	1.09991	1.92682
6	A6	113	82.1853	0.909729	1.79492
6	A6	114	82.3821	0.746456	1.60566
6	A6	115	82.5789	0.615832	1.37799
6	A6	116	82.7757	0.52406	1.13377
6	A6	117	82.9725	0.463375	0.894108
6	A6	118	83.1693	0.424022	0.676159
6	A6	119	83.3661	0.401769	0.491046
6	A6	120	83.5629	0.391442	0.343383
6	A6	121	83.7597	0.381241	0.232221
6	A6	122	83.9565	0.37705	0.152862
6	A6	123	84.1533	0.373883	0.0988612
6	A6	124	84.3501	0.371978	0.0636522
6	A6	125	84.5469	0.370681	0.0415426
6	A6	126	84.7437	0.369638	0.0281087
6	A6	127	84.9405	0.369334	0.0201731
6	A6	128	85.1374	0.366529	0.0155839
6	A6	129	85.3342	0.366281	0.012946
6	A6	130	85.531	0.367681	0.0113818
6	A6	131	85.7278	0.364002	0.0103535
6	A6	132	85.9246	0.362945	0.00954577
6	A6	133	86.1214	0.364789	0.00880051
6	A6	134	86.3182	0.36221	0.00808264
6	A6	135	86.515	0.36096	0.00744775
6	A6	136	86.7118	0.360931	0.00699551
6	A6	137	86.9086	0.362329	0.00680731
6	A6	138	87.1054	0.360602	0.00689353
6	A6	139	87.3022	0.360032	0.00717952
6	A6	140	87.499	0.359763	0.00753516
6	A6	141	87.6958	0.357391	0.00782486
6	A6	142	87.8926	0.358429	0.00794516
6	A6	143	88.0894	0.356775	0.00783402
6	A6	144	88.2862	0.357287	0.00747645
6	A6	145	88.483	0.355276	0.00692199
6	A6	146	88.6798	0.353505	0.00630037
6	A6	147	88.8766	0.35454	0.00579954
6	A6	148	89.0735	0.355397	0.00558507
6	A6	149	89.2703	0.353931	0.00570314
6	A6	150	89.4671	0.354449	0.00604031
6	A6	151	89.6639	0.352239	0.00638772
6	A6	152	89.8607	0.350161	0.00657876
6	A6	153	90.0575	0.350847	0.00659792
6	A6	154	90.2543	0.351854	0.00657663
6	A6	155	90.4511	0.35022	0.00667645
6	A6	156	90.6479	0.350635	0.00694343
6	A6	157	90.8447	0.350468	0.00725005
6	A6	158	91.0415	0.347351	0.00737185
6	A6	159	91.2383	0.34631	0.00714789
6	A6	160	91.4351	0.346256	0.00660602
6	A6	161	91.6319	0.346805	0.00596151
6	A6	162	91.8287	0.346912	0.00549016
6	A6	163	92.0255	0.34704	0.00537165
6	A6	164	92.2223	0.345643	0.0056082
6	A6	165	92.4191	0.344303	0.00605919
6	A6	166	92.616	0.344488	0.00654173
6	A6	167	92.8128	0.343725	0.00691951
6	A6	168	93.0096	0.34338	0.00713645
6	A6	169	93.2064	0.341891	0.00720579
6	A6	170	93.4032	0.341384	0.00718396
6	A6	171	93.6	0.340385	0.00713497
6	A6	172	93.7968	0.341968	0.00708678
6	A6	173	93.9936	0.340019	0.00698636
6	A6	174	94.1904	0.33907	0.00670087
6	A6	175	94.3872	0.338378	0.00608225
6	A6	176	94.584	0.336436	0.00507122
6	A6	177	94.7808	0.337018	0.00376307
7	A7	1	60.1431	4.86823	0.273351
7	A7	2	60.3399	4.85599	0.276581
7	A7	3	60.5367	4.82382	0.279347
7	A7	4	60.7335	4.7973	0.280862
7	A7	5	60.9303	4.77838	0.280859
7	A7	6	61.1271	4.74364	0.279616
7	A7	7	61.3239	4.73047	0.277692
7	A7	8	61.5207	4.7058	0.275635
7	A7	9	61.7175	4.67408	0.273784
7	A7	10	61.9143	4.65541	0.272333
7	A7	11	62.1112	4.63204	0.27135
7	A7	12	62.308	4.60985	0.270858
7	A7	13	62.5048	4.58479	0.270827
7	A7	14	62.7016	4.56166	0.271133
7	A7	15	62.8984	4.53329	0.271569
7	A7	16	63.0952	4.5186	0.271854
7	A7	17	63.292	4.48756	0.271747
7	A7	18	63.4888	4.46612	0.271204
7	A7	19	63.6856	4.44106	0.270493
7	A7	20	63.8824	4.40711	0.27013
7	A7	21	64.0792	4.39895	0.270578
7	A7	22	64.276	4.37018	0.271919
7	A7	23	64.4728	4.35258	0.273716
7	A7	24	64.6696	4.31838	0.275247
7	A7	25	64.8664	4.2929	0.275908
7	A7	26	65.0632	4.27323	0.275545
7	A7	27	65.26	4.24185	0.274455
7	A7	28	65.4568	4.22739	0.273145
7	A7	29	65.6536	4.20192	0.272037
7	A7	30	65.8504	4.17692	0.27134
7	A7	31	66.0473	4.14761	0.271065
7	A7	32	66.2441	4.13471	0.271144
7	A7	33	66.4409	4.1033	0.271496
7	A7	34	66.6377	4.08926	0.272072
7	A7	35	66.8345	4.05218	0.272831
7	A7	36	67.0313	4.03283	0.273643
7	A7	37	67.2281	4.01404	0.274218
7	A7	38	67.4249	3.98974	0.274121
7	A7	39	67.6217	3.96018	0.272989
7	A7	40	67.8185	3.93131	0.270839
7	A7	41	68.0153	3.90921	0.268212
7	A7	42	68.2121	3.88868	0.266019
7	A7	43	68.4089	3.86924	0.265098
7	A7	44	68.6057	3.85001	0.265783
7	A7	45	68.8025	3.81892	0.267717
7	A7	46	68.9993	3.80126	0.270007
7	A7	47	69.1961	3.77812	0.271641
7	A7	48	69.3929	3.74924	0.271926
7	A7	49	69.5897	3.71774	0.270777
7	A7	50	69.7866	3.7013	0.268681
7	A7	51	69.9834	3.67568	0.266389
7	A7	52	70.1802	3.65485	0.26451
7	A7	53	70.377	3.63816	0.263244
7	A7	54	70.5738	3.60116	0.262397
7	A7	55	70.7706	3.59147	0.261613
7	A7	56	70.9674	3.55747	0.260656
7	A7	57	71.1642	3.53884	0.259537
7	A7	58	71.361	3.51331	0.258463
7	A7	59	71.5578	3.49818	0.257661
7	A7	60	71.7546	3.46742	0.257229
7	A7	61	71.9514	3.45003	0.257098
7	A7	62	72.1482	3.42678	0.257114
7	A7	63	72.345	3.40564	0.257164
7	A7	64	72.5418	3.37545	0.257263
7	A7	65	72.7386	3.35865	0.257486
7	A7	66	72.9354	3.33991	0.257831
7	A7	67	73.1322	3.3111	0.258117
7	A7	68	73.329	3.29383	0.258016
7	A7	69	73.5258	3.26591	0.257268
7	A7	70	73.7227	3.24161	0.255906
7	A7	71	73.9195	3.22023	0.25432
7	A7	72	74.1163	3.19817	0.253117
7	A7	73	74.3131	3.18404	0.252828
7	A7	74	74.5099	3.15217	0.253636
7	A7	75	74.7067	3.13496	0.255284
7	A7	76	74.9035	3.11928	0.25721
7	A7	77	75.1003	3.08831	0.25881
7	A7	78	75.2971	3.06156	0.259737
7	A7	79	75.4939	3.04711	0.260007
7	A7	80	75.6907	3.01596	0.259948
7	A7	81	75.8875	2.99886	0.259997
7	A7	82	76.0843	2.97959	0.260556
7	A7	83	76.2811	2.94833	0.261972
7	A7	84	76.4779	2.92871	0.264615
7	A7	85	76.6747	2.90537	0.268914
7	A7	86	76.8715	2.88674	0.275238
7	A7	87	77.0683	2.86164	0.283665
7	A7	88	77.2651	2.83466	0.293749
7	A7	89	77.462	2.81336	0.304497
7	A7	90	77.6588	2.7838	0.31458
7	A7	91	77.8556	2.75087	0.322774
7	A7	92	78.0524	2.71536	0.328458
7	A7	93	78.2492	2.69209	0.331973
7	A7	94	78.446	2.65895	0.33474
7	A7	95	78.6428	2.62994	0.339118
7	A7	96	78.8396	2.60154	0.348075
7	A7	97	79.0364	2.57657	0.364804
7	A7	98	79.2332	2.54845	0.392403
7	A7	99	79.43	2.51807	0.433726
7	A7	100	79.6268	2.48532	0.491502
7	A7	101	79.8236	2.44203	0.568563
7	A7	102	80.0204	2.39559	0.667925
7	A7	103	80.2172	2.33849	0.792311
7	A7	104	80.414	2.27453	0.942902
7	A7	105	80.6108	2.20032	1.11752
7	A7	106	80.8076	2.10445	1.30889
7	A7	107	81.0044	1.97763	1.50397
7	A7	108	81.2012	1.81719	1.68481
7	A7	109	81.3981	1.62865	1.83124
7	A7	110	81.5949	1.41889	1.9245
7	A7	111	81.7917	1.20432	1.95084
7	A7	112	81.9885	0.996629	1.90422
7	A7	113	82.1853	0.804567	1.78745
7	A7	114	82.3821	0.63161	1.61168
7	A7	115	82.5789	0.496644	1.39449
7	A7	116	82.7757	0.396189	1.1569
7	A7	117	82.9725	0.327779	0.919896
7	A7	118	83.1693	0.286902	0.701186
7	A7	119	83.3661	0.262098	0.512935
7	A7	120	83.5629	0.247693	0.360975
7	A7	121	83.7597	0.239692	0.245441
7	A7	122	83.9565	0.234099	0.162372
7	A7	123	84.1533	0.232213	0.105644
7	A7	124	84.3501	0.228615	0.0686655
7	A7	125	84.5469	0.227628	0.0455186
7	A7	126	84.7437	0.22493	0.0314965
7	A7	127	84.9405	0.225283	0.0231768
7	A7	128	85.1374	0.223544	0.0182337
7	A7	129	85.3342	0.221678	0.0151695
7	A7	130	85.531	0.220948	0.0130752
7	A7	131	85.7278	0.219607	0.0114509
7	A7	132	85.9246	0.218713	0.0100715
7	A7	133	86.1214	0.218428	0.0088782
7	A7	134	86.3182	0.217715	0.00789016
7	A7	135	86.515	0.21736	0.00714383
7	A7	136	86.7118	0.216693	0.00666336
7	A7	137	86.9086	0.216018	0.00645493
7	A7	138	87.1054	0.216126	0.00650596
7	A7	139	87.3022	0.214852	0.00678024
7	A7	140	87.499	0.215389	0.00720705
7	A7	141	87.6958	0.213738	0.00767669
7	A7	142	87.8926	0.213987	0.00805439
7	A7	143	88.0894	0.211621	0.00821334
7	A7	144	88.2862	0.211305	0.00807852
7	A7	145	88.483	0.211632	0.00766594
7	A7	146	88.6798	0.208939	0.00709473
7	A7	147	88.8766	0.208674	0.00655678
7	A7	148	89.0735	0.209526	0.00623831
7	A7	149	89.2703	0.209668	0.00622725
7	A7	150	89.4671	0.208642	0.00646288
7	A7	151	89.6639	0.206487	0.00676943
7	A7	152	89.8607	0.206412	0.00695955
7	A7	153	90.0575	0.204734	0.00693743
7	A7	154	90.2543	0.206031	0.00673344
7	A7	155	90.4511	0.205093	0.00645861
7	A7	156	90.6479	0.204096	0.00622646
7	A7	157	90.8447	0.203635	0.0060991
7	A7	158	91.0415	0.203248	0.00607805
7	A7	159	91.2383	0.203408	0.00612575
7	A7	160	91.4351	0.201745	0.00619213
7	A7	161	91.6319	0.201791	0.00623533
7	A7	162	91.8287	0.200632	0.00623715
7	A7	163	92.0255	0.200732	0.00621092
7	A7	164	92.2223	0.199741	0.00619809
7	A7	165	92.4191	0.199819	0.00625045
7	A7	166	92.616	0.19831	0.00640183
7	A7	167	92.8128	0.198957	0.00664219
7	A7	168	93.0096	0.198355	0.00690945
7	A7	169	93.2064	0.196643	0.00711149
7	A7	170	93.4032	0.195183	0.00716715
7	A7	171	93.6	0.195607	0.00703681
7	A7	172	93.7968	0.195981	0.00671962
7	A7	173	93.9936	0.194231	0.00622555
7	A7	174	94.1904	0.193039	0.0055537
7	A7	175	94.3872	0.193945	0.00470527
7	A7	176	94.584	0.192519	0.00371517
7	A7	177	94.7808	0.192549	0.00267193
8	A8	1	60.1431	5.0885	0.278367
8	A8	2	60.3399	5.06871	0.281428
8	A8	3	60.5367	5.04519	0.28381
8	A8	4	60.7335	5.00996	0.284656
8	A8	5	60.9303	4.99921	0.283609
8	A8	6	61.1271	4.96467	0.280964
8	A8	7	61.3239	4.9451	0.277561
8	A8	8	61.5207	4.91411	0.274535
8	A8	9	61.7175	4.89826	0.272909
8	A8	10	61.9143	4.87617	0.273206
8	A8	11	62.1112	4.85474	0.275215
8	A8	12	62.308	4.83512	0.278058
8	A8	13	62.5048	4.80629	0.280614
8	A8	14	62.7016	4.7748	0.282053
8	A8	15	62.8984	4.75259	0.282168
8	A8	16	63.0952	4.72554	0.281317
8	A8	17	63.292	4.70785	0.280118
8	A8	18	63.4888	4.68617	0.279167
8	A8	19	63.6856	4.6536	0.278919
8	A8	20	63.8824	4.62739	0.2797
8	A8	21	64.0792	4.61112	0.28167
8	A8	22	64.276	4.58694	0.284676
8	A8	23	64.4728	4.55987	0.288107
8	A8	24	64.6696	4.5379	0.290999
8	A8	25	64.8664	4.50548	0.292334
8	A8	26	65.0632	4.47878	0.291467
8	A8	27	65.26	4.4571	0.288428
8	A8	28	65.4568	4.42824	0.283965
8	A8	29	65.6536	4.40066	0.2793
8	A8	30	65.8504	4.38481	0.275663
8	A8	31	66.0473	4.35529	0.273842
8	A8	32	66.2441	4.35216	0.273915
8	A8	33	66.4409	4.31194	0.275364
8	A8	34	66.6377	4.28787	0.277439
8	A8	35	66.8345	4.26522	0.279533
8	A8	36	67.0313	4.2459	0.281329
8	A8	37	67.2281	4.21423	0.282687
8	A8	38	67.4249	4.19188	0.283453
8	A8	39	67.6217	4.17239	0.283417
8	A8	40	67.8185	4.14036	0.28246
8	A8	41	68.0153	4.11358	0.280784
8	A8	42	68.2121	4.09293	0.278999
8	A8	43	68.4089	4.06555	0.277953
8	A8	44	68.6057	4.05441	0.278332
8	A8	45	68.8025	4.01745	0.28027
8	A8	46	68.9993	4.00716	0.283177
8	A8	47	69.1961	3.97646	0.285935
8	A8	48	69.3929	3.94689	0.28735
8	A8	49	69.5897	3.92421	0.28667
8	A8	50	69.7866	3.89289	0.283911
8	A8	51	69.9834	3.86654	0.279795
8	A8	52	70.1802	3.84736	0.275406
8	A8	53	70.377	3.83105	0.271702
8	A8	54	70.5738	3.79766	0.269167
8	A8	55	70.7706	3.78067	0.267763
8	A8	56	70.9674	3.75967	0.267104
8	A8	57	71.1642	3.72862	0.266733
8	A8	58	71.361	3.70744	0.266356
8	A8	59	71.5578	3.68986	0.265916
8	A8	60	71.7546	3.66035	0.265521
8	A8	61	71.9514	3.63703	0.265321
8	A8	62	72.1482	3.62232	0.265358
8	A8	63	72.345	3.5924	0.265501
8	A8	64	72.5418	3.57426	0.265514
8	A8	65	72.7386	3.54687	0.265189
8	A8	66	72.9354	3.52268	0.264469
8	A8	67	73.1322	3.49998	0.263479
8	A8	68	73.329	3.48369	0.262462
8	A8	69	73.5258	3.45691	0.261704
8	A8	70	73.7227	3.4308	0.261469
8	A8	71	73.9195	3.41114	0.261953
8	A8	72	74.1163	3.38769	0.263192
8	A8	73	74.3131	3.37725	0.264989
8	A8	74	74.5099	3.33854	0.266946
8	A8	75	74.7067	3.31585	0.268588
8	A8	76	74.9035	3.30186	0.269555
8	A8	77	75.1003	3.27392	0.269715
8	A8	78	75.2971	3.24731	0.269216
8	A8	79	75.4939	3.2278	0.268435
8	A8	80	75.6907	3.2006	0.267871
8	A8	81	75.8875	3.18097	0.267992
8	A8	82	76.0843	3.16081	0.269089
8	A8	83	76.2811	3.13146	0.271232
8	A8	84	76.4779	3.11499	0.274348
8	A8	85	76.6747	3.08574	0.278359
8	A8	86	76.8715	3.06308	0.283269
8	A8	87	77.0683	3.03861	0.289106
8	A8	88	77.2651	3.01492	0.295768
8	A8	89	77.462	2.99212	0.302919
8	A8	90	77.6588	2.96111	0.31004
8	A8	91	77.8556	2.93284	0.316675
8	A8	92	78.0524	2.89885	0.322727
8	A8	93	78.2492	2.87813	0.328662
8	A8	94	78.446	2.85037	0.335562
8	A8	95	78.6428	2.81521	0.345123
8	A8	96	78.8396	2.78749	0.359609
8	A8	97	79.0364	2.76255	0.381767
8	A8	98	79.2332	2.72911	0.414705
8	A8	99	79.43	2.69821	0.461739
8	A8	100	79.6268	2.66459	0.526323
8	A8	101	79.8236	2.62471	0.612036
8	A8	102	80.0204	2.56757	0.722397
8	A8	103	80.2172	2.50697	0.860123
8	A8	104	80.414	2.44658	1.02568
8	A8	105	80.6108	2.36283	1.21532
8	A8	106	80.8076	2.25599	1.41955
8	A8	107	81.0044	2.11793	1.62282
8	A8	108	81.2012	1.94034	1.80517
8	A8	109	81.3981	1.74102	1.94537
8	A8	110	81.5949	1.52248	2.02498
8	A8	111	81.7917	1.29829	2.03186
8	A8	112	81.9885	1.09058	1.9625
8	A8	113	82.1853	0.897559	1.82255
8	A8	114	82.3821	0.730476	1.6258
8	A8	115	82.5789	0.600134	1.39177
8	A8	116	82.7757	0.503528	1.14249
8	A8	117	82.9725	0.442302	0.899
8	A8	118	83.1693	0.405184	0.678279
8	A8	119	83.3661	0.382724	0.491266
8	A8	120	83.5629	0.370413	0.34243
8	A8	121	83.7597	0.360957	0.230698
8	A8	122	83.9565	0.358624	0.151249
8	A8	123	84.1533	0.354796	0.0974856
8	A8	124	84.3501	0.353053	0.0626454
8	A8	125	84.5469	0.351257	0.0408247
8	A8	126	84.7437	0.351302	0.0274347
8	A8	127	84.9405	0.34837	0.0192533
8	A8	128	85.1374	0.346385	0.0142313
8	A8	129	85.3342	0.347397	0.0111777
8	A8	130	85.531	0.34823	0.00942014
8	A8	131	85.7278	0.347613	0.00852732
8	A8	132	85.9246	0.344804	0.00815851
8	A8	133	86.1214	0.345616	0.00803417
8	A8	134	86.3182	0.342676	0.00796656
8	A8	135	86.515	0.344768	0.00787459
8	A8	136	86.7118	0.34233	0.00775437
8	A8	137	86.9086	0.343234	0.00763014
8	A8	138	87.1054	0.340877	0.00752006
8	A8	139	87.3022	0.340422	0.00742979
8	A8	140	87.499	0.341133	0.00735988
8	A8	141	87.6958	0.339985	0.00731466
8	A8	142	87.8926	0.338892	0.00729999
8	A8	143	88.0894	0.337424	0.00731507
8	A8	144	88.2862	0.338988	0.00733871
8	A8	145	88.483	0.337725	0.0073187
8	A8	146	88.6798	0.33584	0.00718014
8	A8	147	88.8766	0.3355	0.00685595
8	A8	148	89.0735	0.335223	0.00633454
8	A8	149	89.2703	0.333038	0.00568689
8	A8	150	89.4671	0.334202	0.00505342
8	A8	151	89.6639	0.335347	0.00459081
8	A8	152	89.8607	0.332377	0.00440661
8	A8	153	90.0575	0.333726	0.00452121
8	A8	154	90.2543	0.332857	0.00486985
8	A8	155	90.4511	0.333506	0.00533935
8	A8	156	90.6479	0.330802	0.00581546
8	A8	157	90.8447	0.331526	0.00622084
8	A8	158	91.0415	0.330299	0.00652719
8	A8	159	91.2383	0.329902	0.00673917
8	A8	160	91.4351	0.330751	0.00686365
8	A8	161	91.6319	0.327453	0.00688784
8	A8	162	91.8287	0.328982	0.00678928
8	A8	163	92.0255	0.326891	0.00656611
8	A8	164	92.2223	0.326336	0.00626031
8	A8	165	92.4191	0.326804	0.00595278
8	A8	166	92.616	0.326835	0.00572425
8	A8	167	92.8128	0.32522	0.0056173
8	A8	168	93.0096	0.325604	0.00561948
8	A8	169	93.2064	0.324341	0.00568006
8	A8	170	93.4032	0.323596	0.00573174
8	A8	171	93.6	0.324366	0.00570515
8	A8	172	93.7968	0.323133	0.00553099
8	A8	173	93.9936	0.322239	0.00514869
8	A8	174	94.1904	0.321351	0.00453217
8	A8	175	94.3872	0.321311	0.00371752
8	A8	176	94.584	0.32238	0.00280457
8	A8	177	94.7808	0.321129	0.00192362
9	A9	1	60.1431	5.00038	0.280185
9	A9	2	60.3399	4.98691	0.282445
9	A9	3	60.5367	4.95676	0.284268
9	A9	4	60.7335	4.92698	0.285151
9	A9	5	60.9303	4.91137	0.285011
9	A9	6	61.1271	4.88139	0.284131
9	A9	7	61.3239	4.86204	0.282953
9	A9	8	61.5207	4.8352	0.281922
9	A9	9	61.7175	4.80829	0.281425
9	A9	10	61.9143	4.78586	0.281711
9	A9	11	62.1112	4.76176	0.282772
9	A9	12	62.308	4.74476	0.28419
9	A9	13	62.5048	4.71851	0.285243
9	A9	14	62.7016	4.68756	0.285216
9	A9	15	62.8984	4.65901	0.283825
9	A9	16	63.0952	4.63638	0.281414
9	A9	17	63.292	4.60782	0.278786
9	A9	18	63.4888	4.59926	0.276787
9	A9	19	63.6856	4.56411	0.275963
9	A9	20	63.8824	4.54196	0.276418
9	A9	21	64.0792	4.51571	0.277901
9	A9	22	64.276	4.50098	0.28
9	A9	23	64.4728	4.4694	0.282274
9	A9	24	64.6696	4.4383	0.284345
9	A9	25	64.8664	4.42055	0.285923
9	A9	26	65.0632	4.40223	0.286838
9	A9	27	65.26	4.36599	0.287056
9	A9	28	65.4568	4.33963	0.286687
9	A9	29	65.6536	4.31853	0.285882
9	A9	30	65.8504	4.29964	0.284697
9	A9	31	66.0473	4.27181	0.283038
9	A9	32	66.2441	4.24722	0.280823
9	A9	33	66.4409	4.21658	0.278245
9	A9	34	66.6377	4.197	0.275906
9	A9	35	66.8345	4.16951	0.274604
9	A9	36	67.0313	4.15496	0.274844
9	A9	37	67.2281	4.13158	0.276413
9	A9	38	67.4249	4.10687	0.278375
9	A9	39	67.6217	4.07925	0.279552
9	A9	40	67.8185	4.05297	0.27922
9	A9	41	68.0153	4.01637	0.277562
9	A9	42	68.2121	4.00779	0.275564
9	A9	43	68.4089	3.98229	0.274438
9	A9	44	68.6057	3.95933	0.274913
9	A9	45	68.8025	3.93635	0.276813
9	A9	46	68.9993	3.91941	0.279173
9	A9	47	69.1961	3.88832	0.280784
9	A9	48	69.3929	3.85526	0.280875
9	A9	49	69.5897	3.83305	0.279478
9	A9	50	69.7866	3.80866	0.277338
9	A9	51	69.9834	3.79006	0.275406
9	A9	52	70.1802	3.76445	0.274274
9	A9	53	70.377	3.74621	0.273911
9	A9	54	70.5738	3.71364	0.273786
9	A9	55	70.7706	3.69483	0.273253
9	A9	56	70.9674	3.67024	0.271961
9	A9	57	71.1642	3.63663	0.270005
9	A9	58	71.361	3.62019	0.267828
9	A9	59	71.5578	3.60416	0.265912
9	A9	60	71.7546	3.57283	0.264515
9	A9	61	71.9514	3.55186	0.263591
9	A9	62	72.1482	3.53339	0.262917
9	A9	63	72.345	3.50647	0.262329
9	A9	64	72.5418	3.47925	0.261877
9	A9	65	72.7386	3.46527	0.261795
9	A9	66	72.9354	3.43748	0.262293
9	A9	67	73.1322	3.41587	0.26332
9	A9	68	73.329	3.39969	0.26448
9	A9	69	73.5258	3.37194	0.265203
9	A9	70	73.7227	3.34371	0.265063
9	A9	71	73.9195	3.31997	0.264052
9	A9	72	74.1163	3.29462	0.262601
9	A9	73	74.3131	3.29202	0.261342
9	A9	74	74.5099	3.24653	0.260794
9	A9	75	74.7067	3.22872	0.261138
9	A9	76	74.9035	3.22311	0.262184
9	A9	77	75.1003	3.18724	0.263498
9	A9	78	75.2971	3.16363	0.264658
9	A9	79	75.4939	3.1443	0.265484
9	A9	80	75.6907	3.11618	0.266151
9	A9	81	75.8875	3.09486	0.267143
9	A9	82	76.0843	3.07585	0.269057
9	A9	83	76.2811	3.05043	0.272426
9	A9	84	76.4779	3.02563	0.277609
9	A9	85	76.6747	3.00322	0.284738
9	A9	86	76.8715	2.98307	0.293667
9	A9	87	77.0683	2.95349	0.303886
9	A9	88	77.2651	2.9256	0.314467
9	A9	89	77.462	2.90217	0.324175
9	A9	90	77.6588	2.87479	0.331843
9	A9	91	77.8556	2.82987	0.336889
9	A9	92	78.0524	2.79704	0.339757
9	A9	93	78.2492	2.7788	0.342016
9	A9	94	78.446	2.74843	0.346074
9	A9	95	78.6428	2.71693	0.354688
9	A9	96	78.8396	2.69136	0.370579
9	A9	97	79.0364	2.66175	0.396281
9	A9	98	79.2332	2.63051	0.434234
9	A9	99	79.43	2.59563	0.487007
9	A9	100	79.6268	2.55567	0.557548
9	A9	101	79.8236	2.51418	0.649262
9	A9	102	80.0204	2.45433	0.765621
9	A9	103	80.2172	2.39363	0.909075
9	A9	104	80.414	2.32221	1.07925
9	A9	105	80.6108	2.2381	1.2709
9	A9	106	80.8076	2.12386	1.47262
9	A9	107	81.0044	1.97194	1.66717
9	A9	108	81.2012	1.78909	1.83369
9	A9	109	81.3981	1.57853	1.95147
9	A9	110	81.5949	1.36437	2.00398
9	A9	111	81.7917	1.14447	1.98215
9	A9	112	81.9885	0.944365	1.88599
9	A9	113	82.1853	0.762733	1.72445
9	A9	114	82.3821	0.611326	1.51373
9	A9	115	82.5789	0.495612	1.27454
9	A9	116	82.7757	0.415756	1.02868
9	A9	117	82.9725	0.363449	0.795689
9	A9	118	83.1693	0.334977	0.590195
9	A9	119	83.3661	0.317478	0.420499
9	A9	120	83.5629	0.308919	0.288686
9	A9	121	83.7597	0.300874	0.191973
9	A9	122	83.9565	0.296187	0.124679
9	A9	123	84.1533	0.294705	0.0801304
9	A9	124	84.3501	0.293847	0.0520254
9	A9	125	84.5469	0.29458	0.0351269
9	A9	126	84.7437	0.290114	0.0254453
9	A9	127	84.9405	0.289907	0.0201336
9	A9	128	85.1374	0.28818	0.0172736
9	A9	129	85.3342	0.287199	0.01564
9	A9	130	85.531	0.286177	0.0144798
9	A9	131	85.7278	0.284896	0.0133507
9	A9	132	85.9246	0.283202	0.0120384
9	A9	133	86.1214	0.281704	0.010534
9	A9	134	86.3182	0.279772	0.00901179
9	A9	135	86.515	0.281514	0.00775411
9	A9	136	86.7118	0.281019	0.00701907
9	A9	137	86.9086	0.282155	0.00691003
9	A9	138	87.1054	0.278939	0.00731425
9	A9	139	87.3022	0.280565	0.00794377
9	A9	140	87.499	0.278607	0.00845633
9	A9	141	87.6958	0.276885	0.0085893
9	A9	142	87.8926	0.275744	0.00824837
9	A9	143	88.0894	0.27489	0.00751471
9	A9	144	88.2862	0.27514	0.00658493
9	A9	145	88.483	0.276181	0.00568967
9	A9	146	88.6798	0.274112	0.00503361
9	A9	147	88.8766	0.272629	0.00476252
9	A9	148	89.0735	0.275334	0.00493281
9	A9	149	89.2703	0.273743	0.00547703
9	A9	150	89.4671	0.274488	0.00619625
9	A9	151	89.6639	0.270608	0.00682292
9	A9	152	89.8607	0.270169	0.00714442
9	A9	153	90.0575	0.269484	0.00711118
9	A9	154	90.2543	0.271321	0.00685152
9	A9	155	90.4511	0.269187	0.00658206
9	A9	156	90.6479	0.268919	0.00647676
9	A9	157	90.8447	0.268423	0.00657457
9	A9	158	91.0415	0.268843	0.0067679
9	A9	159	91.2383	0.267871	0.00686986
9	A9	160	91.4351	0.264874	0.00672232
9	A9	161	91.6319	0.264748	0.00629382
9	A9	162	91.8287	0.266377	0.00571308
9	A9	163	92.0255	0.264891	0.00521685
9	A9	164	92.2223	0.264265	0.00503743
9	A9	165	92.4191	0.265609	0.00529112
9	A9	166	92.616	0.264622	0.00592392
9	A9	167	92.8128	0.263057	0.00673378
9	A9	168	93.0096	0.262682	0.00745256
9	A9	169	93.2064	0.261401	0.00784948
9	A9	170	93.4032	0.260302	0.00780855
9	A9	171	93.6	0.258679	0.00734771
9	A9	172	93.7968	0.260955	0.00657519
9	A9	173	93.9936	0.259056	0.00561917
9	A9	174	94.1904	0.258514	0.00457709
9	A9	175	94.3872	0.257841	0.003515
9	A9	176	94.584	0.257556	0.00249638
9	A9	177	94.7808	0.259466	0.00159913
10	A10	1	60.1431	4.95771	0.274573
10	A10	2	60.3399	4.93592	0.278
10	A10	3	60.5367	4.90967	0.281568
10	A10	4	60.7335	4.89079	0.284383
10	A10	5	60.9303	4.86627	0.285823
10	A10	6	61.1271	4.83379	0.28574
10	A10	7	61.3239	4.80998	0.28445
10	A10	8	61.5207	4.78959	0.282543
10	A10	9	61.7175	4.76101	0.280584
10	A10	10	61.9143	4.74605	0.278903
10	A10	11	62.1112	4.7175	0.277562
10	A10	12	62.308	4.69351	0.276457
10	A10	13	62.5048	4.66146	0.275483
10	A10	14	62.7016	4.65351	0.274616
10	A10	15	62.8984	4.62202	0.273925
10	A10	16	63.0952	4.59615	0.273539
10	A10	17	63.292	4.56872	0.273594
10	A10	18	63.4888	4.55519	0.274165
10	A10	19	63.6856	4.53209	0.275239
10	A10	20	63.8824	4.50279	0.276719
10	A10	21	64.0792	4.47115	0.278455
10	A10	22	64.276	4.45455	0.280252
10	A10	23	64.4728	4.44213	0.281842
10	A10	24	64.6696	4.39799	0.282903
10	A10	25	64.8664	4.37777	0.283197
10	A10	26	65.0632	4.35646	0.282711
10	A10	27	65.26	4.33006	0.281694
10	A10	28	65.4568	4.30382	0.28054
10	A10	29	65.6536	4.28652	0.279579
10	A10	30	65.8504	4.25809	0.278944
10	A10	31	66.0473	4.23175	0.278551
10	A10	32	66.2441	4.21925	0.278248
10	A10	33	66.4409	4.18486	0.277936
10	A10	34	66.6377	4.15564	0.27763
10	A10	35	66.8345	4.14247	0.277353
10	A10	36	67.0313	4.12104	0.277001
10	A10	37	67.2281	4.09117	0.276299
10	A10	38	67.4249	4.0619	0.274936
10	A10	39	67.6217	4.04064	0.272807
10	A10	40	67.8185	4.02451	0.270178
10	A10	41	68.0153	3.98812	0.267682
10	A10	42	68.2121	3.97213	0.266113
10	A10	43	68.4089	3.95337	0.266116
10	A10	44	68.6057	3.92862	0.267876
10	A10	45	68.8025	3.90744	0.270974
10	A10	46	68.9993	3.88816	0.274481
10	A10	47	69.1961	3.85786	0.277332
10	A10	48	69.3929	3.83268	0.278787
10	A10	49	69.5897	3.802	0.278714
10	A10	50	69.7866	3.7858	0.277544
10	A10	51	69.9834	3.7553	0.275916
10	A10	52	70.1802	3.73929	0.274265
10	A10	53	70.377	3.71629	0.272614
10	A10	54	70.5738	3.68607	0.270712
10	A10	55	70.7706	3.66378	0.268352
10	A10	56	70.9674	3.64081	0.265653
10	A10	57	71.1642	3.61197	0.263065
10	A10	58	71.361	3.59962	0.261124
10	A10	59	71.5578	3.57588	0.26013
10	A10	60	71.7546	3.55073	0.25999
10	A10	61	71.9514	3.53073	0.260309
10	A10	62	72.1482	3.50614	0.260655
10	A10	63	72.345	3.48308	0.260795
10	A10	64	72.5418	3.4592	0.260773
10	A10	65	72.7386	3.43785	0.260788
10	A10	66	72.9354	3.42044	0.260981
10	A10	67	73.1322	3.39111	0.26129
10	A10	68	73.329	3.37302	0.261476
10	A10	69	73.5258	3.34866	0.261292
10	A10	70	73.7227	3.32513	0.26069
10	A10	71	73.9195	3.29641	0.259898
10	A10	72	74.1163	3.28047	0.259341
10	A10	73	74.3131	3.26627	0.259412
10	A10	74	74.5099	3.23051	0.260274
10	A10	75	74.7067	3.20863	0.261763
10	A10	76	74.9035	3.20377	0.263442
10	A10	77	75.1003	3.1646	0.264773
10	A10	78	75.2971	3.14387	0.265336
10	A10	79	75.4939	3.12153	0.265031
10	A10	80	75.6907	3.0992	0.264176
10	A10	81	75.8875	3.07277	0.263447
10	A10	82	76.0843	3.05302	0.263717
10	A10	83	76.2811	3.03155	0.265838
10	A10	84	76.4779	3.01174	0.270416
10	A10	85	76.6747	2.98114	0.277637
10	A10	86	76.8715	2.9705	0.287137
10	A10	87	77.0683	2.94001	0.297998
10	A10	88	77.2651	2.91123	0.308919
10	A10	89	77.462	2.88469	0.318541
10	A10	90	77.6588	2.85285	0.32587
10	A10	91	77.8556	2.82319	0.33064
10	A10	92	78.0524	2.78548	0.333506
10	A10	93	78.2492	2.76712	0.33601
10	A10	94	78.446	2.73574	0.340378
10	A10	95	78.6428	2.70562	0.349229
10	A10	96	78.8396	2.67818	0.365286
10	A10	97	79.0364	2.65407	0.391185
10	A10	98	79.2332	2.62218	0.429437
10	A10	99	79.43	2.5868	0.482581
10	A10	100	79.6268	2.54944	0.553459
10	A10	101	79.8236	2.5012	0.645349
10	A10	102	80.0204	2.44716	0.761595
10	A10	103	80.2172	2.39056	0.904469
10	A10	104	80.414	2.31686	1.07337
10	A10	105	80.6108	2.23041	1.26292
10	A10	106	80.8076	2.11479	1.46185
10	A10	107	81.0044	1.96775	1.65336
10	A10	108	81.2012	1.78658	1.81722
10	A10	109	81.3981	1.58383	1.93323
10	A10	110	81.5949	1.36871	1.98507
10	A10	111	81.7917	1.15078	1.9635
10	A10	112	81.9885	0.954636	1.86817
10	A10	113	82.1853	0.775705	1.7077
10	A10	114	82.3821	0.622598	1.49812
10	A10	115	82.5789	0.507731	1.26014
10	A10	116	82.7757	0.434873	1.01566
10	A10	117	82.9725	0.38321	0.784242
10	A10	118	83.1693	0.353437	0.580468
10	A10	119	83.3661	0.335821	0.412541
10	A10	120	83.5629	0.327768	0.282486
10	A10	121	83.7597	0.321627	0.187478
10	A10	122	83.9565	0.318774	0.121745
10	A10	123	84.1533	0.316558	0.0784022
10	A10	124	84.3501	0.314723	0.0508747
10	A10	125	84.5469	0.311928	0.0337542
10	A10	126	84.7437	0.310065	0.023127
10	A10	127	84.9405	0.309051	0.0164928
10	A10	128	85.1374	0.309717	0.0124237
10	A10	129	85.3342	0.309327	0.0101302
10	A10	130	85.531	0.310079	0.00908779
10	A10	131	85.7278	0.307663	0.00882211
10	A10	132	85.9246	0.307629	0.00886715
10	A10	133	86.1214	0.305823	0.00883776
10	A10	134	86.3182	0.305049	0.0085216
10	A10	135	86.515	0.304006	0.00791884
10	A10	136	86.7118	0.302605	0.00719926
10	A10	137	86.9086	0.304152	0.00659489
10	A10	138	87.1054	0.303336	0.00628635
10	A10	139	87.3022	0.303597	0.00632913
10	A10	140	87.499	0.301097	0.00664833
10	A10	141	87.6958	0.302249	0.00708218
10	A10	142	87.8926	0.300641	0.00744292
10	A10	143	88.0894	0.300295	0.00756956
10	A10	144	88.2862	0.299189	0.00737046
10	A10	145	88.483	0.298398	0.00686132
10	A10	146	88.6798	0.29708	0.00617929
10	A10	147	88.8766	0.296563	0.0055499
10	A10	148	89.0735	0.298786	0.00520305
10	A10	149	89.2703	0.297278	0.00527111
10	A10	150	89.4671	0.295642	0.00572692
10	A10	151	89.6639	0.296799	0.0063958
10	A10	152	89.8607	0.294768	0.00703588
10	A10	153	90.0575	0.294319	0.00744104
10	A10	154	90.2543	0.29216	0.00751973
10	A10	155	90.4511	0.293091	0.00731339
10	A10	156	90.6479	0.292056	0.00695552
10	A10	157	90.8447	0.293226	0.00660031
10	A10	158	91.0415	0.289576	0.00636
10	A10	159	91.2383	0.291712	0.00627699
10	A10	160	91.4351	0.289813	0.00632581
10	A10	161	91.6319	0.290504	0.00643024
10	A10	162	91.8287	0.288892	0.00649033
10	A10	163	92.0255	0.288107	0.00642162
10	A10	164	92.2223	0.286798	0.00619599
10	A10	165	92.4191	0.287712	0.00585776
10	A10	166	92.616	0.28785	0.0055015
10	A10	167	92.8128	0.285371	0.00522235
10	A10	168	93.0096	0.287442	0.00507461
10	A10	169	93.2064	0.285244	0.00505893
10	A10	170	93.4032	0.284903	0.00513762
10	A10	171	93.6	0.285253	0.00525227
10	A10	172	93.7968	0.284629	0.00533203
10	A10	173	93.9936	0.28298	0.00529292
10	A10	174	94.1904	0.283839	0.00504601
10	A10	175	94.3872	0.28333	0.0045274
10	A10	176	94.584	0.280484	0.00373731
10	A10	177	94.7808	0.282052	0.00276411
11	A11	1	60.1431	4.79985	0.266483
11	A11	2	60.3399	4.78143	0.269457
11	A11	3	60.5367	4.75009	0.271397
11	A11	4	60.7335	4.72588	0.271725
11	A11	5	60.9303	4.70024	0.270622
11	A11	6	61.1271	4.67916	0.26887
11	A11	7	61.3239	4.66434	0.26735
11	A11	8	61.5207	4.63831	0.26663
11	A11	9	61.7175	4.61227	0.266815
11	A11	10	61.9143	4.58115	0.26762
11	A11	11	62.1112	4.57749	0.268516
11	A11	12	62.308	4.54638	0.268908
11	A11	13	62.5048	4.5218	0.268353
11	A11	14	62.7016	4.48791	0.266786
11	A11	15	62.8984	4.47208	0.264602
11	A11	16	63.0952	4.45269	0.262509
11	A11	17	63.292	4.42569	0.261192
11	A11	18	63.4888	4.40316	0.261062
11	A11	19	63.6856	4.39087	0.262195
11	A11	20	63.8824	4.35645	0.264465
11	A11	21	64.0792	4.3348	0.267654
11	A11	22	64.276	4.30825	0.27143
11	A11	23	64.4728	4.30006	0.275223
11	A11	24	64.6696	4.26392	0.27823
11	A11	25	64.8664	4.24087	0.279655
11	A11	26	65.0632	4.20722	0.279074
11	A11	27	65.26	4.1877	0.276663
11	A11	28	65.4568	4.16623	0.273105
11	A11	29	65.6536	4.13844	0.269271
11	A11	30	65.8504	4.12357	0.265881
11	A11	31	66.0473	4.09339	0.263349
11	A11	32	66.2441	4.07625	0.261835
11	A11	33	66.4409	4.04968	0.261346
11	A11	34	66.6377	4.0312	0.261804
11	A11	35	66.8345	4.00735	0.263023
11	A11	36	67.0313	3.98641	0.264659
11	A11	37	67.2281	3.95904	0.266213
11	A11	38	67.4249	3.93965	0.267137
11	A11	39	67.6217	3.90997	0.267024
11	A11	40	67.8185	3.89166	0.265815
11	A11	41	68.0153	3.86517	0.263905
11	A11	42	68.2121	3.83437	0.262052
11	A11	43	68.4089	3.82358	0.261047
11	A11	44	68.6057	3.80538	0.261338
11	A11	45	68.8025	3.77528	0.262795
11	A11	46	68.9993	3.75809	0.264767
11	A11	47	69.1961	3.73022	0.266427
11	A11	48	69.3929	3.7056	0.26714
11	A11	49	69.5897	3.68101	0.266675
11	A11	50	69.7866	3.65952	0.2652
11	A11	51	69.9834	3.63479	0.263104
11	A11	52	70.1802	3.61318	0.260821
11	A11	53	70.377	3.59331	0.258725
11	A11	54	70.5738	3.56147	0.257066
11	A11	55	70.7706	3.54937	0.255961
11	A11	56	70.9674	3.52687	0.255376
11	A11	57	71.1642	3.50052	0.255168
11	A11	58	71.361	3.4747	0.255125
11	A11	59	71.5578	3.46026	0.255029
11	A11	60	71.7546	3.43327	0.254713
11	A11	61	71.9514	3.41458	0.254122
11	A11	62	72.1482	3.38884	0.253394
11	A11	63	72.345	3.3634	0.252852
11	A11	64	72.5418	3.3457	0.252869
11	A11	65	72.7386	3.33011	0.253591
11	A11	66	72.9354	3.30233	0.254728
11	A11	67	73.1322	3.2802	0.25557
11	A11	68	73.329	3.26337	0.255341
11	A11	69	73.5258	3.22941	0.253655
11	A11	70	73.7227	3.20727	0.250862
11	A11	71	73.9195	3.18695	0.247954
11	A11	72	74.1163	3.1697	0.246103
11	A11	73	74.3131	3.1559	0.246067
11	A11	74	74.5099	3.12528	0.247795
11	A11	75	74.7067	3.11016	0.250504
11	A11	76	74.9035	3.08922	0.253115
11	A11	77	75.1003	3.06025	0.254827
11	A11	78	75.2971	3.0349	0.255475
11	A11	79	75.4939	3.01541	0.255505
11	A11	80	75.6907	2.99636	0.255605
11	A11	81	75.8875	2.97455	0.256294
11	A11	82	76.0843	2.95802	0.257765
11	A11	83	76.2811	2.9216	0.260034
11	A11	84	76.4779	2.90467	0.263205
11	A11	85	76.6747	2.881	0.267565
11	A11	86	76.8715	2.86502	0.273381
11	A11	87	77.0683	2.83774	0.280567
11	A11	88	77.2651	2.81567	0.288517
11	A11	89	77.462	2.78656	0.296279
11	A11	90	77.6588	2.7586	0.302998
11	A11	91	77.8556	2.73348	0.308425
11	A11	92	78.0524	2.69225	0.313187
11	A11	93	78.2492	2.67903	0.318711
11	A11	94	78.446	2.64947	0.326874
11	A11	95	78.6428	2.62449	0.33964
11	A11	96	78.8396	2.59412	0.358926
11	A11	97	79.0364	2.56594	0.386792
11	A11	98	79.2332	2.52919	0.425792
11	A11	99	79.43	2.50003	0.479275
11	A11	100	79.6268	2.4593	0.551339
11	A11	101	79.8236	2.41692	0.646331
11	A11	102	80.0204	2.36754	0.767767
11	A11	103	80.2172	2.3046	0.916831
11	A11	104	80.414	2.23441	1.0907
11	A11	105	80.6108	2.13861	1.28127
11	A11	106	80.8076	2.0142	1.47498
11	A11	107	81.0044	1.86169	1.65403
11	A11	108	81.2012	1.67367	1.79905
11	A11	109	81.3981	1.47218	1.89245
11	A11	110	81.5949	1.26292	1.92157
11	A11	111	81.7917	1.06246	1.88091
11	A11	112	81.9885	0.873924	1.77295
11	A11	113	82.1853	0.705576	1.60761
11	A11	114	82.3821	0.567671	1.40069
11	A11	115	82.5789	0.460675	1.17143
11	A11	116	82.7757	0.390233	0.939617
11	A11	117	82.9725	0.34514	0.722646
11	A11	118	83.1693	0.32036	0.533206
11	A11	119	83.3661	0.303487	0.378143
11	A11	120	83.5629	0.292846	0.258679
11	A11	121	83.7597	0.290785	0.171705
11	A11	122	83.9565	0.286968	0.111589
11	A11	123	84.1533	0.282596	0.0718956
11	A11	124	84.3501	0.282934	0.046655
11	A11	125	84.5469	0.280197	0.0310532
11	A11	126	84.7437	0.278142	0.0216073
11	A11	127	84.9405	0.279366	0.0159953
11	A11	128	85.1374	0.279208	0.0127323
11	A11	129	85.3342	0.276107	0.010858
11	A11	130	85.531	0.27717	0.00972422
11	A11	131	85.7278	0.27568	0.00889929
11	A11	132	85.9246	0.274268	0.00814025
11	A11	133	86.1214	0.273462	0.00737535
11	A11	134	86.3182	0.273038	0.00666246
11	A11	135	86.515	0.274515	0.00612083
11	A11	136	86.7118	0.272191	0.00586352
11	A11	137	86.9086	0.272292	0.00594614
11	A11	138	87.1054	0.271786	0.00633819
11	A11	139	87.3022	0.27207	0.00691344
11	A11	140	87.499	0.271971	0.00746912
11	A11	141	87.6958	0.269328	0.00778126
11	A11	142	87.8926	0.268212	0.00768796
11	A11	143	88.0894	0.267905	0.0071632
11	A11	144	88.2862	0.266524	0.00634017
11	A11	145	88.483	0.268128	0.00546777
11	A11	146	88.6798	0.26688	0.00481875
11	A11	147	88.8766	0.264986	0.00458092
11	A11	148	89.0735	0.270056	0.00477465
11	A11	149	89.2703	0.264978	0.00523614
11	A11	150	89.4671	0.26474	0.00569186
11	A11	151	89.6639	0.264115	0.00589946
11	A11	152	89.8607	0.262839	0.00578057
11	A11	153	90.0575	0.263138	0.00546323
11	A11	154	90.2543	0.263157	0.00519967
11	A11	155	90.4511	0.263022	0.00521293
11	A11	156	90.6479	0.264315	0.00556937
11	A11	157	90.8447	0.261582	0.00615707
11	A11	158	91.0415	0.259527	0.00677454
11	A11	159	91.2383	0.260593	0.007251
11	A11	160	91.4351	0.259487	0.00751019
11	A11	161	91.6319	0.259609	0.00754583
11	A11	162	91.8287	0.259149	0.00736357
11	A11	163	92.0255	0.255571	0.00696201
11	A11	164	92.2223	0.257248	0.0063727
11	A11	165	92.4191	0.255334	0.00570486
11	A11	166	92.616	0.257625	0.00512887
11	A11	167	92.8128	0.255884	0.00479516
11	A11	168	93.0096	0.256523	0.00474801
11	A11	169	93.2064	0.25514	0.00490559
11	A11	170	93.4032	0.253697	0.00511534
11	A11	171	93.6	0.25417	0.00523656
11	A11	172	93.7968	0.253684	0.00518623
11	A11	173	93.9936	0.253627	0.00493109
11	A11	174	94.1904	0.25271	0.00446054
11	A11	175	94.3872	0.251503	0.00378064
11	A11	176	94.584	0.251722	0.0029364
11	A11	177	94.7808	0.25185	0.00202711
12	A12	1	60.1431	5.16774	0.281102
12	A12	2	60.3399	5.14858	0.282116
12	A12	3	60.5367	5.12462	0.283016
12	A12	4	60.7335	5.10762	0.283643
12	A12	5	60.9303	5.07454	0.284096
12	A12	6	61.1271	5.05575	0.284615
12	A12	7	61.3239	5.0309	0.285399
12	A12	8	61.5207	5.01256	0.286403
12	A12	9	61.7175	4.9829	0.287395
[truncated: 11,319 more rows]
