# Supplementary material for: Adipocytes influence choroidal neovascularization via PRDM16
Source: EMBO Mol Med. 2026 May 19;18(6):2379–403. doi: 10.1038/s44321-026-00441-5 (PMC13269495; doi:10.1038/s44321-026-00441-5)
Supplement: Supplementary file 4 — Source data Fig. 3 [file 44321_2026_441_MOESM4_ESM.zip › Figure 3/3H-I/7 days/2021-06-21 adipoq-cre and adipoq-cre-prdm16 Sham and CNV 7 days Plgf and TNFa choro.xls]

## Sheet: Sample Setup
Block Type	96-Well Block (0.2mL)
Calibration Background is expired	No
Calibration Background performed on	11-24-2020
Calibration Normalization FAM-ROX is expired	No
Calibration Normalization FAM-ROX performed on	11-24-2020
Calibration Normalization VIC-ROX is expired	No
Calibration Normalization VIC-ROX performed on	11-24-2020
Calibration Pure Dye CY3 is expired	Yes
Calibration Pure Dye CY3 performed on	03-26-2020
Calibration Pure Dye CY5 is expired	Yes
Calibration Pure Dye CY5 performed on	03-26-2020
Calibration Pure Dye FAM is expired	No
Calibration Pure Dye FAM performed on	11-24-2020
Calibration Pure Dye NED is expired	No
Calibration Pure Dye NED performed on	09-15-2020
Calibration Pure Dye ROX is expired	No
Calibration Pure Dye ROX performed on	11-24-2020
Calibration Pure Dye SYBR is expired	No
Calibration Pure Dye SYBR performed on	11-24-2020
Calibration Pure Dye TAMRA is expired	No
Calibration Pure Dye TAMRA performed on	11-24-2020
Calibration Pure Dye VIC is expired	No
Calibration Pure Dye VIC performed on	11-24-2020
Calibration ROI is expired	No
Calibration ROI performed on	11-24-2020
Calibration Uniformity is expired	No
Calibration Uniformity performed on	11-24-2020
Chemistry	SYBR_GREEN
Date Created	2021-06-21 17:01:28 PM EDT
Experiment Barcode
Experiment Comment
Experiment File Name	P:\ABI-2\Sapieha\Roberto\CNV B6\Choroid\2021-06-21 adipoq-cre and adipoq-cre-prdm16 Sham and CNV 7 days Plgf and TNFa n4-6 choro.eds
Experiment Name	2021-06-21 adipoq-cre and adipoq-cre-prdm16 Sham and CNV 7 days Plgf and TNFa n4-6 choro
Experiment Run End Time	2021-06-21 19:50:38 PM EDT
Experiment Type	Comparative Cт (ΔΔCт)
Instrument Name	278870006
Instrument Serial Number	278870006
Instrument Type	QuantStudio(TM) 7 Flex System
Passive Reference	ROX
Quantification Cycle Method	Ct
Signal Smoothing On	true
Stage/ Cycle where Analysis is performed	Stage 2, Step 2
User Name
Well	Well Position	Sample Name	Sample Color	Biogroup Name	Biogroup Color	Target Name	Target Color	Task	Reporter	Quencher	Quantity	Comments
1	A1	Adipoq-cre Sham 440	RGB(176,23,31)			Bact	RGB(176,23,31)	UNKNOWN	SYBR	None
2	A2	Adipoq-cre Sham 441	RGB(0,0,255)			Bact	RGB(176,23,31)	UNKNOWN	SYBR	None
3	A3	Adipoq-cre Sham 442	RGB(0,139,69)			Bact	RGB(176,23,31)	UNKNOWN	SYBR	None
4	A4	Adipoq-cre CNV 513	RGB(255,127,0)			Bact	RGB(176,23,31)	UNKNOWN	SYBR	None
5	A5	Adipoq-cre CNV 514	RGB(139,137,112)			Bact	RGB(176,23,31)	UNKNOWN	SYBR	None
6	A6	Adipoq-cre CNV 516	RGB(238,121,66)			Bact	RGB(176,23,31)	UNKNOWN	SYBR	None
7	A7	Adipoq-cre-prdm16 Sham 530	RGB(142,56,142)			Bact	RGB(176,23,31)	UNKNOWN	SYBR	None
8	A8	Adipoq-cre-prdm16 Sham 531	RGB(198,113,113)			Bact	RGB(176,23,31)	UNKNOWN	SYBR	None
9	A9	Adipoq-cre-prdm16 Sham 532	RGB(0,245,255)			Bact	RGB(176,23,31)	UNKNOWN	SYBR	None
10	A10	Adipoq-cre-prdm16 CNV 494	RGB(238,220,130)			Bact	RGB(176,23,31)	UNKNOWN	SYBR	None
11	A11	Adipoq-cre-prdm16 CNV 495	RGB(238,238,0)			Bact	RGB(176,23,31)	UNKNOWN	SYBR	None
12	A12	Adipoq-cre-prdm16 CNV 496	RGB(142,142,56)			Bact	RGB(176,23,31)	UNKNOWN	SYBR	None
13	B1	Adipoq-cre Sham 440	RGB(176,23,31)			Bact	RGB(176,23,31)	UNKNOWN	SYBR	None
14	B2	Adipoq-cre Sham 441	RGB(0,0,255)			Bact	RGB(176,23,31)	UNKNOWN	SYBR	None
15	B3	Adipoq-cre Sham 442	RGB(0,139,69)			Bact	RGB(176,23,31)	UNKNOWN	SYBR	None
16	B4	Adipoq-cre CNV 513	RGB(255,127,0)			Bact	RGB(176,23,31)	UNKNOWN	SYBR	None
17	B5	Adipoq-cre CNV 514	RGB(139,137,112)			Bact	RGB(176,23,31)	UNKNOWN	SYBR	None
18	B6	Adipoq-cre CNV 516	RGB(238,121,66)			Bact	RGB(176,23,31)	UNKNOWN	SYBR	None
19	B7	Adipoq-cre-prdm16 Sham 530	RGB(142,56,142)			Bact	RGB(176,23,31)	UNKNOWN	SYBR	None
20	B8	Adipoq-cre-prdm16 Sham 531	RGB(198,113,113)			Bact	RGB(176,23,31)	UNKNOWN	SYBR	None
21	B9	Adipoq-cre-prdm16 Sham 532	RGB(0,245,255)			Bact	RGB(176,23,31)	UNKNOWN	SYBR	None
22	B10	Adipoq-cre-prdm16 CNV 494	RGB(238,220,130)			Bact	RGB(176,23,31)	UNKNOWN	SYBR	None
23	B11	Adipoq-cre-prdm16 CNV 495	RGB(238,238,0)			Bact	RGB(176,23,31)	UNKNOWN	SYBR	None
24	B12	Adipoq-cre-prdm16 CNV 496	RGB(142,142,56)			Bact	RGB(176,23,31)	UNKNOWN	SYBR	None
25	C1	Adipoq-cre Sham 440	RGB(176,23,31)			PLGF	RGB(0,0,255)	UNKNOWN	SYBR	None
26	C2	Adipoq-cre Sham 441	RGB(0,0,255)			PLGF	RGB(0,0,255)	UNKNOWN	SYBR	None
27	C3	Adipoq-cre Sham 442	RGB(0,139,69)			PLGF	RGB(0,0,255)	UNKNOWN	SYBR	None
28	C4	Adipoq-cre CNV 513	RGB(255,127,0)			PLGF	RGB(0,0,255)	UNKNOWN	SYBR	None
29	C5	Adipoq-cre CNV 514	RGB(139,137,112)			PLGF	RGB(0,0,255)	UNKNOWN	SYBR	None
30	C6	Adipoq-cre CNV 516	RGB(238,121,66)			PLGF	RGB(0,0,255)	UNKNOWN	SYBR	None
31	C7	Adipoq-cre-prdm16 Sham 530	RGB(142,56,142)			PLGF	RGB(0,0,255)	UNKNOWN	SYBR	None
32	C8	Adipoq-cre-prdm16 Sham 531	RGB(198,113,113)			PLGF	RGB(0,0,255)	UNKNOWN	SYBR	None
33	C9	Adipoq-cre-prdm16 Sham 532	RGB(0,245,255)			PLGF	RGB(0,0,255)	UNKNOWN	SYBR	None
34	C10	Adipoq-cre-prdm16 CNV 494	RGB(238,220,130)			PLGF	RGB(0,0,255)	UNKNOWN	SYBR	None
35	C11	Adipoq-cre-prdm16 CNV 495	RGB(238,238,0)			PLGF	RGB(0,0,255)	UNKNOWN	SYBR	None
36	C12	Adipoq-cre-prdm16 CNV 496	RGB(142,142,56)			PLGF	RGB(0,0,255)	UNKNOWN	SYBR	None
37	D1	Adipoq-cre Sham 440	RGB(176,23,31)			PLGF	RGB(0,0,255)	UNKNOWN	SYBR	None
38	D2	Adipoq-cre Sham 441	RGB(0,0,255)			PLGF	RGB(0,0,255)	UNKNOWN	SYBR	None
39	D3	Adipoq-cre Sham 442	RGB(0,139,69)			PLGF	RGB(0,0,255)	UNKNOWN	SYBR	None
40	D4	Adipoq-cre CNV 513	RGB(255,127,0)			PLGF	RGB(0,0,255)	UNKNOWN	SYBR	None
41	D5	Adipoq-cre CNV 514	RGB(139,137,112)			PLGF	RGB(0,0,255)	UNKNOWN	SYBR	None
42	D6	Adipoq-cre CNV 516	RGB(238,121,66)			PLGF	RGB(0,0,255)	UNKNOWN	SYBR	None
43	D7	Adipoq-cre-prdm16 Sham 530	RGB(142,56,142)			PLGF	RGB(0,0,255)	UNKNOWN	SYBR	None
44	D8	Adipoq-cre-prdm16 Sham 531	RGB(198,113,113)			PLGF	RGB(0,0,255)	UNKNOWN	SYBR	None
45	D9	Adipoq-cre-prdm16 Sham 532	RGB(0,245,255)			PLGF	RGB(0,0,255)	UNKNOWN	SYBR	None
46	D10	Adipoq-cre-prdm16 CNV 494	RGB(238,220,130)			PLGF	RGB(0,0,255)	UNKNOWN	SYBR	None
47	D11	Adipoq-cre-prdm16 CNV 495	RGB(238,238,0)			PLGF	RGB(0,0,255)	UNKNOWN	SYBR	None
48	D12	Adipoq-cre-prdm16 CNV 496	RGB(142,142,56)			PLGF	RGB(0,0,255)	UNKNOWN	SYBR	None
49	E1	Adipoq-cre Sham 440	RGB(176,23,31)			TNFa	RGB(0,139,69)	UNKNOWN	SYBR	None
50	E2	Adipoq-cre Sham 441	RGB(0,0,255)			TNFa	RGB(0,139,69)	UNKNOWN	SYBR	None
51	E3	Adipoq-cre Sham 442	RGB(0,139,69)			TNFa	RGB(0,139,69)	UNKNOWN	SYBR	None
52	E4	Adipoq-cre CNV 513	RGB(255,127,0)			TNFa	RGB(0,139,69)	UNKNOWN	SYBR	None
53	E5	Adipoq-cre CNV 514	RGB(139,137,112)			TNFa	RGB(0,139,69)	UNKNOWN	SYBR	None
54	E6	Adipoq-cre CNV 516	RGB(238,121,66)			TNFa	RGB(0,139,69)	UNKNOWN	SYBR	None
55	E7	Adipoq-cre-prdm16 Sham 530	RGB(142,56,142)			TNFa	RGB(0,139,69)	UNKNOWN	SYBR	None
56	E8	Adipoq-cre-prdm16 Sham 531	RGB(198,113,113)			TNFa	RGB(0,139,69)	UNKNOWN	SYBR	None
57	E9	Adipoq-cre-prdm16 Sham 532	RGB(0,245,255)			TNFa	RGB(0,139,69)	UNKNOWN	SYBR	None
58	E10	Adipoq-cre-prdm16 CNV 494	RGB(238,220,130)			TNFa	RGB(0,139,69)	UNKNOWN	SYBR	None
59	E11	Adipoq-cre-prdm16 CNV 495	RGB(238,238,0)			TNFa	RGB(0,139,69)	UNKNOWN	SYBR	None
60	E12	Adipoq-cre-prdm16 CNV 496	RGB(142,142,56)			TNFa	RGB(0,139,69)	UNKNOWN	SYBR	None
61	F1	Adipoq-cre Sham 440	RGB(176,23,31)			TNFa	RGB(0,139,69)	UNKNOWN	SYBR	None
62	F2	Adipoq-cre Sham 441	RGB(0,0,255)			TNFa	RGB(0,139,69)	UNKNOWN	SYBR	None
63	F3	Adipoq-cre Sham 442	RGB(0,139,69)			TNFa	RGB(0,139,69)	UNKNOWN	SYBR	None
64	F4	Adipoq-cre CNV 513	RGB(255,127,0)			TNFa	RGB(0,139,69)	UNKNOWN	SYBR	None
65	F5	Adipoq-cre CNV 514	RGB(139,137,112)			TNFa	RGB(0,139,69)	UNKNOWN	SYBR	None
66	F6	Adipoq-cre CNV 516	RGB(238,121,66)			TNFa	RGB(0,139,69)	UNKNOWN	SYBR	None
67	F7	Adipoq-cre-prdm16 Sham 530	RGB(142,56,142)			TNFa	RGB(0,139,69)	UNKNOWN	SYBR	None
68	F8	Adipoq-cre-prdm16 Sham 531	RGB(198,113,113)			TNFa	RGB(0,139,69)	UNKNOWN	SYBR	None
69	F9	Adipoq-cre-prdm16 Sham 532	RGB(0,245,255)			TNFa	RGB(0,139,69)	UNKNOWN	SYBR	None
70	F10	Adipoq-cre-prdm16 CNV 494	RGB(238,220,130)			TNFa	RGB(0,139,69)	UNKNOWN	SYBR	None
71	F11	Adipoq-cre-prdm16 CNV 495	RGB(238,238,0)			TNFa	RGB(0,139,69)	UNKNOWN	SYBR	None
72	F12	Adipoq-cre-prdm16 CNV 496	RGB(142,142,56)			TNFa	RGB(0,139,69)	UNKNOWN	SYBR	None
73	G1	H2O	RGB(238,44,44)			Bact	RGB(176,23,31)	UNKNOWN	SYBR	None
74	G2	H2O	RGB(238,44,44)			PLGF	RGB(0,0,255)	UNKNOWN	SYBR	None
75	G3	H2O	RGB(238,44,44)			TNFa	RGB(0,139,69)	UNKNOWN	SYBR	None
76	G4
77	G5
78	G6
79	G7
80	G8
81	G9
82	G10
83	G11
84	G12
85	H1
86	H2
87	H3
88	H4
89	H5
90	H6
91	H7
92	H8
93	H9
94	H10
95	H11
96	H12

## Sheet: Raw Data
Block Type	96-Well Block (0.2mL)
Calibration Background is expired	No
Calibration Background performed on	11-24-2020
Calibration Normalization FAM-ROX is expired	No
Calibration Normalization FAM-ROX performed on	11-24-2020
Calibration Normalization VIC-ROX is expired	No
Calibration Normalization VIC-ROX performed on	11-24-2020
Calibration Pure Dye CY3 is expired	Yes
Calibration Pure Dye CY3 performed on	03-26-2020
Calibration Pure Dye CY5 is expired	Yes
Calibration Pure Dye CY5 performed on	03-26-2020
Calibration Pure Dye FAM is expired	No
Calibration Pure Dye FAM performed on	11-24-2020
Calibration Pure Dye NED is expired	No
Calibration Pure Dye NED performed on	09-15-2020
Calibration Pure Dye ROX is expired	No
Calibration Pure Dye ROX performed on	11-24-2020
Calibration Pure Dye SYBR is expired	No
Calibration Pure Dye SYBR performed on	11-24-2020
Calibration Pure Dye TAMRA is expired	No
Calibration Pure Dye TAMRA performed on	11-24-2020
Calibration Pure Dye VIC is expired	No
Calibration Pure Dye VIC performed on	11-24-2020
Calibration ROI is expired	No
Calibration ROI performed on	11-24-2020
Calibration Uniformity is expired	No
Calibration Uniformity performed on	11-24-2020
Chemistry	SYBR_GREEN
Date Created	2021-06-21 17:01:28 PM EDT
Experiment Barcode
Experiment Comment
Experiment File Name	P:\ABI-2\Sapieha\Roberto\CNV B6\Choroid\2021-06-21 adipoq-cre and adipoq-cre-prdm16 Sham and CNV 7 days Plgf and TNFa n4-6 choro.eds
Experiment Name	2021-06-21 adipoq-cre and adipoq-cre-prdm16 Sham and CNV 7 days Plgf and TNFa n4-6 choro
Experiment Run End Time	2021-06-21 19:50:38 PM EDT
Experiment Type	Comparative Cт (ΔΔCт)
Instrument Name	278870006
Instrument Serial Number	278870006
Instrument Type	QuantStudio(TM) 7 Flex System
Passive Reference	ROX
Quantification Cycle Method	Ct
Signal Smoothing On	true
Stage/ Cycle where Analysis is performed	Stage 2, Step 2
User Name
Well	Well Position	Cycle	x1-m1	x2-m2	x3-m3	x4-m4	x5-m5
1	A1	1	735782	287258	539156	1.29455e+06	34296.4
2	A2	1	593383	290494	565909	1.22404e+06	4068.82
3	A3	1	588839	250297	555231	1175900	6371.48
4	A4	1	547683	237869	546748	1.11911e+06	5326.01
5	A5	1	549244	241597	559007	1.14084e+06	3446.22
6	A6	1	516805	229786	534042	1.10049e+06	6601.71
7	A7	1	419027	210521	514789	1.05658e+06	1724.18
8	A8	1	526991	227322	532564	1.06144e+06	5222.83
9	A9	1	459130	200325	469969	966453	1469.59
10	A10	1	445007	190034	440226	919212	10231.7
11	A11	1	420064	181171	413888	889061	109.021
12	A12	1	797382	304935	670917	1.39567e+06	7211.91
13	B1	1	641035	266066	544837	1.28348e+06	15193
14	B2	1	666596	265967	580104	1.28164e+06	5368.62
15	B3	1	595644	260918	584295	1.24203e+06	4343.87
16	B4	1	596005	261803	599765	1.20951e+06	3293.5
17	B5	1	548502	245009	576978	1.14895e+06	7388.12
18	B6	1	517581	235864	558968	1.10991e+06	3445.51
19	B7	1	488311	234453	565012	1.12619e+06	6103.5
20	B8	1	509607	226029	534764	1.04752e+06	10836.4
21	B9	1	488070	210681	506594	1.01244e+06	3323.02
22	B10	1	442438	193233	452695	932420	8011.1
23	B11	1	645485	263388	613757	1238973	6384.82
24	B12	1	1.17667e+06	441889	969518	2.03687e+06	7849.13
25	C1	1	720458	278108	591429	1.32144e+06	27054.6
26	C2	1	686316	281508	638669	1.37683e+06	39936.7
27	C3	1	616178	270453	630594	1.29819e+06	5056.38
28	C4	1	622507	280701	674638	1.33601e+06	6012.54
29	C5	1	639706	280613	670781	1.2995e+06	7401.5
30	C6	1	548538	250569	609162	1191056	6177.18
31	C7	1	540720	244286	593206	1.15926e+06	3551.31
32	C8	1	549831	243037	601338	1.15695e+06	2938.48
33	C9	1	521784	221426	535894	1.04349e+06	3229.89
34	C10	1	569911	239937	592937	1.15521e+06	6897.14
35	C11	1	785677	313504	729837	1.46803e+06	7430.29
36	C12	1	693767	285192	606037	1.42383e+06	5536.47
37	D1	1	438950	184927	428647	932257	4480.67
38	D2	1	613452	250820	575085	1.18099e+06	7502.83
39	D3	1	645146	276418	646732	1.29486e+06	6758.44
40	D4	1	640037	285068	685405	1.32437e+06	2192.2
41	D5	1	638956	287593	719497	1.36205e+06	7577.21
42	D6	1	594765	268276	665361	1.24838e+06	-374.153
43	D7	1	530739	244446	612063	1159118	3613.58
44	D8	1	535467	240419	594603	1.12447e+06	7405.67
45	D9	1	640232	275174	669720	1.24993e+06	5961.82
46	D10	1	645102	273210	665200	1.30066e+06	5390.74
47	D11	1	492181	216228	496356	1.0853e+06	3645.43
48	D12	1	405686	173475	396068	895642	3631.37
49	E1	1	518037	226016	499310	1.11186e+06	4984.85
50	E2	1	600495	257944	592333	1.22752e+06	4830.99
51	E3	1	590538	254144	592773	1.17637e+06	7552.25
52	E4	1	637901	284250	690043	1.30172e+06	2476.09
53	E5	1	645927	288222	692844	1.28218e+06	14992.1
54	E6	1	654054	294356	709632	1.29883e+06	10828.2
55	E7	1	701430	313824	760369	1.40357e+06	5474.56
56	E8	1	789523	361812	850269	1.59338e+06	7084.41
57	E9	1	695867	362122	749369	1.39461e+06	5669.18
58	E10	1	692492	299508	693102	1.36606e+06	5068.95
59	E11	1	565435	238949	549897	1.13407e+06	4516.5
60	E12	1	334066	153730	347471	793972	845.202
61	F1	1	650738	270701	575972	1.26565e+06	28272.1
62	F2	1	707948	295020	651783	1.37338e+06	6000.28
63	F3	1	606294	262673	602373	1.22218e+06	5738.3
64	F4	1	577771	257392	596718	1.17899e+06	4022.86
65	F5	1	619891	288092	646725	1.2082e+06	5789.37
66	F6	1	645269	291582	687534	1.29539e+06	2632.43
67	F7	1	693808	308061	692796	1.32095e+06	12645.8
68	F8	1	714306	322718	744563	1.45041e+06	5538
69	F9	1	651955	289667	674883	1.33314e+06	-5062.04
70	F10	1	623608	263022	610338	1.21297e+06	4693.83
71	F11	1	740130	291999	662835	1.30785e+06	4936.38
72	F12	1	654432	254404	566871	1.21552e+06	5886.76
73	G1	1	777309	304796	686640	1.5671e+06	8583.21
74	G2	1	489068	222981	531150	1.18629e+06	8327.73
75	G3	1	499527	230572	537395	1.1173e+06	7491.67
76	G4	1	107594	13748.1	9190.06	10518.2	3403.16
77	G5	1	168806	23813.7	26047.2	17463.5	5422.54
78	G6	1	124858	17751.9	16488.7	16249.8	8442.65
79	G7	1	143200	20313	23019.4	17409.6	6591.46
80	G8	1	119430	17951.9	23173.8	17591.9	2862.05
81	G9	1	192507	24666.4	22834.6	20658.2	9522.86
82	G10	1	202305	29063.6	29403.9	25889.4	8670.43
83	G11	1	167287	18955.8	17498.3	16431.4	8831.51
84	G12	1	162340	18833	14625.6	14712.2	3316.51
85	H1	1	281286	39004.2	23820.3	26884.4	10695
86	H2	1	114688	13272.1	6067.43	10282.2	811.172
87	H3	1	113744	15913.8	13654.1	11869	19377
88	H4	1	120921	16568	16080.1	12222.6	3501.05
89	H5	1	181133	22721.2	23003.1	16782.5	5617.34
90	H6	1	176593	22617.2	18919.3	17949.1	63048.2
91	H7	1	153147	21691.2	23498.2	19310.1	10376.7
92	H8	1	155105	19169	16834.2	15592.3	3669.34
93	H9	1	160520	21991.5	21142.3	16913.9	5430.78
94	H10	1	215032	26759.7	20106	20311	5663.66
95	H11	1	203310	25106.9	22495.5	19308.5	6230.65
96	H12	1	335503	49891.6	38760.7	53716.1	19132.8
1	A1	2	747503	290116	555026	1.32969e+06	36578.6
2	A2	2	618229	334317	588304	1246843	4711.71
3	A3	2	603551	253843	566890	1.19835e+06	6767.5
4	A4	2	568516	244504	561382	1.1493e+06	5870.35
5	A5	2	563771	243766	567444	1.15751e+06	3390.5
6	A6	2	531275	235566	540560	1.11613e+06	7030.66
7	A7	2	436438	214545	523030	1.06887e+06	2146.61
8	A8	2	539051	231772	540301	1072252	5910.31
9	A9	2	475037	202804	480768	985735	2591.59
10	A10	2	457521	193430	452946	941710	9207.89
11	A11	2	434221	184059	424555	911871	1268.5
12	A12	2	818499	311820	681707	1.41707e+06	7098.91
13	B1	2	639804	268755	555983	1306333	15616.3
14	B2	2	680712	271758	591275	1.30244e+06	5685.74
15	B3	2	607357	264198	596552	1.26211e+06	5013.12
16	B4	2	595648	263822	612819	1.23178e+06	2514.26
17	B5	2	560685	248995	587561	1.16344e+06	6798.54
18	B6	2	531795	241545	570146	1.122e+06	3198.44
19	B7	2	491167	235872	572753	1.14032e+06	6635.05
20	B8	2	522863	225490	539758	1.05695e+06	11070
21	B9	2	499847	216354	516317	1.03213e+06	3313.67
22	B10	2	453479	197531	464696	953657	7578.81
23	B11	2	659745	268786	630344	1.26753e+06	6510.35
24	B12	2	1.20788e+06	453549	991791	2.08191e+06	11014.2
25	C1	2	748084	288117	603073	1.34655e+06	26565.7
26	C2	2	696296	286077	650821	1.40131e+06	37515.5
27	C3	2	628173	272800	641659	1.31658e+06	6135.91
28	C4	2	628207	283964	680974	1350428	4513.49
29	C5	2	635141	282638	675324	1.30379e+06	8633.34
30	C6	2	556284	253815	614693	1.19904e+06	5413.62
31	C7	2	548646	245336	598002	1.16808e+06	3573.51
32	C8	2	562251	247496	608032	1.16375e+06	3960.71
33	C9	2	522767	222149	542572	1.05352e+06	1199.36
34	C10	2	592519	245592	599871	1.17168e+06	6286.51
35	C11	2	804392	319500	745658	1.50168e+06	7563.29
36	C12	2	708793	289966	614818	1441555	6267.55
37	D1	2	452660	190629	437538	947569	4471.97
38	D2	2	627926	255705	588431	1.20451e+06	7533.5
39	D3	2	657347	282817	660201	1.31372e+06	6174.55
40	D4	2	664452	288035	695391	1.34158e+06	5925.93
41	D5	2	649321	291115	727476	1.36728e+06	4022.23
42	D6	2	613140	267678	670748	1.25595e+06	2527.19
43	D7	2	545646	250405	621774	1.17283e+06	3684.91
44	D8	2	556842	247212	612735	1.14025e+06	6518.36
45	D9	2	655843	278148	680822	1.26806e+06	7017.66
46	D10	2	666435	277924	673041	1.31529e+06	6640.17
47	D11	2	510736	221724	508065	1.10491e+06	2729.65
48	D12	2	414400	175470	402437	911083	3648.75
49	E1	2	528228	231594	510120	1134464	5675.57
50	E2	2	608421	261139	600335	1.24022e+06	4411.43
51	E3	2	605509	260569	604341	1.19553e+06	9273.19
52	E4	2	660016	291092	699740	1.31593e+06	5068.28
53	E5	2	661881	292164	704050	1.29349e+06	15225.7
54	E6	2	678357	299436	714236	1305529	11382.3
55	E7	2	720341	319200	766757	1.41221e+06	7308.75
56	E8	2	823206	370856	866455	1.60838e+06	12090.5
57	E9	2	713647	367464	757593	1.40932e+06	6468.34
58	E10	2	704586	302528	704749	1.38018e+06	5624.18
59	E11	2	593712	243864	560071	1155447	4382.55
60	E12	2	346994	158276	354477	811622	559.512
61	F1	2	669140	276994	590781	1.29658e+06	29521.3
62	F2	2	720745	298736	663171	1.39538e+06	4274.2
63	F3	2	617587	266565	607894	1.23903e+06	5280.49
64	F4	2	600658	262005	607539	1.19928e+06	4860.16
65	F5	2	655657	294486	652167	1.21153e+06	6159.46
66	F6	2	670619	304173	716189	1.34942e+06	3495.82
67	F7	2	715023	313480	701596	1.33397e+06	12706.4
68	F8	2	730824	328792	756244	1.46578e+06	5997.34
69	F9	2	666299	292457	684104	1.35322e+06	-6391.43
70	F10	2	648117	271981	622534	1.24234e+06	5681.42
71	F11	2	785903	299297	674564	1.3277e+06	7069.8
72	F12	2	660566	258467	581534	1.2452e+06	5911.16
73	G1	2	792072	311490	704321	1.60221e+06	9698.39
74	G2	2	500589	226583	542983	1.20893e+06	9115.98
75	G3	2	506559	234222	546662	1133375	6112.75
76	G4	2	109149	13075.9	9421.68	9769.65	3681.89
77	G5	2	170280	22211.8	25935.1	17895.7	5370.94
78	G6	2	125522	16579.3	15295	15475.7	8077.86
79	G7	2	146798	21135.2	21447	17866.4	7300.85
80	G8	2	118701	15339.1	21157.9	16767.7	3862.37
81	G9	2	192735	27735.1	21874.3	20494.2	8975.9
82	G10	2	206583	30043	29579.4	26493.2	10763.1
83	G11	2	170834	20682	14125.3	15941.4	10164.8
84	G12	2	162152	20384.6	13887	14662.5	2961.3
85	H1	2	293674	38875.6	24404.4	28564.3	11166.8
86	H2	2	121142	14087	6089.62	10032.9	761.146
87	H3	2	116652	15451.7	13203.7	12399.7	19446.5
88	H4	2	124659	15993.6	15742.2	12164.8	2991.92
89	H5	2	180355	22170.4	22272.3	16781.4	5438.42
90	H6	2	179937	22221.1	17943.5	17773.4	61461.1
91	H7	2	158102	21513.6	22112.3	18615.6	9554
92	H8	2	154727	19032.5	13732.2	13982.2	3776.35
93	H9	2	164073	20810.5	19381.6	17227.9	6449.63
94	H10	2	221843	27586.7	20669.6	21169.5	6646.09
95	H11	2	208478	25486.2	22983.3	19990.9	6930.35
96	H12	2	345916	52327.6	39835.9	54896.5	20465.2
1	A1	3	769996	299961	563455	1357555	36488
2	A2	3	635520	353886	601814	1.27387e+06	5316.86
3	A3	3	609743	257324	574357	1216299	6061.25
4	A4	3	579246	248925	570882	1.17196e+06	6578.8
5	A5	3	574342	247737	575178	1171387	5100.01
6	A6	3	542971	238467	545557	1.12595e+06	7796.99
7	A7	3	442560	216038	527027	1.0817e+06	1665.39
8	A8	3	548978	233790	545091	1084673	6234.39
9	A9	3	486099	207847	488795	1.00043e+06	2444.82
10	A10	3	464203	198141	460609	959052	10196.3
11	A11	3	442026	187535	432002	924733	1122.34
12	A12	3	815493	313996	687384	1.43156e+06	9008.31
13	B1	3	655454	275325	564711	1.3288e+06	13971
14	B2	3	688168	273901	597111	1.3186e+06	6264.5
15	B3	3	618554	266093	603512	1.28098e+06	3900.66
16	B4	3	608741	268469	617692	1248058	3908.23
17	B5	3	567952	250838	591987	1.17882e+06	6286.86
18	B6	3	537516	242681	571030	1.13467e+06	4105.13
19	B7	3	504588	238984	574000	1.14457e+06	5465.19
20	B8	3	530839	229313	544080	1.06859e+06	9477.52
21	B9	3	511253	218366	524335	1049048	2248.27
22	B10	3	463733	202300	472946	968268	5747.09
23	B11	3	673285	273545	636876	1.28485e+06	5310.24
24	B12	3	1.23246e+06	463004	1.00558e+06	2.12333e+06	10712.1
25	C1	3	762256	289830	609435	1.36495e+06	27888.7
26	C2	3	711472	293203	659903	1.42261e+06	38264
27	C3	3	638354	279043	647557	1.33376e+06	6054.5
28	C4	3	633426	283477	686338	1360681	6379.04
29	C5	3	650490	285649	678256	1.30813e+06	9280.22
30	C6	3	566157	252629	620307	1202892	6812.61
31	C7	3	551959	245821	605828	1.17888e+06	1432.53
32	C8	3	569545	249982	607645	1.17117e+06	3671.06
33	C9	3	523994	223000	545160	1.06034e+06	67.5707
34	C10	3	598606	250028	606712	1.18347e+06	7035.42
35	C11	3	815511	324411	756238	1.52529e+06	6362.55
36	C12	3	713547	291317	622394	1.46189e+06	5875.83
37	D1	3	455449	192593	443563	962249	4376.53
38	D2	3	640056	261069	596126	1.22284e+06	7881.39
39	D3	3	663316	285938	664294	1.32727e+06	5248.45
40	D4	3	678093	290477	703253	1351061	4232.13
41	D5	3	657707	293467	728608	1.36912e+06	5648.61
42	D6	3	618172	273705	670908	1.25654e+06	1169.35
43	D7	3	562329	252114	622655	1.18542e+06	5326.77
44	D8	3	557618	250911	619083	1.14904e+06	8945.75
45	D9	3	662316	284518	687032	1.28112e+06	4755.15
46	D10	3	677070	283444	678833	1.32894e+06	5816.84
47	D11	3	518569	222729	512775	1.11908e+06	2886.59
48	D12	3	421628	179048	406732	922230	4108.77
49	E1	3	536120	233499	517131	1.1531e+06	4567.75
50	E2	3	618092	264006	607695	1.25471e+06	4668.01
51	E3	3	611775	262589	609758	1.21304e+06	9455.95
52	E4	3	683370	294336	707934	1.33765e+06	5658.21
53	E5	3	667012	294879	703882	1.29956e+06	18698.9
54	E6	3	682189	296981	719596	1.3136e+06	14097.6
55	E7	3	736744	323264	771254	1425728	9406.83
56	E8	3	829310	373559	873271	1.61884e+06	8131.29
57	E9	3	718645	371220	765937	1.424e+06	7338.5
58	E10	3	717452	306398	709533	1.39178e+06	4979.92
59	E11	3	614966	248459	570941	1.17367e+06	5276.48
60	E12	3	353100	160019	359967	823872	1693.35
61	F1	3	683048	282877	598815	1322948	31437.8
62	F2	3	730076	303198	668811	1.4098e+06	5810.99
63	F3	3	626655	269814	616038	1.25333e+06	5768.52
64	F4	3	622987	268336	619569	1.21909e+06	4915.95
65	F5	3	663807	298151	655862	1.221e+06	6243.54
66	F6	3	686576	307412	718968	1358798	1535.85
67	F7	3	726434	318364	707958	1.34714e+06	11337.9
68	F8	3	738645	330799	756799	1.47597e+06	4360.57
69	F9	3	674649	295904	694519	1.37193e+06	-6090.79
70	F10	3	658716	275354	635178	1.26083e+06	4423.78
71	F11	3	847102	313257	710629	1.394e+06	7885.8
72	F12	3	678764	263556	588390	1.26139e+06	7266.79
73	G1	3	806277	318000	715680	1.63391e+06	9452.04
74	G2	3	508774	230537	550985	1.22823e+06	8836.6
75	G3	3	517755	239151	553602	1.15077e+06	6266.24
76	G4	3	108712	14357.2	10988.3	9061.26	3183.07
77	G5	3	168190	22413.1	26060.4	17846.3	4721.56
78	G6	3	126440	16701.1	14763	15177.5	8892.4
79	G7	3	148687	21647.2	23946	19274.6	8435.31
80	G8	3	119252	17172.7	22789.8	16990.9	3061.8
81	G9	3	193615	26663	21817.1	20281	8598.3
82	G10	3	211319	30222.5	33559.1	27080.2	9422.12
83	G11	3	173907	21342.1	17038.6	15480	8163.58
84	G12	3	162037	16585.9	14930	13691.5	3296.34
85	H1	3	299468	40446.8	24317.8	28421.5	11117.1
86	H2	3	120811	12952.9	6621.2	10232.4	1385.59
87	H3	3	118382	15812.4	12630.2	12622.7	19966.5
88	H4	3	123995	15828.6	14825	12199.9	3110.38
89	H5	3	180481	21969.5	20586.3	16863.2	5846.94
90	H6	3	178762	24120.8	17603	16936.4	59142.7
91	H7	3	156943	22258.1	20856.5	18299.4	9572.26
92	H8	3	153894	19030.5	12018.6	13859.6	4832.11
93	H9	3	164074	19703.1	17787.4	17640.1	6002.79
94	H10	3	229053	28028.9	18364.4	20993.3	6654.98
95	H11	3	208044	23536.9	21750.5	20762	6721.2
96	H12	3	352013	54108	40664.2	57397.3	22830.9
1	A1	4	787125	305086	572353	1381508	36221.6
2	A2	4	651705	369870	612843	1294077	5485.11
3	A3	4	619864	261910	582637	1.23055e+06	5598.96
4	A4	4	592069	254208	581054	1.18892e+06	6816.5
5	A5	4	584472	252128	577455	1.18198e+06	4225.79
6	A6	4	545995	239093	553158	1.13535e+06	7000.92
7	A7	4	446878	218525	531226	1.08398e+06	1982.18
8	A8	4	553450	236238	552594	1.09366e+06	5311.9
9	A9	4	498210	211614	494748	1.01443e+06	1215.43
10	A10	4	474135	198701	467149	969730	10115.1
11	A11	4	450633	190091	439118	938932	950.621
12	A12	4	854047	321665	702184	1.45346e+06	8386.92
13	B1	4	667734	278565	571064	1348324	12283.7
14	B2	4	699628	277602	603322	1.33239e+06	5599.4
15	B3	4	629538	270576	613375	1.29534e+06	5073.91
16	B4	4	617529	270983	624831	1.25874e+06	3858.64
17	B5	4	571766	252612	597334	1.18598e+06	8633.26
18	B6	4	544422	245988	579461	1.14273e+06	2771.49
19	B7	4	511458	240825	578339	1.15149e+06	6219.09
20	B8	4	544263	232055	548778	1.07689e+06	11756.7
21	B9	4	519701	221458	529252	1060052	2031.13
22	B10	4	470919	204473	477747	980346	6643.19
23	B11	4	682234	277664	643352	1300038	7939.36
24	B12	4	1.25303e+06	470029	1.02189e+06	2.15446e+06	11168.5
25	C1	4	772779	293870	616647	1.38269e+06	27905.4
26	C2	4	720026	295802	667697	1.43904e+06	36537.4
27	C3	4	646550	281849	654720	1.34586e+06	6912.49
28	C4	4	643105	287199	690366	1.36883e+06	7322.82
29	C5	4	668354	291164	681904	1.31794e+06	11269
30	C6	4	572070	256203	621205	1.21024e+06	6525.49
31	C7	4	555724	249578	609526	1.18686e+06	2774.64
32	C8	4	576576	252144	616861	1.18172e+06	2880.43
33	C9	4	528989	226144	548685	1.06936e+06	1405.67
34	C10	4	604775	250696	612867	1.19478e+06	5524.37
35	C11	4	827471	328851	768884	1.54761e+06	6731.7
36	C12	4	725122	295104	629212	1.47721e+06	5978.07
37	D1	4	461128	193148	446233	971330	4378.89
38	D2	4	649002	263742	601507	1.23601e+06	8932.25
39	D3	4	668344	287561	671662	1.33937e+06	6631.65
40	D4	4	687522	295373	707227	1.36025e+06	4025.02
41	D5	4	669354	296304	731952	1.37803e+06	6599.02
42	D6	4	626390	272165	673198	1.26648e+06	2503.85
43	D7	4	572741	254721	632578	1.19201e+06	6348.96
44	D8	4	569198	250480	620039	1.15811e+06	6266.25
45	D9	4	670269	284621	694200	1.29022e+06	7002.48
46	D10	4	684896	286253	685560	1.34327e+06	6812.73
47	D11	4	529302	224964	518115	1.12601e+06	2635.47
48	D12	4	435893	181782	412386	930729	4963.57
49	E1	4	543919	238655	525983	1.16932e+06	5233.73
50	E2	4	624744	268615	613856	1.26865e+06	4731.93
51	E3	4	616122	266414	619075	1.22491e+06	10273
52	E4	4	694141	299381	714813	1.34465e+06	5771.57
53	E5	4	672403	294684	710226	1.30958e+06	15695.5
54	E6	4	689247	302839	724653	1325035	14612
55	E7	4	745233	328134	777399	1.43863e+06	8343.12
56	E8	4	831482	374957	883768	1.63532e+06	9842.07
57	E9	4	724961	375586	772862	1.43778e+06	6673.94
58	E10	4	731754	310888	712534	1.40234e+06	6012.3
59	E11	4	629292	253302	575712	1.18588e+06	5299.52
60	E12	4	356781	162667	365284	832573	1764.88
61	F1	4	696442	287597	611304	1.34406e+06	32626.6
62	F2	4	738541	305307	673922	1.42353e+06	5311.89
63	F3	4	632576	271675	621773	1265444	5814.61
64	F4	4	633219	272470	624771	1.22956e+06	5797.35
65	F5	4	671723	301478	660812	1.23365e+06	6232.97
66	F6	4	701995	312853	726127	1.36786e+06	3994.25
67	F7	4	737336	321901	712868	1359078	12855.9
68	F8	4	748422	335859	764588	1.48937e+06	5372.51
69	F9	4	683051	300883	698564	1.3839e+06	-4503
70	F10	4	671542	279295	643035	1.27784e+06	4344.97
71	F11	4	879985	319493	716598	1.40848e+06	9092.47
72	F12	4	708788	269795	596386	1.27984e+06	7508.26
73	G1	4	820569	321475	727603	1.65777e+06	10209.2
74	G2	4	515981	234192	555725	1.23909e+06	8209.23
75	G3	4	524764	241945	561549	1.16324e+06	7069.28
76	G4	4	109849	14279.1	10881.1	9628.27	4636.37
77	G5	4	169304	22665.7	24837.3	18189.5	5338.7
78	G6	4	126823	18082.6	14948.1	14637.5	5729.81
79	G7	4	150865	23379.5	23918.1	18656.6	8248.8
80	G8	4	116633	17100.1	22697.7	17511.7	3293.98
81	G9	4	194031	27423.6	21594.1	20033.1	9179.11
82	G10	4	213123	29525	32689.5	26808.7	10299.4
83	G11	4	175992	19932.4	16179.1	16918.5	9031.17
84	G12	4	164130	17631.9	12216.8	14222.5	2866.7
85	H1	4	305466	40541.8	25212.1	29521.3	10325
86	H2	4	123677	14291.5	6194.73	10403.7	1665.75
87	H3	4	118346	15205.5	13451.1	13034.8	19132.3
88	H4	4	125500	15495.2	15071.3	12480.7	2769.44
89	H5	4	183341	23491.7	20240.4	16341.5	5526.5
90	H6	4	182449	23473.6	17202.2	17449.6	59131.6
91	H7	4	159307	20943	21412.6	18425.1	8992.5
92	H8	4	156478	19610.5	13943.2	13296.4	4856.11
93	H9	4	165752	20430.4	17679.1	17213.2	5654.35
94	H10	4	231564	27432	19694.8	20830.4	7519.44
95	H11	4	214281	26524.9	22920.2	21131.4	6989.45
96	H12	4	364513	53950.8	40859.9	58835	22253.7
1	A1	5	791380	307060	579186	1.38979e+06	36961.5
2	A2	5	658061	389160	619755	1.2994e+06	5001.39
3	A3	5	622829	263214	586540	1.23596e+06	6019.89
4	A4	5	594660	255314	583630	1.19492e+06	7512.61
5	A5	5	583696	252332	579161	1183045	4439.45
6	A6	5	545955	240573	552627	1.13881e+06	6237.81
7	A7	5	449402	219978	532337	1.09073e+06	1102.2
8	A8	5	547211	234067	548854	1094831	5354.12
9	A9	5	502019	211427	496108	1.01608e+06	1994.36
10	A10	5	474044	201060	468189	974849	10307.2
11	A11	5	449306	191868	439540	941663	1926.89
12	A12	5	898324	330499	704833	1.45964e+06	12542.7
13	B1	5	670803	278201	574049	1352576	11608.2
14	B2	5	698700	278200	605675	1.33405e+06	6089.7
15	B3	5	628982	270960	615464	1.29798e+06	5872.47
16	B4	5	617438	272395	624258	1.25731e+06	3608
17	B5	5	571662	254160	598500	1186673	5717.15
18	B6	5	545768	246030	580155	1.14457e+06	2159.74
19	B7	5	511076	240964	577906	1.15045e+06	6756.31
20	B8	5	560685	234680	549790	1.07595e+06	15821.1
21	B9	5	521491	222542	529779	1.06339e+06	3235.41
22	B10	5	470199	204376	479936	983406	7347.34
23	B11	5	680810	277802	645513	1.30205e+06	5548.21
24	B12	5	1.25763e+06	469608	1.02793e+06	2163912	10984.9
25	C1	5	773266	293542	619773	1.38352e+06	29092
26	C2	5	719431	297122	666844	1.43897e+06	32872.7
27	C3	5	644259	282488	655765	1.3462e+06	5903.33
28	C4	5	643957	288561	690536	1.36402e+06	9519.23
29	C5	5	668522	288697	681340	1.31326e+06	13090.6
30	C6	5	565592	254422	619018	1.20657e+06	6689.62
31	C7	5	557385	248678	612517	1.19678e+06	3647.45
32	C8	5	575655	251066	612447	1.17937e+06	4828.39
33	C9	5	525508	224156	546500	1.0675e+06	1298.28
34	C10	5	604698	253640	611396	1.19405e+06	5831.37
35	C11	5	824095	330202	769315	1.54948e+06	6065.64
36	C12	5	717264	295253	630810	1.47899e+06	6637.59
37	D1	5	459815	193945	446488	973589	4860.19
38	D2	5	647890	262219	603105	1.23798e+06	8343.08
39	D3	5	669713	285951	667227	1.3336e+06	6063.06
40	D4	5	686293	293639	705708	1.36011e+06	5030.48
41	D5	5	671527	296453	731740	1373035	5354.92
42	D6	5	624082	273860	675057	1.26169e+06	2567.62
43	D7	5	573925	258297	632867	1.19381e+06	4031.29
44	D8	5	567144	249625	619860	1156546	7916.41
45	D9	5	668286	285654	692632	1289475	4701.76
46	D10	5	683344	286377	683976	1.33787e+06	5116.12
47	D11	5	535727	226662	517352	1126446	3434.77
48	D12	5	441917	182188	412074	930384	5170.13
49	E1	5	543220	237406	527086	1.1709e+06	6164.79
50	E2	5	619743	267887	612032	1.26602e+06	4644.09
51	E3	5	615565	266422	617453	1.22414e+06	10184.4
52	E4	5	693366	296113	715810	1344550	4124.92
53	E5	5	672162	295131	712536	1.30665e+06	14567.2
54	E6	5	688972	302173	720494	1.31976e+06	10515.4
55	E7	5	745853	327483	777239	1438576	7675.09
56	E8	5	833795	379101	885771	1.63773e+06	9503.57
57	E9	5	721657	373072	773894	1.43953e+06	5082.86
58	E10	5	737032	311103	713469	1.40117e+06	5121.94
59	E11	5	628966	252988	576028	1.18646e+06	5050.89
60	E12	5	359288	163798	365300	833256	2289.98
61	F1	5	699059	288766	613334	1.34976e+06	33372.2
62	F2	5	740399	305753	674183	1.42079e+06	6285.46
63	F3	5	631012	271041	621535	1263044	6122.76
64	F4	5	633328	272988	626097	1232159	5051.27
65	F5	5	670113	298774	659594	1232302	6765.34
66	F6	5	705832	311051	728748	1.3688e+06	6416.15
67	F7	5	739312	322794	713865	1.35809e+06	8997.61
68	F8	5	745182	335531	762177	1.48847e+06	4201.86
69	F9	5	691294	301720	698843	1.38309e+06	-3757.45
70	F10	5	677487	282217	644740	1.27994e+06	6376.98
71	F11	5	889452	319762	717320	1.40914e+06	9009.48
72	F12	5	725416	272358	599959	1.28296e+06	8651.71
73	G1	5	818395	323307	728721	1.66708e+06	9404.71
74	G2	5	512770	231338	554950	1.23834e+06	8943.38
75	G3	5	526416	241718	562066	1.16796e+06	6374.86
76	G4	5	109137	12452.4	10038.6	10527.3	4534.52
77	G5	5	165312	22370.7	24716.6	17279.6	4840.74
78	G6	5	126448	16385.3	15165	14945	6277.75
79	G7	5	149779	20372	24778	19392.6	7933.34
80	G8	5	115961	16200.3	21616.3	16275.2	3847.76
81	G9	5	190360	26353.6	21051.8	21404.5	8957.9
82	G10	5	215020	31261.5	35851.8	28456	10655.7
83	G11	5	174555	21408.1	16557.6	17088.7	10008.3
84	G12	5	164757	17438.3	13995.1	13952	2472.19
85	H1	5	305933	40246	24115	29623.3	10734.2
86	H2	5	122175	14123.2	5921.53	10238.3	988.121
87	H3	5	117904	15121.9	13104.1	11623.3	20216
88	H4	5	124264	15800	13358.9	11181.2	2930.44
89	H5	5	183391	22416.9	19267.8	15773.2	4079.14
90	H6	5	179852	22358.1	15785.7	16490.1	57022.1
91	H7	5	158431	20246	20582.2	17356.4	10702.1
92	H8	5	154789	17919.4	11796	12958.2	4213.18
93	H9	5	165509	21503	18192.6	16586.6	4872.54
94	H10	5	231472	28746.2	20585.1	20825.8	7149.14
95	H11	5	211547	24954.6	21894.3	20529.9	8000.68
96	H12	5	368336	54318.8	42044.1	59270.3	23676.9
1	A1	6	800247	311511	582861	1.40128e+06	37886.1
2	A2	6	667288	400560	630662	1.30832e+06	5416.31
3	A3	6	625981	265594	587390	1.24335e+06	6542.4
4	A4	6	601609	256222	589152	1203865	7299.46
5	A5	6	588922	253503	583220	1.18911e+06	3810.2
6	A6	6	549710	240486	554817	1.14315e+06	8102.32
7	A7	6	451700	221600	534391	1096679	1572.64
8	A8	6	545164	237511	552246	1098185	5165.7
9	A9	6	507972	215360	501446	1.02444e+06	2112.43
10	A10	6	481877	202540	472143	981397	11455.3
11	A11	6	447349	193346	440699	946822	1406.11
12	A12	6	932113	336956	710224	1.46709e+06	14054
13	B1	6	674948	281775	577729	1.36141e+06	11584.4
14	B2	6	700594	279373	606807	1.33959e+06	6369.82
15	B3	6	632759	271443	615389	1.30256e+06	5538.39
16	B4	6	622337	273439	626005	1258788	4627.47
17	B5	6	576976	252565	598265	1.18704e+06	6698.46
18	B6	6	546863	247609	580917	1.14886e+06	2234.26
19	B7	6	518456	242079	577212	1.1534e+06	8034.42
20	B8	6	585345	237986	553222	1.08215e+06	26280.8
21	B9	6	522941	226123	533485	1.06676e+06	3771.28
22	B10	6	474498	205320	481933	986853	7893.32
23	B11	6	687588	277932	648660	1.30901e+06	6330.21
24	B12	6	1.26472e+06	476033	1.03099e+06	2.17696e+06	10040.4
25	C1	6	776893	294029	621258	1.39136e+06	28955.3
26	C2	6	722805	296803	668760	1.44494e+06	32804.2
27	C3	6	647974	282217	657617	1.34932e+06	5792.56
28	C4	6	651826	289787	689990	1.36715e+06	6356.62
29	C5	6	670894	291661	682745	1.31813e+06	13943.4
30	C6	6	567448	254334	620529	1.20716e+06	7156.84
31	C7	6	570424	255675	612822	1.19982e+06	5915.21
32	C8	6	576474	254128	614031	1.17964e+06	4436.45
33	C9	6	528670	223829	547174	1.06859e+06	889.995
34	C10	6	608371	252708	614952	1.20085e+06	5345.51
35	C11	6	827389	331424	769642	1.55468e+06	7666.86
36	C12	6	726597	296251	631276	1.48226e+06	6898.5
37	D1	6	461854	193871	449562	977940	3901.42
38	D2	6	662668	266420	603647	1.24167e+06	10059.2
39	D3	6	678985	288106	669440	1333607	6348.4
40	D4	6	689589	294985	707740	1360097	4831.5
41	D5	6	668587	294472	728784	1.37264e+06	6258.15
42	D6	6	623778	270543	671637	1.26496e+06	2652.77
43	D7	6	576923	260406	629821	1.19697e+06	3133.75
44	D8	6	569259	251895	623431	1.15924e+06	8005.52
45	D9	6	677776	288880	696819	1292011	5868.71
46	D10	6	685065	286119	683558	1.3419e+06	5412.24
47	D11	6	545521	228826	520267	1.1318e+06	5272.77
48	D12	6	448507	185256	413005	935093	4970.54
49	E1	6	548119	238389	528449	1.1781e+06	5256.5
50	E2	6	625785	268399	610782	1.26632e+06	4704.76
51	E3	6	618883	265777	619840	1.2235e+06	10427.2
52	E4	6	699576	299319	716901	1350820	5127.99
53	E5	6	674208	295986	710727	1.30907e+06	18559.8
54	E6	6	689546	298812	722292	1.32224e+06	14050.9
55	E7	6	747362	331041	787405	1443324	8036.44
56	E8	6	838388	377703	891368	1.64338e+06	13828.7
57	E9	6	728368	376804	782011	1.44286e+06	5525.32
58	E10	6	747181	311958	716556	1.40624e+06	6431.24
59	E11	6	633510	255671	578290	1.19001e+06	4578.77
60	E12	6	365652	165364	366508	836522	1362.48
61	F1	6	707607	290383	616308	1.35774e+06	35189.3
62	F2	6	746917	307336	677300	1427206	7121.06
63	F3	6	635481	273794	621970	1.26611e+06	5989.95
64	F4	6	638762	274554	628397	1.24018e+06	4958.1
65	F5	6	672626	302743	665972	1.23772e+06	6213.25
66	F6	6	713529	315056	729133	1.37497e+06	4085.53
67	F7	6	744429	322891	716082	1361360	12303.9
68	F8	6	751633	336009	766740	1.49697e+06	4820.81
69	F9	6	698834	302178	703850	1.39042e+06	-5894.18
70	F10	6	686164	283640	646727	1.286e+06	6034.05
71	F11	6	899217	320858	718339	1.41655e+06	9061.43
72	F12	6	738746	275610	603098	1.28878e+06	8950.35
73	G1	6	824204	324162	733833	1.67558e+06	11021.7
74	G2	6	523598	233817	557840	1239612	9352.83
75	G3	6	531289	242102	562911	1.17113e+06	6677.88
76	G4	6	108162	13168.3	10576.8	11395.7	4037.52
77	G5	6	166178	22550.3	24759.1	17470.9	5027.59
78	G6	6	127503	16252.5	14610.7	15617.2	7774.8
79	G7	6	149162	22510.1	23809.9	19647.2	6800.35
80	G8	6	114693	18003.4	20391.7	16019.1	3191.6
81	G9	6	192577	27168.9	21185.6	20243.4	10151.3
82	G10	6	215961	29265.3	36589.3	27876.5	11828.6
83	G11	6	175861	19582.5	16715.1	16970.8	8041.66
84	G12	6	164989	19312.1	13825.9	14078.4	3782.74
85	H1	6	304308	40195.3	24684.3	29078.4	10962
86	H2	6	122908	14872.4	8143.54	10531	2025.63
87	H3	6	119174	15457.7	13043	10867.9	19608.8
88	H4	6	123061	16252.4	14363	12057.4	2612.13
89	H5	6	183770	22979.2	20489.3	15760.6	4603.22
90	H6	6	180619	21900.8	15150.6	16585.9	56023.1
91	H7	6	157679	20778.9	19403.8	17205.2	9809.35
92	H8	6	154395	18068.9	13193.3	13042	2897.74
93	H9	6	164210	20768.3	18059.8	16238	5447.32
94	H10	6	231979	27263.3	20195	21850.7	6023.28
95	H11	6	213587	25647.9	20911.8	19580.2	7305.89
96	H12	6	372873	58309.7	42652.4	59750.5	24588.7
1	A1	7	814769	315328	587168	1.41624e+06	37405
2	A2	7	673880	408743	636151	1321304	4349.99
3	A3	7	632689	267616	593540	1.25217e+06	5952.77
4	A4	7	605437	259065	593554	1.21532e+06	7162.08
5	A5	7	593549	255276	584497	1.19494e+06	3467.93
6	A6	7	553449	243636	556764	1.15098e+06	7673.99
7	A7	7	458152	222311	537247	1.10289e+06	1399.66
8	A8	7	555675	238799	556454	1.10303e+06	6595.04
9	A9	7	514791	217536	504998	1.03227e+06	1788.48
10	A10	7	486262	204949	475424	990118	10503.7
11	A11	7	450084	195045	443757	950007	1988.12
12	A12	7	954630	343160	713901	1476156	12463.9
13	B1	7	681460	286147	582747	1.37211e+06	11612.6
14	B2	7	705279	282712	609146	1.34871e+06	5743.3
15	B3	7	641979	273717	618836	1.30956e+06	5621.12
16	B4	7	632450	274300	626359	1.26486e+06	4810.63
17	B5	7	583563	254500	601657	1.19298e+06	6888.38
18	B6	7	552606	248352	583482	1.15513e+06	3695.64
19	B7	7	522598	244164	580496	1.1574e+06	7262.47
20	B8	7	604044	239706	554638	1.08692e+06	30100
21	B9	7	528103	225398	534157	1.07548e+06	5260.43
22	B10	7	478319	208569	484945	996522	7853.11
23	B11	7	690389	282302	652010	1.3198e+06	6121.74
24	B12	7	1.27446e+06	479760	1.03723e+06	2.19388e+06	12572.9
25	C1	7	786029	300947	624906	1.40006e+06	31085
26	C2	7	727906	299377	671932	1.45261e+06	32256.8
27	C3	7	653606	285446	657729	1.35495e+06	6832.04
28	C4	7	656571	290228	694146	1.37514e+06	5013.73
29	C5	7	676275	292328	682820	1.31889e+06	13253.2
30	C6	7	571711	256811	620100	1.20938e+06	8132.43
31	C7	7	582591	257443	617979	1.20603e+06	6810.56
32	C8	7	581513	253038	620800	1.18439e+06	5741.07
33	C9	7	530140	225722	549795	1.07182e+06	2146.84
34	C10	7	611813	254681	616607	1.20778e+06	6703.55
35	C11	7	843510	333783	778495	1.56529e+06	8389.1
36	C12	7	742321	301812	633486	1.49001e+06	8081.01
37	D1	7	460735	197685	452166	982687	4914.03
38	D2	7	688543	271143	609929	1.25019e+06	10684
39	D3	7	688989	290936	674000	1.342e+06	7636.09
40	D4	7	694526	297003	708141	1.36618e+06	4862.84
41	D5	7	675448	294669	732514	1.37594e+06	6154.93
42	D6	7	629470	275083	673109	1.26901e+06	1758.01
43	D7	7	582197	261551	639327	1.2054e+06	4103.45
44	D8	7	572957	253622	626239	1.16337e+06	10814.2
45	D9	7	691150	289824	696124	1.29893e+06	9611.01
46	D10	7	698136	290701	687818	1.34796e+06	8168.52
47	D11	7	553717	229953	524214	1.13945e+06	5703.59
48	D12	7	455785	184390	415474	940668	5786.83
49	E1	7	551440	242471	532355	1.18593e+06	5534.97
50	E2	7	636277	270473	614817	1.27097e+06	5528.23
51	E3	7	627174	268465	618293	1.22796e+06	11369.9
52	E4	7	705072	301431	719551	1.35691e+06	4501.13
53	E5	7	679803	299229	713389	1.31651e+06	16468.2
54	E6	7	695431	304862	729923	1.32728e+06	10626.5
55	E7	7	756134	333011	784979	1.44975e+06	9362.16
56	E8	7	843066	380647	893896	1.65547e+06	12621.1
57	E9	7	738684	381868	786362	1.44962e+06	6266.18
58	E10	7	757221	316301	717632	1.415e+06	7716.82
59	E11	7	638983	258676	580244	1.19946e+06	5712.97
60	E12	7	374188	166641	368321	842287	2003.23
61	F1	7	712956	294514	620347	1.36898e+06	35054.6
62	F2	7	764121	311571	680982	1435671	6153.62
63	F3	7	643829	276058	625328	1275182	6483.99
64	F4	7	644777	279982	629985	1.2481e+06	6735.9
65	F5	7	678985	303917	667149	1.24458e+06	6965.78
66	F6	7	718023	318855	734743	1.38493e+06	4782.87
67	F7	7	750663	323984	719082	1.37015e+06	13630.6
68	F8	7	755000	339441	769042	1.50367e+06	3988.49
69	F9	7	707699	306144	708882	1.39833e+06	-3918.56
70	F10	7	698376	289365	653145	1.29703e+06	6472.55
71	F11	7	909757	325537	726796	1.42574e+06	8436.54
72	F12	7	747469	277821	606911	1.29952e+06	10869
73	G1	7	829900	327969	739032	1.68715e+06	9504.76
74	G2	7	535418	236784	559743	1.24798e+06	10864.5
75	G3	7	542692	245528	566518	1.17858e+06	6526.19
76	G4	7	109475	14629.9	12352.2	10915.5	3894.7
77	G5	7	164710	21159.7	23375.4	18088.3	4320.38
78	G6	7	128832	16851	14592.4	14814.4	7380.78
79	G7	7	152440	23001.4	25399.7	18506.4	7351.94
80	G8	7	113938	16774.3	21691.6	16407.3	4625.48
81	G9	7	191760	25707.1	21502.6	20982.3	10559.2
82	G10	7	218182	31550	35646.5	27918.7	11429.5
83	G11	7	176605	21021.4	17338.3	17550	9850.31
84	G12	7	165172	17977.5	13002.4	14034.3	3107.91
85	H1	7	307814	41568.9	24437.9	30173.9	10157.2
86	H2	7	125034	14412.4	7044.41	10093.1	2043
87	H3	7	118824	15023.2	11699.5	11461.8	20475.6
88	H4	7	123325	14585	13475.6	11611.8	2317.37
89	H5	7	186326	23853	20419.9	16798.4	4638.31
90	H6	7	180783	22203.7	14838.8	16546.6	56646.7
91	H7	7	159430	22872.8	18538.8	17221.1	9147.7
92	H8	7	153118	17983.7	12413.5	13297.3	3582.83
93	H9	7	164460	19889	18618.4	16171.7	4741.43
94	H10	7	235639	28583.6	21018.3	21163.4	6780.18
95	H11	7	212667	24979.3	20433.7	19907.2	7578.46
96	H12	7	379150	57138.9	42614.7	61055.4	25276.9
1	A1	8	818283	314714	591430	1.41871e+06	39442.7
2	A2	8	669472	396717	637033	1.32344e+06	4842
3	A3	8	633498	266367	592414	1252696	6563.96
4	A4	8	602606	259258	594373	1.21368e+06	6918.96
5	A5	8	592666	253447	584582	1.19275e+06	3519.54
6	A6	8	554457	242337	556114	1.14676e+06	7473.35
7	A7	8	460800	221962	536269	1.10083e+06	2023.84
8	A8	8	563028	238382	555362	1101195	7239.3
9	A9	8	514967	218401	504283	1.03268e+06	2127
10	A10	8	483180	205136	475690	987588	12120.4
11	A11	8	455629	192120	444736	948011	2192.09
12	A12	8	957402	340349	713430	1.47275e+06	14638
13	B1	8	680151	285795	584105	1.37421e+06	11046.5
14	B2	8	704056	279500	609689	1.34429e+06	6396.25
15	B3	8	644228	273284	618139	1.30611e+06	6822.46
16	B4	8	643848	277169	628125	1.25888e+06	4369.38
17	B5	8	586682	255722	599002	1.19038e+06	6727.48
18	B6	8	553348	245747	584078	1.15036e+06	3519.85
19	B7	8	525939	244645	581233	1.15435e+06	7168.06
20	B8	8	612886	239161	552870	1.08434e+06	31893.3
21	B9	8	527975	224622	536175	1.07146e+06	4070.75
22	B10	8	477533	207065	484574	993834	7797.18
23	B11	8	685345	281371	654792	1.32073e+06	7089.94
24	B12	8	1.28449e+06	477332	1.03744e+06	2.19054e+06	11243
25	C1	8	783945	299070	625909	1.39762e+06	30990.7
26	C2	8	727998	301111	670415	1.44568e+06	30587.8
27	C3	8	658343	285657	657189	1351398	6933.17
28	C4	8	653937	287085	692289	1366837	7245.75
29	C5	8	673988	291782	680424	1.31234e+06	14621.5
30	C6	8	575556	256892	620716	1.20547e+06	8820.23
31	C7	8	584260	253859	621247	1.20321e+06	7149.1
32	C8	8	577103	252110	614467	1.18203e+06	4875.56
33	C9	8	529055	224455	548816	1.07046e+06	-207.547
34	C10	8	607334	254134	616214	1202469	5511.36
35	C11	8	850143	334175	776259	1.56445e+06	9457.32
36	C12	8	747293	300714	634450	1.4886e+06	9132.51
37	D1	8	457622	194433	450000	979238	4704.81
38	D2	8	702591	270587	609479	1.2512e+06	11720
39	D3	8	688833	290940	668820	1335571	7005.98
40	D4	8	692608	294820	709584	1.36063e+06	3619.05
41	D5	8	669979	294791	729360	1.37012e+06	5006.4
42	D6	8	627098	272002	673660	1.26484e+06	1128.92
43	D7	8	582309	258170	638386	1.20317e+06	5759.05
44	D8	8	567557	251136	623682	1.16506e+06	9587.9
45	D9	8	693219	290021	697790	1.29927e+06	9033.44
46	D10	8	702470	291563	688636	1.34728e+06	5115.63
47	D11	8	551098	229680	521643	1.13791e+06	4072.47
48	D12	8	454998	185492	415249	939679	5392.62
49	E1	8	552765	240726	532634	1.18333e+06	6038.56
50	E2	8	640517	271472	612133	1.26643e+06	6348.95
51	E3	8	633768	267886	621154	1.22593e+06	12784.5
52	E4	8	702402	299741	718612	1.35093e+06	7070.12
53	E5	8	674643	297476	711754	1308100	16652.3
54	E6	8	688503	300255	725854	1.32268e+06	9998.66
55	E7	8	752955	330170	787386	1.4509e+06	7721.33
56	E8	8	837337	381490	890204	1.65174e+06	12158.7
57	E9	8	742008	381363	788698	1.45032e+06	6350.22
58	E10	8	755186	315237	718987	1.41128e+06	4686.82
59	E11	8	637640	255866	580754	1.197e+06	5596.21
60	E12	8	373631	165647	368143	841725	2095.48
61	F1	8	712352	293521	621070	1366719	35817.9
62	F2	8	771842	312166	681794	1.43171e+06	7223.71
63	F3	8	647887	275339	624882	1.27225e+06	6277.26
64	F4	8	641142	277481	631361	1.2468e+06	4880.83
65	F5	8	677491	303703	666480	1.24063e+06	6833.84
66	F6	8	716456	311924	732926	1.38201e+06	3708.18
67	F7	8	749142	322417	717324	1.36634e+06	12649.6
68	F8	8	752973	338414	771041	1.49922e+06	5932.66
69	F9	8	707504	306250	706633	1.39789e+06	-4061.26
70	F10	8	697695	285514	651278	1.29788e+06	6259.77
71	F11	8	910024	325444	724439	1.42413e+06	9852.79
72	F12	8	748865	279030	608182	1.29668e+06	9665.99
73	G1	8	835336	327938	738436	1.68674e+06	10221.3
74	G2	8	537758	237100	559792	1.24728e+06	10992
75	G3	8	545313	244922	567006	1.17587e+06	7365.63
76	G4	8	106915	13515.7	12429.9	11235.4	4725.13
77	G5	8	164437	21907	24714.5	18346.1	6037.41
78	G6	8	126026	17078.6	15654.1	14897.9	6339.47
79	G7	8	153887	21588.6	27200.8	19613	8855.04
80	G8	8	111234	15361.4	20871.5	16223.5	3772.95
81	G9	8	191189	26697.2	21353	21171.8	10572.7
82	G10	8	216073	30589.3	35287.1	30245.3	10260.1
83	G11	8	176636	20917.7	14814.8	16789.5	9306.32
84	G12	8	162264	18750.3	12914	13589.1	2261.35
85	H1	8	303609	40804.4	23767.9	30416.8	10979.3
86	H2	8	122491	13970.1	7410.91	10301.7	1432.09
87	H3	8	116520	15466.3	12407.5	11505.7	21278.6
88	H4	8	122758	14777	13699.3	12072.4	1817.4
89	H5	8	186030	23838.2	19030.3	16650	5120.77
90	H6	8	179447	23461.7	15296.4	16848	55676.5
91	H7	8	154533	21050.9	20042	17999.6	9959.33
92	H8	8	150246	19592.8	12575.5	12495	3053.77
93	H9	8	165657	21757.3	18270.1	16172.7	5306.4
94	H10	8	234362	28300.8	19521.7	21720.5	7195.52
95	H11	8	210742	25154.7	21685.7	19360.1	6378.74
96	H12	8	380349	59536.2	44347.7	61233.4	25054.5
1	A1	9	833214	320581	598649	1.43812e+06	40415.6
2	A2	9	670616	375190	641568	1.34086e+06	5101.97
3	A3	9	640012	268559	597344	1.26524e+06	6876.15
4	A4	9	614764	262762	601696	1.22949e+06	7908
5	A5	9	598749	256236	589908	1.20706e+06	4651.54
6	A6	9	564707	246582	562203	1.15973e+06	7980.55
7	A7	9	472643	224270	543690	1.11246e+06	2905.69
8	A8	9	581250	243701	561518	1.11458e+06	7323.92
9	A9	9	524834	219495	511223	1.04567e+06	1698.39
10	A10	9	492161	207791	481353	1.00056e+06	10952.3
11	A11	9	467495	198888	447448	959258	3797.2
12	A12	9	979774	344853	723319	1.49145e+06	16164.6
13	B1	9	692879	289496	589966	1.38933e+06	12491.6
14	B2	9	713934	285352	615572	1.35825e+06	7320.87
15	B3	9	658209	277973	624109	1.32158e+06	6243.53
16	B4	9	662514	279716	634326	1.27375e+06	4076.4
17	B5	9	598907	258705	605467	1.20038e+06	6535.65
18	B6	9	564023	251538	587632	1.16214e+06	4434.86
19	B7	9	534060	245020	582709	1.16063e+06	6759.03
20	B8	9	625199	242542	557242	1.09315e+06	34220.6
21	B9	9	533581	229079	540835	1.08393e+06	3331.46
22	B10	9	485134	211514	489751	1.00657e+06	8034.42
23	B11	9	696500	285232	659174	1.33295e+06	7194.93
24	B12	9	1.32734e+06	488899	1.04978e+06	2.21658e+06	11721.4
25	C1	9	793474	301886	631363	1.41496e+06	30212.4
26	C2	9	744799	302660	677265	1.46217e+06	27604.5
27	C3	9	674767	289812	663286	1.36336e+06	7940.68
28	C4	9	664864	291168	696351	1.37964e+06	7806.28
29	C5	9	683708	293171	688219	1324810	13734.5
30	C6	9	589240	258040	626660	1.21454e+06	8962.35
31	C7	9	593710	258549	621940	1.21349e+06	7076.71
32	C8	9	582269	254716	622131	1.19316e+06	5402.89
33	C9	9	532740	227412	555326	1.08086e+06	732.579
34	C10	9	615856	254277	623855	1.21474e+06	5333.04
35	C11	9	870484	341371	787082	1.58009e+06	8814.11
36	C12	9	761742	304194	641861	1.50636e+06	8733.98
37	D1	9	465306	196276	455223	991149	4848.17
38	D2	9	726947	276339	618228	1.26598e+06	12146.4
39	D3	9	699702	294507	675112	1.34829e+06	7738.84
40	D4	9	699873	296988	716749	1.37373e+06	4746.83
41	D5	9	677841	298227	738207	1.38162e+06	5247.25
42	D6	9	631623	278480	682700	1272065	1284.16
43	D7	9	590902	258950	646826	1216832	3227.51
44	D8	9	577923	255247	630050	1173902	8758.25
45	D9	9	702629	292150	706835	1.31208e+06	7966.58
46	D10	9	719120	292773	695386	1.35942e+06	6492.16
47	D11	9	561389	232741	530841	1151287	5895.82
48	D12	9	463763	188296	420220	949296	5661.16
49	E1	9	559234	244698	537720	1.1976e+06	5472.31
50	E2	9	649175	274039	619908	1.27798e+06	6567.28
51	E3	9	646521	272649	626533	1.23764e+06	12767.8
52	E4	9	706225	304268	723147	1.36456e+06	6711.83
53	E5	9	682580	297850	715315	1.32389e+06	15793.5
54	E6	9	697796	301850	728377	1.33974e+06	13065.3
55	E7	9	762561	335584	794913	1.46685e+06	8292.91
56	E8	9	847495	383409	904095	1.66784e+06	11039.9
57	E9	9	754654	386315	798847	1.46452e+06	6376.25
58	E10	9	763820	316881	726488	1.42367e+06	7603.47
59	E11	9	647858	262103	588472	1.21097e+06	5760.89
60	E12	9	380693	168972	373047	850599	2268.01
61	F1	9	728033	297899	627144	1.38513e+06	36445.2
62	F2	9	791245	317894	687477	1.44471e+06	9562.56
63	F3	9	657811	278301	631850	1.28554e+06	6342.44
64	F4	9	650762	279513	639004	1.2614e+06	5513.43
65	F5	9	686582	306245	672469	1255727	7088.48
66	F6	9	726561	317938	743736	1396441	2826.85
67	F7	9	758885	327656	724575	1382315	11522.3
68	F8	9	761560	342157	776775	1513754	5204.48
69	F9	9	719471	309689	716509	1.41558e+06	-3987.78
70	F10	9	709529	288662	660733	1.31485e+06	7611.61
71	F11	9	924572	329485	732996	1.43934e+06	9932.95
72	F12	9	757346	281203	617463	1.31457e+06	9542.5
73	G1	9	851820	332321	748399	1.70683e+06	9983.35
74	G2	9	548513	240018	564753	1259213	10347.4
75	G3	9	555531	247860	574603	1.18886e+06	7635.7
76	G4	9	108579	13615.1	13307	12694.5	5127.21
77	G5	9	163895	22374.2	23263.9	18060.9	5137.91
78	G6	9	127960	17380	15674.2	14913.2	7615.36
79	G7	9	154040	22482.4	26640.9	20267.6	8524.02
80	G8	9	114373	17064.5	21672.6	17309	2837.83
81	G9	9	194291	27671.6	21827.3	20099.7	11329
82	G10	9	220435	32269.3	36010.4	29809	10389.8
83	G11	9	178556	21387.2	17432	17053	9193.09
84	G12	9	166242	15824.6	13898.7	14274.4	2382.54
85	H1	9	309458	41416.3	25486.3	30346.3	10684.8
86	H2	9	125183	13887.8	7789	10809.7	808.858
87	H3	9	117170	14858.9	12376.9	11528.8	20468.2
88	H4	9	123224	15545.4	13529.5	11705.1	2630.46
89	H5	9	189988	22971.2	20360.1	16997.6	4541.3
90	H6	9	182162	22756.4	15677.3	16948.7	55418.3
91	H7	9	157260	21579.2	18895.3	16884.3	9845.21
92	H8	9	155253	19325	12601.4	13558.8	2841.62
93	H9	9	167394	21611.8	17561.5	15525.9	4706.55
94	H10	9	238556	30122	20914.9	22072.9	6468.07
95	H11	9	214286	26020.2	21664.7	20610.4	7548.64
96	H12	9	387209	59727	44626.1	62291.6	23657.1
1	A1	10	841876	322107	599300	1.4429e+06	40631.9
2	A2	10	664306	345934	638554	1.34296e+06	5066.65
3	A3	10	644765	269284	599374	1.2665e+06	7036.29
4	A4	10	625006	265133	605288	1233376	7726.49
5	A5	10	601068	257073	593570	1.20779e+06	3616.64
6	A6	10	569641	248216	564091	1.16021e+06	9159.07
7	A7	10	479957	227255	544424	1.11302e+06	4588.41
8	A8	10	591478	244742	563833	1.11517e+06	8748
9	A9	10	528010	221709	510667	1.04737e+06	2323.71
10	A10	10	498015	208988	482328	1.00483e+06	10431.8
11	A11	10	473148	200252	451914	958146	4504.65
12	A12	10	984605	347426	722983	1.48944e+06	13719.8
13	B1	10	696892	290546	593551	1.3942e+06	11824.5
14	B2	10	726354	287858	616985	1.3593e+06	7543.16
15	B3	10	666217	277795	624671	1323289	6022.08
16	B4	10	671898	281728	635102	1.27598e+06	5633.89
17	B5	10	604236	261626	604020	1.20152e+06	7891.74
18	B6	10	568577	251175	589658	1.16332e+06	2312.98
19	B7	10	541281	246959	582587	1162771	5502.75
20	B8	10	627257	245080	561207	1.09438e+06	31600.9
21	B9	10	533387	228529	543138	1.08726e+06	4331.67
22	B10	10	484702	211481	492082	1.00841e+06	7987.38
23	B11	10	697196	286168	659692	1332789	6601.21
24	B12	10	1.35181e+06	491459	1.05602e+06	2.22177e+06	11796.7
25	C1	10	796280	302539	631493	1417395	30021.4
26	C2	10	754720	305510	678906	1.46422e+06	28713.3
27	C3	10	678590	289893	664710	1.36197e+06	5312.77
28	C4	10	666284	292636	695074	1.37745e+06	7949.1
29	C5	10	684226	292112	684310	1323570	14780.1
30	C6	10	594772	259957	624482	1.21269e+06	11199.5
31	C7	10	594773	258692	626982	1.21406e+06	7172.57
32	C8	10	585934	255564	619819	1191725	4150.66
33	C9	10	536070	228153	554615	1.08302e+06	1446.75
34	C10	10	619022	257747	623251	1.21502e+06	5305.95
35	C11	10	879746	341014	792958	1.59278e+06	10230.6
36	C12	10	768340	305599	643421	1.50875e+06	8813.81
37	D1	10	465414	198415	456150	990534	5196.93
38	D2	10	737327	278907	617588	1.26584e+06	11647.4
39	D3	10	702110	292521	676252	1.34712e+06	7550.31
40	D4	10	702589	298011	712804	1.37382e+06	4522.03
41	D5	10	679112	296651	736398	1.38299e+06	5932.35
42	D6	10	635442	274739	678259	1.27081e+06	3465.24
43	D7	10	592089	265651	643913	1.217e+06	5067.63
44	D8	10	576334	255883	632551	1.17437e+06	7612.13
45	D9	10	707506	294584	705652	1.31515e+06	6362.5
46	D10	10	721522	295630	697440	1.36173e+06	6927.8
47	D11	10	563130	233783	530563	1152669	3949.67
48	D12	10	464855	188440	421814	950613	6257.3
49	E1	10	563311	243744	536874	1.19783e+06	5132.13
50	E2	10	652567	273268	619060	1.27875e+06	5449.55
51	E3	10	649053	272932	626466	1236812	12568.1
52	E4	10	712886	302656	724226	1.3657e+06	6516.82
53	E5	10	683072	297985	715331	1.3213e+06	16540.9
54	E6	10	700073	308514	733976	1.33849e+06	10998.6
55	E7	10	766671	334457	795885	1.46692e+06	10726.7
56	E8	10	850155	386171	905991	1.66971e+06	9847.78
57	E9	10	760909	389990	804211	1.46602e+06	7904.88
58	E10	10	768294	317786	729130	1428515	6909.83
59	E11	10	651057	262050	590604	1.212e+06	5903
60	E12	10	384458	169898	372768	851841	1059.52
61	F1	10	740678	299420	629707	1.38871e+06	37372.3
62	F2	10	800142	317038	690154	1446868	9227.05
63	F3	10	664324	279112	633191	1.28699e+06	6870.25
64	F4	10	653632	280542	639423	1.2615e+06	5011.62
65	F5	10	688953	306292	674027	1.25364e+06	6911.85
66	F6	10	727431	319159	740231	1.39604e+06	4522.1
67	F7	10	758022	328040	727930	1.38496e+06	12908.7
68	F8	10	763876	341238	777491	1.51754e+06	5299.26
69	F9	10	723325	311129	717592	1.41774e+06	-3522.4
70	F10	10	714052	291061	662603	1.32001e+06	7428.53
71	F11	10	928716	329555	735061	1.4417e+06	10090.2
72	F12	10	762369	282851	614889	1.31498e+06	8804.22
73	G1	10	863211	334606	749205	1710345	11138.7
74	G2	10	552622	240522	566503	1.25875e+06	11490
75	G3	10	560153	249789	575030	1.18998e+06	8053.15
76	G4	10	109939	13713.6	13966.5	11546	5177.17
77	G5	10	164603	23469.1	24979.5	17552.1	5571.89
78	G6	10	129254	18448.5	15142.1	14805.7	7663.59
79	G7	10	155321	23575.4	29652.8	20083.3	8499.68
80	G8	10	111188	17343.3	20125.2	16603.8	2721.07
81	G9	10	192245	27763.3	21829.8	21332.4	11291.4
82	G10	10	220747	31810.2	36018	30296.8	12076.8
83	G11	10	178814	19986.3	15997	17311.4	8322.22
84	G12	10	167011	16640.5	13805.6	13477.6	3927
85	H1	10	311158	41329.1	23736.9	30273.3	10747.6
86	H2	10	124527	13906.8	8852.45	10259.8	1622.96
87	H3	10	118499	15254.1	13035.2	11912.9	20753.7
88	H4	10	123756	14543.7	12407.4	11373.5	2647.33
89	H5	10	191356	22585.8	20469.5	16458.1	6206.52
90	H6	10	182111	23497.6	15765.4	17287.1	55468.7
91	H7	10	157110	21273.1	17856.6	16873	9446.64
92	H8	10	153535	17465.8	12332.4	13512.8	4209.9
93	H9	10	167149	21547.7	16171.6	16734.3	4699.38
94	H10	10	237505	29395.2	19638.2	22187.2	7835.96
95	H11	10	215903	27270.2	20374.6	20791.3	7025.23
96	H12	10	393841	61020.7	44765.2	63897.9	25956.9
1	A1	11	836363	322244	601078	1.4415e+06	38866
2	A2	11	656616	328460	633975	1.34179e+06	5554.1
3	A3	11	644855	269234	596631	1.26271e+06	7085.41
4	A4	11	631924	266418	604859	1.23313e+06	8876.56
5	A5	11	600244	256861	590989	1.20506e+06	4046.75
6	A6	11	573530	247051	560713	1.15842e+06	9839.83
7	A7	11	481995	226256	543077	1.11093e+06	4361.24
8	A8	11	596822	246263	562527	1113257	7769.45
9	A9	11	528336	220952	512643	1.04621e+06	3147.65
10	A10	11	501292	208776	482823	1.00488e+06	11986.2
11	A11	11	472694	200828	449287	957183	4720.44
12	A12	11	983125	346857	722901	1.48545e+06	13721.8
13	B1	11	695668	288234	591090	1.39203e+06	11710
14	B2	11	736320	288708	614801	1.35641e+06	6868.84
15	B3	11	665190	278207	624521	1.31879e+06	7218.39
16	B4	11	675550	281773	635512	1.27155e+06	6262.39
17	B5	11	600410	257024	601525	1.19831e+06	8495.22
18	B6	11	568585	251791	585886	1.15943e+06	2209.81
19	B7	11	538481	245525	580178	1.15617e+06	8140.04
20	B8	11	626864	242804	559883	1.08974e+06	35104.5
21	B9	11	532956	229696	540829	1.08716e+06	2325.84
22	B10	11	486600	211080	490033	1.00577e+06	6264.32
23	B11	11	699506	284726	659020	1.32932e+06	6304.71
24	B12	11	1.36256e+06	489722	1.05521e+06	2.21828e+06	10949.3
25	C1	11	798345	302914	631517	1415048	31011.6
26	C2	11	759586	305551	675300	1460452	27551.6
27	C3	11	680050	288931	661424	1.35932e+06	7915.12
28	C4	11	658543	293111	694540	1.37339e+06	7553.58
29	C5	11	680183	292904	681597	1.3177e+06	11848
30	C6	11	595891	258472	621517	1.20969e+06	9498.68
31	C7	11	593476	258875	619508	1.21464e+06	7524.74
32	C8	11	581038	254229	618270	1.18772e+06	4958.67
33	C9	11	532404	229229	552730	1.0781e+06	387.713
34	C10	11	615564	256782	621034	1.20918e+06	5752.36
35	C11	11	875727	340561	789416	1588913	10412
36	C12	11	763616	305349	641340	1.5047e+06	9220.99
37	D1	11	468149	197686	455192	988457	4526.91
38	D2	11	740067	278793	617072	1.26319e+06	12074
39	D3	11	695006	291708	671786	1.34297e+06	8245.18
40	D4	11	697354	294573	710528	1.3666e+06	5270.23
41	D5	11	676980	297486	733472	1.37589e+06	8194.59
42	D6	11	629492	275415	676428	1.26846e+06	3158.3
43	D7	11	586107	262154	645080	1214982	5740.45
44	D8	11	575458	255156	629668	1.17166e+06	9401.23
45	D9	11	705619	295377	710370	1.31265e+06	10063
46	D10	11	720083	294524	695476	1.35749e+06	8078.53
47	D11	11	561073	234261	530148	1.14934e+06	5444.18
48	D12	11	462520	187633	419324	948651	6058.1
49	E1	11	563206	244906	538958	1.19671e+06	6252.54
50	E2	11	649932	273221	616628	1.27353e+06	6688.43
51	E3	11	646173	272637	622807	1235062	11895.9
52	E4	11	707682	304160	723100	1.36012e+06	5888.4
53	E5	11	679637	297185	711002	1.31528e+06	16964.7
54	E6	11	696536	305316	730648	1.33115e+06	10999.9
55	E7	11	761064	334886	790776	1.46312e+06	8498.75
56	E8	11	849132	385164	904024	1.66567e+06	10010
57	E9	11	758748	387467	800656	1.46471e+06	7669.12
58	E10	11	767708	316854	726878	1.42284e+06	7179.34
59	E11	11	647985	260809	588692	1.21039e+06	5125.05
60	E12	11	383114	169044	372712	850525	2559.97
61	F1	11	744025	300016	628736	1.38456e+06	37815.6
62	F2	11	799755	316302	687336	1.4457e+06	7898.28
63	F3	11	661215	278723	631002	1283331	6991.91
64	F4	11	648993	279820	640402	1.25858e+06	6238.36
65	F5	11	685831	304195	667860	1.25091e+06	6638.85
66	F6	11	724054	316823	742594	1.39343e+06	5269.6
67	F7	11	756320	328989	725665	1.37946e+06	11763
68	F8	11	760978	341941	777518	1.51474e+06	7095.22
69	F9	11	719496	310747	714691	1.41786e+06	-4836.75
70	F10	11	712251	293149	662052	1.31713e+06	6194.95
71	F11	11	925464	329455	731639	1438038	8173.79
72	F12	11	757877	280498	614133	1.31251e+06	10043.9
73	G1	11	859755	333347	749066	1.70798e+06	11631
74	G2	11	551252	240009	565428	1.25737e+06	11021.8
75	G3	11	559433	249759	573645	1.1879e+06	7366.85
76	G4	11	106301	13002.6	12646.5	11886.4	5124.34
77	G5	11	164333	22113.9	24270.9	16667.3	5109.98
78	G6	11	128402	17869.9	14063.6	14431.7	6688.56
79	G7	11	154124	24925.1	27276.6	20594.9	9476.31
80	G8	11	109478	16563.3	20271	16561.5	2603.68
81	G9	11	191691	26123.8	21753.7	20857.1	9752.25
82	G10	11	219051	32461.9	36843.3	29274.6	11272.2
83	G11	11	176885	21829.4	16400.1	16883.5	8825.98
84	G12	11	163417	17073.5	13498.7	13688.4	2741.73
85	H1	11	308389	41955.9	23924.5	29308.9	10226.8
86	H2	11	122922	13755.5	8207.38	9600.2	1795.86
87	H3	11	118036	14801.7	12029.7	12581.5	20393.2
88	H4	11	121100	15154.1	12924.5	10948.3	3213.27
89	H5	11	190556	22946.1	20338.7	16324.7	4481.28
90	H6	11	180859	23482.7	16548.7	16265.6	54358
91	H7	11	154737	21038.4	18150.3	17017.8	9219.89
92	H8	11	151324	19935.7	13145.3	13030.1	4149.14
93	H9	11	164351	21400.9	18516.7	16574	4957.3
94	H10	11	235764	28145.4	20647	21861.4	6613.46
95	H11	11	213337	25642.3	21505.4	20073.7	6702.44
96	H12	11	392994	59918.8	45515.9	64866.2	25229.5
1	A1	12	836094	320692	600297	1.44644e+06	39996.7
2	A2	12	656333	327428	636290	1.34395e+06	4993.99
3	A3	12	649337	271036	598265	1266133	7213.74
4	A4	12	639210	265350	606108	1.2376e+06	8789.22
5	A5	12	604513	259003	591365	1.20763e+06	5681.54
6	A6	12	578300	246551	562599	1.1604e+06	9930
7	A7	12	486531	226134	542243	1.1125e+06	4337.17
8	A8	12	599003	245404	563434	1.11611e+06	9814.73
9	A9	12	531681	222851	513148	1.05368e+06	3056.52
10	A10	12	504971	210708	485801	1.00712e+06	11438.7
11	A11	12	475888	198524	449316	960763	6277.66
12	A12	12	987489	348661	722093	1.49079e+06	15544.2
13	B1	12	698953	289842	591001	1394633	11951.2
14	B2	12	746810	289751	617751	1.36264e+06	7837.15
15	B3	12	670543	279074	623163	1.32212e+06	5333.72
16	B4	12	680453	282676	634584	1.27235e+06	5550.43
17	B5	12	604195	258738	604166	1.1983e+06	9193.49
18	B6	12	569982	251479	586901	1.16358e+06	6689.81
19	B7	12	543435	246718	582531	1.15789e+06	6682.48
20	B8	12	630098	244066	557200	1.09052e+06	35063.8
21	B9	12	534605	226765	542783	1.09058e+06	4625.93
22	B10	12	485611	210737	491524	1.0076e+06	8834.87
23	B11	12	703263	283712	657347	1.33294e+06	7957.63
24	B12	12	1.3765e+06	492781	1059623	2.22623e+06	13035.8
25	C1	12	801075	302820	634375	1.42198e+06	31403.3
26	C2	12	764129	305414	678805	1.46364e+06	28011.4
27	C3	12	684948	289004	662141	1361858	7006.75
28	C4	12	661526	289709	695386	1.37432e+06	5944.23
29	C5	12	681280	290624	684340	1.31817e+06	14059.7
30	C6	12	593814	261520	624776	1.21132e+06	10184.4
31	C7	12	591343	257814	618005	1.21275e+06	3882.45
32	C8	12	577699	253816	620292	1.19011e+06	6662.88
33	C9	12	531248	226600	552228	1.0769e+06	25.921
34	C10	12	618547	255630	623538	1.21415e+06	6060.64
35	C11	12	882498	343523	790309	1.59394e+06	9835.38
36	C12	12	764343	304305	642909	1.50788e+06	9016.02
37	D1	12	470093	198782	455407	991862	5008.69
38	D2	12	743031	277540	618719	1.26789e+06	11312.9
39	D3	12	697512	291705	672578	1.34757e+06	7541.59
40	D4	12	698427	295804	710083	1.36772e+06	5125.95
41	D5	12	673046	295503	730580	1.37584e+06	4613.63
42	D6	12	628021	272944	675392	1.26696e+06	796.667
43	D7	12	588682	262906	645439	1.21828e+06	3584.63
44	D8	12	573973	254359	628793	1173520	8421.5
45	D9	12	706808	296055	705900	1.31503e+06	7816.36
46	D10	12	720564	294167	697949	1.36234e+06	7359.59
47	D11	12	560354	233573	530645	1.15391e+06	4943.01
48	D12	12	463921	187734	419281	949552	5312.32
49	E1	12	564567	244215	538268	1198737	6193.98
50	E2	12	648869	272776	616653	1.27721e+06	6478.75
51	E3	12	644393	272511	625660	1.23657e+06	12694.7
52	E4	12	708476	304787	720380	1.36443e+06	4650.97
53	E5	12	679845	297263	711335	1.31785e+06	15895.8
54	E6	12	698223	302375	726779	1.3325e+06	12339.1
55	E7	12	763138	335589	791038	1.46982e+06	10479.5
56	E8	12	847526	384048	902461	1.67101e+06	9968.17
57	E9	12	759954	386919	801550	1.46635e+06	7215.24
58	E10	12	765696	315581	724776	1428217	6319.08
59	E11	12	647949	262239	587655	1.21289e+06	5672.81
60	E12	12	380672	167776	372630	852408	2058.5
61	F1	12	746508	301091	631604	1.39013e+06	38351.2
62	F2	12	802517	316158	688479	1.44834e+06	8994.56
63	F3	12	664180	279538	631164	1286328	6852.82
64	F4	12	648221	280008	638835	1263614	5672.31
65	F5	12	686397	304950	672310	1.25256e+06	5970.05
66	F6	12	724641	318743	742105	1.39805e+06	6220.15
67	F7	12	758610	328291	725952	1.38077e+06	10994.7
68	F8	12	760483	341864	775847	1517200	4229.25
69	F9	12	718926	310410	718860	1.41822e+06	-3184.01
70	F10	12	716890	291045	666660	1.32029e+06	5900.65
71	F11	12	927015	326905	735898	1.44184e+06	11448.9
72	F12	12	758057	281460	615687	1.31726e+06	10630.6
73	G1	12	866622	334047	750126	1.71223e+06	11263.2
74	G2	12	551118	240085	567166	1.26098e+06	10783.9
75	G3	12	558468	249500	573770	1.18947e+06	7678.21
76	G4	12	106871	13524.8	13706.5	11212	5199.02
77	G5	12	163503	22263.8	23418.4	17247.3	5437.31
78	G6	12	128805	17104.6	15292.2	14839.2	7181.44
79	G7	12	153296	21545.8	26142.2	21100.9	8298.14
80	G8	12	109008	15732.9	20662.8	17082.8	3256.75
81	G9	12	191055	26662.9	21756.1	20797.2	10353.9
82	G10	12	219797	32607.5	36432.2	31094.7	11252.8
83	G11	12	178535	20530.4	16478.3	16494	9868.57
84	G12	12	163947	16855.3	14447.3	14571.1	3567.04
85	H1	12	306751	40504.9	23838.9	29800.1	9972.62
86	H2	12	122540	13499.6	6805.68	10369.4	2203.37
87	H3	12	117749	15308	11900.1	11369	20291
88	H4	12	120263	15652.6	12751.1	10725.4	2580.65
89	H5	12	190061	23447.2	19441.9	16787.5	4914.42
90	H6	12	180044	23035	14788.7	15829.7	54740.2
91	H7	12	154649	21616.1	16650	17353.3	9741.19
92	H8	12	150979	17658.2	12211.6	12807.3	5263.9
93	H9	12	164328	20072.7	17666.6	15942.1	5545.34
94	H10	12	234252	29359.6	20129	21412.4	6792.64
95	H11	12	210478	24558.3	21436	20062.3	5795.75
96	H12	12	390932	62928.3	46910.4	64051.4	25952.1
1	A1	13	845054	321314	603164	1452392	38259.6
2	A2	13	666074	328528	639623	1.3483e+06	4615.35
3	A3	13	660372	272143	600788	1.27047e+06	6278.57
4	A4	13	651200	269910	609117	1.24266e+06	8595.88
5	A5	13	615089	259816	594203	1.21089e+06	3884.38
6	A6	13	586264	249710	564346	1.16271e+06	9794.49
7	A7	13	494228	228783	542553	1.11567e+06	6041.81
8	A8	13	609086	248073	564407	1.12004e+06	8178.58
9	A9	13	542035	226566	515551	1055646	3532.63
10	A10	13	514910	212929	488133	1.01313e+06	10076.3
11	A11	13	483366	199985	451314	960463	3939.34
12	A12	13	999762	350272	724985	1494539	15245.5
13	B1	13	712877	291518	594810	1399964	12642
14	B2	13	761304	292719	620610	1.36608e+06	9113.83
15	B3	13	680104	280630	626879	1.3246e+06	7353.18
16	B4	13	689334	284841	636235	1.2771e+06	6087.17
17	B5	13	611925	259285	604920	1200724	8898.95
18	B6	13	577685	252750	589349	1.16501e+06	3237.58
19	B7	13	550875	248892	584292	1.15979e+06	8676.43
20	B8	13	637320	247908	560893	1.09536e+06	35978
21	B9	13	541718	231790	544237	1.0918e+06	4180.15
22	B10	13	495006	210815	492166	1.00963e+06	7860.83
23	B11	13	714031	285593	661976	1.3376e+06	6721.05
24	B12	13	1.3948e+06	496984	1.06167e+06	2.23415e+06	13154.7
25	C1	13	812169	303354	636778	1.42567e+06	31394.2
26	C2	13	770848	305985	682234	1.46596e+06	28554.3
27	C3	13	687241	289223	666478	1.3627e+06	7182.85
28	C4	13	663739	290536	695451	1375770	6426.94
29	C5	13	685100	292562	682057	1.3199e+06	13549.4
30	C6	13	597793	260521	624760	1.2128e+06	11201.8
31	C7	13	598064	258960	624258	1.21277e+06	5166.4
32	C8	13	587871	252662	621801	1.1935e+06	4231.7
33	C9	13	539247	228464	557202	1.07919e+06	1636.6
34	C10	13	627112	256369	622581	1.21665e+06	7543.11
35	C11	13	884244	343298	795020	1.59848e+06	10115.1
36	C12	13	772208	306440	644789	1.51222e+06	9528.12
37	D1	13	476377	199455	457796	993556	5492.01
38	D2	13	749035	278449	622847	1.2718e+06	12143.9
39	D3	13	702670	293288	677423	1.34801e+06	9130.11
40	D4	13	703495	296112	714495	1.3717e+06	7581.72
41	D5	13	679525	298122	734993	1.37854e+06	6090.9
42	D6	13	631464	272521	678503	1.2667e+06	4304.09
43	D7	13	591830	263839	645937	1.2205e+06	4510.9
44	D8	13	578182	251703	633660	1.17672e+06	10268.6
45	D9	13	708806	297649	710464	1.31851e+06	8177.5
46	D10	13	726035	296944	697748	1.36662e+06	8043.61
47	D11	13	563687	234860	532185	1.15768e+06	4045
48	D12	13	468029	188828	421449	952447	6065.98
49	E1	13	569772	245663	542416	1201590	6446.54
50	E2	13	652481	273639	619315	1.27809e+06	6987.32
51	E3	13	650123	273788	626168	1.24016e+06	12081.3
52	E4	13	711907	304877	723959	1.3633e+06	4689.89
53	E5	13	683589	298880	714894	1.31837e+06	14437.8
54	E6	13	700185	303667	732694	1.33311e+06	11827.4
55	E7	13	767008	337723	793430	1.47436e+06	8928.83
56	E8	13	851360	385146	906205	1.6753e+06	10178.5
57	E9	13	765747	390151	804201	1.47283e+06	7407.33
58	E10	13	773108	319123	728144	1432559	7176.69
59	E11	13	654455	261252	590996	1.21775e+06	4587.13
60	E12	13	385644	169243	373959	854581	2093.83
61	F1	13	754531	301362	633547	1393858	38915.7
62	F2	13	805937	318633	692306	1.45033e+06	8713.16
63	F3	13	667556	279196	635001	1.29022e+06	7108.18
64	F4	13	652308	280503	639700	1.26678e+06	5920.75
65	F5	13	688937	304243	674414	1.2547e+06	5914.47
66	F6	13	729964	320590	744477	1.40246e+06	3551.16
67	F7	13	765389	328586	728458	1383760	13142.8
68	F8	13	764540	341261	779192	1.52087e+06	4458.19
69	F9	13	725717	309855	720949	1.4245e+06	-4221.36
70	F10	13	718718	291861	666849	1.32712e+06	4059.49
71	F11	13	928924	330522	735442	1.4447e+06	8658.34
72	F12	13	764130	283222	619235	1.32021e+06	9317.38
73	G1	13	875032	334971	753870	1718504	10786.1
74	G2	13	554644	242153	569417	1.26507e+06	10430.6
75	G3	13	564633	249694	575296	1.19309e+06	7166.02
76	G4	13	106855	13521.4	13002.4	11760.2	3525.17
77	G5	13	164499	22249.7	23392.6	17545.3	4421.59
78	G6	13	129481	16758.4	15375.8	16086.2	7555.54
79	G7	13	154920	23044.5	28008.8	20014.7	8607.79
80	G8	13	109894	14918.6	19291.3	16359.9	3091.27
81	G9	13	193856	26369.1	21675.2	21585.5	10136.8
82	G10	13	222740	31879.3	36807.4	30927.1	10798.3
83	G11	13	179091	21348.2	18271.4	17925.4	8162.49
84	G12	13	166165	16868.9	13104.1	13924.8	2621.8
85	H1	13	306736	41781.6	24840.5	30048.4	11093.8
86	H2	13	123657	14720.7	7488.58	11121.9	1900.66
87	H3	13	117363	15340.3	12375.4	11805.4	20161.2
88	H4	13	121611	15649.7	12016.1	11057.2	2243.11
89	H5	13	192501	23617.4	19499.3	16691.4	4961.88
90	H6	13	183883	23862.3	15397.4	16029.6	54256.6
91	H7	13	155994	21947.6	20526.8	17312.2	8605.42
92	H8	13	151205	18022.9	13339.6	12365.5	3294.79
93	H9	13	164595	21236.7	16631.3	16257.5	5053.33
94	H10	13	234475	29817.1	20280.3	22537	6096.22
95	H11	13	215489	26517.4	22044.3	20202.8	7058.81
96	H12	13	400398	62294.1	46064	65685.1	26044.8
1	A1	14	860647	324689	607415	1.45606e+06	39852.7
2	A2	14	676747	328792	640751	1.35201e+06	5458.37
3	A3	14	675597	274405	602050	1.27214e+06	6770.3
4	A4	14	663567	269718	612838	1.24443e+06	8963.31
5	A5	14	623604	259834	595085	1213176	5989.44
6	A6	14	596558	249624	568274	1.16448e+06	9102.75
7	A7	14	501506	229392	547516	1.11762e+06	3594.52
8	A8	14	612275	248074	564486	1119322	8428.88
9	A9	14	552444	225548	517874	1.05927e+06	3123.71
10	A10	14	523389	213728	490923	1.01564e+06	10609.4
11	A11	14	489007	200014	451923	963404	4381.44
12	A12	14	1.01107e+06	351317	727535	1498021	15614.6
13	B1	14	729697	294432	599004	1.40639e+06	12056.1
14	B2	14	776310	295152	625090	1.37047e+06	8974.97
15	B3	14	694586	282438	629118	1329611	7703.98
16	B4	14	702077	282639	639344	1.2784e+06	5366.39
17	B5	14	616857	262175	606776	1.20445e+06	8381.15
18	B6	14	585237	252388	590797	1.16609e+06	4882.5
19	B7	14	554956	248307	585206	1.16091e+06	6445.01
20	B8	14	641785	245546	560800	1.09627e+06	33833.3
21	B9	14	552844	231632	545873	1.09238e+06	4766.39
22	B10	14	504209	213653	495807	1.01118e+06	8011.03
23	B11	14	723656	288001	667307	1.33901e+06	6569.78
24	B12	14	1.42011e+06	496263	1.06588e+06	2.2399e+06	13231.2
25	C1	14	814798	306921	638427	1.42777e+06	31399.6
26	C2	14	775024	307531	684653	1.46941e+06	28265.1
27	C3	14	690969	290347	666405	1365781	7719.65
28	C4	14	665942	291147	697901	1.3786e+06	4908.96
29	C5	14	685779	291766	685389	1.31931e+06	15147.3
30	C6	14	600358	260926	628897	1.21302e+06	14689.2
31	C7	14	600096	258256	624362	1213900	8224.59
32	C8	14	590305	255217	624590	1.19511e+06	6439.26
33	C9	14	541794	230411	555607	1.08193e+06	2034.94
34	C10	14	632272	258740	626510	1.2195e+06	8476.47
35	C11	14	888516	344846	798293	1.60078e+06	10316.4
36	C12	14	772294	306770	646764	1.51467e+06	9613.83
37	D1	14	478278	198690	458460	996831	5024.78
38	D2	14	749450	281567	624899	1272854	12941.3
39	D3	14	704152	293238	673896	1.34969e+06	8745.66
40	D4	14	704807	300614	713575	1.3719e+06	4510.25
41	D5	14	680522	297292	732708	1.37894e+06	4602.22
42	D6	14	630757	277323	678451	1.27068e+06	1175.19
43	D7	14	592696	265690	645529	1.22449e+06	4864.66
44	D8	14	581260	255107	633408	1.18072e+06	8880.55
45	D9	14	713570	294825	713401	1.32237e+06	5510.05
46	D10	14	727138	295481	700753	1.36696e+06	7741.15
47	D11	14	568305	235724	533466	1.16108e+06	4118.34
48	D12	14	469989	189323	422475	954092	6353.53
49	E1	14	572229	245953	543844	1.20467e+06	5900.56
50	E2	14	653461	273544	619033	1.27856e+06	7146.1
51	E3	14	649788	273760	628826	1.24003e+06	12629.3
52	E4	14	716591	305006	727328	1.3651e+06	7072.05
53	E5	14	683416	298360	718025	1.31919e+06	14892
54	E6	14	698684	304498	732365	1.33693e+06	11568.3
55	E7	14	771113	336470	798354	1.47316e+06	6900.19
56	E8	14	855099	384381	912228	1.67649e+06	10864.6
57	E9	14	766912	391790	805440	1.47328e+06	6916.34
58	E10	14	774702	320398	731483	1.43405e+06	6153.67
59	E11	14	654551	261562	593406	1221518	6764.01
60	E12	14	388135	169052	376341	857455	3399.44
61	F1	14	759477	301671	636521	1.3969e+06	39760.7
62	F2	14	812642	319513	693076	1.45397e+06	9145.21
63	F3	14	669410	281256	637227	1.29294e+06	6748.13
64	F4	14	653819	282364	644174	1.26884e+06	4774.13
65	F5	14	690386	304797	675670	1258802	7271.72
66	F6	14	731629	320970	746143	1.40162e+06	3068.97
67	F7	14	763629	328296	727832	1.38839e+06	13012.6
68	F8	14	766847	342560	780601	1.52026e+06	7358.06
69	F9	14	725378	312705	721460	1.42825e+06	-5062.45
70	F10	14	720650	294161	670189	1.33148e+06	5535.1
71	F11	14	935837	331636	739716	1.44629e+06	9756.31
72	F12	14	765332	282926	620076	1.32247e+06	9779.15
73	G1	14	877176	337549	753406	1.72149e+06	11143.8
74	G2	14	557954	241668	571066	1.26852e+06	10175.6
75	G3	14	564590	250714	577769	1.19555e+06	7826.82
76	G4	14	106495	13258	13787.4	11963.8	4567.69
77	G5	14	166222	23209.6	23264.1	17648.4	5290.65
78	G6	14	129823	18450.4	16265.6	14979.6	6757.13
79	G7	14	154684	22492.6	26988.7	20344.8	8527.5
80	G8	14	109921	15415.5	20120.9	16157.6	2218.05
81	G9	14	193240	25072.2	23271	20942.1	11041
82	G10	14	221598	31891.6	37674.1	29145	11816.3
83	G11	14	180060	21575.6	16006.7	16931.6	9262.85
84	G12	14	165657	17294.2	12704.8	13563.9	3457.03
85	H1	14	308357	41016.5	23916	29360.5	10071.7
86	H2	14	123151	13853.8	7548.38	10633	1865.65
87	H3	14	117440	14114.4	12694.4	12218.6	19106.6
88	H4	14	121912	14341.6	13385.6	11405.7	2171.87
89	H5	14	192235	22926	18890.9	15534.4	4453.63
90	H6	14	182518	22091.3	14401.5	16827.6	53114.1
91	H7	14	154253	20547.4	17627.3	17188.5	8900.39
92	H8	14	151814	17962.6	11799.1	13405	2679.73
93	H9	14	164445	22185.1	19005.1	16289	4113.67
94	H10	14	238442	27660	20448.3	21469.1	7417.79
95	H11	14	215672	24762.7	22764.5	20348.9	7449.71
96	H12	14	396261	63713.6	48348.9	65694.6	27019.5
1	A1	15	878855	327509	605198	1.45867e+06	40286.8
2	A2	15	687317	331962	639940	1.35193e+06	6143.37
3	A3	15	692026	276758	599940	1270794	7762.29
4	A4	15	676568	273119	611488	1.24597e+06	9901.71
5	A5	15	634160	262505	592769	1.21429e+06	5388.4
6	A6	15	605489	252007	564852	1.16465e+06	9863.59
7	A7	15	508604	230555	544257	1.11968e+06	4647.28
8	A8	15	618059	247454	562987	1.11767e+06	9532.36
9	A9	15	566562	228648	517431	1.059e+06	3621.39
10	A10	15	537539	214971	489818	1.01714e+06	11744.6
11	A11	15	503601	205526	456921	977162	4036.91
12	A12	15	1.0252e+06	354073	724891	1.4953e+06	13670.3
13	B1	15	746615	298060	596727	1.40337e+06	12360.6
14	B2	15	789456	297375	621452	1.36866e+06	8955.09
15	B3	15	706637	283760	628612	1.3289e+06	6168.99
16	B4	15	714213	287833	636360	1276927	6235.16
17	B5	15	623752	260972	605375	1202469	8044
18	B6	15	590604	255324	588079	1165479	5739.19
19	B7	15	562747	250842	581909	1.15779e+06	9735.45
20	B8	15	646769	245954	559735	1.09376e+06	34154.4
21	B9	15	563152	234511	542699	1.0946e+06	5307.68
22	B10	15	517276	215358	494289	1010071	8147.44
23	B11	15	737722	291378	664224	1.34018e+06	7165.24
24	B12	15	1.44051e+06	500926	1.06394e+06	2.2406e+06	13249.1
25	C1	15	818267	305686	636012	1429467	32732.4
26	C2	15	774258	309314	682667	1.46822e+06	28635.7
27	C3	15	690942	291310	663430	1.3639e+06	8494.46
28	C4	15	664027	294218	694026	1.37831e+06	5376.58
29	C5	15	685656	293372	683468	1.32116e+06	13118.4
30	C6	15	600746	259484	622635	1.21451e+06	11514.7
31	C7	15	598572	259721	624609	1.21443e+06	8208.46
32	C8	15	583450	252218	619451	1.19358e+06	5326.7
33	C9	15	539398	228718	555111	1.08296e+06	1619.23
34	C10	15	633108	260583	626837	1.22059e+06	6608.4
35	C11	15	889658	344808	795122	1.60204e+06	10553
36	C12	15	770539	306992	643772	1.51371e+06	8512.73
37	D1	15	478878	201114	459380	995348	4997.3
38	D2	15	751091	281876	624431	1.27339e+06	13780.3
39	D3	15	703168	292317	677783	1.34825e+06	8014.13
40	D4	15	700301	299574	712852	1.3699e+06	3831.74
41	D5	15	678054	297879	732242	1.3776e+06	6477.15
42	D6	15	634971	275848	677583	1.26842e+06	661.684
43	D7	15	592454	260283	648221	1.22362e+06	3053.69
44	D8	15	578265	254900	631545	1178229	8040.93
45	D9	15	710993	294931	709720	1.32002e+06	7355.74
46	D10	15	724690	297261	694980	1.36523e+06	6784.75
47	D11	15	565273	234156	531662	1.16147e+06	4588.26
48	D12	15	468254	189279	423307	954380	5668.18
49	E1	15	572634	246415	540776	1.20522e+06	6136.8
50	E2	15	652285	273214	617336	1.27748e+06	6139.04
51	E3	15	652256	273346	626632	1.24047e+06	13276.5
52	E4	15	713323	303895	725606	1.3646e+06	5738.07
53	E5	15	684508	298820	713456	1.31589e+06	16118.6
54	E6	15	697055	307123	730091	1334906	10453.9
55	E7	15	769348	335865	799024	1.4741e+06	7735.46
56	E8	15	853890	385638	904713	1.6731e+06	7947.14
57	E9	15	765660	393181	805115	1.47415e+06	7410.13
58	E10	15	773411	321418	728948	1.43405e+06	8062.38
59	E11	15	664237	266448	604800	1.24742e+06	5719.68
60	E12	15	387712	169943	374455	856694	1911.53
61	F1	15	760070	303437	634025	1.39699e+06	39326.4
62	F2	15	810674	319487	689972	1.4507e+06	8363.99
63	F3	15	669217	281404	634025	1.29074e+06	6622.12
64	F4	15	652320	280886	641147	1.26914e+06	4587.87
65	F5	15	691711	307467	673657	1.25659e+06	6210.79
66	F6	15	730982	319177	742934	1.4021e+06	2476.62
67	F7	15	766758	328408	727748	1385771	13493.9
68	F8	15	765602	339875	780022	1.51954e+06	3888.23
69	F9	15	727350	314899	721783	1.43031e+06	-4745.53
70	F10	15	719214	293967	669976	1.33047e+06	6705.51
71	F11	15	932576	331168	735861	1.44692e+06	8323.19
72	F12	15	761206	283483	619570	1.32447e+06	9329.15
73	G1	15	874936	338241	752370	1.72134e+06	11758.9
74	G2	15	557573	242285	569605	1.26671e+06	10423.5
75	G3	15	563422	250754	575165	1.19362e+06	7119.18
76	G4	15	105628	15090	13837.4	12147.4	4184.81
77	G5	15	162617	22522.1	22475.2	17941.5	5988.08
78	G6	15	129812	18169.7	14519.3	14661	6782.88
79	G7	15	154863	24113.9	28787.5	21131	7351.34
80	G8	15	107439	15597.5	20243.9	15865.3	3355.32
81	G9	15	192686	27686	21491.7	20302	9920.61
82	G10	15	220245	31137.8	38207.1	31256.6	11187.3
83	G11	15	178026	20954.4	16152.3	16699.6	9002
84	G12	15	162903	18065.6	13576.1	12674.5	3884.26
85	H1	15	304623	40885.8	24539.5	30044.6	11744.3
86	H2	15	123948	12047.2	8563.02	9260.54	2260
87	H3	15	115261	13948.4	12543.5	11491.6	21616.9
88	H4	15	121805	14254.2	11636	11393.3	2326.28
89	H5	15	191707	22704.2	19048.6	15897.3	5421.33
90	H6	15	180562	24462.7	14366.1	16359.7	52904
91	H7	15	154349	19788.1	17259.2	15876.7	9154.18
92	H8	15	149571	17919.9	11404.2	12946.1	3521.66
93	H9	15	164840	20836.7	18930.7	16559	4947.52
94	H10	15	236129	28503.2	20760	22425	5999.16
95	H11	15	215137	27312	21694.2	19978.3	7792.44
96	H12	15	399424	64026.6	45903.1	66234.3	26642.9
1	A1	16	923112	336135	608180	1.46963e+06	41196.6
2	A2	16	710890	333596	645760	1.36143e+06	6894.15
3	A3	16	731301	282673	606357	1.28156e+06	7867.33
4	A4	16	707640	276743	617450	1.25464e+06	10526
5	A5	16	655458	266290	598264	1.22041e+06	4829.55
6	A6	16	627260	254025	569446	1.1712e+06	11076.3
7	A7	16	529468	232862	549347	1127075	5562.16
8	A8	16	636546	249558	568577	1.12693e+06	10498.3
9	A9	16	589715	234043	523390	1.0657e+06	4537.1
10	A10	16	559167	218509	494352	1.02417e+06	10938.8
11	A11	16	523591	207494	462186	984280	5050.67
12	A12	16	1.06843e+06	361840	729963	1.5055e+06	15193.5
13	B1	16	784419	304401	602729	1.41269e+06	13398.6
14	B2	16	813699	300058	627282	1.37902e+06	9736
15	B3	16	739187	288998	631977	1.33389e+06	6243.74
16	B4	16	745794	290908	639871	1.28658e+06	6323.25
17	B5	16	644528	264520	610694	1.21005e+06	9128.93
18	B6	16	613114	259246	594104	1.17375e+06	3723.03
19	B7	16	582552	253262	585571	1.16615e+06	7792.82
20	B8	16	660403	247842	563354	1.10179e+06	34312.3
21	B9	16	582904	237653	550882	1.10015e+06	7132
22	B10	16	538972	218960	498047	1.02026e+06	9361.83
23	B11	16	766527	294522	667410	1.34919e+06	7790.65
24	B12	16	1508854	512195	1.06983e+06	2.25509e+06	13057.6
25	C1	16	825782	307336	641790	1.43768e+06	32341.5
26	C2	16	783006	311036	688160	1.4785e+06	27869.1
27	C3	16	697520	292303	668825	1.3728e+06	7840.9
28	C4	16	669072	293092	701224	1.38266e+06	7209.56
29	C5	16	690468	296933	688210	1.32425e+06	13255.4
30	C6	16	605200	263536	627452	1.21859e+06	9775.77
31	C7	16	601980	260568	627170	1.22041e+06	6554.06
32	C8	16	589338	253738	623318	1.1997e+06	3472.02
33	C9	16	547466	230208	558347	1.08701e+06	299.391
34	C10	16	643972	261567	630112	1.23057e+06	7688.22
35	C11	16	895569	348884	804422	1.61568e+06	10225.2
36	C12	16	778216	307563	652158	1.52281e+06	9299.77
37	D1	16	485646	200987	461588	1.00242e+06	7030.58
38	D2	16	758304	282896	625506	1.28333e+06	13860.7
39	D3	16	708107	294757	679498	1.35708e+06	8339.36
40	D4	16	706406	299328	715156	1.37761e+06	4340.75
41	D5	16	680304	298662	738103	1.38665e+06	5012.79
42	D6	16	636060	277802	679878	1.27741e+06	963.88
43	D7	16	599030	264663	650486	1.23061e+06	6640.45
44	D8	16	581277	258660	637690	1.18295e+06	7384.04
45	D9	16	717061	298200	716087	1.33289e+06	7244.79
46	D10	16	731798	299385	703644	1.37357e+06	6440.98
47	D11	16	571647	236856	537077	1.17009e+06	6174.55
48	D12	16	474101	190957	426913	961491	5907.75
49	E1	16	577274	247820	543296	1.2111e+06	5918.85
50	E2	16	655992	276296	620600	1.28608e+06	6856.95
51	E3	16	654419	274148	629867	1.24588e+06	13099.6
52	E4	16	718053	309052	731808	1.37367e+06	5864.44
53	E5	16	691431	300479	719475	1.32449e+06	16814.4
54	E6	16	700788	308549	735094	1.34321e+06	10498.7
55	E7	16	775476	340475	803002	1.48439e+06	10605
56	E8	16	860391	391483	910440	1.68715e+06	12904
57	E9	16	773847	393935	811244	1.48304e+06	9073.19
58	E10	16	779634	322138	735847	1.44332e+06	8403.97
59	E11	16	668682	268549	608914	1.25638e+06	5625.42
60	E12	16	389653	171635	377939	862040	2313.47
61	F1	16	766446	304878	638725	1.40561e+06	40451.9
62	F2	16	818108	320872	697075	1.46073e+06	8820.61
63	F3	16	675081	283089	639565	1.30036e+06	7395.14
64	F4	16	657301	284548	645678	1.27788e+06	5747.5
65	F5	16	696194	309465	680145	1.26628e+06	6930.23
66	F6	16	733922	321072	748467	1.40947e+06	3600.19
67	F7	16	768024	328835	730728	1.39491e+06	12084.5
68	F8	16	771091	344330	785856	1.53117e+06	4630.15
69	F9	16	730434	314380	728056	1437606	-2821.93
70	F10	16	727253	295852	676222	1.34314e+06	7286.59
71	F11	16	940177	333793	743037	1457090	10593.7
72	F12	16	768434	284842	622598	1.33405e+06	10326.1
73	G1	16	885478	341032	758122	1733125	11815.2
74	G2	16	560597	243547	573737	1.27592e+06	10262.3
75	G3	16	567354	251489	579912	1.20303e+06	7662.92
76	G4	16	106462	14269.8	14979.3	11966.3	5380.29
77	G5	16	163836	20746.6	22745.7	17133.9	4544.63
78	G6	16	130767	17632.9	15299.9	14643.9	7035.66
79	G7	16	157165	23565.3	28098.6	22031	8209.37
80	G8	16	108269	16244.1	19751.2	16096.5	3811.65
81	G9	16	195116	26295.7	21769.2	20564.9	9365.83
82	G10	16	223047	29741.3	38058.4	30147.8	10907.3
83	G11	16	179534	20629	17457.6	17548	9374.96
84	G12	16	164661	17366.2	12876.9	13826.4	3327.34
85	H1	16	309466	40030.7	23507.9	29835.3	10692.8
86	H2	16	125399	13995.9	7728.61	10923	1738.33
87	H3	16	116759	14558.6	12328.7	12067.1	20626.7
88	H4	16	119988	14400	13213	10980.8	2713.51
89	H5	16	192521	23860.2	20246.2	16440.5	5974.03
90	H6	16	182543	22421.5	16397	17358.2	53379.2
91	H7	16	153067	20355	17245.5	17208.3	9901.89
92	H8	16	152225	18999.9	12748.2	12284.5	4074
93	H9	16	166388	21279.5	19021.3	16589.8	5166.88
94	H10	16	236693	27625.7	18407.3	22589.9	5778.18
95	H11	16	216394	26364.4	22416.6	20369.8	7062.4
96	H12	16	403756	64220	48388.3	67160	27041
1	A1	17	998490	348115	612922	1.47603e+06	41448.5
2	A2	17	745008	340123	649428	1.36552e+06	6366.12
3	A3	17	794907	292609	607220	1.28381e+06	7633.86
4	A4	17	758808	284293	616830	1.25737e+06	9387.41
5	A5	17	692703	272315	601030	1.2246e+06	4998.81
6	A6	17	663437	259095	570598	1.17444e+06	9715.11
7	A7	17	564480	237743	551635	1.12938e+06	5497.21
8	A8	17	658263	256047	570502	1.12849e+06	9705.27
9	A9	17	627568	237056	524211	1.07009e+06	6097.99
10	A10	17	598746	225665	496497	1.0274e+06	12406.3
11	A11	17	557766	213040	464451	986660	4325.09
12	A12	17	1.14237e+06	372198	733769	1.5114e+06	14379.6
13	B1	17	843528	313814	605300	1.41784e+06	12888
14	B2	17	849818	305952	629958	1.38257e+06	9319.79
15	B3	17	793002	294467	633931	1338653	6741.95
16	B4	17	798375	298147	642185	1.2892e+06	5265.4
17	B5	17	680597	266740	611379	1.21069e+06	7968.23
18	B6	17	647922	262092	595788	1176104	4264.58
19	B7	17	614012	255828	587557	1.16711e+06	6555.54
20	B8	17	681248	251150	565610	1.10266e+06	34414.1
21	B9	17	617221	239091	552282	1.10499e+06	7270.29
22	B10	17	578217	223416	500163	1.02177e+06	8404.13
23	B11	17	816988	302645	670071	1353284	5922.71
24	B12	17	1.6124e+06	528122	1.075e+06	2261069	13893.3
25	C1	17	832085	309025	645633	1.44337e+06	32686.4
26	C2	17	786194	309277	685865	1.48125e+06	27930.2
27	C3	17	701240	293420	668910	1.37509e+06	8440.98
28	C4	17	673804	292009	700844	1.38741e+06	8186.63
29	C5	17	693059	295644	689371	1.3306e+06	13709.6
30	C6	17	608257	260589	631478	1.22309e+06	10945.9
31	C7	17	604995	261729	627524	1.22358e+06	8149.13
32	C8	17	590659	255387	627765	1201756	4230.15
33	C9	17	551071	232156	560740	1.08939e+06	3095.07
34	C10	17	647723	264550	632842	1.23247e+06	6914.66
35	C11	17	902789	349698	809318	1.62334e+06	10596.6
36	C12	17	782898	310460	651383	1.52891e+06	8641.25
37	D1	17	489095	202815	463398	1.00586e+06	6082.9
38	D2	17	759285	284332	627823	1.28353e+06	13404.2
39	D3	17	711185	294681	680624	1.35734e+06	7304.44
40	D4	17	709267	299133	719017	1.38166e+06	6963.38
41	D5	17	686629	297775	740188	1.38867e+06	4261.65
42	D6	17	638014	276882	684707	1.28184e+06	2999.72
43	D7	17	600428	265950	650447	1.23321e+06	5539.69
44	D8	17	585105	261056	640576	1.18816e+06	11639.6
45	D9	17	721033	298306	717907	1.33513e+06	7536.02
46	D10	17	739613	299222	705563	1.37923e+06	7657.24
47	D11	17	572606	238634	538414	1.17217e+06	3794.04
48	D12	17	476054	190567	427339	964119	4692.96
49	E1	17	579665	248162	546022	1.21444e+06	6487.21
50	E2	17	659566	274996	622479	1.28928e+06	7622.22
51	E3	17	658426	274238	632776	1.25158e+06	13441.6
52	E4	17	720503	307115	732562	1.37464e+06	7359.53
53	E5	17	690457	301600	720037	1.32869e+06	16004.4
54	E6	17	703766	307257	737122	1.34525e+06	14166.3
55	E7	17	778031	338022	803676	1486839	8128.81
56	E8	17	860433	390596	913840	1.69152e+06	9671.39
57	E9	17	774965	394616	814574	1.48571e+06	8370.39
58	E10	17	780448	322644	735165	1.44504e+06	6889.1
59	E11	17	670385	270877	612232	1260144	4706.87
60	E12	17	393153	172681	379419	865254	1433.4
61	F1	17	770282	305414	641567	1.41056e+06	40345.7
62	F2	17	823457	324153	698958	1.46418e+06	8497.67
63	F3	17	676931	284174	641680	1.30351e+06	7538.51
64	F4	17	659366	285243	646779	1.28147e+06	5277.28
65	F5	17	699540	309816	679282	1.26718e+06	6357.72
66	F6	17	737450	323192	750418	1.41538e+06	3851.27
67	F7	17	771583	332313	735136	1.39891e+06	12489.5
68	F8	17	771364	345399	784223	1.53378e+06	6671.93
69	F9	17	736748	315814	730960	1.44225e+06	-3655.32
70	F10	17	727301	298241	677527	1346205	6884.86
71	F11	17	943128	334449	744820	1.45962e+06	8338.35
72	F12	17	771291	285597	623369	1.33565e+06	9757.62
73	G1	17	888210	339042	760736	1.73716e+06	11882.7
74	G2	17	563535	244846	575429	1.27908e+06	9710.95
75	G3	17	570451	250203	581096	1.20412e+06	8134.92
76	G4	17	105843	13585.4	14409.2	12445.5	3896.14
77	G5	17	164251	23377.2	22393.2	17426.4	4628.35
78	G6	17	132381	17399.9	15373	15294.4	6561.58
79	G7	17	156601	22326.7	28165	21573.8	6566.92
80	G8	17	107723	17134.6	19090	15372	4285.12
81	G9	17	192935	27012.8	23067.6	21000.6	9653.55
82	G10	17	222918	32596.8	36794.9	31014.5	12527.8
83	G11	17	180683	20532.6	16561.9	16694.8	9980.4
84	G12	17	164668	15572.3	13231.9	13968.5	4386.71
85	H1	17	309013	41124	24975.5	30505.1	11850.5
86	H2	17	124520	13374.5	8113.78	10437.9	1641.18
87	H3	17	117612	14476.3	12477.9	12135.5	20663.4
88	H4	17	121888	14368.8	12072.5	11062.7	2442.89
89	H5	17	195643	24414.2	18652.3	16494.7	5026.58
90	H6	17	183103	22826.5	15327.9	16824.8	52444.7
91	H7	17	154503	18359.7	16857.5	17288.8	8623.94
92	H8	17	152220	17756.9	13538.5	13788	3550.15
93	H9	17	166025	19454.5	17653	16092	5112.99
94	H10	17	238295	28436.3	19780.2	23070.1	6766.52
95	H11	17	215825	24505.9	20330.1	20294.8	7627.02
96	H12	17	409328	64732.2	47400	68117.9	27846.8
1	A1	18	1.12898e+06	369323	613772	1.47959e+06	41313.6
2	A2	18	809589	348136	650621	1.37069e+06	5272.11
3	A3	18	915688	304819	609070	1.28685e+06	7946.05
4	A4	18	853226	295462	620573	1.26071e+06	10202.6
5	A5	18	753963	275709	602571	1.22724e+06	5159.94
6	A6	18	733191	266655	570038	1.17486e+06	10426.8
7	A7	18	626449	244434	551386	1129716	3956.81
8	A8	18	704869	259170	574270	1.13091e+06	11211.9
9	A9	18	690572	244752	525921	1073221	5543.35
10	A10	18	667749	233172	496753	1.03009e+06	11497.1
11	A11	18	620752	223109	465208	990598	3693.1
12	A12	18	1.27054e+06	392849	735900	1.51306e+06	14475.8
13	B1	18	944995	327970	606086	1419427	14420.3
14	B2	18	912248	315451	629177	1382566	9171.66
15	B3	18	891532	306673	635360	1341973	6493.95
16	B4	18	892289	307602	644700	1.29007e+06	6632.44
17	B5	18	744606	275062	611478	1.2119e+06	8535.41
18	B6	18	714380	269288	597426	1.17715e+06	2608.62
19	B7	18	668172	261711	589637	1.17039e+06	7338.35
20	B8	18	716691	255651	564463	1.10377e+06	35697.1
21	B9	18	677544	247205	553287	1.10414e+06	7437.08
22	B10	18	646992	231284	501112	1.02335e+06	8163.76
23	B11	18	909920	312009	672818	1.35739e+06	7811.11
24	B12	18	1.80768e+06	556367	1.07986e+06	2.26635e+06	12854.7
25	C1	18	832698	310277	645204	1443644	34597.1
26	C2	18	789181	312215	691227	1484075	27537.8
27	C3	18	704823	297017	674304	1.37714e+06	8562.83
28	C4	18	674535	294236	701292	1.38663e+06	6103.11
29	C5	18	694115	293851	689331	1326736	14692.5
30	C6	18	609001	262343	629730	1222963	10029.2
31	C7	18	611893	259489	629741	1.2252e+06	5453.9
32	C8	18	591850	253674	627915	1.20113e+06	4844.01
33	C9	18	551994	230148	560572	1.09126e+06	1975.16
34	C10	18	651274	262032	633900	1.23347e+06	7173.87
35	C11	18	907699	350315	810569	1.62574e+06	11164.7
36	C12	18	784780	309417	652429	1.52984e+06	8548.25
37	D1	18	491902	202516	463693	1.0072e+06	6470.58
38	D2	18	762580	283689	630459	1.28748e+06	12615.5
39	D3	18	714548	294427	681366	1.3598e+06	7294.44
40	D4	18	713566	302012	720832	1.38301e+06	4453.47
41	D5	18	686176	300495	740421	1.38897e+06	4288.25
42	D6	18	636745	278581	685917	1.28015e+06	987.253
43	D7	18	603750	266399	658350	1.23383e+06	4061.39
44	D8	18	585654	257984	641636	1.18922e+06	11028.5
45	D9	18	721372	299080	720304	1.3354e+06	5984.83
46	D10	18	739661	301792	705194	1.38152e+06	7625.47
47	D11	18	577436	237962	539296	1173828	4549.61
48	D12	18	479062	192814	428082	965618	5493.93
49	E1	18	582329	249443	547570	1.21838e+06	6783.06
50	E2	18	660880	275348	625483	1.28934e+06	5551.9
51	E3	18	660908	275886	632713	1.25162e+06	11796.1
52	E4	18	722921	309215	732959	1.3759e+06	6981.94
53	E5	18	689602	302026	721357	1.32799e+06	13753
54	E6	18	705774	309567	738367	1346085	10372
55	E7	18	776331	339765	806377	1490935	8922.85
56	E8	18	862642	387275	920377	1.69261e+06	9893.83
57	E9	18	777263	393889	813684	1.49025e+06	8699.51
58	E10	18	781914	323919	739701	1.45004e+06	5974.48
59	E11	18	671774	269856	612671	1.26346e+06	5022.77
60	E12	18	392610	171461	379830	865362	2288.81
61	F1	18	770636	307665	642645	1413696	40974.5
62	F2	18	822606	323507	697984	1.466e+06	9768.39
63	F3	18	677391	283419	641754	1.30554e+06	7903.46
64	F4	18	659495	283442	650161	1282925	5104.77
65	F5	18	697269	311400	681660	1.26975e+06	7317.03
66	F6	18	737861	324651	752887	1.41533e+06	5770.02
67	F7	18	771704	331533	734313	1.39983e+06	14316.6
68	F8	18	771434	346226	786618	1.5332e+06	4874.87
69	F9	18	735140	316688	730905	1.44583e+06	-3887.75
70	F10	18	732173	298933	682654	1.35276e+06	6969.09
71	F11	18	941672	332151	744296	1.45999e+06	8432.68
72	F12	18	772494	286003	624778	1.33632e+06	10004
73	G1	18	888108	341244	762548	1.73984e+06	11534.4
74	G2	18	564048	244038	576500	1.28293e+06	10163.5
75	G3	18	570914	252494	581841	1208149	8068.43
76	G4	18	108027	14489.8	15732.1	12553.9	5483.25
77	G5	18	163105	22016.9	23106.8	17419.4	4531.63
78	G6	18	130590	17289.2	15604.2	15460.5	5723.47
79	G7	18	157464	23535.4	31163.9	20989.1	8665.9
80	G8	18	108264	14588.5	18973.2	16012.1	1636.67
81	G9	18	194383	28273.6	21696.8	21765.4	8832.04
82	G10	18	226687	31257.3	38639.5	31328.6	10631.5
83	G11	18	179105	21176.3	16805.9	17118.6	7973.5
84	G12	18	164623	17595.7	13956.8	13043.6	3075.6
85	H1	18	309221	40481.8	23838.3	29123.6	10462.7
86	H2	18	123166	14628.2	8335.14	10155.9	1798.77
87	H3	18	116484	15130.1	10941.2	11820.9	20974.9
88	H4	18	121373	15155.3	11533.2	10115.5	1394.79
89	H5	18	196061	24219.2	19848	16550.8	4542.85
90	H6	18	183447	23925.9	15019.9	16445.4	52067
91	H7	18	152503	19520.5	17462.4	16666	8940.51
92	H8	18	152078	18080.9	11212.3	14121	3586.68
93	H9	18	165035	21758.9	17972.5	16749.9	4730.21
94	H10	18	238819	28550	18767.3	22007.7	6562.17
95	H11	18	214794	27206.9	22340.3	20777.8	7115.26
96	H12	18	410194	65078.4	47420.1	67868.2	29118
1	A1	19	1.37107e+06	405573	615974	1.47929e+06	42374
2	A2	19	920848	363076	649756	1368741	6326.97
3	A3	19	1.13201e+06	331806	609410	1.28514e+06	7864.39
4	A4	19	1.03127e+06	315872	620214	1.25964e+06	9828.76
5	A5	19	868382	289337	603508	1.22572e+06	4660.1
6	A6	19	859359	279932	570873	1174248	10152.2
7	A7	19	744284	256138	552768	1.12822e+06	5058.05
8	A8	19	783686	267887	570730	1132039	10391.3
9	A9	19	805024	257858	525308	1.07248e+06	5935.19
10	A10	19	796139	248335	495402	1.02955e+06	12315.3
11	A11	19	742103	238250	462167	988176	4638.68
12	A12	19	1.51099e+06	431347	734794	1.51078e+06	14964.5
13	B1	19	1.13331e+06	352531	605906	1418615	13715.2
14	B2	19	1.0247e+06	327534	631404	1382435	9657.42
15	B3	19	1.08018e+06	329693	633074	1.34023e+06	7228.32
16	B4	19	1.06805e+06	325357	643190	1.29061e+06	5976.77
17	B5	19	864037	287604	608771	1.21218e+06	7859.34
18	B6	19	836600	280296	596046	1.17717e+06	4372.01
19	B7	19	775455	272300	587890	1.16701e+06	9785.36
20	B8	19	782259	259063	565756	1.10468e+06	36790.5
21	B9	19	791291	259542	551098	1.10464e+06	5620.68
22	B10	19	774958	244037	499201	1.02474e+06	8398
23	B11	19	1.07763e+06	332665	673315	1.35585e+06	6187.62
24	B12	19	2.17574e+06	605986	1.07833e+06	2.26654e+06	13912.2
25	C1	19	836620	309200	645476	1.44393e+06	33095.6
26	C2	19	791041	311999	689734	1.4827e+06	29022.5
27	C3	19	708661	295308	670541	1.37478e+06	7551.79
28	C4	19	676854	292517	700761	1384667	5049.64
29	C5	19	694550	294810	689081	1.32414e+06	12985.5
30	C6	19	611810	262879	630812	1.22336e+06	9926.08
31	C7	19	614761	261526	629788	1.22191e+06	7551.84
32	C8	19	595205	255941	625915	1.19916e+06	4200.27
33	C9	19	556657	230559	560703	1.08997e+06	-336.865
34	C10	19	657365	264387	632251	1.23197e+06	8055.89
35	C11	19	910248	350196	808831	1.62231e+06	11306.4
36	C12	19	788515	310694	652513	1.5281e+06	8559.7
37	D1	19	492946	201814	464895	1.00607e+06	5564.57
38	D2	19	764338	285376	627602	1.28704e+06	12074
39	D3	19	716698	297355	680621	1.35885e+06	8293.07
40	D4	19	711353	301154	716656	1380801	2905.73
41	D5	19	689690	299400	737317	1388956	8298.76
42	D6	19	638722	277987	682403	1.27839e+06	2350.17
43	D7	19	610012	267330	652321	1.23285e+06	4354.21
44	D8	19	585698	260256	639683	1.19004e+06	9308.12
45	D9	19	727057	298774	721743	1.33684e+06	8116.93
46	D10	19	743905	300523	705216	1.37969e+06	8263.91
47	D11	19	577232	239506	541896	1.17464e+06	5969.08
48	D12	19	481082	191698	428155	967041	5451.12
49	E1	19	579704	249070	547534	1216320	6106.97
50	E2	19	658988	277573	625039	1.28912e+06	6352.41
51	E3	19	659157	273886	632678	1.25096e+06	12451.9
52	E4	19	717714	306320	730863	1.3757e+06	6696.25
53	E5	19	688191	300216	720552	1.32855e+06	15855.1
54	E6	19	704869	305748	738443	1345108	10089.3
55	E7	19	778943	338595	806396	1489614	7722.97
56	E8	19	860650	392466	915478	1.69029e+06	11996.6
57	E9	19	773738	392510	811136	1.48867e+06	7037.52
58	E10	19	781826	325428	738170	1447368	6940.83
59	E11	19	670692	268457	610526	1.2596e+06	5912.56
60	E12	19	393267	171398	378365	866119	2426.41
61	F1	19	770548	305750	642839	1.4111e+06	40019.8
62	F2	19	823132	323042	700045	1.46603e+06	9578.92
63	F3	19	678667	284663	640461	1.30346e+06	5769.88
64	F4	19	659239	283763	652696	1.2812e+06	4388.02
65	F5	19	699677	308114	682831	1.26845e+06	7062.57
66	F6	19	735866	323944	749117	1.41511e+06	3583.19
67	F7	19	772643	332044	737175	1.40014e+06	14460.8
68	F8	19	770862	344791	786463	1.53337e+06	6674.76
69	F9	19	734635	316441	730295	1.44421e+06	-2391.42
70	F10	19	731925	297711	681822	1.34964e+06	6898.34
71	F11	19	943723	331555	743590	1.45877e+06	9278.9
72	F12	19	773209	284933	624714	1.33638e+06	9596.19
73	G1	19	889372	341501	763962	1.74117e+06	11367.1
74	G2	19	562914	244645	577379	1.27922e+06	10183.3
75	G3	19	570644	252343	584148	1.20628e+06	8013.9
76	G4	19	105792	13131.6	13952.3	11941.2	4825.16
77	G5	19	164204	21202.2	23145.1	16990.2	3582.53
78	G6	19	132387	17706	15783	14725.7	6197.48
79	G7	19	157553	23789	29379.6	20125.3	8663.33
80	G8	19	107255	16319.8	20067.5	16137.8	2837.11
81	G9	19	193822	25988	20873	20426.8	9233.64
82	G10	19	223871	31739.4	36720.9	30824.6	10873.3
83	G11	19	180896	20619.7	17316.3	17489.1	7732.5
84	G12	19	163431	16599.2	12046.4	13349.3	2824.82
85	H1	19	310173	41063.6	24494.1	28855.8	10497.8
86	H2	19	123759	13906.8	9240.32	10166.6	1582.92
87	H3	19	117563	14795.2	13317.5	11762.9	20840.9
88	H4	19	120515	15149.4	11666	11180.9	1911.93
89	H5	19	195137	23223.4	19657.9	16708.2	5144.84
90	H6	19	182524	22592.9	14375.5	16377.7	51932.5
91	H7	19	153706	20742.4	17274.2	16100.4	8888.01
92	H8	19	148877	17943.6	12144.7	12927.7	2296.57
93	H9	19	165376	19801.1	16093.9	16934.4	5850.01
94	H10	19	237821	29317.5	20082	22386	6323.01
95	H11	19	213714	26644.1	20821.3	20698.2	6606.44
96	H12	19	406587	63317.6	48579.6	68250.1	27256.9
1	A1	20	1.8016e+06	471574	616587	1478383	42789.4
2	A2	20	1.13174e+06	391746	650277	1.36997e+06	6385.66
3	A3	20	1.52234e+06	380303	608640	1.28561e+06	8142.91
4	A4	20	1.35267e+06	351198	618511	1259685	9738.54
5	A5	20	1.08209e+06	313016	600386	1.2232e+06	6128.84
6	A6	20	1094994	305950	570839	1.17263e+06	10585.5
7	A7	20	964071	280909	551445	1.12742e+06	4886.35
8	A8	20	936383	284514	570421	1.12893e+06	10814
9	A9	20	1.01578e+06	281329	526502	1.07294e+06	5068.56
10	A10	20	1.03442e+06	276826	497077	1.02797e+06	11778.7
11	A11	20	963040	269919	464052	989167	5044.61
12	A12	20	1.94159e+06	494609	733950	1.5089e+06	14962.2
13	B1	20	1.47804e+06	400273	607567	1.41872e+06	14268.6
14	B2	20	1244236	355693	630030	1382241	10379.7
15	B3	20	1.42552e+06	368396	635433	1.33786e+06	6872.88
16	B4	20	1.3912e+06	360170	644362	1.28835e+06	6321.51
17	B5	20	1.09098e+06	310798	611660	1.21297e+06	8543.18
18	B6	20	1.06736e+06	304602	596425	1.17652e+06	3440.9
19	B7	20	968002	290160	588562	1.16959e+06	8137.46
20	B8	20	909065	274897	564363	1.10388e+06	36443.4
21	B9	20	1.00315e+06	282211	550966	1105304	6564.42
22	B10	20	1.00926e+06	271361	499239	1.02214e+06	8297.82
23	B11	20	1.39706e+06	371253	674358	1.3533e+06	8603.17
24	B12	20	2.84413e+06	697574	1.07981e+06	2.26581e+06	13784.4
25	C1	20	842364	310821	645743	1442842	32757
26	C2	20	799447	311372	688219	1.48146e+06	28425.9
27	C3	20	717394	295178	670071	1.37494e+06	7813.7
28	C4	20	682500	294571	698737	1.38454e+06	6516.77
29	C5	20	700042	295309	684458	1.32023e+06	14382.6
30	C6	20	615781	260669	631026	1.22131e+06	11675.4
31	C7	20	624357	263831	630162	1.22151e+06	8099.58
32	C8	20	596633	257439	628508	1.19973e+06	6243.04
33	C9	20	562343	231777	557754	1.08772e+06	1118.83
34	C10	20	667642	265246	632230	1.2324e+06	8834.49
35	C11	20	919820	350285	808110	1.62191e+06	10658.8
36	C12	20	794670	312243	649914	1.52805e+06	9508.44
37	D1	20	497093	203577	464835	1.00707e+06	6501.62
38	D2	20	770238	286185	627545	1.28541e+06	13815
39	D3	20	722802	296231	681805	1.35674e+06	7693.9
40	D4	20	721201	301081	715173	1.3785e+06	5096.06
41	D5	20	695116	300051	735809	1.38733e+06	7352.94
42	D6	20	644735	275676	680737	1.27933e+06	3778.86
43	D7	20	616852	272220	656163	1.23087e+06	9107.49
44	D8	20	592176	260517	640346	1.18754e+06	10545.1
45	D9	20	735988	298488	717235	1.33745e+06	6814.65
46	D10	20	754433	299449	704017	1.37687e+06	5864.61
47	D11	20	584022	238507	539431	1.17216e+06	5626.18
48	D12	20	487286	192658	427446	964249	6241.14
49	E1	20	581617	248205	548266	1216155	6392.5
50	E2	20	658128	274658	623822	1.28894e+06	6592.97
51	E3	20	657387	275487	631999	1.2511e+06	13160.8
52	E4	20	721642	307087	732776	1.37335e+06	6332.11
53	E5	20	687188	299548	721200	1.3246e+06	14927.5
54	E6	20	703754	307254	733372	1.34307e+06	10077.2
55	E7	20	778739	340839	803122	1.48778e+06	7097.93
56	E8	20	860633	389179	911767	1.68753e+06	11150.7
57	E9	20	772556	393447	814782	1486782	7965.66
58	E10	20	780685	322447	736944	1.44685e+06	7696.21
59	E11	20	670293	269512	610358	1259944	6238.32
60	E12	20	393394	171066	379008	864597	2337.41
61	F1	20	772241	306968	640748	1.41153e+06	40573.5
62	F2	20	822387	322254	699682	1.46333e+06	10669.6
63	F3	20	676858	283985	641587	1.30427e+06	6642.9
64	F4	20	662418	283600	648746	1.2822e+06	4610.12
65	F5	20	696614	309689	679557	1.26697e+06	5442.78
66	F6	20	731838	323255	750931	1.41381e+06	4189.57
67	F7	20	770758	332347	734346	1.3965e+06	12624
68	F8	20	769321	345259	786587	1.5341e+06	6556.56
69	F9	20	732564	316711	730070	1.44342e+06	-4692.65
70	F10	20	731171	298385	680144	1.3491e+06	7192.27
71	F11	20	941594	335181	742408	1.45856e+06	10429
72	F12	20	772022	284001	625996	1.33547e+06	11383.9
73	G1	20	887625	341798	762567	1.73721e+06	11455.2
74	G2	20	564054	244423	576251	1.28081e+06	11248.7
75	G3	20	570320	252664	583484	1.20675e+06	7738.87
76	G4	20	107070	13358.8	15497.3	12772.2	4282.58
77	G5	20	164214	20567.6	22801.8	17445.4	4261.35
78	G6	20	131745	16966.1	14434	15524.2	6136.03
79	G7	20	158076	23285	29094.9	21033.3	7970.08
80	G8	20	105938	16757	18787	16746	2464.37
81	G9	20	193047	27191.8	20765.2	20886.8	9978.94
82	G10	20	226232	32958	37640.2	31234	12121.1
83	G11	20	180142	22007.6	15699.6	16210.3	8494.02
84	G12	20	162224	17022.7	12402	15063.8	1511.5
85	H1	20	308037	39884.5	23880.6	30324	10566.4
86	H2	20	122961	13141.8	8196.39	11030.1	2138.96
87	H3	20	116277	14577.4	12394.7	11371.8	20502.3
88	H4	20	119235	14263.4	11329.6	10648.5	2834.68
89	H5	20	195792	23936.4	19210.3	15415.4	4813.64
90	H6	20	183124	23097.4	14259.8	17043.7	51927.8
91	H7	20	152704	20916.9	17283	16769.7	9275.16
92	H8	20	152167	17357.2	11811.1	12637.4	3269.12
93	H9	20	166036	20293.3	16989	16344.7	5803.54
94	H10	20	236192	29243.1	20250.4	23160.5	6541.56
95	H11	20	215127	25947.4	21485.2	21071.8	7631.38
96	H12	20	408238	66661.9	47425.8	69925.4	28031.5
1	A1	21	2.5117e+06	579018	620615	1.48422e+06	42217.7
2	A2	21	1.51734e+06	444195	653412	1.37132e+06	7077.87
3	A3	21	2.17528e+06	459378	611542	1.2876e+06	7681.77
4	A4	21	1.90868e+06	412961	622914	1.2623e+06	9802.34
5	A5	21	1.47364e+06	354650	602530	1.22832e+06	4994.78
6	A6	21	1.51945e+06	350598	571654	1.17581e+06	10584
7	A7	21	1.36002e+06	322778	552854	1.13228e+06	4893.55
8	A8	21	1.22226e+06	315170	573293	1130381	9582.49
9	A9	21	1.38926e+06	323737	528837	1.07394e+06	6112.08
10	A10	21	1.45193e+06	326674	498268	1.03417e+06	12000
11	A11	21	1.34756e+06	320072	465620	991304	4438.52
12	A12	21	2.6831e+06	602505	735588	1516174	14613.2
13	B1	21	2.07433e+06	485293	608816	1.42246e+06	14230.4
14	B2	21	1.63547e+06	404369	632535	1.38386e+06	10215.5
15	B3	21	2.01432e+06	437682	636358	1.3426e+06	7557.51
16	B4	21	1.9554e+06	418271	646417	1.29009e+06	7220.04
17	B5	21	1.50052e+06	350435	612107	1.21529e+06	9694.48
18	B6	21	1.47866e+06	344356	596452	1.1784e+06	5142.96
19	B7	21	1.32877e+06	325433	588573	1170366	8744.35
20	B8	21	1148040	298000	566824	1.10463e+06	34441.7
21	B9	21	1.38123e+06	319367	554455	1.10858e+06	6160.36
22	B10	21	1.42313e+06	317939	501086	1.02192e+06	9730.62
23	B11	21	1.96026e+06	439923	674479	1.3585e+06	7502.14
24	B12	21	3982055	852942	1.08052e+06	2.27025e+06	13978.7
25	C1	21	855384	310987	647346	1.44621e+06	33848.8
26	C2	21	812887	315296	692943	1.48711e+06	30485.2
27	C3	21	736826	297099	671566	1.37667e+06	7961.42
28	C4	21	698776	296070	700612	1.38779e+06	7907.84
29	C5	21	715075	297697	690236	1.32604e+06	15009.6
30	C6	21	624085	264245	632753	1.22112e+06	11479.2
31	C7	21	645243	264248	623979	1.22398e+06	6844.43
32	C8	21	607667	257782	628282	1.20338e+06	3562.53
33	C9	21	571457	231932	560589	1.09054e+06	3525.7
34	C10	21	683601	268275	633084	1232694	7440.7
35	C11	21	936131	353185	813171	1.62997e+06	11034.1
36	C12	21	819275	314172	653735	1.53242e+06	8668.12
[truncated: 18,876 more rows]

## Sheet: Amplification Data
Block Type	96-Well Block (0.2mL)
Calibration Background is expired	No
Calibration Background performed on	11-24-2020
Calibration Normalization FAM-ROX is expired	No
Calibration Normalization FAM-ROX performed on	11-24-2020
Calibration Normalization VIC-ROX is expired	No
Calibration Normalization VIC-ROX performed on	11-24-2020
Calibration Pure Dye CY3 is expired	Yes
Calibration Pure Dye CY3 performed on	03-26-2020
Calibration Pure Dye CY5 is expired	Yes
Calibration Pure Dye CY5 performed on	03-26-2020
Calibration Pure Dye FAM is expired	No
Calibration Pure Dye FAM performed on	11-24-2020
Calibration Pure Dye NED is expired	No
Calibration Pure Dye NED performed on	09-15-2020
Calibration Pure Dye ROX is expired	No
Calibration Pure Dye ROX performed on	11-24-2020
Calibration Pure Dye SYBR is expired	No
Calibration Pure Dye SYBR performed on	11-24-2020
Calibration Pure Dye TAMRA is expired	No
Calibration Pure Dye TAMRA performed on	11-24-2020
Calibration Pure Dye VIC is expired	No
Calibration Pure Dye VIC performed on	11-24-2020
Calibration ROI is expired	No
Calibration ROI performed on	11-24-2020
Calibration Uniformity is expired	No
Calibration Uniformity performed on	11-24-2020
Chemistry	SYBR_GREEN
Date Created	2021-06-21 17:01:28 PM EDT
Experiment Barcode
Experiment Comment
Experiment File Name	P:\ABI-2\Sapieha\Roberto\CNV B6\Choroid\2021-06-21 adipoq-cre and adipoq-cre-prdm16 Sham and CNV 7 days Plgf and TNFa n4-6 choro.eds
Experiment Name	2021-06-21 adipoq-cre and adipoq-cre-prdm16 Sham and CNV 7 days Plgf and TNFa n4-6 choro
Experiment Run End Time	2021-06-21 19:50:38 PM EDT
Experiment Type	Comparative Cт (ΔΔCт)
Instrument Name	278870006
Instrument Serial Number	278870006
Instrument Type	QuantStudio(TM) 7 Flex System
Passive Reference	ROX
Quantification Cycle Method	Ct
Signal Smoothing On	true
Stage/ Cycle where Analysis is performed	Stage 2, Step 2
User Name
Well	Cycle	Target Name	Rn	Delta Rn
1	1	Bact	0.535824	0.000990935
1	2	Bact	0.533973	-0.00236088
1	3	Bact	0.536884	-0.000951832
1	4	Bact	0.539316	-2.09332e-05
1	5	Bact	0.539745	-0.00109341
1	6	Bact	0.541584	-0.000756408
1	7	Bact	0.544839	0.000997691
1	8	Bact	0.546749	0.00140621
1	9	Bact	0.548928	0.00208302
1	10	Bact	0.550124	0.00177742
1	11	Bact	0.549699	-0.000148831
1	12	Bact	0.548714	-0.00263507
1	13	Bact	0.552193	-0.000657867
1	14	Bact	0.560632	0.00627987
1	15	Bact	0.573779	0.0179251
1	16	Bact	0.6002	0.0428451
1	17	Bact	0.649754	0.090897
1	18	Bact	0.740363	0.180004
1	19	Bact	0.90798	0.34612
1	20	Bact	1.20127	0.637911
1	21	Bact	1.66498	1.10012
1	22	Bact	2.28926	1.7229
1	23	Bact	2.93317	2.36531
1	24	Bact	3.42182	2.85246
1	25	Bact	3.75386	3.18299
1	26	Bact	3.99564	3.42327
1	27	Bact	4.15928	3.58541
1	28	Bact	4.2866	3.71123
1	29	Bact	4.3865	3.80963
1	30	Bact	4.45283	3.87446
1	31	Bact	4.5059	3.92602
1	32	Bact	4.54867	3.96729
1	33	Bact	4.5931	4.01022
1	34	Bact	4.61415	4.02977
1	35	Bact	4.64446	4.05858
1	36	Bact	4.65533	4.06795
1	37	Bact	4.66313	4.07424
1	38	Bact	4.66763	4.07724
1	39	Bact	4.67526	4.08337
1	40	Bact	4.67495	4.08155
2	1	Bact	0.466533	-0.0240466
2	2	Bact	0.47158	-0.0171208
2	3	Bact	0.477584	-0.00923901
2	4	Bact	0.48265	-0.00229421
2	5	Bact	0.487133	0.00406616
2	6	Bact	0.49005	0.00886149
2	7	Bact	0.488196	0.00888652
2	8	Bact	0.483688	0.00625651
2	9	Bact	0.472854	-0.00269966
2	10	Bact	0.465402	-0.00827321
2	11	Bact	0.463762	-0.00803477
2	12	Bact	0.46384	-0.00607912
2	13	Bact	0.468233	0.000192856
2	14	Bact	0.474519	0.00835645
2	15	Bact	0.482897	0.0186128
2	16	Bact	0.496612	0.0342068
2	17	Bact	0.521161	0.0606334
2	18	Bact	0.56718	0.108531
2	19	Bact	0.651886	0.195115
2	20	Bact	0.809004	0.354112
2	21	Bact	1.08862	0.635604
2	22	Bact	1.53838	1.08724
2	23	Bact	2.1591	1.70984
2	24	Bact	2.82404	2.37666
2	25	Bact	3.33048	2.88497
2	26	Bact	3.6882	3.24458
2	27	Bact	3.93649	3.49475
2	28	Bact	4.11742	3.67756
2	29	Bact	4.25137	3.81339
2	30	Bact	4.35035	3.91424
2	31	Bact	4.43482	4.00059
2	32	Bact	4.49376	4.06141
2	33	Bact	4.54203	4.11156
2	34	Bact	4.57457	4.14597
2	35	Bact	4.60868	4.18196
2	36	Bact	4.63384	4.209
2	37	Bact	4.65425	4.23129
2	38	Bact	4.66651	4.24543
2	39	Bact	4.67967	4.26046
2	40	Bact	4.68277	4.26544
3	1	Bact	0.46976	0.00305903
3	2	Bact	0.47049	0.00265455
3	3	Bact	0.469829	0.000858175
3	4	Bact	0.471093	0.000987091
3	5	Bact	0.47154	0.000299572
3	6	Bact	0.471669	-0.000707249
3	7	Bact	0.472791	-0.000720371
3	8	Bact	0.473304	-0.00134206
3	9	Bact	0.474117	-0.00166444
3	10	Bact	0.476978	6.23298e-05
3	11	Bact	0.478416	0.000364934
3	12	Bact	0.481048	0.00186201
3	13	Bact	0.487627	0.00730525
3	14	Bact	0.498212	0.0167554
3	15	Bact	0.512904	0.0303127
3	16	Bact	0.539601	0.0558749
3	17	Bact	0.589885	0.105023
3	18	Bact	0.68411	0.198114
3	19	Bact	0.856278	0.369146
3	20	Bact	1.15978	0.671517
3	21	Bact	1.64743	1.15803
3	22	Bact	2.30581	1.81527
3	23	Bact	2.99221	2.50054
3	24	Bact	3.51558	3.02277
3	25	Bact	3.86241	3.36847
3	26	Bact	4.11062	3.61555
3	27	Bact	4.28663	3.79042
3	28	Bact	4.42326	3.92591
3	29	Bact	4.52516	4.02668
3	30	Bact	4.60301	4.1034
3	31	Bact	4.67191	4.17116
3	32	Bact	4.71695	4.21506
3	33	Bact	4.74977	4.24675
3	34	Bact	4.77442	4.27027
3	35	Bact	4.79716	4.29187
3	36	Bact	4.81813	4.3117
3	37	Bact	4.82888	4.32131
3	38	Bact	4.82933	4.32063
3	39	Bact	4.84086	4.33102
3	40	Bact	4.84267	4.3317
4	1	Bact	0.458794	0.00594495
4	2	Bact	0.460461	0.00511524
4	3	Bact	0.461639	0.00379764
4	4	Bact	0.46395	0.0036113
4	5	Bact	0.464633	0.00179859
4	6	Bact	0.465349	1.79746e-05
4	7	Bact	0.463793	-0.00403519
4	8	Bact	0.463726	-0.00659874
4	9	Bact	0.466994	-0.00582708
4	10	Bact	0.472773	-0.00254404
4	11	Bact	0.478158	0.000344687
4	12	Bact	0.482774	0.00246326
4	13	Bact	0.489778	0.00697159
4	14	Bact	0.498311	0.013008
4	15	Bact	0.509495	0.021695
4	16	Bact	0.530786	0.0404901
4	17	Bact	0.571232	0.0784389
4	18	Bact	0.647092	0.151803
4	19	Bact	0.790424	0.292639
4	20	Bact	1.04666	0.54638
4	21	Bact	1.47239	0.969615
4	22	Bact	2.08553	1.58026
4	23	Bact	2.78922	2.28145
4	24	Bact	3.37352	2.86326
4	25	Bact	3.76978	3.25701
4	26	Bact	4.05599	3.54073
4	27	Bact	4.24163	3.72387
4	28	Bact	4.39037	3.87011
4	29	Bact	4.50993	3.98717
4	30	Bact	4.59251	4.06726
4	31	Bact	4.66123	4.13348
4	32	Bact	4.71828	4.18804
4	33	Bact	4.76528	4.23254
4	34	Bact	4.79186	4.25663
4	35	Bact	4.82106	4.28333
4	36	Bact	4.84058	4.30035
4	37	Bact	4.8504	4.30768
4	38	Bact	4.85947	4.31425
4	39	Bact	4.86693	4.31922
4	40	Bact	4.86913	4.31892
5	1	Bact	0.450785	-0.00379126
5	2	Bact	0.452735	-0.00303417
5	3	Bact	0.456388	-0.000575301
5	4	Bact	0.459564	0.00140682
5	5	Bact	0.459838	0.000488006
5	6	Bact	0.461116	0.000571805
5	7	Bact	0.462552	0.000813855
5	8	Bact	0.46251	-0.000421635
5	9	Bact	0.46231	-0.00181472
5	10	Bact	0.463606	-0.00171268
5	11	Bact	0.464243	-0.00226898
5	12	Bact	0.467051	-0.000655096
5	13	Bact	0.473068	0.00416793
5	14	Bact	0.479382	0.00928921
5	15	Bact	0.488122	0.016835
5	16	Bact	0.50351	0.031029
5	17	Bact	0.53194	0.0582654
5	18	Bact	0.582602	0.107735
5	19	Bact	0.679022	0.20296
5	20	Bact	0.857	0.379745
5	21	Bact	1.1693	0.690855
5	22	Bact	1.66629	1.18665
5	23	Bact	2.34193	1.8611
5	24	Bact	3.03993	2.5579
5	25	Bact	3.55719	3.07396
5	26	Bact	3.92021	3.43579
5	27	Bact	4.16613	3.68052
5	28	Bact	4.34473	3.85792
5	29	Bact	4.48203	3.99403
5	30	Bact	4.58119	4.092
5	31	Bact	4.66178	4.1714
5	32	Bact	4.72154	4.22996
5	33	Bact	4.76856	4.27579
5	34	Bact	4.79603	4.30207
5	35	Bact	4.82778	4.33262
5	36	Bact	4.85505	4.35869
5	37	Bact	4.86661	4.36906
5	38	Bact	4.87603	4.37729
5	39	Bact	4.88811	4.38818
5	40	Bact	4.89049	4.38936
6	1	Bact	0.440364	0.00417824
6	2	Bact	0.442887	0.00404458
6	3	Bact	0.447667	0.00616905
6	4	Bact	0.447421	0.0032672
6	5	Bact	0.446551	-0.000259509
6	6	Bact	0.44745	-0.00201665
6	7	Bact	0.44883	-0.00329215
6	8	Bact	0.45041	-0.00436834
6	9	Bact	0.453594	-0.00383982
6	10	Bact	0.457637	-0.00245343
6	11	Bact	0.461192	-0.00155474
6	12	Bact	0.464715	-0.000687545
6	13	Bact	0.470303	0.00224438
6	14	Bact	0.477506	0.00679154
6	15	Bact	0.486279	0.0129089
6	16	Bact	0.502152	0.0261258
6	17	Bact	0.532875	0.0541925
6	18	Bact	0.592657	0.111319
6	19	Bact	0.70333	0.219335
6	20	Bact	0.906942	0.420292
6	21	Bact	1.25917	0.769864
6	22	Bact	1.80058	1.30862
6	23	Bact	2.49187	1.99725
6	24	Bact	3.15006	2.65279
6	25	Bact	3.61533	3.1154
6	26	Bact	3.94792	3.44534
6	27	Bact	4.1682	3.66296
6	28	Bact	4.33442	3.82652
6	29	Bact	4.46346	3.9529
6	30	Bact	4.55908	4.04587
6	31	Bact	4.63253	4.11667
6	32	Bact	4.68705	4.16853
6	33	Bact	4.72591	4.20473
6	34	Bact	4.75643	4.23259
6	35	Bact	4.78535	4.25886
6	36	Bact	4.79785	4.26871
6	37	Bact	4.81167	4.27986
6	38	Bact	4.81959	4.28514
6	39	Bact	4.82934	4.29223
6	40	Bact	4.82925	4.28947
7	1	Bact	0.372613	0.00485625
7	2	Bact	0.376443	0.00515934
7	3	Bact	0.379281	0.00447123
7	4	Bact	0.381413	0.0030769
7	5	Bact	0.381821	-4.242e-05
7	6	Bact	0.382381	-0.00300918
7	7	Bact	0.385294	-0.00362216
7	8	Bact	0.388621	-0.00382201
7	9	Bact	0.394086	-0.00188382
7	10	Bact	0.399873	0.000376953
7	11	Bact	0.40289	-0.000132936
7	12	Bact	0.406368	-0.000181217
7	13	Bact	0.411539	0.00146238
7	14	Bact	0.416909	0.00330628
7	15	Bact	0.423899	0.00676969
7	16	Bact	0.439437	0.0187811
7	17	Bact	0.469841	0.0456581
7	18	Bact	0.526393	0.098684
7	19	Bact	0.633367	0.202131
7	20	Bact	0.830858	0.396096
7	21	Bact	1.17321	0.734917
7	22	Bact	1.70231	1.26049
7	23	Bact	2.38641	1.94107
7	24	Bact	3.04844	2.59957
7	25	Bact	3.51711	3.06471
7	26	Bact	3.85096	3.39504
7	27	Bact	4.07553	3.61608
7	28	Bact	4.24617	3.7832
7	29	Bact	4.38328	3.91678
7	30	Bact	4.4814	4.01137
7	31	Bact	4.55385	4.0803
7	32	Bact	4.61248	4.13539
7	33	Bact	4.65996	4.17935
7	34	Bact	4.68921	4.20508
7	35	Bact	4.72221	4.23455
7	36	Bact	4.74106	4.24988
7	37	Bact	4.75176	4.25705
7	38	Bact	4.76237	4.26413
7	39	Bact	4.77112	4.26936
7	40	Bact	4.77312	4.26782
8	1	Bact	0.464644	0.0169163
8	2	Bact	0.466882	0.0143772
8	3	Bact	0.469132	0.0118505
8	4	Bact	0.465806	0.00374724
8	5	Bact	0.463371	-0.00346525
8	6	Bact	0.462973	-0.00863995
8	7	Bact	0.468665	-0.00772514
8	8	Bact	0.475993	-0.00517454
8	9	Bact	0.4852	-0.000744155
8	10	Bact	0.493608	0.00288651
8	11	Bact	0.498588	0.00308976
8	12	Bact	0.500883	0.000607588
8	13	Bact	0.506169	0.00111637
8	14	Bact	0.510456	0.000626601
8	15	Bact	0.516431	0.00182441
8	16	Bact	0.527772	0.00838867
8	17	Bact	0.547928	0.0237671
8	18	Bact	0.587401	0.058463
8	19	Bact	0.660296	0.126581
8	20	Bact	0.79848	0.259988
8	21	Bact	1.0489	0.505628
8	22	Bact	1.46661	0.91856
8	23	Bact	2.08313	1.5303
8	24	Bact	2.79987	2.24227
8	25	Bact	3.39989	2.83751
8	26	Bact	3.82604	3.25888
8	27	Bact	4.10841	3.53648
8	28	Bact	4.32116	3.74445
8	29	Bact	4.48334	3.90186
8	30	Bact	4.59927	4.01301
8	31	Bact	4.69053	4.09949
8	32	Bact	4.76277	4.16695
8	33	Bact	4.81795	4.21736
8	34	Bact	4.85087	4.2455
8	35	Bact	4.88598	4.27583
8	36	Bact	4.9072	4.29227
8	37	Bact	4.92191	4.3022
8	38	Bact	4.93654	4.31206
8	39	Bact	4.95378	4.32453
8	40	Bact	4.9599	4.32587
9	1	Bact	0.445988	-0.0043796
9	2	Bact	0.448345	-0.00423211
9	3	Bact	0.452859	-0.00192595
9	4	Bact	0.457365	0.000370678
9	5	Bact	0.460322	0.00111964
9	6	Bact	0.46248	0.00106921
9	7	Bact	0.464654	0.00103384
9	8	Bact	0.465657	-0.000171903
9	9	Bact	0.467985	-5.21267e-05
9	10	Bact	0.470146	-0.000100049
9	11	Bact	0.470935	-0.0015195
9	12	Bact	0.472349	-0.00231409
9	13	Bact	0.479362	0.00249025
9	14	Bact	0.487934	0.00885326
9	15	Bact	0.500874	0.0195851
9	16	Bact	0.520132	0.0366338
9	17	Bact	0.553292	0.0675857
9	18	Bact	0.612145	0.12423
9	19	Bact	0.721192	0.231069
9	20	Bact	0.919285	0.426953
9	21	Bact	1.25873	0.76419
9	22	Bact	1.77361	1.27686
9	23	Bact	2.419	1.92004
9	24	Bact	3.00593	2.50476
9	25	Bact	3.42422	2.92084
9	26	Bact	3.73715	3.23157
9	27	Bact	3.96051	3.45271
9	28	Bact	4.13384	3.62383
9	29	Bact	4.27283	3.76062
9	30	Bact	4.37009	3.85568
9	31	Bact	4.44865	3.93202
9	32	Bact	4.51006	3.99122
9	33	Bact	4.56119	4.04015
9	34	Bact	4.59513	4.07187
9	35	Bact	4.63448	4.10902
9	36	Bact	4.65809	4.13042
9	37	Bact	4.68067	4.15079
9	38	Bact	4.69579	4.1637
9	39	Bact	4.71183	4.17754
9	40	Bact	4.72064	4.18414
10	1	Bact	0.452283	0.00543342
10	2	Bact	0.452648	0.00385397
10	3	Bact	0.452571	0.00183154
10	4	Bact	0.45487	0.00218566
10	5	Bact	0.454799	0.000168562
10	6	Bact	0.457201	0.000625444
10	7	Bact	0.457048	-0.00147281
10	8	Bact	0.457077	-0.00338828
10	9	Bact	0.459323	-0.0030881
10	10	Bact	0.462661	-0.00169468
10	11	Bact	0.465693	-0.000607861
10	12	Bact	0.468964	0.000717461
10	13	Bact	0.474915	0.00472305
10	14	Bact	0.482572	0.0104347
10	15	Bact	0.494938	0.0208555
10	16	Bact	0.514159	0.038132
10	17	Bact	0.551176	0.0732036
10	18	Bact	0.619058	0.13914
10	19	Bact	0.747016	0.265153
10	20	Bact	0.980839	0.49703
10	21	Bact	1.37359	0.887835
10	22	Bact	1.95354	1.46584
10	23	Bact	2.64749	2.15784
10	24	Bact	3.25554	2.76395
10	25	Bact	3.67636	3.18283
10	26	Bact	3.98142	3.48594
10	27	Bact	4.19067	3.69324
10	28	Bact	4.35057	3.8512
10	29	Bact	4.46947	3.96815
10	30	Bact	4.55863	4.05537
10	31	Bact	4.6344	4.1292
10	32	Bact	4.68936	4.18221
10	33	Bact	4.73683	4.22773
10	34	Bact	4.76544	4.2544
10	35	Bact	4.79814	4.28515
10	36	Bact	4.81825	4.30332
10	37	Bact	4.8344	4.31753
10	38	Bact	4.84352	4.3247
10	39	Bact	4.85389	4.33312
10	40	Bact	4.85745	4.33474
11	1	Bact	0.445434	0.00980282
11	2	Bact	0.446642	0.00810147
11	3	Bact	0.448576	0.00712709
11	4	Bact	0.449192	0.00483389
11	5	Bact	0.44674	-0.000527008
11	6	Bact	0.444455	-0.00572182
11	7	Bact	0.446031	-0.00705466
11	8	Bact	0.45128	-0.00471479
11	9	Bact	0.458003	-0.000900806
11	10	Bact	0.463336	0.00152332
11	11	Bact	0.464646	-7.52751e-05
11	12	Bact	0.466644	-0.000986657
11	13	Bact	0.472602	0.00206206
11	14	Bact	0.477884	0.00443466
11	15	Bact	0.486396	0.0100377
11	16	Bact	0.503514	0.0242472
11	17	Bact	0.537649	0.0554733
11	18	Bact	0.602992	0.117907
11	19	Bact	0.728355	0.240361
11	20	Bact	0.953785	0.462882
11	21	Bact	1.33354	0.83973
11	22	Bact	1.8968	1.40008
11	23	Bact	2.56764	2.06801
11	24	Bact	3.15788	2.65534
11	25	Bact	3.56478	3.05933
11	26	Bact	3.86017	3.35182
11	27	Bact	4.06735	3.55609
11	28	Bact	4.22613	3.71196
11	29	Bact	4.33849	3.82141
11	30	Bact	4.42605	3.90606
11	31	Bact	4.49435	3.97144
11	32	Bact	4.54827	4.02246
11	33	Bact	4.59555	4.06682
11	34	Bact	4.62165	4.09002
11	35	Bact	4.6549	4.12036
11	36	Bact	4.6724	4.13495
11	37	Bact	4.68619	4.14583
11	38	Bact	4.697	4.15373
11	39	Bact	4.70564	4.15946
11	40	Bact	4.70928	4.1602
12	1	Bact	0.54393	-0.00594296
12	2	Bact	0.545056	-0.0128457
12	3	Bact	0.54473	-0.0212011
12	4	Bact	0.559719	-0.0142402
12	5	Bact	0.583814	0.00182563
12	6	Bact	0.603142	0.0131255
12	7	Bact	0.614727	0.0166814
12	8	Bact	0.619202	0.0131276
12	9	Bact	0.624892	0.0107886
12	10	Bact	0.62927	0.00713819
12	11	Bact	0.629934	-0.000226226
12	12	Bact	0.631366	-0.00682359
12	13	Bact	0.636692	-0.00952543
12	14	Bact	0.643576	-0.0106703
12	15	Bact	0.655042	-0.00723297
12	16	Bact	0.679605	0.00930151
12	17	Bact	0.726667	0.0483344
12	18	Bact	0.814272	0.127911
12	19	Bact	0.977338	0.282948
12	20	Bact	1.26593	0.563507
12	21	Bact	1.73777	1.02732
12	22	Bact	2.39723	1.67875
12	23	Bact	3.12234	2.39584
12	24	Bact	3.69706	2.96253
12	25	Bact	4.08577	3.34321
12	26	Bact	4.37253	3.62194
12	27	Bact	4.56824	3.80962
12	28	Bact	4.71587	3.94922
12	29	Bact	4.83246	4.05779
12	30	Bact	4.92453	4.14183
12	31	Bact	4.99922	4.20849
12	32	Bact	5.05088	4.25211
12	33	Bact	5.09131	4.28452
12	34	Bact	5.1147	4.29988
12	35	Bact	5.14909	4.32624
12	36	Bact	5.16337	4.33249
12	37	Bact	5.1777	4.3388
12	38	Bact	5.18553	4.33859
12	39	Bact	5.19413	4.33917
12	40	Bact	5.19546	4.33247
13	1	Bact	0.468595	0.00276936
13	2	Bact	0.466017	-0.000663801
13	3	Bact	0.467356	-0.000179329
13	4	Bact	0.469255	0.000865248
13	5	Bact	0.469904	0.000659737
13	6	Bact	0.470104	4.68818e-06
13	7	Bact	0.470303	-0.000650987
13	8	Bact	0.470148	-0.00166071
13	9	Bact	0.472555	-0.000108126
13	10	Bact	0.473801	0.000282856
13	11	Bact	0.474075	-0.000297866
13	12	Bact	0.476312	0.00108449
13	13	Bact	0.483326	0.00724356
13	14	Bact	0.493251	0.0163139
13	15	Bact	0.506907	0.0291146
13	16	Bact	0.530407	0.0517605
13	17	Bact	0.571281	0.0917798
13	18	Bact	0.644971	0.164615
13	19	Bact	0.781707	0.300496
13	20	Bact	1.02789	0.545829
13	21	Bact	1.43859	0.955669
13	22	Bact	2.036	1.55222
13	23	Bact	2.7266	2.24197
13	24	Bact	3.30767	2.82219
13	25	Bact	3.7044	3.21806
13	26	Bact	3.99246	3.50526
13	27	Bact	4.18341	3.69536
13	28	Bact	4.3299	3.841
13	29	Bact	4.44136	3.9516
13	30	Bact	4.5246	4.03399
13	31	Bact	4.59359	4.10212
13	32	Bact	4.64171	4.14939
13	33	Bact	4.68072	4.18755
13	34	Bact	4.70962	4.21559
13	35	Bact	4.74184	4.24695
13	36	Bact	4.76261	4.26687
13	37	Bact	4.77077	4.27418
13	38	Bact	4.77328	4.27583
13	39	Bact	4.781	4.2827
13	40	Bact	4.78684	4.28768
14	1	Bact	0.489979	0.0146045
14	2	Bact	0.490769	0.0116838
14	3	Bact	0.491154	0.00835799
14	4	Bact	0.492831	0.00632316
14	5	Bact	0.492419	0.00220076
14	6	Bact	0.49191	-0.00201971
14	7	Bact	0.4923	-0.00534061
14	8	Bact	0.492652	-0.00869955
14	9	Bact	0.495534	-0.00952766
14	10	Bact	0.503259	-0.0055136
14	11	Bact	0.510638	-0.00184627
14	12	Bact	0.516664	0.000468937
14	13	Bact	0.524963	0.00505669
14	14	Bact	0.534157	0.0105399
14	15	Bact	0.544337	0.017009
14	16	Bact	0.55834	0.0273015
14	17	Bact	0.583589	0.0488393
14	18	Bact	0.6298	0.0913393
14	19	Bact	0.714906	0.172734
14	20	Bact	0.875743	0.32986
14	21	Bact	1.15832	0.608728
14	22	Bact	1.61554	1.06224
14	23	Bact	2.24787	1.69085
14	24	Bact	2.91873	2.35801
14	25	Bact	3.43449	2.87005
14	26	Bact	3.80282	3.23467
14	27	Bact	4.05477	3.48291
14	28	Bact	4.23746	3.66189
14	29	Bact	4.37587	3.79659
14	30	Bact	4.47755	3.89455
14	31	Bact	4.5592	3.9725
14	32	Bact	4.61752	4.0271
14	33	Bact	4.67119	4.07706
14	34	Bact	4.7042	4.10636
14	35	Bact	4.73678	4.13524
14	36	Bact	4.76056	4.1553
14	37	Bact	4.77236	4.16339
14	38	Bact	4.78094	4.16826
14	39	Bact	4.80044	4.18405
14	40	Bact	4.80287	4.18277
15	1	Bact	0.448759	0.00684893
15	2	Bact	0.449316	0.00438402
15	3	Bact	0.451016	0.00306161
15	4	Bact	0.453021	0.00204452
15	5	Bact	0.452774	-0.00122416
15	6	Bact	0.45418	-0.00284018
15	7	Bact	0.458129	-0.00191305
15	8	Bact	0.461121	-0.00194341
15	9	Bact	0.465659	-0.000427959
15	10	Bact	0.470576	0.00146664
15	11	Bact	0.471927	-0.000203831
15	12	Bact	0.474726	-0.000427312
15	13	Bact	0.480582	0.00240713
15	14	Bact	0.488789	0.00759188
15	15	Bact	0.499815	0.0155958
15	16	Bact	0.521848	0.0346065
15	17	Bact	0.561493	0.0712287
15	18	Bact	0.636705	0.14342
15	19	Bact	0.780829	0.284521
15	20	Bact	1.03984	0.540507
15	21	Bact	1.46599	0.963637
15	22	Bact	2.07642	1.57104
15	23	Bact	2.77148	2.26309
15	24	Bact	3.34722	2.8358
15	25	Bact	3.7362	3.22175
15	26	Bact	4.02189	3.50442
15	27	Bact	4.20885	3.68836
15	28	Bact	4.34595	3.82244
15	29	Bact	4.45552	3.92899
15	30	Bact	4.54219	4.01264
15	31	Bact	4.60352	4.07095
15	32	Bact	4.65732	4.12173
15	33	Bact	4.70549	4.16688
15	34	Bact	4.72293	4.18129
15	35	Bact	4.74497	4.2003
15	36	Bact	4.76221	4.21453
15	37	Bact	4.77127	4.22056
15	38	Bact	4.77684	4.22311
15	39	Bact	4.79121	4.23446
15	40	Bact	4.79401	4.23423
16	1	Bact	0.45447	0.0169303
16	2	Bact	0.451912	0.00867654
16	3	Bact	0.453829	0.00489867
16	4	Bact	0.456477	0.00185099
16	5	Bact	0.457732	-0.00258939
16	6	Bact	0.461086	-0.00493063
16	7	Bact	0.467888	-0.00382352
16	8	Bact	0.476642	-0.000765685
16	9	Bact	0.484905	0.00180252
16	10	Bact	0.491774	0.00297562
16	11	Bact	0.495725	0.00123132
16	12	Bact	0.499365	-0.000823441
16	13	Bact	0.504635	-0.00124914
16	14	Bact	0.513002	0.00142269
16	15	Bact	0.524312	0.00703738
16	16	Bact	0.545235	0.0222651
16	17	Bact	0.585297	0.0566318
16	18	Bact	0.659477	0.125116
16	19	Bact	0.798239	0.258182
16	20	Bact	1.05025	0.504497
16	21	Bact	1.47155	0.920099
16	22	Bact	2.07711	1.51997
16	23	Bact	2.77743	2.2146
16	24	Bact	3.36972	2.80119
16	25	Bact	3.77228	3.19805
16	26	Bact	4.05793	3.478
16	27	Bact	4.25025	3.66463
16	28	Bact	4.39672	3.80541
16	29	Bact	4.50676	3.90975
16	30	Bact	4.59512	3.99242
16	31	Bact	4.65752	4.04912
16	32	Bact	4.70971	4.09561
16	33	Bact	4.74972	4.12992
16	34	Bact	4.77368	4.14819
16	35	Bact	4.81111	4.17993
16	36	Bact	4.83123	4.19436
16	37	Bact	4.83821	4.19564
16	38	Bact	4.84198	4.19371
16	39	Bact	4.85209	4.19812
16	40	Bact	4.85849	4.19883
17	1	Bact	0.443661	0.00670984
17	2	Bact	0.445078	0.0052463
17	3	Bact	0.445745	0.00303156
17	4	Bact	0.445841	0.000246879
17	5	Bact	0.446359	-0.00211619
17	6	Bact	0.449586	-0.00177094
17	7	Bact	0.453216	-0.00102133
17	8	Bact	0.456769	-0.000350098
17	9	Bact	0.461507	0.00150702
17	10	Bact	0.464002	0.00112078
17	11	Bact	0.464643	-0.00111888
17	12	Bact	0.467452	-0.00119163
17	13	Bact	0.471893	0.000368777
17	14	Bact	0.4757	0.00129404
17	15	Bact	0.482235	0.00494783
17	16	Bact	0.496698	0.0165303
17	17	Bact	0.525951	0.042902
17	18	Bact	0.579719	0.0937887
17	19	Bact	0.680586	0.191775
17	20	Bact	0.868633	0.376941
17	21	Bact	1.19887	0.704293
17	22	Bact	1.71705	1.21959
17	23	Bact	2.39393	1.89359
17	24	Bact	3.06339	2.56017
17	25	Bact	3.54726	3.04117
17	26	Bact	3.88269	3.37371
17	27	Bact	4.10977	3.59791
17	28	Bact	4.2818	3.76706
17	29	Bact	4.41267	3.89505
17	30	Bact	4.51452	3.99401
17	31	Bact	4.59391	4.07053
17	32	Bact	4.64854	4.12228
17	33	Bact	4.69828	4.16913
17	34	Bact	4.72563	4.1936
17	35	Bact	4.75088	4.21597
17	36	Bact	4.77366	4.23587
17	37	Bact	4.79133	4.25066
17	38	Bact	4.79971	4.25616
17	39	Bact	4.81095	4.26452
17	40	Bact	4.81349	4.26417
18	1	Bact	0.423752	0.00299142
18	2	Bact	0.426202	0.00316391
18	3	Bact	0.427728	0.00241306
18	4	Bact	0.429433	0.00184013
18	5	Bact	0.429979	0.000109287
18	6	Bact	0.430195	-0.00195209
18	7	Bact	0.43263	-0.00179484
18	8	Bact	0.434534	-0.00216836
18	9	Bact	0.438382	-0.000597907
18	10	Bact	0.442111	0.000853902
18	11	Bact	0.443097	-0.00043798
18	12	Bact	0.443743	-0.00206937
18	13	Bact	0.448378	0.000288846
18	14	Bact	0.453882	0.00351532
18	15	Bact	0.460611	0.0079665
18	16	Bact	0.475873	0.0209514
18	17	Bact	0.50533	0.0481309
18	18	Bact	0.561964	0.102488
18	19	Bact	0.668187	0.206432
18	20	Bact	0.865284	0.401253
18	21	Bact	1.20647	0.740164
18	22	Bact	1.73454	1.26595
18	23	Bact	2.41415	1.94329
18	24	Bact	3.06787	2.59472
18	25	Bact	3.52954	3.05412
18	26	Bact	3.85402	3.37632
18	27	Bact	4.07691	3.59693
18	28	Bact	4.24704	3.76479
18	29	Bact	4.37499	3.89046
18	30	Bact	4.47303	3.98622
18	31	Bact	4.54335	4.05427
18	32	Bact	4.59894	4.10758
18	33	Bact	4.64876	4.15513
18	34	Bact	4.68018	4.18427
18	35	Bact	4.70852	4.21033
18	36	Bact	4.72673	4.22626
18	37	Bact	4.74523	4.24248
18	38	Bact	4.7589	4.25388
18	39	Bact	4.768	4.26069
18	40	Bact	4.77078	4.2612
19	1	Bact	0.398738	0.00131428
19	2	Bact	0.398385	-0.0024479
19	3	Bact	0.405021	0.000779196
19	4	Bact	0.408823	0.0011723
19	5	Bact	0.410174	-0.000886769
19	6	Bact	0.414039	-0.000430548
19	7	Bact	0.417223	-0.000655727
19	8	Bact	0.420456	-0.000832626
19	9	Bact	0.424807	0.000108926
19	10	Bact	0.42939	0.00128323
19	11	Bact	0.430609	-0.000906871
19	12	Bact	0.433703	-0.00122208
19	13	Bact	0.438539	0.000204233
19	14	Bact	0.443131	0.00138674
19	15	Bact	0.450541	0.00538723
19	16	Bact	0.464463	0.0158999
19	17	Bact	0.490722	0.0387499
19	18	Bact	0.538888	0.0835066
19	19	Bact	0.631025	0.172235
19	20	Bact	0.798529	0.33633
19	21	Bact	1.10077	0.635163
19	22	Bact	1.58594	1.11692
19	23	Bact	2.24363	1.7712
19	24	Bact	2.92631	2.45047
19	25	Bact	3.43525	2.956
19	26	Bact	3.79589	3.31323
19	27	Bact	4.03666	3.55059
19	28	Bact	4.22128	3.73181
19	29	Bact	4.36579	3.87291
19	30	Bact	4.46598	3.96969
19	31	Bact	4.54105	4.04135
19	32	Bact	4.59987	4.09676
19	33	Bact	4.65611	4.14958
19	34	Bact	4.68969	4.17976
19	35	Bact	4.71681	4.20347
19	36	Bact	4.73772	4.22097
19	37	Bact	4.75674	4.23658
19	38	Bact	4.77014	4.24657
19	39	Bact	4.78553	4.25855
19	40	Bact	4.79277	4.26239
20	1	Bact	0.453902	-0.00626421
20	2	Bact	0.456576	-0.0107552
20	3	Bact	0.460639	-0.0138583
20	4	Bact	0.469005	-0.0126578
20	5	Bact	0.48352	-0.00530771
20	6	Bact	0.501117	0.00512379
20	7	Bact	0.51561	0.0124506
20	8	Bact	0.52458	0.0142556
20	9	Bact	0.530746	0.0132558
20	10	Bact	0.533813	0.00915718
20	11	Bact	0.534738	0.0029169
20	12	Bact	0.537201	-0.00178522
20	13	Bact	0.540986	-0.00516609
20	14	Bact	0.545122	-0.00819558
20	15	Bact	0.550294	-0.0101891
20	16	Bact	0.559131	-0.0085178
20	17	Bact	0.577161	0.00234684
20	18	Bact	0.609543	0.0275633
20	19	Bact	0.670153	0.0810076
20	20	Bact	0.787532	0.191221
20	21	Bact	1.00313	0.399658
20	22	Bact	1.36894	0.758296
20	23	Bact	1.92664	1.30883
20	24	Bact	2.62382	1.99885
20	25	Bact	3.25657	2.62443
20	26	Bact	3.71275	3.07345
20	27	Bact	4.02577	3.3793
20	28	Bact	4.25357	3.59993
20	29	Bact	4.41638	3.75557
20	30	Bact	4.5449	3.87693
20	31	Bact	4.64044	3.96531
20	32	Bact	4.7113	4.02901
20	33	Bact	4.76869	4.07923
20	34	Bact	4.80374	4.10711
20	35	Bact	4.84016	4.13637
20	36	Bact	4.86775	4.15679
20	37	Bact	4.89039	4.17227
20	38	Bact	4.90818	4.18289
20	39	Bact	4.91999	4.18754
20	40	Bact	4.92511	4.18549
21	1	Bact	0.447051	-0.00518166
21	2	Bact	0.44799	-0.00452407
21	3	Bact	0.450685	-0.00211103
21	4	Bact	0.453088	1.02099e-05
21	5	Bact	0.453712	0.000352909
21	6	Bact	0.454058	0.000417581
21	7	Bact	0.455329	0.00140663
21	8	Bact	0.455811	0.00160732
21	9	Bact	0.455434	0.00094938
21	10	Bact	0.454213	-0.000553907
21	11	Bact	0.453787	-0.00126103
21	12	Bact	0.454511	-0.000818072
21	13	Bact	0.460046	0.00443539
21	14	Bact	0.468656	0.0127638
21	15	Bact	0.478205	0.0220314
21	16	Bact	0.493787	0.0373317
21	17	Bact	0.523147	0.0664095
21	18	Bact	0.579263	0.122245
21	19	Bact	0.684219	0.226919
21	20	Bact	0.876735	0.419154
21	21	Bact	1.21023	0.752369
21	22	Bact	1.73188	1.27373
21	23	Bact	2.40962	1.95119
21	24	Bact	3.07383	2.61512
21	25	Bact	3.55276	3.09377
21	26	Bact	3.89573	3.43646
21	27	Bact	4.13109	3.67153
21	28	Bact	4.308	3.84817
21	29	Bact	4.44936	3.98924
21	30	Bact	4.55076	4.09036
21	31	Bact	4.62396	4.16328
21	32	Bact	4.68406	4.2231
21	33	Bact	4.7363	4.27506
21	34	Bact	4.76886	4.30734
21	35	Bact	4.80188	4.34008
21	36	Bact	4.81831	4.35622
21	37	Bact	4.83402	4.37165
21	38	Bact	4.8435	4.38085
21	39	Bact	4.85605	4.39312
21	40	Bact	4.86009	4.39688
22	1	Bact	0.441755	-0.00197421
22	2	Bact	0.44226	-0.00199075
22	3	Bact	0.444864	9.1809e-05
22	4	Bact	0.445876	0.000583192
22	5	Bact	0.445117	-0.000697591
22	6	Bact	0.446493	0.00015747
22	7	Bact	0.446896	3.93649e-05
22	8	Bact	0.446993	-0.000384929
22	9	Bact	0.447947	4.80711e-05
22	10	Bact	0.448141	-0.000278888
22	11	Bact	0.449145	0.000202958
22	12	Bact	0.449701	0.000238544
22	13	Bact	0.456044	0.00606028
22	14	Bact	0.46491	0.0144046
22	15	Bact	0.477527	0.0265009
22	16	Bact	0.496037	0.0444895
22	17	Bact	0.533223	0.0811544
22	18	Bact	0.601599	0.149009
22	19	Bact	0.728895	0.275784
22	20	Bact	0.960955	0.507322
22	21	Bact	1.35449	0.90034
22	22	Bact	1.93244	1.47777
22	23	Bact	2.62859	2.17339
22	24	Bact	3.23316	2.77744
22	25	Bact	3.65139	3.19515
22	26	Bact	3.95793	3.50117
22	27	Bact	4.16067	3.70339
22	28	Bact	4.31983	3.86203
22	29	Bact	4.44278	3.98445
22	30	Bact	4.5321	4.07326
22	31	Bact	4.6017	4.14233
22	32	Bact	4.65163	4.19174
22	33	Bact	4.69642	4.23601
22	34	Bact	4.72256	4.26163
22	35	Bact	4.75434	4.29289
22	36	Bact	4.77458	4.31261
22	37	Bact	4.78498	4.32249
22	38	Bact	4.79039	4.32737
22	39	Bact	4.80742	4.34388
22	40	Bact	4.8037	4.33965
23	1	Bact	0.486719	0.00147029
23	2	Bact	0.486733	0.000786255
23	3	Bact	0.489036	0.00239074
23	4	Bact	0.489599	0.00225623
23	5	Bact	0.489109	0.0010678
23	6	Bact	0.489502	0.000763028
23	7	Bact	0.486386	-0.00305135
23	8	Bact	0.485506	-0.00462898
23	9	Bact	0.487981	-0.00285173
23	10	Bact	0.489861	-0.00167002
23	11	Bact	0.491665	-0.000564181
23	12	Bact	0.493828	0.000901219
23	13	Bact	0.499012	0.00538723
23	14	Bact	0.505829	0.0115062
23	15	Bact	0.516307	0.021286
23	16	Bact	0.534929	0.0392095
23	17	Bact	0.57123	0.0748128
23	18	Bact	0.639417	0.142302
23	19	Bact	0.767885	0.270072
23	20	Bact	1.00585	0.507343
23	21	Bact	1.40945	0.910239
23	22	Bact	2.00794	1.50804
23	23	Bact	2.73585	2.23525
23	24	Bact	3.38145	2.88015
23	25	Bact	3.82934	3.32733
23	26	Bact	4.15671	3.65401
23	27	Bact	4.37631	3.87291
23	28	Bact	4.54414	4.04005
23	29	Bact	4.67562	4.17083
23	30	Bact	4.77683	4.27133
23	31	Bact	4.85454	4.34835
23	32	Bact	4.91009	4.40321
23	33	Bact	4.95883	4.45125
23	34	Bact	4.9902	4.48192
23	35	Bact	5.01779	4.50881
23	36	Bact	5.03537	4.52569
23	37	Bact	5.04847	4.5381
23	38	Bact	5.06039	4.54932
23	39	Bact	5.07173	4.55995
23	40	Bact	5.07406	4.56159
24	1	Bact	0.546493	0.0178248
24	2	Bact	0.54735	0.0136834
24	3	Bact	0.548205	0.00954007
24	4	Bact	0.548895	0.00523161
24	5	Bact	0.548692	3.09912e-05
24	6	Bact	0.548724	-0.00493592
24	7	Bact	0.549776	-0.00888198
24	8	Bact	0.55496	-0.00869673
24	9	Bact	0.565436	-0.0032187
24	10	Bact	0.574632	0.000978485
24	11	Bact	0.580178	0.00152632
24	12	Bact	0.584595	0.000945591
24	13	Bact	0.590663	0.0020152
24	14	Bact	0.599111	0.00546506
24	15	Bact	0.610671	0.0120265
24	16	Bact	0.6361	0.0324569
24	17	Bact	0.68222	0.0735789
24	18	Bact	0.769732	0.156093
24	19	Bact	0.935175	0.316537
24	20	Bact	1.23168	0.608043
24	21	Bact	1.71714	1.0885
24	22	Bact	2.39772	1.76409
24	23	Bact	3.15025	2.51162
24	24	Bact	3.74348	3.09985
24	25	Bact	4.14995	3.50132
24	26	Bact	4.45083	3.79721
24	27	Bact	4.65634	3.99772
24	28	Bact	4.81212	4.1485
24	29	Bact	4.93122	4.2626
24	30	Bact	5.00833	4.33471
24	31	Bact	5.08028	4.40166
24	32	Bact	5.13976	4.45614
24	33	Bact	5.18852	4.49991
24	34	Bact	5.2115	4.51789
24	35	Bact	5.24159	4.54298
24	36	Bact	5.26267	4.55906
24	37	Bact	5.27486	4.56625
24	38	Bact	5.28204	4.56843
24	39	Bact	5.29481	4.57621
24	40	Bact	5.30601	4.58241
25	1	PLGF	0.520354	-0.000796676
25	2	PLGF	0.523992	0.00138777
25	3	PLGF	0.527482	0.00342423
25	4	PLGF	0.528201	0.00269031
25	5	PLGF	0.528099	0.00113529
25	6	PLGF	0.528203	-0.000213863
25	7	PLGF	0.530066	0.00019574
25	8	PLGF	0.530347	-0.000976684
25	9	PLGF	0.530439	-0.00233704
25	10	PLGF	0.531674	-0.00255531
25	11	PLGF	0.533041	-0.00264198
25	12	PLGF	0.533727	-0.00340855
25	13	PLGF	0.537764	-0.000824753
25	14	PLGF	0.539834	-0.000208501
25	15	PLGF	0.541415	-8.05303e-05
25	16	PLGF	0.543204	0.000255938
25	17	PLGF	0.544905	0.000502939
25	18	PLGF	0.54591	5.56058e-05
25	19	PLGF	0.548281	0.000973457
25	20	PLGF	0.552775	0.00401371
25	21	PLGF	0.560293	0.0100783
25	22	PLGF	0.573311	0.0216438
25	23	PLGF	0.599555	0.0464342
25	24	PLGF	0.653796	0.0992226
25	25	PLGF	0.753459	0.197432
25	26	PLGF	0.937928	0.380448
25	27	PLGF	1.25316	0.69423
25	28	PLGF	1.7406	1.18022
25	29	PLGF	2.31548	1.75364
25	30	PLGF	2.8118	2.2485
25	31	PLGF	3.20644	2.6417
25	32	PLGF	3.5153	2.9491
25	33	PLGF	3.7515	3.18385
25	34	PLGF	3.91696	3.34785
25	35	PLGF	4.0491	3.47855
25	36	PLGF	4.14667	3.57466
25	37	PLGF	4.22121	3.64774
25	38	PLGF	4.27731	3.70239
25	39	PLGF	4.33531	3.75893
25	40	PLGF	4.37435	3.79652
26	1	PLGF	0.466647	0.00634855
26	2	PLGF	0.466329	0.0035838
26	3	PLGF	0.468324	0.00313266
26	4	PLGF	0.46893	0.00129174
26	5	PLGF	0.468828	-0.00125748
26	6	PLGF	0.469356	-0.00317674
26	7	PLGF	0.471359	-0.00361996
26	8	PLGF	0.473179	-0.00424669
26	9	PLGF	0.47804	-0.00183258
26	10	PLGF	0.484116	0.00179619
26	11	PLGF	0.487968	0.00320149
26	12	PLGF	0.490311	0.00309794
26	13	PLGF	0.493205	0.00354462
26	14	PLGF	0.494874	0.0027675
26	15	PLGF	0.495539	0.000984972
26	16	PLGF	0.497116	0.000115287
26	17	PLGF	0.498332	-0.00111539
26	18	PLGF	0.499488	-0.00240636
26	19	PLGF	0.501729	-0.00261158
26	20	PLGF	0.507122	0.00033439
26	21	PLGF	0.515541	0.00630642
26	22	PLGF	0.532077	0.0203957
26	23	PLGF	0.566294	0.0521657
26	24	PLGF	0.630704	0.114129
26	25	PLGF	0.750716	0.231694
26	26	PLGF	0.971941	0.450472
26	27	PLGF	1.34371	0.819797
26	28	PLGF	1.87501	1.34864
26	29	PLGF	2.44394	1.91513
26	30	PLGF	2.91308	2.38182
26	31	PLGF	3.29129	2.75759
26	32	PLGF	3.58481	3.04866
26	33	PLGF	3.80441	3.26581
26	34	PLGF	3.9597	3.41866
26	35	PLGF	4.08608	3.54259
26	36	PLGF	4.18132	3.63538
26	37	PLGF	4.25695	3.70857
26	38	PLGF	4.31225	3.76142
26	39	PLGF	4.35605	3.80277
26	40	PLGF	4.39279	3.83707
27	1	PLGF	0.442456	0.00407485
27	2	PLGF	0.443292	0.00248082
27	3	PLGF	0.444887	0.00164586
27	4	PLGF	0.445446	-0.000224919
27	5	PLGF	0.445372	-0.00272905
27	6	PLGF	0.446779	-0.00375237
27	7	PLGF	0.449741	-0.00322042
27	8	PLGF	0.454008	-0.00138373
27	9	PLGF	0.46028	0.00245762
27	10	PLGF	0.464198	0.00394529
27	11	PLGF	0.466118	0.00343574
27	12	PLGF	0.468211	0.00309826
27	13	PLGF	0.469726	0.0021834
27	14	PLGF	0.471317	0.00134396
27	15	PLGF	0.472166	-0.000237583
27	16	PLGF	0.47343	-0.00140353
27	17	PLGF	0.475275	-0.00198858
27	18	PLGF	0.477648	-0.00204594
27	19	PLGF	0.481	-0.001124
27	20	PLGF	0.487613	0.00305873
27	21	PLGF	0.501014	0.0140298
27	22	PLGF	0.526513	0.0370992
27	23	PLGF	0.577998	0.0861538
27	24	PLGF	0.675742	0.181468
27	25	PLGF	0.852582	0.355877
27	26	PLGF	1.16486	0.665722
27	27	PLGF	1.64108	1.13952
27	28	PLGF	2.21297	1.70897
27	29	PLGF	2.71972	2.2133
27	30	PLGF	3.1213	2.61245
27	31	PLGF	3.43909	2.9278
27	32	PLGF	3.6752	3.16149
27	33	PLGF	3.85468	3.33853
27	34	PLGF	3.98206	3.46348
27	35	PLGF	4.08704	3.56603
27	36	PLGF	4.16186	3.63842
27	37	PLGF	4.22763	3.70176
27	38	PLGF	4.27665	3.74835
27	39	PLGF	4.3182	3.78747
27	40	PLGF	4.34661	3.81345
28	1	PLGF	0.430794	-0.00328259
28	2	PLGF	0.430578	-0.00453161
28	3	PLGF	0.431447	-0.00469485
28	4	PLGF	0.435275	-0.00190015
28	5	PLGF	0.437599	-0.00060862
28	6	PLGF	0.441062	0.00182208
28	7	PLGF	0.442801	0.00252805
28	8	PLGF	0.443534	0.00222862
28	9	PLGF	0.445754	0.00341569
28	10	PLGF	0.44484	0.00146893
28	11	PLGF	0.444519	0.000114881
28	12	PLGF	0.445637	0.000200402
28	13	PLGF	0.446623	0.00015366
28	14	PLGF	0.446767	-0.000735057
28	15	PLGF	0.446826	-0.00170829
28	16	PLGF	0.448159	-0.00140861
28	17	PLGF	0.449718	-0.000881331
28	18	PLGF	0.451111	-0.000521927
28	19	PLGF	0.453192	0.000526537
28	20	PLGF	0.458054	0.00435577
28	21	PLGF	0.468868	0.0141378
28	22	PLGF	0.487722	0.0319592
28	23	PLGF	0.524885	0.0680887
28	24	PLGF	0.598278	0.14045
28	25	PLGF	0.732597	0.273736
28	26	PLGF	0.976526	0.516632
28	27	PLGF	1.37713	0.916203
28	28	PLGF	1.92934	1.46738
28	29	PLGF	2.48694	2.02395
28	30	PLGF	2.94066	2.47663
28	31	PLGF	3.30276	2.83771
28	32	PLGF	3.5785	3.11241
28	33	PLGF	3.7833	3.31618
28	34	PLGF	3.92582	3.45766
28	35	PLGF	4.04569	3.5765
28	36	PLGF	4.13614	3.66591
28	37	PLGF	4.20807	3.73682
28	38	PLGF	4.26065	3.78836
28	39	PLGF	4.31044	3.83712
28	40	PLGF	4.34199	3.86764
29	1	PLGF	0.450198	-0.0131692
29	2	PLGF	0.450275	-0.0143385
29	3	PLGF	0.458318	-0.00754193
29	4	PLGF	0.467327	0.0002196
29	5	PLGF	0.469307	0.000953773
29	6	PLGF	0.470215	0.000614676
29	7	PLGF	0.473395	0.00254786
29	8	PLGF	0.474348	0.00225457
29	9	PLGF	0.476063	0.0027226
29	10	PLGF	0.476677	0.00208998
29	11	PLGF	0.476512	0.000678003
29	12	PLGF	0.477046	-3.47561e-05
29	13	PLGF	0.478752	0.000425206
29	14	PLGF	0.479379	-0.000195285
29	15	PLGF	0.479478	-0.00134316
29	16	PLGF	0.481039	-0.00102833
29	17	PLGF	0.482008	-0.00130636
29	18	PLGF	0.483498	-0.00106229
29	19	PLGF	0.485813	5.84827e-06
29	20	PLGF	0.490724	0.00366938
29	21	PLGF	0.501183	0.0128824
29	22	PLGF	0.519954	0.0304066
29	23	PLGF	0.556998	0.0662036
29	24	PLGF	0.628319	0.136278
29	25	PLGF	0.762005	0.268717
29	26	PLGF	1.00347	0.508939
29	27	PLGF	1.39517	0.89939
29	28	PLGF	1.93403	1.437
29	29	PLGF	2.47611	1.97784
29	30	PLGF	2.91471	2.41518
29	31	PLGF	3.2623	2.76154
29	32	PLGF	3.52636	3.02434
29	33	PLGF	3.72976	3.22649
29	34	PLGF	3.8688	3.36429
29	35	PLGF	3.98064	3.47489
29	36	PLGF	4.07076	3.56376
29	37	PLGF	4.14046	3.63221
29	38	PLGF	4.19571	3.68621
29	39	PLGF	4.24148	3.73073
29	40	PLGF	4.26834	3.75636
30	1	PLGF	0.424839	-0.00104901
30	2	PLGF	0.426325	-0.00164728
30	3	PLGF	0.430667	0.00060966
30	4	PLGF	0.430727	-0.00141358
30	5	PLGF	0.430543	-0.00368248
30	6	PLGF	0.431919	-0.00439031
30	7	PLGF	0.435239	-0.00315508
30	8	PLGF	0.439351	-0.00112672
30	9	PLGF	0.445965	0.0034027
30	10	PLGF	0.451086	0.0064401
30	11	PLGF	0.451989	0.00525863
30	12	PLGF	0.451516	0.00270151
30	13	PLGF	0.453225	0.00232628
30	14	PLGF	0.454788	0.00180442
30	15	PLGF	0.455362	0.000295004
30	16	PLGF	0.456733	-0.000418841
30	17	PLGF	0.457369	-0.00186672
30	18	PLGF	0.45838	-0.00294031
30	19	PLGF	0.460696	-0.00270867
30	20	PLGF	0.464353	-0.00113561
30	21	PLGF	0.471597	0.00402444
30	22	PLGF	0.485918	0.0162612
30	23	PLGF	0.51355	0.0418091
30	24	PLGF	0.56794	0.0941142
30	25	PLGF	0.668351	0.192441
30	26	PLGF	0.855398	0.377405
30	27	PLGF	1.17598	0.695906
30	28	PLGF	1.66705	1.18488
30	29	PLGF	2.24343	1.75918
30	30	PLGF	2.74292	2.25659
30	31	PLGF	3.14141	2.65299
30	32	PLGF	3.45557	2.96507
30	33	PLGF	3.68778	3.1952
30	34	PLGF	3.85246	3.3578
30	35	PLGF	3.98153	3.48478
30	36	PLGF	4.08073	3.58189
30	37	PLGF	4.16261	3.66169
30	38	PLGF	4.2227	3.7197
30	39	PLGF	4.27211	3.76702
30	40	PLGF	4.30249	3.79532
31	1	PLGF	0.42914	0.00163725
31	2	PLGF	0.430051	0.000598447
31	3	PLGF	0.429468	-0.00193515
31	4	PLGF	0.42892	-0.00443445
31	5	PLGF	0.428899	-0.00640592
31	6	PLGF	0.436255	-0.00100065
31	7	PLGF	0.443222	0.00401617
31	8	PLGF	0.446068	0.00491136
31	9	PLGF	0.448917	0.00580905
31	10	PLGF	0.449434	0.00437605
31	11	PLGF	0.448605	0.0015961
31	12	PLGF	0.448993	3.36733e-05
31	13	PLGF	0.452411	0.00150047
31	14	PLGF	0.453591	0.000729887
31	15	PLGF	0.453141	-0.0016702
31	16	PLGF	0.45342	-0.00334251
31	17	PLGF	0.455153	-0.00355987
31	18	PLGF	0.459311	-0.00135213
31	19	PLGF	0.463342	0.000728119
31	20	PLGF	0.471599	0.00703359
31	21	PLGF	0.488063	0.0215473
31	22	PLGF	0.518762	0.0502957
31	23	PLGF	0.579655	0.109238
31	24	PLGF	0.694388	0.222021
31	25	PLGF	0.904819	0.430501
31	26	PLGF	1.26621	0.789946
31	27	PLGF	1.78188	1.30366
31	28	PLGF	2.34712	1.86695
31	29	PLGF	2.82501	2.34289
31	30	PLGF	3.20677	2.72269
31	31	PLGF	3.50319	3.01717
31	32	PLGF	3.72233	3.23435
31	33	PLGF	3.88903	3.39911
31	34	PLGF	4.0089	3.51702
31	35	PLGF	4.10832	3.6145
31	36	PLGF	4.18725	3.69148
31	37	PLGF	4.24893	3.75121
31	38	PLGF	4.28926	3.78958
31	39	PLGF	4.33536	3.83373
31	40	PLGF	4.36185	3.85827
32	1	PLGF	0.439646	-0.00538796
32	2	PLGF	0.442412	-0.00306509
32	3	PLGF	0.446158	0.000237953
32	4	PLGF	0.447923	0.00156039
32	5	PLGF	0.44816	0.00135418
32	6	PLGF	0.448547	0.00129806
32	7	PLGF	0.448415	0.00072337
32	8	PLGF	0.448176	4.15735e-05
32	9	PLGF	0.448363	-0.000214496
32	10	PLGF	0.448759	-0.000261086
32	11	PLGF	0.447026	-0.00243726
32	12	PLGF	0.446724	-0.00318289
32	13	PLGF	0.450375	2.55579e-05
32	14	PLGF	0.449308	-0.00148441
32	15	PLGF	0.448963	-0.0022721
32	16	PLGF	0.450459	-0.0012197
32	17	PLGF	0.451201	-0.000919775
32	18	PLGF	0.452767	0.000203287
32	19	PLGF	0.455296	0.00228873
32	20	PLGF	0.457709	0.00425862
32	21	PLGF	0.46472	0.0108269
32	22	PLGF	0.476635	0.0222985
32	23	PLGF	0.502035	0.0472565
32	24	PLGF	0.5528	0.0975776
32	25	PLGF	0.645985	0.19032
32	26	PLGF	0.8225	0.366392
32	27	PLGF	1.12929	0.672741
32	28	PLGF	1.61508	1.15808
32	29	PLGF	2.21743	1.76
32	30	PLGF	2.75702	2.29914
32	31	PLGF	3.19091	2.73258
32	32	PLGF	3.53121	3.07244
32	33	PLGF	3.7929	3.33369
32	34	PLGF	3.98119	3.52154
32	35	PLGF	4.13126	3.67116
32	36	PLGF	4.24066	3.78012
32	37	PLGF	4.32299	3.86201
32	38	PLGF	4.39107	3.92965
32	39	PLGF	4.45309	3.99123
32	40	PLGF	4.4916	4.02929
33	1	PLGF	0.457918	0.00971691
33	2	PLGF	0.4565	0.00735274
33	3	PLGF	0.454292	0.00419854
33	4	PLGF	0.452808	0.00176789
33	5	PLGF	0.452929	0.000943489
33	6	PLGF	0.454374	0.00144172
33	7	PLGF	0.454431	0.00055217
33	8	PLGF	0.454131	-0.000693694
33	9	PLGF	0.453487	-0.00228348
33	10	PLGF	0.453982	-0.00273508
33	11	PLGF	0.453687	-0.00397602
33	12	PLGF	0.454529	-0.00408037
33	13	PLGF	0.458416	-0.00114023
33	14	PLGF	0.458915	-0.00158697
33	15	PLGF	0.459138	-0.00231013
33	16	PLGF	0.462874	0.000479684
33	17	PLGF	0.465178	0.00183762
33	18	PLGF	0.466369	0.00208211
33	19	PLGF	0.470736	0.00550275
33	20	PLGF	0.476401	0.0102213
33	21	PLGF	0.48487	0.0177448
33	22	PLGF	0.503987	0.0359156
33	23	PLGF	0.542414	0.0733962
33	24	PLGF	0.614358	0.144393
33	25	PLGF	0.748807	0.277896
33	26	PLGF	0.993766	0.521909
33	27	PLGF	1.39683	0.92403
33	28	PLGF	1.95937	1.48562
33	29	PLGF	2.54389	2.0692
33	30	PLGF	3.02031	2.54467
33	31	PLGF	3.4022	2.92562
33	32	PLGF	3.69635	3.21881
33	33	PLGF	3.91689	3.43841
33	34	PLGF	4.08556	3.60613
33	35	PLGF	4.21504	3.73466
33	36	PLGF	4.30652	3.8252
33	37	PLGF	4.38583	3.90357
33	38	PLGF	4.44497	3.96176
33	39	PLGF	4.49425	4.0101
33	40	PLGF	4.52708	4.04197
34	1	PLGF	0.461881	0.0023597
34	2	PLGF	0.465937	0.00479633
34	3	PLGF	0.468085	0.00532511
34	4	PLGF	0.468357	0.00397757
34	5	PLGF	0.46874	0.00274199
34	6	PLGF	0.468622	0.0010043
34	7	PLGF	0.467833	-0.00140326
34	8	PLGF	0.467719	-0.00313689
34	9	PLGF	0.469129	-0.00334578
34	10	PLGF	0.471077	-0.00301715
34	11	PLGF	0.471325	-0.00438857
34	12	PLGF	0.472337	-0.00499568
34	13	PLGF	0.476711	-0.00224126
34	14	PLGF	0.479669	-0.00090198
34	15	PLGF	0.481114	-0.00107582
34	16	PLGF	0.484458	0.000648626
34	17	PLGF	0.48706	0.00163109
34	18	PLGF	0.489827	0.00277901
34	19	PLGF	0.495066	0.0063987
34	20	PLGF	0.503197	0.0129109
34	21	PLGF	0.517149	0.025244
34	22	PLGF	0.545364	0.0518394
34	23	PLGF	0.600125	0.104982
34	24	PLGF	0.704248	0.207485
34	25	PLGF	0.891939	0.393556
34	26	PLGF	1.22756	0.72756
34	27	PLGF	1.73573	1.23411
34	28	PLGF	2.34287	1.83963
34	29	PLGF	2.87393	2.36907
34	30	PLGF	3.29824	2.79177
34	31	PLGF	3.63313	3.12503
34	32	PLGF	3.88661	3.3769
34	33	PLGF	4.07327	3.56194
34	34	PLGF	4.20832	3.69537
34	35	PLGF	4.32046	3.80589
34	36	PLGF	4.39653	3.88034
34	37	PLGF	4.46	3.94219
34	38	PLGF	4.51354	3.99411
34	39	PLGF	4.56115	4.0401
34	40	PLGF	4.59067	4.068
35	1	PLGF	0.497346	0.00559768
35	2	PLGF	0.497418	0.00389321
35	3	PLGF	0.496599	0.00129935
35	4	PLGF	0.495215	-0.00186027
35	5	PLGF	0.494317	-0.00453421
35	6	PLGF	0.495448	-0.00517909
35	7	PLGF	0.5004	-0.00200218
35	8	PLGF	0.505573	0.00139438
35	9	PLGF	0.511229	0.00527487
35	10	PLGF	0.512624	0.0048941
35	11	PLGF	0.512926	0.00342066
35	12	PLGF	0.514495	0.00321429
35	13	PLGF	0.514795	0.00173841
35	14	PLGF	0.515941	0.00110891
35	15	PLGF	0.516318	-0.000289613
35	16	PLGF	0.515998	-0.00238485
35	17	PLGF	0.517377	-0.00278171
35	18	PLGF	0.519785	-0.00214992
35	19	PLGF	0.522547	-0.00116312
35	20	PLGF	0.528059	0.00257283
35	21	PLGF	0.536614	0.00935236
35	22	PLGF	0.552433	0.0233962
35	23	PLGF	0.587145	0.0563326
35	24	PLGF	0.653941	0.121353
35	25	PLGF	0.777368	0.243004
35	26	PLGF	1.00277	0.466632
35	27	PLGF	1.38289	0.844975
35	28	PLGF	1.94425	1.40456
35	29	PLGF	2.5589	2.01744
35	30	PLGF	3.0694	2.52616
35	31	PLGF	3.47899	2.93398
35	32	PLGF	3.79704	3.25024
35	33	PLGF	4.03595	3.48738
35	34	PLGF	4.20711	3.65677
35	35	PLGF	4.3444	3.79228
35	36	PLGF	4.44401	3.89011
35	37	PLGF	4.52295	3.96727
35	38	PLGF	4.58604	4.0286
35	39	PLGF	4.64074	4.08152
35	40	PLGF	4.67389	4.11289
36	1	PLGF	0.459166	0.00384022
36	2	PLGF	0.460386	0.00328609
36	3	PLGF	0.458323	-0.000551609
36	4	PLGF	0.456236	-0.00441336
36	5	PLGF	0.456097	-0.00632725
36	6	PLGF	0.460648	-0.00355139
36	7	PLGF	0.467456	0.00148282
36	8	PLGF	0.471663	0.00391449
36	9	PLGF	0.474921	0.00539783
36	10	PLGF	0.476885	0.00558773
36	11	PLGF	0.476911	0.00383823
36	12	PLGF	0.476987	0.00214037
36	13	PLGF	0.479142	0.00252012
36	14	PLGF	0.478942	0.000545071
36	15	PLGF	0.47881	-0.00136146
36	16	PLGF	0.480064	-0.00188219
36	17	PLGF	0.481297	-0.00242366
36	18	PLGF	0.482555	-0.00294024
36	19	PLGF	0.485294	-0.0019755
36	20	PLGF	0.490934	0.00188972
36	21	PLGF	0.504734	0.0139148
36	22	PLGF	0.527165	0.034571
36	23	PLGF	0.572052	0.0776837
36	24	PLGF	0.659399	0.163255
36	25	PLGF	0.818599	0.320681
36	26	PLGF	1.10387	0.604174
36	27	PLGF	1.5461	1.04464
36	28	PLGF	2.10484	1.6016
36	29	PLGF	2.61866	2.11364
36	30	PLGF	3.02482	2.51803
36	31	PLGF	3.35379	2.84522
36	32	PLGF	3.60417	3.09383
36	33	PLGF	3.7932	3.28109
36	34	PLGF	3.9211	3.40721
36	35	PLGF	4.02753	3.51187
36	36	PLGF	4.10779	3.59035
36	37	PLGF	4.17401	3.65479
36	38	PLGF	4.22283	3.70184
36	39	PLGF	4.25749	3.73473
36	40	PLGF	4.28266	3.75812
37	1	PLGF	0.444769	0.00964806
37	2	PLGF	0.446796	0.0103923
37	3	PLGF	0.44514	0.00745494
37	4	PLGF	0.44456	0.00559282
37	5	PLGF	0.443547	0.0032979
37	6	PLGF	0.442341	0.00080999
37	7	PLGF	0.43935	-0.00346353
37	8	PLGF	0.43886	-0.00523538
37	9	PLGF	0.440342	-0.0050348
37	10	PLGF	0.441926	-0.00473306
37	11	PLGF	0.444203	-0.00373786
37	12	PLGF	0.445853	-0.00336999
37	13	PLGF	0.449469	-0.0010358
37	14	PLGF	0.450776	-0.00101102
37	15	PLGF	0.452258	-0.000810824
37	16	PLGF	0.454817	0.000465863
37	17	PLGF	0.456862	0.00122926
37	18	PLGF	0.45871	0.0017952
37	19	PLGF	0.460564	0.00236637
37	20	PLGF	0.464899	0.00541993
37	21	PLGF	0.474387	0.0136257
37	22	PLGF	0.489134	0.0270905
37	23	PLGF	0.51794	0.0546148
37	24	PLGF	0.577649	0.113042
37	25	PLGF	0.687278	0.221389
37	26	PLGF	0.892123	0.424952
37	27	PLGF	1.2367	0.768245
37	28	PLGF	1.75278	1.28304
37	29	PLGF	2.32935	1.85833
37	30	PLGF	2.81699	2.34469
37	31	PLGF	3.20498	2.7314
37	32	PLGF	3.51241	3.03754
37	33	PLGF	3.74437	3.26823
37	34	PLGF	3.90903	3.4316
37	35	PLGF	4.04131	3.5626
37	36	PLGF	4.13966	3.65967
37	37	PLGF	4.21984	3.73857
37	38	PLGF	4.27974	3.79719
37	39	PLGF	4.33096	3.84712
37	40	PLGF	4.36471	3.87959
38	1	PLGF	0.488515	-0.00168995
38	2	PLGF	0.489222	-0.00546341
38	3	PLGF	0.491149	-0.00801747
38	4	PLGF	0.492033	-0.0116149
38	5	PLGF	0.492984	-0.0151444
38	6	PLGF	0.502292	-0.0103177
38	7	PLGF	0.516602	-0.000488836
38	8	PLGF	0.528149	0.00657803
38	9	PLGF	0.539434	0.0133813
38	10	PLGF	0.547695	0.0171621
38	11	PLGF	0.550874	0.0158601
38	12	PLGF	0.551734	0.0122388
38	13	PLGF	0.553526	0.00954986
38	14	PLGF	0.554165	0.00570806
38	15	PLGF	0.555041	0.0021029
38	16	PLGF	0.556031	-0.00138747
38	17	PLGF	0.556738	-0.00516143
38	18	PLGF	0.557522	-0.00885898
38	19	PLGF	0.559703	-0.0111586
38	20	PLGF	0.564911	-0.0104314
38	21	PLGF	0.57465	-0.0051732
38	22	PLGF	0.591995	0.00769046
38	23	PLGF	0.625532	0.0367464
38	24	PLGF	0.69303	0.0997636
38	25	PLGF	0.817836	0.220088
38	26	PLGF	1.04728	0.445056
38	27	PLGF	1.42733	0.820617
38	28	PLGF	1.973	1.36181
38	29	PLGF	2.5542	1.93853
38	30	PLGF	3.03255	2.4124
38	31	PLGF	3.41497	2.79034
38	32	PLGF	3.70756	3.07845
38	33	PLGF	3.93039	3.2968
38	34	PLGF	4.09066	3.45259
38	35	PLGF	4.22454	3.58199
38	36	PLGF	4.32027	3.67324
38	37	PLGF	4.39365	3.74214
38	38	PLGF	4.45306	3.79706
38	39	PLGF	4.50687	3.84639
38	40	PLGF	4.54257	3.87761
39	1	PLGF	0.462301	-0.00161493
39	2	PLGF	0.462964	-0.0024442
39	3	PLGF	0.463151	-0.00375031
39	4	PLGF	0.463914	-0.00447977
39	5	PLGF	0.466014	-0.00387311
39	6	PLGF	0.471704	0.000324675
39	7	PLGF	0.477002	0.00413032
39	8	PLGF	0.47877	0.0044052
39	9	PLGF	0.480721	0.00486336
39	10	PLGF	0.480396	0.00304587
39	11	PLGF	0.479995	0.0011523
39	12	PLGF	0.480552	0.00021583
39	13	PLGF	0.48292	0.00109167
39	14	PLGF	0.483776	0.000455011
39	15	PLGF	0.48369	-0.00112364
39	16	PLGF	0.484219	-0.00208776
39	17	PLGF	0.485854	-0.00194584
39	18	PLGF	0.487524	-0.00176782
39	19	PLGF	0.490129	-0.000655975
39	20	PLGF	0.495459	0.00318147
39	21	PLGF	0.506891	0.0131207
39	22	PLGF	0.527701	0.0324382
39	23	PLGF	0.570051	0.0732952
39	24	PLGF	0.654889	0.156641
39	25	PLGF	0.807541	0.307799
39	26	PLGF	1.08141	0.580176
39	27	PLGF	1.52199	1.01926
39	28	PLGF	2.1025	1.59828
39	29	PLGF	2.66196	2.15625
39	30	PLGF	3.11063	2.60343
39	31	PLGF	3.46712	2.95843
39	32	PLGF	3.73881	3.22862
39	33	PLGF	3.93901	3.42732
39	34	PLGF	4.08009	3.56692
39	35	PLGF	4.19583	3.68116
39	36	PLGF	4.28235	3.76619
39	37	PLGF	4.36004	3.84238
39	38	PLGF	4.41585	3.8967
39	39	PLGF	4.45546	3.93482
39	40	PLGF	4.48274	3.96061
40	1	PLGF	0.450634	-0.0118982
40	2	PLGF	0.454823	-0.00842633
40	3	PLGF	0.461314	-0.00265326
40	4	PLGF	0.464394	-0.000291949
40	5	PLGF	0.464973	-0.000430312
40	6	PLGF	0.466797	0.000675542
40	7	PLGF	0.468587	0.0017479
40	8	PLGF	0.468756	0.00119826
40	9	PLGF	0.469125	0.000849646
40	10	PLGF	0.469919	0.000925502
40	11	PLGF	0.469936	0.00022462
40	12	PLGF	0.470503	7.39489e-05
40	13	PLGF	0.471741	0.000594068
40	14	PLGF	0.471416	-0.000449153
40	15	PLGF	0.471245	-0.00133746
40	16	PLGF	0.472194	-0.00110663
40	17	PLGF	0.473079	-0.000940177
40	18	PLGF	0.474746	8.85713e-06
40	19	PLGF	0.476365	0.000910595
40	20	PLGF	0.482752	0.00657927
40	21	PLGF	0.493068	0.0161774
40	22	PLGF	0.510974	0.0333652
40	23	PLGF	0.548769	0.0704429
40	24	PLGF	0.624199	0.145155
40	25	PLGF	0.76336	0.283598
40	26	PLGF	1.01417	0.533695
40	27	PLGF	1.42619	0.944987
40	28	PLGF	1.99274	1.51082
40	29	PLGF	2.56319	2.08056
40	30	PLGF	3.02689	2.54354
40	31	PLGF	3.39475	2.91068
40	32	PLGF	3.67637	3.19158
40	33	PLGF	3.88725	3.40175
40	34	PLGF	4.03471	3.54848
40	35	PLGF	4.15269	3.66575
40	36	PLGF	4.24383	3.75617
40	37	PLGF	4.31573	3.82736
40	38	PLGF	4.37766	3.88856
40	39	PLGF	4.42886	3.93905
40	40	PLGF	4.45885	3.96832
41	1	PLGF	0.432509	-0.0105955
41	2	PLGF	0.434679	-0.00906153
41	3	PLGF	0.440197	-0.00417907
41	4	PLGF	0.445481	0.000468339
41	5	PLGF	0.446635	0.000986456
41	6	PLGF	0.446793	0.000507805
41	7	PLGF	0.448113	0.00119121
41	8	PLGF	0.448467	0.0009091
41	9	PLGF	0.449695	0.00150068
41	10	PLGF	0.450711	0.0018809
41	11	PLGF	0.449149	-0.000317076
41	12	PLGF	0.449036	-0.00106696
41	13	PLGF	0.451304	0.000564931
41	14	PLGF	0.451682	0.000307026
41	15	PLGF	0.45112	-0.000891382
41	16	PLGF	0.450551	-0.0020967
41	17	PLGF	0.45258	-0.000703769
41	18	PLGF	0.453462	-0.000457538
41	19	PLGF	0.455952	0.00139605
41	20	PLGF	0.460638	0.00544571
41	21	PLGF	0.470739	0.0149107
41	22	PLGF	0.49086	0.0343958
41	23	PLGF	0.529619	0.0725177
41	24	PLGF	0.602963	0.145226
41	25	PLGF	0.737591	0.279218
41	26	PLGF	0.983256	0.524246
41	27	PLGF	1.38732	0.927678
41	28	PLGF	1.94592	1.48564
41	29	PLGF	2.51537	2.05445
41	30	PLGF	2.97622	2.51467
41	31	PLGF	3.34088	2.87869
41	32	PLGF	3.62106	3.15823
41	33	PLGF	3.82665	3.36318
41	34	PLGF	3.97442	3.51032
41	35	PLGF	4.09625	3.63152
41	36	PLGF	4.1874	3.72203
41	37	PLGF	4.26184	3.79583
41	38	PLGF	4.3184	3.85176
41	39	PLGF	4.3709	3.90362
41	40	PLGF	4.40029	3.93237
42	1	PLGF	0.443164	-0.00957478
42	2	PLGF	0.447097	-0.00601042
42	3	PLGF	0.452004	-0.00147243
42	4	PLGF	0.45443	0.00058458
42	5	PLGF	0.454392	0.000177176
42	6	PLGF	0.453836	-0.000748162
42	7	PLGF	0.455464	0.000511487
42	8	PLGF	0.455903	0.000581398
42	9	PLGF	0.456611	0.000919946
42	10	PLGF	0.456523	0.000463428
42	11	PLGF	0.455964	-0.000465337
42	12	PLGF	0.456024	-0.000774125
42	13	PLGF	0.457453	0.000286028
42	14	PLGF	0.457727	0.00019128
42	15	PLGF	0.459354	0.00144935
42	16	PLGF	0.458234	-3.98781e-05
42	17	PLGF	0.457634	-0.00100941
42	18	PLGF	0.457954	-0.00105764
42	19	PLGF	0.459783	0.000402311
42	20	PLGF	0.464141	0.00439087
42	21	PLGF	0.472453	0.0123341
42	22	PLGF	0.486569	0.0260813
42	23	PLGF	0.515985	0.0551279
42	24	PLGF	0.572065	0.110839
42	25	PLGF	0.675759	0.214164
42	26	PLGF	0.871454	0.409489
42	27	PLGF	1.20651	0.744182
42	28	PLGF	1.71892	1.25622
42	29	PLGF	2.32166	1.85859
42	30	PLGF	2.84357	2.38013
42	31	PLGF	3.25569	2.79188
42	32	PLGF	3.58012	3.11594
42	33	PLGF	3.83153	3.36698
42	34	PLGF	4.00786	3.54295
42	35	PLGF	4.14586	3.68058
42	36	PLGF	4.24549	3.77984
42	37	PLGF	4.32781	3.86179
42	38	PLGF	4.38764	3.92125
42	39	PLGF	4.4512	3.98444
42	40	PLGF	4.48857	4.02144
43	1	PLGF	0.424815	-0.0134796
43	2	PLGF	0.427758	-0.0112491
43	3	PLGF	0.435722	-0.00399774
43	4	PLGF	0.440954	0.000521898
43	5	PLGF	0.442466	0.00132149
43	6	PLGF	0.443751	0.00189351
43	7	PLGF	0.444805	0.0022356
43	8	PLGF	0.445345	0.00206295
43	9	PLGF	0.445873	0.00187823
43	10	PLGF	0.444469	-0.000237956
43	11	PLGF	0.443958	-0.00146126
43	12	PLGF	0.444726	-0.0014061
43	13	PLGF	0.445875	-0.000969684
43	14	PLGF	0.445664	-0.00189282
43	15	PLGF	0.445748	-0.00252174
43	16	PLGF	0.44754	-0.00144222
43	17	PLGF	0.448498	-0.00119663
43	18	PLGF	0.450887	0.000480521
43	19	PLGF	0.455851	0.00473196
43	20	PLGF	0.462968	0.0111361
43	21	PLGF	0.476792	0.0242475
43	22	PLGF	0.50335	0.0500931
43	23	PLGF	0.557709	0.103739
43	24	PLGF	0.662072	0.20739
43	25	PLGF	0.851538	0.396143
43	26	PLGF	1.1825	0.726393
43	27	PLGF	1.68108	1.22426
43	28	PLGF	2.27295	1.81541
43	29	PLGF	2.79383	2.33559
43	30	PLGF	3.211	2.75204
43	31	PLGF	3.54481	3.08514
43	32	PLGF	3.79635	3.33597
43	33	PLGF	3.98717	3.52608
43	34	PLGF	4.11414	3.65233
43	35	PLGF	4.21385	3.75133
43	36	PLGF	4.29457	3.83134
43	37	PLGF	4.35889	3.89494
43	38	PLGF	4.41486	3.95021
43	39	PLGF	4.4704	4.00503
43	40	PLGF	4.49463	4.02855
44	1	PLGF	0.440618	-0.00485647
44	2	PLGF	0.444234	-0.0015797
44	3	PLGF	0.445017	-0.00113678
44	4	PLGF	0.447864	0.00137031
44	5	PLGF	0.448598	0.00176478
44	6	PLGF	0.448558	0.00138542
44	7	PLGF	0.446727	-0.000785051
44	8	PLGF	0.446309	-0.00154301
44	9	PLGF	0.449014	0.000823262
44	10	PLGF	0.449436	0.000905576
44	11	PLGF	0.448536	-0.000333843
44	12	PLGF	0.447816	-0.00139334
44	13	PLGF	0.448769	-0.00078034
44	14	PLGF	0.449103	-0.000785645
44	15	PLGF	0.449018	-0.00121018
44	16	PLGF	0.449542	-0.00102594
44	17	PLGF	0.450329	-0.000579113
44	18	PLGF	0.450415	-0.000832165
44	19	PLGF	0.451614	2.68282e-05
44	20	PLGF	0.456056	0.00412924
44	21	PLGF	0.460869	0.00860307
44	22	PLGF	0.470421	0.0178158
44	23	PLGF	0.492017	0.0390724
44	24	PLGF	0.532994	0.0797089
44	25	PLGF	0.608708	0.155084
44	26	PLGF	0.756685	0.302721
44	27	PLGF	1.01821	0.563903
44	28	PLGF	1.4517	0.997056
44	29	PLGF	2.04111	1.58613
44	30	PLGF	2.62131	2.16599
44	31	PLGF	3.09235	2.63668
44	32	PLGF	3.45623	3.00023
44	33	PLGF	3.73528	3.27894
44	34	PLGF	3.93098	3.4743
44	35	PLGF	4.08956	3.63254
44	36	PLGF	4.20521	3.74785
44	37	PLGF	4.29243	3.83473
44	38	PLGF	4.35972	3.90168
44	39	PLGF	4.4182	3.95982
44	40	PLGF	4.45709	3.99837
45	1	PLGF	0.472602	-0.00376638
45	2	PLGF	0.474148	-0.00364501
45	3	PLGF	0.475171	-0.00404646
45	4	PLGF	0.476023	-0.00461948
45	5	PLGF	0.4771	-0.00496698
45	6	PLGF	0.482298	-0.00119393
45	7	PLGF	0.48834	0.00342379
45	8	PLGF	0.490687	0.00434622
45	9	PLGF	0.492429	0.00466301
45	10	PLGF	0.494227	0.00503648
45	11	PLGF	0.494409	0.00379404
45	12	PLGF	0.494499	0.0024591
45	13	PLGF	0.494749	0.00128461
45	14	PLGF	0.495496	0.000606922
45	15	PLGF	0.495353	-0.000960422
45	16	PLGF	0.495234	-0.0025044
45	17	PLGF	0.496424	-0.00273892
45	18	PLGF	0.497355	-0.0032335
45	19	PLGF	0.500663	-0.00135007
45	20	PLGF	0.507059	0.00362122
45	21	PLGF	0.51745	0.0125877
45	22	PLGF	0.536154	0.0298676
45	23	PLGF	0.57625	0.0685386
45	24	PLGF	0.652354	0.143218
45	25	PLGF	0.792474	0.281913
45	26	PLGF	1.04801	0.536019
45	27	PLGF	1.46951	0.956097
45	28	PLGF	2.05552	1.54069
45	29	PLGF	2.65565	2.13939
45	30	PLGF	3.14626	2.62857
45	31	PLGF	3.53744	3.01833
45	32	PLGF	3.84246	3.32193
45	33	PLGF	4.0675	3.54554
45	34	PLGF	4.22536	3.70198
45	35	PLGF	4.35066	3.82585
45	36	PLGF	4.447	3.92076
45	37	PLGF	4.53025	4.00259
45	38	PLGF	4.59104	4.06196
45	39	PLGF	4.63945	4.10894
45	40	PLGF	4.67468	4.14275
46	1	PLGF	0.462997	-0.00528415
46	2	PLGF	0.466642	-0.00345838
46	3	PLGF	0.470516	-0.00140432
46	4	PLGF	0.47199	-0.00174979
46	5	PLGF	0.472016	-0.00354262
46	6	PLGF	0.473016	-0.00436248
46	7	PLGF	0.478343	-0.000854845
46	8	PLGF	0.482923	0.00190559
46	9	PLGF	0.488502	0.00566518
46	10	PLGF	0.49088	0.00622367
46	11	PLGF	0.490653	0.00417734
46	12	PLGF	0.489947	0.00165189
46	13	PLGF	0.49136	0.00124496
46	14	PLGF	0.491791	-0.000142492
46	15	PLGF	0.491807	-0.00194643
46	16	PLGF	0.493396	-0.00217711
46	17	PLGF	0.495767	-0.00162494
46	18	PLGF	0.496696	-0.00251559
46	19	PLGF	0.500483	-0.000548013
46	20	PLGF	0.508574	0.00572293
46	21	PLGF	0.523124	0.0184543
46	22	PLGF	0.549058	0.0425681
46	23	PLGF	0.60329	0.0949812
46	24	PLGF	0.707442	0.197314
46	25	PLGF	0.895328	0.38338
46	26	PLGF	1.22717	0.713402
46	27	PLGF	1.7351	1.21951
46	28	PLGF	2.34453	1.82713
46	29	PLGF	2.8811	2.36187
46	30	PLGF	3.3082	2.78716
46	31	PLGF	3.6505	3.12763
46	32	PLGF	3.90385	3.37916
46	33	PLGF	4.09398	3.56748
46	34	PLGF	4.23079	3.70247
46	35	PLGF	4.34657	3.81643
46	36	PLGF	4.43346	3.90149
46	37	PLGF	4.50178	3.968
46	38	PLGF	4.55448	4.01888
46	39	PLGF	4.60058	4.06316
46	40	PLGF	4.63152	4.09228
47	1	PLGF	0.425043	-0.0131573
47	2	PLGF	0.427926	-0.0114817
47	3	PLGF	0.430991	-0.00962336
47	4	PLGF	0.436295	-0.00552645
47	5	PLGF	0.442011	-0.00101796
47	6	PLGF	0.447488	0.00325216
47	7	PLGF	0.450219	0.00477567
47	8	PLGF	0.450863	0.00421228
47	9	PLGF	0.453025	0.00516734
47	10	PLGF	0.454241	0.00517618
47	11	PLGF	0.453699	0.00342668
47	12	PLGF	0.452146	0.000666497
47	13	PLGF	0.452709	2.28147e-05
47	14	PLGF	0.453231	-0.000662651
47	15	PLGF	0.453002	-0.00209896
47	16	PLGF	0.454062	-0.00224574
47	17	PLGF	0.45493	-0.00258562
47	18	PLGF	0.457066	-0.00165655
47	19	PLGF	0.458647	-0.00128233
47	20	PLGF	0.46412	0.00298344
47	21	PLGF	0.473161	0.0108174
47	22	PLGF	0.488105	0.0245542
47	23	PLGF	0.521525	0.0567663
47	24	PLGF	0.58724	0.121275
47	25	PLGF	0.705636	0.238464
47	26	PLGF	0.924816	0.456436
47	27	PLGF	1.29019	0.8206
47	28	PLGF	1.81854	1.34775
47	29	PLGF	2.38743	1.91543
47	30	PLGF	2.85939	2.38618
47	31	PLGF	3.23772	2.7633
47	32	PLGF	3.52927	3.05365
47	33	PLGF	3.75231	3.27548
47	34	PLGF	3.90807	3.43003
47	35	PLGF	4.03223	3.55299
47	36	PLGF	4.12942	3.64897
47	37	PLGF	4.20596	3.7243
47	38	PLGF	4.26066	3.7778
47	39	PLGF	4.31097	3.82689
47	40	PLGF	4.34351	3.85823
48	1	PLGF	0.424398	-0.0125507
48	2	PLGF	0.425118	-0.0136311
48	3	PLGF	0.428814	-0.0117356
48	4	PLGF	0.437403	-0.0049466
48	5	PLGF	0.444221	7.16531e-05
48	6	PLGF	0.449215	0.00326541
48	7	PLGF	0.452938	0.00518857
48	8	PLGF	0.454231	0.00468171
48	9	PLGF	0.456935	0.00558533
48	10	PLGF	0.457238	0.00408841
48	11	PLGF	0.456972	0.00202178
48	12	PLGF	0.457986	0.00123609
48	13	PLGF	0.460034	0.00148365
48	14	PLGF	0.460567	0.000216678
48	15	PLGF	0.460239	-0.00191122
48	16	PLGF	0.461707	-0.00224374
48	17	PLGF	0.462879	-0.00287168
48	18	PLGF	0.464962	-0.00258884
48	19	PLGF	0.467809	-0.00154163
48	20	PLGF	0.4743	0.00314894
48	21	PLGF	0.484988	0.012037
48	22	PLGF	0.506077	0.0313261
48	23	PLGF	0.549677	0.0731259
48	24	PLGF	0.630665	0.152313
48	25	PLGF	0.779882	0.299731
48	26	PLGF	1.0493	0.567345
48	27	PLGF	1.47908	0.995327
48	28	PLGF	2.04608	1.56053
48	29	PLGF	2.58785	2.1005
48	30	PLGF	3.0213	2.53215
48	31	PLGF	3.36318	2.87223
48	32	PLGF	3.62586	3.13311
48	33	PLGF	3.82245	3.3279
48	34	PLGF	3.95786	3.46151
48	35	PLGF	4.07076	3.57261
48	36	PLGF	4.15429	3.65434
48	37	PLGF	4.21631	3.71456
48	38	PLGF	4.26835	3.7648
48	39	PLGF	4.31887	3.81352
48	40	PLGF	4.34593	3.83878
49	1	TNFa	0.437339	0.00346581
49	2	TNFa	0.437222	0.00254216
49	3	TNFa	0.436666	0.00118033
49	4	TNFa	0.436434	0.000141853
49	5	TNFa	0.435918	-0.00117975
49	6	TNFa	0.436672	-0.00123251
49	7	TNFa	0.437454	-0.00125637
49	8	TNFa	0.438431	-0.00108523
49	9	TNFa	0.439165	-0.00115814
49	10	TNFa	0.441286	0.000156669
49	11	TNFa	0.442103	0.000167622
49	12	TNFa	0.442847	0.000106066
49	13	TNFa	0.445056	0.00150831
49	14	TNFa	0.446103	0.00174973
49	15	TNFa	0.446649	0.00148915
49	16	TNFa	0.44777	0.00180465
49	17	TNFa	0.448324	0.00155242
49	18	TNFa	0.448146	0.000568484
49	19	TNFa	0.448122	-0.000261823
49	20	TNFa	0.448986	-0.000204259
49	21	TNFa	0.449087	-0.000909367
49	22	TNFa	0.449433	-0.00136968
49	23	TNFa	0.450443	-0.00116608
49	24	TNFa	0.451791	-0.000623515
49	25	TNFa	0.453242	2.14227e-05
49	26	TNFa	0.458659	0.00463186
49	27	TNFa	0.467203	0.0123695
49	28	TNFa	0.485165	0.0295252
49	29	TNFa	0.521302	0.0648565
49	30	TNFa	0.589306	0.132055
49	31	TNFa	0.717006	0.258949
49	32	TNFa	0.948898	0.490034
49	33	TNFa	1.34482	0.885153
49	34	TNFa	1.93849	1.47801
49	35	TNFa	2.63718	2.17589
49	36	TNFa	3.16776	2.70567
[truncated: 1,884 more rows]

## Sheet: Multicomponent Data
Block Type	96-Well Block (0.2mL)
Calibration Background is expired	No
Calibration Background performed on	11-24-2020
Calibration Normalization FAM-ROX is expired	No
Calibration Normalization FAM-ROX performed on	11-24-2020
Calibration Normalization VIC-ROX is expired	No
Calibration Normalization VIC-ROX performed on	11-24-2020
Calibration Pure Dye CY3 is expired	Yes
Calibration Pure Dye CY3 performed on	03-26-2020
Calibration Pure Dye CY5 is expired	Yes
Calibration Pure Dye CY5 performed on	03-26-2020
Calibration Pure Dye FAM is expired	No
Calibration Pure Dye FAM performed on	11-24-2020
Calibration Pure Dye NED is expired	No
Calibration Pure Dye NED performed on	09-15-2020
Calibration Pure Dye ROX is expired	No
Calibration Pure Dye ROX performed on	11-24-2020
Calibration Pure Dye SYBR is expired	No
Calibration Pure Dye SYBR performed on	11-24-2020
Calibration Pure Dye TAMRA is expired	No
Calibration Pure Dye TAMRA performed on	11-24-2020
Calibration Pure Dye VIC is expired	No
Calibration Pure Dye VIC performed on	11-24-2020
Calibration ROI is expired	No
Calibration ROI performed on	11-24-2020
Calibration Uniformity is expired	No
Calibration Uniformity performed on	11-24-2020
Chemistry	SYBR_GREEN
Date Created	2021-06-21 17:01:28 PM EDT
Experiment Barcode
Experiment Comment
Experiment File Name	P:\ABI-2\Sapieha\Roberto\CNV B6\Choroid\2021-06-21 adipoq-cre and adipoq-cre-prdm16 Sham and CNV 7 days Plgf and TNFa n4-6 choro.eds
Experiment Name	2021-06-21 adipoq-cre and adipoq-cre-prdm16 Sham and CNV 7 days Plgf and TNFa n4-6 choro
Experiment Run End Time	2021-06-21 19:50:38 PM EDT
Experiment Type	Comparative Cт (ΔΔCт)
Instrument Name	278870006
Instrument Serial Number	278870006
Instrument Type	QuantStudio(TM) 7 Flex System
Passive Reference	ROX
Quantification Cycle Method	Ct
Signal Smoothing On	true
Stage/ Cycle where Analysis is performed	Stage 2, Step 2
User Name
Well	Well Position	Cycle	ROX	SYBR
1	A1	1	1.34948e+06	723084
2	A2	1	1279856	597095
3	A3	1	1.23234e+06	578902
4	A4	1	1.18201e+06	542298
5	A5	1	1.19853e+06	540280
6	A6	1	1.1555e+06	508842
7	A7	1	1.10899e+06	413225
8	A8	1	1.11435e+06	517776
9	A9	1	1.01701e+06	453576
10	A10	1	967569	437614
11	A11	1	932642	415430
12	A12	1	1.45394e+06	790842
13	B1	1	1.3346e+06	625386
14	B2	1	1337720	655455
15	B3	1	1.30179e+06	584189
16	B4	1	1.27463e+06	579280
17	B5	1	1.21011e+06	536878
18	B6	1	1.1689e+06	495325
19	B7	1	1185746	472801
20	B8	1	1.10226e+06	500316
21	B9	1	1.06898e+06	477889
22	B10	1	982822	434167
23	B11	1	1.3042e+06	634777
24	B12	1	2.13392e+06	1.16617e+06
25	C1	1	1.37843e+06	717271
26	C2	1	1.44168e+06	672756
27	C3	1	1.36329e+06	603197
28	C4	1	1.40504e+06	605283
29	C5	1	1365164	614594
30	C6	1	1.25375e+06	532642
31	C7	1	1.22157e+06	524224
32	C8	1	1.21835e+06	535642
33	C9	1	1098787	503154
34	C10	1	1.21697e+06	562094
35	C11	1	1.54785e+06	769820
36	C12	1	1.47874e+06	678989
37	D1	1	972703	432629
38	D2	1	1.24136e+06	606421
39	D3	1	1.36233e+06	629807
40	D4	1	1.39777e+06	629880
41	D5	1	1.43445e+06	620410
42	D6	1	1.31731e+06	583785
43	D7	1	1.2278e+06	521590
44	D8	1	1.19212e+06	525270
45	D9	1	1.32466e+06	626037
46	D10	1	1.36923e+06	633948
47	D11	1	1.13742e+06	483451
48	D12	1	934115	396437
49	E1	1	1.16142e+06	507937
50	E2	1	1.28313e+06	587474
51	E3	1	1.2399e+06	574804
52	E4	1	1.37585e+06	627203
53	E5	1	1356308	631569
54	E6	1	1.37375e+06	643516
55	E7	1	1.48513e+06	684850
56	E8	1	1.68589e+06	780411
57	E9	1	1.4753e+06	683482
58	E10	1	1.43676e+06	674608
59	E11	1	1.19234e+06	561438
60	E12	1	829942	330660
61	F1	1	1.32522e+06	644545
62	F2	1	1.43743e+06	694609
63	F3	1	1.28336e+06	593762
64	F4	1	1.24535e+06	571806
65	F5	1	1.27214e+06	619386
66	F6	1	1.39076e+06	635338
67	F7	1	1.39609e+06	681357
68	F8	1	1.52998e+06	696513
69	F9	1	1.40727e+06	635486
70	F10	1	1.28333e+06	615042
71	F11	1	1.37934e+06	747925
72	F12	1	1.27425e+06	639183
73	G1	1	1.63515e+06	761102
74	G2	1	1.23957e+06	478492
75	G3	1	1.17123e+06	488767
76	G4	1
77	G5	1
78	G6	1
79	G7	1
80	G8	1
81	G9	1
82	G10	1
83	G11	1
84	G12	1
85	H1	1
86	H2	1
87	H3	1
88	H4	1
89	H5	1
90	H6	1
91	H7	1
92	H8	1
93	H9	1
94	H10	1
95	H11	1
96	H12	1
1	A1	2	1.36357e+06	728112
2	A2	2	1.29e+06	608337
3	A3	2	1.24145e+06	584091
4	A4	2	1194160	549864
5	A5	2	1.20537e+06	545712
6	A6	2	1.16165e+06	514479
7	A7	2	1114264	419456
8	A8	2	1.11908e+06	522479
9	A9	2	1.02486e+06	459490
10	A10	2	976707	442105
11	A11	2	941515	420520
12	A12	2	1.46241e+06	797094
13	B1	2	1344093	626370
14	B2	2	1.34614e+06	660642
15	B3	2	1.3102e+06	588694
16	B4	2	1.28365e+06	580097
17	B5	2	1.21638e+06	541385
18	B6	2	1.17421e+06	500449
19	B7	2	1191071	474504
20	B8	2	1.10638e+06	505145
21	B9	2	1.07708e+06	482520
22	B10	2	991364	438441
23	B11	2	1.31549e+06	640293
24	B12	2	2152455	1.17815e+06
25	C1	2	1.38844e+06	727530
26	C2	2	1451721	676979
27	C3	2	1.371e+06	607753
28	C4	2	1.4108e+06	607461
29	C5	2	1.36708e+06	615564
30	C6	2	1.25694e+06	535867
31	C7	2	1.22546e+06	527012
32	C8	2	1.22137e+06	540348
33	C9	2	1.10286e+06	503457
34	C10	2	1.22354e+06	570094
35	C11	2	1.56127e+06	776605
36	C12	2	1486313	684278
37	D1	2	979093	437454
38	D2	2	1.25093e+06	611982
39	D3	2	1370050	634284
40	D4	2	1.40459e+06	638841
41	D5	2	1.43666e+06	624485
42	D6	2	1.32011e+06	590220
43	D7	2	1.23361e+06	527686
44	D8	2	1.19879e+06	532544
45	D9	2	1.33206e+06	631592
46	D10	2	1.37533e+06	641789
47	D11	2	1.14535e+06	490124
48	D12	2	940246	399716
49	E1	2	1170586	511806
50	E2	2	1288630	590712
51	E3	2	1.2479e+06	580187
52	E4	2	1.38243e+06	636140
53	E5	2	1.36095e+06	637257
54	E6	2	1.37674e+06	651993
55	E7	2	1.48918e+06	692306
56	E8	2	1.69233e+06	792243
57	E9	2	1.48155e+06	689766
58	E10	2	1.44271e+06	679408
59	E11	2	1201103	572172
60	E12	2	836914	335364
61	F1	2	1.33779e+06	651492
62	F2	2	1.44615e+06	699383
63	F3	2	1.29018e+06	598072
64	F4	2	1.25391e+06	580826
65	F5	2	1274104	632107
66	F6	2	1410672	644639
67	F7	2	1.4017e+06	689232
68	F8	2	1536258	702567
69	F9	2	1.41562e+06	640670
70	F10	2	1.2949e+06	623900
71	F11	2	1.39082e+06	767094
72	F12	2	1285765	642205
73	G1	2	1.64956e+06	766817
74	G2	2	1.24884e+06	482760
75	G3	2	1.17809e+06	491797
76	G4	2
77	G5	2
78	G6	2
79	G7	2
80	G8	2
81	G9	2
82	G10	2
83	G11	2
84	G12	2
85	H1	2
86	H2	2
87	H3	2
88	H4	2
89	H5	2
90	H6	2
91	H7	2
92	H8	2
93	H9	2
94	H10	2
95	H11	2
96	H12	2
1	A1	3	1.39257e+06	747651
2	A2	3	1.31629e+06	628639
3	A3	3	1.26017e+06	592065
4	A4	3	1.21796e+06	562259
5	A5	3	1.21976e+06	556685
6	A6	3	1.17287e+06	525054
7	A7	3	1.12565e+06	426940
8	A8	3	1.13116e+06	530663
9	A9	3	1.04089e+06	471377
10	A10	3	994461	450065
11	A11	3	956849	429220
12	A12	3	1.47982e+06	806100
13	B1	3	1.36672e+06	638743
14	B2	3	1.36317e+06	669526
15	B3	3	1329192	599486
16	B4	3	1.30043e+06	590174
17	B5	3	1.23072e+06	548586
18	B6	3	1.18631e+06	507416
19	B7	3	1.19757e+06	485043
20	B8	3	1.11746e+06	514744
21	B9	3	1.09415e+06	493117
22	B10	3	1.00737e+06	448140
23	B11	3	1.33495e+06	652836
24	B12	3	2.19383e+06	1.20267e+06
25	C1	3	1.40834e+06	742874
26	C2	3	1473465	690060
27	C3	3	1388104	617549
28	C4	3	1.42121e+06	613176
29	C5	3	1.37196e+06	628794
30	C6	3	1262028	543513
31	C7	3	1236147	530886
32	C8	3	1.229e+06	548328
33	C9	3	1.11063e+06	504550
34	C10	3	1236618	578842
35	C11	3	1.58729e+06	788247
36	C12	3	1.50593e+06	690203
37	D1	3	993373	442190
38	D2	3	1.26991e+06	623715
39	D3	3	1.38386e+06	640936
40	D4	3	1.41606e+06	653250
41	D5	3	1.43976e+06	633781
42	D6	3	1.32287e+06	597944
43	D7	3	1245697	542777
44	D8	3	1.20944e+06	538222
45	D9	3	1.34597e+06	639565
46	D10	3	1389019	653555
47	D11	3	1.1597e+06	499820
48	D12	3	952023	408240
49	E1	3	1190043	519652
50	E2	3	1.303e+06	598665
51	E3	3	1.26533e+06	587190
52	E4	3	1.4012e+06	656748
53	E5	3	1.36845e+06	644132
54	E6	3	1384825	659400
55	E7	3	1502242	707642
56	E8	3	1705487	802086
57	E9	3	1.49686e+06	696417
58	E10	3	1.455e+06	692220
59	E11	3	1.21968e+06	593061
60	E12	3	849898	341996
61	F1	3	1.36472e+06	665720
62	F2	3	1.46191e+06	708963
63	F3	3	1.3049e+06	606594
64	F4	3	1.27326e+06	600989
65	F5	3	1.28332e+06	644605
66	F6	3	1.4281e+06	661808
67	F7	3	1.41525e+06	702057
68	F8	3	1.54804e+06	711554
69	F9	3	1.43429e+06	649662
70	F10	3	1.31601e+06	636775
71	F11	3	1.4431e+06	819920
72	F12	3	1.30517e+06	660065
73	G1	3	1681360	780442
74	G2	3	1.26789e+06	490626
75	G3	3	1.19506e+06	501470
76	G4	3
77	G5	3
78	G6	3
79	G7	3
80	G8	3
81	G9	3
82	G10	3
83	G11	3
84	G12	3
85	H1	3
86	H2	3
87	H3	3
88	H4	3
89	H5	3
90	H6	3
91	H7	3
92	H8	3
93	H9	3
94	H10	3
95	H11	3
96	H12	3
1	A1	4	1415104	763188
2	A2	4	1.33597e+06	644805
3	A3	4	1.27417e+06	600251
4	A4	4	1.2348e+06	572884
5	A5	4	1.22955e+06	565055
6	A6	4	1.1819e+06	528806
7	A7	4	1.13077e+06	431292
8	A8	4	1.13989e+06	530969
9	A9	4	1.05341e+06	481792
10	A10	4	1.0058e+06	457507
11	A11	4	969385	435440
12	A12	4	1.4987e+06	838850
13	B1	4	1.3846e+06	649729
14	B2	4	1375756	678015
15	B3	4	1.34306e+06	608432
16	B4	4	1.31024e+06	598093
17	B5	4	1.2386e+06	552217
18	B6	4	1194700	513043
19	B7	4	1.2028e+06	491735
20	B8	4	1.1251e+06	527679
21	B9	4	1.10526e+06	500780
22	B10	4	1.01877e+06	454247
23	B11	4	1.34875e+06	660345
24	B12	4	2.2241e+06	1220796
25	C1	4	1.42385e+06	752077
26	C2	4	1.48848e+06	697994
27	C3	4	1.39962e+06	623455
28	C4	4	1.42587e+06	620644
29	C5	4	1376612	643327
30	C6	4	1.26534e+06	545018
31	C7	4	1.24531e+06	534140
32	C8	4	1.23632e+06	553774
33	C9	4	1116942	505760
34	C10	4	1.24642e+06	583767
35	C11	4	1.6073e+06	795961
36	C12	4	1.52028e+06	693607
37	D1	4	1.00243e+06	445642
38	D2	4	1.28248e+06	631021
39	D3	4	1.39095e+06	645283
40	D4	4	1.42409e+06	661338
41	D5	4	1.4431e+06	642875
42	D6	4	1.32696e+06	603012
43	D7	4	1.25327e+06	552633
44	D8	4	1.21639e+06	544775
45	D9	4	1.35461e+06	644823
46	D10	4	1.39805e+06	659863
47	D11	4	1.16712e+06	509209
48	D12	4	959852	419842
49	E1	4	1.20478e+06	525808
50	E2	4	1.31368e+06	601653
51	E3	4	1.27665e+06	590905
52	E4	4	1410081	667539
53	E5	4	1.37517e+06	648293
54	E6	4	1.39068e+06	664707
55	E7	4	1.51355e+06	716033
56	E8	4	1.71952e+06	804654
57	E9	4	1.50938e+06	699268
58	E10	4	1.46387e+06	704729
59	E11	4	1.23137e+06	605993
60	E12	4	858211	345863
61	F1	4	1.38489e+06	677152
62	F2	4	1.47245e+06	716267
63	F3	4	1.31463e+06	611121
64	F4	4	1.28449e+06	611476
65	F5	4	1.29301e+06	650360
66	F6	4	1.43647e+06	675366
67	F7	4	1.42564e+06	711443
68	F8	4	1.55879e+06	717514
69	F9	4	1.44564e+06	657974
70	F10	4	1.33148e+06	647836
71	F11	4	1.46468e+06	853185
72	F12	4	1.32123e+06	685628
73	G1	4	1.7048e+06	790836
74	G2	4	1.27855e+06	494730
75	G3	4	1.20761e+06	508118
76	G4	4
77	G5	4
78	G6	4
79	G7	4
80	G8	4
81	G9	4
82	G10	4
83	G11	4
84	G12	4
85	H1	4
86	H2	4
87	H3	4
88	H4	4
89	H5	4
90	H6	4
91	H7	4
92	H8	4
93	H9	4
94	H10	4
95	H11	4
96	H12	4
1	A1	5	1.42696e+06	770197
2	A2	5	1345014	655200
3	A3	5	1.2817e+06	604375
4	A4	5	1243459	577753
5	A5	5	1.23321e+06	567078
6	A6	5	1186567	529862
7	A7	5	1136772	434043
8	A8	5	1.14261e+06	529450
9	A9	5	1.05845e+06	487229
10	A10	5	1.01225e+06	460371
11	A11	5	974524	435359
12	A12	5	1.50805e+06	880419
13	B1	5	1.39239e+06	654290
14	B2	5	1.38029e+06	679682
15	B3	5	1348220	610439
16	B4	5	1.31169e+06	600404
17	B5	5	1.24047e+06	553696
18	B6	5	1.19816e+06	515185
19	B7	5	1.20399e+06	493844
20	B8	5	1.12715e+06	545000
21	B9	5	1.11002e+06	503629
22	B10	5	1.02362e+06	455628
23	B11	5	1.35401e+06	662256
24	B12	5	2.23827e+06	1.22812e+06
25	C1	5	1.42891e+06	754608
26	C2	5	1.4922e+06	699585
27	C3	5	1.40257e+06	624667
28	C4	5	1.42665e+06	624300
29	C5	5	1.37809e+06	646747
30	C6	5	1.26578e+06	544974
31	C7	5	1.25397e+06	537828
32	C8	5	1.23752e+06	554607
33	C9	5	1.11801e+06	506380
34	C10	5	1.249e+06	585457
35	C11	5	1.61329e+06	797478
36	C12	5	1.52472e+06	695419
37	D1	5	1.00624e+06	446314
38	D2	5	1.28675e+06	634350
39	D3	5	1.39168e+06	648542
40	D4	5	1.42549e+06	662816
41	D5	5	1.44329e+06	644622
42	D6	5	1.32811e+06	603481
43	D7	5	1.25621e+06	555830
44	D8	5	1.21776e+06	546285
45	D9	5	1356170	647028
46	D10	5	1.39985e+06	660753
47	D11	5	1.16951e+06	516936
48	D12	5	961872	427284
49	E1	5	1.20989e+06	527415
50	E2	5	1.31523e+06	602656
51	E3	5	1.2781e+06	591797
52	E4	5	1.41241e+06	669728
53	E5	5	1.37653e+06	649380
54	E6	5	1.39185e+06	665820
55	E7	5	1.51672e+06	718066
56	E8	5	1.72522e+06	807380
57	E9	5	1513712	700518
58	E10	5	1.46598e+06	712259
59	E11	5	1.23448e+06	608873
60	E12	5	860729	349261
61	F1	5	1393793	682401
62	F2	5	1.47499e+06	719992
63	F3	5	1.31641e+06	612255
64	F4	5	1.28947e+06	614085
65	F5	5	1.29562e+06	651334
66	F6	5	1.43995e+06	681614
67	F7	5	1.42772e+06	715424
68	F8	5	1562017	719252
69	F9	5	1.44846e+06	666094
70	F10	5	1.33695e+06	655408
71	F11	5	1.46888e+06	866404
72	F12	5	1.32767e+06	703812
73	G1	5	1.7166e+06	793256
74	G2	5	1.28012e+06	496848
75	G3	5	1.21348e+06	511010
76	G4	5
77	G5	5
78	G6	5
79	G7	5
80	G8	5
81	G9	5
82	G10	5
83	G11	5
84	G12	5
85	H1	5
86	H2	5
87	H3	5
88	H4	5
89	H5	5
90	H6	5
91	H7	5
92	H8	5
93	H9	5
94	H10	5
95	H11	5
96	H12	5
1	A1	6	1.43876e+06	779209
2	A2	6	1.35477e+06	663906
3	A3	6	1289150	608052
4	A4	6	1.2527e+06	582942
5	A5	6	1.2385e+06	571090
6	A6	6	1.19092e+06	532875
7	A7	6	1142837	436999
8	A8	6	1.14588e+06	530512
9	A9	6	1.066e+06	493004
10	A10	6	1.01896e+06	465870
11	A11	6	978892	435073
12	A12	6	1.51551e+06	914069
13	B1	6	1.40103e+06	658631
14	B2	6	1.38533e+06	681459
15	B3	6	1.35251e+06	614284
16	B4	6	1.31286e+06	605340
17	B5	6	1.24153e+06	558174
18	B6	6	1.20181e+06	517014
19	B7	6	1206120	499381
20	B8	6	1.13188e+06	567206
21	B9	6	1.11406e+06	505849
22	B10	6	1.02793e+06	458966
23	B11	6	1.36101e+06	666219
24	B12	6	2.25133e+06	1.23536e+06
25	C1	6	1.43567e+06	758324
26	C2	6	1.49658e+06	702429
27	C3	6	1.40533e+06	627874
28	C4	6	1.42867e+06	630132
29	C5	6	1.38042e+06	649094
30	C6	6	1.26603e+06	546824
31	C7	6	1.25856e+06	549052
32	C8	6	1.23823e+06	555406
33	C9	6	1.11913e+06	508502
34	C10	6	1.25406e+06	587680
35	C11	6	1.61896e+06	802112
36	C12	6	1.52849e+06	704096
37	D1	6	1.01005e+06	446787
38	D2	6	1.29109e+06	648502
39	D3	6	1.39217e+06	656690
40	D4	6	1.42585e+06	665582
41	D5	6	1442534	644514
42	D6	6	1.32999e+06	603597
43	D7	6	1.25966e+06	558973
44	D8	6	1.22045e+06	547444
45	D9	6	1.35917e+06	655524
46	D10	6	1.40342e+06	663840
47	D11	6	1.1745e+06	525573
48	D12	6	965919	433905
49	E1	6	1.21613e+06	531049
50	E2	6	1315383	608311
51	E3	6	1.27828e+06	595246
52	E4	6	1.41684e+06	674393
53	E5	6	1377836	650935
54	E6	6	1.39379e+06	665874
55	E7	6	1.52172e+06	720258
56	E8	6	1.73136e+06	810620
57	E9	6	1.51808e+06	706746
58	E10	6	1.47046e+06	721283
59	E11	6	1.23844e+06	612749
60	E12	6	864055	355327
61	F1	6	1.40199e+06	689308
62	F2	6	1.48028e+06	727441
63	F3	6	1.31954e+06	616601
64	F4	6	1.29671e+06	618193
65	F5	6	1.30022e+06	653940
66	F6	6	1.44567e+06	687992
67	F7	6	1.43092e+06	719975
68	F8	6	1.56847e+06	723610
69	F9	6	1.45495e+06	673779
70	F10	6	1343394	664145
71	F11	6	1.47555e+06	876064
72	F12	6	1.33385e+06	716864
73	G1	6	1.72605e+06	797769
74	G2	6	1.28241e+06	505998
75	G3	6	1.21743e+06	516316
76	G4	6
77	G5	6
78	G6	6
79	G7	6
80	G8	6
81	G9	6
82	G10	6
83	G11	6
84	G12	6
85	H1	6
86	H2	6
87	H3	6
88	H4	6
89	H5	6
90	H6	6
91	H7	6
92	H8	6
93	H9	6
94	H10	6
95	H11	6
96	H12	6
1	A1	7	1.45132e+06	790737
2	A2	7	1365706	666733
3	A3	7	1.29669e+06	613062
4	A4	7	1261753	585192
5	A5	7	1.24254e+06	574737
6	A6	7	1.19459e+06	536166
7	A7	7	1.14717e+06	441996
8	A8	7	1.14913e+06	538555
9	A9	7	1.07295e+06	498550
10	A10	7	1.02498e+06	468463
11	A11	7	981296	437688
12	A12	7	1.52131e+06	935192
13	B1	7	1.41029e+06	663266
14	B2	7	1.39007e+06	684333
15	B3	7	1.35632e+06	621371
16	B4	7	1.31381e+06	614716
17	B5	7	1.24427e+06	563922
18	B6	7	1.20419e+06	520968
19	B7	7	1.20789e+06	503959
20	B8	7	1.13477e+06	585100
21	B9	7	1.1185e+06	509284
22	B10	7	1.03385e+06	462024
23	B11	7	1369774	666238
24	B12	7	2.26372e+06	1.24454e+06
25	C1	7	1.44197e+06	764341
26	C2	7	1.49872e+06	706437
27	C3	7	1.4077e+06	633099
28	C4	7	1429503	632985
29	C5	7	1.37748e+06	652090
30	C6	7	1.26532e+06	550716
31	C7	7	1262447	559545
32	C8	7	1.24025e+06	556146
33	C9	7	1.12102e+06	509424
34	C10	7	1.25685e+06	587997
35	C11	7	1.62728e+06	814292
36	C12	7	1.53396e+06	717058
37	D1	7	1.01214e+06	444685
38	D2	7	1.29793e+06	670512
39	D3	7	1.39388e+06	664882
40	D4	7	1.42679e+06	668574
41	D5	7	1.44105e+06	645751
42	D6	7	1.33081e+06	606136
43	D7	7	1265362	562840
44	D8	7	1224151	546861
45	D9	7	1.36426e+06	666224
46	D10	7	1.40831e+06	673655
47	D11	7	1180035	531274
48	D12	7	970319	439495
49	E1	7	1.2216e+06	534394
50	E2	7	1.31598e+06	617020
51	E3	7	1.28039e+06	602430
52	E4	7	1.41856e+06	677830
53	E5	7	1.37798e+06	652015
54	E6	7	1.39515e+06	665654
55	E7	7	1.52696e+06	724462
56	E8	7	1738301	811127
57	E9	7	1.52377e+06	715420
58	E10	7	1.47529e+06	728837
59	E11	7	1.24437e+06	616633
60	E12	7	868453	361870
61	F1	7	1.41024e+06	694228
62	F2	7	1.48516e+06	741284
63	F3	7	1324776	623515
64	F4	7	1.3032e+06	621201
65	F5	7	1.30356e+06	658090
66	F6	7	1.45224e+06	691381
67	F7	7	1435322	724241
68	F8	7	1.57225e+06	726005
69	F9	7	1.46176e+06	680904
70	F10	7	1.35229e+06	673575
71	F11	7	1.48291e+06	884797
72	F12	7	1.341e+06	725017
73	G1	7	1.73542e+06	803406
74	G2	7	1288222	516052
75	G3	7	1.22188e+06	525165
76	G4	7
77	G5	7
78	G6	7
79	G7	7
80	G8	7
81	G9	7
82	G10	7
83	G11	7
84	G12	7
85	H1	7
86	H2	7
87	H3	7
88	H4	7
89	H5	7
90	H6	7
91	H7	7
92	H8	7
93	H9	7
94	H10	7
95	H11	7
96	H12	7
1	A1	8	1.45899e+06	797703
2	A2	8	1.37232e+06	663776
3	A3	8	1.30064e+06	615600
4	A4	8	1.26553e+06	586859
5	A5	8	1245123	575882
6	A6	8	1.19699e+06	539136
7	A7	8	1.14948e+06	446714
8	A8	8	1.15156e+06	548136
9	A9	8	1.07676e+06	501400
10	A10	8	1.02773e+06	469752
11	A11	8	982940	443581
12	A12	8	1.52479e+06	944155
13	B1	8	1.41616e+06	665806
14	B2	8	1.39276e+06	686145
15	B3	8	1.35906e+06	626693
16	B4	8	1.31595e+06	627236
17	B5	8	1.24616e+06	569208
18	B6	8	1.20607e+06	524079
19	B7	8	1208829	508259
20	B8	8	1.13625e+06	596055
21	B9	8	1.12094e+06	510936
22	B10	8	1.0367e+06	463399
23	B11	8	1.37447e+06	667314
24	B12	8	2.2697e+06	1.25959e+06
25	C1	8	1.44543e+06	766580
26	C2	8	1.50114e+06	710310
27	C3	8	1409590	639966
28	C4	8	1.43106e+06	634722
29	C5	8	1.37826e+06	653777
30	C6	8	1.26615e+06	556286
31	C7	8	1.26443e+06	564021
32	C8	8	1.24214e+06	556696
33	C9	8	1.12284e+06	509917
34	C10	8	1.25884e+06	588782
35	C11	8	1.63121e+06	824694
36	C12	8	1.53755e+06	725206
37	D1	8	1.01395e+06	444983
38	D2	8	1.30264e+06	687988
39	D3	8	1.39595e+06	668338
40	D4	8	1428792	669754
41	D5	8	1.44251e+06	646919
42	D6	8	1.33174e+06	607145
43	D7	8	1.26852e+06	564930
44	D8	8	1.22734e+06	547773
45	D9	8	1.36801e+06	671265
46	D10	8	1.4111e+06	681455
47	D11	8	1.18294e+06	533343
48	D12	8	972332	441664
49	E1	8	1.22439e+06	536811
50	E2	8	1.31764e+06	623121
51	E3	8	1.28236e+06	610267
52	E4	8	1.42046e+06	678413
53	E5	8	1.37987e+06	652994
54	E6	8	1.39781e+06	666586
55	E7	8	1.53168e+06	726433
56	E8	8	1.74205e+06	812136
57	E9	8	1.52813e+06	721365
58	E10	8	1.47789e+06	731040
59	E11	8	1247464	618441
60	E12	8	870575	363986
61	F1	8	1.41424e+06	697235
62	F2	8	1.4877e+06	752552
63	F3	8	1.32767e+06	629164
64	F4	8	1.30634e+06	622628
65	F5	8	1.30609e+06	659849
66	F6	8	1.45544e+06	692904
67	F7	8	1.43847e+06	726093
68	F8	8	1.57474e+06	727240
69	F9	8	1.46576e+06	684183
70	F10	8	1.35758e+06	676772
71	F11	8	1.48619e+06	889127
72	F12	8	1.34486e+06	728834
73	G1	8	1.74052e+06	810584
74	G2	8	1.29119e+06	521326
75	G3	8	1.22448e+06	530444
76	G4	8
77	G5	8
78	G6	8
79	G7	8
80	G8	8
81	G9	8
82	G10	8
83	G11	8
84	G12	8
85	H1	8
86	H2	8
87	H3	8
88	H4	8
89	H5	8
90	H6	8
91	H7	8
92	H8	8
93	H9	8
94	H10	8
95	H11	8
96	H12	8
1	A1	9	1.47353e+06	808863
2	A2	9	1.3848e+06	654810
3	A3	9	1309121	620676
4	A4	9	1276998	596350
5	A5	9	1.25468e+06	580053
6	A6	9	1205791	546940
7	A7	9	1157481	456147
8	A8	9	1.16069e+06	563166
9	A9	9	1.08616e+06	508308
10	A10	9	1.03724e+06	476427
11	A11	9	990267	453545
12	A12	9	1.5364e+06	960082
13	B1	9	1.42758e+06	674611
14	B2	9	1.40209e+06	694783
15	B3	9	1.36929e+06	637621
16	B4	9	1.32592e+06	642945
17	B5	9	1.25287e+06	578207
18	B6	9	1.21366e+06	532047
19	B7	9	1.21231e+06	514998
20	B8	9	1.14192e+06	606069
21	B9	9	1.12995e+06	514616
22	B10	9	1.04539e+06	468277
23	B11	9	1.38266e+06	674714
24	B12	9	2.2881e+06	1.29377e+06
25	C1	9	1.45731e+06	773012
26	C2	9	1512225	722904
27	C3	9	1.41717e+06	652295
28	C4	9	1.43804e+06	641010
29	C5	9	1.3853e+06	659491
30	C6	9	1.271e+06	566819
31	C7	9	1.2713e+06	570710
32	C8	9	1.24868e+06	559861
33	C9	9	1.12974e+06	512323
34	C10	9	1.26657e+06	594184
35	C11	9	1.64386e+06	840386
36	C12	9	1.54953e+06	735904
37	D1	9	1021743	449917
38	D2	9	1.3129e+06	708220
39	D3	9	1.40386e+06	674864
40	D4	9	1436728	674005
41	D5	9	1.44982e+06	651977
42	D6	9	1.33596e+06	610016
43	D7	9	1.27793e+06	569792
44	D8	9	1.23371e+06	553952
45	D9	9	1377627	678383
46	D10	9	1419395	693377
47	D11	9	1.19213e+06	540063
48	D12	9	978918	447302
49	E1	9	1.23401e+06	541934
50	E2	9	1.32505e+06	629794
51	E3	9	1.29003e+06	619945
52	E4	9	1429105	681202
53	E5	9	1.38821e+06	657490
54	E6	9	1407918	672378
55	E7	9	1.54254e+06	732539
56	E8	9	1753503	818941
57	E9	9	1.53875e+06	731103
58	E10	9	1.48654e+06	737120
59	E11	9	1.25718e+06	625355
60	E12	9	876817	369167
61	F1	9	1.42677e+06	709486
62	F2	9	1.49687e+06	768227
63	F3	9	1.33661e+06	637040
64	F4	9	1.31615e+06	628544
65	F5	9	1.31517e+06	665578
66	F6	9	1.46536e+06	699242
67	F7	9	1.44918e+06	732138
68	F8	9	1.58498e+06	732743
69	F9	9	1.47848e+06	692076
70	F10	9	1.37023e+06	684952
71	F11	9	1.49662e+06	899178
72	F12	9	1.35693e+06	734746
73	G1	9	1.75481e+06	823725
74	G2	9	1.29919e+06	529410
75	G3	9	1.23345e+06	538353
76	G4	9
77	G5	9
78	G6	9
79	G7	9
80	G8	9
81	G9	9
82	G10	9
83	G11	9
84	G12	9
85	H1	9
86	H2	9
87	H3	9
88	H4	9
89	H5	9
90	H6	9
91	H7	9
92	H8	9
93	H9	9
94	H10	9
95	H11	9
96	H12	9
1	A1	10	1.47982e+06	814083
2	A2	10	1.38862e+06	646264
3	A3	10	1.31014e+06	624907
4	A4	10	1.28249e+06	606326
5	A5	10	1.2564e+06	582472
6	A6	10	1.20754e+06	552616
7	A7	10	1.15894e+06	463431
8	A8	10	1.16266e+06	573897
9	A9	10	1.08934e+06	512148
10	A10	10	1.04237e+06	482263
11	A11	10	991426	459363
12	A12	10	1.5366e+06	966939
13	B1	10	1.43268e+06	678803
14	B2	10	1.40376e+06	706456
15	B3	10	1.37067e+06	645004
16	B4	10	1.32761e+06	652885
17	B5	10	1.25341e+06	581583
18	B6	10	1.21418e+06	536801
19	B7	10	1210576	519809
20	B8	10	1.14183e+06	609523
21	B9	10	1.13438e+06	515252
22	B10	10	1.04761e+06	469477
23	B11	10	1.38294e+06	677448
24	B12	10	2294877	1.31871e+06
25	C1	10	1.46092e+06	776736
26	C2	10	1.51436e+06	733126
27	C3	10	1.41704e+06	657785
28	C4	10	1.43708e+06	639270
29	C5	10	1.38307e+06	659279
30	C6	10	1.27e+06	572881
31	C7	10	1.27355e+06	572378
32	C8	10	1.24758e+06	559863
33	C9	10	1.12984e+06	512927
34	C10	10	1.26531e+06	596059
35	C11	10	1.65332e+06	847529
36	C12	10	1.55201e+06	740129
37	D1	10	1.02247e+06	451857
38	D2	10	1.31413e+06	719741
39	D3	10	1.40279e+06	673894
40	D4	10	1.43423e+06	673971
41	D5	10	1.44796e+06	652611
42	D6	10	1.33514e+06	609521
43	D7	10	1.27945e+06	568678
44	D8	10	1.23423e+06	554707
45	D9	10	1.38109e+06	682574
46	D10	10	1420729	697407
47	D11	10	1.19366e+06	542208
48	D12	10	980560	448350
49	E1	10	1.23638e+06	545597
50	E2	10	1.32434e+06	632115
51	E3	10	1290553	622201
52	E4	10	1.42899e+06	683411
53	E5	10	1.38607e+06	657282
54	E6	10	1.40567e+06	673809
55	E7	10	1542982	733652
56	E8	10	1.75555e+06	822127
57	E9	10	1.5421e+06	736452
58	E10	10	1.48869e+06	741110
59	E11	10	1.2598e+06	627629
60	E12	10	878766	372091
61	F1	10	1.43029e+06	720968
62	F2	10	1.50028e+06	777100
63	F3	10	1.33789e+06	641439
64	F4	10	1317510	629514
65	F5	10	1.31512e+06	667020
66	F6	10	1.4665e+06	699803
67	F7	10	1.45065e+06	732676
68	F8	10	1588708	734133
69	F9	10	1.48303e+06	694550
70	F10	10	1.37545e+06	689518
71	F11	10	1.49904e+06	903020
72	F12	10	1.35908e+06	737046
73	G1	10	1.75982e+06	832226
74	G2	10	1.3006e+06	533495
75	G3	10	1.23555e+06	543068
76	G4	10
77	G5	10
78	G6	10
79	G7	10
80	G8	10
81	G9	10
82	G10	10
83	G11	10
84	G12	10
85	H1	10
86	H2	10
87	H3	10
88	H4	10
89	H5	10
90	H6	10
91	H7	10
92	H8	10
93	H9	10
94	H10	10
95	H11	10
96	H12	10
1	A1	11	1.48057e+06	813870
2	A2	11	1.38834e+06	643861
3	A3	11	1.30969e+06	626579
4	A4	11	1.28375e+06	613835
5	A5	11	1.25599e+06	583087
6	A6	11	1.20717e+06	556735
7	A7	11	1.15844e+06	466725
8	A8	11	1.16247e+06	579595
9	A9	11	1.09022e+06	513420
10	A10	11	1.04357e+06	485982
11	A11	11	991166	460542
12	A12	11	1.53599e+06	967575
13	B1	11	1.43289e+06	679297
14	B2	11	1.40396e+06	716913
15	B3	11	1.37017e+06	646622
16	B4	11	1.32687e+06	657764
17	B5	11	1.25259e+06	582005
18	B6	11	1.21394e+06	537892
19	B7	11	1.20977e+06	520938
20	B8	11	1.14097e+06	610122
21	B9	11	1135326	515196
22	B10	11	1.04725e+06	470367
23	B11	11	1.38229e+06	679624
24	B12	11	2295734	1.33193e+06
25	C1	11	1.46149e+06	779036
26	C2	11	1.51404e+06	738801
27	C3	11	1.41629e+06	660160
28	C4	11	1.43604e+06	638345
29	C5	11	1.38181e+06	658448
30	C6	11	1.2694e+06	573756
31	C7	11	1.27259e+06	570892
32	C8	11	1.24684e+06	557368
33	C9	11	1128494	511983
34	C10	11	1264731	596099
35	C11	11	1.65492e+06	848853
36	C12	11	1.55169e+06	740018
37	D1	11	1.0221e+06	454022
38	D2	11	1.31386e+06	723770
39	D3	11	1402188	673044
40	D4	11	1.43269e+06	673273
41	D5	11	1.44661e+06	649743
42	D6	11	1.33352e+06	608038
43	D7	11	1.27917e+06	567898
44	D8	11	1.23369e+06	553353
45	D9	11	1.38103e+06	682796
46	D10	11	1420763	697102
47	D11	11	1.19356e+06	541517
48	D12	11	980116	447885
49	E1	11	1.23611e+06	546489
50	E2	11	1.32372e+06	631426
51	E3	11	1.28986e+06	620925
52	E4	11	1.42841e+06	683261
53	E5	11	1.38491e+06	656492
54	E6	11	1.40409e+06	673515
55	E7	11	1.54288e+06	733243
56	E8	11	1.75547e+06	821180
57	E9	11	1.5419e+06	736815
58	E10	11	1.4889e+06	740507
59	E11	11	1.25953e+06	627062
60	E12	11	878569	370718
61	F1	11	1.43047e+06	725773
62	F2	11	1.50034e+06	778665
63	F3	11	1.3375e+06	642030
64	F4	11	1.31729e+06	628562
65	F5	11	1.31434e+06	666470
66	F6	11	1.46608e+06	698935
67	F7	11	1.44993e+06	732148
68	F8	11	1.58873e+06	733502
69	F9	11	1.48339e+06	693940
70	F10	11	1375781	690136
71	F11	11	1.49876e+06	902490
72	F12	11	1.35885e+06	736510
73	G1	11	1.75996e+06	834064
74	G2	11	1.30038e+06	533412
75	G3	11	1.23509e+06	543217
76	G4	11
77	G5	11
78	G6	11
79	G7	11
80	G8	11
81	G9	11
82	G10	11
83	G11	11
84	G12	11
85	H1	11
86	H2	11
87	H3	11
88	H4	11
89	H5	11
90	H6	11
91	H7	11
92	H8	11
93	H9	11
94	H10	11
95	H11	11
96	H12	11
1	A1	12	1.48463e+06	814637
2	A2	12	1.39045e+06	644945
3	A3	12	1.31262e+06	631434
4	A4	12	1.28762e+06	621631
5	A5	12	1258138	587614
6	A6	12	1.20886e+06	561777
7	A7	12	1.15978e+06	471299
8	A8	12	1.16493e+06	583496
9	A9	12	1095404	517413
10	A10	12	1046291	490673
11	A11	12	993350	463541
12	A12	12	1539950	972271
13	B1	12	1.43532e+06	683662
14	B2	12	1.4087e+06	727825
15	B3	12	1.37257e+06	651592
16	B4	12	1.32797e+06	663142
17	B5	12	1.25304e+06	585738
18	B6	12	1216894	539988
19	B7	12	1.21132e+06	525355
20	B8	12	1.142e+06	613482
21	B9	12	1.1379e+06	517189
22	B10	12	1.04873e+06	471615
23	B11	12	1.38522e+06	684059
24	B12	12	2.30232e+06	1.34592e+06
25	C1	12	1.4667e+06	782818
26	C2	12	1.51663e+06	743618
27	C3	12	1.41807e+06	663955
28	C4	12	1.43682e+06	640302
29	C5	12	1.38249e+06	659513
30	C6	12	1.2709e+06	573831
31	C7	12	1.27185e+06	571053
32	C8	12	1249043	557977
33	C9	12	1128258	512826
34	C10	12	1.26844e+06	599129
35	C11	12	1658902	853497
36	C12	12	1.55445e+06	741451
37	D1	12	1.02453e+06	456790
38	D2	12	1.3176e+06	726962
39	D3	12	1.4053e+06	675318
40	D4	12	1.43399e+06	674698
41	D5	12	1.44678e+06	649654
42	D6	12	1.3329e+06	607836
43	D7	12	1.28158e+06	569951
44	D8	12	1.23531e+06	553191
45	D9	12	1382715	683751
46	D10	12	1.42469e+06	698023
47	D11	12	1.19709e+06	541261
48	D12	12	981064	449314
49	E1	12	1.23779e+06	548154
50	E2	12	1.3262e+06	631238
51	E3	12	1.29151e+06	620941
52	E4	12	1.43076e+06	684132
53	E5	12	1.38666e+06	657092
54	E6	12	1.40474e+06	674513
55	E7	12	1.54793e+06	734990
56	E8	12	1.75944e+06	820851
57	E9	12	1.54398e+06	738335
58	E10	12	1.4929e+06	740756
59	E11	12	1.26178e+06	627921
60	E12	12	880029	370536
61	F1	12	1.43475e+06	729246
62	F2	12	1.50237e+06	780938
63	F3	12	1.34003e+06	644354
64	F4	12	1.32083e+06	628443
65	F5	12	1316045	667072
66	F6	12	1.46964e+06	700040
67	F7	12	1.45119e+06	734377
68	F8	12	1.5907e+06	733608
69	F9	12	1.48499e+06	694417
70	F10	12	1.37911e+06	693042
71	F11	12	1.50179e+06	903298
72	F12	12	1.36243e+06	737404
73	G1	12	1763679	839696
74	G2	12	1.30341e+06	533687
75	G3	12	1.23657e+06	543445
76	G4	12
77	G5	12
78	G6	12
79	G7	12
80	G8	12
81	G9	12
82	G10	12
83	G11	12
84	G12	12
85	H1	12
86	H2	12
87	H3	12
88	H4	12
89	H5	12
90	H6	12
91	H7	12
92	H8	12
93	H9	12
94	H10	12
95	H11	12
96	H12	12
1	A1	13	1.49019e+06	822874
2	A2	13	1.39455e+06	652974
3	A3	13	1316494	641957
4	A4	13	1.29229e+06	632934
5	A5	13	1.26132e+06	596689
6	A6	13	1.21124e+06	569652
7	A7	13	1162557	478437
8	A8	13	1.16783e+06	591121
9	A9	13	1.09874e+06	526694
10	A10	13	1.0513e+06	499279
11	A11	13	994352	469933
12	A12	13	1.5438e+06	982927
13	B1	13	1.44033e+06	696147
14	B2	13	1.41287e+06	741703
15	B3	13	1.37585e+06	661207
16	B4	13	1.33149e+06	671918
17	B5	13	1.2552e+06	592322
18	B6	13	1.21893e+06	546542
19	B7	13	1.2128e+06	531858
20	B8	13	1.14542e+06	619655
21	B9	13	1.13954e+06	524241
22	B10	13	1.05074e+06	479184
23	B11	13	1.38949e+06	693373
24	B12	13	2.31007e+06	1.36447e+06
25	C1	13	1.47084e+06	790967
26	C2	13	1.51956e+06	749452
27	C3	13	1.41969e+06	666863
28	C4	13	1.43846e+06	642451
29	C5	13	1383550	662378
30	C6	13	1.27233e+06	576651
31	C7	13	1272432	575662
32	C8	13	1.25192e+06	563836
33	C9	13	1.13046e+06	518221
34	C10	13	1271414	606096
35	C11	13	1.6635e+06	856363
36	C12	13	1.55841e+06	746701
37	D1	13	1.02685e+06	461537
38	D2	13	1.32147e+06	731468
39	D3	13	1.40692e+06	679430
40	D4	13	1.43696e+06	677875
41	D5	13	1.44873e+06	653819
42	D6	13	1.33327e+06	609908
43	D7	13	1284266	572622
44	D8	13	1.23848e+06	555791
45	D9	13	1.3861e+06	685769
46	D10	13	1.42823e+06	701774
47	D11	13	1.20103e+06	543719
48	D12	13	983554	452468
49	E1	13	1.24079e+06	552219
50	E2	13	1.32758e+06	633636
51	E3	13	1.29425e+06	624527
52	E4	13	1.43131e+06	686934
53	E5	13	1.38742e+06	659637
54	E6	13	1406160	675413
55	E7	13	1.55213e+06	738417
56	E8	13	1.76322e+06	823795
57	E9	13	1.54885e+06	742614
58	E10	13	1.49717e+06	745897
59	E11	13	1.26628e+06	632023
60	E12	13	882369	374131
61	F1	13	1.43884e+06	735642
62	F2	13	1.50461e+06	784779
63	F3	13	1.34362e+06	647278
64	F4	13	1.3242e+06	631137
65	F5	13	1.31843e+06	668972
66	F6	13	1.47338e+06	703969
67	F7	13	1.45408e+06	738409
68	F8	13	1.59369e+06	736374
69	F9	13	1.49006e+06	698594
70	F10	13	1.38502e+06	695156
71	F11	13	1.50467e+06	905852
72	F12	13	1.36578e+06	741226
73	G1	13	1.76926e+06	846508
74	G2	13	1.30735e+06	536569
75	G3	13	1.23961e+06	547277
76	G4	13
77	G5	13
78	G6	13
79	G7	13
80	G8	13
81	G9	13
82	G10	13
83	G11	13
84	G12	13
85	H1	13
86	H2	13
87	H3	13
88	H4	13
89	H5	13
90	H6	13
91	H7	13
92	H8	13
93	H9	13
94	H10	13
95	H11	13
96	H12	13
1	A1	14	1.49427e+06	837734
2	A2	14	1.39781e+06	663289
3	A3	14	1.31803e+06	656659
4	A4	14	1.29483e+06	645229
5	A5	14	1.26362e+06	605758
6	A6	14	1213082	579254
7	A7	14	1.16502e+06	485706
8	A8	14	1.16731e+06	595860
9	A9	14	1.10161e+06	537514
10	A10	14	1.0544e+06	508823
11	A11	14	998654	477240
12	A12	14	1.5456e+06	994709
13	B1	14	1.44433e+06	712418
14	B2	14	1415846	756284
15	B3	14	1.37966e+06	674363
16	B4	14	1.33273e+06	683694
17	B5	14	1.25728e+06	598086
18	B6	14	1.21989e+06	553685
19	B7	14	1.212e+06	537073
20	B8	14	1.14558e+06	624479
21	B9	14	1.14058e+06	534539
22	B10	14	1.0521e+06	489133
23	B11	14	1.39176e+06	703992
24	B12	14	2315553	1.38727e+06
25	C1	14	1.47322e+06	795293
26	C2	14	1522137	753267
27	C3	14	1.421e+06	669743
28	C4	14	1440640	643630
29	C5	14	1.38393e+06	663427
30	C6	14	1.27318e+06	579025
31	C7	14	1.27341e+06	577609
32	C8	14	1.25276e+06	562874
33	C9	14	1132772	519846
34	C10	14	1.27417e+06	611179
35	C11	14	1666234	859678
36	C12	14	1.56069e+06	747479
37	D1	14	1.02896e+06	463831
38	D2	14	1323099	733215
39	D3	14	1.40774e+06	681032
40	D4	14	1.43682e+06	677342
41	D5	14	1.44868e+06	654341
42	D6	14	1.33464e+06	610901
43	D7	14	1.28714e+06	573633
44	D8	14	1.24039e+06	557065
45	D9	14	1.38824e+06	687865
46	D10	14	1.42831e+06	702431
47	D11	14	1.20405e+06	545712
48	D12	14	985279	453787
49	E1	14	1.24349e+06	554726
50	E2	14	1.32769e+06	634544
51	E3	14	1294988	625633
52	E4	14	1.43254e+06	688891
53	E5	14	1.38622e+06	660305
54	E6	14	1.40774e+06	674622
55	E7	14	1.55273e+06	741004
56	E8	14	1.76301e+06	826650
57	E9	14	1550495	744223
58	E10	14	1.49914e+06	748046
59	E11	14	1274235	634558
60	E12	14	884650	376472
61	F1	14	1.44166e+06	740272
62	F2	14	1.50566e+06	789203
63	F3	14	1345137	649102
64	F4	14	1.32643e+06	632323
65	F5	14	1320453	670542
66	F6	14	1.47375e+06	705852
67	F7	14	1.4564e+06	739188
68	F8	14	1.59395e+06	738094
69	F9	14	1.49398e+06	699898
70	F10	14	1.3891e+06	696450
71	F11	14	1.50652e+06	909507
72	F12	14	1.3682e+06	740894
73	G1	14	1.77225e+06	848673
74	G2	14	1.30973e+06	539189
75	G3	14	1.24114e+06	548047
76	G4	14
77	G5	14
78	G6	14
79	G7	14
80	G8	14
81	G9	14
82	G10	14
83	G11	14
84	G12	14
85	H1	14
86	H2	14
87	H3	14
88	H4	14
89	H5	14
90	H6	14
91	H7	14
92	H8	14
93	H9	14
94	H10	14
95	H11	14
96	H12	14
1	A1	15	1.49837e+06	859731
2	A2	15	1.39998e+06	676046
3	A3	15	1.3193e+06	676677
4	A4	15	1.29763e+06	661137
5	A5	15	1.26568e+06	617805
6	A6	15	1.21445e+06	590563
7	A7	15	1.16784e+06	495047
8	A8	15	1.16802e+06	603202
9	A9	15	1.10323e+06	552581
10	A10	15	1.05701e+06	523152
11	A11	15	1.00983e+06	491176
12	A12	15	1.54682e+06	1.01323e+06
13	B1	15	1.44582e+06	732898
14	B2	15	1417468	771580
15	B3	15	1.38088e+06	690187
16	B4	15	1.33381e+06	699334
17	B5	15	1.25843e+06	606860
18	B6	15	1.22094e+06	562377
19	B7	15	1.21269e+06	546366
20	B8	15	1.14623e+06	630763
21	B9	15	1.14299e+06	546584
22	B10	15	1.05337e+06	503014
23	B11	15	1394178	719824
24	B12	15	2319371	1416373
25	C1	15	1.47601e+06	799132
26	C2	15	1523667	755036
27	C3	15	1.42217e+06	671500
28	C4	15	1.4415e+06	644101
29	C5	15	1.38556e+06	664347
30	C6	15	1.27451e+06	580366
31	C7	15	1.275e+06	577754
32	C8	15	1.2534e+06	562732
33	C9	15	1.13455e+06	520916
34	C10	15	1277144	614452
35	C11	15	1.66967e+06	862081
36	C12	15	1.56193e+06	747866
37	D1	15	1.02996e+06	465807
38	D2	15	1.32528e+06	735582
39	D3	15	1.40878e+06	681415
40	D4	15	1.43736e+06	677348
41	D5	15	1.4498e+06	654033
42	D6	15	1.33612e+06	613751
43	D7	15	1.28863e+06	574403
44	D8	15	1.24101e+06	557235
45	D9	15	1390145	688613
46	D10	15	1.42904e+06	702810
47	D11	15	1.20626e+06	546440
48	D12	15	987031	454270
49	E1	15	1.2452e+06	556167
50	E2	15	1.32856e+06	634671
51	E3	15	1.29608e+06	627507
52	E4	15	1.43403e+06	689355
53	E5	15	1.38693e+06	662183
54	E6	15	1.40904e+06	674441
55	E7	15	1.55508e+06	741852
56	E8	15	1.76444e+06	827693
57	E9	15	1.55272e+06	745020
58	E10	15	1.5009e+06	748532
59	E11	15	1.29437e+06	641437
60	E12	15	885464	377002
61	F1	15	1.44359e+06	742639
62	F2	15	1.50687e+06	790531
63	F3	15	1346340	650301
64	F4	15	1.32833e+06	632603
65	F5	15	1.322e+06	672587
66	F6	15	1.47501e+06	706054
67	F7	15	1.45774e+06	741317
68	F8	15	1.59536e+06	738706
69	F9	15	1.4973e+06	701734
70	F10	15	1.39137e+06	697207
71	F11	15	1508789	910458
72	F12	15	1.37149e+06	740899
73	G1	15	1.7746e+06	849808
74	G2	15	1.311e+06	540011
75	G3	15	1.24228e+06	547968
76	G4	15
77	G5	15
78	G6	15
79	G7	15
80	G8	15
81	G9	15
82	G10	15
83	G11	15
84	G12	15
85	H1	15
86	H2	15
87	H3	15
88	H4	15
89	H5	15
90	H6	15
91	H7	15
92	H8	15
93	H9	15
94	H10	15
95	H11	15
96	H12	15
1	A1	16	1507297	904680
2	A2	16	1.40733e+06	698900
3	A3	16	1.32703e+06	716066
4	A4	16	1.30445e+06	692384
5	A5	16	1.271e+06	639960
6	A6	16	1.21964e+06	612445
7	A7	16	1.17381e+06	515815
8	A8	16	1174683	619965
9	A9	16	1.10877e+06	576704
10	A10	16	1.06276e+06	546428
11	A11	16	1.01763e+06	512392
12	A12	16	1.55468e+06	1.05657e+06
13	B1	16	1.45301e+06	770685
14	B2	16	1.42514e+06	795711
15	B3	16	1.3851e+06	722814
16	B4	16	1.34075e+06	731022
17	B5	16	1.26382e+06	627736
18	B6	16	1.22713e+06	583960
19	B7	16	1.21857e+06	565979
20	B8	16	1.15185e+06	644036
21	B9	16	1.1484e+06	567065
22	B10	16	1.06047e+06	526034
23	B11	16	1401218	749552
24	B12	16	2.33048e+06	1.48242e+06
25	C1	16	1483038	805593
26	C2	16	1531049	761109
27	C3	16	1.42865e+06	676366
28	C4	16	1.44559e+06	647852
29	C5	16	1.38879e+06	668064
30	C6	16	1.27854e+06	583949
31	C7	16	1.27976e+06	580270
32	C8	16	1.25805e+06	566701
33	C9	16	1.13807e+06	526785
34	C10	16	1.28453e+06	622300
35	C11	16	1.68084e+06	867308
36	C12	16	1.56928e+06	753352
37	D1	16	1.03521e+06	470830
38	D2	16	1.33208e+06	740679
39	D3	16	1.41465e+06	685002
40	D4	16	1443218	681479
41	D5	16	1.45654e+06	656245
42	D6	16	1.34283e+06	615330
43	D7	16	1.29377e+06	579012
44	D8	16	1.2454e+06	559858
45	D9	16	1.39937e+06	693018
46	D10	16	1.43601e+06	708520
47	D11	16	1.21274e+06	550661
48	D12	16	992472	458231
49	E1	16	1249887	559662
50	E2	16	1.33489e+06	637566
51	E3	16	1.30092e+06	629874
52	E4	16	1440572	692799
53	E5	16	1.39367e+06	666638
54	E6	16	1.41518e+06	677133
55	E7	16	1.56278e+06	746059
56	E8	16	1774772	831877
57	E9	16	1559721	750274
58	E10	16	1.50777e+06	752416
59	E11	16	1.3057e+06	646150
60	E12	16	889625	378847
61	F1	16	1.45043e+06	747512
62	F2	16	1.51439e+06	796024
63	F3	16	1.35348e+06	654374
64	F4	16	1.33505e+06	636109
65	F5	16	1328902	676111
66	F6	16	1.48134e+06	708389
67	F7	16	1.46458e+06	743112
68	F8	16	1.60377e+06	742264
69	F9	16	1.50378e+06	704859
70	F10	16	1400570	702190
71	F11	16	1.5165e+06	915634
72	F12	16	1.37863e+06	745804
73	G1	16	1.78341e+06	856886
74	G2	16	1.31772e+06	542365
75	G3	16	1248847	550727
76	G4	16
77	G5	16
78	G6	16
79	G7	16
80	G8	16
81	G9	16
82	G10	16
83	G11	16
84	G12	16
85	H1	16
86	H2	16
87	H3	16
88	H4	16
89	H5	16
90	H6	16
91	H7	16
92	H8	16
93	H9	16
94	H10	16
95	H11	16
96	H12	16
1	A1	17	1.51418e+06	983847
2	A2	17	1.41269e+06	736238
3	A3	17	1.3309e+06	785079
4	A4	17	1.30834e+06	747366
5	A5	17	1.2755e+06	678488
6	A6	17	1.22308e+06	651750
7	A7	17	1176819	552918
8	A8	17	1177937	645424
9	A9	17	1.11347e+06	616072
10	A10	17	1.06671e+06	587947
11	A11	17	1.02102e+06	548950
12	A12	17	1.56068e+06	1.1341e+06
13	B1	17	1.45846e+06	833189
14	B2	17	1429437	834204
15	B3	17	1.38971e+06	780314
16	B4	17	1.34448e+06	786922
17	B5	17	1.26583e+06	665763
18	B6	17	1.23048e+06	621801
19	B7	17	1.22092e+06	599133
20	B8	17	1.15414e+06	666126
21	B9	17	1.15264e+06	602999
22	B10	17	1.06363e+06	567152
23	B11	17	1.40634e+06	803344
24	B12	17	2338155	1.59514e+06
25	C1	17	1.48852e+06	811099
26	C2	17	1.53501e+06	764946
27	C3	17	1.43189e+06	680543
28	C4	17	1.44924e+06	651750
29	C5	17	1.39115e+06	670545
30	C6	17	1282545	586596
31	C7	17	1.28286e+06	583898
32	C8	17	1.26054e+06	568756
33	C9	17	1.1408e+06	530676
34	C10	17	1.28777e+06	627221
35	C11	17	1688728	873709
36	C12	17	1.57499e+06	758040
37	D1	17	1039013	474686
38	D2	17	1.33471e+06	743084
39	D3	17	1.4168e+06	688357
40	D4	17	1.44748e+06	684772
41	D5	17	1459694	660628
42	D6	17	1.34679e+06	616336
43	D7	17	1.29683e+06	581624
44	D8	17	1.25017e+06	562988
45	D9	17	1.40332e+06	696642
46	D10	17	1.44168e+06	714739
47	D11	17	1.216e+06	553196
48	D12	17	995720	460898
49	E1	17	1.25382e+06	562119
50	E2	17	1.33866e+06	640484
51	E3	17	1305854	633008
52	E4	17	1.44309e+06	694785
53	E5	17	1.39792e+06	666904
54	E6	17	1418315	679868
55	E7	17	1.56691e+06	747985
56	E8	17	1780396	833073
57	E9	17	1.56395e+06	752222
58	E10	17	1.51113e+06	754159
59	E11	17	1310080	648268
60	E12	17	892804	381381
61	F1	17	1.45573e+06	751082
62	F2	17	1.51885e+06	800763
63	F3	17	1357552	656593
64	F4	17	1.33931e+06	638254
65	F5	17	1.33158e+06	678143
66	F6	17	1486760	711149
67	F7	17	1.46927e+06	745760
68	F8	17	1.60733e+06	743392
69	F9	17	1.50892e+06	708968
70	F10	17	1.40577e+06	704370
71	F11	17	1.52013e+06	918520
72	F12	17	1381487	749061
73	G1	17	1.78872e+06	860120
74	G2	17	1.32175e+06	544860
75	G3	17	1.25188e+06	553349
76	G4	17
77	G5	17
78	G6	17
79	G7	17
80	G8	17
81	G9	17
82	G10	17
83	G11	17
84	G12	17
85	H1	17
86	H2	17
87	H3	17
88	H4	17
89	H5	17
90	H6	17
91	H7	17
92	H8	17
93	H9	17
94	H10	17
95	H11	17
96	H12	17
1	A1	18	1.51759e+06	1.12357e+06
2	A2	18	1.41632e+06	803308
3	A3	18	1.33295e+06	911884
4	A4	18	1.31106e+06	848376
5	A5	18	1.27748e+06	744262
6	A6	18	1.22371e+06	725243
7	A7	18	1.17711e+06	619623
8	A8	18	1.17989e+06	693069
9	A9	18	1.11625e+06	683307
10	A10	18	1068965	661752
11	A11	18	1.02294e+06	616824
12	A12	18	1.56191e+06	1.27182e+06
13	B1	18	1460289	941844
14	B2	18	1.43002e+06	900626
15	B3	18	1.39198e+06	886283
16	B4	18	1.34562e+06	887405
17	B5	18	1266744	734355
18	B6	18	1.23168e+06	692162
19	B7	18	1221496	658249
20	B8	18	1.15514e+06	704108
21	B9	18	1.153e+06	667893
22	B10	18	1.06499e+06	640695
23	B11	18	1.40952e+06	901268
24	B12	18	2343008	1.80349e+06
25	C1	18	1.48972e+06	813251
26	C2	18	1.53731e+06	767866
27	C3	18	1432752	684351
28	C4	18	1.44864e+06	653498
29	C5	18	1.3892e+06	671675
30	C6	18	1.28301e+06	588105
31	C7	18	1.283e+06	589295
32	C8	18	1.25952e+06	570271
33	C9	18	1.14178e+06	532490
34	C10	18	1.28833e+06	631057
35	C11	18	1.69016e+06	878517
36	C12	18	1576178	760592
37	D1	18	1.04034e+06	477216
38	D2	18	1.33741e+06	745633
39	D3	18	1.41822e+06	691416
40	D4	18	1.4477e+06	687290
41	D5	18	1460030	662068
42	D6	18	1.34589e+06	616358
43	D7	18	1297685	585110
44	D8	18	1.25174e+06	563803
45	D9	18	1.40436e+06	698464
46	D10	18	1443201	716832
47	D11	18	1.21746e+06	556459
48	D12	18	997141	463632
49	E1	18	1.25641e+06	563056
50	E2	18	1.33941e+06	641295
51	E3	18	1.30675e+06	634532
52	E4	18	1443888	693793
53	E5	18	1.39785e+06	665566
54	E6	18	1.41886e+06	681410
55	E7	18	1.56982e+06	747946
56	E8	18	1780844	833861
57	E9	18	1.56673e+06	751941
58	E10	18	1.51375e+06	755216
59	E11	18	1311001	649145
60	E12	18	893494	381589
61	F1	18	1.4578e+06	752018
62	F2	18	1.52037e+06	801105
63	F3	18	1.35857e+06	657205
64	F4	18	1.34086e+06	638476
65	F5	18	1333203	677836
66	F6	18	1.48782e+06	710864
67	F7	18	1.47019e+06	746443
68	F8	18	1.60756e+06	743337
69	F9	18	1511661	708935
70	F10	18	1.40965e+06	707470
71	F11	18	1.52058e+06	918174
72	F12	18	1.3823e+06	750433
73	G1	18	1.79115e+06	860746
74	G2	18	1.32314e+06	545384
75	G3	18	1.25433e+06	554189
76	G4	18
77	G5	18
78	G6	18
79	G7	18
80	G8	18
81	G9	18
82	G10	18
83	G11	18
84	G12	18
85	H1	18
86	H2	18
87	H3	18
88	H4	18
89	H5	18
90	H6	18
91	H7	18
92	H8	18
93	H9	18
94	H10	18
95	H11	18
96	H12	18
1	A1	19	1.51778e+06	1.37811e+06
2	A2	19	1.41626e+06	923241
3	A3	19	1.33257e+06	1.14105e+06
4	A4	19	1.3109e+06	1.03617e+06
5	A5	19	1.2758e+06	866295
6	A6	19	1.22293e+06	860126
7	A7	19	1176234	744988
8	A8	19	1.17929e+06	778681
9	A9	19	1.11634e+06	805094
10	A10	19	1.06872e+06	798349
11	A11	19	1.02269e+06	744882
12	A12	19	1.56047e+06	1.5251e+06
13	B1	19	1.46003e+06	1.14131e+06
14	B2	19	1430006	1.02232e+06
15	B3	19	1.39078e+06	1.08596e+06
16	B4	19	1.34522e+06	1.07381e+06
17	B5	19	1.2671e+06	862371
18	B6	19	1231661	822979
19	B7	19	1.2215e+06	770797
20	B8	19	1.15584e+06	774589
21	B9	19	1.15314e+06	788998
22	B10	19	1.06491e+06	776210
23	B11	19	1.40838e+06	1.08148e+06
24	B12	19	2.34387e+06	2191927
25	C1	19	1489784	816821
26	C2	19	1.53668e+06	770997
27	C3	19	1.43218e+06	688878
28	C4	19	1.44768e+06	656076
29	C5	19	1.38567e+06	673179
30	C6	19	1.28234e+06	590767
31	C7	19	1.28219e+06	594095
32	C8	19	1.25878e+06	573119
33	C9	19	1.14014e+06	536704
34	C10	19	1.28773e+06	637513
35	C11	19	1.68909e+06	882630
36	C12	19	1.57535e+06	764510
37	D1	19	1.04005e+06	479011
38	D2	19	1337192	748430
39	D3	19	1.41716e+06	694593
40	D4	19	1.44587e+06	688762
41	D5	19	1.45895e+06	665211
42	D6	19	1.34517e+06	618486
43	D7	19	1.2967e+06	591104
44	D8	19	1.25125e+06	565079
45	D9	19	1.40553e+06	703695
46	D10	19	1.4413e+06	721345
47	D11	19	1.21726e+06	558293
48	D12	19	996988	466400
49	E1	19	1256063	562870
50	E2	19	1.33925e+06	640451
51	E3	19	1.30626e+06	633587
52	E4	19	1.44296e+06	693421
53	E5	19	1.39595e+06	664545
54	E6	19	1.41706e+06	680973
55	E7	19	1.56883e+06	749469
56	E8	19	1.77853e+06	833360
57	E9	19	1.5662e+06	750962
58	E10	19	1.5135e+06	755200
59	E11	19	1.31021e+06	648553
60	E12	19	893503	381906
61	F1	19	1.45717e+06	752230
62	F2	19	1.51962e+06	801125
63	F3	19	1.3581e+06	657504
64	F4	19	1.34036e+06	638695
65	F5	19	1.33223e+06	677725
66	F6	19	1487231	707916
67	F7	19	1.46871e+06	746503
68	F8	19	1.60773e+06	742346
69	F9	19	1.51115e+06	707666
70	F10	19	1.40941e+06	707950
71	F11	19	1.51972e+06	918948
72	F12	19	1.38234e+06	750794
73	G1	19	1790710	861223
74	G2	19	1.32281e+06	544984
75	G3	19	1.25419e+06	554085
76	G4	19
77	G5	19
78	G6	19
79	G7	19
80	G8	19
81	G9	19
82	G10	19
83	G11	19
84	G12	19
85	H1	19
86	H2	19
87	H3	19
88	H4	19
89	H5	19
90	H6	19
91	H7	19
92	H8	19
93	H9	19
94	H10	19
95	H11	19
96	H12	19
1	A1	20	1.51783e+06	1.82333e+06
2	A2	20	1417062	1.14641e+06
3	A3	20	1.33282e+06	1.54578e+06
4	A4	20	1.3111e+06	1.37228e+06
5	A5	20	1275283	1.09292e+06
6	A6	20	1222575	1108805
7	A7	20	1.17585e+06	976969
8	A8	20	1.17865e+06	941126
9	A9	20	1.11676e+06	1.02662e+06
10	A10	20	1068340	1.04787e+06
11	A11	20	1.0236e+06	976299
12	A12	20	1.56005e+06	1.97491e+06
13	B1	20	1.46065e+06	1.50139e+06
14	B2	20	1.4301e+06	1.2524e+06
15	B3	20	1.39006e+06	1.44544e+06
16	B4	20	1.34468e+06	1.41225e+06
17	B5	20	1.26811e+06	1101526
18	B6	20	1.23145e+06	1.06555e+06
19	B7	20	1.22323e+06	976786
20	B8	20	1155346	909871
21	B9	20	1154166	1.0119e+06
22	B10	20	1.06405e+06	1.0225e+06
23	B11	20	1.40749e+06	1.41573e+06
24	B12	20	2.34404e+06	2.8871e+06
25	C1	20	1.4897e+06	823471
26	C2	20	1.53623e+06	779056
27	C3	20	1.43238e+06	698446
28	C4	20	1447414	662993
29	C5	20	1.38471e+06	679512
30	C6	20	1.28174e+06	595179
31	C7	20	1.28192e+06	604552
32	C8	20	1.25962e+06	576539
33	C9	20	1.13951e+06	542861
34	C10	20	1.28789e+06	648065
35	C11	20	1.68931e+06	892055
36	C12	20	1575263	773351
37	D1	20	1.04053e+06	483742
38	D2	20	1.33634e+06	754915
39	D3	20	1.41645e+06	701792
40	D4	20	1.445e+06	697578
41	D5	20	1457988	671605
42	D6	20	1.34526e+06	624390
43	D7	20	1.2962e+06	600100
44	D8	20	1.25017e+06	570148
45	D9	20	1.40591e+06	712878
46	D10	20	1.44047e+06	732586
47	D11	20	1.21677e+06	564729
48	D12	20	996665	472718
49	E1	20	1.2561e+06	563973
50	E2	20	1.33911e+06	639664
51	E3	20	1305748	633012
52	E4	20	1.44257e+06	695834
53	E5	20	1.39536e+06	664207
54	E6	20	1416497	680802
55	E7	20	1.56842e+06	749587
56	E8	20	1.77785e+06	832946
57	E9	20	1.56569e+06	750545
58	E10	20	1.51317e+06	755010
59	E11	20	1310375	648494
60	E12	20	893034	382279
61	F1	20	1.45761e+06	753732
62	F2	20	1.51938e+06	800631
63	F3	20	1.35863e+06	657169
64	F4	20	1.34069e+06	639906
65	F5	20	1.3313e+06	677403
66	F6	20	1486442	707708
67	F7	20	1467399	746311
68	F8	20	1.60829e+06	741624
69	F9	20	1.51095e+06	707057
70	F10	20	1.40901e+06	708034
71	F11	20	1.51996e+06	918948
72	F12	20	1382228	749960
73	G1	20	1.79036e+06	861081
74	G2	20	1.32391e+06	545644
75	G3	20	1.25444e+06	553972
76	G4	20
77	G5	20
78	G6	20
79	G7	20
80	G8	20
81	G9	20
82	G10	20
83	G11	20
84	G12	20
85	H1	20
86	H2	20
87	H3	20
88	H4	20
89	H5	20
90	H6	20
91	H7	20
92	H8	20
93	H9	20
94	H10	20
95	H11	20
96	H12	20
1	A1	21	1.52091e+06	2.53228e+06
2	A2	21	1.4181e+06	1.54377e+06
3	A3	21	1.33363e+06	2197066
4	A4	21	1.31303e+06	1.93329e+06
5	A5	21	1.27789e+06	1.49424e+06
6	A6	21	1.22444e+06	1.54178e+06
7	A7	21	1.17727e+06	1381176
8	A8	21	1.1795e+06	1.23718e+06
9	A9	21	1.11742e+06	1.40653e+06
10	A10	21	1.07048e+06	1.4704e+06
11	A11	21	1.02519e+06	1.36714e+06
12	A12	21	1.56276e+06	2.71571e+06
13	B1	21	1.46242e+06	2.10382e+06
14	B2	21	1.43117e+06	1.65776e+06
15	B3	21	1.3916e+06	2040068
16	B4	21	1.34568e+06	1.98024e+06
17	B5	21	1.26894e+06	1.52129e+06
18	B6	21	1.23204e+06	1.48642e+06
19	B7	21	1223468	1.34676e+06
20	B8	21	1.15496e+06	1.15858e+06
21	B9	21	1.15624e+06	1.39932e+06
22	B10	21	1.06396e+06	1.44113e+06
23	B11	21	1.40864e+06	1.9854e+06
24	B12	21	2.34592e+06	4.02826e+06
25	C1	21	1.4918e+06	835843
26	C2	21	1538462	793140
27	C3	21	1.43351e+06	718210
28	C4	21	1.44757e+06	678720
29	C5	21	1.38513e+06	694204
30	C6	21	1281487	604346
31	C7	21	1.28214e+06	625763
32	C8	21	1.26098e+06	586002
33	C9	21	1.14066e+06	553070
34	C10	21	1.28827e+06	666228
35	C11	21	1.6922e+06	908058
36	C12	21	1.57629e+06	795609
[truncated: 18,876 more rows]

## Sheet: Technical Analysis Result
Block Type	96-Well Block (0.2mL)
Calibration Background is expired	No
Calibration Background performed on	11-24-2020
Calibration Normalization FAM-ROX is expired	No
Calibration Normalization FAM-ROX performed on	11-24-2020
Calibration Normalization VIC-ROX is expired	No
Calibration Normalization VIC-ROX performed on	11-24-2020
Calibration Pure Dye CY3 is expired	Yes
Calibration Pure Dye CY3 performed on	03-26-2020
Calibration Pure Dye CY5 is expired	Yes
Calibration Pure Dye CY5 performed on	03-26-2020
Calibration Pure Dye FAM is expired	No
Calibration Pure Dye FAM performed on	11-24-2020
Calibration Pure Dye NED is expired	No
Calibration Pure Dye NED performed on	09-15-2020
Calibration Pure Dye ROX is expired	No
Calibration Pure Dye ROX performed on	11-24-2020
Calibration Pure Dye SYBR is expired	No
Calibration Pure Dye SYBR performed on	11-24-2020
Calibration Pure Dye TAMRA is expired	No
Calibration Pure Dye TAMRA performed on	11-24-2020
Calibration Pure Dye VIC is expired	No
Calibration Pure Dye VIC performed on	11-24-2020
Calibration ROI is expired	No
Calibration ROI performed on	11-24-2020
Calibration Uniformity is expired	No
Calibration Uniformity performed on	11-24-2020
Chemistry	SYBR_GREEN
Date Created	2021-06-21 17:01:28 PM EDT
Experiment Barcode
Experiment Comment
Experiment File Name	P:\ABI-2\Sapieha\Roberto\CNV B6\Choroid\2021-06-21 adipoq-cre and adipoq-cre-prdm16 Sham and CNV 7 days Plgf and TNFa n4-6 choro.eds
Experiment Name	2021-06-21 adipoq-cre and adipoq-cre-prdm16 Sham and CNV 7 days Plgf and TNFa n4-6 choro
Experiment Run End Time	2021-06-21 19:50:38 PM EDT
Experiment Type	Comparative Cт (ΔΔCт)
Instrument Name	278870006
Instrument Serial Number	278870006
Instrument Type	QuantStudio(TM) 7 Flex System
Passive Reference	ROX
Quantification Cycle Method	Ct
Signal Smoothing On	true
Stage/ Cycle where Analysis is performed	Stage 2, Step 2
User Name
Sample Name	Target Name	Task	RQ	RQ Min	RQ Max	Ct Mean	Delta Ct Mean	Delta Ct SE	Delta Delta Ct
Adipoq-cre Sham 440	Bact	UNKNOWN				17.9857
Adipoq-cre Sham 441	Bact	UNKNOWN				18.8558
Adipoq-cre Sham 442	Bact	UNKNOWN				18.0024
Adipoq-cre CNV 513	Bact	UNKNOWN				18.3039
Adipoq-cre CNV 514	Bact	UNKNOWN				18.7677
Adipoq-cre CNV 516	Bact	UNKNOWN				18.6694
Adipoq-cre-prdm16 Sham 530	Bact	UNKNOWN				18.8588
Adipoq-cre-prdm16 Sham 531	Bact	UNKNOWN				19.6233
Adipoq-cre-prdm16 Sham 532	Bact	UNKNOWN				18.527
Adipoq-cre-prdm16 CNV 494	Bact	UNKNOWN				18.2803
Adipoq-cre-prdm16 CNV 495	Bact	UNKNOWN				18.4024
Adipoq-cre-prdm16 CNV 496	Bact	UNKNOWN				18.2396
Adipoq-cre Sham 440	PLGF	UNKNOWN	0.587124	0.403493	0.854324	25.6189	7.63317	0.125764	0.768264
Adipoq-cre Sham 441	PLGF	UNKNOWN	1.19904	0.899524	1.59829	25.4588	6.60303	0.0963707	-0.261883
Adipoq-cre Sham 442	PLGF	UNKNOWN	0.972989	0.439187	2.15559	24.9068	6.90442	0.266716	0.0395041
Adipoq-cre CNV 513	PLGF	UNKNOWN	1	0.694787	1.43929	25.1689	6.86491	0.122101	0
Adipoq-cre CNV 514	PLGF	UNKNOWN	1.35627	1.14277	1.60966	25.193	6.42526	0.0574319	-0.439647
Adipoq-cre CNV 516	PLGF	UNKNOWN	0.918922	0.723067	1.16783	25.6563	6.9869	0.080372	0.121985
Adipoq-cre-prdm16 Sham 530	PLGF	UNKNOWN	2.22427	1.51058	3.27515	24.5704	5.71158	0.129741	-1.15333
Adipoq-cre-prdm16 Sham 531	PLGF	UNKNOWN	1.49433	0.696324	3.20685	25.9087	6.28542	0.256043	-0.579494
Adipoq-cre-prdm16 Sham 532	PLGF	UNKNOWN	1.17189	1.10416	1.24377	25.1631	6.63607	0.0199613	-0.228837
Adipoq-cre-prdm16 CNV 494	PLGF	UNKNOWN	1.38905	1.19771	1.61096	24.6711	6.39081	0.0496944	-0.474101
Adipoq-cre-prdm16 CNV 495	PLGF	UNKNOWN	0.913597	0.667571	1.25029	25.3977	6.99528	0.1052	0.13037
Adipoq-cre-prdm16 CNV 496	PLGF	UNKNOWN	1.07345	0.761583	1.51303	25.0023	6.76265	0.115088	-0.102258
Adipoq-cre Sham 440	TNFa	UNKNOWN	0.33728	0.127358	0.893215	31.3549	13.3692	0.326557	1.56798
Adipoq-cre Sham 441	TNFa	UNKNOWN	0.546215	0.363693	0.820336	31.5295	12.6737	0.136369	0.872459
Adipoq-cre Sham 442	TNFa	UNKNOWN	1.01216	0.447276	2.29047	29.7862	11.7838	0.273832	-0.0174417
Adipoq-cre CNV 513	TNFa	UNKNOWN	1	0.686091	1.45753	30.1052	11.8013	0.126324	0
Adipoq-cre CNV 514	TNFa	UNKNOWN	1.01957	0.666699	1.5592	30.541	11.7733	0.142435	-0.027956
Adipoq-cre CNV 516	TNFa	UNKNOWN	2.08611	1.31678	3.30491	29.4098	10.7404	0.154276	-1.06081
Adipoq-cre-prdm16 Sham 530	TNFa	UNKNOWN	0.831507	0.391546	1.76583	30.9263	12.0675	0.252529	0.266199
Adipoq-cre-prdm16 Sham 531	TNFa	UNKNOWN	0.853473	0.202269	3.60122	31.6531	12.0298	0.482741	0.228582
Adipoq-cre-prdm16 Sham 532	TNFa	UNKNOWN	0.44545	0.116628	1.70136	31.4949	12.9679	0.44934	1.16667
Adipoq-cre-prdm16 CNV 494	TNFa	UNKNOWN	0.829281	0.480897	1.43005	30.3516	12.0713	0.182709	0.270066
Adipoq-cre-prdm16 CNV 495	TNFa	UNKNOWN	0.904754	0.643535	1.27201	30.3481	11.9457	0.114234	0.144403
Adipoq-cre-prdm16 CNV 496	TNFa	UNKNOWN	0.672801	0.471873	0.959286	30.6126	12.373	0.118946	0.571749
H2O	Bact	UNKNOWN				34.9773
H2O	PLGF	UNKNOWN	36.9511			36.6347	1.65736		-5.20755
H2O	TNFa	UNKNOWN
Analysis Type	Singleplex
Endogenous Control	Bact
RQ Min/Max Confidence Level	95.0
Reference Sample	Adipoq-cre CNV 513

## Sheet: BioGroup Analysis Result
Block Type	96-Well Block (0.2mL)
Calibration Background is expired	No
Calibration Background performed on	11-24-2020
Calibration Normalization FAM-ROX is expired	No
Calibration Normalization FAM-ROX performed on	11-24-2020
Calibration Normalization VIC-ROX is expired	No
Calibration Normalization VIC-ROX performed on	11-24-2020
Calibration Pure Dye CY3 is expired	Yes
Calibration Pure Dye CY3 performed on	03-26-2020
Calibration Pure Dye CY5 is expired	Yes
Calibration Pure Dye CY5 performed on	03-26-2020
Calibration Pure Dye FAM is expired	No
Calibration Pure Dye FAM performed on	11-24-2020
Calibration Pure Dye NED is expired	No
Calibration Pure Dye NED performed on	09-15-2020
Calibration Pure Dye ROX is expired	No
Calibration Pure Dye ROX performed on	11-24-2020
Calibration Pure Dye SYBR is expired	No
Calibration Pure Dye SYBR performed on	11-24-2020
Calibration Pure Dye TAMRA is expired	No
Calibration Pure Dye TAMRA performed on	11-24-2020
Calibration Pure Dye VIC is expired	No
Calibration Pure Dye VIC performed on	11-24-2020
Calibration ROI is expired	No
Calibration ROI performed on	11-24-2020
Calibration Uniformity is expired	No
Calibration Uniformity performed on	11-24-2020
Chemistry	SYBR_GREEN
Date Created	2021-06-21 17:01:28 PM EDT
Experiment Barcode
Experiment Comment
Experiment File Name	P:\ABI-2\Sapieha\Roberto\CNV B6\Choroid\2021-06-21 adipoq-cre and adipoq-cre-prdm16 Sham and CNV 7 days Plgf and TNFa n4-6 choro.eds
Experiment Name	2021-06-21 adipoq-cre and adipoq-cre-prdm16 Sham and CNV 7 days Plgf and TNFa n4-6 choro
Experiment Run End Time	2021-06-21 19:50:38 PM EDT
Experiment Type	Comparative Cт (ΔΔCт)
Instrument Name	278870006
Instrument Serial Number	278870006
Instrument Type	QuantStudio(TM) 7 Flex System
Passive Reference	ROX
Quantification Cycle Method	Ct
Signal Smoothing On	true
Stage/ Cycle where Analysis is performed	Stage 2, Step 2
User Name
Biogroup Name	Target Name	Task	RQ	RQ Min	RQ Max	Ct Mean	Delta Ct Mean	Delta Ct SE	Delta Delta Ct
Analysis Type	Singleplex
Endogenous Control	Bact
RQ Min/Max Confidence Level	95.0
Reference Biogroup Name

## Sheet: Results
Block Type	96-Well Block (0.2mL)
Calibration Background is expired	No
Calibration Background performed on	11-24-2020
Calibration Normalization FAM-ROX is expired	No
Calibration Normalization FAM-ROX performed on	11-24-2020
Calibration Normalization VIC-ROX is expired	No
Calibration Normalization VIC-ROX performed on	11-24-2020
Calibration Pure Dye CY3 is expired	Yes
Calibration Pure Dye CY3 performed on	03-26-2020
Calibration Pure Dye CY5 is expired	Yes
Calibration Pure Dye CY5 performed on	03-26-2020
Calibration Pure Dye FAM is expired	No
Calibration Pure Dye FAM performed on	11-24-2020
Calibration Pure Dye NED is expired	No
Calibration Pure Dye NED performed on	09-15-2020
Calibration Pure Dye ROX is expired	No
Calibration Pure Dye ROX performed on	11-24-2020
Calibration Pure Dye SYBR is expired	No
Calibration Pure Dye SYBR performed on	11-24-2020
Calibration Pure Dye TAMRA is expired	No
Calibration Pure Dye TAMRA performed on	11-24-2020
Calibration Pure Dye VIC is expired	No
Calibration Pure Dye VIC performed on	11-24-2020
Calibration ROI is expired	No
Calibration ROI performed on	11-24-2020
Calibration Uniformity is expired	No
Calibration Uniformity performed on	11-24-2020
Chemistry	SYBR_GREEN
Date Created	2021-06-21 17:01:28 PM EDT
Experiment Barcode
Experiment Comment
Experiment File Name	P:\ABI-2\Sapieha\Roberto\CNV B6\Choroid\2021-06-21 adipoq-cre and adipoq-cre-prdm16 Sham and CNV 7 days Plgf and TNFa n4-6 choro.eds
Experiment Name	2021-06-21 adipoq-cre and adipoq-cre-prdm16 Sham and CNV 7 days Plgf and TNFa n4-6 choro
Experiment Run End Time	2021-06-21 19:50:38 PM EDT
Experiment Type	Comparative Cт (ΔΔCт)
Instrument Name	278870006
Instrument Serial Number	278870006
Instrument Type	QuantStudio(TM) 7 Flex System
Passive Reference	ROX
Quantification Cycle Method	Ct
Signal Smoothing On	true
Stage/ Cycle where Analysis is performed	Stage 2, Step 2
User Name
Well	Well Position	Omit	Sample Name	Target Name	Task	Reporter	Quencher	Quantity	Quantity Mean	Quantity SD	RQ	RQ Min	RQ Max	CT	Ct Mean	Ct SD	Delta Ct	Delta Ct Mean	Delta Ct SE	Delta Delta Ct	Automatic Ct Threshold	Tm1	Ct Threshold	Tm2	Automatic Baseline	Tm3	Baseline Start	Baseline End	Comments	HIGHSD
1	A1	FALSE	Adipoq-cre Sham 440	Bact	UNKNOWN	SYBR	None							17.8971	17.9857	0.125336					TRUE	81.433	0.166059		TRUE		1	40		N
2	A2	FALSE	Adipoq-cre Sham 441	Bact	UNKNOWN	SYBR	None							18.7619	18.8558	0.132778					TRUE	81.433	0.166059		TRUE		1	40		N
3	A3	FALSE	Adipoq-cre Sham 442	Bact	UNKNOWN	SYBR	None							17.7549	18.0024	0.35001					TRUE	81.5316	0.166059		TRUE		1	40		N
4	A4	FALSE	Adipoq-cre CNV 513	Bact	UNKNOWN	SYBR	None							18.1846	18.3039	0.168764					TRUE	81.5316	0.166059		TRUE		1	40		N
5	A5	FALSE	Adipoq-cre CNV 514	Bact	UNKNOWN	SYBR	None							18.7169	18.7677	0.0718519					TRUE	81.6301	0.166059		TRUE		1	40		N
6	A6	FALSE	Adipoq-cre CNV 516	Bact	UNKNOWN	SYBR	None							18.6248	18.6694	0.0630733					TRUE	81.7287	0.166059		TRUE		1	40		N
7	A7	FALSE	Adipoq-cre-prdm16 Sham 530	Bact	UNKNOWN	SYBR	None							18.7474	18.8588	0.157474					TRUE	81.7287	0.166059		TRUE		1	40		N
8	A8	FALSE	Adipoq-cre-prdm16 Sham 531	Bact	UNKNOWN	SYBR	None							19.4083	19.6233	0.303967					TRUE	81.7287	0.166059		TRUE		1	40		N
9	A9	FALSE	Adipoq-cre-prdm16 Sham 532	Bact	UNKNOWN	SYBR	None							18.5122	18.527	0.0208509					TRUE	81.6301	0.166059		TRUE		1	40		N
10	A10	FALSE	Adipoq-cre-prdm16 CNV 494	Bact	UNKNOWN	SYBR	None							18.3227	18.2803	0.0600994					TRUE	81.6301	0.166059		TRUE		1	40		N
11	A11	FALSE	Adipoq-cre-prdm16 CNV 495	Bact	UNKNOWN	SYBR	None							18.507	18.4024	0.147977					TRUE	81.6301	0.166059		TRUE		1	40		N
12	A12	FALSE	Adipoq-cre-prdm16 CNV 496	Bact	UNKNOWN	SYBR	None							18.3479	18.2396	0.153118					TRUE	81.5316	0.166059		TRUE		1	40		N
13	B1	FALSE	Adipoq-cre Sham 440	Bact	UNKNOWN	SYBR	None							18.0743	17.9857	0.125336					TRUE	81.433	0.166059		TRUE		1	40		N
14	B2	FALSE	Adipoq-cre Sham 441	Bact	UNKNOWN	SYBR	None							18.9496	18.8558	0.132778					TRUE	81.433	0.166059		TRUE		1	40		N
15	B3	FALSE	Adipoq-cre Sham 442	Bact	UNKNOWN	SYBR	None							18.2498	18.0024	0.35001					TRUE	81.433	0.166059		TRUE		1	40		N
16	B4	FALSE	Adipoq-cre CNV 513	Bact	UNKNOWN	SYBR	None							18.4233	18.3039	0.168764					TRUE	81.5316	0.166059		TRUE		1	40		N
17	B5	FALSE	Adipoq-cre CNV 514	Bact	UNKNOWN	SYBR	None							18.8186	18.7677	0.0718519					TRUE	81.5316	0.166059		TRUE		1	40		N
18	B6	FALSE	Adipoq-cre CNV 516	Bact	UNKNOWN	SYBR	None							18.714	18.6694	0.0630733					TRUE	81.6301	0.166059		TRUE		1	40		N
19	B7	FALSE	Adipoq-cre-prdm16 Sham 530	Bact	UNKNOWN	SYBR	None							18.9701	18.8588	0.157474					TRUE	81.6301	0.166059		TRUE		1	40		N
20	B8	FALSE	Adipoq-cre-prdm16 Sham 531	Bact	UNKNOWN	SYBR	None							19.8382	19.6233	0.303967					TRUE	81.6301	0.166059		TRUE		1	40		N
21	B9	FALSE	Adipoq-cre-prdm16 Sham 532	Bact	UNKNOWN	SYBR	None							18.5417	18.527	0.0208509					TRUE	81.6301	0.166059		TRUE		1	40		N
22	B10	FALSE	Adipoq-cre-prdm16 CNV 494	Bact	UNKNOWN	SYBR	None							18.2378	18.2803	0.0600994					TRUE	81.6301	0.166059		TRUE		1	40		N
23	B11	FALSE	Adipoq-cre-prdm16 CNV 495	Bact	UNKNOWN	SYBR	None							18.2978	18.4024	0.147977					TRUE	81.6301	0.166059		TRUE		1	40		N
24	B12	FALSE	Adipoq-cre-prdm16 CNV 496	Bact	UNKNOWN	SYBR	None							18.1313	18.2396	0.153118					TRUE	81.6301	0.166059		TRUE		1	40		N
25	C1	FALSE	Adipoq-cre Sham 440	PLGF	UNKNOWN	SYBR	None				0.587124	0.403493	0.854324	25.7081	25.6189	0.126191		7.63317	0.125764	0.768264	TRUE	81.2358	0.315207		TRUE		1	40		N
26	C2	FALSE	Adipoq-cre Sham 441	PLGF	UNKNOWN	SYBR	None				1.19904	0.899524	1.59829	25.4371	25.4588	0.0307342		6.60303	0.0963707	-0.261883	TRUE	81.2358	0.315207		TRUE		1	40		N
27	C3	FALSE	Adipoq-cre Sham 442	PLGF	UNKNOWN	SYBR	None				0.972989	0.439187	2.15559	24.8074	24.9068	0.140598		6.90442	0.266716	0.0395041	TRUE	81.2358	0.315207		TRUE		1	40		N
28	C4	FALSE	Adipoq-cre CNV 513	PLGF	UNKNOWN	SYBR	None				1	0.694787	1.43929	25.1947	25.1689	0.0365497		6.86491	0.122101	0	TRUE	81.3344	0.315207		TRUE		1	40		N
29	C5	FALSE	Adipoq-cre CNV 514	PLGF	UNKNOWN	SYBR	None				1.35627	1.14277	1.60966	25.2198	25.193	0.0378701		6.42526	0.0574319	-0.439647	TRUE	81.3344	0.315207		TRUE		1	40		N
30	C6	FALSE	Adipoq-cre CNV 516	PLGF	UNKNOWN	SYBR	None				0.918922	0.723067	1.16783	25.7231	25.6563	0.0945573		6.9869	0.080372	0.121985	TRUE	81.433	0.315207		TRUE		1	40		N
31	C7	FALSE	Adipoq-cre-prdm16 Sham 530	PLGF	UNKNOWN	SYBR	None				2.22427	1.51058	3.27515	24.5038	24.5704	0.0941662		5.71158	0.129741	-1.15333	TRUE	81.433	0.315207		TRUE		1	40		N
32	C8	FALSE	Adipoq-cre-prdm16 Sham 531	PLGF	UNKNOWN	SYBR	None				1.49433	0.696324	3.20685	25.7695	25.9087	0.196774		6.28542	0.256043	-0.579494	TRUE	81.5316	0.315207		TRUE		1	40		N
33	C9	FALSE	Adipoq-cre-prdm16 Sham 532	PLGF	UNKNOWN	SYBR	None				1.17189	1.10416	1.24377	25.1765	25.1631	0.0190301		6.63607	0.0199613	-0.228837	TRUE	81.5316	0.315207		TRUE		1	40		N
34	C10	FALSE	Adipoq-cre-prdm16 CNV 494	PLGF	UNKNOWN	SYBR	None				1.38905	1.19771	1.61096	24.6453	24.6711	0.0364297		6.39081	0.0496944	-0.474101	TRUE	81.5316	0.315207		TRUE		1	40		N
35	C11	FALSE	Adipoq-cre-prdm16 CNV 495	PLGF	UNKNOWN	SYBR	None				0.913597	0.667571	1.25029	25.3868	25.3977	0.0153887		6.99528	0.1052	0.13037	TRUE	81.433	0.315207		TRUE		1	40		N
36	C12	FALSE	Adipoq-cre-prdm16 CNV 496	PLGF	UNKNOWN	SYBR	None				1.07345	0.761583	1.51303	24.9632	25.0023	0.0551861		6.76265	0.115088	-0.102258	TRUE	81.433	0.315207		TRUE		1	40		N
37	D1	FALSE	Adipoq-cre Sham 440	PLGF	UNKNOWN	SYBR	None				0.587124	0.403493	0.854324	25.5296	25.6189	0.126191		7.63317	0.125764	0.768264	TRUE	81.3344	0.315207		TRUE		1	40		N
38	D2	FALSE	Adipoq-cre Sham 441	PLGF	UNKNOWN	SYBR	None				1.19904	0.899524	1.59829	25.4805	25.4588	0.0307342		6.60303	0.0963707	-0.261883	TRUE	81.3344	0.315207		TRUE		1	40		N
39	D3	FALSE	Adipoq-cre Sham 442	PLGF	UNKNOWN	SYBR	None				0.972989	0.439187	2.15559	25.0062	24.9068	0.140598		6.90442	0.266716	0.0395041	TRUE	81.3344	0.315207		TRUE		1	40		N
40	D4	FALSE	Adipoq-cre CNV 513	PLGF	UNKNOWN	SYBR	None				1	0.694787	1.43929	25.143	25.1689	0.0365497		6.86491	0.122101	0	TRUE	81.3344	0.315207		TRUE		1	40		N
41	D5	FALSE	Adipoq-cre CNV 514	PLGF	UNKNOWN	SYBR	None				1.35627	1.14277	1.60966	25.1662	25.193	0.0378701		6.42526	0.0574319	-0.439647	TRUE	81.433	0.315207		TRUE		1	40		N
42	D6	FALSE	Adipoq-cre CNV 516	PLGF	UNKNOWN	SYBR	None				0.918922	0.723067	1.16783	25.5894	25.6563	0.0945573		6.9869	0.080372	0.121985	TRUE	81.433	0.315207		TRUE		1	40		N
43	D7	FALSE	Adipoq-cre-prdm16 Sham 530	PLGF	UNKNOWN	SYBR	None				2.22427	1.51058	3.27515	24.637	24.5704	0.0941662		5.71158	0.129741	-1.15333	TRUE	81.5316	0.315207		TRUE		1	40		N
44	D8	FALSE	Adipoq-cre-prdm16 Sham 531	PLGF	UNKNOWN	SYBR	None				1.49433	0.696324	3.20685	26.0478	25.9087	0.196774		6.28542	0.256043	-0.579494	TRUE	81.5316	0.315207		TRUE		1	40		N
45	D9	FALSE	Adipoq-cre-prdm16 Sham 532	PLGF	UNKNOWN	SYBR	None				1.17189	1.10416	1.24377	25.1496	25.1631	0.0190301		6.63607	0.0199613	-0.228837	TRUE	81.5316	0.315207		TRUE		1	40		N
46	D10	FALSE	Adipoq-cre-prdm16 CNV 494	PLGF	UNKNOWN	SYBR	None				1.38905	1.19771	1.61096	24.6968	24.6711	0.0364297		6.39081	0.0496944	-0.474101	TRUE	81.5316	0.315207		TRUE		1	40		N
47	D11	FALSE	Adipoq-cre-prdm16 CNV 495	PLGF	UNKNOWN	SYBR	None				0.913597	0.667571	1.25029	25.4086	25.3977	0.0153887		6.99528	0.1052	0.13037	TRUE	81.5316	0.315207		TRUE		1	40		N
48	D12	FALSE	Adipoq-cre-prdm16 CNV 496	PLGF	UNKNOWN	SYBR	None				1.07345	0.761583	1.51303	25.0413	25.0023	0.0551861		6.76265	0.115088	-0.102258	TRUE	81.5316	0.315207		TRUE		1	40		N
49	E1	FALSE	Adipoq-cre Sham 440	TNFa	UNKNOWN	SYBR	None				0.33728	0.127358	0.893215	31.6692	31.3549	0.444488		13.3692	0.326557	1.56798	TRUE	84.4889	0.399631		TRUE		1	40		N
50	E2	FALSE	Adipoq-cre Sham 441	TNFa	UNKNOWN	SYBR	None				0.546215	0.363693	0.820336	31.4306	31.5295	0.139867		12.6737	0.136369	0.872459	TRUE	84.4889	0.399631		TRUE		1	40		N
51	E3	FALSE	Adipoq-cre Sham 442	TNFa	UNKNOWN	SYBR	None				1.01216	0.447276	2.29047	29.9033	29.7862	0.165712		11.7838	0.273832	-0.0174417	TRUE	84.4889	0.399631		TRUE		1	40		N
52	E4	FALSE	Adipoq-cre CNV 513	TNFa	UNKNOWN	SYBR	None				1	0.686091	1.45753	30.0638	30.1052	0.0586023		11.8013	0.126324	0	TRUE	84.4889	0.399631		TRUE		1	40		N
53	E5	FALSE	Adipoq-cre CNV 514	TNFa	UNKNOWN	SYBR	None				1.01957	0.666699	1.5592	30.408	30.541	0.188183		11.7733	0.142435	-0.027956	TRUE	84.5875	0.399631		TRUE		1	40		N
54	E6	FALSE	Adipoq-cre CNV 516	TNFa	UNKNOWN	SYBR	None				2.08611	1.31678	3.30491	29.2621	29.4098	0.208864		10.7404	0.154276	-1.06081	TRUE	84.5875	0.399631		TRUE		1	40		N
55	E7	FALSE	Adipoq-cre-prdm16 Sham 530	TNFa	UNKNOWN	SYBR	None				0.831507	0.391546	1.76583	30.6996	30.9263	0.320537		12.0675	0.252529	0.266199	TRUE	84.5875	0.399631		TRUE		1	40		N
56	E8	FALSE	Adipoq-cre-prdm16 Sham 531	TNFa	UNKNOWN	SYBR	None				0.853473	0.202269	3.60122	31.2208	31.6531	0.611295		12.0298	0.482741	0.228582	TRUE	84.6861	0.399631		TRUE		1	40		Y
57	E9	FALSE	Adipoq-cre-prdm16 Sham 532	TNFa	UNKNOWN	SYBR	None				0.44545	0.116628	1.70136	31.944	31.4949	0.63512		12.9679	0.44934	1.16667	TRUE	84.6861	0.399631		TRUE		1	40		Y
58	E10	FALSE	Adipoq-cre-prdm16 CNV 494	TNFa	UNKNOWN	SYBR	None				0.829281	0.480897	1.43005	30.5293	30.3516	0.251303		12.0713	0.182709	0.270066	TRUE	84.6861	0.399631		TRUE		1	40		N
59	E11	FALSE	Adipoq-cre-prdm16 CNV 495	TNFa	UNKNOWN	SYBR	None				0.904754	0.643535	1.27201	30.3022	30.3481	0.0648198		11.9457	0.114234	0.144403	TRUE	84.6861	0.399631		TRUE		1	40		N
60	E12	FALSE	Adipoq-cre-prdm16 CNV 496	TNFa	UNKNOWN	SYBR	None				0.672801	0.471873	0.959286	30.6619	30.6126	0.0696495		12.373	0.118946	0.571749	TRUE	84.5875	0.399631		TRUE		1	40		N
61	F1	FALSE	Adipoq-cre Sham 440	TNFa	UNKNOWN	SYBR	None				0.33728	0.127358	0.893215	31.0406	31.3549	0.444488		13.3692	0.326557	1.56798	TRUE	84.3903	0.399631		TRUE		1	40		N
62	F2	FALSE	Adipoq-cre Sham 441	TNFa	UNKNOWN	SYBR	None				0.546215	0.363693	0.820336	31.6284	31.5295	0.139867		12.6737	0.136369	0.872459	TRUE	84.3903	0.399631		TRUE		1	40		N
63	F3	FALSE	Adipoq-cre Sham 442	TNFa	UNKNOWN	SYBR	None				1.01216	0.447276	2.29047	29.669	29.7862	0.165712		11.7838	0.273832	-0.0174417	TRUE	84.3903	0.399631		TRUE		1	40		N
64	F4	FALSE	Adipoq-cre CNV 513	TNFa	UNKNOWN	SYBR	None				1	0.686091	1.45753	30.1466	30.1052	0.0586023		11.8013	0.126324	0	TRUE	84.3903	0.399631		TRUE		1	40		N
65	F5	FALSE	Adipoq-cre CNV 514	TNFa	UNKNOWN	SYBR	None				1.01957	0.666699	1.5592	30.6741	30.541	0.188183		11.7733	0.142435	-0.027956	TRUE	84.4889	0.399631		TRUE		1	40		N
66	F6	FALSE	Adipoq-cre CNV 516	TNFa	UNKNOWN	SYBR	None				2.08611	1.31678	3.30491	29.5575	29.4098	0.208864		10.7404	0.154276	-1.06081	TRUE	84.4889	0.399631		TRUE		1	40		N
67	F7	FALSE	Adipoq-cre-prdm16 Sham 530	TNFa	UNKNOWN	SYBR	None				0.831507	0.391546	1.76583	31.1529	30.9263	0.320537		12.0675	0.252529	0.266199	TRUE	84.5875	0.399631		TRUE		1	40		N
68	F8	FALSE	Adipoq-cre-prdm16 Sham 531	TNFa	UNKNOWN	SYBR	None				0.853473	0.202269	3.60122	32.0853	31.6531	0.611295		12.0298	0.482741	0.228582	TRUE	84.5875	0.399631		TRUE		1	40		Y
69	F9	FALSE	Adipoq-cre-prdm16 Sham 532	TNFa	UNKNOWN	SYBR	None				0.44545	0.116628	1.70136	31.0458	31.4949	0.63512		12.9679	0.44934	1.16667	TRUE	84.5875	0.399631		TRUE		1	40		Y
70	F10	FALSE	Adipoq-cre-prdm16 CNV 494	TNFa	UNKNOWN	SYBR	None				0.829281	0.480897	1.43005	30.1739	30.3516	0.251303		12.0713	0.182709	0.270066	TRUE	84.6861	0.399631		TRUE		1	40		N
71	F11	FALSE	Adipoq-cre-prdm16 CNV 495	TNFa	UNKNOWN	SYBR	None				0.904754	0.643535	1.27201	30.3939	30.3481	0.0648198		11.9457	0.114234	0.144403	TRUE	84.5875	0.399631		TRUE		1	40		N
72	F12	FALSE	Adipoq-cre-prdm16 CNV 496	TNFa	UNKNOWN	SYBR	None				0.672801	0.471873	0.959286	30.5634	30.6126	0.0696495		12.373	0.118946	0.571749	TRUE	84.4889	0.399631		TRUE		1	40		N
73	G1	FALSE	H2O	Bact	UNKNOWN	SYBR	None							34.9773	34.9773						TRUE	61.0271	0.166059		TRUE		1	40		N
74	G2	FALSE	H2O	PLGF	UNKNOWN	SYBR	None				36.9511			36.6347	36.6347			1.65736		-5.20755	TRUE	79.3628	0.315207		TRUE		1	40		N
75	G3	FALSE	H2O	TNFa	UNKNOWN	SYBR	None							Undetermined							TRUE	60.83	0.399631		TRUE		1	40		N
Analysis Type	Singleplex
Endogenous Control	Bact
RQ Min/Max Confidence Level	95.0
Reference Sample	Adipoq-cre CNV 513

## Sheet: Reagent Information
Block Type	96-Well Block (0.2mL)
Calibration Background is expired	No
Calibration Background performed on	11-24-2020
Calibration Normalization FAM-ROX is expired	No
Calibration Normalization FAM-ROX performed on	11-24-2020
Calibration Normalization VIC-ROX is expired	No
Calibration Normalization VIC-ROX performed on	11-24-2020
Calibration Pure Dye CY3 is expired	Yes
Calibration Pure Dye CY3 performed on	03-26-2020
Calibration Pure Dye CY5 is expired	Yes
Calibration Pure Dye CY5 performed on	03-26-2020
Calibration Pure Dye FAM is expired	No
Calibration Pure Dye FAM performed on	11-24-2020
Calibration Pure Dye NED is expired	No
Calibration Pure Dye NED performed on	09-15-2020
Calibration Pure Dye ROX is expired	No
Calibration Pure Dye ROX performed on	11-24-2020
Calibration Pure Dye SYBR is expired	No
Calibration Pure Dye SYBR performed on	11-24-2020
Calibration Pure Dye TAMRA is expired	No
Calibration Pure Dye TAMRA performed on	11-24-2020
Calibration Pure Dye VIC is expired	No
Calibration Pure Dye VIC performed on	11-24-2020
Calibration ROI is expired	No
Calibration ROI performed on	11-24-2020
Calibration Uniformity is expired	No
Calibration Uniformity performed on	11-24-2020
Chemistry	SYBR_GREEN
Date Created	2021-06-21 17:01:28 PM EDT
Experiment Barcode
Experiment Comment
Experiment File Name	P:\ABI-2\Sapieha\Roberto\CNV B6\Choroid\2021-06-21 adipoq-cre and adipoq-cre-prdm16 Sham and CNV 7 days Plgf and TNFa n4-6 choro.eds
Experiment Name	2021-06-21 adipoq-cre and adipoq-cre-prdm16 Sham and CNV 7 days Plgf and TNFa n4-6 choro
Experiment Run End Time	2021-06-21 19:50:38 PM EDT
Experiment Type	Comparative Cт (ΔΔCт)
Instrument Name	278870006
Instrument Serial Number	278870006
Instrument Type	QuantStudio(TM) 7 Flex System
Passive Reference	ROX
Quantification Cycle Method	Ct
Signal Smoothing On	true
Stage/ Cycle where Analysis is performed	Stage 2, Step 2
User Name
Reagent Type	Reagent Name	Reagent Part Number	Reagent Lot Number	Reagent Expiration Date

## Sheet: Melt Curve Raw Data
Block Type	96-Well Block (0.2mL)
Calibration Background is expired	No
Calibration Background performed on	11-24-2020
Calibration Normalization FAM-ROX is expired	No
Calibration Normalization FAM-ROX performed on	11-24-2020
Calibration Normalization VIC-ROX is expired	No
Calibration Normalization VIC-ROX performed on	11-24-2020
Calibration Pure Dye CY3 is expired	Yes
Calibration Pure Dye CY3 performed on	03-26-2020
Calibration Pure Dye CY5 is expired	Yes
Calibration Pure Dye CY5 performed on	03-26-2020
Calibration Pure Dye FAM is expired	No
Calibration Pure Dye FAM performed on	11-24-2020
Calibration Pure Dye NED is expired	No
Calibration Pure Dye NED performed on	09-15-2020
Calibration Pure Dye ROX is expired	No
Calibration Pure Dye ROX performed on	11-24-2020
Calibration Pure Dye SYBR is expired	No
Calibration Pure Dye SYBR performed on	11-24-2020
Calibration Pure Dye TAMRA is expired	No
Calibration Pure Dye TAMRA performed on	11-24-2020
Calibration Pure Dye VIC is expired	No
Calibration Pure Dye VIC performed on	11-24-2020
Calibration ROI is expired	No
Calibration ROI performed on	11-24-2020
Calibration Uniformity is expired	No
Calibration Uniformity performed on	11-24-2020
Chemistry	SYBR_GREEN
Date Created	2021-06-21 17:01:28 PM EDT
Experiment Barcode
Experiment Comment
Experiment File Name	P:\ABI-2\Sapieha\Roberto\CNV B6\Choroid\2021-06-21 adipoq-cre and adipoq-cre-prdm16 Sham and CNV 7 days Plgf and TNFa n4-6 choro.eds
Experiment Name	2021-06-21 adipoq-cre and adipoq-cre-prdm16 Sham and CNV 7 days Plgf and TNFa n4-6 choro
Experiment Run End Time	2021-06-21 19:50:38 PM EDT
Experiment Type	Comparative Cт (ΔΔCт)
Instrument Name	278870006
Instrument Serial Number	278870006
Instrument Type	QuantStudio(TM) 7 Flex System
Passive Reference	ROX
Quantification Cycle Method	Ct
Signal Smoothing On	true
Stage/ Cycle where Analysis is performed	Stage 2, Step 2
User Name
Well	Well Position	Reading	Temperature	Fluorescence	Derivative
1	A1	1	60.1399	4.37553	0.239016
1	A1	2	60.3371	4.35412	0.238774
1	A1	3	60.5342	4.33431	0.238046
1	A1	4	60.7314	4.32003	0.236829
1	A1	5	60.9285	4.30198	0.235274
1	A1	6	61.1257	4.2778	0.233725
1	A1	7	61.3228	4.25192	0.232749
1	A1	8	61.52	4.23616	0.233011
1	A1	9	61.7172	4.21248	0.234958
1	A1	10	61.9143	4.21409	0.238439
1	A1	11	62.1115	4.1821	0.242644
1	A1	12	62.3086	4.1524	0.246445
1	A1	13	62.5058	4.13176	0.248997
1	A1	14	62.703	4.11606	0.250121
1	A1	15	62.9001	4.08021	0.250263
1	A1	16	63.0973	4.0769	0.250084
1	A1	17	63.2944	4.04859	0.250039
1	A1	18	63.4916	4.0282	0.250264
1	A1	19	63.6887	4.00085	0.250734
1	A1	20	63.8859	3.98188	0.251475
1	A1	21	64.0831	3.96197	0.252593
1	A1	22	64.2802	3.941	0.254076
1	A1	23	64.4774	3.92308	0.255603
1	A1	24	64.6745	3.89602	0.256544
1	A1	25	64.8717	3.87484	0.256245
1	A1	26	65.0689	3.84599	0.254392
1	A1	27	65.266	3.83024	0.251251
1	A1	28	65.4632	3.80337	0.247624
1	A1	29	65.6603	3.79031	0.24453
1	A1	30	65.8575	3.76386	0.242805
1	A1	31	66.0546	3.75046	0.242787
1	A1	32	66.2518	3.73319	0.244245
1	A1	33	66.449	3.70264	0.246549
1	A1	34	66.6461	3.6845	0.248931
1	A1	35	66.8433	3.66692	0.250732
1	A1	36	67.0404	3.63798	0.251504
1	A1	37	67.2376	3.61612	0.251037
1	A1	38	67.4348	3.6073	0.249415
1	A1	39	67.6319	3.56676	0.247088
1	A1	40	67.8291	3.54809	0.244848
1	A1	41	68.0262	3.53216	0.243602
1	A1	42	68.2234	3.52627	0.243968
1	A1	43	68.4205	3.49241	0.245948
1	A1	44	68.6177	3.4739	0.248879
1	A1	45	68.8149	3.44798	0.251695
1	A1	46	69.012	3.43574	0.253348
1	A1	47	69.2092	3.40373	0.25316
1	A1	48	69.4063	3.38027	0.251049
1	A1	49	69.6035	3.36117	0.247533
1	A1	50	69.8006	3.34051	0.243559
1	A1	51	69.9978	3.32016	0.240185
1	A1	52	70.195	3.30074	0.238198
1	A1	53	70.3921	3.28583	0.237849
1	A1	54	70.5893	3.26416	0.238794
1	A1	55	70.7864	3.24172	0.240271
1	A1	56	70.9836	3.22071	0.24144
1	A1	57	71.1808	3.1981	0.241722
1	A1	58	71.3779	3.17691	0.240991
1	A1	59	71.5751	3.15329	0.239528
1	A1	60	71.7722	3.13662	0.23778
1	A1	61	71.9694	3.11802	0.236086
1	A1	62	72.1665	3.1003	0.234542
1	A1	63	72.3637	3.07381	0.233107
1	A1	64	72.5609	3.05625	0.231818
1	A1	65	72.758	3.03378	0.230926
1	A1	66	72.9552	3.0139	0.230791
1	A1	67	73.1523	3.00645	0.231619
1	A1	68	73.3495	2.97797	0.233244
1	A1	69	73.5466	2.95565	0.235149
1	A1	70	73.7438	2.93816	0.236711
1	A1	71	73.941	2.9154	0.237472
1	A1	72	74.1381	2.89332	0.237286
1	A1	73	74.3353	2.87427	0.236253
1	A1	74	74.5324	2.8566	0.234597
1	A1	75	74.7296	2.83282	0.232559
1	A1	76	74.9268	2.81442	0.23042
1	A1	77	75.1239	2.7959	0.228539
1	A1	78	75.3211	2.77217	0.227365
1	A1	79	75.5182	2.76023	0.227336
1	A1	80	75.7154	2.74071	0.228717
1	A1	81	75.9126	2.71879	0.231514
1	A1	82	76.1097	2.69986	0.235516
1	A1	83	76.3069	2.67966	0.240427
1	A1	84	76.504	2.65818	0.246033
1	A1	85	76.7012	2.63634	0.252245
1	A1	86	76.8983	2.61696	0.25901
1	A1	87	77.0955	2.59185	0.26615
1	A1	88	77.2927	2.57167	0.273248
1	A1	89	77.4898	2.54682	0.279701
1	A1	90	77.687	2.51815	0.284998
1	A1	91	77.8841	2.48859	0.289085
1	A1	92	78.0813	2.46483	0.292653
1	A1	93	78.2784	2.44332	0.297188
1	A1	94	78.4756	2.41875	0.304786
1	A1	95	78.6728	2.39342	0.317881
1	A1	96	78.8699	2.36748	0.339027
1	A1	97	79.0671	2.34152	0.370855
1	A1	98	79.2642	2.31778	0.416186
1	A1	99	79.4614	2.27648	0.478198
1	A1	100	79.6586	2.23374	0.560405
1	A1	101	79.8557	2.19053	0.666096
1	A1	102	80.0529	2.1428	0.797124
1	A1	103	80.25	2.0741	0.952187
1	A1	104	80.4472	1.98782	1.12525
1	A1	105	80.6443	1.87734	1.30489
1	A1	106	80.8415	1.74135	1.47507
1	A1	107	81.0387	1.57367	1.61745
1	A1	108	81.2358	1.38996	1.71451
1	A1	109	81.433	1.20215	1.75287
1	A1	110	81.6301	1.02899	1.72573
1	A1	111	81.8273	0.849226	1.63413
1	A1	112	82.0244	0.707965	1.48678
1	A1	113	82.2216	0.586725	1.29851
1	A1	114	82.4188	0.498996	1.08779
1	A1	115	82.6159	0.441126	0.873619
1	A1	116	82.8131	0.40285	0.672594
1	A1	117	83.0102	0.379179	0.496714
1	A1	118	83.2074	0.36691	0.35243
1	A1	119	83.4046	0.358797	0.240961
1	A1	120	83.6017	0.356709	0.159557
1	A1	121	83.7989	0.350948	0.103171
1	A1	122	83.996	0.349958	0.0659918
1	A1	123	84.1932	0.35016	0.042551
1	A1	124	84.3903	0.349096	0.02831
1	A1	125	84.5875	0.346965	0.0198457
1	A1	126	84.7847	0.345272	0.0147947
1	A1	127	84.9818	0.345063	0.0116829
1	A1	128	85.179	0.344669	0.00970041
1	A1	129	85.3761	0.343643	0.00845761
1	A1	130	85.5733	0.344046	0.00776337
1	A1	131	85.7704	0.343941	0.00747579
1	A1	132	85.9676	0.342485	0.00744509
1	A1	133	86.1648	0.341167	0.00753065
1	A1	134	86.3619	0.340113	0.00763521
1	A1	135	86.5591	0.341654	0.0077114
1	A1	136	86.7562	0.340037	0.00773589
1	A1	137	86.9534	0.338116	0.00767663
1	A1	138	87.1506	0.339227	0.00749142
1	A1	139	87.3477	0.337758	0.0071544
1	A1	140	87.5449	0.335509	0.00669085
1	A1	141	87.742	0.336986	0.0061847
1	A1	142	87.9392	0.33672	0.00575134
1	A1	143	88.1364	0.334779	0.0054905
1	A1	144	88.3335	0.336962	0.00544882
1	A1	145	88.5307	0.334543	0.00561025
1	A1	146	88.7278	0.333547	0.00590903
1	A1	147	88.925	0.334834	0.00625249
1	A1	148	89.1221	0.331923	0.00654284
1	A1	149	89.3193	0.333157	0.00669746
1	A1	150	89.5165	0.331097	0.00667427
1	A1	151	89.7136	0.330349	0.00649175
1	A1	152	89.9108	0.331377	0.00622637
1	A1	153	90.1079	0.330159	0.00598501
1	A1	154	90.3051	0.329284	0.00586076
1	A1	155	90.5022	0.330013	0.00589957
1	A1	156	90.6994	0.32888	0.00609227
1	A1	157	90.8966	0.327958	0.00639221
1	A1	158	91.0937	0.327141	0.00673702
1	A1	159	91.2909	0.327923	0.007062
1	A1	160	91.488	0.325618	0.00729965
1	A1	161	91.6852	0.326707	0.00738566
1	A1	162	91.8824	0.323123	0.00728012
1	A1	163	92.0795	0.324461	0.00699573
1	A1	164	92.2767	0.32384	0.0066071
1	A1	165	92.4738	0.323201	0.00622079
1	A1	166	92.671	0.323474	0.00592251
1	A1	167	92.8681	0.322153	0.00573629
1	A1	168	93.0653	0.321802	0.00562648
1	A1	169	93.2625	0.321487	0.00553396
1	A1	170	93.4596	0.320709	0.00541729
1	A1	171	93.6568	0.319962	0.00526507
1	A1	172	93.8539	0.32094	0.00507351
1	A1	173	94.0511	0.319573	0.00481489
1	A1	174	94.2482	0.319608	0.0044301
1	A1	175	94.4454	0.31781	0.00386117
1	A1	176	94.6426	0.318239	0.00310331
1	A1	177	94.8397	0.31822	0.00223317
2	A2	1	60.1399	4.46584	0.24202
2	A2	2	60.3371	4.44157	0.243418
2	A2	3	60.5342	4.41909	0.243632
2	A2	4	60.7314	4.39434	0.242325
2	A2	5	60.9285	4.3857	0.239862
2	A2	6	61.1257	4.34906	0.237241
2	A2	7	61.3228	4.32983	0.235715
2	A2	8	61.52	4.3256	0.23622
2	A2	9	61.7172	4.29013	0.238869
2	A2	10	61.9143	4.2872	0.242824
2	A2	11	62.1115	4.26014	0.246638
2	A2	12	62.3086	4.2253	0.248946
2	A2	13	62.5058	4.2006	0.249089
2	A2	14	62.703	4.18898	0.247323
2	A2	15	62.9001	4.16135	0.24457
2	A2	16	63.0973	4.14354	0.241934
2	A2	17	63.2944	4.12214	0.240329
2	A2	18	63.4916	4.1001	0.240319
2	A2	19	63.6887	4.08006	0.242097
2	A2	20	63.8859	4.06036	0.245458
2	A2	21	64.0831	4.04374	0.24978
2	A2	22	64.2802	4.01653	0.254094
2	A2	23	64.4774	3.99596	0.257354
2	A2	24	64.6745	3.96387	0.258776
2	A2	25	64.8717	3.947	0.258137
2	A2	26	65.0689	3.92117	0.255822
2	A2	27	65.266	3.89935	0.252654
2	A2	28	65.4632	3.87662	0.249572
2	A2	29	65.6603	3.86288	0.247308
2	A2	30	65.8575	3.83166	0.246175
2	A2	31	66.0546	3.82168	0.246028
2	A2	32	66.2518	3.79572	0.246454
2	A2	33	66.449	3.77255	0.247064
2	A2	34	66.6461	3.74771	0.247725
2	A2	35	66.8433	3.72805	0.248571
2	A2	36	67.0404	3.70887	0.249742
2	A2	37	67.2376	3.68537	0.251089
2	A2	38	67.4348	3.67491	0.2521
2	A2	39	67.6319	3.63547	0.252193
2	A2	40	67.8291	3.61043	0.251154
2	A2	41	68.0262	3.59192	0.249366
2	A2	42	68.2234	3.57922	0.247622
2	A2	43	68.4205	3.55552	0.246667
2	A2	44	68.6177	3.53326	0.246775
2	A2	45	68.8149	3.50745	0.247656
2	A2	46	69.012	3.49576	0.248666
2	A2	47	69.2092	3.4649	0.249181
2	A2	48	69.4063	3.44289	0.2489
2	A2	49	69.6035	3.42087	0.247945
2	A2	50	69.8006	3.39815	0.24672
2	A2	51	69.9978	3.3823	0.245629
2	A2	52	70.195	3.36066	0.244832
2	A2	53	70.3921	3.33904	0.244204
2	A2	54	70.5893	3.31401	0.243512
2	A2	55	70.7864	3.29234	0.242637
2	A2	56	70.9836	3.27179	0.241674
2	A2	57	71.1808	3.25248	0.24084
2	A2	58	71.3779	3.23331	0.240299
2	A2	59	71.5751	3.20971	0.240056
2	A2	60	71.7722	3.1863	0.239982
2	A2	61	71.9694	3.16532	0.239894
2	A2	62	72.1665	3.15299	0.239632
2	A2	63	72.3637	3.1228	0.239122
2	A2	64	72.5609	3.10415	0.238409
2	A2	65	72.758	3.08059	0.237665
2	A2	66	72.9552	3.06422	0.237137
2	A2	67	73.1523	3.04293	0.237028
2	A2	68	73.3495	3.02264	0.237372
2	A2	69	73.5466	2.9983	0.238028
2	A2	70	73.7438	2.98194	0.238748
2	A2	71	73.941	2.95586	0.239304
2	A2	72	74.1381	2.93696	0.239546
2	A2	73	74.3353	2.91533	0.239407
2	A2	74	74.5324	2.89457	0.238868
2	A2	75	74.7296	2.87477	0.237978
2	A2	76	74.9268	2.85224	0.236933
2	A2	77	75.1239	2.83084	0.236133
2	A2	78	75.3211	2.80816	0.236116
2	A2	79	75.5182	2.7943	0.237334
2	A2	80	75.7154	2.77645	0.239898
2	A2	81	75.9126	2.75318	0.243497
2	A2	82	76.1097	2.72732	0.247571
2	A2	83	76.3069	2.70385	0.251671
2	A2	84	76.504	2.68403	0.2557
2	A2	85	76.7012	2.66214	0.259891
2	A2	86	76.8983	2.6419	0.264549
2	A2	87	77.0955	2.61449	0.269732
2	A2	88	77.2927	2.59363	0.275123
2	A2	89	77.4898	2.56958	0.280154
2	A2	90	77.687	2.53921	0.284398
2	A2	91	77.8841	2.51008	0.287985
2	A2	92	78.0813	2.48555	0.29189
2	A2	93	78.2784	2.46317	0.297894
2	A2	94	78.4756	2.44143	0.308272
2	A2	95	78.6728	2.41457	0.325388
2	A2	96	78.8699	2.38777	0.35145
2	A2	97	79.0671	2.3597	0.388553
2	A2	98	79.2642	2.32967	0.439
2	A2	99	79.4614	2.28562	0.505678
2	A2	100	79.6586	2.23997	0.592124
2	A2	101	79.8557	2.19312	0.701916
2	A2	102	80.0529	2.13821	0.837221
2	A2	103	80.25	2.06839	0.996808
2	A2	104	80.4472	1.97522	1.17425
2	A2	105	80.6443	1.85956	1.35722
2	A2	106	80.8415	1.70947	1.52846
2	A2	107	81.0387	1.53073	1.66848
2	A2	108	81.2358	1.33803	1.75916
2	A2	109	81.433	1.14092	1.78733
2	A2	110	81.6301	0.954953	1.74728
2	A2	111	81.8273	0.780217	1.64176
2	A2	112	82.0244	0.634765	1.48133
2	A2	113	82.2216	0.515132	1.28244
2	A2	114	82.4188	0.428858	1.06453
2	A2	115	82.6159	0.373367	0.846895
2	A2	116	82.8131	0.339526	0.645761
2	A2	117	83.0102	0.317184	0.47232
2	A2	118	83.2074	0.30619	0.332
2	A2	119	83.4046	0.299111	0.225034
2	A2	120	83.6017	0.294149	0.147909
2	A2	121	83.7989	0.291814	0.0951269
2	A2	122	83.996	0.291179	0.0607243
2	A2	123	84.1932	0.289874	0.039281
2	A2	124	84.3903	0.288745	0.0264084
2	A2	125	84.5875	0.286487	0.0188543
2	A2	126	84.7847	0.286476	0.014393
2	A2	127	84.9818	0.285248	0.0116259
2	A2	128	85.179	0.284381	0.00975866
2	A2	129	85.3761	0.283465	0.00839631
2	A2	130	85.5733	0.283702	0.00737578
2	A2	131	85.7704	0.282663	0.00664673
2	A2	132	85.9676	0.283085	0.00619901
2	A2	133	86.1648	0.280816	0.00602215
2	A2	134	86.3619	0.282524	0.00608238
2	A2	135	86.5591	0.280749	0.00630703
2	A2	136	86.7562	0.281409	0.00658538
2	A2	137	86.9534	0.279508	0.00679401
2	A2	138	87.1506	0.279137	0.0068415
2	A2	139	87.3477	0.276924	0.00670868
2	A2	140	87.5449	0.278551	0.0064559
2	A2	141	87.742	0.277913	0.006191
2	A2	142	87.9392	0.27626	0.00601757
2	A2	143	88.1364	0.276287	0.0059906
2	A2	144	88.3335	0.276401	0.00609744
2	A2	145	88.5307	0.276236	0.00626834
2	A2	146	88.7278	0.274245	0.0064104
2	A2	147	88.925	0.27364	0.0064535
2	A2	148	89.1221	0.272989	0.00638452
2	A2	149	89.3193	0.272523	0.0062525
2	A2	150	89.5165	0.273018	0.00613765
2	A2	151	89.7136	0.271093	0.00610364
2	A2	152	89.9108	0.271778	0.00615997
2	A2	153	90.1079	0.270895	0.00625658
2	A2	154	90.3051	0.269734	0.00631355
2	A2	155	90.5022	0.269424	0.0062725
2	A2	156	90.6994	0.268509	0.00614055
2	A2	157	90.8966	0.26774	0.00599683
2	A2	158	91.0937	0.268879	0.00594843
2	A2	159	91.2909	0.267959	0.00605858
2	A2	160	91.488	0.267226	0.00629433
2	A2	161	91.6852	0.266401	0.00653764
2	A2	162	91.8824	0.264459	0.00665732
2	A2	163	92.0795	0.264578	0.00658981
2	A2	164	92.2767	0.265179	0.00637255
2	A2	165	92.4738	0.263561	0.00610616
2	A2	166	92.671	0.263985	0.00588061
2	A2	167	92.8681	0.263076	0.00572239
2	A2	168	93.0653	0.262414	0.00559516
2	A2	169	93.2625	0.261734	0.00544605
2	A2	170	93.4596	0.261241	0.00525559
2	A2	171	93.6568	0.260994	0.00505113
2	A2	172	93.8539	0.261275	0.00487314
2	A2	173	94.0511	0.260264	0.00471838
2	A2	174	94.2482	0.260819	0.00451182
2	A2	175	94.4454	0.259345	0.00413554
2	A2	176	94.6426	0.257344	0.00350645
2	A2	177	94.8397	0.25828	0.00264776
3	A3	1	60.1399	4.65199	0.257554
3	A3	2	60.3371	4.62635	0.258871
3	A3	3	60.5342	4.59914	0.258181
3	A3	4	60.7314	4.57221	0.255265
3	A3	5	60.9285	4.55552	0.250855
3	A3	6	61.1257	4.5321	0.246363
3	A3	7	61.3228	4.51502	0.243306
3	A3	8	61.52	4.49506	0.242741
3	A3	9	61.7172	4.46572	0.244949
3	A3	10	61.9143	4.46126	0.249394
3	A3	11	62.1115	4.43121	0.254932
3	A3	12	62.3086	4.41172	0.260213
3	A3	13	62.5058	4.37471	0.264151
3	A3	14	62.703	4.36425	0.266281
3	A3	15	62.9001	4.32458	0.266825
3	A3	16	63.0973	4.31331	0.26644
3	A3	17	63.2944	4.28743	0.265805
3	A3	18	63.4916	4.26503	0.265298
3	A3	19	63.6887	4.23804	0.264898
3	A3	20	63.8859	4.22003	0.264328
3	A3	21	64.0831	4.19374	0.263336
3	A3	22	64.2802	4.16649	0.261892
3	A3	23	64.4774	4.14783	0.260238
3	A3	24	64.6745	4.12028	0.258707
3	A3	25	64.8717	4.10921	0.257522
3	A3	26	65.0689	4.08092	0.25668
3	A3	27	65.266	4.05639	0.256032
3	A3	28	65.4632	4.03201	0.255502
3	A3	29	65.6603	4.01398	0.255165
3	A3	30	65.8575	3.98852	0.255202
3	A3	31	66.0546	3.97412	0.255707
3	A3	32	66.2518	3.94659	0.256586
3	A3	33	66.449	3.92377	0.257627
3	A3	34	66.6461	3.89966	0.258625
3	A3	35	66.8433	3.87888	0.259485
3	A3	36	67.0404	3.85651	0.260157
3	A3	37	67.2376	3.82862	0.260548
3	A3	38	67.4348	3.82202	0.260514
3	A3	39	67.6319	3.77613	0.260006
3	A3	40	67.8291	3.7579	0.259183
3	A3	41	68.0262	3.7414	0.258378
3	A3	42	68.2234	3.72622	0.257906
3	A3	43	68.4205	3.69516	0.257865
3	A3	44	68.6177	3.67204	0.258112
3	A3	45	68.8149	3.64768	0.258377
3	A3	46	69.012	3.63055	0.25842
3	A3	47	69.2092	3.60906	0.258103
3	A3	48	69.4063	3.57711	0.257408
3	A3	49	69.6035	3.55901	0.256397
3	A3	50	69.8006	3.54001	0.255161
3	A3	51	69.9978	3.51231	0.253753
3	A3	52	70.195	3.49562	0.252161
3	A3	53	70.3921	3.47126	0.250352
3	A3	54	70.5893	3.4471	0.248387
3	A3	55	70.7864	3.42617	0.246511
3	A3	56	70.9836	3.40485	0.245144
3	A3	57	71.1808	3.3854	0.244713
3	A3	58	71.3779	3.36428	0.245444
3	A3	59	71.5751	3.34274	0.247183
3	A3	60	71.7722	3.3216	0.249378
3	A3	61	71.9694	3.29858	0.25123
3	A3	62	72.1665	3.27878	0.252006
3	A3	63	72.3637	3.24905	0.251358
3	A3	64	72.5609	3.22761	0.249528
3	A3	65	72.758	3.2063	0.247257
3	A3	66	72.9552	3.18389	0.245403
3	A3	67	73.1523	3.17322	0.244493
3	A3	68	73.3495	3.14773	0.244489
3	A3	69	73.5466	3.12166	0.244919
3	A3	70	73.7438	3.09886	0.245255
3	A3	71	73.941	3.07701	0.245253
3	A3	72	74.1381	3.05697	0.244987
3	A3	73	74.3353	3.03974	0.244651
3	A3	74	74.5324	3.01594	0.244327
3	A3	75	74.7296	2.99167	0.243954
3	A3	76	74.9268	2.97247	0.243495
3	A3	77	75.1239	2.94909	0.243106
3	A3	78	75.3211	2.92598	0.243129
3	A3	79	75.5182	2.91305	0.243886
3	A3	80	75.7154	2.89124	0.245458
3	A3	81	75.9126	2.86673	0.24764
3	A3	82	76.1097	2.84116	0.25012
3	A3	83	76.3069	2.82142	0.25273
3	A3	84	76.504	2.7986	0.25557
3	A3	85	76.7012	2.77936	0.258928
3	A3	86	76.8983	2.75703	0.263075
3	A3	87	77.0955	2.73082	0.268077
3	A3	88	77.2927	2.70698	0.273728
3	A3	89	77.4898	2.68654	0.279622
3	A3	90	77.687	2.65713	0.285352
3	A3	91	77.8841	2.62957	0.290793
3	A3	92	78.0813	2.60378	0.29641
3	A3	93	78.2784	2.57546	0.303428
3	A3	94	78.4756	2.55107	0.313761
3	A3	95	78.6728	2.52974	0.329728
3	A3	96	78.8699	2.5011	0.353728
3	A3	97	79.0671	2.4717	0.388106
3	A3	98	79.2642	2.44072	0.435343
3	A3	99	79.4614	2.39878	0.498412
3	A3	100	79.6586	2.35504	0.580967
3	A3	101	79.8557	2.30773	0.686915
3	A3	102	80.0529	2.2527	0.819148
3	A3	103	80.25	2.18478	0.977625
3	A3	104	80.4472	2.09879	1.15743
3	A3	105	80.6443	1.98581	1.34773
3	A3	106	80.8415	1.83884	1.53223
3	A3	107	81.0387	1.66501	1.69138
3	A3	108	81.2358	1.4661	1.80583
3	A3	109	81.433	1.26237	1.86003
3	A3	110	81.6301	1.06735	1.84516
3	A3	111	81.8273	0.874818	1.76074
3	A3	112	82.0244	0.713773	1.61456
3	A3	113	82.2216	0.574991	1.42134
3	A3	114	82.4188	0.473391	1.20012
3	A3	115	82.6159	0.402552	0.971234
3	A3	116	82.8131	0.358022	0.753069
3	A3	117	83.0102	0.330422	0.559609
3	A3	118	83.2074	0.315784	0.399066
3	A3	119	83.4046	0.30719	0.27388
3	A3	120	83.6017	0.302425	0.181836
3	A3	121	83.7989	0.299336	0.117778
3	A3	122	83.996	0.297287	0.0753651
3	A3	123	84.1932	0.295499	0.0484408
3	A3	124	84.3903	0.294093	0.0318615
3	A3	125	84.5875	0.292274	0.0218065
3	A3	126	84.7847	0.291683	0.0157179
3	A3	127	84.9818	0.29074	0.0120288
3	A3	128	85.179	0.292022	0.00983162
3	A3	129	85.3761	0.289721	0.00858965
3	A3	130	85.5733	0.289522	0.00794581
3	A3	131	85.7704	0.288734	0.00763103
3	A3	132	85.9676	0.288696	0.00743961
3	A3	133	86.1648	0.287036	0.00723745
3	A3	134	86.3619	0.287637	0.00697301
3	A3	135	86.5591	0.284686	0.00667297
3	A3	136	86.7562	0.286075	0.00641315
3	A3	137	86.9534	0.285629	0.00626944
3	A3	138	87.1506	0.285635	0.0062713
3	A3	139	87.3477	0.283895	0.00638784
3	A3	140	87.5449	0.283343	0.00655363
3	A3	141	87.742	0.283656	0.00671327
3	A3	142	87.9392	0.281611	0.00685009
3	A3	143	88.1364	0.28213	0.00697739
3	A3	144	88.3335	0.281579	0.00710575
3	A3	145	88.5307	0.280825	0.00721041
3	A3	146	88.7278	0.279792	0.00722668
3	A3	147	88.925	0.27892	0.00707971
3	A3	148	89.1221	0.277757	0.00673295
3	A3	149	89.3193	0.27721	0.00622886
3	A3	150	89.5165	0.277111	0.00569401
3	A3	151	89.7136	0.277237	0.00529898
3	A3	152	89.9108	0.27688	0.00518888
3	A3	153	90.1079	0.276426	0.00541523
3	A3	154	90.3051	0.276089	0.00590699
3	A3	155	90.5022	0.275839	0.00649598
3	A3	156	90.6994	0.273161	0.00698743
3	A3	157	90.8966	0.27344	0.00723904
3	A3	158	91.0937	0.272581	0.00720741
3	A3	159	91.2909	0.272413	0.00694347
3	A3	160	91.488	0.271871	0.00655336
3	A3	161	91.6852	0.270846	0.00615224
3	A3	162	91.8824	0.270013	0.005836
3	A3	163	92.0795	0.271354	0.00566427
3	A3	164	92.2767	0.270225	0.0056478
3	A3	165	92.4738	0.268975	0.00574331
3	A3	166	92.671	0.268628	0.0058656
3	A3	167	92.8681	0.268609	0.00592208
3	A3	168	93.0653	0.267349	0.00585636
3	A3	169	93.2625	0.266978	0.00567561
3	A3	170	93.4596	0.266008	0.00544684
3	A3	171	93.6568	0.266957	0.00525275
3	A3	172	93.8539	0.266266	0.0051289
3	A3	173	94.0511	0.266222	0.00502015
3	A3	174	94.2482	0.264315	0.00479462
3	A3	175	94.4454	0.264104	0.00431922
3	A3	176	94.6426	0.262942	0.00355021
3	A3	177	94.8397	0.263849	0.00257628
4	A4	1	60.1399	4.71498	0.250916
4	A4	2	60.3371	4.6868	0.251982
4	A4	3	60.5342	4.66116	0.251979
4	A4	4	60.7314	4.64362	0.250926
4	A4	5	60.9285	4.6194	0.249449
4	A4	6	61.1257	4.60063	0.248461
4	A4	7	61.3228	4.578	0.248647
4	A4	8	61.52	4.56038	0.250081
4	A4	9	61.7172	4.53074	0.252137
4	A4	10	61.9143	4.52438	0.253841
4	A4	11	62.1115	4.48347	0.254374
4	A4	12	62.3086	4.46308	0.253565
4	A4	13	62.5058	4.43602	0.251993
4	A4	14	62.703	4.42467	0.250653
4	A4	15	62.9001	4.39989	0.250423
4	A4	16	63.0973	4.3823	0.251625
4	A4	17	63.2944	4.35718	0.253988
4	A4	18	63.4916	4.3282	0.256951
4	A4	19	63.6887	4.31417	0.259998
4	A4	20	63.8859	4.28179	0.262831
4	A4	21	64.0831	4.2672	0.2653
4	A4	22	64.2802	4.24102	0.267238
4	A4	23	64.4774	4.21312	0.268379
4	A4	24	64.6745	4.19356	0.26842
4	A4	25	64.8717	4.16534	0.267187
4	A4	26	65.0689	4.14492	0.264805
4	A4	27	65.266	4.11829	0.261777
4	A4	28	65.4632	4.09251	0.258883
4	A4	29	65.6603	4.0794	0.256916
4	A4	30	65.8575	4.05091	0.256346
4	A4	31	66.0546	4.03683	0.257082
4	A4	32	66.2518	4.0147	0.258523
4	A4	33	66.449	3.98206	0.259881
4	A4	34	66.6461	3.96046	0.260576
4	A4	35	66.8433	3.94166	0.260481
4	A4	36	67.0404	3.91451	0.259855
4	A4	37	67.2376	3.88675	0.259074
4	A4	38	67.4348	3.88591	0.258403
4	A4	39	67.6319	3.84103	0.257953
4	A4	40	67.8291	3.82006	0.257788
4	A4	41	68.0262	3.8004	0.257993
4	A4	42	68.2234	3.78717	0.258616
4	A4	43	68.4205	3.75941	0.259517
4	A4	44	68.6177	3.73431	0.260356
4	A4	45	68.8149	3.70661	0.26071
4	A4	46	69.012	3.69074	0.260298
4	A4	47	69.2092	3.66486	0.259087
4	A4	48	69.4063	3.63822	0.257288
4	A4	49	69.6035	3.62296	0.255257
4	A4	50	69.8006	3.59183	0.253369
4	A4	51	69.9978	3.57685	0.251909
4	A4	52	70.195	3.55374	0.25101
4	A4	53	70.3921	3.53529	0.250649
4	A4	54	70.5893	3.50469	0.250708
4	A4	55	70.7864	3.48861	0.25105
4	A4	56	70.9836	3.4664	0.251568
4	A4	57	71.1808	3.44191	0.252169
4	A4	58	71.3779	3.42107	0.252721
4	A4	59	71.5751	3.39584	0.253006
4	A4	60	71.7722	3.37466	0.252723
4	A4	61	71.9694	3.35711	0.25158
4	A4	62	72.1665	3.32869	0.249474
4	A4	63	72.3637	3.3052	0.24669
4	A4	64	72.5609	3.28226	0.243919
4	A4	65	72.758	3.26628	0.242029
4	A4	66	72.9552	3.24482	0.241628
4	A4	67	73.1523	3.2311	0.242717
4	A4	68	73.3495	3.20591	0.244681
4	A4	69	73.5466	3.17519	0.246651
4	A4	70	73.7438	3.15575	0.247979
4	A4	71	73.941	3.13609	0.24851
4	A4	72	74.1381	3.11294	0.248465
4	A4	73	74.3353	3.09066	0.248127
4	A4	74	74.5324	3.07276	0.247562
4	A4	75	74.7296	3.04843	0.246633
4	A4	76	74.9268	3.02734	0.24525
4	A4	77	75.1239	2.99688	0.243639
4	A4	78	75.3211	2.97999	0.242383
4	A4	79	75.5182	2.96813	0.242133
4	A4	80	75.7154	2.94546	0.243236
4	A4	81	75.9126	2.92186	0.245521
4	A4	82	76.1097	2.89606	0.24846
4	A4	83	76.3069	2.87802	0.251529
4	A4	84	76.504	2.85231	0.254542
4	A4	85	76.7012	2.83037	0.257729
4	A4	86	76.8983	2.80998	0.261549
4	A4	87	77.0955	2.78696	0.266363
4	A4	88	77.2927	2.76355	0.272191
4	A4	89	77.4898	2.73942	0.278635
4	A4	90	77.687	2.71258	0.285095
4	A4	91	77.8841	2.68529	0.29115
4	A4	92	78.0813	2.65681	0.297005
4	A4	93	78.2784	2.62691	0.303778
4	A4	94	78.4756	2.60716	0.313491
4	A4	95	78.6728	2.58021	0.328772
4	A4	96	78.8699	2.55387	0.35241
4	A4	97	79.0671	2.5247	0.387058
4	A4	98	79.2642	2.49953	0.435258
4	A4	99	79.4614	2.45464	0.499768
4	A4	100	79.6586	2.40501	0.583878
4	A4	101	79.8557	2.35919	0.691204
4	A4	102	80.0529	2.30385	0.82457
4	A4	103	80.25	2.23637	0.984087
4	A4	104	80.4472	2.15051	1.1651
4	A4	105	80.6443	2.03169	1.35702
4	A4	106	80.8415	1.88775	1.54372
4	A4	107	81.0387	1.70961	1.70581
4	A4	108	81.2358	1.50902	1.82395
4	A4	109	81.433	1.30489	1.88252
4	A4	110	81.6301	1.10474	1.87243
4	A4	111	81.8273	0.90859	1.79268
4	A4	112	82.0244	0.743224	1.65043
4	A4	113	82.2216	0.599659	1.4597
4	A4	114	82.4188	0.492096	1.23907
4	A4	115	82.6159	0.415579	1.00867
4	A4	116	82.8131	0.366744	0.787112
4	A4	117	83.0102	0.338157	0.588917
4	A4	118	83.2074	0.320316	0.422999
4	A4	119	83.4046	0.312721	0.292462
4	A4	120	83.6017	0.305295	0.195575
4	A4	121	83.7989	0.302513	0.127462
4	A4	122	83.996	0.298998	0.0818912
4	A4	123	84.1932	0.298946	0.0527031
4	A4	124	84.3903	0.297061	0.0346676
4	A4	125	84.5875	0.294976	0.0238057
4	A4	126	84.7847	0.295087	0.017342
4	A4	127	84.9818	0.293445	0.0134789
4	A4	128	85.179	0.293449	0.0111227
4	A4	129	85.3761	0.291431	0.00963547
4	A4	130	85.5733	0.291909	0.00864533
4	A4	131	85.7704	0.291582	0.0079224
4	A4	132	85.9676	0.29004	0.00731967
4	A4	133	86.1648	0.289324	0.00676159
4	A4	134	86.3619	0.288694	0.00624563
4	A4	135	86.5591	0.288524	0.00582814
4	A4	136	86.7562	0.288672	0.0055819
4	A4	137	86.9534	0.287921	0.00554491
4	A4	138	87.1506	0.2883	0.00569081
4	A4	139	87.3477	0.286239	0.00593997
4	A4	140	87.5449	0.286552	0.00619883
4	A4	141	87.742	0.285415	0.00640024
4	A4	142	87.9392	0.285714	0.00652231
4	A4	143	88.1364	0.283353	0.00657888
4	A4	144	88.3335	0.285354	0.0065993
4	A4	145	88.5307	0.283004	0.00660682
4	A4	146	88.7278	0.282031	0.00660926
4	A4	147	88.925	0.282525	0.00659803
4	A4	148	89.1221	0.281715	0.00655577
4	A4	149	89.3193	0.279174	0.00646811
4	A4	150	89.5165	0.281	0.00633349
4	A4	151	89.7136	0.279755	0.00616433
4	A4	152	89.9108	0.278825	0.00598208
4	A4	153	90.1079	0.278733	0.00581083
4	A4	154	90.3051	0.277557	0.00567575
4	A4	155	90.5022	0.278229	0.00560379
4	A4	156	90.6994	0.277138	0.00561782
4	A4	157	90.8966	0.276924	0.00572754
4	A4	158	91.0937	0.275855	0.00592141
4	A4	159	91.2909	0.27588	0.00616626
4	A4	160	91.488	0.275088	0.00641276
4	A4	161	91.6852	0.274506	0.00660646
4	A4	162	91.8824	0.273759	0.00670448
4	A4	163	92.0795	0.272319	0.00669482
4	A4	164	92.2767	0.27304	0.00660658
4	A4	165	92.4738	0.271519	0.00649736
4	A4	166	92.671	0.272097	0.00642059
4	A4	167	92.8681	0.27124	0.00639125
4	A4	168	93.0653	0.270256	0.00637942
4	A4	169	93.2625	0.269252	0.00633654
4	A4	170	93.4596	0.268682	0.00623079
4	A4	171	93.6568	0.269327	0.0060592
4	A4	172	93.8539	0.268637	0.00582874
4	A4	173	94.0511	0.266978	0.00552446
4	A4	174	94.2482	0.267205	0.00510063
4	A4	175	94.4454	0.267053	0.00450539
4	A4	176	94.6426	0.26631	0.0037237
4	A4	177	94.8397	0.264677	0.00280767
5	A5	1	60.1399	4.73646	0.25383
5	A5	2	60.3371	4.71443	0.255587
5	A5	3	60.5342	4.68716	0.255472
5	A5	4	60.7314	4.66126	0.252925
5	A5	5	60.9285	4.64267	0.248287
5	A5	6	61.1257	4.62638	0.242805
5	A5	7	61.3228	4.59017	0.238267
5	A5	8	61.52	4.58231	0.236386
5	A5	9	61.7172	4.55457	0.238089
5	A5	10	61.9143	4.56161	0.243044
5	A5	11	62.1115	4.52291	0.24973
5	A5	12	62.3086	4.50124	0.256134
5	A5	13	62.5058	4.46813	0.260696
5	A5	14	62.703	4.44172	0.26293
5	A5	15	62.9001	4.42646	0.263358
5	A5	16	63.0973	4.40532	0.262919
5	A5	17	63.2944	4.3841	0.262364
5	A5	18	63.4916	4.35406	0.262053
5	A5	19	63.6887	4.32873	0.262128
5	A5	20	63.8859	4.31078	0.262723
5	A5	21	64.0831	4.28743	0.263944
5	A5	22	64.2802	4.26761	0.265678
5	A5	23	64.4774	4.2461	0.267478
5	A5	24	64.6745	4.21354	0.268716
5	A5	25	64.8717	4.19419	0.268922
5	A5	26	65.0689	4.16626	0.268068
5	A5	27	65.266	4.14284	0.266571
5	A5	28	65.4632	4.12141	0.265049
5	A5	29	65.6603	4.10719	0.263947
5	A5	30	65.8575	4.07331	0.263361
5	A5	31	66.0546	4.0554	0.263101
5	A5	32	66.2518	4.03294	0.262928
5	A5	33	66.449	4.00435	0.262767
5	A5	34	66.6461	3.98336	0.262714
5	A5	35	66.8433	3.96478	0.262865
5	A5	36	67.0404	3.94195	0.263093
5	A5	37	67.2376	3.91029	0.263018
5	A5	38	67.4348	3.90554	0.262238
5	A5	39	67.6319	3.85656	0.260704
5	A5	40	67.8291	3.83962	0.258909
5	A5	41	68.0262	3.82294	0.257711
5	A5	42	68.2234	3.80846	0.25783
5	A5	43	68.4205	3.78481	0.259398
5	A5	44	68.6177	3.75592	0.261854
5	A5	45	68.8149	3.73185	0.264266
5	A5	46	69.012	3.71219	0.265773
5	A5	47	69.2092	3.68305	0.265923
5	A5	48	69.4063	3.66322	0.264724
5	A5	49	69.6035	3.63662	0.262511
5	A5	50	69.8006	3.61635	0.259747
5	A5	51	69.9978	3.59039	0.256895
5	A5	52	70.195	3.57641	0.254323
5	A5	53	70.3921	3.54773	0.252309
5	A5	54	70.5893	3.52273	0.251039
5	A5	55	70.7864	3.51115	0.250594
5	A5	56	70.9836	3.4835	0.250917
5	A5	57	71.1808	3.46365	0.251801
5	A5	58	71.3779	3.4379	0.252918
5	A5	59	71.5751	3.41805	0.253883
5	A5	60	71.7722	3.39253	0.25432
5	A5	61	71.9694	3.37566	0.253958
5	A5	62	72.1665	3.34999	0.252742
5	A5	63	72.3637	3.32271	0.25095
5	A5	64	72.5609	3.30305	0.249174
5	A5	65	72.758	3.28315	0.248108
5	A5	66	72.9552	3.2665	0.248215
5	A5	67	73.1523	3.24386	0.249476
5	A5	68	73.3495	3.21982	0.251417
5	A5	69	73.5466	3.19388	0.25336
5	A5	70	73.7438	3.17341	0.254748
5	A5	71	73.941	3.14925	0.255295
5	A5	72	74.1381	3.12848	0.254963
5	A5	73	74.3353	3.10786	0.253834
5	A5	74	74.5324	3.07975	0.252069
5	A5	75	74.7296	3.05878	0.249909
5	A5	76	74.9268	3.03943	0.247744
5	A5	77	75.1239	3.01942	0.246057
5	A5	78	75.3211	2.99584	0.245318
5	A5	79	75.5182	2.97485	0.245825
5	A5	80	75.7154	2.95785	0.24759
5	A5	81	75.9126	2.9361	0.250343
5	A5	82	76.1097	2.90962	0.253681
5	A5	83	76.3069	2.88647	0.257284
5	A5	84	76.504	2.86661	0.2611
5	A5	85	76.7012	2.8422	0.265368
5	A5	86	76.8983	2.81957	0.270462
5	A5	87	77.0955	2.79557	0.276601
5	A5	88	77.2927	2.77305	0.283614
5	A5	89	77.4898	2.75047	0.290908
5	A5	90	77.687	2.718	0.297729
5	A5	91	77.8841	2.68557	0.303588
5	A5	92	78.0813	2.6608	0.308682
5	A5	93	78.2784	2.63417	0.314035
5	A5	94	78.4756	2.61025	0.321373
5	A5	95	78.6728	2.58095	0.332839
5	A5	96	78.8699	2.55149	0.350742
5	A5	97	79.0671	2.52658	0.377494
5	A5	98	79.2642	2.49607	0.415712
5	A5	99	79.4614	2.45735	0.468452
5	A5	100	79.6586	2.41671	0.539336
5	A5	101	79.8557	2.37363	0.632331
5	A5	102	80.0529	2.31891	0.750937
5	A5	103	80.25	2.26158	0.896708
5	A5	104	80.4472	2.18122	1.06745
5	A5	105	80.6443	2.08078	1.25572
5	A5	106	80.8415	1.9586	1.44834
5	A5	107	81.0387	1.79375	1.62751
5	A5	108	81.2358	1.60732	1.77333
5	A5	109	81.433	1.40147	1.86735
5	A5	110	81.6301	1.20105	1.896
5	A5	111	81.8273	0.992996	1.85324
5	A5	112	82.0244	0.814932	1.74171
5	A5	113	82.2216	0.657417	1.57221
5	A5	114	82.4188	0.531984	1.36184
5	A5	115	82.6159	0.44019	1.13098
5	A5	116	82.8131	0.378597	0.900001
5	A5	117	83.0102	0.34038	0.686188
5	A5	118	83.2074	0.320417	0.501574
5	A5	119	83.4046	0.307253	0.352113
5	A5	120	83.6017	0.299446	0.238194
5	A5	121	83.7989	0.296151	0.156131
5	A5	122	83.996	0.293609	0.100014
5	A5	123	84.1932	0.290964	0.063397
5	A5	124	84.3903	0.289956	0.0404533
5	A5	125	84.5875	0.289696	0.0265434
5	A5	126	84.7847	0.287242	0.018316
5	A5	127	84.9818	0.288061	0.0135333
5	A5	128	85.179	0.286636	0.0107957
5	A5	129	85.3761	0.286084	0.00927468
5	A5	130	85.5733	0.284759	0.00849769
5	A5	131	85.7704	0.285345	0.00818435
5	A5	132	85.9676	0.284382	0.00813422
5	A5	133	86.1648	0.284001	0.0081664
5	A5	134	86.3619	0.282519	0.00811445
5	A5	135	86.5591	0.281381	0.00786407
5	A5	136	86.7562	0.280441	0.00739619
5	A5	137	86.9534	0.280638	0.00679821
5	A5	138	87.1506	0.279796	0.00622925
5	A5	139	87.3477	0.279111	0.00585215
5	A5	140	87.5449	0.280181	0.00576419
5	A5	141	87.742	0.279114	0.00595822
5	A5	142	87.9392	0.278437	0.00632736
5	A5	143	88.1364	0.277325	0.00670678
5	A5	144	88.3335	0.277448	0.00693279
5	A5	145	88.5307	0.276204	0.00689836
5	A5	146	88.7278	0.274625	0.00658784
5	A5	147	88.925	0.274741	0.00608296
5	A5	148	89.1221	0.274093	0.00553778
5	A5	149	89.3193	0.274067	0.0051259
5	A5	150	89.5165	0.273247	0.00497249
5	A5	151	89.7136	0.275058	0.00510403
5	A5	152	89.9108	0.272628	0.00543967
5	A5	153	90.1079	0.271208	0.00583634
5	A5	154	90.3051	0.271398	0.00616379
5	A5	155	90.5022	0.271386	0.00635895
5	A5	156	90.6994	0.27044	0.0064347
5	A5	157	90.8966	0.269614	0.00644349
5	A5	158	91.0937	0.268898	0.00642935
5	A5	159	91.2909	0.269271	0.00640034
5	A5	160	91.488	0.268847	0.00633509
5	A5	161	91.6852	0.266292	0.00621518
5	A5	162	91.8824	0.2663	0.00605961
5	A5	163	92.0795	0.267606	0.0059288
5	A5	164	92.2767	0.265952	0.00588969
5	A5	165	92.4738	0.266493	0.00595991
5	A5	166	92.671	0.264325	0.00607953
5	A5	167	92.8681	0.264785	0.00613556
5	A5	168	93.0653	0.263072	0.0060278
5	A5	169	93.2625	0.263504	0.00572998
5	A5	170	93.4596	0.262281	0.00530651
5	A5	171	93.6568	0.262682	0.00487563
5	A5	172	93.8539	0.262399	0.00453812
5	A5	173	94.0511	0.262129	0.00431198
5	A5	174	94.2482	0.262559	0.00411319
5	A5	175	94.4454	0.2597	0.00379996
5	A5	176	94.6426	0.26112	0.00326137
5	A5	177	94.8397	0.258484	0.00249359
6	A6	1	60.1399	4.73249	0.26114
6	A6	2	60.3371	4.71035	0.264149
6	A6	3	60.5342	4.67664	0.265635
6	A6	4	60.7314	4.65277	0.264949
6	A6	5	60.9285	4.63169	0.262323
6	A6	6	61.1257	4.61309	0.258732
6	A6	7	61.3228	4.5861	0.255451
6	A6	8	61.52	4.56268	0.253516
6	A6	9	61.7172	4.54169	0.253359
6	A6	10	61.9143	4.53502	0.254715
6	A6	11	62.1115	4.49995	0.256823
6	A6	12	62.3086	4.47715	0.258849
6	A6	13	62.5058	4.44762	0.260302
6	A6	14	62.703	4.43492	0.261202
6	A6	15	62.9001	4.40472	0.261923
6	A6	16	63.0973	4.38453	0.262837
6	A6	17	63.2944	4.36447	0.264076
6	A6	18	63.4916	4.34149	0.265485
6	A6	19	63.6887	4.30925	0.266808
6	A6	20	63.8859	4.28911	0.26785
6	A6	21	64.0831	4.26953	0.268509
6	A6	22	64.2802	4.24356	0.268669
6	A6	23	64.4774	4.22197	0.268146
6	A6	24	64.6745	4.19389	0.266748
6	A6	25	64.8717	4.1712	0.264475
6	A6	26	65.0689	4.14702	0.261637
6	A6	27	65.266	4.12454	0.258844
6	A6	28	65.4632	4.10363	0.25679
6	A6	29	65.6603	4.08787	0.256001
6	A6	30	65.8575	4.0562	0.256643
6	A6	31	66.0546	4.04076	0.258456
6	A6	32	66.2518	4.01748	0.260863
6	A6	33	66.449	3.99675	0.263177
6	A6	34	66.6461	3.96572	0.264875
6	A6	35	66.8433	3.94786	0.265773
6	A6	36	67.0404	3.91391	0.266005
6	A6	37	67.2376	3.8979	0.265803
6	A6	38	67.4348	3.88913	0.265288
6	A6	39	67.6319	3.84548	0.264423
6	A6	40	67.8291	3.8187	0.263171
6	A6	41	68.0262	3.80509	0.26168
6	A6	42	68.2234	3.79352	0.26027
6	A6	43	68.4205	3.75141	0.259284
6	A6	44	68.6177	3.73621	0.258858
6	A6	45	68.8149	3.72063	0.258847
6	A6	46	69.012	3.69357	0.25889
6	A6	47	69.2092	3.66777	0.258635
6	A6	48	69.4063	3.64164	0.257931
6	A6	49	69.6035	3.62568	0.256898
6	A6	50	69.8006	3.60011	0.255814
6	A6	51	69.9978	3.57935	0.254908
6	A6	52	70.195	3.55592	0.254226
6	A6	53	70.3921	3.54309	0.253679
6	A6	54	70.5893	3.50452	0.253214
6	A6	55	70.7864	3.48896	0.252946
6	A6	56	70.9836	3.46939	0.253102
6	A6	57	71.1808	3.4466	0.253784
6	A6	58	71.3779	3.42689	0.254764
6	A6	59	71.5751	3.40097	0.255474
6	A6	60	71.7722	3.37792	0.25524
6	A6	61	71.9694	3.3517	0.253627
6	A6	62	72.1665	3.3345	0.250689
6	A6	63	72.3637	3.30382	0.24699
6	A6	64	72.5609	3.29258	0.243394
6	A6	65	72.758	3.2686	0.240735
6	A6	66	72.9552	3.24242	0.239514
6	A6	67	73.1523	3.23719	0.239774
6	A6	68	73.3495	3.20834	0.24119
6	A6	69	73.5466	3.17813	0.243313
6	A6	70	73.7438	3.16261	0.24578
6	A6	71	73.941	3.14527	0.248337
6	A6	72	74.1381	3.12007	0.250733
6	A6	73	74.3353	3.09865	0.252589
6	A6	74	74.5324	3.07279	0.253458
6	A6	75	74.7296	3.04936	0.253008
6	A6	76	74.9268	3.02942	0.251237
6	A6	77	75.1239	3.00724	0.248578
6	A6	78	75.3211	2.98055	0.245809
6	A6	79	75.5182	2.96517	0.243788
6	A6	80	75.7154	2.9468	0.243151
6	A6	81	75.9126	2.92397	0.244081
6	A6	82	76.1097	2.90417	0.246286
6	A6	83	76.3069	2.88123	0.24921
6	A6	84	76.504	2.85585	0.252348
6	A6	85	76.7012	2.8341	0.255505
6	A6	86	76.8983	2.81686	0.25885
6	A6	87	77.0955	2.78712	0.262765
6	A6	88	77.2927	2.76823	0.267579
6	A6	89	77.4898	2.74516	0.273335
6	A6	90	77.687	2.72113	0.279715
6	A6	91	77.8841	2.69252	0.286235
6	A6	92	78.0813	2.66869	0.292616
6	A6	93	78.2784	2.63611	0.299193
6	A6	94	78.4756	2.60975	0.307111
6	A6	95	78.6728	2.5899	0.318191
6	A6	96	78.8699	2.56266	0.33459
6	A6	97	79.0671	2.53538	0.358498
6	A6	98	79.2642	2.50546	0.392165
6	A6	99	79.4614	2.46947	0.43824
6	A6	100	79.6586	2.42835	0.500169
6	A6	101	79.8557	2.38768	0.582193
6	A6	102	80.0529	2.34617	0.688615
6	A6	103	80.25	2.2878	0.822332
6	A6	104	80.4472	2.21723	0.982965
6	A6	105	80.6443	2.12871	1.16523
6	A6	106	80.8415	2.01743	1.35819
6	A6	107	81.0387	1.86587	1.54581
6	A6	108	81.2358	1.69371	1.70901
6	A6	109	81.433	1.49344	1.82864
6	A6	110	81.6301	1.29399	1.88894
6	A6	111	81.8273	1.08603	1.8804
6	A6	112	82.0244	0.896612	1.80157
6	A6	113	82.2216	0.723299	1.65937
6	A6	114	82.4188	0.585413	1.4679
6	A6	115	82.6159	0.478122	1.24603
6	A6	116	82.8131	0.400065	1.01422
6	A6	117	83.0102	0.350194	0.791279
6	A6	118	83.2074	0.321353	0.591784
6	A6	119	83.4046	0.30424	0.424658
6	A6	120	83.6017	0.295302	0.293057
6	A6	121	83.7989	0.288223	0.195365
6	A6	122	83.996	0.287423	0.126807
6	A6	123	84.1932	0.285369	0.0811483
6	A6	124	84.3903	0.282953	0.0520954
6	A6	125	84.5875	0.280877	0.0342167
6	A6	126	84.7847	0.279736	0.0233749
6	A6	127	84.9818	0.277555	0.0167602
6	A6	128	85.179	0.27905	0.0126651
6	A6	129	85.3761	0.277702	0.010142
6	A6	130	85.5733	0.276699	0.00867352
6	A6	131	85.7704	0.276954	0.0079336
6	A6	132	85.9676	0.276365	0.00765997
6	A6	133	86.1648	0.274647	0.00761636
6	A6	134	86.3619	0.275856	0.00760788
6	A6	135	86.5591	0.27277	0.00751464
6	A6	136	86.7562	0.272947	0.00731189
6	A6	137	86.9534	0.272198	0.00705992
6	A6	138	87.1506	0.272187	0.00685348
6	A6	139	87.3477	0.271658	0.00675403
6	A6	140	87.5449	0.271112	0.00674044
6	A6	141	87.742	0.27127	0.00671237
6	A6	142	87.9392	0.268959	0.00654869
6	A6	143	88.1364	0.26814	0.00618897
6	A6	144	88.3335	0.26874	0.00568869
6	A6	145	88.5307	0.2673	0.00521088
6	A6	146	88.7278	0.267429	0.00495227
6	A6	147	88.925	0.268352	0.00504215
6	A6	148	89.1221	0.267104	0.00546887
6	A6	149	89.3193	0.267007	0.00607577
6	A6	150	89.5165	0.263682	0.00662583
6	A6	151	89.7136	0.265864	0.00689762
6	A6	152	89.9108	0.263603	0.00676861
6	A6	153	90.1079	0.26291	0.00625584
6	A6	154	90.3051	0.262036	0.00551512
6	A6	155	90.5022	0.263093	0.0047978
6	A6	156	90.6994	0.262385	0.00437384
6	A6	157	90.8966	0.263386	0.00443655
6	A6	158	91.0937	0.262	0.00502319
6	A6	159	91.2909	0.262711	0.00599197
6	A6	160	91.488	0.259281	0.00706756
6	A6	161	91.6852	0.260369	0.00794018
6	A6	162	91.8824	0.259148	0.00837587
6	A6	163	92.0795	0.255639	0.00829851
6	A6	164	92.2767	0.257461	0.00781016
6	A6	165	92.4738	0.25622	0.00713728
6	A6	166	92.671	0.257621	0.00651955
6	A6	167	92.8681	0.255645	0.00609587
6	A6	168	93.0653	0.256058	0.00585431
6	A6	169	93.2625	0.253974	0.00567472
6	A6	170	93.4596	0.253885	0.00542991
6	A6	171	93.6568	0.253293	0.00506881
6	A6	172	93.8539	0.253495	0.00462411
6	A6	173	94.0511	0.254265	0.00414965
6	A6	174	94.2482	0.25349	0.00365505
6	A6	175	94.4454	0.250865	0.00309728
6	A6	176	94.6426	0.252327	0.00243514
6	A6	177	94.8397	0.251676	0.00169094
7	A7	1	60.1399	4.67198	0.2582
7	A7	2	60.3371	4.64043	0.260415
7	A7	3	60.5342	4.6248	0.261519
7	A7	4	60.7314	4.59898	0.260958
7	A7	5	60.9285	4.5665	0.258878
7	A7	6	61.1257	4.55644	0.256133
7	A7	7	61.3228	4.52856	0.253942
7	A7	8	61.52	4.50315	0.253368
7	A7	9	61.7172	4.48447	0.254817
7	A7	10	61.9143	4.47734	0.2578
7	A7	11	62.1115	4.44467	0.261119
7	A7	12	62.3086	4.41611	0.263456
7	A7	13	62.5058	4.38615	0.264023
7	A7	14	62.703	4.37277	0.26298
7	A7	15	62.9001	4.33804	0.261288
7	A7	16	63.0973	4.32636	0.260181
7	A7	17	63.2944	4.30123	0.260566
7	A7	18	63.4916	4.28364	0.262662
7	A7	19	63.6887	4.25435	0.266039
7	A7	20	63.8859	4.23261	0.269899
7	A7	21	64.0831	4.20596	0.273392
7	A7	22	64.2802	4.1846	0.27583
7	A7	23	64.4774	4.15923	0.276761
7	A7	24	64.6745	4.13011	0.275999
7	A7	25	64.8717	4.10811	0.27363
7	A7	26	65.0689	4.08312	0.270025
7	A7	27	65.266	4.05833	0.265771
7	A7	28	65.4632	4.03607	0.261535
7	A7	29	65.6603	4.01599	0.257883
7	A7	30	65.8575	3.99491	0.255172
7	A7	31	66.0546	3.97087	0.25355
7	A7	32	66.2518	3.94931	0.253033
7	A7	33	66.449	3.92582	0.253608
7	A7	34	66.6461	3.90701	0.255232
7	A7	35	66.8433	3.88601	0.257747
7	A7	36	67.0404	3.86073	0.260766
7	A7	37	67.2376	3.8322	0.263655
7	A7	38	67.4348	3.82458	0.265658
7	A7	39	67.6319	3.78559	0.266201
7	A7	40	67.8291	3.75956	0.265189
7	A7	41	68.0262	3.73252	0.263113
7	A7	42	68.2234	3.72785	0.260852
7	A7	43	68.4205	3.69579	0.259243
7	A7	44	68.6177	3.67048	0.258695
7	A7	45	68.8149	3.65435	0.259027
7	A7	46	69.012	3.63284	0.259628
7	A7	47	69.2092	3.60783	0.259819
7	A7	48	69.4063	3.57403	0.259235
7	A7	49	69.6035	3.55851	0.257989
7	A7	50	69.8006	3.53813	0.256526
7	A7	51	69.9978	3.51253	0.255276
7	A7	52	70.195	3.49485	0.25435
7	A7	53	70.3921	3.4771	0.253515
7	A7	54	70.5893	3.44145	0.252442
7	A7	55	70.7864	3.42301	0.251025
7	A7	56	70.9836	3.40202	0.24951
7	A7	57	71.1808	3.3813	0.248323
7	A7	58	71.3779	3.36301	0.24779
7	A7	59	71.5751	3.33935	0.247925
7	A7	60	71.7722	3.31089	0.248429
7	A7	61	71.9694	3.29708	0.248844
7	A7	62	72.1665	3.27537	0.24879
7	A7	63	72.3637	3.24751	0.248125
7	A7	64	72.5609	3.22508	0.247023
7	A7	65	72.758	3.20446	0.245896
7	A7	66	72.9552	3.18543	0.245197
7	A7	67	73.1523	3.16861	0.24521
7	A7	68	73.3495	3.14088	0.245955
7	A7	69	73.5466	3.11599	0.247233
7	A7	70	73.7438	3.09987	0.248747
7	A7	71	73.941	3.0788	0.250192
7	A7	72	74.1381	3.05221	0.251263
7	A7	73	74.3353	3.03012	0.251664
7	A7	74	74.5324	3.00774	0.251151
7	A7	75	74.7296	2.98695	0.249635
7	A7	76	74.9268	2.96502	0.247297
7	A7	77	75.1239	2.93884	0.244649
7	A7	78	75.3211	2.91724	0.242449
7	A7	79	75.5182	2.90343	0.241449
7	A7	80	75.7154	2.88547	0.2421
7	A7	81	75.9126	2.85871	0.244385
7	A7	82	76.1097	2.84119	0.247892
7	A7	83	76.3069	2.81171	0.252103
7	A7	84	76.504	2.7943	0.256685
7	A7	85	76.7012	2.77254	0.261636
7	A7	86	76.8983	2.74807	0.267234
7	A7	87	77.0955	2.72202	0.273839
7	A7	88	77.2927	2.69958	0.28162
7	A7	89	77.4898	2.67886	0.290311
7	A7	90	77.687	2.6481	0.299137
7	A7	91	77.8841	2.62229	0.307046
7	A7	92	78.0813	2.5901	0.313231
7	A7	93	78.2784	2.55637	0.317756
7	A7	94	78.4756	2.52775	0.321937
7	A7	95	78.6728	2.50402	0.328255
7	A7	96	78.8699	2.48038	0.33982
7	A7	97	79.0671	2.45104	0.359698
7	A7	98	79.2642	2.43012	0.390515
7	A7	99	79.4614	2.38815	0.43454
7	A7	100	79.6586	2.34852	0.494111
7	A7	101	79.8557	2.3104	0.572036
7	A7	102	80.0529	2.26168	0.671484
7	A7	103	80.25	2.20338	0.795175
7	A7	104	80.4472	2.13254	0.943871
7	A7	105	80.6443	2.05298	1.11461
7	A7	106	80.8415	1.95098	1.29929
7	A7	107	81.0387	1.81087	1.4843
7	A7	108	81.2358	1.64769	1.65165
7	A7	109	81.433	1.45658	1.78165
7	A7	110	81.6301	1.25652	1.85648
7	A7	111	81.8273	1.04527	1.86378
7	A7	112	82.0244	0.852037	1.79931
7	A7	113	82.2216	0.678824	1.66798
7	A7	114	82.4188	0.53244	1.483
7	A7	115	82.6159	0.421364	1.26343
7	A7	116	82.8131	0.34279	1.03072
7	A7	117	83.0102	0.292475	0.805032
7	A7	118	83.2074	0.263536	0.602215
7	A7	119	83.4046	0.246651	0.432057
7	A7	120	83.6017	0.237537	0.298106
7	A7	121	83.7989	0.229947	0.198774
7	A7	122	83.996	0.22826	0.129157
7	A7	123	84.1932	0.22539	0.0829218
7	A7	124	84.3903	0.224352	0.0537614
7	A7	125	84.5875	0.223397	0.0362482
7	A7	126	84.7847	0.221144	0.0261569
7	A7	127	84.9818	0.22022	0.0204453
7	A7	128	85.179	0.218264	0.017077
7	A7	129	85.3761	0.21642	0.0148024
7	A7	130	85.5733	0.216092	0.0129489
7	A7	131	85.7704	0.215036	0.0112388
7	A7	132	85.9676	0.213068	0.00963636
7	A7	133	86.1648	0.213562	0.00822593
7	A7	134	86.3619	0.214012	0.00711966
7	A7	135	86.5591	0.21215	0.0063963
7	A7	136	86.7562	0.212494	0.00607139
7	A7	137	86.9534	0.211959	0.00609553
7	A7	138	87.1506	0.212258	0.0063715
7	A7	139	87.3477	0.210295	0.00677931
7	A7	140	87.5449	0.20999	0.00719918
7	A7	141	87.742	0.209194	0.00752344
7	A7	142	87.9392	0.209718	0.00766369
7	A7	143	88.1364	0.207258	0.00756251
7	A7	144	88.3335	0.207075	0.00721935
7	A7	145	88.5307	0.206336	0.00671424
7	A7	146	88.7278	0.205132	0.00620104
7	A7	147	88.925	0.205481	0.00585299
7	A7	148	89.1221	0.206722	0.00577916
7	A7	149	89.3193	0.204376	0.00596532
7	A7	150	89.5165	0.203782	0.00628537
7	A7	151	89.7136	0.202943	0.00657888
7	A7	152	89.9108	0.201522	0.00673628
7	A7	153	90.1079	0.202861	0.00673472
7	A7	154	90.3051	0.201835	0.006612
7	A7	155	90.5022	0.200776	0.00642039
7	A7	156	90.6994	0.199579	0.00620544
7	A7	157	90.8966	0.198999	0.00601077
7	A7	158	91.0937	0.200903	0.00587897
7	A7	159	91.2909	0.198359	0.00582422
7	A7	160	91.488	0.198674	0.00580047
7	A7	161	91.6852	0.197878	0.00571239
7	A7	162	91.8824	0.196993	0.00548407
7	A7	163	92.0795	0.194996	0.00514579
7	A7	164	92.2767	0.196188	0.00486491
7	A7	165	92.4738	0.197331	0.00487305
7	A7	166	92.671	0.197447	0.00531901
7	A7	167	92.8681	0.195111	0.00614328
7	A7	168	93.0653	0.19533	0.00706931
7	A7	169	93.2625	0.192709	0.00773103
7	A7	170	93.4596	0.191654	0.00786145
7	A7	171	93.6568	0.190464	0.00741877
7	A7	172	93.8539	0.191897	0.00657385
7	A7	173	94.0511	0.192506	0.00557691
7	A7	174	94.2482	0.190681	0.00460734
7	A7	175	94.4454	0.189897	0.00371072
7	A7	176	94.6426	0.189953	0.00284677
7	A7	177	94.8397	0.18906	0.00198736
8	A8	1	60.1399	4.87281	0.270693
8	A8	2	60.3371	4.84381	0.27323
8	A8	3	60.5342	4.82117	0.274751
8	A8	4	60.7314	4.80011	0.274474
8	A8	5	60.9285	4.77411	0.272254
8	A8	6	61.1257	4.74941	0.268753
8	A8	7	61.3228	4.72085	0.265303
8	A8	8	61.52	4.7025	0.263407
8	A8	9	61.7172	4.67544	0.264025
8	A8	10	61.9143	4.68186	0.267043
8	A8	11	62.1115	4.64033	0.271262
8	A8	12	62.3086	4.61317	0.275018
8	A8	13	62.5058	4.58087	0.277098
8	A8	14	62.703	4.56423	0.277287
8	A8	15	62.9001	4.53227	0.27629
8	A8	16	63.0973	4.52631	0.275161
8	A8	17	63.2944	4.48654	0.274729
8	A8	18	63.4916	4.47151	0.2753
8	A8	19	63.6887	4.44243	0.276727
8	A8	20	63.8859	4.42354	0.278633
8	A8	21	64.0831	4.39732	0.28056
8	A8	22	64.2802	4.36995	0.282053
8	A8	23	64.4774	4.3484	0.282669
8	A8	24	64.6745	4.32587	0.28206
8	A8	25	64.8717	4.29171	0.280084
8	A8	26	65.0689	4.27737	0.27694
8	A8	27	65.266	4.24356	0.273217
8	A8	28	65.4632	4.227	0.269751
8	A8	29	65.6603	4.20251	0.267299
8	A8	30	65.8575	4.18201	0.266227
8	A8	31	66.0546	4.16434	0.266346
8	A8	32	66.2518	4.14046	0.267111
8	A8	33	66.449	4.1089	0.267993
8	A8	34	66.6461	4.08353	0.268827
8	A8	35	66.8433	4.06861	0.269799
8	A8	36	67.0404	4.04837	0.271125
8	A8	37	67.2376	4.0127	0.272708
8	A8	38	67.4348	4.01219	0.274077
8	A8	39	67.6319	3.96388	0.274701
8	A8	40	67.8291	3.93911	0.274393
8	A8	41	68.0262	3.92003	0.273456
8	A8	42	68.2234	3.91083	0.272462
8	A8	43	68.4205	3.87532	0.271845
8	A8	44	68.6177	3.85472	0.271663
8	A8	45	68.8149	3.82664	0.271648
8	A8	46	69.012	3.812	0.271458
8	A8	47	69.2092	3.78157	0.270921
8	A8	48	69.4063	3.7566	0.270117
8	A8	49	69.6035	3.73571	0.269259
8	A8	50	69.8006	3.7152	0.26852
8	A8	51	69.9978	3.69107	0.267875
8	A8	52	70.195	3.67084	0.267125
8	A8	53	70.3921	3.64248	0.266077
8	A8	54	70.5893	3.61499	0.26471
8	A8	55	70.7864	3.60045	0.263217
8	A8	56	70.9836	3.57814	0.261892
8	A8	57	71.1808	3.5533	0.260944
8	A8	58	71.3779	3.52773	0.26043
8	A8	59	71.5751	3.51034	0.260255
8	A8	60	71.7722	3.48277	0.260229
8	A8	61	71.9694	3.46417	0.260082
8	A8	62	72.1665	3.4452	0.25952
8	A8	63	72.3637	3.41396	0.258343
8	A8	64	72.5609	3.39654	0.256612
8	A8	65	72.758	3.36696	0.254727
8	A8	66	72.9552	3.35429	0.25331
8	A8	67	73.1523	3.32855	0.25291
8	A8	68	73.3495	3.31346	0.253732
8	A8	69	73.5466	3.28694	0.25553
8	A8	70	73.7438	3.26165	0.257746
8	A8	71	73.941	3.24193	0.259741
8	A8	72	74.1381	3.21883	0.261009
8	A8	73	74.3353	3.19694	0.261269
8	A8	74	74.5324	3.16792	0.260494
8	A8	75	74.7296	3.14994	0.258872
8	A8	76	74.9268	3.12737	0.256763
8	A8	77	75.1239	3.10622	0.254621
8	A8	78	75.3211	3.08243	0.252928
8	A8	79	75.5182	3.06492	0.252137
8	A8	80	75.7154	3.03957	0.252615
8	A8	81	75.9126	3.01939	0.254572
8	A8	82	76.1097	3.00307	0.258016
8	A8	83	76.3069	2.97476	0.262746
8	A8	84	76.504	2.95468	0.268454
8	A8	85	76.7012	2.92915	0.274856
8	A8	86	76.8983	2.90668	0.2818
8	A8	87	77.0955	2.88152	0.289243
8	A8	88	77.2927	2.85408	0.297098
8	A8	89	77.4898	2.83136	0.305038
8	A8	90	77.687	2.80248	0.312427
8	A8	91	77.8841	2.77389	0.318513
8	A8	92	78.0813	2.74248	0.322903
8	A8	93	78.2784	2.71162	0.326104
8	A8	94	78.4756	2.67834	0.329872
8	A8	95	78.6728	2.6582	0.33704
8	A8	96	78.8699	2.63285	0.350904
8	A8	97	79.0671	2.60974	0.374485
8	A8	98	79.2642	2.58012	0.410158
8	A8	99	79.4614	2.54219	0.45991
8	A8	100	79.6586	2.49772	0.526042
8	A8	101	79.8557	2.45414	0.61173
8	A8	102	80.0529	2.40175	0.720783
8	A8	103	80.25	2.34838	0.856328
8	A8	104	80.4472	2.2803	1.01872
8	A8	105	80.6443	2.18545	1.20344
8	A8	106	80.8415	2.0736	1.39996
8	A8	107	81.0387	1.92517	1.59206
8	A8	108	81.2358	1.74517	1.75993
8	A8	109	81.433	1.54645	1.88336
8	A8	110	81.6301	1.34454	1.94541
8	A8	111	81.8273	1.12678	1.93565
8	A8	112	82.0244	0.937152	1.85221
8	A8	113	82.2216	0.762421	1.70228
8	A8	114	82.4188	0.622149	1.50089
8	A8	115	82.6159	0.513331	1.26831
8	A8	116	82.8131	0.44027	1.02649
8	A8	117	83.0102	0.391449	0.795482
8	A8	118	83.2074	0.366699	0.590529
8	A8	119	83.4046	0.350725	0.420543
8	A8	120	83.6017	0.340755	0.288104
8	A8	121	83.7989	0.337167	0.190754
8	A8	122	83.996	0.333051	0.122959
8	A8	123	84.1932	0.328853	0.0780429
8	A8	124	84.3903	0.330779	0.049631
8	A8	125	84.5875	0.328781	0.0324129
8	A8	126	84.7847	0.327369	0.022349
8	A8	127	84.9818	0.327391	0.0165643
8	A8	128	85.179	0.325796	0.0131432
8	A8	129	85.3761	0.322112	0.010934
8	A8	130	85.5733	0.324166	0.00936081
8	A8	131	85.7704	0.32333	0.00822086
8	A8	132	85.9676	0.322909	0.0074763
8	A8	133	86.1648	0.322967	0.0070903
8	A8	134	86.3619	0.322133	0.00695723
8	A8	135	86.5591	0.320679	0.00692584
8	A8	136	86.7562	0.319986	0.00686988
8	A8	137	86.9534	0.319905	0.00674142
8	A8	138	87.1506	0.318948	0.00657437
8	A8	139	87.3477	0.319183	0.00644232
8	A8	140	87.5449	0.317662	0.00640312
8	A8	141	87.742	0.31849	0.00646384
8	A8	142	87.9392	0.317519	0.00657975
8	A8	143	88.1364	0.316018	0.00668059
8	A8	144	88.3335	0.315949	0.00670501
8	A8	145	88.5307	0.315106	0.00662416
8	A8	146	88.7278	0.315217	0.00644821
8	A8	147	88.925	0.313513	0.00621698
8	A8	148	89.1221	0.312939	0.0059847
8	A8	149	89.3193	0.313709	0.00580223
8	A8	150	89.5165	0.312612	0.00570281
8	A8	151	89.7136	0.311411	0.00569577
8	A8	152	89.9108	0.312412	0.00576988
8	A8	153	90.1079	0.310386	0.00590554
8	A8	154	90.3051	0.31051	0.00608078
8	A8	155	90.5022	0.310335	0.00626829
8	A8	156	90.6994	0.309687	0.00642894
8	A8	157	90.8966	0.308446	0.00651558
8	A8	158	91.0937	0.307642	0.00649171
8	A8	159	91.2909	0.307499	0.00635205
8	A8	160	91.488	0.30777	0.00613001
8	A8	161	91.6852	0.305851	0.00588585
8	A8	162	91.8824	0.3064	0.00568359
8	A8	163	92.0795	0.305261	0.00556598
8	A8	164	92.2767	0.306053	0.00553793
8	A8	165	92.4738	0.304873	0.00556528
8	A8	166	92.671	0.304212	0.00559425
8	A8	167	92.8681	0.302902	0.00558863
8	A8	168	93.0653	0.302839	0.00555643
8	A8	169	93.2625	0.304263	0.00554529
8	A8	170	93.4596	0.302206	0.00560134
8	A8	171	93.6568	0.301304	0.00572386
8	A8	172	93.8539	0.301675	0.0058427
8	A8	173	94.0511	0.301315	0.00583277
8	A8	174	94.2482	0.299689	0.00556104
8	A8	175	94.4454	0.299717	0.00494502
8	A8	176	94.6426	0.297557	0.0040048
8	A8	177	94.8397	0.299171	0.0028728
9	A9	1	60.1399	4.64152	0.262329
9	A9	2	60.3371	4.61435	0.265152
9	A9	3	60.5342	4.57655	0.266191
9	A9	4	60.7314	4.56079	0.264932
9	A9	5	60.9285	4.53762	0.261802
9	A9	6	61.1257	4.51601	0.257944
9	A9	7	61.3228	4.4928	0.254688
9	A9	8	61.52	4.46987	0.253031
9	A9	9	61.7172	4.4469	0.253316
9	A9	10	61.9143	4.44404	0.255204
9	A9	11	62.1115	4.40063	0.257899
9	A9	12	62.3086	4.38281	0.260514
9	A9	13	62.5058	4.36102	0.262443
9	A9	14	62.703	4.33906	0.263548
9	A9	15	62.9001	4.30584	0.264109
9	A9	16	63.0973	4.29121	0.26456
9	A9	17	63.2944	4.26888	0.265207
9	A9	18	63.4916	4.24825	0.266072
9	A9	19	63.6887	4.21365	0.26694
9	A9	20	63.8859	4.19969	0.267528
9	A9	21	64.0831	4.16871	0.267653
9	A9	22	64.2802	4.15329	0.267316
9	A9	23	64.4774	4.12566	0.266674
9	A9	24	64.6745	4.09918	0.26597
9	A9	25	64.8717	4.07775	0.265403
9	A9	26	65.0689	4.06139	0.265039
9	A9	27	65.266	4.03539	0.264762
9	A9	28	65.4632	4.00557	0.264365
9	A9	29	65.6603	3.99319	0.263703
9	A9	30	65.8575	3.95664	0.262812
9	A9	31	66.0546	3.9427	0.261885
9	A9	32	66.2518	3.92297	0.261156
9	A9	33	66.449	3.89609	0.260758
9	A9	34	66.6461	3.86883	0.260676
9	A9	35	66.8433	3.85772	0.260787
9	A9	36	67.0404	3.82713	0.260938
9	A9	37	67.2376	3.79676	0.260978
9	A9	38	67.4348	3.79434	0.260815
9	A9	39	67.6319	3.754	0.260465
9	A9	40	67.8291	3.73207	0.260084
9	A9	41	68.0262	3.71051	0.259944
9	A9	42	68.2234	3.70084	0.260293
9	A9	43	68.4205	3.66672	0.261212
9	A9	44	68.6177	3.64338	0.262514
9	A9	45	68.8149	3.62539	0.263783
9	A9	46	69.012	3.60226	0.264522
9	A9	47	69.2092	3.57582	0.264336
9	A9	48	69.4063	3.54926	0.263091
9	A9	49	69.6035	3.52853	0.260982
9	A9	50	69.8006	3.50554	0.258449
9	A9	51	69.9978	3.48618	0.255988
9	A9	52	70.195	3.46177	0.253964
9	A9	53	70.3921	3.44276	0.252516
9	A9	54	70.5893	3.41818	0.25162
9	A9	55	70.7864	3.39804	0.251175
9	A9	56	70.9836	3.3741	0.251101
9	A9	57	71.1808	3.35353	0.251339
9	A9	58	71.3779	3.33158	0.251797
9	A9	59	71.5751	3.30995	0.252279
9	A9	60	71.7722	3.28401	0.252479
9	A9	61	71.9694	3.26723	0.252069
9	A9	62	72.1665	3.24532	0.250895
9	A9	63	72.3637	3.21475	0.249151
9	A9	64	72.5609	3.195	0.247404
9	A9	65	72.758	3.17613	0.246359
9	A9	66	72.9552	3.15974	0.246465
9	A9	67	73.1523	3.14295	0.247641
9	A9	68	73.3495	3.1104	0.24933
9	A9	69	73.5466	3.08584	0.250818
9	A9	70	73.7438	3.06917	0.251614
9	A9	71	73.941	3.04572	0.251594
9	A9	72	74.1381	3.02616	0.250883
9	A9	73	74.3353	2.99621	0.249636
9	A9	74	74.5324	2.98099	0.247897
9	A9	75	74.7296	2.96182	0.245659
9	A9	76	74.9268	2.93763	0.243044
9	A9	77	75.1239	2.90628	0.240473
9	A9	78	75.3211	2.89512	0.238635
9	A9	79	75.5182	2.87722	0.238203
9	A9	80	75.7154	2.86147	0.239496
9	A9	81	75.9126	2.83551	0.242309
9	A9	82	76.1097	2.81027	0.246064
9	A9	83	76.3069	2.79023	0.25017
9	A9	84	76.504	2.77211	0.254329
9	A9	85	76.7012	2.74423	0.258608
9	A9	86	76.8983	2.72425	0.263279
9	A9	87	77.0955	2.70098	0.268551
9	A9	88	77.2927	2.68089	0.274373
9	A9	89	77.4898	2.65169	0.28039
9	A9	90	77.687	2.62614	0.286107
9	A9	91	77.8841	2.60073	0.29121
9	A9	92	78.0813	2.57394	0.295905
9	A9	93	78.2784	2.5411	0.301134
9	A9	94	78.4756	2.52353	0.308569
9	A9	95	78.6728	2.49609	0.320363
9	A9	96	78.8699	2.47014	0.338842
9	A9	97	79.0671	2.44437	0.366308
9	A9	98	79.2642	2.41495	0.405134
9	A9	99	79.4614	2.37603	0.458083
9	A9	100	79.6586	2.33439	0.528588
9	A9	101	79.8557	2.29423	0.620626
9	A9	102	80.0529	2.24445	0.737847
9	A9	103	80.25	2.18223	0.882001
9	A9	104	80.4472	2.10712	1.05102
9	A9	105	80.6443	2.00916	1.23746
9	A9	106	80.8415	1.88806	1.42796
9	A9	107	81.0387	1.72708	1.60432
9	A9	108	81.2358	1.54234	1.74617
9	A9	109	81.433	1.33924	1.83456
9	A9	110	81.6301	1.13957	1.85578
9	A9	111	81.8273	0.939384	1.80416
9	A9	112	82.0244	0.761906	1.68336
9	A9	113	82.2216	0.615994	1.50573
9	A9	114	82.4188	0.49797	1.29003
9	A9	115	82.6159	0.419615	1.05795
9	A9	116	82.8131	0.366437	0.830341
9	A9	117	83.0102	0.335363	0.62397
9	A9	118	83.2074	0.321089	0.449542
9	A9	119	83.4046	0.305677	0.311333
9	A9	120	83.6017	0.302862	0.208223
9	A9	121	83.7989	0.297407	0.135528
9	A9	122	83.996	0.296122	0.0869329
9	A9	123	84.1932	0.295902	0.0560141
9	A9	124	84.3903	0.293598	0.0371599
9	A9	125	84.5875	0.291341	0.0259688
9	A9	126	84.7847	0.28992	0.0193002
9	A9	127	84.9818	0.289628	0.0151307
9	A9	128	85.179	0.287586	0.0123168
9	A9	129	85.3761	0.286998	0.0103186
9	A9	130	85.5733	0.286965	0.0089314
9	A9	131	85.7704	0.287376	0.00807372
9	A9	132	85.9676	0.286919	0.00766025
9	A9	133	86.1648	0.283921	0.00756734
9	A9	134	86.3619	0.285447	0.00765442
9	A9	135	86.5591	0.283238	0.00779614
9	A9	136	86.7562	0.284121	0.00789525
9	A9	137	86.9534	0.282997	0.00788416
9	A9	138	87.1506	0.28127	0.0077345
9	A9	139	87.3477	0.280069	0.00747505
9	A9	140	87.5449	0.28056	0.00719442
9	A9	141	87.742	0.280212	0.00700704
9	A9	142	87.9392	0.280068	0.00699634
9	A9	143	88.1364	0.278532	0.0071671
9	A9	144	88.3335	0.2792	0.00743997
9	A9	145	88.5307	0.276971	0.00768747
9	A9	146	88.7278	0.276474	0.00778997
9	A9	147	88.925	0.276166	0.00768477
9	A9	148	89.1221	0.273586	0.00739025
9	A9	149	89.3193	0.273864	0.00699798
9	A9	150	89.5165	0.275533	0.00663555
9	A9	151	89.7136	0.273023	0.00641776
9	A9	152	89.9108	0.272517	0.0064094
9	A9	153	90.1079	0.272084	0.00661193
9	A9	154	90.3051	0.273078	0.00697051
9	A9	155	90.5022	0.270931	0.00739386
9	A9	156	90.6994	0.27009	0.00778135
9	A9	157	90.8966	0.269154	0.00805531
9	A9	158	91.0937	0.268092	0.00818117
9	A9	159	91.2909	0.269401	0.0081631
9	A9	160	91.488	0.266736	0.00802168
9	A9	161	91.6852	0.267057	0.00777947
9	A9	162	91.8824	0.264339	0.00746926
9	A9	163	92.0795	0.265849	0.00714914
9	A9	164	92.2767	0.265471	0.00689565
9	A9	165	92.4738	0.264866	0.00677212
9	A9	166	92.671	0.263339	0.0067981
9	A9	167	92.8681	0.262269	0.00694272
9	A9	168	93.0653	0.263595	0.00714161
9	A9	169	93.2625	0.262537	0.00731435
9	A9	170	93.4596	0.25973	0.00737598
9	A9	171	93.6568	0.260617	0.00724969
9	A9	172	93.8539	0.260508	0.0068872
9	A9	173	94.0511	0.257799	0.00628699
9	A9	174	94.2482	0.258318	0.00549312
9	A9	175	94.4454	0.260131	0.00457658
9	A9	176	94.6426	0.257285	0.00361164
9	A9	177	94.8397	0.257025	0.00266563
10	A10	1	60.1399	4.75497	0.271662
10	A10	2	60.3371	4.72486	0.275501
10	A10	3	60.5342	4.69422	0.277672
10	A10	4	60.7314	4.66743	0.277274
10	A10	5	60.9285	4.6532	0.274497
10	A10	6	61.1257	4.61756	0.270545
10	A10	7	61.3228	4.59325	0.267098
10	A10	8	61.52	4.58745	0.265539
10	A10	9	61.7172	4.55022	0.266326
10	A10	10	61.9143	4.54958	0.268846
10	A10	11	62.1115	4.50686	0.271781
10	A10	12	62.3086	4.48474	0.273755
10	A10	13	62.5058	4.45532	0.273909
10	A10	14	62.703	4.44361	0.272173
10	A10	15	62.9001	4.40356	0.269148
10	A10	16	63.0973	4.39184	0.265818
10	A10	17	63.2944	4.36627	0.263238
10	A10	18	63.4916	4.34137	0.262263
10	A10	19	63.6887	4.32121	0.263324
10	A10	20	63.8859	4.30606	0.266262
10	A10	21	64.0831	4.27854	0.27035
10	A10	22	64.2802	4.25643	0.274513
10	A10	23	64.4774	4.22372	0.277679
10	A10	24	64.6745	4.20163	0.279082
10	A10	25	64.8717	4.18134	0.27842
10	A10	26	65.0689	4.15617	0.27587
10	A10	27	65.266	4.124	0.272052
10	A10	28	65.4632	4.10522	0.267915
10	A10	29	65.6603	4.0822	0.264479
10	A10	30	65.8575	4.06127	0.262488
10	A10	31	66.0546	4.04685	0.262106
10	A10	32	66.2518	4.02196	0.262925
10	A10	33	66.449	3.99452	0.264295
10	A10	34	66.6461	3.96548	0.265755
10	A10	35	66.8433	3.94793	0.267172
10	A10	36	67.0404	3.92839	0.268561
10	A10	37	67.2376	3.90353	0.269734
10	A10	38	67.4348	3.88733	0.270217
10	A10	39	67.6319	3.84506	0.269511
10	A10	40	67.8291	3.82513	0.267529
10	A10	41	68.0262	3.80701	0.264791
10	A10	42	68.2234	3.78823	0.262263
10	A10	43	68.4205	3.75931	0.260843
10	A10	44	68.6177	3.74066	0.260922
10	A10	45	68.8149	3.72328	0.262174
10	A10	46	69.012	3.70187	0.26376
10	A10	47	69.2092	3.66805	0.264769
10	A10	48	69.4063	3.64424	0.264688
10	A10	49	69.6035	3.62495	0.26359
10	A10	50	69.8006	3.599	0.261981
10	A10	51	69.9978	3.58792	0.260458
10	A10	52	70.195	3.55577	0.259432
10	A10	53	70.3921	3.5345	0.259056
10	A10	54	70.5893	3.51292	0.259293
10	A10	55	70.7864	3.49262	0.259971
10	A10	56	70.9836	3.46983	0.260805
10	A10	57	71.1808	3.44811	0.261425
10	A10	58	71.3779	3.42117	0.261501
10	A10	59	71.5751	3.39582	0.260879
10	A10	60	71.7722	3.37385	0.259603
10	A10	61	71.9694	3.35497	0.257788
10	A10	62	72.1665	3.34011	0.255518
10	A10	63	72.3637	3.30521	0.252891
10	A10	64	72.5609	3.28476	0.250213
10	A10	65	72.758	3.2636	0.248094
10	A10	66	72.9552	3.24112	0.24726
10	A10	67	73.1523	3.23486	0.248123
10	A10	68	73.3495	3.20547	0.250457
10	A10	69	73.5466	3.18038	0.253423
10	A10	70	73.7438	3.15915	0.255967
10	A10	71	73.941	3.13022	0.25729
10	A10	72	74.1381	3.11534	0.257124
10	A10	73	74.3353	3.08953	0.255706
10	A10	74	74.5324	3.06379	0.253552
10	A10	75	74.7296	3.04412	0.251228
10	A10	76	74.9268	3.02976	0.249204
10	A10	77	75.1239	3.00564	0.24784
10	A10	78	75.3211	2.97383	0.247417
10	A10	79	75.5182	2.96525	0.248128
10	A10	80	75.7154	2.94095	0.249993
10	A10	81	75.9126	2.92345	0.252789
10	A10	82	76.1097	2.8952	0.256098
10	A10	83	76.3069	2.87248	0.259554
10	A10	84	76.504	2.85092	0.263119
10	A10	85	76.7012	2.82684	0.267195
10	A10	86	76.8983	2.80643	0.272435
10	A10	87	77.0955	2.77971	0.279317
10	A10	88	77.2927	2.76232	0.287674
10	A10	89	77.4898	2.73974	0.296578
10	A10	90	77.687	2.70293	0.304665
10	A10	91	77.8841	2.67223	0.310864
10	A10	92	78.0813	2.64281	0.315137
10	A10	93	78.2784	2.61305	0.318796
10	A10	94	78.4756	2.5932	0.32426
10	A10	95	78.6728	2.56954	0.334405
10	A10	96	78.8699	2.5407	0.351956
10	A10	97	79.0671	2.50745	0.379256
10	A10	98	79.2642	2.48785	0.418501
10	A10	99	79.4614	2.44009	0.472233
10	A10	100	79.6586	2.40249	0.54371
10	A10	101	79.8557	2.35702	0.636768
10	A10	102	80.0529	2.30981	0.754956
10	A10	103	80.25	2.24286	0.899963
10	A10	104	80.4472	2.17164	1.06977
10	A10	105	80.6443	2.06627	1.25714
10	A10	106	80.8415	1.94958	1.44919
10	A10	107	81.0387	1.78239	1.62841
10	A10	108	81.2358	1.60294	1.77507
10	A10	109	81.433	1.40209	1.87056
10	A10	110	81.6301	1.19939	1.90088
10	A10	111	81.8273	0.993147	1.85935
10	A10	112	82.0244	0.815428	1.74803
10	A10	113	82.2216	0.657811	1.57751
10	A10	114	82.4188	0.533024	1.3651
10	A10	115	82.6159	0.442887	1.1318
10	A10	116	82.8131	0.384102	0.898712
10	A10	117	83.0102	0.347469	0.683665
10	A10	118	83.2074	0.328696	0.498897
10	A10	119	83.4046	0.316043	0.350187
10	A10	120	83.6017	0.3083	0.237532
10	A10	121	83.7989	0.302268	0.156841
10	A10	122	83.996	0.300287	0.101965
10	A10	123	84.1932	0.299499	0.0664225
10	A10	124	84.3903	0.296696	0.0444882
10	A10	125	84.5875	0.294858	0.0316316
10	A10	126	84.7847	0.295403	0.0245102
10	A10	127	84.9818	0.293645	0.0207572
10	A10	128	85.179	0.290914	0.018749
10	A10	129	85.3761	0.289747	0.0174307
10	A10	130	85.5733	0.286017	0.0161952
10	A10	131	85.7704	0.286203	0.0147786
10	A10	132	85.9676	0.28777	0.0131531
10	A10	133	86.1648	0.282681	0.0114325
10	A10	134	86.3619	0.283176	0.00980357
10	A10	135	86.5591	0.281948	0.00846954
10	A10	136	86.7562	0.284181	0.00758498
10	A10	137	86.9534	0.283054	0.00719162
10	A10	138	87.1506	0.282468	0.00719156
10	A10	139	87.3477	0.279576	0.00738376
10	A10	140	87.5449	0.281556	0.00755042
10	A10	141	87.742	0.27904	0.00753762
10	A10	142	87.9392	0.278309	0.00729662
10	A10	143	88.1364	0.27906	0.00687898
10	A10	144	88.3335	0.277029	0.0064051
10	A10	145	88.5307	0.276372	0.00601819
10	A10	146	88.7278	0.277902	0.00583125
10	A10	147	88.925	0.276497	0.00587927
10	A10	148	89.1221	0.275543	0.00610146
10	A10	149	89.3193	0.27541	0.00636774
10	A10	150	89.5165	0.274043	0.00654624
10	A10	151	89.7136	0.273208	0.00657588
10	A10	152	89.9108	0.273192	0.00650206
10	A10	153	90.1079	0.272695	0.00645213
10	A10	154	90.3051	0.27254	0.00656162
10	A10	155	90.5022	0.272369	0.0068909
10	A10	156	90.6994	0.271025	0.0073776
10	A10	157	90.8966	0.27108	0.00785609
10	A10	158	91.0937	0.268227	0.00813193
10	A10	159	91.2909	0.267766	0.00807264
10	A10	160	91.488	0.2685	0.0076616
10	A10	161	91.6852	0.266722	0.00699375
10	A10	162	91.8824	0.267069	0.00622284
10	A10	163	92.0795	0.266027	0.00550161
10	A10	164	92.2767	0.266587	0.0049399
10	A10	165	92.4738	0.265141	0.00459096
10	A10	166	92.671	0.267213	0.00445557
10	A10	167	92.8681	0.263281	0.00449414
10	A10	168	93.0653	0.26589	0.00464336
10	A10	169	93.2625	0.263895	0.00483122
10	A10	170	93.4596	0.263871	0.00498992
10	A10	171	93.6568	0.26334	0.00506487
10	A10	172	93.8539	0.262416	0.0050176
10	A10	173	94.0511	0.262218	0.00482263
10	A10	174	94.2482	0.262484	0.00445996
10	A10	175	94.4454	0.262072	0.00391507
10	A10	176	94.6426	0.26016	0.00319578
10	A10	177	94.8397	0.260204	0.00235546
11	A11	1	60.1399	4.57613	0.251482
11	A11	2	60.3371	4.53725	0.253058
11	A11	3	60.5342	4.51909	0.253867
11	A11	4	60.7314	4.50532	0.253716
11	A11	5	60.9285	4.47794	0.252849
11	A11	6	61.1257	4.45718	0.251848
11	A11	7	61.3228	4.43242	0.251361
11	A11	8	61.52	4.41332	0.251799
11	A11	9	61.7172	4.38565	0.253063
11	A11	10	61.9143	4.38495	0.254509
11	A11	11	62.1115	4.34853	0.255243
11	A11	12	62.3086	4.3186	0.254675
11	A11	13	62.5058	4.28976	0.252997
11	A11	14	62.703	4.28566	0.251173
11	A11	15	62.9001	4.25511	0.250466
11	A11	16	63.0973	4.23677	0.251754
11	A11	17	63.2944	4.22048	0.255095
11	A11	18	63.4916	4.19751	0.259754
11	A11	19	63.6887	4.16623	0.264621
11	A11	20	63.8859	4.14515	0.268688
11	A11	21	64.0831	4.12177	0.271336
11	A11	22	64.2802	4.09773	0.27234
11	A11	23	64.4774	4.07425	0.271732
11	A11	24	64.6745	4.04517	0.269691
11	A11	25	64.8717	4.03058	0.266519
11	A11	26	65.0689	3.99758	0.262722
11	A11	27	65.266	3.97964	0.258996
11	A11	28	65.4632	3.95095	0.256049
11	A11	29	65.6603	3.94751	0.254339
11	A11	30	65.8575	3.91248	0.253856
11	A11	31	66.0546	3.89511	0.254107
11	A11	32	66.2518	3.87553	0.25439
11	A11	33	66.449	3.84234	0.25414
11	A11	34	66.6461	3.82534	0.253182
11	A11	35	66.8433	3.8102	0.251746
11	A11	36	67.0404	3.77555	0.250266
11	A11	37	67.2376	3.75831	0.249157
11	A11	38	67.4348	3.75262	0.248671
11	A11	39	67.6319	3.711	0.248942
11	A11	40	67.8291	3.69018	0.250051
11	A11	41	68.0262	3.67381	0.252009
11	A11	42	68.2234	3.66658	0.254662
11	A11	43	68.4205	3.62688	0.257578
11	A11	44	68.6177	3.60744	0.260104
11	A11	45	68.8149	3.58428	0.261565
11	A11	46	69.012	3.56037	0.261495
11	A11	47	69.2092	3.54275	0.259784
11	A11	48	69.4063	3.51132	0.256741
11	A11	49	69.6035	3.48714	0.253011
11	A11	50	69.8006	3.47269	0.249361
11	A11	51	69.9978	3.45117	0.246393
11	A11	52	70.195	3.43208	0.244325
11	A11	53	70.3921	3.41246	0.243022
11	A11	54	70.5893	3.38551	0.242231
11	A11	55	70.7864	3.36042	0.241864
11	A11	56	70.9836	3.34865	0.242053
11	A11	57	71.1808	3.32598	0.242975
11	A11	58	71.3779	3.3052	0.244612
11	A11	59	71.5751	3.28313	0.246612
11	A11	60	71.7722	3.25985	0.248379
11	A11	61	71.9694	3.23481	0.249283
11	A11	62	72.1665	3.22195	0.248891
11	A11	63	72.3637	3.19153	0.247165
11	A11	64	72.5609	3.17168	0.244556
11	A11	65	72.758	3.1436	0.241914
11	A11	66	72.9552	3.1286	0.240157
11	A11	67	73.1523	3.12081	0.239827
11	A11	68	73.3495	3.09123	0.240809
11	A11	69	73.5466	3.06898	0.242434
11	A11	70	73.7438	3.04289	0.243875
11	A11	71	73.941	3.02395	0.244562
11	A11	72	74.1381	3.00331	0.24433
11	A11	73	74.3353	2.98463	0.243302
11	A11	74	74.5324	2.96046	0.241715
11	A11	75	74.7296	2.9348	0.239846
11	A11	76	74.9268	2.9228	0.238052
11	A11	77	75.1239	2.89538	0.236801
11	A11	78	75.3211	2.88098	0.236558
11	A11	79	75.5182	2.85638	0.237582
11	A11	80	75.7154	2.8432	0.239745
11	A11	81	75.9126	2.8214	0.242545
11	A11	82	76.1097	2.79169	0.245349
11	A11	83	76.3069	2.77553	0.247799
11	A11	84	76.504	2.74834	0.250079
11	A11	85	76.7012	2.72929	0.252909
11	A11	86	76.8983	2.7108	0.257181
11	A11	87	77.0955	2.68658	0.263425
11	A11	88	77.2927	2.67174	0.271441
11	A11	89	77.4898	2.64253	0.2803
11	A11	90	77.687	2.61152	0.288784
11	A11	91	77.8841	2.58316	0.296016
11	A11	92	78.0813	2.55926	0.301979
11	A11	93	78.2784	2.52831	0.307666
11	A11	94	78.4756	2.50864	0.314911
11	A11	95	78.6728	2.4792	0.326044
11	A11	96	78.8699	2.45261	0.343586
11	A11	97	79.0671	2.42333	0.370129
11	A11	98	79.2642	2.4011	0.408382
11	A11	99	79.4614	2.36012	0.461389
11	A11	100	79.6586	2.32018	0.532667
11	A11	101	79.8557	2.2744	0.626001
11	A11	102	80.0529	2.22812	0.744595
11	A11	103	80.25	2.16514	0.889517
11	A11	104	80.4472	2.09177	1.05789
11	A11	105	80.6443	1.98887	1.24152
11	A11	106	80.8415	1.8649	1.42676
11	A11	107	81.0387	1.70164	1.59587
11	A11	108	81.2358	1.52162	1.72977
11	A11	109	81.433	1.32532	1.81141
11	A11	110	81.6301	1.13321	1.82887
11	A11	111	81.8273	0.935012	1.77761
11	A11	112	82.0244	0.768707	1.6613
11	A11	113	82.2216	0.619426	1.49124
11	A11	114	82.4188	0.506178	1.2844
11	A11	115	82.6159	0.422378	1.06054
11	A11	116	82.8131	0.364487	0.839059
11	A11	117	83.0102	0.333547	0.636025
11	A11	118	83.2074	0.314062	0.462296
11	A11	119	83.4046	0.303007	0.322856
11	A11	120	83.6017	0.296191	0.217458
11	A11	121	83.7989	0.292895	0.142133
11	A11	122	83.996	0.291181	0.090992
11	A11	123	84.1932	0.286849	0.0577931
11	A11	124	84.3903	0.28973	0.0369992
11	A11	125	84.5875	0.284643	0.0242838
11	A11	126	84.7847	0.28605	0.0166117
11	A11	127	84.9818	0.283554	0.012058
11	A11	128	85.179	0.284499	0.00950189
11	A11	129	85.3761	0.284509	0.00829711
11	A11	130	85.5733	0.283606	0.0079976
11	A11	131	85.7704	0.285032	0.00820068
11	A11	132	85.9676	0.280539	0.00852089
11	A11	133	86.1648	0.279822	0.00865081
11	A11	134	86.3619	0.281814	0.00843429
11	A11	135	86.5591	0.277484	0.00788475
11	A11	136	86.7562	0.278387	0.00713806
11	A11	137	86.9534	0.279131	0.00637069
11	A11	138	87.1506	0.278285	0.00573034
11	A11	139	87.3477	0.276332	0.00530165
11	A11	140	87.5449	0.276198	0.0051032
11	A11	141	87.742	0.279288	0.00510141
11	A11	142	87.9392	0.275973	0.00522994
11	A11	143	88.1364	0.274359	0.00541773
11	A11	144	88.3335	0.276154	0.00561045
11	A11	145	88.5307	0.274068	0.0057746
11	A11	146	88.7278	0.274999	0.00588284
11	A11	147	88.925	0.27333	0.00590186
11	A11	148	89.1221	0.273043	0.00580718
11	A11	149	89.3193	0.27084	0.00561856
11	A11	150	89.5165	0.271263	0.00541472
11	A11	151	89.7136	0.273718	0.00530092
11	A11	152	89.9108	0.271215	0.00534703
11	A11	153	90.1079	0.269888	0.00554781
11	A11	154	90.3051	0.269831	0.00583733
11	A11	155	90.5022	0.26945	0.00613385
11	A11	156	90.6994	0.269381	0.00636899
11	A11	157	90.8966	0.269307	0.00648968
11	A11	158	91.0937	0.26688	0.00646098
11	A11	159	91.2909	0.26535	0.00628863
11	A11	160	91.488	0.267608	0.00604081
11	A11	161	91.6852	0.266244	0.00582697
11	A11	162	91.8824	0.2661	0.00573104
11	A11	163	92.0795	0.266556	0.00574934
11	A11	164	92.2767	0.262764	0.00579089
11	A11	165	92.4738	0.264915	0.00574675
11	A11	166	92.671	0.262688	0.00557128
11	A11	167	92.8681	0.263028	0.00531031
11	A11	168	93.0653	0.263746	0.00505591
11	A11	169	93.2625	0.262672	0.00486462
11	A11	170	93.4596	0.26155	0.00470578
11	A11	171	93.6568	0.262069	0.00447578
11	A11	172	93.8539	0.260863	0.00406833
11	A11	173	94.0511	0.259441	0.00345076
11	A11	174	94.2482	0.260876	0.00269188
11	A11	175	94.4454	0.261309	0.00192669
11	A11	176	94.6426	0.260735	0.00128372
11	A11	177	94.8397	0.260531	0.000826088
12	A12	1	60.1399	4.88849	0.256437
12	A12	2	60.3371	4.87693	0.252936
12	A12	3	60.5342	4.85317	0.248907
12	A12	4	60.7314	4.84352	0.245209
12	A12	5	60.9285	4.81732	0.242712
12	A12	6	61.1257	4.80041	0.242032
12	A12	7	61.3228	4.77751	0.243488
12	A12	8	61.52	4.75915	0.247105
12	A12	9	61.7172	4.72933	0.252601
[truncated: 11,319 more rows]
