# Supplementary material for: Adipocytes influence choroidal neovascularization via PRDM16
Source: EMBO Mol Med. 2026 May 19;18(6):2379–403. doi: 10.1038/s44321-026-00441-5 (PMC13269495; doi:10.1038/s44321-026-00441-5)
Supplement: Supplementary file 5 — Source data Fig. 4 [file 44321_2026_441_MOESM5_ESM.zip]

Archive with 22 entries (19 files):
- Figure 4/
- __MACOSX/._Figure 4
- Figure 4/Fig4B.tif
- __MACOSX/Figure 4/._Fig4B.tif
- Figure 4/4F/
- __MACOSX/Figure 4/._4F
- Figure 4/4H/
- __MACOSX/Figure 4/._4H
- Figure 4/4F/iWAT-ATT weight .xlsx
- __MACOSX/Figure 4/4F/._iWAT-ATT weight .xlsx
- Figure 4/4F/iWAT-ATT weight after laser 14 days.pzfx
- __MACOSX/Figure 4/4F/._iWAT-ATT weight after laser 14 days.pzfx
- Figure 4/4H/2022-05-13 pSAT AQcre and AQPRDM16 Prdm16 deletion 3d ETOH and Tamo 5uM growth.xls
- __MACOSX/Figure 4/4H/._2022-05-13 pSAT AQcre and AQPRDM16 Prdm16 deletion 3d ETOH and Tamo 5uM growth.xls
- Figure 4/4H/2023-02-10 pSAT 4-hydroxy-tamo AQprdm16 adipocytes Prdm16 KO n7-9.xls
- __MACOSX/Figure 4/4H/._2023-02-10 pSAT 4-hydroxy-tamo AQprdm16 adipocytes Prdm16 KO n7-9.xls
- Figure 4/4H/Prdm16 ETOH and Tamo 3d growth phase.pzfx
- __MACOSX/Figure 4/4H/._Prdm16 ETOH and Tamo 3d growth phase.pzfx
- Figure 4/4H/Prdm16 KO pSAT-calculations.xlsx
- __MACOSX/Figure 4/4H/._Prdm16 KO pSAT-calculations.xlsx
- Figure 4/4H/2022-05-17 Psat adipoqprdm16 Prdm16 KO-ETOH and Tamo 3d growth phase n4-6.xls
- __MACOSX/Figure 4/4H/._2022-05-17 Psat adipoqprdm16 Prdm16 KO-ETOH and Tamo 3d growth phase n4-6.xls
