# Supplementary material for: Adipocytes influence choroidal neovascularization via PRDM16
Source: EMBO Mol Med. 2026 May 19;18(6):2379–403. doi: 10.1038/s44321-026-00441-5 (PMC13269495; doi:10.1038/s44321-026-00441-5)
Supplement: Supplementary file 5 — Source data Fig. 4 [file 44321_2026_441_MOESM5_ESM.zip › Figure 4/4F/iWAT-ATT weight .xlsx]

## Sheet: Sheet1
			ATT after
	iWAT (g)		mice weight (g)		iWAT/mice weight
381	0.394921		25.8		0.015307
382	0.301092		26.4		0.011405
383	0.430958		27.3		0.015786
387	0.492055		27.3		0.018024
389	0.377747		26.3		0.014363
455	0.4544		26.6		0.0170827
456	0.4206		26.5		0.0158717
457	0.4287		24.9		0.0172169
458	0.4629		25.8		0.0179419
425	0.3203		25.9		0.0123668
