# Supplementary material for: Adipocytes influence choroidal neovascularization via PRDM16
Source: EMBO Mol Med. 2026 May 19;18(6):2379–403. doi: 10.1038/s44321-026-00441-5 (PMC13269495; doi:10.1038/s44321-026-00441-5)
Supplement: Supplementary file 5 — Source data Fig. 4 [file 44321_2026_441_MOESM5_ESM.zip › Figure 4/4H/2022-05-13 pSAT AQcre and AQPRDM16 Prdm16 deletion 3d ETOH and Tamo 5uM growth.xls]

## Sheet: Sample Setup
Block Type	96-Well Block (0.2mL)
Calibration Background is expired	No
Calibration Background performed on	12-02-2021
Calibration Normalization FAM-ROX is expired	No
Calibration Normalization FAM-ROX performed on	12-02-2021
Calibration Normalization VIC-ROX is expired	No
Calibration Normalization VIC-ROX performed on	12-02-2021
Calibration Pure Dye CY3 is expired	Yes
Calibration Pure Dye CY3 performed on	03-26-2020
Calibration Pure Dye CY5 is expired	Yes
Calibration Pure Dye CY5 performed on	03-26-2020
Calibration Pure Dye FAM is expired	No
Calibration Pure Dye FAM performed on	12-02-2021
Calibration Pure Dye NED is expired	No
Calibration Pure Dye NED performed on	12-02-2021
Calibration Pure Dye ROX is expired	No
Calibration Pure Dye ROX performed on	12-02-2021
Calibration Pure Dye SYBR is expired	No
Calibration Pure Dye SYBR performed on	12-02-2021
Calibration Pure Dye TAMRA is expired	No
Calibration Pure Dye TAMRA performed on	12-02-2021
Calibration Pure Dye VIC is expired	No
Calibration Pure Dye VIC performed on	12-02-2021
Calibration ROI is expired	No
Calibration ROI performed on	12-02-2021
Calibration Uniformity is expired	No
Calibration Uniformity performed on	12-02-2021
Chemistry	SYBR_GREEN
Date Created	2022-05-13 13:54:07 PM EDT
Experiment Barcode
Experiment Comment
Experiment File Name	D:\Applied Biosystems\7500\experiments\Roberto DM\2022-05-13 pSAT AQcre and AQPRDM16 Prdm16 deletion-vegfa-adipoq 3d ETOH and Tamo 5uM growth.eds
Experiment Name	2022-05-13 pSAT AQcre and AQPRDM16 Prdm16 deletion-vegfa-adipoq 3d ETOH and Tamo 5uM growth
Experiment Run End Time	2022-05-13 16:44:20 PM EDT
Experiment Type	Comparative Cт (ΔΔCт)
Instrument Name	278870006
Instrument Serial Number	278870006
Instrument Type	QuantStudio(TM) 7 Flex System
Passive Reference	ROX
Quantification Cycle Method	Ct
Signal Smoothing On	true
Stage/ Cycle where Analysis is performed	Stage 2, Step 2
User Name
Well	Well Position	Sample Name	Sample Color	Biogroup Name	Biogroup Color	Target Name	Target Color	Task	Reporter	Quencher	Quantity	Comments
1	A1	pSAT AQcre ETOH n1	RGB(176,23,31)			Tbp	RGB(176,23,31)	UNKNOWN	SYBR	None
2	A2	pSAT AQcre ETOH n2	RGB(0,0,255)			Tbp	RGB(176,23,31)	UNKNOWN	SYBR	None
3	A3	pSAT AQcre ETOH n3	RGB(0,139,69)			Tbp	RGB(176,23,31)	UNKNOWN	SYBR	None
4	A4	pSAT AQcre Tamo n1	RGB(255,127,0)			Tbp	RGB(176,23,31)	UNKNOWN	SYBR	None
5	A5	pSAT AQcre Tamo n2	RGB(139,137,112)			Tbp	RGB(176,23,31)	UNKNOWN	SYBR	None
6	A6	pSAT AQcre Tamo n3	RGB(238,121,66)			Tbp	RGB(176,23,31)	UNKNOWN	SYBR	None
7	A7	pSAT AQPrdm16 ETOH n1	RGB(142,56,142)			Tbp	RGB(176,23,31)	UNKNOWN	SYBR	None
8	A8	pSAT AQPrdm16 ETOH n2	RGB(198,113,113)			Tbp	RGB(176,23,31)	UNKNOWN	SYBR	None
9	A9	pSAT AQPrdm16 ETOH n3	RGB(0,245,255)			Tbp	RGB(176,23,31)	UNKNOWN	SYBR	None
10	A10	pSAT AQPrdm16 Tamo n1	RGB(238,220,130)			Tbp	RGB(176,23,31)	UNKNOWN	SYBR	None
11	A11	pSAT AQPrdm16 Tamo n2	RGB(238,238,0)			Tbp	RGB(176,23,31)	UNKNOWN	SYBR	None
12	A12	pSAT AQPrdm16 Tamo n3	RGB(142,142,56)			Tbp	RGB(176,23,31)	UNKNOWN	SYBR	None
13	B1	pSAT AQcre ETOH n1	RGB(176,23,31)			Tbp	RGB(176,23,31)	UNKNOWN	SYBR	None
14	B2	pSAT AQcre ETOH n2	RGB(0,0,255)			Tbp	RGB(176,23,31)	UNKNOWN	SYBR	None
15	B3	pSAT AQcre ETOH n3	RGB(0,139,69)			Tbp	RGB(176,23,31)	UNKNOWN	SYBR	None
16	B4	pSAT AQcre Tamo n1	RGB(255,127,0)			Tbp	RGB(176,23,31)	UNKNOWN	SYBR	None
17	B5	pSAT AQcre Tamo n2	RGB(139,137,112)			Tbp	RGB(176,23,31)	UNKNOWN	SYBR	None
18	B6	pSAT AQcre Tamo n3	RGB(238,121,66)			Tbp	RGB(176,23,31)	UNKNOWN	SYBR	None
19	B7	pSAT AQPrdm16 ETOH n1	RGB(142,56,142)			Tbp	RGB(176,23,31)	UNKNOWN	SYBR	None
20	B8	pSAT AQPrdm16 ETOH n2	RGB(198,113,113)			Tbp	RGB(176,23,31)	UNKNOWN	SYBR	None
21	B9	pSAT AQPrdm16 ETOH n3	RGB(0,245,255)			Tbp	RGB(176,23,31)	UNKNOWN	SYBR	None
22	B10	pSAT AQPrdm16 Tamo n1	RGB(238,220,130)			Tbp	RGB(176,23,31)	UNKNOWN	SYBR	None
23	B11	pSAT AQPrdm16 Tamo n2	RGB(238,238,0)			Tbp	RGB(176,23,31)	UNKNOWN	SYBR	None
24	B12	pSAT AQPrdm16 Tamo n3	RGB(142,142,56)			Tbp	RGB(176,23,31)	UNKNOWN	SYBR	None
25	C1	pSAT AQcre ETOH n1	RGB(176,23,31)			Prdm16	RGB(0,0,255)	UNKNOWN	SYBR	None
26	C2	pSAT AQcre ETOH n2	RGB(0,0,255)			Prdm16	RGB(0,0,255)	UNKNOWN	SYBR	None
27	C3	pSAT AQcre ETOH n3	RGB(0,139,69)			Prdm16	RGB(0,0,255)	UNKNOWN	SYBR	None
28	C4	pSAT AQcre Tamo n1	RGB(255,127,0)			Prdm16	RGB(0,0,255)	UNKNOWN	SYBR	None
29	C5	pSAT AQcre Tamo n2	RGB(139,137,112)			Prdm16	RGB(0,0,255)	UNKNOWN	SYBR	None
30	C6	pSAT AQcre Tamo n3	RGB(238,121,66)			Prdm16	RGB(0,0,255)	UNKNOWN	SYBR	None
31	C7	pSAT AQPrdm16 ETOH n1	RGB(142,56,142)			Prdm16	RGB(0,0,255)	UNKNOWN	SYBR	None
32	C8	pSAT AQPrdm16 ETOH n2	RGB(198,113,113)			Prdm16	RGB(0,0,255)	UNKNOWN	SYBR	None
33	C9	pSAT AQPrdm16 ETOH n3	RGB(0,245,255)			Prdm16	RGB(0,0,255)	UNKNOWN	SYBR	None
34	C10	pSAT AQPrdm16 Tamo n1	RGB(238,220,130)			Prdm16	RGB(0,0,255)	UNKNOWN	SYBR	None
35	C11	pSAT AQPrdm16 Tamo n2	RGB(238,238,0)			Prdm16	RGB(0,0,255)	UNKNOWN	SYBR	None
36	C12	pSAT AQPrdm16 Tamo n3	RGB(142,142,56)			Prdm16	RGB(0,0,255)	UNKNOWN	SYBR	None
37	D1	pSAT AQcre ETOH n1	RGB(176,23,31)			Prdm16	RGB(0,0,255)	UNKNOWN	SYBR	None
38	D2	pSAT AQcre ETOH n2	RGB(0,0,255)			Prdm16	RGB(0,0,255)	UNKNOWN	SYBR	None
39	D3	pSAT AQcre ETOH n3	RGB(0,139,69)			Prdm16	RGB(0,0,255)	UNKNOWN	SYBR	None
40	D4	pSAT AQcre Tamo n1	RGB(255,127,0)			Prdm16	RGB(0,0,255)	UNKNOWN	SYBR	None
41	D5	pSAT AQcre Tamo n2	RGB(139,137,112)			Prdm16	RGB(0,0,255)	UNKNOWN	SYBR	None
42	D6	pSAT AQcre Tamo n3	RGB(238,121,66)			Prdm16	RGB(0,0,255)	UNKNOWN	SYBR	None
43	D7	pSAT AQPrdm16 ETOH n1	RGB(142,56,142)			Prdm16	RGB(0,0,255)	UNKNOWN	SYBR	None
44	D8	pSAT AQPrdm16 ETOH n2	RGB(198,113,113)			Prdm16	RGB(0,0,255)	UNKNOWN	SYBR	None
45	D9	pSAT AQPrdm16 ETOH n3	RGB(0,245,255)			Prdm16	RGB(0,0,255)	UNKNOWN	SYBR	None
46	D10	pSAT AQPrdm16 Tamo n1	RGB(238,220,130)			Prdm16	RGB(0,0,255)	UNKNOWN	SYBR	None
47	D11	pSAT AQPrdm16 Tamo n2	RGB(238,238,0)			Prdm16	RGB(0,0,255)	UNKNOWN	SYBR	None
48	D12	pSAT AQPrdm16 Tamo n3	RGB(142,142,56)			Prdm16	RGB(0,0,255)	UNKNOWN	SYBR	None
49	E1	pSAT AQPrdm16 ETOH n1	RGB(142,56,142)			Adipoq	RGB(238,238,0)	UNKNOWN	SYBR	None
50	E2	pSAT AQPrdm16 ETOH n2	RGB(198,113,113)			Adipoq	RGB(238,238,0)	UNKNOWN	SYBR	None
51	E3	pSAT AQPrdm16 ETOH n3	RGB(0,245,255)			Adipoq	RGB(238,238,0)	UNKNOWN	SYBR	None
52	E4	pSAT AQPrdm16 Tamo n1	RGB(238,220,130)			Adipoq	RGB(238,238,0)	UNKNOWN	SYBR	None
53	E5	pSAT AQPrdm16 Tamo n2	RGB(238,238,0)			Adipoq	RGB(238,238,0)	UNKNOWN	SYBR	None
54	E6	pSAT AQPrdm16 Tamo n3	RGB(142,142,56)			Adipoq	RGB(238,238,0)	UNKNOWN	SYBR	None
55	E7	pSAT AQPrdm16 ETOH n1	RGB(142,56,142)			Bact	RGB(139,137,112)	UNKNOWN	SYBR	None
56	E8	pSAT AQPrdm16 ETOH n2	RGB(198,113,113)			Bact	RGB(139,137,112)	UNKNOWN	SYBR	None
57	E9	pSAT AQPrdm16 ETOH n3	RGB(0,245,255)			Bact	RGB(139,137,112)	UNKNOWN	SYBR	None
58	E10	pSAT AQPrdm16 Tamo n1	RGB(238,220,130)			Bact	RGB(139,137,112)	UNKNOWN	SYBR	None
59	E11	pSAT AQPrdm16 Tamo n2	RGB(238,238,0)			Bact	RGB(139,137,112)	UNKNOWN	SYBR	None
60	E12	pSAT AQPrdm16 Tamo n3	RGB(142,142,56)			Bact	RGB(139,137,112)	UNKNOWN	SYBR	None
61	F1	pSAT AQPrdm16 ETOH n1	RGB(142,56,142)			Adipoq	RGB(238,238,0)	UNKNOWN	SYBR	None
62	F2	pSAT AQPrdm16 ETOH n2	RGB(198,113,113)			Adipoq	RGB(238,238,0)	UNKNOWN	SYBR	None
63	F3	pSAT AQPrdm16 ETOH n3	RGB(0,245,255)			Adipoq	RGB(238,238,0)	UNKNOWN	SYBR	None
64	F4	pSAT AQPrdm16 Tamo n1	RGB(238,220,130)			Adipoq	RGB(238,238,0)	UNKNOWN	SYBR	None
65	F5	pSAT AQPrdm16 Tamo n2	RGB(238,238,0)			Adipoq	RGB(238,238,0)	UNKNOWN	SYBR	None
66	F6	pSAT AQPrdm16 Tamo n3	RGB(142,142,56)			Adipoq	RGB(238,238,0)	UNKNOWN	SYBR	None
67	F7	pSAT AQPrdm16 ETOH n1	RGB(142,56,142)			Bact	RGB(139,137,112)	UNKNOWN	SYBR	None
68	F8	pSAT AQPrdm16 ETOH n2	RGB(198,113,113)			Bact	RGB(139,137,112)	UNKNOWN	SYBR	None
69	F9	pSAT AQPrdm16 ETOH n3	RGB(0,245,255)			Bact	RGB(139,137,112)	UNKNOWN	SYBR	None
70	F10	pSAT AQPrdm16 Tamo n1	RGB(238,220,130)			Bact	RGB(139,137,112)	UNKNOWN	SYBR	None
71	F11	pSAT AQPrdm16 Tamo n2	RGB(238,238,0)			Bact	RGB(139,137,112)	UNKNOWN	SYBR	None
72	F12	pSAT AQPrdm16 Tamo n3	RGB(142,142,56)			Bact	RGB(139,137,112)	UNKNOWN	SYBR	None
73	G1	pSAT AQPrdm16 ETOH n1	RGB(142,56,142)			VEGFA	RGB(0,139,69)	UNKNOWN	SYBR	None
74	G2	pSAT AQPrdm16 ETOH n2	RGB(198,113,113)			VEGFA	RGB(0,139,69)	UNKNOWN	SYBR	None
75	G3	pSAT AQPrdm16 ETOH n3	RGB(0,245,255)			VEGFA	RGB(0,139,69)	UNKNOWN	SYBR	None
76	G4	pSAT AQPrdm16 Tamo n1	RGB(238,220,130)			VEGFA	RGB(0,139,69)	UNKNOWN	SYBR	None
77	G5	pSAT AQPrdm16 Tamo n2	RGB(238,238,0)			VEGFA	RGB(0,139,69)	UNKNOWN	SYBR	None
78	G6	pSAT AQPrdm16 Tamo n3	RGB(142,142,56)			VEGFA	RGB(0,139,69)	UNKNOWN	SYBR	None
79	G7	H2O	RGB(238,44,44)			Tbp	RGB(176,23,31)	UNKNOWN	SYBR	None
80	G8	H2O	RGB(238,44,44)			Prdm16	RGB(0,0,255)	UNKNOWN	SYBR	None
81	G9	H2O	RGB(238,44,44)			Adipoq	RGB(238,238,0)	UNKNOWN	SYBR	None
82	G10	H2O	RGB(238,44,44)			VEGFA	RGB(0,139,69)	UNKNOWN	SYBR	None
83	G11	H2O	RGB(238,44,44)			Bact	RGB(139,137,112)	UNKNOWN	SYBR	None
84	G12
85	H1	pSAT AQPrdm16 ETOH n1	RGB(142,56,142)			VEGFA	RGB(0,139,69)	UNKNOWN	SYBR	None
86	H2	pSAT AQPrdm16 ETOH n2	RGB(198,113,113)			VEGFA	RGB(0,139,69)	UNKNOWN	SYBR	None
87	H3	pSAT AQPrdm16 ETOH n3	RGB(0,245,255)			VEGFA	RGB(0,139,69)	UNKNOWN	SYBR	None
88	H4	pSAT AQPrdm16 Tamo n1	RGB(238,220,130)			VEGFA	RGB(0,139,69)	UNKNOWN	SYBR	None
89	H5	pSAT AQPrdm16 Tamo n2	RGB(238,238,0)			VEGFA	RGB(0,139,69)	UNKNOWN	SYBR	None
90	H6	pSAT AQPrdm16 Tamo n3	RGB(142,142,56)			VEGFA	RGB(0,139,69)	UNKNOWN	SYBR	None
91	H7
92	H8
93	H9
94	H10
95	H11
96	H12

## Sheet: Amplification Data
Block Type	96-Well Block (0.2mL)
Calibration Background is expired	No
Calibration Background performed on	12-02-2021
Calibration Normalization FAM-ROX is expired	No
Calibration Normalization FAM-ROX performed on	12-02-2021
Calibration Normalization VIC-ROX is expired	No
Calibration Normalization VIC-ROX performed on	12-02-2021
Calibration Pure Dye CY3 is expired	Yes
Calibration Pure Dye CY3 performed on	03-26-2020
Calibration Pure Dye CY5 is expired	Yes
Calibration Pure Dye CY5 performed on	03-26-2020
Calibration Pure Dye FAM is expired	No
Calibration Pure Dye FAM performed on	12-02-2021
Calibration Pure Dye NED is expired	No
Calibration Pure Dye NED performed on	12-02-2021
Calibration Pure Dye ROX is expired	No
Calibration Pure Dye ROX performed on	12-02-2021
Calibration Pure Dye SYBR is expired	No
Calibration Pure Dye SYBR performed on	12-02-2021
Calibration Pure Dye TAMRA is expired	No
Calibration Pure Dye TAMRA performed on	12-02-2021
Calibration Pure Dye VIC is expired	No
Calibration Pure Dye VIC performed on	12-02-2021
Calibration ROI is expired	No
Calibration ROI performed on	12-02-2021
Calibration Uniformity is expired	No
Calibration Uniformity performed on	12-02-2021
Chemistry	SYBR_GREEN
Date Created	2022-05-13 13:54:07 PM EDT
Experiment Barcode
Experiment Comment
Experiment File Name	D:\Applied Biosystems\7500\experiments\Roberto DM\2022-05-13 pSAT AQcre and AQPRDM16 Prdm16 deletion-vegfa-adipoq 3d ETOH and Tamo 5uM growth.eds
Experiment Name	2022-05-13 pSAT AQcre and AQPRDM16 Prdm16 deletion-vegfa-adipoq 3d ETOH and Tamo 5uM growth
Experiment Run End Time	2022-05-13 16:44:20 PM EDT
Experiment Type	Comparative Cт (ΔΔCт)
Instrument Name	278870006
Instrument Serial Number	278870006
Instrument Type	QuantStudio(TM) 7 Flex System
Passive Reference	ROX
Quantification Cycle Method	Ct
Signal Smoothing On	true
Stage/ Cycle where Analysis is performed	Stage 2, Step 2
User Name
Well	Cycle	Target Name	Rn	Delta Rn
1	1	Tbp	0.501494	0.00695712
1	2	Tbp	0.503633	0.0083695
1	3	Tbp	0.503077	0.0070878
1	4	Tbp	0.500633	0.00391741
1	5	Tbp	0.49679	-0.000651094
1	6	Tbp	0.496519	-0.00164815
1	7	Tbp	0.498938	4.44566e-05
1	8	Tbp	0.498162	-0.00145799
1	9	Tbp	0.496495	-0.00385074
1	10	Tbp	0.497695	-0.00337678
1	11	Tbp	0.498198	-0.00360068
1	12	Tbp	0.494347	-0.00817759
1	13	Tbp	0.496305	-0.00694578
1	14	Tbp	0.508263	0.00428678
1	15	Tbp	0.511046	0.0063433
1	16	Tbp	0.510377	0.00494788
1	17	Tbp	0.509845	0.00368979
1	18	Tbp	0.508352	0.00147099
1	19	Tbp	0.505528	-0.00207962
1	20	Tbp	0.508346	1.27267e-05
1	21	Tbp	0.524743	0.0156833
1	22	Tbp	0.540173	0.030387
1	23	Tbp	0.561869	0.0513572
1	24	Tbp	0.599729	0.0884911
1	25	Tbp	0.68433	0.172366
1	26	Tbp	0.840553	0.327863
1	27	Tbp	1.13102	0.617602
1	28	Tbp	1.59774	1.08359
1	29	Tbp	2.2783	1.76344
1	30	Tbp	2.9702	2.4546
1	31	Tbp	3.47251	2.95619
1	32	Tbp	3.87521	3.35816
1	33	Tbp	4.12678	3.609
1	34	Tbp	4.34035	3.82185
1	35	Tbp	4.49028	3.97106
1	36	Tbp	4.62066	4.10071
1	37	Tbp	4.7109	4.19022
1	38	Tbp	4.78675	4.26534
1	39	Tbp	4.81492	4.29279
1	40	Tbp	4.84104	4.31818
2	1	Tbp	0.456365	0.00704229
2	2	Tbp	0.458357	0.00795433
2	3	Tbp	0.458987	0.00750345
2	4	Tbp	0.457336	0.00477117
2	5	Tbp	0.45461	0.000964763
2	6	Tbp	0.454254	-0.000471948
2	7	Tbp	0.455541	-0.000265358
2	8	Tbp	0.455692	-0.00119528
2	9	Tbp	0.455019	-0.00294873
2	10	Tbp	0.454357	-0.00469073
2	11	Tbp	0.455864	-0.00426495
2	12	Tbp	0.452877	-0.00833252
2	13	Tbp	0.45458	-0.00770989
2	14	Tbp	0.465004	0.00163368
2	15	Tbp	0.467193	0.00274152
2	16	Tbp	0.466607	0.00107515
2	17	Tbp	0.467273	0.000660272
2	18	Tbp	0.471761	0.0040682
2	19	Tbp	0.475235	0.0064612
2	20	Tbp	0.480655	0.0108002
2	21	Tbp	0.50701	0.0360752
2	22	Tbp	0.54892	0.0769042
2	23	Tbp	0.619367	0.146271
2	24	Tbp	0.750261	0.276084
2	25	Tbp	0.999194	0.523937
2	26	Tbp	1.42805	0.951711
2	27	Tbp	2.0901	1.61268
2	28	Tbp	2.85636	2.37786
2	29	Tbp	3.5002	3.02062
2	30	Tbp	3.9164	3.43574
2	31	Tbp	4.24558	3.76384
2	32	Tbp	4.53329	4.05046
2	33	Tbp	4.69352	4.20962
2	34	Tbp	4.83348	4.34849
2	35	Tbp	4.9226	4.43654
2	36	Tbp	5.03235	4.54521
2	37	Tbp	5.09763	4.60941
2	38	Tbp	5.16837	4.67906
2	39	Tbp	5.18198	4.6916
2	40	Tbp	5.17984	4.68837
3	1	Tbp	0.393249	0.00471958
3	2	Tbp	0.395526	0.0053409
3	3	Tbp	0.396196	0.00435576
3	4	Tbp	0.397219	0.00372291
3	5	Tbp	0.396171	0.00101921
3	6	Tbp	0.396162	-0.000645304
3	7	Tbp	0.397999	-0.000464192
3	8	Tbp	0.398597	-0.00152181
3	9	Tbp	0.399842	-0.00193216
3	10	Tbp	0.401008	-0.00242169
3	11	Tbp	0.401955	-0.00313063
3	12	Tbp	0.400144	-0.00659762
3	13	Tbp	0.402092	-0.00630507
3	14	Tbp	0.412425	0.0023722
3	15	Tbp	0.415205	0.00349665
3	16	Tbp	0.416296	0.00293201
3	17	Tbp	0.416955	0.00193492
3	18	Tbp	0.419232	0.0025566
3	19	Tbp	0.418959	0.000628214
3	20	Tbp	0.421963	0.00197659
3	21	Tbp	0.43963	0.0179881
3	22	Tbp	0.464085	0.0407872
3	23	Tbp	0.500569	0.0756158
3	24	Tbp	0.570253	0.143644
3	25	Tbp	0.711364	0.283099
3	26	Tbp	0.969519	0.539599
3	27	Tbp	1.41846	0.986885
3	28	Tbp	2.07571	1.64247
3	29	Tbp	2.86194	2.42705
3	30	Tbp	3.46129	3.02475
3	31	Tbp	3.87684	3.43864
3	32	Tbp	4.22944	3.78959
3	33	Tbp	4.44563	4.00412
3	34	Tbp	4.64304	4.19988
3	35	Tbp	4.76697	4.32214
3	36	Tbp	4.89538	4.4489
3	37	Tbp	4.97734	4.52921
3	38	Tbp	5.06594	4.61615
3	39	Tbp	5.09225	4.64081
3	40	Tbp	5.09865	4.64555
4	1	Tbp	0.439104	0.00594462
4	2	Tbp	0.440511	0.00643522
4	3	Tbp	0.439861	0.00486862
4	4	Tbp	0.43926	0.00335183
4	5	Tbp	0.438593	0.00176753
4	6	Tbp	0.438456	0.000714246
4	7	Tbp	0.4388	0.000142362
4	8	Tbp	0.43881	-0.000764976
4	9	Tbp	0.438701	-0.00179036
4	10	Tbp	0.43847	-0.00293713
4	11	Tbp	0.438256	-0.00406784
4	12	Tbp	0.435027	-0.00821344
4	13	Tbp	0.436437	-0.00771965
4	14	Tbp	0.445695	0.000621594
4	15	Tbp	0.448724	0.0027338
4	16	Tbp	0.448692	0.00178581
4	17	Tbp	0.44908	0.00125666
4	18	Tbp	0.452018	0.0032791
4	19	Tbp	0.454628	0.00497186
4	20	Tbp	0.458305	0.00773221
4	21	Tbp	0.477056	0.0255673
4	22	Tbp	0.509987	0.0575813
4	23	Tbp	0.562082	0.10876
4	24	Tbp	0.661195	0.206957
4	25	Tbp	0.854957	0.399802
4	26	Tbp	1.19796	0.741886
4	27	Tbp	1.76805	1.31106
4	28	Tbp	2.51166	2.05376
4	29	Tbp	3.24509	2.78627
4	30	Tbp	3.72782	3.26808
4	31	Tbp	4.08797	3.62732
4	32	Tbp	4.40462	3.94305
4	33	Tbp	4.58527	4.12278
4	34	Tbp	4.75009	4.28668
4	35	Tbp	4.85876	4.39444
4	36	Tbp	4.97899	4.51376
4	37	Tbp	5.04971	4.58356
4	38	Tbp	5.12264	4.65557
4	39	Tbp	5.13862	4.67064
4	40	Tbp	5.14327	4.67437
5	1	Tbp	0.390688	-0.00198948
5	2	Tbp	0.393524	-0.000506581
5	3	Tbp	0.397018	0.00163349
5	4	Tbp	0.399123	0.00238542
5	5	Tbp	0.401287	0.0031958
5	6	Tbp	0.401901	0.00245664
5	7	Tbp	0.403154	0.00235581
5	8	Tbp	0.403114	0.000962639
5	9	Tbp	0.402178	-0.00132681
5	10	Tbp	0.4013	-0.00355824
5	11	Tbp	0.401316	-0.00489541
5	12	Tbp	0.398525	-0.00903967
5	13	Tbp	0.400375	-0.00854293
5	14	Tbp	0.411185	0.000913491
5	15	Tbp	0.413741	0.00211559
5	16	Tbp	0.414369	0.00139073
5	17	Tbp	0.414988	0.00065616
5	18	Tbp	0.418708	0.00302288
5	19	Tbp	0.423313	0.00627439
5	20	Tbp	0.428945	0.0105527
5	21	Tbp	0.455536	0.035791
5	22	Tbp	0.500637	0.0795378
5	23	Tbp	0.578183	0.155731
5	24	Tbp	0.72172	0.297915
5	25	Tbp	0.994673	0.569514
5	26	Tbp	1.45789	1.03138
5	27	Tbp	2.16136	1.7335
5	28	Tbp	2.93227	2.50306
5	29	Tbp	3.53961	3.10904
5	30	Tbp	3.95434	3.52241
5	31	Tbp	4.27748	3.8442
5	32	Tbp	4.55125	4.11661
5	33	Tbp	4.70246	4.26647
5	34	Tbp	4.85691	4.41957
5	35	Tbp	4.95393	4.51523
5	36	Tbp	5.05754	4.61749
5	37	Tbp	5.12316	4.68176
5	38	Tbp	5.19599	4.75324
5	39	Tbp	5.21152	4.76741
5	40	Tbp	5.21502	4.76956
6	1	Tbp	0.459893	0.00464318
6	2	Tbp	0.463322	0.00600981
6	3	Tbp	0.464355	0.00497921
6	4	Tbp	0.46528	0.00384138
6	5	Tbp	0.46642	0.00291779
6	6	Tbp	0.466751	0.00118606
6	7	Tbp	0.467647	1.80371e-05
6	8	Tbp	0.467798	-0.00189343
6	9	Tbp	0.469194	-0.00256102
6	10	Tbp	0.47067	-0.00314786
6	11	Tbp	0.471641	-0.00424007
6	12	Tbp	0.470022	-0.0079226
6	13	Tbp	0.472036	-0.00797143
6	14	Tbp	0.482586	0.00051555
6	15	Tbp	0.485872	0.00173854
6	16	Tbp	0.487342	0.00114454
6	17	Tbp	0.489037	0.000777185
6	18	Tbp	0.494007	0.00368383
6	19	Tbp	0.499321	0.0069343
6	20	Tbp	0.506286	0.011836
6	21	Tbp	0.539515	0.0430017
6	22	Tbp	0.594841	0.0962651
6	23	Tbp	0.685999	0.18536
6	24	Tbp	0.8552	0.352497
6	25	Tbp	1.17346	0.668693
6	26	Tbp	1.69247	1.18564
6	27	Tbp	2.43231	1.92342
6	28	Tbp	3.15022	2.63927
6	29	Tbp	3.67101	3.15799
6	30	Tbp	4.03726	3.52218
6	31	Tbp	4.32034	3.8032
6	32	Tbp	4.56748	4.04827
6	33	Tbp	4.69874	4.17747
6	34	Tbp	4.83049	4.30716
6	35	Tbp	4.90992	4.38452
6	36	Tbp	5.01329	4.48583
6	37	Tbp	5.07213	4.54261
6	38	Tbp	5.13725	4.60566
6	39	Tbp	5.14848	4.61483
6	40	Tbp	5.13744	4.60173
7	1	Tbp	0.434309	0.00616379
7	2	Tbp	0.435397	0.00582412
7	3	Tbp	0.435215	0.00421587
7	4	Tbp	0.435868	0.00344138
7	5	Tbp	0.435607	0.00175401
7	6	Tbp	0.435874	0.000594236
7	7	Tbp	0.437761	0.0010538
7	8	Tbp	0.438072	-6.18709e-05
7	9	Tbp	0.437856	-0.00170552
7	10	Tbp	0.438207	-0.0027811
7	11	Tbp	0.439204	-0.00321114
7	12	Tbp	0.436129	-0.00771253
7	13	Tbp	0.437409	-0.00785954
7	14	Tbp	0.44639	-0.000305204
7	15	Tbp	0.449146	0.00102336
7	16	Tbp	0.4495	-4.9122e-05
7	17	Tbp	0.45056	-0.000416127
7	18	Tbp	0.456414	0.00401045
7	19	Tbp	0.461839	0.00800904
7	20	Tbp	0.46801	0.0127525
7	21	Tbp	0.49698	0.0402956
7	22	Tbp	0.546049	0.0879381
7	23	Tbp	0.630544	0.171006
7	24	Tbp	0.788223	0.327258
7	25	Tbp	1.08614	0.62375
7	26	Tbp	1.58519	1.12137
7	27	Tbp	2.33095	1.8657
7	28	Tbp	3.12113	2.65445
7	29	Tbp	3.73047	3.26237
7	30	Tbp	4.13945	3.66993
7	31	Tbp	4.45114	3.98019
7	32	Tbp	4.72515	4.25277
7	33	Tbp	4.86993	4.39613
7	34	Tbp	5.01531	4.54007
7	35	Tbp	5.10996	4.6333
7	36	Tbp	5.21574	4.73765
7	37	Tbp	5.27435	4.79484
7	38	Tbp	5.35313	4.87218
7	39	Tbp	5.368	4.88563
7	40	Tbp	5.36111	4.87731
8	1	Tbp	0.455779	0.00409272
8	2	Tbp	0.458328	0.00489648
8	3	Tbp	0.462935	0.0077574
8	4	Tbp	0.462489	0.00556579
8	5	Tbp	0.460033	0.00136439
8	6	Tbp	0.459891	-0.000522822
8	7	Tbp	0.462025	-0.000135135
8	8	Tbp	0.46213	-0.00177499
8	9	Tbp	0.461228	-0.00442344
8	10	Tbp	0.462323	-0.00507392
8	11	Tbp	0.463463	-0.0056791
8	12	Tbp	0.461362	-0.00952644
8	13	Tbp	0.463775	-0.00885876
8	14	Tbp	0.476487	0.00210732
8	15	Tbp	0.480896	0.00477122
8	16	Tbp	0.482284	0.00441316
8	17	Tbp	0.483147	0.0035304
8	18	Tbp	0.487847	0.00648494
8	19	Tbp	0.494319	0.0112117
8	20	Tbp	0.501449	0.0165961
8	21	Tbp	0.533057	0.0464578
8	22	Tbp	0.583122	0.0947775
8	23	Tbp	0.668446	0.178356
8	24	Tbp	0.830774	0.338938
8	25	Tbp	1.13794	0.644361
8	26	Tbp	1.64545	1.15012
8	27	Tbp	2.38436	1.88729
8	28	Tbp	3.1487	2.64989
8	29	Tbp	3.72081	3.22024
8	30	Tbp	4.11534	3.61303
8	31	Tbp	4.42178	3.91773
8	32	Tbp	4.6789	4.1731
8	33	Tbp	4.82161	4.31406
8	34	Tbp	4.96261	4.45332
8	35	Tbp	5.04901	4.53797
8	36	Tbp	5.1571	4.64432
8	37	Tbp	5.21521	4.70068
8	38	Tbp	5.28342	4.76715
8	39	Tbp	5.2957	4.77768
8	40	Tbp	5.28855	4.76878
9	1	Tbp	0.410731	0.00444904
9	2	Tbp	0.414389	0.00592915
9	3	Tbp	0.415497	0.0048592
9	4	Tbp	0.416008	0.00319305
9	5	Tbp	0.417316	0.00232291
9	6	Tbp	0.417978	0.000807713
9	7	Tbp	0.419962	0.000613082
9	8	Tbp	0.419933	-0.00159332
9	9	Tbp	0.419883	-0.00382053
9	10	Tbp	0.422536	-0.00334515
9	11	Tbp	0.424329	-0.00373019
9	12	Tbp	0.422225	-0.00801215
9	13	Tbp	0.424392	-0.00802308
9	14	Tbp	0.436365	0.00177296
9	15	Tbp	0.440541	0.00377115
9	16	Tbp	0.442209	0.00326115
9	17	Tbp	0.443352	0.00222633
9	18	Tbp	0.449	0.00569688
9	19	Tbp	0.455704	0.010223
9	20	Tbp	0.462306	0.0146471
9	21	Tbp	0.492173	0.042337
9	22	Tbp	0.542401	0.0903869
9	23	Tbp	0.625871	0.17168
9	24	Tbp	0.784329	0.32796
9	25	Tbp	1.08099	0.622443
9	26	Tbp	1.57506	1.11434
9	27	Tbp	2.30613	1.84323
9	28	Tbp	3.07356	2.60848
9	29	Tbp	3.65477	3.18751
9	30	Tbp	4.05948	3.59004
9	31	Tbp	4.37451	3.90289
9	32	Tbp	4.63895	4.16515
9	33	Tbp	4.78662	4.31065
9	34	Tbp	4.93097	4.45283
9	35	Tbp	5.02275	4.54243
9	36	Tbp	5.12452	4.64202
9	37	Tbp	5.18243	4.69775
9	38	Tbp	5.25542	4.76856
9	39	Tbp	5.26919	4.78016
9	40	Tbp	5.26237	4.77116
10	1	Tbp	0.46744	0.00239365
10	2	Tbp	0.470808	0.00438362
10	3	Tbp	0.471429	0.00362568
10	4	Tbp	0.471632	0.00245029
10	5	Tbp	0.472525	0.00196521
10	6	Tbp	0.472792	0.000853067
10	7	Tbp	0.473459	0.000141642
10	8	Tbp	0.472856	-0.00183969
10	9	Tbp	0.472361	-0.00371293
10	10	Tbp	0.475109	-0.00234403
10	11	Tbp	0.47644	-0.00239116
10	12	Tbp	0.473403	-0.00680723
10	13	Tbp	0.474999	-0.00658938
10	14	Tbp	0.485389	0.00242181
10	15	Tbp	0.488905	0.00455961
10	16	Tbp	0.489753	0.00402887
10	17	Tbp	0.490741	0.00363824
10	18	Tbp	0.496408	0.00792625
10	19	Tbp	0.503226	0.0133661
10	20	Tbp	0.509445	0.0182064
10	21	Tbp	0.537141	0.0445242
10	22	Tbp	0.585437	0.091441
10	23	Tbp	0.667779	0.172405
10	24	Tbp	0.822023	0.32527
10	25	Tbp	1.1133	0.615171
10	26	Tbp	1.59952	1.10001
10	27	Tbp	2.32438	1.82349
10	28	Tbp	3.08816	2.58589
10	29	Tbp	3.66862	3.16497
10	30	Tbp	4.06224	3.55721
10	31	Tbp	4.37271	3.8663
10	32	Tbp	4.62472	4.11693
10	33	Tbp	4.76965	4.26049
10	34	Tbp	4.91643	4.40589
10	35	Tbp	5.00989	4.49797
10	36	Tbp	5.1127	4.59941
10	37	Tbp	5.176	4.66132
10	38	Tbp	5.2578	4.74175
10	39	Tbp	5.26992	4.75249
10	40	Tbp	5.2482	4.7294
11	1	Tbp	0.496151	0.00656954
11	2	Tbp	0.496876	0.00531196
11	3	Tbp	0.497274	0.00372703
11	4	Tbp	0.497554	0.00202415
11	5	Tbp	0.497889	0.000376513
11	6	Tbp	0.498796	-0.000699034
11	7	Tbp	0.502254	0.000776349
11	8	Tbp	0.502396	-0.00106512
11	9	Tbp	0.504206	-0.00123736
11	10	Tbp	0.506579	-0.000847522
11	11	Tbp	0.507124	-0.00228535
11	12	Tbp	0.505171	-0.00622037
11	13	Tbp	0.506851	-0.0065235
11	14	Tbp	0.516479	0.00112147
11	15	Tbp	0.520684	0.00334367
11	16	Tbp	0.522512	0.00318908
11	17	Tbp	0.525626	0.00431998
11	18	Tbp	0.534223	0.0109348
11	19	Tbp	0.546606	0.0213344
11	20	Tbp	0.559969	0.0327151
11	21	Tbp	0.603881	0.0746444
11	22	Tbp	0.683911	0.152691
11	23	Tbp	0.820352	0.287149
11	24	Tbp	1.07023	0.535046
11	25	Tbp	1.51205	0.974882
11	26	Tbp	2.16958	1.63043
11	27	Tbp	2.9514	2.41027
11	28	Tbp	3.51674	2.97362
11	29	Tbp	3.93363	3.38853
11	30	Tbp	4.25915	3.71206
11	31	Tbp	4.50769	3.95863
11	32	Tbp	4.71513	4.16408
11	33	Tbp	4.81864	4.26561
11	34	Tbp	4.9371	4.38209
11	35	Tbp	5.02373	4.46673
11	36	Tbp	5.10751	4.54853
11	37	Tbp	5.15912	4.59816
11	38	Tbp	5.22725	4.66431
11	39	Tbp	5.23758	4.67265
11	40	Tbp	5.22021	4.6533
12	1	Tbp	0.575635	-0.00700608
12	2	Tbp	0.581698	-0.00462074
12	3	Tbp	0.588813	-0.00118254
12	4	Tbp	0.594472	0.000799342
12	5	Tbp	0.601261	0.00391019
12	6	Tbp	0.603791	0.00276336
12	7	Tbp	0.608378	0.00367301
12	8	Tbp	0.608084	-0.000298182
12	9	Tbp	0.60997	-0.00208999
12	10	Tbp	0.612191	-0.00354623
12	11	Tbp	0.616426	-0.00298896
12	12	Tbp	0.616057	-0.00703526
12	13	Tbp	0.618695	-0.00807391
12	14	Tbp	0.632454	0.00200705
12	15	Tbp	0.639776	0.00565255
12	16	Tbp	0.642222	0.00442127
12	17	Tbp	0.643467	0.00198829
12	18	Tbp	0.650745	0.00558879
12	19	Tbp	0.662565	0.0137322
12	20	Tbp	0.672106	0.019595
12	21	Tbp	0.712902	0.0567144
12	22	Tbp	0.786535	0.12667
12	23	Tbp	0.905963	0.24242
12	24	Tbp	1.12747	0.46025
12	25	Tbp	1.52721	0.856309
12	26	Tbp	2.13604	1.46147
12	27	Tbp	2.89957	2.22132
12	28	Tbp	3.49634	2.81441
12	29	Tbp	3.92952	3.24391
12	30	Tbp	4.25357	3.56428
12	31	Tbp	4.51129	3.81833
12	32	Tbp	4.72559	4.02895
12	33	Tbp	4.83172	4.13141
12	34	Tbp	4.95822	4.25423
12	35	Tbp	5.04273	4.33506
12	36	Tbp	5.12963	4.41828
12	37	Tbp	5.1837	4.46868
12	38	Tbp	5.25317	4.53446
12	39	Tbp	5.26279	4.54041
12	40	Tbp	5.24059	4.51453
13	1	Tbp	0.460488	0.000382474
13	2	Tbp	0.464244	0.00290219
13	3	Tbp	0.467076	0.00449744
13	4	Tbp	0.468469	0.00465372
13	5	Tbp	0.466419	0.00136714
13	6	Tbp	0.466429	0.000139902
13	7	Tbp	0.46952	0.0019947
13	8	Tbp	0.469703	0.000940526
13	9	Tbp	0.467988	-0.00201099
13	10	Tbp	0.467806	-0.00342952
13	11	Tbp	0.467625	-0.00484723
13	12	Tbp	0.462224	-0.011485
13	13	Tbp	0.464225	-0.0107206
13	14	Tbp	0.478134	0.00195245
13	15	Tbp	0.481324	0.00390589
13	16	Tbp	0.48037	0.00171449
13	17	Tbp	0.481031	0.00113941
13	18	Tbp	0.485786	0.00465787
13	19	Tbp	0.487895	0.00552976
13	20	Tbp	0.493437	0.00983505
13	21	Tbp	0.52214	0.0373014
13	22	Tbp	0.566388	0.0803135
13	23	Tbp	0.642937	0.155626
13	24	Tbp	0.78189	0.293342
13	25	Tbp	1.04332	0.553535
13	26	Tbp	1.48775	0.996733
13	27	Tbp	2.16489	1.67263
13	28	Tbp	2.90656	2.41306
13	29	Tbp	3.49843	3.0037
13	30	Tbp	3.88485	3.38888
13	31	Tbp	4.19657	3.69936
13	32	Tbp	4.4802	3.98175
13	33	Tbp	4.62287	4.1232
13	34	Tbp	4.76999	4.26908
13	35	Tbp	4.86915	4.367
13	36	Tbp	4.95669	4.4533
13	37	Tbp	5.01824	4.51362
13	38	Tbp	5.08879	4.58293
13	39	Tbp	5.10542	4.59832
13	40	Tbp	5.11562	4.60729
14	1	Tbp	0.495081	0.0122128
14	2	Tbp	0.495224	0.0117249
14	3	Tbp	0.493492	0.00936034
14	4	Tbp	0.491103	0.00634015
14	5	Tbp	0.4868	0.00140471
14	6	Tbp	0.485976	-5.05388e-05
14	7	Tbp	0.486502	-0.000156274
14	8	Tbp	0.484684	-0.00260638
14	9	Tbp	0.482897	-0.0050257
14	10	Tbp	0.482435	-0.00611956
14	11	Tbp	0.483294	-0.00589193
14	12	Tbp	0.479305	-0.0105132
14	13	Tbp	0.48124	-0.00920933
14	14	Tbp	0.492986	0.00190482
14	15	Tbp	0.49613	0.00441701
14	16	Tbp	0.495499	0.00315336
14	17	Tbp	0.495966	0.00298919
14	18	Tbp	0.498964	0.00535537
14	19	Tbp	0.498889	0.00464799
14	20	Tbp	0.502488	0.00761523
14	21	Tbp	0.523467	0.0279624
14	22	Tbp	0.556072	0.0599352
14	23	Tbp	0.606581	0.109813
14	24	Tbp	0.69937	0.20197
14	25	Tbp	0.885857	0.387825
14	26	Tbp	1.21665	0.717987
14	27	Tbp	1.7715	1.27221
14	28	Tbp	2.50375	2.00382
14	29	Tbp	3.24726	2.7467
14	30	Tbp	3.74152	3.24033
14	31	Tbp	4.11092	3.6091
14	32	Tbp	4.44635	3.94389
14	33	Tbp	4.6313	4.12822
14	34	Tbp	4.79404	4.29032
14	35	Tbp	4.89726	4.39291
14	36	Tbp	5.01545	4.51047
14	37	Tbp	5.08946	4.58384
14	38	Tbp	5.16264	4.65639
14	39	Tbp	5.18168	4.6748
14	40	Tbp	5.18477	4.67726
15	1	Tbp	0.458776	0.000278562
15	2	Tbp	0.461233	0.00134347
15	3	Tbp	0.463079	0.00179835
15	4	Tbp	0.465612	0.00293988
15	5	Tbp	0.466124	0.00206063
15	6	Tbp	0.466119	0.000664943
15	7	Tbp	0.466763	-8.28466e-05
15	8	Tbp	0.466881	-0.00135635
15	9	Tbp	0.467487	-0.00214094
15	10	Tbp	0.468883	-0.00213614
15	11	Tbp	0.47009	-0.00232138
15	12	Tbp	0.467667	-0.00613535
15	13	Tbp	0.469245	-0.00594836
15	14	Tbp	0.478925	0.00234004
15	15	Tbp	0.481829	0.0038524
15	16	Tbp	0.48272	0.00335224
15	17	Tbp	0.483872	0.00311287
15	18	Tbp	0.490184	0.00803361
15	19	Tbp	0.497707	0.0141658
15	20	Tbp	0.504392	0.0194597
15	21	Tbp	0.534683	0.0483594
15	22	Tbp	0.590033	0.102318
15	23	Tbp	0.683694	0.194587
15	24	Tbp	0.85339	0.362892
15	25	Tbp	1.16858	0.676693
15	26	Tbp	1.6864	1.19312
15	27	Tbp	2.42894	1.93427
15	28	Tbp	3.157	2.66093
15	29	Tbp	3.6917	3.19424
15	30	Tbp	4.0593	3.56046
15	31	Tbp	4.35387	3.85363
15	32	Tbp	4.61163	4.11
15	33	Tbp	4.74919	4.24617
15	34	Tbp	4.88553	4.38112
15	35	Tbp	4.95871	4.45291
15	36	Tbp	5.05333	4.54614
15	37	Tbp	5.10611	4.59752
15	38	Tbp	5.17635	4.66638
15	39	Tbp	5.19137	4.68
15	40	Tbp	5.19523	4.68247
16	1	Tbp	0.435427	0.000726227
16	2	Tbp	0.437355	0.00187305
16	3	Tbp	0.437742	0.00147885
16	4	Tbp	0.438072	0.00102734
16	5	Tbp	0.439366	0.00153954
16	6	Tbp	0.439786	0.00117836
16	7	Tbp	0.440649	0.00125978
16	8	Tbp	0.440571	0.000400245
16	9	Tbp	0.439727	-0.00122443
16	10	Tbp	0.439243	-0.00248961
16	11	Tbp	0.439568	-0.0029469
16	12	Tbp	0.43729	-0.00600635
16	13	Tbp	0.438617	-0.00546047
16	14	Tbp	0.446732	0.00187326
16	15	Tbp	0.448862	0.00322154
16	16	Tbp	0.449441	0.00301917
16	17	Tbp	0.450333	0.00312968
16	18	Tbp	0.455734	0.00774987
16	19	Tbp	0.463596	0.01483
16	20	Tbp	0.470624	0.0210766
16	21	Tbp	0.498346	0.0480174
16	22	Tbp	0.550278	0.0991681
16	23	Tbp	0.637217	0.185326
16	24	Tbp	0.80007	0.347398
16	25	Tbp	1.10389	0.650436
16	26	Tbp	1.60934	1.15511
16	27	Tbp	2.34848	1.89346
16	28	Tbp	3.09627	2.64047
16	29	Tbp	3.65177	3.19519
16	30	Tbp	4.03447	3.57711
16	31	Tbp	4.33409	3.87594
16	32	Tbp	4.59796	4.13904
16	33	Tbp	4.73783	4.27812
16	34	Tbp	4.87903	4.41854
16	35	Tbp	4.96304	4.50177
16	36	Tbp	5.06439	4.60234
16	37	Tbp	5.12207	4.65924
16	38	Tbp	5.18861	4.725
16	39	Tbp	5.20124	4.73685
16	40	Tbp	5.19896	4.73379
17	1	Tbp	0.44	0.0021747
17	2	Tbp	0.441638	0.00259185
17	3	Tbp	0.442949	0.00268207
17	4	Tbp	0.443291	0.00180341
17	5	Tbp	0.443117	0.000409321
17	6	Tbp	0.443476	-0.000452737
17	7	Tbp	0.445542	0.000393057
17	8	Tbp	0.446094	-0.000275286
17	9	Tbp	0.446718	-0.000872312
17	10	Tbp	0.447102	-0.00170874
17	11	Tbp	0.447858	-0.00217255
17	12	Tbp	0.446064	-0.00518708
17	13	Tbp	0.44754	-0.00493182
17	14	Tbp	0.455864	0.0021716
17	15	Tbp	0.457946	0.00303304
17	16	Tbp	0.458812	0.00267878
17	17	Tbp	0.459783	0.00242925
17	18	Tbp	0.465152	0.00657759
17	19	Tbp	0.473124	0.0133286
17	20	Tbp	0.479881	0.0188651
17	21	Tbp	0.508894	0.0466583
17	22	Tbp	0.560981	0.0975245
17	23	Tbp	0.65249	0.187813
17	24	Tbp	0.819194	0.353296
17	25	Tbp	1.12964	0.662522
17	26	Tbp	1.64413	1.17579
17	27	Tbp	2.3869	1.91734
17	28	Tbp	3.13431	2.66353
17	29	Tbp	3.68279	3.21079
17	30	Tbp	4.05806	3.58484
17	31	Tbp	4.35466	3.88021
17	32	Tbp	4.61175	4.13609
17	33	Tbp	4.75184	4.27496
17	34	Tbp	4.88568	4.40758
17	35	Tbp	4.9713	4.49197
17	36	Tbp	5.07275	4.59221
17	37	Tbp	5.13041	4.64864
17	38	Tbp	5.19701	4.71403
17	39	Tbp	5.21055	4.72634
17	40	Tbp	5.21259	4.72716
18	1	Tbp	0.479349	1.39674e-05
18	2	Tbp	0.481782	0.00140377
18	3	Tbp	0.483286	0.00186624
18	4	Tbp	0.48435	0.00188752
18	5	Tbp	0.484855	0.00135051
18	6	Tbp	0.485044	0.000497213
18	7	Tbp	0.486017	0.000427536
18	8	Tbp	0.486062	-0.000570067
18	9	Tbp	0.486286	-0.00138811
18	10	Tbp	0.487977	-0.00073994
18	11	Tbp	0.487141	-0.00261814
18	12	Tbp	0.485038	-0.00576312
18	13	Tbp	0.486229	-0.00561524
18	14	Tbp	0.49363	0.00074362
18	15	Tbp	0.497034	0.00310557
18	16	Tbp	0.498313	0.00334247
18	17	Tbp	0.499487	0.00347393
18	18	Tbp	0.506187	0.00913113
18	19	Tbp	0.515884	0.0177856
18	20	Tbp	0.523942	0.0248014
18	21	Tbp	0.556617	0.0564347
18	22	Tbp	0.614879	0.113654
18	23	Tbp	0.714217	0.21195
18	24	Tbp	0.89995	0.39664
18	25	Tbp	1.24286	0.738512
18	26	Tbp	1.79379	1.28839
18	27	Tbp	2.55938	2.05294
18	28	Tbp	3.2758	2.76832
18	29	Tbp	3.79081	3.28229
18	30	Tbp	4.15506	3.6455
18	31	Tbp	4.44082	3.93022
18	32	Tbp	4.67936	4.16771
18	33	Tbp	4.80712	4.29443
18	34	Tbp	4.94135	4.42762
18	35	Tbp	5.02004	4.50526
18	36	Tbp	5.11538	4.59956
18	37	Tbp	5.16664	4.64978
18	38	Tbp	5.24063	4.72272
18	39	Tbp	5.25306	4.73412
18	40	Tbp	5.2375	4.71751
19	1	Tbp	0.414792	0.00655489
19	2	Tbp	0.416829	0.00728939
19	3	Tbp	0.416276	0.0054347
19	4	Tbp	0.415739	0.00359598
19	5	Tbp	0.415541	0.00209499
19	6	Tbp	0.415488	0.000740557
19	7	Tbp	0.415783	-0.000267301
19	8	Tbp	0.415834	-0.00151823
19	9	Tbp	0.416309	-0.00234527
19	10	Tbp	0.417335	-0.00262125
19	11	Tbp	0.417454	-0.00380449
19	12	Tbp	0.414442	-0.00811823
19	13	Tbp	0.416089	-0.00777408
19	14	Tbp	0.426026	0.0008612
19	15	Tbp	0.428611	0.00214338
19	16	Tbp	0.428981	0.00121173
19	17	Tbp	0.429657	0.000585816
19	18	Tbp	0.433695	0.00332176
19	19	Tbp	0.438135	0.00645874
19	20	Tbp	0.443519	0.0105409
19	21	Tbp	0.469152	0.0348716
19	22	Tbp	0.512595	0.0770123
19	23	Tbp	0.584801	0.147916
19	24	Tbp	0.721691	0.283504
19	25	Tbp	0.984446	0.544957
19	26	Tbp	1.43258	0.991793
19	27	Tbp	2.12891	1.68681
19	28	Tbp	2.92321	2.47981
19	29	Tbp	3.57311	3.12841
19	30	Tbp	4.00165	3.55565
19	31	Tbp	4.33361	3.88631
19	32	Tbp	4.60828	4.15967
19	33	Tbp	4.76399	4.31409
19	34	Tbp	4.90846	4.45725
19	35	Tbp	4.99961	4.5471
19	36	Tbp	5.111	4.65719
19	37	Tbp	5.17283	4.71771
19	38	Tbp	5.24889	4.79247
19	39	Tbp	5.26649	4.80877
19	40	Tbp	5.25483	4.79581
20	1	Tbp	0.430605	0.00187683
20	2	Tbp	0.432103	0.00289414
20	3	Tbp	0.431581	0.00189134
20	4	Tbp	0.431443	0.00127236
20	5	Tbp	0.43194	0.00128844
20	6	Tbp	0.432024	0.00089098
20	7	Tbp	0.432154	0.000540788
20	8	Tbp	0.43157	-0.000524124
20	9	Tbp	0.430639	-0.00193581
20	10	Tbp	0.431852	-0.00120442
20	11	Tbp	0.431746	-0.00179136
20	12	Tbp	0.428236	-0.00578143
20	13	Tbp	0.429259	-0.00524
20	14	Tbp	0.437058	0.00207863
20	15	Tbp	0.438897	0.00343653
20	16	Tbp	0.438393	0.00245161
20	17	Tbp	0.439048	0.00262647
20	18	Tbp	0.44413	0.00722681
20	19	Tbp	0.450364	0.01298
20	20	Tbp	0.455423	0.0175581
20	21	Tbp	0.477326	0.0389806
20	22	Tbp	0.516613	0.0777866
20	23	Tbp	0.58424	0.144933
20	24	Tbp	0.710117	0.270329
20	25	Tbp	0.952284	0.512015
20	26	Tbp	1.37249	0.93174
20	27	Tbp	2.03573	1.5945
20	28	Tbp	2.82405	2.38234
20	29	Tbp	3.50223	3.06004
20	30	Tbp	3.95105	3.50837
20	31	Tbp	4.30192	3.85876
20	32	Tbp	4.59465	4.15101
20	33	Tbp	4.7601	4.31599
20	34	Tbp	4.92746	4.48287
20	35	Tbp	5.02932	4.58424
20	36	Tbp	5.14484	4.69928
20	37	Tbp	5.21023	4.76419
20	38	Tbp	5.2925	4.84598
20	39	Tbp	5.30655	4.85955
20	40	Tbp	5.28867	4.84119
21	1	Tbp	0.447281	-0.0020782
21	2	Tbp	0.448503	-0.00200855
21	3	Tbp	0.451521	-0.000142437
21	4	Tbp	0.454017	0.00120109
21	5	Tbp	0.455971	0.00200329
21	6	Tbp	0.456539	0.00141887
21	7	Tbp	0.457744	0.00147231
21	8	Tbp	0.457557	0.000132469
21	9	Tbp	0.457576	-0.00100079
21	10	Tbp	0.459205	-0.000523374
21	11	Tbp	0.459093	-0.00178773
21	12	Tbp	0.455485	-0.00654772
21	13	Tbp	0.456608	-0.00657641
21	14	Tbp	0.465397	0.00106059
21	15	Tbp	0.468548	0.00305878
21	16	Tbp	0.4696	0.00295875
21	17	Tbp	0.471065	0.0032723
21	18	Tbp	0.477988	0.00904264
21	19	Tbp	0.488293	0.0181963
21	20	Tbp	0.497768	0.0265187
21	21	Tbp	0.535851	0.0634492
21	22	Tbp	0.604075	0.130522
21	23	Tbp	0.719929	0.245223
21	24	Tbp	0.934446	0.458588
21	25	Tbp	1.32453	0.847519
21	26	Tbp	1.93758	1.45942
21	27	Tbp	2.74606	2.26675
21	28	Tbp	3.428	2.94754
21	29	Tbp	3.91643	3.43481
21	30	Tbp	4.27157	3.7888
21	31	Tbp	4.54866	4.06474
21	32	Tbp	4.7826	4.29753
21	33	Tbp	4.9019	4.41568
21	34	Tbp	5.02661	4.53923
21	35	Tbp	5.10201	4.61348
21	36	Tbp	5.19687	4.70718
21	37	Tbp	5.25727	4.76644
21	38	Tbp	5.3299	4.83792
21	39	Tbp	5.33943	4.84629
21	40	Tbp	5.31998	4.82569
22	1	Tbp	0.462819	0.00229567
22	2	Tbp	0.464125	0.00265969
22	3	Tbp	0.464303	0.00189617
22	4	Tbp	0.464947	0.00159802
22	5	Tbp	0.466148	0.00185773
22	6	Tbp	0.466602	0.00136961
22	7	Tbp	0.467422	0.00124786
22	8	Tbp	0.46593	-0.00118569
22	9	Tbp	0.464929	-0.00312882
22	10	Tbp	0.467533	-0.00146676
22	11	Tbp	0.468605	-0.00133635
22	12	Tbp	0.46431	-0.00657252
22	13	Tbp	0.46527	-0.00655468
22	14	Tbp	0.474278	0.00151137
22	15	Tbp	0.477622	0.00391372
22	16	Tbp	0.478199	0.00354923
22	17	Tbp	0.478893	0.00330111
22	18	Tbp	0.484148	0.00761465
22	19	Tbp	0.493122	0.0156469
22	20	Tbp	0.500922	0.0225053
22	21	Tbp	0.534015	0.0546564
22	22	Tbp	0.591885	0.111585
22	23	Tbp	0.689805	0.208563
22	24	Tbp	0.873998	0.391814
22	25	Tbp	1.21697	0.733846
22	26	Tbp	1.77017	1.2861
22	27	Tbp	2.54004	2.05503
22	28	Tbp	3.26284	2.77689
22	29	Tbp	3.78583	3.29893
22	30	Tbp	4.15761	3.66978
22	31	Tbp	4.45032	3.96154
22	32	Tbp	4.69269	4.20298
22	33	Tbp	4.82097	4.33031
22	34	Tbp	4.95411	4.46251
22	35	Tbp	5.03639	4.54384
22	36	Tbp	5.14191	4.64842
22	37	Tbp	5.19358	4.69915
22	38	Tbp	5.26474	4.76937
22	39	Tbp	5.27537	4.77906
22	40	Tbp	5.25609	4.75883
23	1	Tbp	0.461618	0.00167219
23	2	Tbp	0.462979	0.00192714
23	3	Tbp	0.463916	0.00175928
23	4	Tbp	0.465002	0.00173989
23	5	Tbp	0.466574	0.00220674
23	6	Tbp	0.46699	0.00151713
23	7	Tbp	0.467695	0.00111729
23	8	Tbp	0.467596	-8.7276e-05
23	9	Tbp	0.466893	-0.00189554
23	10	Tbp	0.466933	-0.00296093
23	11	Tbp	0.468086	-0.00291338
23	12	Tbp	0.465093	-0.00701145
23	13	Tbp	0.466323	-0.0068868
23	14	Tbp	0.475364	0.00104824
23	15	Tbp	0.479239	0.00381808
23	16	Tbp	0.480916	0.00438956
23	17	Tbp	0.481791	0.00415917
23	18	Tbp	0.487544	0.00880713
23	19	Tbp	0.499951	0.0201094
23	20	Tbp	0.511566	0.030619
23	21	Tbp	0.553114	0.0710617
23	22	Tbp	0.629332	0.146174
23	23	Tbp	0.759961	0.275698
23	24	Tbp	0.999352	0.513983
23	25	Tbp	1.42272	0.936241
23	26	Tbp	2.06673	1.57915
23	27	Tbp	2.85988	2.37119
23	28	Tbp	3.4654	2.97561
23	29	Tbp	3.91543	3.42454
23	30	Tbp	4.24927	3.75727
23	31	Tbp	4.50917	4.01606
23	32	Tbp	4.73264	4.23842
23	33	Tbp	4.84116	4.34584
23	34	Tbp	4.96322	4.4668
23	35	Tbp	5.04826	4.55073
23	36	Tbp	5.13324	4.63461
23	37	Tbp	5.18633	4.6866
23	38	Tbp	5.24689	4.74604
23	39	Tbp	5.25625	4.75431
23	40	Tbp	5.24598	4.74292
24	1	Tbp	0.560812	0.00646547
24	2	Tbp	0.562696	0.00639932
24	3	Tbp	0.561972	0.00372386
24	4	Tbp	0.562308	0.0021099
24	5	Tbp	0.562884	0.000735133
24	6	Tbp	0.56405	-4.92519e-05
24	7	Tbp	0.567777	0.00172638
24	8	Tbp	0.568145	0.00014431
24	9	Tbp	0.568525	-0.00142686
24	10	Tbp	0.568965	-0.00293693
24	11	Tbp	0.570067	-0.00378574
24	12	Tbp	0.567619	-0.00818461
24	13	Tbp	0.569925	-0.00782912
24	14	Tbp	0.581979	0.00227394
24	15	Tbp	0.586443	0.00478742
24	16	Tbp	0.587732	0.00412546
24	17	Tbp	0.590143	0.0045861
24	18	Tbp	0.600447	0.012939
24	19	Tbp	0.615483	0.0260247
24	20	Tbp	0.630712	0.0393024
24	21	Tbp	0.68592	0.0925603
24	22	Tbp	0.786282	0.190972
24	23	Tbp	0.95892	0.361658
24	24	Tbp	1.26583	0.666614
24	25	Tbp	1.83963	1.23847
24	26	Tbp	2.68292	2.07981
24	27	Tbp	3.65575	3.05069
24	28	Tbp	4.32449	3.71748
24	29	Tbp	4.8998	4.29083
24	30	Tbp	5.33648	4.72556
24	31	Tbp	5.65233	5.03946
24	32	Tbp	5.94361	5.32879
24	33	Tbp	6.08152	5.46475
24	34	Tbp	6.2663	5.64758
24	35	Tbp	6.37693	5.75626
24	36	Tbp	6.5067	5.88408
24	37	Tbp	6.57708	5.95251
24	38	Tbp	6.6799	6.05338
24	39	Tbp	6.69257	6.0641
24	40	Tbp	6.66193	6.0315
25	1	Prdm16	0.61547	-0.00455704
25	2	Prdm16	0.621117	0.000453396
25	3	Prdm16	0.622962	0.00166237
25	4	Prdm16	0.62253	0.000593785
25	5	Prdm16	0.62286	0.000287606
25	6	Prdm16	0.623191	-1.72615e-05
25	7	Prdm16	0.624682	0.000837658
25	8	Prdm16	0.62444	-4.04872e-05
25	9	Prdm16	0.622628	-0.0024888
25	10	Prdm16	0.622497	-0.00325524
25	11	Prdm16	0.622305	-0.00408386
25	12	Prdm16	0.61849	-0.00853542
25	13	Prdm16	0.62101	-0.00665107
25	14	Prdm16	0.635058	0.00676034
25	15	Prdm16	0.637458	0.00852412
25	16	Prdm16	0.636418	0.00684888
25	17	Prdm16	0.635836	0.00563003
25	18	Prdm16	0.633821	0.00297942
25	19	Prdm16	0.628358	-0.00311961
25	20	Prdm16	0.628666	-0.00344832
25	21	Prdm16	0.635374	0.00262349
25	22	Prdm16	0.635042	0.00165564
25	23	Prdm16	0.633965	-5.73237e-05
25	24	Prdm16	0.633376	-0.00128243
25	25	Prdm16	0.632367	-0.00292768
25	26	Prdm16	0.633435	-0.00249584
25	27	Prdm16	0.639378	0.00281065
25	28	Prdm16	0.644518	0.00731499
25	29	Prdm16	0.662939	0.025099
25	30	Prdm16	0.68412	0.0456438
25	31	Prdm16	0.726022	0.0869098
25	32	Prdm16	0.816899	0.177151
25	33	Prdm16	0.962737	0.322353
25	34	Prdm16	1.24261	0.601587
25	35	Prdm16	1.70125	1.0596
25	36	Prdm16	2.33629	1.694
25	37	Prdm16	2.93669	2.29376
25	38	Prdm16	3.39286	2.74929
25	39	Prdm16	3.70431	3.06011
25	40	Prdm16	3.92037	3.27554
26	1	Prdm16	0.462883	-0.000187655
26	2	Prdm16	0.46442	0.00122729
26	3	Prdm16	0.465056	0.00174063
26	4	Prdm16	0.464322	0.000885003
26	5	Prdm16	0.463718	0.00015934
26	6	Prdm16	0.463573	-0.000108499
26	7	Prdm16	0.463595	-0.000208432
26	8	Prdm16	0.46284	-0.00108498
26	9	Prdm16	0.462126	-0.00192169
26	10	Prdm16	0.463328	-0.00084157
26	11	Prdm16	0.462749	-0.00154262
26	12	Prdm16	0.458405	-0.00600784
26	13	Prdm16	0.459791	-0.00474399
26	14	Prdm16	0.469208	0.00455081
26	15	Prdm16	0.470207	0.005428
26	16	Prdm16	0.469365	0.00446345
26	17	Prdm16	0.469021	0.00399742
26	18	Prdm16	0.467339	0.00219336
26	19	Prdm16	0.461729	-0.00353841
26	20	Prdm16	0.461922	-0.00346805
26	21	Prdm16	0.4681	0.0025884
26	22	Prdm16	0.467683	0.0020491
26	23	Prdm16	0.464255	-0.0015004
26	24	Prdm16	0.463677	-0.00220076
26	25	Prdm16	0.464729	-0.00127051
26	26	Prdm16	0.466504	0.000382229
26	27	Prdm16	0.47296	0.00671548
26	28	Prdm16	0.47719	0.0108244
26	29	Prdm16	0.491297	0.0248086
26	30	Prdm16	0.511205	0.0445944
26	31	Prdm16	0.548517	0.0817845
26	32	Prdm16	0.626531	0.159676
26	33	Prdm16	0.758182	0.291206
26	34	Prdm16	1.0108	0.543702
26	35	Prdm16	1.42896	0.96174
26	36	Prdm16	2.02906	1.56172
26	37	Prdm16	2.63994	2.17248
26	38	Prdm16	3.13694	2.66936
26	39	Prdm16	3.47726	3.00955
26	40	Prdm16	3.70112	3.23329
27	1	Prdm16	0.501353	-0.000251336
27	2	Prdm16	0.503168	0.000903435
27	3	Prdm16	0.504008	0.0010829
27	4	Prdm16	0.505004	0.001419
27	5	Prdm16	0.504998	0.000752847
27	6	Prdm16	0.505121	0.000215621
27	7	Prdm16	0.506254	0.000687502
27	8	Prdm16	0.506013	-0.000213789
27	9	Prdm16	0.505227	-0.00166016
27	10	Prdm16	0.5062	-0.00134701
27	11	Prdm16	0.505819	-0.00238909
27	12	Prdm16	0.503109	-0.00575873
27	13	Prdm16	0.504753	-0.00477532
27	14	Prdm16	0.514046	0.00385692
27	15	Prdm16	0.515747	0.00489766
27	16	Prdm16	0.5155	0.00399023
27	17	Prdm16	0.515301	0.00313084
27	18	Prdm16	0.514261	0.00143127
27	19	Prdm16	0.510108	-0.00338271
27	20	Prdm16	0.510378	-0.00377289
27	21	Prdm16	0.516254	0.00144251
27	22	Prdm16	0.517447	0.0019753
27	23	Prdm16	0.514969	-0.00116343
27	24	Prdm16	0.515069	-0.00172354
27	25	Prdm16	0.518757	0.00130407
27	26	Prdm16	0.522485	0.00437215
27	27	Prdm16	0.53575	0.0169765
27	28	Prdm16	0.548935	0.0295013
27	29	Prdm16	0.581923	0.0618285
27	30	Prdm16	0.639214	0.118459
27	31	Prdm16	0.74772	0.226305
27	32	Prdm16	0.957159	0.435084
27	33	Prdm16	1.30368	0.780946
27	34	Prdm16	1.83854	1.31514
27	35	Prdm16	2.42768	1.90362
27	36	Prdm16	2.91036	2.38565
27	37	Prdm16	3.24354	2.71816
27	38	Prdm16	3.5104	2.98436
27	39	Prdm16	3.68725	3.16055
27	40	Prdm16	3.80502	3.27766
28	1	Prdm16	0.490361	0.00335907
28	2	Prdm16	0.4904	0.00286881
28	3	Prdm16	0.489373	0.00131304
28	4	Prdm16	0.488528	-6.02854e-05
28	5	Prdm16	0.489299	0.000181259
28	6	Prdm16	0.489779	0.000133034
28	7	Prdm16	0.490936	0.000761472
28	8	Prdm16	0.490964	0.000260044
28	9	Prdm16	0.490329	-0.000903383
28	10	Prdm16	0.49068	-0.00108125
28	11	Prdm16	0.490347	-0.00194322
28	12	Prdm16	0.48778	-0.00503921
28	13	Prdm16	0.489045	-0.00430295
28	14	Prdm16	0.496893	0.00301662
28	15	Prdm16	0.499046	0.00464051
28	16	Prdm16	0.498098	0.00316342
28	17	Prdm16	0.497851	0.0023876
28	18	Prdm16	0.497514	0.00152201
28	19	Prdm16	0.49384	-0.00268083
28	20	Prdm16	0.493995	-0.00305474
28	21	Prdm16	0.499189	0.00161046
28	22	Prdm16	0.50138	0.003273
28	23	Prdm16	0.499004	0.0003679
28	24	Prdm16	0.498132	-0.00103254
28	25	Prdm16	0.497865	-0.00182875
28	26	Prdm16	0.499519	-0.000703207
28	27	Prdm16	0.506858	0.00610629
28	28	Prdm16	0.511666	0.0103857
28	29	Prdm16	0.527201	0.0253923
28	30	Prdm16	0.548018	0.0456799
28	31	Prdm16	0.590131	0.0872646
28	32	Prdm16	0.676534	0.173138
28	33	Prdm16	0.824475	0.320551
28	34	Prdm16	1.10389	0.599433
28	35	Prdm16	1.56763	1.06265
28	36	Prdm16	2.22763	1.72212
28	37	Prdm16	2.88171	2.37567
28	38	Prdm16	3.38536	2.87879
28	39	Prdm16	3.72248	3.21538
28	40	Prdm16	3.94879	3.44116
29	1	Prdm16	0.511096	-0.000375566
29	2	Prdm16	0.511769	-0.000452503
29	3	Prdm16	0.511999	-0.000973077
29	4	Prdm16	0.513498	-0.000224668
29	5	Prdm16	0.514738	0.000265235
29	6	Prdm16	0.515511	0.000288077
29	7	Prdm16	0.517758	0.00178512
29	8	Prdm16	0.516776	5.2724e-05
29	9	Prdm16	0.515804	-0.0016693
29	10	Prdm16	0.517492	-0.000731349
29	11	Prdm16	0.518535	-0.000438797
29	12	Prdm16	0.514494	-0.00522927
29	13	Prdm16	0.515839	-0.00463482
29	14	Prdm16	0.525576	0.00435244
29	15	Prdm16	0.527152	0.00517744
29	16	Prdm16	0.527893	0.00516852
29	17	Prdm16	0.527146	0.00367126
29	18	Prdm16	0.525598	0.00137327
29	19	Prdm16	0.521369	-0.00360561
29	20	Prdm16	0.521525	-0.00420045
29	21	Prdm16	0.527206	0.000730597
29	22	Prdm16	0.529577	0.00235192
29	23	Prdm16	0.527717	-0.000258457
29	24	Prdm16	0.527206	-0.00151938
29	25	Prdm16	0.528055	-0.00142126
29	26	Prdm16	0.528888	-0.00133762
29	27	Prdm16	0.532004	0.00102745
29	28	Prdm16	0.534871	0.00314414
29	29	Prdm16	0.54589	0.0134131
29	30	Prdm16	0.559236	0.0260096
29	31	Prdm16	0.584185	0.0502085
29	32	Prdm16	0.637054	0.102327
29	33	Prdm16	0.725562	0.190084
29	34	Prdm16	0.902837	0.36661
29	35	Prdm16	1.21478	0.677801
29	36	Prdm16	1.72511	1.18739
29	37	Prdm16	2.37995	1.84148
29	38	Prdm16	3.0001	2.46087
29	39	Prdm16	3.43906	2.89908
29	40	Prdm16	3.72168	3.18095
30	1	Prdm16	0.478002	-0.00387452
30	2	Prdm16	0.480126	-0.00210316
30	3	Prdm16	0.481519	-0.00106201
30	4	Prdm16	0.48269	-0.000242705
30	5	Prdm16	0.484103	0.000818949
30	6	Prdm16	0.484635	0.000998215
30	7	Prdm16	0.485947	0.0019586
30	8	Prdm16	0.485494	0.00115371
30	9	Prdm16	0.484414	-0.000277635
30	10	Prdm16	0.485035	-8.5742e-06
30	11	Prdm16	0.485427	3.11579e-05
30	12	Prdm16	0.482001	-0.00374712
30	13	Prdm16	0.482704	-0.00339604
30	14	Prdm16	0.489302	0.00284994
30	15	Prdm16	0.490099	0.00329582
30	16	Prdm16	0.489048	0.00189225
30	17	Prdm16	0.488686	0.00117879
30	18	Prdm16	0.487861	1.72273e-06
30	19	Prdm16	0.484143	-0.00406757
30	20	Prdm16	0.484324	-0.0042389
30	21	Prdm16	0.489398	0.000482928
30	22	Prdm16	0.49038	0.00111304
30	23	Prdm16	0.487742	-0.00187657
30	24	Prdm16	0.487444	-0.00252646
30	25	Prdm16	0.489525	-0.000797328
30	26	Prdm16	0.491282	0.000607738
30	27	Prdm16	0.496884	0.00585805
30	28	Prdm16	0.500574	0.00919571
30	29	Prdm16	0.513689	0.0219585
30	30	Prdm16	0.534567	0.0424847
30	31	Prdm16	0.574342	0.0819084
30	32	Prdm16	0.654842	0.162057
30	33	Prdm16	0.794511	0.301374
30	34	Prdm16	1.05855	0.565062
30	35	Prdm16	1.49938	1.00553
30	36	Prdm16	2.13665	1.64246
30	37	Prdm16	2.77993	2.28539
30	38	Prdm16	3.29044	2.79554
30	39	Prdm16	3.63202	3.13677
30	40	Prdm16	3.8532	3.3576
31	1	Prdm16	0.545481	-0.00155477
31	2	Prdm16	0.546558	-0.000869378
31	3	Prdm16	0.547079	-0.000740336
31	4	Prdm16	0.547932	-0.00027858
31	5	Prdm16	0.548197	-0.000404944
31	6	Prdm16	0.548454	-0.000539116
31	7	Prdm16	0.54976	0.000375634
31	8	Prdm16	0.549877	0.000101034
31	9	Prdm16	0.549762	-0.000405548
31	10	Prdm16	0.550853	0.000293911
31	11	Prdm16	0.550241	-0.000709893
31	12	Prdm16	0.548169	-0.00317288
31	13	Prdm16	0.549384	-0.00234914
31	14	Prdm16	0.556175	0.00405054
31	15	Prdm16	0.556826	0.00431012
31	16	Prdm16	0.556095	0.00318723
31	17	Prdm16	0.555774	0.00247537
31	18	Prdm16	0.554671	0.00098054
31	19	Prdm16	0.551004	-0.00307824
31	20	Prdm16	0.551238	-0.00323494
31	21	Prdm16	0.556305	0.00144038
31	22	Prdm16	0.557103	0.00184665
31	23	Prdm16	0.553777	-0.0018709
31	24	Prdm16	0.553571	-0.00246808
31	25	Prdm16	0.556622	0.000191183
31	26	Prdm16	0.559713	0.00289109
31	27	Prdm16	0.569906	0.0126932
31	28	Prdm16	0.57756	0.0199555
31	29	Prdm16	0.602185	0.0441885
31	30	Prdm16	0.643973	0.0855857
31	31	Prdm16	0.725818	0.167039
31	32	Prdm16	0.882845	0.323675
31	33	Prdm16	1.1529	0.593334
31	34	Prdm16	1.61681	1.05686
31	35	Prdm16	2.26231	1.70196
31	36	Prdm16	2.93144	2.37071
31	37	Prdm16	3.42906	2.86794
31	38	Prdm16	3.80959	3.24808
31	39	Prdm16	4.07905	3.51714
31	40	Prdm16	4.26355	3.70125
32	1	Prdm16	0.538734	-0.00101369
32	2	Prdm16	0.538486	-0.00150084
32	3	Prdm16	0.539138	-0.00108748
32	4	Prdm16	0.540633	0.000168336
32	5	Prdm16	0.540869	0.000165715
32	6	Prdm16	0.54112	0.000177579
32	7	Prdm16	0.542439	0.00125774
32	8	Prdm16	0.542286	0.000865897
32	9	Prdm16	0.541483	-0.00017599
32	10	Prdm16	0.542559	0.000661397
32	11	Prdm16	0.541849	-0.00028709
32	12	Prdm16	0.537044	-0.00533155
32	13	Prdm16	0.53823	-0.00438377
32	14	Prdm16	0.5472	0.0043473
32	15	Prdm16	0.547291	0.00419942
32	16	Prdm16	0.546321	0.00299064
32	17	Prdm16	0.546062	0.00249318
32	18	Prdm16	0.544792	0.000984112
32	19	Prdm16	0.540078	-0.00396927
32	20	Prdm16	0.540169	-0.00411649
32	21	Prdm16	0.545565	0.00104068
32	22	Prdm16	0.546548	0.00178473
32	23	Prdm16	0.543242	-0.00176043
32	24	Prdm16	0.542712	-0.00252903
32	25	Prdm16	0.544301	-0.00117851
32	26	Prdm16	0.545622	-9.63863e-05
32	27	Prdm16	0.549737	0.00377929
32	28	Prdm16	0.553562	0.0073657
32	29	Prdm16	0.568065	0.0216295
32	30	Prdm16	0.587393	0.0407184
32	31	Prdm16	0.62452	0.077607
32	32	Prdm16	0.699738	0.152586
32	33	Prdm16	0.828599	0.281208
32	34	Prdm16	1.07733	0.529702
32	35	Prdm16	1.49985	0.951985
32	36	Prdm16	2.12951	1.58141
32	37	Prdm16	2.81442	2.26608
32	38	Prdm16	3.37429	2.8257
32	39	Prdm16	3.75851	3.20969
32	40	Prdm16	4.00862	3.45955
33	1	Prdm16	0.522117	-0.00211222
33	2	Prdm16	0.523021	-0.00139809
33	3	Prdm16	0.524434	-0.00017477
33	4	Prdm16	0.524909	0.000109662
33	5	Prdm16	0.52518	0.000190365
33	6	Prdm16	0.52504	-0.000140026
33	7	Prdm16	0.524586	-0.000784413
33	8	Prdm16	0.524467	-0.00109329
33	9	Prdm16	0.524691	-0.00105908
33	10	Prdm16	0.52496	-0.00098022
33	11	Prdm16	0.525702	-0.000428521
33	12	Prdm16	0.522735	-0.00358626
33	13	Prdm16	0.523848	-0.00266275
33	14	Prdm16	0.531287	0.00458554
33	15	Prdm16	0.531447	0.00455537
33	16	Prdm16	0.531091	0.00400957
33	17	Prdm16	0.531013	0.00374129
33	18	Prdm16	0.529179	0.001717
33	19	Prdm16	0.52472	-0.00293241
33	20	Prdm16	0.524876	-0.00296638
33	21	Prdm16	0.530069	0.00203576
33	22	Prdm16	0.530445	0.0022219
33	23	Prdm16	0.526335	-0.0020778
33	24	Prdm16	0.525669	-0.0029342
33	25	Prdm16	0.527447	-0.00134634
33	26	Prdm16	0.52985	0.000866244
33	27	Prdm16	0.538185	0.0090111
33	28	Prdm16	0.542906	0.0135421
33	29	Prdm16	0.557369	0.0278146
33	30	Prdm16	0.58019	0.0504455
33	31	Prdm16	0.629635	0.0997006
33	32	Prdm16	0.725104	0.194979
33	33	Prdm16	0.890383	0.360068
33	34	Prdm16	1.20274	0.672234
33	35	Prdm16	1.71488	1.18419
33	36	Prdm16	2.42116	1.89027
33	37	Prdm16	3.07821	2.54714
33	38	Prdm16	3.56552	3.03425
33	39	Prdm16	3.88974	3.35829
33	40	Prdm16	4.10507	3.57342
34	1	Prdm16	0.550706	-0.00505549
34	2	Prdm16	0.552526	-0.00340477
34	3	Prdm16	0.555227	-0.000872143
34	4	Prdm16	0.55627	1.92564e-06
34	5	Prdm16	0.556483	4.58213e-05
34	6	Prdm16	0.556507	-9.9647e-05
34	7	Prdm16	0.556977	0.000201323
34	8	Prdm16	0.556995	5.08484e-05
34	9	Prdm16	0.557099	-1.43324e-05
34	10	Prdm16	0.557172	-0.000110031
34	11	Prdm16	0.555712	-0.00173918
34	12	Prdm16	0.551166	-0.00645412
34	13	Prdm16	0.552918	-0.00487159
34	14	Prdm16	0.563967	0.00600879
34	15	Prdm16	0.564584	0.00645639
34	16	Prdm16	0.562903	0.00460605
34	17	Prdm16	0.562386	0.00392038
34	18	Prdm16	0.560691	0.00205639
34	19	Prdm16	0.554699	-0.0041042
34	20	Prdm16	0.555141	-0.00383207
34	21	Prdm16	0.562494	0.00335216
34	22	Prdm16	0.560793	0.00148269
34	23	Prdm16	0.557228	-0.00225199
34	24	Prdm16	0.55682	-0.00282846
34	25	Prdm16	0.558427	-0.00139036
34	26	Prdm16	0.560372	0.000385352
34	27	Prdm16	0.567106	0.00694988
34	28	Prdm16	0.571399	0.0110747
34	29	Prdm16	0.585114	0.0246206
34	30	Prdm16	0.602773	0.0421098
34	31	Prdm16	0.636699	0.0758673
34	32	Prdm16	0.707358	0.146357
34	33	Prdm16	0.823962	0.262792
34	34	Prdm16	1.0533	0.491957
34	35	Prdm16	1.45325	0.891744
34	36	Prdm16	2.07788	1.5162
34	37	Prdm16	2.7883	2.22646
34	38	Prdm16	3.34893	2.78692
34	39	Prdm16	3.70008	3.13789
34	40	Prdm16	3.93038	3.36803
35	1	Prdm16	0.594703	-0.0101468
35	2	Prdm16	0.596912	-0.00860345
35	3	Prdm16	0.600637	-0.0055435
35	4	Prdm16	0.604095	-0.00275123
35	5	Prdm16	0.607883	0.000371903
35	6	Prdm16	0.608947	0.000770627
35	7	Prdm16	0.610552	0.00170973
35	8	Prdm16	0.611023	0.00151509
35	9	Prdm16	0.611954	0.00178113
35	10	Prdm16	0.612486	0.00164753
35	11	Prdm16	0.612601	0.00109705
35	12	Prdm16	0.60747	-0.00469882
35	13	Prdm16	0.608687	-0.00414715
35	14	Prdm16	0.619129	0.00562947
35	15	Prdm16	0.620542	0.0063767
35	16	Prdm16	0.619926	0.00509618
35	17	Prdm16	0.619289	0.00379385
35	18	Prdm16	0.616695	0.000533864
35	19	Prdm16	0.6116	-0.00522654
35	20	Prdm16	0.612005	-0.00548633
35	21	Prdm16	0.618831	0.000673902
35	22	Prdm16	0.619274	0.000452261
35	23	Prdm16	0.617059	-0.00242858
35	24	Prdm16	0.617506	-0.00264694
35	25	Prdm16	0.622298	0.00147981
35	26	Prdm16	0.627651	0.00616703
35	27	Prdm16	0.643256	0.0211073
35	28	Prdm16	0.661513	0.0386985
35	29	Prdm16	0.706047	0.0825671
35	30	Prdm16	0.785772	0.161627
35	31	Prdm16	0.938419	0.313609
35	32	Prdm16	1.2205	0.595027
35	33	Prdm16	1.66085	1.0347
35	34	Prdm16	2.25031	1.6235
35	35	Prdm16	2.78676	2.15928
35	36	Prdm16	3.20818	2.58004
35	37	Prdm16	3.50887	2.88007
35	38	Prdm16	3.7546	3.12513
35	39	Prdm16	3.90727	3.27713
35	40	Prdm16	3.99998	3.36918
36	1	Prdm16	0.603202	-0.00224945
36	2	Prdm16	0.604312	-0.00210246
36	3	Prdm16	0.605606	-0.00177182
36	4	Prdm16	0.606541	-0.00179988
36	5	Prdm16	0.607847	-0.00145714
36	6	Prdm16	0.60902	-0.00124762
36	7	Prdm16	0.612906	0.00167534
36	8	Prdm16	0.613489	0.0012955
36	9	Prdm16	0.612844	-0.000312388
36	10	Prdm16	0.61428	0.00016011
36	11	Prdm16	0.614657	-0.000425912
36	12	Prdm16	0.610945	-0.00510069
36	13	Prdm16	0.612663	-0.00434626
36	14	Prdm16	0.623863	0.00589031
36	15	Prdm16	0.626866	0.00793071
36	16	Prdm16	0.625851	0.00595286
36	17	Prdm16	0.625529	0.00466702
36	18	Prdm16	0.624585	0.00276028
36	19	Prdm16	0.618418	-0.0043695
36	20	Prdm16	0.618575	-0.00517588
36	21	Prdm16	0.626242	0.00152751
36	22	Prdm16	0.627792	0.00211415
36	23	Prdm16	0.624431	-0.00220962
36	24	Prdm16	0.623962	-0.00364173
36	25	Prdm16	0.626241	-0.00232559
36	26	Prdm16	0.62779	-0.00173984
36	27	Prdm16	0.632443	0.00195011
36	28	Prdm16	0.636622	0.00516544
36	29	Prdm16	0.652017	0.0195981
36	30	Prdm16	0.670846	0.037464
36	31	Prdm16	0.709796	0.0754505
36	32	Prdm16	0.789757	0.154448
36	33	Prdm16	0.923316	0.287044
36	34	Prdm16	1.18143	0.544199
36	35	Prdm16	1.61086	0.972666
36	36	Prdm16	2.22817	1.58901
36	37	Prdm16	2.8599	2.21977
36	38	Prdm16	3.35392	2.71283
36	39	Prdm16	3.68924	3.04719
36	40	Prdm16	3.91756	3.27454
37	1	Prdm16	0.488561	0.000166189
37	2	Prdm16	0.490642	0.00191577
37	3	Prdm16	0.491386	0.00232792
37	4	Prdm16	0.49085	0.00145984
37	5	Prdm16	0.489332	-0.000390217
37	6	Prdm16	0.489204	-0.00084979
37	7	Prdm16	0.4905	0.000113876
37	8	Prdm16	0.490565	-0.000153114
37	9	Prdm16	0.489925	-0.00112544
37	10	Prdm16	0.489935	-0.00144646
37	11	Prdm16	0.48968	-0.00203403
37	12	Prdm16	0.48598	-0.00606619
37	13	Prdm16	0.487744	-0.00463329
37	14	Prdm16	0.498176	0.00546682
37	15	Prdm16	0.49856	0.00551889
37	16	Prdm16	0.497388	0.00401418
37	17	Prdm16	0.497133	0.00342756
37	18	Prdm16	0.496021	0.00198368
37	19	Prdm16	0.490599	-0.00377046
37	20	Prdm16	0.490612	-0.00408963
37	21	Prdm16	0.496414	0.0013805
37	22	Prdm16	0.496769	0.00140426
37	23	Prdm16	0.493903	-0.0017937
37	24	Prdm16	0.493403	-0.00262607
37	25	Prdm16	0.494589	-0.00177234
37	26	Prdm16	0.496064	-0.000628938
37	27	Prdm16	0.501307	0.00428214
37	28	Prdm16	0.505194	0.00783756
37	29	Prdm16	0.51819	0.0205016
37	30	Prdm16	0.532983	0.0349622
37	31	Prdm16	0.563441	0.0650881
37	32	Prdm16	0.629584	0.1309
37	33	Prdm16	0.739954	0.240938
37	34	Prdm16	0.95686	0.457512
37	35	Prdm16	1.33152	0.83184
37	36	Prdm16	1.90708	1.40707
37	37	Prdm16	2.5526	2.05225
37	38	Prdm16	3.07834	2.57766
37	39	Prdm16	3.42962	2.92862
37	40	Prdm16	3.66668	3.16534
38	1	Prdm16	0.554726	0.00355906
38	2	Prdm16	0.554505	0.00350056
38	3	Prdm16	0.55328	0.00243819
38	4	Prdm16	0.552326	0.00164673
38	5	Prdm16	0.551097	0.000580258
38	6	Prdm16	0.550811	0.000456251
38	7	Prdm16	0.550799	0.000607558
38	8	Prdm16	0.550474	0.000445165
38	9	Prdm16	0.549696	-0.00017058
38	10	Prdm16	0.549296	-0.000408551
38	11	Prdm16	0.547257	-0.0022844
38	12	Prdm16	0.54228	-0.00709899
38	13	Prdm16	0.543377	-0.00583946
38	14	Prdm16	0.55156	0.0025066
38	15	Prdm16	0.552288	0.0033967
38	16	Prdm16	0.550738	0.00200914
38	17	Prdm16	0.55027	0.00170393
38	18	Prdm16	0.548799	0.000395342
38	19	Prdm16	0.544228	-0.00401269
38	20	Prdm16	0.544834	-0.00324465
38	21	Prdm16	0.551206	0.00329055
38	22	Prdm16	0.550554	0.00280057
38	23	Prdm16	0.547261	-0.000329358
38	24	Prdm16	0.547002	-0.000426364
38	25	Prdm16	0.548804	0.00153806
38	26	Prdm16	0.551481	0.00437849
38	27	Prdm16	0.560669	0.0137289
38	28	Prdm16	0.566932	0.0201546
38	29	Prdm16	0.588368	0.041753
38	30	Prdm16	0.62218	0.0757278
38	31	Prdm16	0.687566	0.141276
38	32	Prdm16	0.816002	0.269874
38	33	Prdm16	1.03486	0.488894
38	34	Prdm16	1.42692	0.881121
38	35	Prdm16	2.01364	1.468
38	36	Prdm16	2.69765	2.15217
38	37	Prdm16	3.23847	2.69316
38	38	Prdm16	3.64696	3.1018
38	39	Prdm16	3.94049	3.3955
38	40	Prdm16	4.13305	3.58823
39	1	Prdm16	0.516628	-0.00196497
39	2	Prdm16	0.518265	-0.000896318
39	3	Prdm16	0.520003	0.000272943
39	4	Prdm16	0.520714	0.000415038
39	5	Prdm16	0.520626	-0.000241569
39	6	Prdm16	0.520889	-0.000547225
39	7	Prdm16	0.522296	0.000290874
39	8	Prdm16	0.522249	-0.000324785
39	9	Prdm16	0.522037	-0.00110531
39	10	Prdm16	0.522433	-0.00127799
39	11	Prdm16	0.522923	-0.00135673
39	12	Prdm16	0.520464	-0.00438459
39	13	Prdm16	0.521856	-0.00356079
39	14	Prdm16	0.530097	0.00411122
39	15	Prdm16	0.531764	0.00520949
39	16	Prdm16	0.531538	0.0044149
39	17	Prdm16	0.53141	0.00371764
39	18	Prdm16	0.530532	0.00227133
39	19	Prdm16	0.526217	-0.00261268
39	20	Prdm16	0.526306	-0.0030925
39	21	Prdm16	0.531479	0.00151249
39	22	Prdm16	0.532219	0.00168332
39	23	Prdm16	0.529306	-0.00179843
39	24	Prdm16	0.528988	-0.00268529
39	25	Prdm16	0.53133	-0.00091134
39	26	Prdm16	0.5343	0.00148953
39	27	Prdm16	0.544482	0.0111033
39	28	Prdm16	0.550704	0.0167564
39	29	Prdm16	0.571605	0.0370891
39	30	Prdm16	0.606095	0.0710105
39	31	Prdm16	0.672161	0.136507
39	32	Prdm16	0.803831	0.267609
39	33	Prdm16	1.02954	0.49275
39	34	Prdm16	1.43157	0.894206
39	35	Prdm16	2.01919	1.48126
39	36	Prdm16	2.67147	2.13297
39	37	Prdm16	3.18091	2.64185
39	38	Prdm16	3.57948	3.03984
39	39	Prdm16	3.84927	3.30907
39	40	Prdm16	4.01748	3.47671
40	1	Prdm16	0.499784	-0.00202095
40	2	Prdm16	0.501747	-0.000689676
40	3	Prdm16	0.503001	-6.8143e-05
40	4	Prdm16	0.504122	0.000420234
40	5	Prdm16	0.505019	0.000685212
40	6	Prdm16	0.505246	0.000280175
40	7	Prdm16	0.505884	0.000285575
40	8	Prdm16	0.505997	-0.000233486
40	9	Prdm16	0.506394	-0.000468531
40	10	Prdm16	0.507236	-0.000259402
40	11	Prdm16	0.507299	-0.000828531
40	12	Prdm16	0.504651	-0.00410884
40	13	Prdm16	0.505888	-0.00350393
40	14	Prdm16	0.513813	0.00378927
40	15	Prdm16	0.515263	0.00460648
40	16	Prdm16	0.514553	0.00326452
40	17	Prdm16	0.514128	0.00220741
40	18	Prdm16	0.512972	0.000419185
40	19	Prdm16	0.509963	-0.00322238
40	20	Prdm16	0.51046	-0.00335753
40	21	Prdm16	0.515847	0.00139687
40	22	Prdm16	0.516132	0.00105006
40	23	Prdm16	0.512968	-0.002746
40	24	Prdm16	0.51275	-0.00359712
40	25	Prdm16	0.51575	-0.00122887
40	26	Prdm16	0.517724	0.000112567
40	27	Prdm16	0.523349	0.00510521
40	28	Prdm16	0.527135	0.0082597
40	29	Prdm16	0.540238	0.0207303
40	30	Prdm16	0.559233	0.0390927
40	31	Prdm16	0.597891	0.0771186
40	32	Prdm16	0.67474	0.153335
40	33	Prdm16	0.808245	0.286208
40	34	Prdm16	1.06544	0.542773
40	35	Prdm16	1.49597	0.972667
40	36	Prdm16	2.1228	1.59887
40	37	Prdm16	2.78055	2.25598
40	38	Prdm16	3.30682	2.78162
40	39	Prdm16	3.65881	3.13298
40	40	Prdm16	3.88089	3.35442
41	1	Prdm16	0.499947	0.00131654
41	2	Prdm16	0.501235	0.0020983
41	3	Prdm16	0.502313	0.00266949
41	4	Prdm16	0.504023	0.00387261
41	5	Prdm16	0.501645	0.000986901
41	6	Prdm16	0.50104	-0.000124314
41	7	Prdm16	0.501769	9.7708e-05
41	8	Prdm16	0.501507	-0.000671734
41	9	Prdm16	0.502096	-0.000589783
41	10	Prdm16	0.502116	-0.00107616
41	11	Prdm16	0.5019	-0.00179899
41	12	Prdm16	0.498003	-0.00620295
41	13	Prdm16	0.499123	-0.00559081
41	14	Prdm16	0.507648	0.00242732
41	15	Prdm16	0.508845	0.00311742
41	16	Prdm16	0.508212	0.00197819
41	17	Prdm16	0.508122	0.0013807
41	18	Prdm16	0.507967	0.000718432
41	19	Prdm16	0.504854	-0.00290124
41	20	Prdm16	0.50516	-0.0031017
41	21	Prdm16	0.510221	0.00145191
41	22	Prdm16	0.511062	0.00178623
41	23	Prdm16	0.508004	-0.00177897
41	24	Prdm16	0.507666	-0.00262387
41	25	Prdm16	0.50993	-0.000866969
41	26	Prdm16	0.511887	0.000583684
41	27	Prdm16	0.518067	0.00625691
41	28	Prdm16	0.521979	0.00966116
41	29	Prdm16	0.535254	0.0224295
41	30	Prdm16	0.556103	0.0427718
41	31	Prdm16	0.598246	0.0844076
41	32	Prdm16	0.684599	0.170254
41	33	Prdm16	0.831245	0.316393
41	34	Prdm16	1.10924	0.593876
41	35	Prdm16	1.56602	1.05015
41	36	Prdm16	2.21607	1.6997
41	37	Prdm16	2.87627	2.35939
41	38	Prdm16	3.40606	2.88867
41	39	Prdm16	3.76796	3.25007
41	40	Prdm16	3.99918	3.48078
42	1	Prdm16	0.510935	-0.0108941
42	2	Prdm16	0.514661	-0.00798625
42	3	Prdm16	0.518904	-0.00456224
42	4	Prdm16	0.523082	-0.00120278
42	5	Prdm16	0.526606	0.00150263
42	6	Prdm16	0.527248	0.00132676
42	7	Prdm16	0.527802	0.00106261
42	8	Prdm16	0.527693	0.00013524
42	9	Prdm16	0.527727	-0.000649376
42	10	Prdm16	0.528926	-0.000268721
42	11	Prdm16	0.529219	-0.000794653
42	12	Prdm16	0.527216	-0.00361566
42	13	Prdm16	0.52864	-0.00301071
42	14	Prdm16	0.536867	0.0043984
42	15	Prdm16	0.538181	0.00489367
42	16	Prdm16	0.538585	0.00447986
42	17	Prdm16	0.538615	0.00369149
42	18	Prdm16	0.538083	0.00234093
42	19	Prdm16	0.534218	-0.00234237
42	20	Prdm16	0.534293	-0.00308568
42	21	Prdm16	0.539524	0.00132657
42	22	Prdm16	0.540577	0.00156102
42	23	Prdm16	0.538675	-0.0011598
42	24	Prdm16	0.538068	-0.00258516
42	25	Prdm16	0.538524	-0.00294748
42	26	Prdm16	0.539761	-0.00252844
42	27	Prdm16	0.545142	0.0020339
42	28	Prdm16	0.548382	0.00445518
42	29	Prdm16	0.559156	0.0144111
42	30	Prdm16	0.574232	0.0286692
42	31	Prdm16	0.605215	0.058833
42	32	Prdm16	0.670003	0.122802
42	33	Prdm16	0.778303	0.230285
42	34	Prdm16	0.992826	0.443989
42	35	Prdm16	1.36141	0.811753
42	36	Prdm16	1.94245	1.39198
42	37	Prdm16	2.62712	2.07583
42	38	Prdm16	3.2186	2.66649
42	39	Prdm16	3.62421	3.07128
42	40	Prdm16	3.88786	3.33411
43	1	Prdm16	0.560573	-0.00163759
43	2	Prdm16	0.563717	0.00114495
43	3	Prdm16	0.566272	0.00333907
43	4	Prdm16	0.566251	0.0029566
43	5	Prdm16	0.564065	0.000409582
43	6	Prdm16	0.563538	-0.00047929
43	7	Prdm16	0.564088	-0.000290212
43	8	Prdm16	0.56388	-0.000859246
43	9	Prdm16	0.563109	-0.00199113
43	10	Prdm16	0.563656	-0.00180539
43	11	Prdm16	0.563479	-0.00234349
43	12	Prdm16	0.55979	-0.00639361
43	13	Prdm16	0.560854	-0.00569086
43	14	Prdm16	0.569263	0.00235644
43	15	Prdm16	0.571865	0.00459717
43	16	Prdm16	0.572032	0.00440352
43	17	Prdm16	0.570491	0.00250089
43	18	Prdm16	0.568886	0.00053431
43	19	Prdm16	0.566915	-0.00179747
43	20	Prdm16	0.567432	-0.00164124
43	21	Prdm16	0.571846	0.00241159
43	22	Prdm16	0.572199	0.00240314
43	23	Prdm16	0.568779	-0.00137834
43	24	Prdm16	0.568492	-0.00202683
43	25	Prdm16	0.571664	0.000784792
43	26	Prdm16	0.576429	0.00518875
43	27	Prdm16	0.588394	0.0167924
43	28	Prdm16	0.596413	0.0244497
43	29	Prdm16	0.625312	0.0529874
43	30	Prdm16	0.674333	0.101648
43	31	Prdm16	0.769059	0.196012
43	32	Prdm16	0.949068	0.37566
43	33	Prdm16	1.25237	0.6786
43	34	Prdm16	1.76194	1.18781
43	35	Prdm16	2.42976	1.85527
43	36	Prdm16	3.08113	2.50628
43	37	Prdm16	3.57089	2.99568
43	38	Prdm16	3.95544	3.37987
43	39	Prdm16	4.22506	3.64913
43	40	Prdm16	4.40188	3.82559
44	1	Prdm16	0.533173	0.000511758
44	2	Prdm16	0.533166	0.000466766
44	3	Prdm16	0.532364	-0.000374247
44	4	Prdm16	0.53343	0.000654181
44	5	Prdm16	0.533608	0.000793665
44	6	Prdm16	0.53341	0.000557282
44	7	Prdm16	0.533047	0.000155854
44	8	Prdm16	0.532955	2.46736e-05
44	9	Prdm16	0.533064	9.54336e-05
44	10	Prdm16	0.532465	-0.000541612
44	11	Prdm16	0.531371	-0.00167475
44	12	Prdm16	0.528515	-0.0045683
44	13	Prdm16	0.529624	-0.00349774
44	14	Prdm16	0.536718	0.00355779
44	15	Prdm16	0.537488	0.00428915
44	16	Prdm16	0.535454	0.00221635
44	17	Prdm16	0.534846	0.0015703
44	18	Prdm16	0.53368	0.000365347
44	19	Prdm16	0.529402	-0.00395115
44	20	Prdm16	0.529869	-0.00352187
44	21	Prdm16	0.536216	0.0027861
44	22	Prdm16	0.537026	0.00355739
44	23	Prdm16	0.53342	-8.6351e-05
44	24	Prdm16	0.532411	-0.00113371
44	25	Prdm16	0.532235	-0.00134834
44	26	Prdm16	0.533696	7.45495e-05
44	27	Prdm16	0.54003	0.00637006
44	28	Prdm16	0.54384	0.0101416
44	29	Prdm16	0.555883	0.0221454
44	30	Prdm16	0.574092	0.0403164
44	31	Prdm16	0.611096	0.0772815
44	32	Prdm16	0.683544	0.149692
44	33	Prdm16	0.807515	0.273624
44	34	Prdm16	1.04965	0.515725
44	35	Prdm16	1.46188	0.927916
44	36	Prdm16	2.0825	1.54849
44	37	Prdm16	2.77812	2.24407
44	38	Prdm16	3.36255	2.82847
44	39	Prdm16	3.76193	3.22781
44	40	Prdm16	4.0258	3.49164
45	1	Prdm16	0.562217	-0.00615753
45	2	Prdm16	0.565092	-0.00335674
45	3	Prdm16	0.567223	-0.00130035
45	4	Prdm16	0.568891	0.000293263
45	5	Prdm16	0.568647	-2.54744e-05
45	6	Prdm16	0.568784	3.71384e-05
45	7	Prdm16	0.570478	0.00165656
45	8	Prdm16	0.570096	0.00120044
45	9	Prdm16	0.568219	-0.000750692
45	10	Prdm16	0.56835	-0.000694337
45	11	Prdm16	0.567592	-0.00152699
45	12	Prdm16	0.564922	-0.00427104
45	13	Prdm16	0.566084	-0.00318358
45	14	Prdm16	0.573161	0.00381904
45	15	Prdm16	0.573274	0.00385662
45	16	Prdm16	0.572995	0.00350379
45	17	Prdm16	0.572626	0.00306035
45	18	Prdm16	0.570428	0.000787359
45	19	Prdm16	0.565365	-0.00435006
45	20	Prdm16	0.565852	-0.00393721
45	21	Prdm16	0.572484	0.00261993
45	22	Prdm16	0.571643	0.00170473
45	23	Prdm16	0.569399	-0.000614104
45	24	Prdm16	0.568962	-0.00112542
45	25	Prdm16	0.569402	-0.000759961
45	26	Prdm16	0.572134	0.00189802
45	27	Prdm16	0.583297	0.0129859
45	28	Prdm16	0.589838	0.0194532
45	29	Prdm16	0.609426	0.0389668
45	30	Prdm16	0.642696	0.0721616
45	31	Prdm16	0.709011	0.138403
45	32	Prdm16	0.83875	0.268067
45	33	Prdm16	1.06303	0.492273
45	34	Prdm16	1.46949	0.898653
45	35	Prdm16	2.08328	1.51237
45	36	Prdm16	2.81556	2.24457
45	37	Prdm16	3.40097	2.82991
45	38	Prdm16	3.84477	3.27364
45	39	Prdm16	4.15102	3.57981
45	40	Prdm16	4.34863	3.77735
46	1	Prdm16	0.576594	0.0020752
46	2	Prdm16	0.577751	0.00240872
46	3	Prdm16	0.576932	0.000765446
46	4	Prdm16	0.576789	-0.000200657
46	5	Prdm16	0.577974	0.000159681
46	6	Prdm16	0.578482	-0.000155897
46	7	Prdm16	0.57959	0.000128743
46	8	Prdm16	0.579835	-0.00044993
46	9	Prdm16	0.58002	-0.00108904
46	10	Prdm16	0.580453	-0.0014802
46	11	Prdm16	0.581874	-0.000882396
46	12	Prdm16	0.579179	-0.00440143
46	13	Prdm16	0.580846	-0.00355817
46	14	Prdm16	0.590652	0.0054241
46	15	Prdm16	0.591722	0.00567006
46	16	Prdm16	0.590042	0.00316591
46	17	Prdm16	0.589826	0.0021265
46	18	Prdm16	0.589636	0.00111235
46	19	Prdm16	0.585274	-0.00407376
46	20	Prdm16	0.585787	-0.00438457
46	21	Prdm16	0.593194	0.00219849
46	22	Prdm16	0.595478	0.00365896
46	23	Prdm16	0.593328	0.000685547
46	24	Prdm16	0.592511	-0.000955937
46	25	Prdm16	0.592325	-0.00196585
46	26	Prdm16	0.593012	-0.00210226
46	27	Prdm16	0.596542	0.0006043
46	28	Prdm16	0.599759	0.00299692
46	29	Prdm16	0.611689	0.0141036
46	30	Prdm16	0.625571	0.0271617
46	31	Prdm16	0.653645	0.0544119
46	32	Prdm16	0.710295	0.110237
46	33	Prdm16	0.803116	0.202235
46	34	Prdm16	0.991771	0.390066
46	35	Prdm16	1.32577	0.723241
46	36	Prdm16	1.87628	1.27293
46	37	Prdm16	2.58077	1.97659
46	38	Prdm16	3.22582	2.62082
46	39	Prdm16	3.65017	3.04434
46	40	Prdm16	3.9101	3.30345
47	1	Prdm16	0.569614	-0.000592997
47	2	Prdm16	0.570534	4.03375e-05
47	3	Prdm16	0.572365	0.00158491
47	4	Prdm16	0.57209	0.00102448
47	5	Prdm16	0.570449	-0.00090262
47	6	Prdm16	0.570268	-0.00136994
47	7	Prdm16	0.571249	-0.000675336
47	8	Prdm16	0.571439	-0.000771741
47	9	Prdm16	0.571299	-0.00119728
47	10	Prdm16	0.571164	-0.00161865
47	11	Prdm16	0.572044	-0.00102478
47	12	Prdm16	0.56937	-0.003985
47	13	Prdm16	0.570887	-0.00275419
47	14	Prdm16	0.5796	0.00567311
47	15	Prdm16	0.580239	0.00602558
47	16	Prdm16	0.578732	0.00423265
47	17	Prdm16	0.57844	0.00365476
47	18	Prdm16	0.577152	0.00208082
47	19	Prdm16	0.569925	-0.00543273
47	20	Prdm16	0.570115	-0.00552878
47	21	Prdm16	0.577887	0.00195718
47	22	Prdm16	0.578023	0.00180642
47	23	Prdm16	0.576105	-0.00039689
47	24	Prdm16	0.57563	-0.00115813
47	25	Prdm16	0.575851	-0.00122383
47	26	Prdm16	0.578693	0.00133229
47	27	Prdm16	0.590285	0.0126385
47	28	Prdm16	0.597525	0.0195924
47	29	Prdm16	0.621831	0.0436116
47	30	Prdm16	0.662143	0.0836374
47	31	Prdm16	0.739994	0.161203
47	32	Prdm16	0.891004	0.311927
47	33	Prdm16	1.14744	0.568073
47	34	Prdm16	1.59369	1.01404
47	35	Prdm16	2.21874	1.63881
47	36	Prdm16	2.87617	2.29595
47	37	Prdm16	3.36586	2.78535
47	38	Prdm16	3.73892	3.15813
47	39	Prdm16	4.00183	3.42075
47	40	Prdm16	4.18111	3.59974
48	1	Prdm16	0.568946	-0.00074256
48	2	Prdm16	0.570681	0.000595289
48	3	Prdm16	0.570616	0.000132481
48	4	Prdm16	0.57122	0.000339034
48	5	Prdm16	0.570523	-0.000755106
48	6	Prdm16	0.570706	-0.000969839
48	7	Prdm16	0.572734	0.000661205
48	8	Prdm16	0.572634	0.000163826
48	9	Prdm16	0.571	-0.00186807
48	10	Prdm16	0.572449	-0.000816625
48	11	Prdm16	0.573397	-0.000265856
48	12	Prdm16	0.569191	-0.00486928
48	13	Prdm16	0.570636	-0.00382105
48	14	Prdm16	0.580733	0.0058785
48	15	Prdm16	0.581313	0.00606091
48	16	Prdm16	0.579358	0.00370822
48	17	Prdm16	0.57872	0.00267249
48	18	Prdm16	0.577443	0.000998218
48	19	Prdm16	0.57387	-0.00297226
48	20	Prdm16	0.574106	-0.00313329
48	21	Prdm16	0.579156	0.00151923
48	22	Prdm16	0.580465	0.00243067
48	23	Prdm16	0.577641	-0.000790822
48	24	Prdm16	0.576881	-0.00194856
48	25	Prdm16	0.577342	-0.00188488
48	26	Prdm16	0.579155	-0.000469128
48	27	Prdm16	0.586481	0.00645958
48	28	Prdm16	0.590784	0.010365
48	29	Prdm16	0.604717	0.0239008
48	30	Prdm16	0.626969	0.0457553
48	31	Prdm16	0.671174	0.089563
48	32	Prdm16	0.760609	0.178601
48	33	Prdm16	0.912051	0.329645
48	34	Prdm16	1.19529	0.612487
48	35	Prdm16	1.65573	1.07253
48	36	Prdm16	2.28513	1.70153
48	37	Prdm16	2.90108	2.31709
48	38	Prdm16	3.39736	2.81297
48	39	Prdm16	3.74202	3.15723
48	40	Prdm16	3.96812	3.38293
49	1	Adipoq	0.565898	0.00111067
49	2	Adipoq	0.569333	0.00354665
49	3	Adipoq	0.570368	0.00358312
49	4	Adipoq	0.570622	0.00283888
49	5	Adipoq	0.57124	0.0024589
49	6	Adipoq	0.571174	0.00139417
49	7	Adipoq	0.570836	5.75296e-05
49	8	Adipoq	0.570677	-0.00109964
49	9	Adipoq	0.570796	-0.001979
49	10	Adipoq	0.570691	-0.00308253
49	11	Adipoq	0.569544	-0.00522854
49	12	Adipoq	0.565367	-0.0104043
49	13	Adipoq	0.567648	-0.00912163
49	14	Adipoq	0.581208	0.0034404
49	15	Adipoq	0.586001	0.00723464
49	16	Adipoq	0.589673	0.00990796
49	17	Adipoq	0.595105	0.0143411
49	18	Adipoq	0.61386	0.0320981
49	19	Adipoq	0.64782	0.0650591
49	20	Adipoq	0.701636	0.117877
49	21	Adipoq	0.828186	0.243428
49	22	Adipoq	1.0575	0.471742
49	23	Adipoq	1.44203	0.85528
49	24	Adipoq	2.0221	1.43435
49	25	Adipoq	2.7389	2.15015
49	26	Adipoq	3.33814	2.74839
49	27	Adipoq	3.81686	3.22612
49	28	Adipoq	4.14439	3.55265
49	29	Adipoq	4.42692	3.83418
49	30	Adipoq	4.61579	4.02204
49	31	Adipoq	4.76272	4.16798
49	32	Adipoq	4.91415	4.31841
49	33	Adipoq	4.96433	4.36759
49	34	Adipoq	5.04374	4.446
49	35	Adipoq	5.0836	4.48486
49	36	Adipoq	5.1498	4.55006
[truncated: 1,884 more rows]

## Sheet: Results
Block Type	96-Well Block (0.2mL)
Calibration Background is expired	No
Calibration Background performed on	12-02-2021
Calibration Normalization FAM-ROX is expired	No
Calibration Normalization FAM-ROX performed on	12-02-2021
Calibration Normalization VIC-ROX is expired	No
Calibration Normalization VIC-ROX performed on	12-02-2021
Calibration Pure Dye CY3 is expired	Yes
Calibration Pure Dye CY3 performed on	03-26-2020
Calibration Pure Dye CY5 is expired	Yes
Calibration Pure Dye CY5 performed on	03-26-2020
Calibration Pure Dye FAM is expired	No
Calibration Pure Dye FAM performed on	12-02-2021
Calibration Pure Dye NED is expired	No
Calibration Pure Dye NED performed on	12-02-2021
Calibration Pure Dye ROX is expired	No
Calibration Pure Dye ROX performed on	12-02-2021
Calibration Pure Dye SYBR is expired	No
Calibration Pure Dye SYBR performed on	12-02-2021
Calibration Pure Dye TAMRA is expired	No
Calibration Pure Dye TAMRA performed on	12-02-2021
Calibration Pure Dye VIC is expired	No
Calibration Pure Dye VIC performed on	12-02-2021
Calibration ROI is expired	No
Calibration ROI performed on	12-02-2021
Calibration Uniformity is expired	No
Calibration Uniformity performed on	12-02-2021
Chemistry	SYBR_GREEN
Date Created	2022-05-13 13:54:07 PM EDT
Experiment Barcode
Experiment Comment
Experiment File Name	D:\Applied Biosystems\7500\experiments\Roberto DM\2022-05-13 pSAT AQcre and AQPRDM16 Prdm16 deletion-vegfa-adipoq 3d ETOH and Tamo 5uM growth.eds
Experiment Name	2022-05-13 pSAT AQcre and AQPRDM16 Prdm16 deletion-vegfa-adipoq 3d ETOH and Tamo 5uM growth
Experiment Run End Time	2022-05-13 16:44:20 PM EDT
Experiment Type	Comparative Cт (ΔΔCт)
Instrument Name	278870006
Instrument Serial Number	278870006
Instrument Type	QuantStudio(TM) 7 Flex System
Passive Reference	ROX
Quantification Cycle Method	Ct
Signal Smoothing On	true
Stage/ Cycle where Analysis is performed	Stage 2, Step 2
User Name
Well	Well Position	Omit	Sample Name	Target Name	Task	Reporter	Quencher	Quantity	Quantity Mean	Quantity SD	RQ	RQ Min	RQ Max	CT	Ct Mean	Ct SD	Delta Ct	Delta Ct Mean	Delta Ct SE	Delta Delta Ct	Automatic Ct Threshold	Tm1	Ct Threshold	Tm2	Automatic Baseline	Tm3	Baseline Start	Baseline End	Comments	HIGHSD	MTP
1	A1	FALSE	pSAT AQcre ETOH n1	Tbp	UNKNOWN	SYBR	None							26.1038	25.1973	1.28199					TRUE	80.0409	0.352871		TRUE		1	40		Y	N
2	A2	FALSE	pSAT AQcre ETOH n2	Tbp	UNKNOWN	SYBR	None							24.3844	24.6255	0.341002					TRUE	80.0409	0.352871		TRUE		1	40		N	N
3	A3	FALSE	pSAT AQcre ETOH n3	Tbp	UNKNOWN	SYBR	None							25.3336	24.642	0.97807					TRUE	80.0409	0.352871		TRUE		1	40		Y	N
4	A4	FALSE	pSAT AQcre Tamo n1	Tbp	UNKNOWN	SYBR	None							24.8207	24.4191	0.56791					TRUE	80.1399	0.352871		TRUE		1	40		Y	N
5	A5	FALSE	pSAT AQcre Tamo n2	Tbp	UNKNOWN	SYBR	None							24.2581	24.1255	0.187514					TRUE	80.2389	0.352871		TRUE		1	40		N	N
6	A6	FALSE	pSAT AQcre Tamo n3	Tbp	UNKNOWN	SYBR	None							23.9809	23.8966	0.119275					TRUE	80.3379	0.352871		TRUE		1	40		N	N
7	A7	FALSE	pSAT AQPrdm16 ETOH n1	Tbp	UNKNOWN	SYBR	None							24.112	24.2242	0.158732					TRUE	80.3379	0.352871		TRUE		1	40		N	N
8	A8	FALSE	pSAT AQPrdm16 ETOH n2	Tbp	UNKNOWN	SYBR	None							24.0484	24.2367	0.266356					TRUE	80.3379	0.352871		TRUE		1	40		N	N
9	A9	FALSE	pSAT AQPrdm16 ETOH n3	Tbp	UNKNOWN	SYBR	None							24.1067	23.8467	0.367712					TRUE	80.2389	0.352871		TRUE		1	40		N	N
10	A10	FALSE	pSAT AQPrdm16 Tamo n1	Tbp	UNKNOWN	SYBR	None							24.1216	23.9766	0.205004					TRUE	80.2389	0.352871		TRUE		1	40		N	N
11	A11	FALSE	pSAT AQPrdm16 Tamo n2	Tbp	UNKNOWN	SYBR	None							23.3308	23.3653	0.0487555					TRUE	80.1399	0.352871		TRUE		1	40		N	N
12	A12	FALSE	pSAT AQPrdm16 Tamo n3	Tbp	UNKNOWN	SYBR	None							23.5791	23.2843	0.416807					TRUE	80.1399	0.352871		TRUE		1	40		N	N
13	B1	FALSE	pSAT AQcre ETOH n1	Tbp	UNKNOWN	SYBR	None							24.2907	25.1973	1.28199					TRUE	80.0409	0.352871		TRUE		1	40		Y	N
14	B2	FALSE	pSAT AQcre ETOH n2	Tbp	UNKNOWN	SYBR	None							24.8666	24.6255	0.341002					TRUE	80.0409	0.352871		TRUE		1	40		N	N
15	B3	FALSE	pSAT AQcre ETOH n3	Tbp	UNKNOWN	SYBR	None							23.9504	24.642	0.97807					TRUE	80.0409	0.352871		TRUE		1	40		Y	N
16	B4	FALSE	pSAT AQcre Tamo n1	Tbp	UNKNOWN	SYBR	None							24.0176	24.4191	0.56791					TRUE	80.1399	0.352871		TRUE		1	40		Y	N
17	B5	FALSE	pSAT AQcre Tamo n2	Tbp	UNKNOWN	SYBR	None							23.9929	24.1255	0.187514					TRUE	80.2389	0.352871		TRUE		1	40		N	N
18	B6	FALSE	pSAT AQcre Tamo n3	Tbp	UNKNOWN	SYBR	None							23.8122	23.8966	0.119275					TRUE	80.2389	0.352871		TRUE		1	40		N	N
19	B7	FALSE	pSAT AQPrdm16 ETOH n1	Tbp	UNKNOWN	SYBR	None							24.3365	24.2242	0.158732					TRUE	80.2389	0.352871		TRUE		1	40		N	N
20	B8	FALSE	pSAT AQPrdm16 ETOH n2	Tbp	UNKNOWN	SYBR	None							24.4251	24.2367	0.266356					TRUE	80.2389	0.352871		TRUE		1	40		N	N
21	B9	FALSE	pSAT AQPrdm16 ETOH n3	Tbp	UNKNOWN	SYBR	None							23.5867	23.8467	0.367712					TRUE	80.2389	0.352871		TRUE		1	40		N	N
22	B10	FALSE	pSAT AQPrdm16 Tamo n1	Tbp	UNKNOWN	SYBR	None							23.8317	23.9766	0.205004					TRUE	80.2389	0.352871		TRUE		1	40		N	N
23	B11	FALSE	pSAT AQPrdm16 Tamo n2	Tbp	UNKNOWN	SYBR	None							23.3998	23.3653	0.0487555					TRUE	80.2389	0.352871		TRUE		1	40		N	N
24	B12	FALSE	pSAT AQPrdm16 Tamo n3	Tbp	UNKNOWN	SYBR	None							22.9896	23.2843	0.416807					TRUE	80.1399	0.352871		TRUE		1	40		N	N
25	C1	FALSE	pSAT AQcre ETOH n1	Prdm16	UNKNOWN	SYBR	None							31.7432	31.9928	0.352933		6.79555	0.940231		TRUE	82.219	0.142174		TRUE		1	40		N	N
26	C2	FALSE	pSAT AQcre ETOH n2	Prdm16	UNKNOWN	SYBR	None							31.8775	31.4738	0.570956		6.84832	0.470252		TRUE	82.219	0.142174		TRUE		1	40		Y	N
27	C3	FALSE	pSAT AQcre ETOH n3	Prdm16	UNKNOWN	SYBR	None							30.3328	30.7248	0.554392		6.08285	0.794975		TRUE	82.219	0.142174	75.1896	TRUE		1	40		Y	Y
28	C4	FALSE	pSAT AQcre Tamo n1	Prdm16	UNKNOWN	SYBR	None							31.7628	31.8499	0.123096		7.43075	0.410898		TRUE	82.318	0.142174		TRUE		1	40		N	N
29	C5	FALSE	pSAT AQcre Tamo n2	Prdm16	UNKNOWN	SYBR	None							32.5925	32.1924	0.565944		8.06683	0.421577		TRUE	82.417	0.142174		TRUE		1	40		Y	N
30	C6	FALSE	pSAT AQcre Tamo n3	Prdm16	UNKNOWN	SYBR	None							31.8536	32.0894	0.333465		8.19282	0.250425		TRUE	82.417	0.142174		TRUE		1	40		N	N
31	C7	FALSE	pSAT AQPrdm16 ETOH n1	Prdm16	UNKNOWN	SYBR	None							30.7753	30.6597	0.163499		6.43547	0.161133		TRUE	82.417	0.142174		TRUE		1	40		N	N
32	C8	FALSE	pSAT AQPrdm16 ETOH n2	Prdm16	UNKNOWN	SYBR	None							31.9438	31.958	0.0200659		7.72131	0.188876		TRUE	82.516	0.142174		TRUE		1	40		N	N
33	C9	FALSE	pSAT AQPrdm16 ETOH n3	Prdm16	UNKNOWN	SYBR	None							31.5935	31.3526	0.340723		7.50589	0.354475		TRUE	82.417	0.142174		TRUE		1	40		N	N
34	C10	FALSE	pSAT AQPrdm16 Tamo n1	Prdm16	UNKNOWN	SYBR	None							32.0115	32.2575	0.347948		8.28088	0.285565		TRUE	82.516	0.142174		TRUE		1	40		N	N
35	C11	FALSE	pSAT AQPrdm16 Tamo n2	Prdm16	UNKNOWN	SYBR	None							29.8462	30.3316	0.686375		6.96626	0.486563		TRUE	82.516	0.142174	74.5956	TRUE		1	40		Y	Y
36	C12	FALSE	pSAT AQPrdm16 Tamo n3	Prdm16	UNKNOWN	SYBR	None							31.9358	31.8268	0.154071		8.54251	0.314218		TRUE	82.417	0.142174		TRUE		1	40		N	N
37	D1	FALSE	pSAT AQcre ETOH n1	Prdm16	UNKNOWN	SYBR	None							32.2424	31.9928	0.352933		6.79555	0.940231		TRUE	82.318	0.142174		TRUE		1	40		N	N
38	D2	FALSE	pSAT AQcre ETOH n2	Prdm16	UNKNOWN	SYBR	None							31.0701	31.4738	0.570956		6.84832	0.470252		TRUE	82.318	0.142174		TRUE		1	40		Y	N
39	D3	FALSE	pSAT AQcre ETOH n3	Prdm16	UNKNOWN	SYBR	None							31.1169	30.7248	0.554392		6.08285	0.794975		TRUE	82.417	0.142174		TRUE		1	40		Y	N
40	D4	FALSE	pSAT AQcre Tamo n1	Prdm16	UNKNOWN	SYBR	None							31.9369	31.8499	0.123096		7.43075	0.410898		TRUE	82.417	0.142174		TRUE		1	40		N	N
41	D5	FALSE	pSAT AQcre Tamo n2	Prdm16	UNKNOWN	SYBR	None							31.7922	32.1924	0.565944		8.06683	0.421577		TRUE	82.417	0.142174		TRUE		1	40		Y	N
42	D6	FALSE	pSAT AQcre Tamo n3	Prdm16	UNKNOWN	SYBR	None							32.3252	32.0894	0.333465		8.19282	0.250425		TRUE	82.417	0.142174		TRUE		1	40		N	N
43	D7	FALSE	pSAT AQPrdm16 ETOH n1	Prdm16	UNKNOWN	SYBR	None							30.5441	30.6597	0.163499		6.43547	0.161133		TRUE	82.516	0.142174		TRUE		1	40		N	N
44	D8	FALSE	pSAT AQPrdm16 ETOH n2	Prdm16	UNKNOWN	SYBR	None							31.9722	31.958	0.0200659		7.72131	0.188876		TRUE	82.516	0.142174		TRUE		1	40		N	N
45	D9	FALSE	pSAT AQPrdm16 ETOH n3	Prdm16	UNKNOWN	SYBR	None							31.1117	31.3526	0.340723		7.50589	0.354475		TRUE	82.516	0.142174		TRUE		1	40		N	N
46	D10	FALSE	pSAT AQPrdm16 Tamo n1	Prdm16	UNKNOWN	SYBR	None							32.5035	32.2575	0.347948		8.28088	0.285565		TRUE	82.516	0.142174		TRUE		1	40		N	N
47	D11	FALSE	pSAT AQPrdm16 Tamo n2	Prdm16	UNKNOWN	SYBR	None							30.8169	30.3316	0.686375		6.96626	0.486563		TRUE	82.516	0.142174		TRUE		1	40		Y	N
48	D12	FALSE	pSAT AQPrdm16 Tamo n3	Prdm16	UNKNOWN	SYBR	None							31.7179	31.8268	0.154071		8.54251	0.314218		TRUE	82.516	0.142174		TRUE		1	40		N	N
49	E1	FALSE	pSAT AQPrdm16 ETOH n1	Adipoq	UNKNOWN	SYBR	None				398.9	268.017	593.7	21.7932	21.8652	0.101793		-2.35901	0.133338	-8.63988	TRUE	80.2389	0.413537		TRUE		1	40		N	N
50	E2	FALSE	pSAT AQPrdm16 ETOH n2	Adipoq	UNKNOWN	SYBR	None				55.8818	25.4376	122.762	24.5285	24.7133	0.261395		0.476572	0.263887	-5.80431	TRUE	80.3379	0.413537		TRUE		1	40		N	N
51	E3	FALSE	pSAT AQPrdm16 ETOH n3	Adipoq	UNKNOWN	SYBR	None				41.106	16.9667	99.5892	24.6234	24.7663	0.202142		0.9196	0.29671	-5.36128	TRUE	80.3379	0.413537		TRUE		1	40		N	N
52	E4	FALSE	pSAT AQPrdm16 Tamo n1	Adipoq	UNKNOWN	SYBR	None				4.4319	0.998494	19.6714	28.5878	28.1096	0.676316		4.13295	0.499715	-2.14793	TRUE	80.3379	0.413537		TRUE		1	40		Y	N
53	E5	FALSE	pSAT AQPrdm16 Tamo n2	Adipoq	UNKNOWN	SYBR	None				3.60674	2.75225	4.72652	27.7116	27.7955	0.118583		4.43018	0.0906615	-1.85069	TRUE	80.4369	0.413537		TRUE		1	40		N	N
54	E6	FALSE	pSAT AQPrdm16 Tamo n3	Adipoq	UNKNOWN	SYBR	None				5.00114	1.3472	18.5655	26.9165	27.2429	0.461645		3.95862	0.439798	-2.32226	TRUE	80.4369	0.413537		TRUE		1	40		N	N
55	E7	FALSE	pSAT AQPrdm16 ETOH n1	Bact	UNKNOWN	SYBR	None				7398.52	5263.58	10399.4	17.7257	17.7049	0.0294799		-6.51934	0.11416	-12.853	TRUE	81.3279	0.473796		TRUE		1	40		N	N
56	E8	FALSE	pSAT AQPrdm16 ETOH n2	Bact	UNKNOWN	SYBR	None				2562.28	1332.18	4928.25	19.1348	19.2472	0.158917		-4.98953	0.219317	-11.3232	TRUE	81.4269	0.473796		TRUE		1	40		N	N
57	E9	FALSE	pSAT AQPrdm16 ETOH n3	Bact	UNKNOWN	SYBR	None				3639.4	1658.8	7984.85	18.3084	18.3509	0.0600589		-5.4958	0.263457	-11.8295	TRUE	81.4269	0.473796		TRUE		1	40		N	N
58	E10	FALSE	pSAT AQPrdm16 Tamo n1	Bact	UNKNOWN	SYBR	None				3326.15	2143.11	5162.25	18.584	18.6107	0.0376597		-5.36596	0.147385	-11.6996	TRUE	81.4269	0.473796		TRUE		1	40		N	N
59	E11	FALSE	pSAT AQPrdm16 Tamo n2	Bact	UNKNOWN	SYBR	None				4689.36	3844.61	5719.71	17.4468	17.5038	0.0805834		-5.86149	0.0665987	-12.1952	TRUE	81.4269	0.473796		TRUE		1	40		N	N
60	E12	FALSE	pSAT AQPrdm16 Tamo n3	Bact	UNKNOWN	SYBR	None				2821.85	1124.24	7082.9	18.247	18.1556	0.129269		-5.12875	0.308576	-11.4624	TRUE	81.3279	0.473796		TRUE		1	40		N	N
61	F1	FALSE	pSAT AQPrdm16 ETOH n1	Adipoq	UNKNOWN	SYBR	None				398.9	268.017	593.7	21.9372	21.8652	0.101793		-2.35901	0.133338	-8.63988	TRUE	80.2389	0.413537		TRUE		1	40		N	N
62	F2	FALSE	pSAT AQPrdm16 ETOH n2	Adipoq	UNKNOWN	SYBR	None				55.8818	25.4376	122.762	24.8981	24.7133	0.261395		0.476572	0.263887	-5.80431	TRUE	80.2389	0.413537		TRUE		1	40		N	N
63	F3	FALSE	pSAT AQPrdm16 ETOH n3	Adipoq	UNKNOWN	SYBR	None				41.106	16.9667	99.5892	24.9092	24.7663	0.202142		0.9196	0.29671	-5.36128	TRUE	80.2389	0.413537		TRUE		1	40		N	N
64	F4	FALSE	pSAT AQPrdm16 Tamo n1	Adipoq	UNKNOWN	SYBR	None				4.4319	0.998494	19.6714	27.6313	28.1096	0.676316		4.13295	0.499715	-2.14793	TRUE	80.3379	0.413537		TRUE		1	40		Y	N
65	F5	FALSE	pSAT AQPrdm16 Tamo n2	Adipoq	UNKNOWN	SYBR	None				3.60674	2.75225	4.72652	27.8793	27.7955	0.118583		4.43018	0.0906615	-1.85069	TRUE	80.3379	0.413537		TRUE		1	40		N	N
66	F6	FALSE	pSAT AQPrdm16 Tamo n3	Adipoq	UNKNOWN	SYBR	None				5.00114	1.3472	18.5655	27.5694	27.2429	0.461645		3.95862	0.439798	-2.32226	TRUE	80.3379	0.413537		TRUE		1	40		N	N
67	F7	FALSE	pSAT AQPrdm16 ETOH n1	Bact	UNKNOWN	SYBR	None				7398.52	5263.58	10399.4	17.684	17.7049	0.0294799		-6.51934	0.11416	-12.853	TRUE	81.3279	0.473796		TRUE		1	40		N	N
68	F8	FALSE	pSAT AQPrdm16 ETOH n2	Bact	UNKNOWN	SYBR	None				2562.28	1332.18	4928.25	19.3596	19.2472	0.158917		-4.98953	0.219317	-11.3232	TRUE	81.3279	0.473796		TRUE		1	40		N	N
69	F9	FALSE	pSAT AQPrdm16 ETOH n3	Bact	UNKNOWN	SYBR	None				3639.4	1658.8	7984.85	18.3934	18.3509	0.0600589		-5.4958	0.263457	-11.8295	TRUE	81.3279	0.473796		TRUE		1	40		N	N
70	F10	FALSE	pSAT AQPrdm16 Tamo n1	Bact	UNKNOWN	SYBR	None				3326.15	2143.11	5162.25	18.6373	18.6107	0.0376597		-5.36596	0.147385	-11.6996	TRUE	81.3279	0.473796		TRUE		1	40		N	N
71	F11	FALSE	pSAT AQPrdm16 Tamo n2	Bact	UNKNOWN	SYBR	None				4689.36	3844.61	5719.71	17.5608	17.5038	0.0805834		-5.86149	0.0665987	-12.1952	TRUE	81.3279	0.473796		TRUE		1	40		N	N
72	F12	FALSE	pSAT AQPrdm16 Tamo n3	Bact	UNKNOWN	SYBR	None				2821.85	1124.24	7082.9	18.0642	18.1556	0.129269		-5.12875	0.308576	-11.4624	TRUE	81.2289	0.473796		TRUE		1	40		N	N
73	G1	FALSE	pSAT AQPrdm16 ETOH n1	VEGFA	UNKNOWN	SYBR	None				813.533	553.763	1195.16	23.0071	23.0706	0.089849		-1.15359	0.128974	-9.66806	TRUE	81.625	0.40755		TRUE		1	40		N	N
74	G2	FALSE	pSAT AQPrdm16 ETOH n2	VEGFA	UNKNOWN	SYBR	None				182.883	48.1428	694.73	25.6424	25.2364	0.574113		0.999689	0.447522	-7.51478	TRUE	81.625	0.40755		TRUE		1	40		Y	N
75	G3	FALSE	pSAT AQPrdm16 ETOH n3	VEGFA	UNKNOWN	SYBR	None				265.93	102.157	692.259	24.4942	24.3063	0.265715		0.459562	0.320793	-8.0549	TRUE	81.724	0.40755		TRUE		1	40		N	N
76	G4	FALSE	pSAT AQPrdm16 Tamo n1	VEGFA	UNKNOWN	SYBR	None				497.642	204.792	1209.26	23.7922	23.5321	0.367747		-0.444497	0.297712	-8.95896	TRUE	81.724	0.40755		TRUE		1	40		N	N
77	G5	FALSE	pSAT AQPrdm16 Tamo n2	VEGFA	UNKNOWN	SYBR	None				615.135	383.827	985.835	22.4607	22.615	0.218272		-0.750291	0.158145	-9.26476	TRUE	81.823	0.40755		TRUE		1	40		N	N
78	G6	FALSE	pSAT AQPrdm16 Tamo n3	VEGFA	UNKNOWN	SYBR	None				260.365	78.3067	865.697	24.049	23.7744	0.388393		0.490076	0.402851	-8.02439	TRUE	81.823	0.40755		TRUE		1	40		N	N
79	G7	FALSE	H2O	Tbp	UNKNOWN	SYBR	None							28.0524	28.0524						TRUE	80.2389	0.352871		TRUE		1	40		N	N
80	G8	FALSE	H2O	Prdm16	UNKNOWN	SYBR	None							Undetermined							TRUE	61.1309	0.142174		TRUE		1	40		N	N
81	G9	FALSE	H2O	Adipoq	UNKNOWN	SYBR	None				1			34.3332	34.3332			6.28088		0	TRUE	76.9717	0.413537	79.9419	TRUE		1	40		N	Y
82	G10	FALSE	H2O	VEGFA	UNKNOWN	SYBR	None				1			36.5668	36.5668			8.51447		0	TRUE	75.6847	0.40755		TRUE		1	40		N	N
83	G11	FALSE	H2O	Bact	UNKNOWN	SYBR	None				1			34.386	34.386			6.33368		0	TRUE	81.0309	0.473796		TRUE		1	40		N	N
85	H1	FALSE	pSAT AQPrdm16 ETOH n1	VEGFA	UNKNOWN	SYBR	None				813.533	553.763	1195.16	23.1342	23.0706	0.089849		-1.15359	0.128974	-9.66806	TRUE	81.625	0.40755		TRUE		1	40		N	N
86	H2	FALSE	pSAT AQPrdm16 ETOH n2	VEGFA	UNKNOWN	SYBR	None				182.883	48.1428	694.73	24.8305	25.2364	0.574113		0.999689	0.447522	-7.51478	TRUE	81.625	0.40755		TRUE		1	40		Y	N
87	H3	FALSE	pSAT AQPrdm16 ETOH n3	VEGFA	UNKNOWN	SYBR	None				265.93	102.157	692.259	24.1184	24.3063	0.265715		0.459562	0.320793	-8.0549	TRUE	81.724	0.40755		TRUE		1	40		N	N
88	H4	FALSE	pSAT AQPrdm16 Tamo n1	VEGFA	UNKNOWN	SYBR	None				497.642	204.792	1209.26	23.2721	23.5321	0.367747		-0.444497	0.297712	-8.95896	TRUE	81.724	0.40755		TRUE		1	40		N	N
89	H5	FALSE	pSAT AQPrdm16 Tamo n2	VEGFA	UNKNOWN	SYBR	None				615.135	383.827	985.835	22.7694	22.615	0.218272		-0.750291	0.158145	-9.26476	TRUE	81.823	0.40755		TRUE		1	40		N	N
90	H6	FALSE	pSAT AQPrdm16 Tamo n3	VEGFA	UNKNOWN	SYBR	None				260.365	78.3067	865.697	23.4998	23.7744	0.388393		0.490076	0.402851	-8.02439	TRUE	81.922	0.40755		TRUE		1	40		N	N
Analysis Type	Singleplex
Endogenous Control	Tbp
RQ Min/Max Confidence Level	95.0
Reference Sample	H2O

## Sheet: Melt Curve Raw Data
Block Type	96-Well Block (0.2mL)
Calibration Background is expired	No
Calibration Background performed on	12-02-2021
Calibration Normalization FAM-ROX is expired	No
Calibration Normalization FAM-ROX performed on	12-02-2021
Calibration Normalization VIC-ROX is expired	No
Calibration Normalization VIC-ROX performed on	12-02-2021
Calibration Pure Dye CY3 is expired	Yes
Calibration Pure Dye CY3 performed on	03-26-2020
Calibration Pure Dye CY5 is expired	Yes
Calibration Pure Dye CY5 performed on	03-26-2020
Calibration Pure Dye FAM is expired	No
Calibration Pure Dye FAM performed on	12-02-2021
Calibration Pure Dye NED is expired	No
Calibration Pure Dye NED performed on	12-02-2021
Calibration Pure Dye ROX is expired	No
Calibration Pure Dye ROX performed on	12-02-2021
Calibration Pure Dye SYBR is expired	No
Calibration Pure Dye SYBR performed on	12-02-2021
Calibration Pure Dye TAMRA is expired	No
Calibration Pure Dye TAMRA performed on	12-02-2021
Calibration Pure Dye VIC is expired	No
Calibration Pure Dye VIC performed on	12-02-2021
Calibration ROI is expired	No
Calibration ROI performed on	12-02-2021
Calibration Uniformity is expired	No
Calibration Uniformity performed on	12-02-2021
Chemistry	SYBR_GREEN
Date Created	2022-05-13 13:54:07 PM EDT
Experiment Barcode
Experiment Comment
Experiment File Name	D:\Applied Biosystems\7500\experiments\Roberto DM\2022-05-13 pSAT AQcre and AQPRDM16 Prdm16 deletion-vegfa-adipoq 3d ETOH and Tamo 5uM growth.eds
Experiment Name	2022-05-13 pSAT AQcre and AQPRDM16 Prdm16 deletion-vegfa-adipoq 3d ETOH and Tamo 5uM growth
Experiment Run End Time	2022-05-13 16:44:20 PM EDT
Experiment Type	Comparative Cт (ΔΔCт)
Instrument Name	278870006
Instrument Serial Number	278870006
Instrument Type	QuantStudio(TM) 7 Flex System
Passive Reference	ROX
Quantification Cycle Method	Ct
Signal Smoothing On	true
Stage/ Cycle where Analysis is performed	Stage 2, Step 2
User Name
Well	Well Position	Reading	Temperature	Fluorescence	Derivative
1	A1	1	60.1409	4.62658	0.142993
1	A1	2	60.3389	4.60595	0.144176
1	A1	3	60.5369	4.61925	0.147566
1	A1	4	60.7349	4.63166	0.152238
1	A1	5	60.9329	4.56352	0.156477
1	A1	6	61.1309	4.54084	0.158682
1	A1	7	61.329	4.53835	0.158258
1	A1	8	61.527	4.50958	0.155874
1	A1	9	61.725	4.48432	0.152979
1	A1	10	61.923	4.48769	0.150939
1	A1	11	62.121	4.47204	0.15039
1	A1	12	62.319	4.44365	0.151117
1	A1	13	62.517	4.41824	0.15236
1	A1	14	62.715	4.41444	0.153227
1	A1	15	62.913	4.38946	0.153038
1	A1	16	63.111	4.36553	0.151565
1	A1	17	63.3091	4.36077	0.149195
1	A1	18	63.5071	4.31681	0.146971
1	A1	19	63.7051	4.30769	0.146347
1	A1	20	63.9031	4.32264	0.148625
1	A1	21	64.1011	4.27586	0.154313
1	A1	22	64.2991	4.28654	0.162764
1	A1	23	64.4971	4.24824	0.172285
1	A1	24	64.6951	4.22481	0.180686
1	A1	25	64.8931	4.20378	0.185996
1	A1	26	65.0911	4.18998	0.187126
1	A1	27	65.2892	4.14077	0.184244
1	A1	28	65.4872	4.12188	0.17873
1	A1	29	65.6852	4.10554	0.172659
1	A1	30	65.8832	4.10184	0.168025
1	A1	31	66.0812	4.08861	0.16606
1	A1	32	66.2792	4.04813	0.166995
1	A1	33	66.4772	4.0463	0.170206
1	A1	34	66.6752	4.01107	0.174524
1	A1	35	66.8732	4.01021	0.178522
1	A1	36	67.0712	3.97856	0.180816
1	A1	37	67.2692	3.95054	0.180532
1	A1	38	67.4673	3.93316	0.177809
1	A1	39	67.6653	3.88646	0.173976
1	A1	40	67.8633	3.87683	0.171044
1	A1	41	68.0613	3.88535	0.170679
1	A1	42	68.2593	3.86993	0.173245
1	A1	43	68.4573	3.83042	0.177593
1	A1	44	68.6553	3.81439	0.181729
1	A1	45	68.8533	3.78507	0.18394
1	A1	46	69.0513	3.75598	0.183638
1	A1	47	69.2493	3.73432	0.181485
1	A1	48	69.4474	3.72093	0.178831
1	A1	49	69.6454	3.69852	0.17692
1	A1	50	69.8434	3.68325	0.17635
1	A1	51	70.0414	3.66572	0.177023
1	A1	52	70.2394	3.63392	0.178511
1	A1	53	70.4374	3.60658	0.180444
1	A1	54	70.6354	3.59883	0.182638
1	A1	55	70.8334	3.57398	0.184945
1	A1	56	71.0314	3.55628	0.187025
1	A1	57	71.2294	3.52827	0.188345
1	A1	58	71.4275	3.49425	0.188421
1	A1	59	71.6255	3.48621	0.187114
1	A1	60	71.8235	3.4535	0.184747
1	A1	61	72.0215	3.43288	0.18196
1	A1	62	72.2195	3.42113	0.17943
1	A1	63	72.4175	3.39755	0.177644
1	A1	64	72.6155	3.3726	0.176819
1	A1	65	72.8135	3.35298	0.176981
1	A1	66	73.0115	3.33666	0.178054
1	A1	67	73.2095	3.31259	0.179912
1	A1	68	73.4075	3.29209	0.182359
1	A1	69	73.6056	3.26972	0.185103
1	A1	70	73.8036	3.25141	0.18776
1	A1	71	74.0016	3.2208	0.189902
1	A1	72	74.1996	3.20332	0.191143
1	A1	73	74.3976	3.18083	0.191244
1	A1	74	74.5956	3.14632	0.190196
1	A1	75	74.7936	3.13404	0.188267
1	A1	76	74.9916	3.11144	0.185952
1	A1	77	75.1896	3.08558	0.183882
1	A1	78	75.3876	3.06842	0.182662
1	A1	79	75.5857	3.04742	0.182715
1	A1	80	75.7837	3.02955	0.184169
1	A1	81	75.9817	3.00643	0.186851
1	A1	82	76.1797	2.98464	0.190391
1	A1	83	76.3777	2.96097	0.194422
1	A1	84	76.5757	2.93438	0.198738
1	A1	85	76.7737	2.91387	0.203382
1	A1	86	76.9717	2.89187	0.208674
1	A1	87	77.1697	2.86728	0.215294
1	A1	88	77.3677	2.83818	0.224505
1	A1	89	77.5658	2.81128	0.238512
1	A1	90	77.7638	2.78805	0.260819
1	A1	91	77.9618	2.75569	0.296407
1	A1	92	78.1598	2.73744	0.351642
1	A1	93	78.3578	2.69961	0.433772
1	A1	94	78.5558	2.66654	0.549843
1	A1	95	78.7538	2.60644	0.704779
1	A1	96	78.9518	2.53782	0.898598
1	A1	97	79.1498	2.45154	1.12327
1	A1	98	79.3478	2.32052	1.36055
1	A1	99	79.5459	2.12803	1.58241
1	A1	100	79.7439	1.86524	1.75522
1	A1	101	79.9419	1.5554	1.84733
1	A1	102	80.1399	1.22955	1.83782
1	A1	103	80.3379	0.923743	1.72328
1	A1	104	80.5359	0.680941	1.51966
1	A1	105	80.7339	0.522716	1.25828
1	A1	106	80.9319	0.443418	0.977333
1	A1	107	81.1299	0.411414	0.712109
1	A1	108	81.3279	0.402988	0.487523
1	A1	109	81.5259	0.399848	0.315001
1	A1	110	81.724	0.393368	0.193888
1	A1	111	81.922	0.38805	0.115704
1	A1	112	82.12	0.385956	0.0689733
1	A1	113	82.318	0.384436	0.0429046
1	A1	114	82.516	0.381678	0.0292437
1	A1	115	82.714	0.379165	0.0225606
1	A1	116	82.912	0.378965	0.0196757
1	A1	117	83.11	0.380153	0.0188664
1	A1	118	83.308	0.372518	0.0192166
1	A1	119	83.506	0.370959	0.0201955
1	A1	120	83.7041	0.372143	0.0214172
1	A1	121	83.9021	0.369192	0.0225233
1	A1	122	84.1001	0.363558	0.0231679
1	A1	123	84.2981	0.360157	0.0230804
1	A1	124	84.4961	0.356506	0.022158
1	A1	125	84.6941	0.353366	0.0205128
1	A1	126	84.8921	0.352718	0.0184355
1	A1	127	85.0901	0.349927	0.0162895
1	A1	128	85.2881	0.349668	0.0143901
1	A1	129	85.4861	0.347005	0.0129171
1	A1	130	85.6842	0.347242	0.0118842
1	A1	131	85.8822	0.348182	0.0111664
1	A1	132	86.0802	0.342088	0.0105724
1	A1	133	86.2782	0.342812	0.00993139
1	A1	134	86.4762	0.342171	0.00916259
1	A1	135	86.6742	0.339798	0.00829526
1	A1	136	86.8722	0.339313	0.00743703
1	A1	137	87.0702	0.338922	0.006713
1	A1	138	87.2682	0.340003	0.00621349
1	A1	139	87.4662	0.338123	0.0059741
1	A1	140	87.6642	0.336018	0.00598786
1	A1	141	87.8623	0.336864	0.00622473
1	A1	142	88.0603	0.335514	0.0066397
1	A1	143	88.2583	0.339312	0.00717124
1	A1	144	88.4563	0.330196	0.00774578
1	A1	145	88.6543	0.334357	0.00829103
1	A1	146	88.8523	0.331603	0.00874203
1	A1	147	89.0503	0.331286	0.00903212
1	A1	148	89.2483	0.328047	0.00908105
1	A1	149	89.4463	0.329215	0.00880964
1	A1	150	89.6443	0.325296	0.0081907
1	A1	151	89.8424	0.325384	0.00730811
1	A1	152	90.0404	0.323871	0.00636959
1	A1	153	90.2384	0.325973	0.00563926
1	A1	154	90.4364	0.326246	0.00531317
1	A1	155	90.6344	0.324855	0.00540769
1	A1	156	90.8324	0.323422	0.00574024
1	A1	157	91.0304	0.32244	0.00602376
1	A1	158	91.2284	0.319154	0.00602251
1	A1	159	91.4264	0.322135	0.00567407
1	A1	160	91.6244	0.317896	0.00510943
1	A1	161	91.8224	0.320601	0.0045704
1	A1	162	92.0205	0.321987	0.00427986
1	A1	163	92.2185	0.317262	0.00434343
1	A1	164	92.4165	0.319776	0.00472624
1	A1	165	92.6145	0.318519	0.00529813
1	A1	166	92.8125	0.316014	0.00590755
1	A1	167	93.0105	0.317418	0.00644019
1	A1	168	93.2085	0.314707	0.00683786
1	A1	169	93.4065	0.313926	0.00708393
1	A1	170	93.6045	0.314825	0.00717339
1	A1	171	93.8026	0.31302	0.0070879
1	A1	172	94.0006	0.310391	0.00679222
1	A1	173	94.1986	0.310275	0.00625004
1	A1	174	94.3966	0.312826	0.0054502
1	A1	175	94.5946	0.307989	0.00442908
1	A1	176	94.7926	0.307836	0.00328099
2	A2	1	60.1409	5.01819	0.158434
2	A2	2	60.3389	4.99104	0.163652
2	A2	3	60.5369	4.99198	0.168326
2	A2	4	60.7349	4.93474	0.170813
2	A2	5	60.9329	4.93719	0.170108
2	A2	6	61.1309	4.88398	0.166303
2	A2	7	61.329	4.89031	0.160535
2	A2	8	61.527	4.86216	0.154508
2	A2	9	61.725	4.83978	0.149859
2	A2	10	61.923	4.83243	0.147645
2	A2	11	62.121	4.82328	0.148113
2	A2	12	62.319	4.79172	0.150743
2	A2	13	62.517	4.77826	0.154481
2	A2	14	62.715	4.75983	0.158047
2	A2	15	62.913	4.73751	0.160334
2	A2	16	63.111	4.71289	0.160783
2	A2	17	63.3091	4.69815	0.159696
2	A2	18	63.5071	4.65598	0.15824
2	A2	19	63.7051	4.64484	0.158022
2	A2	20	63.9031	4.66319	0.160367
2	A2	21	64.1011	4.61355	0.165658
2	A2	22	64.2991	4.61317	0.173125
2	A2	23	64.4971	4.56973	0.181148
2	A2	24	64.6951	4.5577	0.187869
2	A2	25	64.8931	4.52685	0.191806
2	A2	26	65.0911	4.51447	0.192299
2	A2	27	65.2892	4.46474	0.189712
2	A2	28	65.4872	4.44352	0.185322
2	A2	29	65.6852	4.4275	0.180836
2	A2	30	65.8832	4.42201	0.177758
2	A2	31	66.0812	4.4084	0.176892
2	A2	32	66.2792	4.3541	0.178237
2	A2	33	66.4772	4.35755	0.181188
2	A2	34	66.6752	4.32013	0.184794
2	A2	35	66.8732	4.32212	0.187933
2	A2	36	67.0712	4.27754	0.189552
2	A2	37	67.2692	4.2545	0.189065
2	A2	38	67.4673	4.23099	0.186788
2	A2	39	67.6653	4.19088	0.184005
2	A2	40	67.8633	4.17805	0.182439
2	A2	41	68.0613	4.17956	0.183303
2	A2	42	68.2593	4.16004	0.186544
2	A2	43	68.4573	4.12609	0.19083
2	A2	44	68.6553	4.09223	0.194272
2	A2	45	68.8533	4.06972	0.19544
2	A2	46	69.0513	4.0425	0.194033
2	A2	47	69.2493	4.01351	0.190857
2	A2	48	69.4474	3.99826	0.187259
2	A2	49	69.6454	3.97277	0.18442
2	A2	50	69.8434	3.95968	0.182917
2	A2	51	70.0414	3.94027	0.182735
2	A2	52	70.2394	3.90165	0.183591
2	A2	53	70.4374	3.87547	0.185219
2	A2	54	70.6354	3.87056	0.187411
2	A2	55	70.8334	3.84728	0.189826
2	A2	56	71.0314	3.81885	0.191859
2	A2	57	71.2294	3.78845	0.192792
2	A2	58	71.4275	3.75961	0.192151
2	A2	59	71.6255	3.74579	0.190012
2	A2	60	71.8235	3.71245	0.187009
2	A2	61	72.0215	3.69363	0.184018
2	A2	62	72.2195	3.67878	0.181752
2	A2	63	72.4175	3.65522	0.180485
2	A2	64	72.6155	3.63491	0.180079
2	A2	65	72.8135	3.60685	0.180238
2	A2	66	73.0115	3.57926	0.180764
2	A2	67	73.2095	3.56709	0.181649
2	A2	68	73.4075	3.54574	0.182938
2	A2	69	73.6056	3.51805	0.184535
2	A2	70	73.8036	3.50175	0.18612
2	A2	71	74.0016	3.47059	0.187262
2	A2	72	74.1996	3.44719	0.187606
2	A2	73	74.3976	3.42798	0.187032
2	A2	74	74.5956	3.39478	0.185667
2	A2	75	74.7936	3.38423	0.183802
2	A2	76	74.9916	3.35914	0.181803
2	A2	77	75.1896	3.33059	0.180066
2	A2	78	75.3876	3.31601	0.179003
2	A2	79	75.5857	3.28928	0.178984
2	A2	80	75.7837	3.27687	0.180244
2	A2	81	75.9817	3.25038	0.182793
2	A2	82	76.1797	3.22834	0.186393
2	A2	83	76.3777	3.20599	0.190686
2	A2	84	76.5757	3.18248	0.195383
2	A2	85	76.7737	3.15491	0.20046
2	A2	86	76.9717	3.13133	0.206299
2	A2	87	77.1697	3.10694	0.213812
2	A2	88	77.3677	3.0828	0.224613
2	A2	89	77.5658	3.05352	0.241316
2	A2	90	77.7638	3.0284	0.267886
2	A2	91	77.9618	2.98925	0.309905
2	A2	92	78.1598	2.97646	0.374496
2	A2	93	78.3578	2.93063	0.469667
2	A2	94	78.5558	2.89878	0.602874
2	A2	95	78.7538	2.83158	0.778676
2	A2	96	78.9518	2.74739	0.995637
2	A2	97	79.1498	2.64697	1.24322
2	A2	98	79.3478	2.49093	1.50005
2	A2	99	79.5459	2.26419	1.73521
2	A2	100	79.7439	1.94976	1.91325
2	A2	101	79.9419	1.6065	2.00225
2	A2	102	80.1399	1.2471	1.98244
2	A2	103	80.3379	0.919006	1.85232
2	A2	104	80.5359	0.656154	1.62982
2	A2	105	80.7339	0.472704	1.34786
2	A2	106	80.9319	0.372385	1.04595
2	A2	107	81.1299	0.338839	0.760658
2	A2	108	81.3279	0.332301	0.518174
2	A2	109	81.5259	0.329292	0.33103
2	A2	110	81.724	0.325681	0.199178
2	A2	111	81.922	0.322033	0.114064
2	A2	112	82.12	0.32117	0.0635431
2	A2	113	82.318	0.319852	0.0358257
2	A2	114	82.516	0.319026	0.0216321
2	A2	115	82.714	0.317509	0.0147111
2	A2	116	82.912	0.315069	0.0113741
2	A2	117	83.11	0.316097	0.00970158
2	A2	118	83.308	0.312861	0.00881796
2	A2	119	83.506	0.312151	0.00836903
2	A2	120	83.7041	0.314128	0.00819688
2	A2	121	83.9021	0.312006	0.0081768
2	A2	122	84.1001	0.309744	0.00817531
2	A2	123	84.2981	0.30837	0.00808233
2	A2	124	84.4961	0.308081	0.00785891
2	A2	125	84.6941	0.306587	0.00755361
2	A2	126	84.8921	0.306197	0.00727409
2	A2	127	85.0901	0.305123	0.00713174
2	A2	128	85.2881	0.305295	0.00719056
2	A2	129	85.4861	0.304238	0.00744113
2	A2	130	85.6842	0.302386	0.00780612
2	A2	131	85.8822	0.30339	0.0081686
2	A2	132	86.0802	0.299111	0.00841069
2	A2	133	86.2782	0.300659	0.00844922
2	A2	134	86.4762	0.297973	0.00826072
2	A2	135	86.6742	0.29665	0.00788781
2	A2	136	86.8722	0.29625	0.00742404
2	A2	137	87.0702	0.295174	0.00697697
2	A2	138	87.2682	0.295287	0.00662519
2	A2	139	87.4662	0.294848	0.00638847
2	A2	140	87.6642	0.29321	0.00623403
2	A2	141	87.8623	0.292729	0.00611192
2	A2	142	88.0603	0.289946	0.00599653
2	A2	143	88.2583	0.293508	0.00590355
2	A2	144	88.4563	0.288257	0.00586869
2	A2	145	88.6543	0.290105	0.00590605
2	A2	146	88.8523	0.290507	0.00597672
2	A2	147	89.0503	0.286382	0.00599337
2	A2	148	89.2483	0.285803	0.00586205
2	A2	149	89.4463	0.288637	0.00553781
2	A2	150	89.6443	0.283074	0.0050655
2	A2	151	89.8424	0.284989	0.00458094
2	A2	152	90.0404	0.28422	0.00426375
2	A2	153	90.2384	0.286543	0.00425325
2	A2	154	90.4364	0.284848	0.00456792
2	A2	155	90.6344	0.283486	0.0050809
2	A2	156	90.8324	0.281267	0.00557403
2	A2	157	91.0304	0.282014	0.00584332
2	A2	158	91.2284	0.279517	0.005791
2	A2	159	91.4264	0.27989	0.00545405
2	A2	160	91.6244	0.279242	0.00496442
2	A2	161	91.8224	0.279855	0.00448
2	A2	162	92.0205	0.278012	0.00412559
2	A2	163	92.2185	0.277453	0.00396299
2	A2	164	92.4165	0.279377	0.00398816
2	A2	165	92.6145	0.277533	0.00414623
2	A2	166	92.8125	0.27625	0.00436114
2	A2	167	93.0105	0.275345	0.00457187
2	A2	168	93.2085	0.275377	0.00475395
2	A2	169	93.4065	0.275282	0.00490685
2	A2	170	93.6045	0.274952	0.00501757
2	A2	171	93.8026	0.27425	0.0050322
2	A2	172	94.0006	0.271035	0.00486972
2	A2	173	94.1986	0.271628	0.00446957
2	A2	174	94.3966	0.272433	0.00383582
2	A2	175	94.5946	0.271157	0.00304483
2	A2	176	94.7926	0.270422	0.00221301
3	A3	1	60.1409	4.96889	0.166356
3	A3	2	60.3389	4.94337	0.171174
3	A3	3	60.5369	4.94535	0.175246
3	A3	4	60.7349	4.89963	0.176706
3	A3	5	60.9329	4.88285	0.174404
3	A3	6	61.1309	4.83019	0.168613
3	A3	7	61.329	4.84024	0.1611
3	A3	8	61.527	4.80814	0.15444
3	A3	9	61.725	4.79242	0.150881
3	A3	10	61.923	4.794	0.151391
3	A3	11	62.121	4.78794	0.155357
3	A3	12	62.319	4.73457	0.16103
3	A3	13	62.517	4.72717	0.166408
3	A3	14	62.715	4.70135	0.17
3	A3	15	62.913	4.67843	0.171192
3	A3	16	63.111	4.65119	0.170152
3	A3	17	63.3091	4.64507	0.167612
3	A3	18	63.5071	4.60612	0.164635
3	A3	19	63.7051	4.59161	0.162438
3	A3	20	63.9031	4.57857	0.162141
3	A3	21	64.1011	4.55744	0.164416
3	A3	22	64.2991	4.54922	0.169183
3	A3	23	64.4971	4.5202	0.175505
3	A3	24	64.6951	4.49596	0.181874
3	A3	25	64.8931	4.47789	0.186715
3	A3	26	65.0911	4.44591	0.188978
3	A3	27	65.2892	4.41413	0.188502
3	A3	28	65.4872	4.39833	0.186003
3	A3	29	65.6852	4.36638	0.182709
3	A3	30	65.8832	4.36276	0.179843
3	A3	31	66.0812	4.34471	0.178227
3	A3	32	66.2792	4.29904	0.178129
3	A3	33	66.4772	4.29528	0.17927
3	A3	34	66.6752	4.26676	0.180936
3	A3	35	66.8732	4.26591	0.182163
3	A3	36	67.0712	4.21856	0.182095
3	A3	37	67.2692	4.1903	0.180482
3	A3	38	67.4673	4.17995	0.177992
3	A3	39	67.6653	4.14269	0.176052
3	A3	40	67.8633	4.13171	0.176147
3	A3	41	68.0613	4.12695	0.178974
3	A3	42	68.2593	4.11503	0.183968
3	A3	43	68.4573	4.06264	0.189553
3	A3	44	68.6553	4.04671	0.19391
3	A3	45	68.8533	4.01997	0.195837
3	A3	46	69.0513	3.99283	0.19519
3	A3	47	69.2493	3.96179	0.192763
3	A3	48	69.4474	3.94494	0.189766
3	A3	49	69.6454	3.92296	0.18722
3	A3	50	69.8434	3.90442	0.185588
3	A3	51	70.0414	3.8874	0.184822
3	A3	52	70.2394	3.8474	0.184689
3	A3	53	70.4374	3.82283	0.185105
3	A3	54	70.6354	3.81395	0.186178
3	A3	55	70.8334	3.78893	0.187948
3	A3	56	71.0314	3.76828	0.190107
3	A3	57	71.2294	3.7426	0.191982
3	A3	58	71.4275	3.70845	0.192837
3	A3	59	71.6255	3.69013	0.192287
3	A3	60	71.8235	3.65552	0.190448
3	A3	61	72.0215	3.64507	0.187809
3	A3	62	72.2195	3.62386	0.184923
3	A3	63	72.4175	3.6002	0.182227
3	A3	64	72.6155	3.56584	0.180051
3	A3	65	72.8135	3.55287	0.178717
3	A3	66	73.0115	3.53047	0.178534
3	A3	67	73.2095	3.51388	0.179623
3	A3	68	73.4075	3.49176	0.181742
3	A3	69	73.6056	3.46392	0.184278
3	A3	70	73.8036	3.44734	0.186463
3	A3	71	74.0016	3.41442	0.187695
3	A3	72	74.1996	3.38891	0.187761
3	A3	73	74.3976	3.37299	0.186847
3	A3	74	74.5956	3.34251	0.185375
3	A3	75	74.7936	3.33033	0.183777
3	A3	76	74.9916	3.29996	0.182373
3	A3	77	75.1896	3.28031	0.18137
3	A3	78	75.3876	3.25951	0.180934
3	A3	79	75.5857	3.2344	0.181233
3	A3	80	75.7837	3.21953	0.182415
3	A3	81	75.9817	3.19051	0.184521
3	A3	82	76.1797	3.17228	0.187431
3	A3	83	76.3777	3.14838	0.190886
3	A3	84	76.5757	3.1271	0.194599
3	A3	85	76.7737	3.09748	0.198463
3	A3	86	76.9717	3.07181	0.202745
3	A3	87	77.1697	3.05093	0.208252
3	A3	88	77.3677	3.02306	0.216461
3	A3	89	77.5658	2.9998	0.229678
3	A3	90	77.7638	2.97598	0.251288
3	A3	91	77.9618	2.93792	0.286026
3	A3	92	78.1598	2.92121	0.340133
3	A3	93	78.3578	2.88149	0.421107
3	A3	94	78.5558	2.85214	0.536752
3	A3	95	78.7538	2.79258	0.693275
3	A3	96	78.9518	2.72009	0.892375
3	A3	97	79.1498	2.63598	1.12785
3	A3	98	79.3478	2.50002	1.38295
3	A3	99	79.5459	2.30918	1.63019
3	A3	100	79.7439	2.03159	1.83487
3	A3	101	79.9419	1.69521	1.96234
3	A3	102	80.1399	1.33274	1.98686
3	A3	103	80.3379	0.991191	1.89926
3	A3	104	80.5359	0.702392	1.71023
3	A3	105	80.7339	0.48964	1.44787
3	A3	106	80.9319	0.356474	1.15046
3	A3	107	81.1299	0.304514	0.856805
3	A3	108	81.3279	0.293687	0.597704
3	A3	109	81.5259	0.289724	0.390893
3	A3	110	81.724	0.286476	0.240584
3	A3	111	81.922	0.284603	0.140667
3	A3	112	82.12	0.280709	0.0796098
3	A3	113	82.318	0.278748	0.0450177
3	A3	114	82.516	0.276907	0.0265661
3	A3	115	82.714	0.274144	0.0170852
3	A3	116	82.912	0.274375	0.0122966
3	A3	117	83.11	0.275109	0.00994642
3	A3	118	83.308	0.274927	0.0089219
3	A3	119	83.506	0.271468	0.00864093
3	A3	120	83.7041	0.271698	0.0087453
3	A3	121	83.9021	0.270355	0.00899452
3	A3	122	84.1001	0.268924	0.00924081
3	A3	123	84.2981	0.267767	0.00941345
3	A3	124	84.4961	0.266403	0.00949397
3	A3	125	84.6941	0.26569	0.00949019
3	A3	126	84.8921	0.263824	0.00942093
3	A3	127	85.0901	0.263199	0.00930916
3	A3	128	85.2881	0.261432	0.0091791
3	A3	129	85.4861	0.261032	0.00904849
3	A3	130	85.6842	0.25902	0.00891674
3	A3	131	85.8822	0.259616	0.00875726
3	A3	132	86.0802	0.257137	0.00852535
3	A3	133	86.2782	0.25626	0.00818271
3	A3	134	86.4762	0.254943	0.00772879
3	A3	135	86.6742	0.253818	0.00721532
3	A3	136	86.8722	0.253756	0.00673324
3	A3	137	87.0702	0.252216	0.00637368
3	A3	138	87.2682	0.253477	0.00618694
3	A3	139	87.4662	0.251791	0.00616352
3	A3	140	87.6642	0.250234	0.00624502
3	A3	141	87.8623	0.250013	0.00635612
3	A3	142	88.0603	0.248606	0.00643567
3	A3	143	88.2583	0.250353	0.00645319
3	A3	144	88.4563	0.245167	0.00640882
3	A3	145	88.6543	0.246346	0.00631738
3	A3	146	88.8523	0.247089	0.00618924
3	A3	147	89.0503	0.244024	0.00601494
3	A3	148	89.2483	0.243294	0.00576758
3	A3	149	89.4463	0.244396	0.00542437
3	A3	150	89.6443	0.241705	0.00499638
3	A3	151	89.8424	0.242182	0.00454796
3	A3	152	90.0404	0.240315	0.00418742
3	A3	153	90.2384	0.242937	0.00402373
3	A3	154	90.4364	0.242126	0.00410917
3	A3	155	90.6344	0.240075	0.00440243
3	A3	156	90.8324	0.240144	0.00478038
3	A3	157	91.0304	0.238511	0.00509522
3	A3	158	91.2284	0.237526	0.00523833
3	A3	159	91.4264	0.238666	0.00517654
3	A3	160	91.6244	0.236302	0.00494687
3	A3	161	91.8224	0.236014	0.00462906
3	A3	162	92.0205	0.235979	0.00431471
3	A3	163	92.2185	0.23563	0.004083
3	A3	164	92.4165	0.235772	0.00398459
3	A3	165	92.6145	0.234764	0.00403609
3	A3	166	92.8125	0.23331	0.00422527
3	A3	167	93.0105	0.234208	0.00452133
3	A3	168	93.2085	0.233534	0.00487808
3	A3	169	93.4065	0.232069	0.00522954
3	A3	170	93.6045	0.231763	0.0054875
3	A3	171	93.8026	0.230685	0.00555454
3	A3	172	94.0006	0.229359	0.00535222
3	A3	173	94.1986	0.228946	0.00485232
3	A3	174	94.3966	0.228388	0.0040935
3	A3	175	94.5946	0.228564	0.00317401
3	A3	176	94.7926	0.227385	0.00222518
4	A4	1	60.1409	5.05124	0.170535
4	A4	2	60.3389	5.0186	0.174911
4	A4	3	60.5369	5.02018	0.178292
4	A4	4	60.7349	4.97197	0.179113
4	A4	5	60.9329	4.95658	0.176488
4	A4	6	61.1309	4.91612	0.170699
4	A4	7	61.329	4.91417	0.16321
4	A4	8	61.527	4.88586	0.156195
4	A4	9	61.725	4.86645	0.151759
4	A4	10	61.923	4.86422	0.151207
4	A4	11	62.121	4.84715	0.154594
4	A4	12	62.319	4.82979	0.160757
4	A4	13	62.517	4.80238	0.167761
4	A4	14	62.715	4.78116	0.17359
4	A4	15	62.913	4.75124	0.176743
4	A4	16	63.111	4.72223	0.17661
4	A4	17	63.3091	4.72062	0.173572
4	A4	18	63.5071	4.67436	0.168903
4	A4	19	63.7051	4.65692	0.16446
4	A4	20	63.9031	4.64778	0.162158
4	A4	21	64.1011	4.62762	0.163281
4	A4	22	64.2991	4.62834	0.167913
4	A4	23	64.4971	4.59653	0.174805
4	A4	24	64.6951	4.56289	0.181825
4	A4	25	64.8931	4.54949	0.186819
4	A4	26	65.0911	4.51993	0.188474
4	A4	27	65.2892	4.48407	0.186807
4	A4	28	65.4872	4.46233	0.183045
4	A4	29	65.6852	4.43859	0.178985
4	A4	30	65.8832	4.43967	0.17619
4	A4	31	66.0812	4.42238	0.175428
4	A4	32	66.2792	4.3753	0.17663
4	A4	33	66.4772	4.37163	0.17918
4	A4	34	66.6752	4.33013	0.182246
4	A4	35	66.8732	4.33832	0.184922
4	A4	36	67.0712	4.29832	0.186324
4	A4	37	67.2692	4.27184	0.185847
4	A4	38	67.4673	4.24523	0.183538
4	A4	39	67.6653	4.21664	0.180276
4	A4	40	67.8633	4.19009	0.177439
4	A4	41	68.0613	4.19469	0.176195
4	A4	42	68.2593	4.18301	0.176861
4	A4	43	68.4573	4.1344	0.178814
4	A4	44	68.6553	4.11704	0.180977
4	A4	45	68.8533	4.09742	0.182504
4	A4	46	69.0513	4.07103	0.183182
4	A4	47	69.2493	4.04301	0.18336
4	A4	48	69.4474	4.03144	0.18356
4	A4	49	69.6454	4.00216	0.184059
4	A4	50	69.8434	3.98391	0.184755
4	A4	51	70.0414	3.9675	0.185359
4	A4	52	70.2394	3.92518	0.185743
4	A4	53	70.4374	3.8998	0.186149
4	A4	54	70.6354	3.89538	0.18704
4	A4	55	70.8334	3.86857	0.188705
4	A4	56	71.0314	3.84719	0.190925
4	A4	57	71.2294	3.81938	0.192975
4	A4	58	71.4275	3.78852	0.193989
4	A4	59	71.6255	3.76971	0.193422
4	A4	60	71.8235	3.73608	0.191287
4	A4	61	72.0215	3.71786	0.188071
4	A4	62	72.2195	3.70035	0.184458
4	A4	63	72.4175	3.67874	0.181078
4	A4	64	72.6155	3.64668	0.178414
4	A4	65	72.8135	3.63047	0.176815
4	A4	66	73.0115	3.60938	0.176511
4	A4	67	73.2095	3.59408	0.177529
4	A4	68	73.4075	3.56936	0.179603
4	A4	69	73.6056	3.54122	0.182183
4	A4	70	73.8036	3.52829	0.184583
4	A4	71	74.0016	3.4989	0.186228
4	A4	72	74.1996	3.46786	0.186845
4	A4	73	74.3976	3.44925	0.186501
4	A4	74	74.5956	3.42689	0.185487
4	A4	75	74.7936	3.40845	0.184147
4	A4	76	74.9916	3.3843	0.182765
4	A4	77	75.1896	3.3538	0.181588
4	A4	78	75.3876	3.33837	0.180867
4	A4	79	75.5857	3.31692	0.180873
4	A4	80	75.7837	3.3007	0.181788
4	A4	81	75.9817	3.26732	0.183639
4	A4	82	76.1797	3.25287	0.186268
4	A4	83	76.3777	3.2308	0.18943
4	A4	84	76.5757	3.20323	0.192937
4	A4	85	76.7737	3.17539	0.196786
4	A4	86	76.9717	3.1569	0.201254
4	A4	87	77.1697	3.13562	0.207001
4	A4	88	77.3677	3.10134	0.215236
4	A4	89	77.5658	3.07877	0.228018
4	A4	90	77.7638	3.05608	0.248615
4	A4	91	77.9618	3.01932	0.281815
4	A4	92	78.1598	3.0001	0.334011
4	A4	93	78.3578	2.96682	0.412894
4	A4	94	78.5558	2.93248	0.526512
4	A4	95	78.7538	2.87902	0.681437
4	A4	96	78.9518	2.80446	0.879945
4	A4	97	79.1498	2.72305	1.11659
4	A4	98	79.3478	2.59277	1.37541
4	A4	99	79.5459	2.40532	1.6294
4	A4	100	79.7439	2.12754	1.8438
4	A4	101	79.9419	1.79352	1.98309
4	A4	102	80.1399	1.42498	2.01997
4	A4	103	80.3379	1.07473	1.94328
4	A4	104	80.5359	0.775843	1.76178
4	A4	105	80.7339	0.549839	1.50228
4	A4	106	80.9319	0.403866	1.20268
4	A4	107	81.1299	0.342729	0.902534
4	A4	108	81.3279	0.328581	0.634123
4	A4	109	81.5259	0.323963	0.41703
4	A4	110	81.724	0.321133	0.257137
4	A4	111	81.922	0.317628	0.14948
4	A4	112	82.12	0.317014	0.0830166
4	A4	113	82.318	0.317004	0.0452627
4	A4	114	82.516	0.314062	0.0254151
4	A4	115	82.714	0.312553	0.0156623
4	A4	116	82.912	0.311847	0.0111186
4	A4	117	83.11	0.312785	0.00908725
4	A4	118	83.308	0.310882	0.00822456
4	A4	119	83.506	0.309188	0.0078967
4	A4	120	83.7041	0.309123	0.00779481
4	A4	121	83.9021	0.308054	0.00774816
4	A4	122	84.1001	0.306961	0.00765623
4	A4	123	84.2981	0.305691	0.00747356
4	A4	124	84.4961	0.304231	0.00721044
4	A4	125	84.6941	0.304057	0.0069255
4	A4	126	84.8921	0.302729	0.00670143
4	A4	127	85.0901	0.302884	0.00660989
4	A4	128	85.2881	0.302634	0.00668306
4	A4	129	85.4861	0.30057	0.00690466
4	A4	130	85.6842	0.299392	0.00721988
4	A4	131	85.8822	0.300752	0.00755305
4	A4	132	86.0802	0.297191	0.0078212
4	A4	133	86.2782	0.297581	0.00794823
4	A4	134	86.4762	0.296295	0.00788192
4	A4	135	86.6742	0.294193	0.00761248
4	A4	136	86.8722	0.293454	0.00718079
4	A4	137	87.0702	0.292627	0.00666652
4	A4	138	87.2682	0.293116	0.00616093
4	A4	139	87.4662	0.292027	0.00574241
4	A4	140	87.6642	0.290661	0.00546774
4	A4	141	87.8623	0.290095	0.00537056
4	A4	142	88.0603	0.288682	0.00545567
4	A4	143	88.2583	0.293091	0.00568612
4	A4	144	88.4563	0.287016	0.00598114
4	A4	145	88.6543	0.287455	0.0062428
4	A4	146	88.8523	0.286863	0.00639538
4	A4	147	89.0503	0.284204	0.00640786
4	A4	148	89.2483	0.284618	0.00627672
4	A4	149	89.4463	0.287057	0.00599506
4	A4	150	89.6443	0.281517	0.00555402
4	A4	151	89.8424	0.280288	0.0049889
4	A4	152	90.0404	0.281	0.00442293
4	A4	153	90.2384	0.284398	0.00404488
4	A4	154	90.4364	0.282511	0.00400807
4	A4	155	90.6344	0.281439	0.00432053
4	A4	156	90.8324	0.280613	0.00481719
4	A4	157	91.0304	0.279438	0.00523809
4	A4	158	91.2284	0.277196	0.00535999
4	A4	159	91.4264	0.278173	0.00509709
4	A4	160	91.6244	0.277407	0.00452585
4	A4	161	91.8224	0.276547	0.00384307
4	A4	162	92.0205	0.275623	0.00328679
4	A4	163	92.2185	0.277858	0.00304999
4	A4	164	92.4165	0.278231	0.00320756
4	A4	165	92.6145	0.276119	0.00368454
4	A4	166	92.8125	0.274758	0.0042906
4	A4	167	93.0105	0.274708	0.00480987
4	A4	168	93.2085	0.273232	0.0051006
4	A4	169	93.4065	0.271871	0.00514357
4	A4	170	93.6045	0.273023	0.00501301
4	A4	171	93.8026	0.27292	0.0047957
4	A4	172	94.0006	0.27176	0.00452104
4	A4	173	94.1986	0.269476	0.00414992
4	A4	174	94.3966	0.269925	0.00362354
4	A4	175	94.5946	0.270351	0.00292948
4	A4	176	94.7926	0.268406	0.00213153
5	A5	1	60.1409	5.12727	0.173269
5	A5	2	60.3389	5.10358	0.179468
5	A5	3	60.5369	5.09506	0.184292
5	A5	4	60.7349	5.04309	0.185573
5	A5	5	60.9329	5.02894	0.182183
5	A5	6	61.1309	4.97692	0.174676
5	A5	7	61.329	4.98301	0.165171
5	A5	8	61.527	4.95552	0.156462
5	A5	9	61.725	4.93594	0.150928
5	A5	10	61.923	4.94396	0.149709
5	A5	11	62.121	4.91625	0.152543
5	A5	12	62.319	4.88832	0.158121
5	A5	13	62.517	4.87015	0.164695
5	A5	14	62.715	4.85538	0.170563
5	A5	15	62.913	4.82574	0.17434
5	A5	16	63.111	4.79722	0.175185
5	A5	17	63.3091	4.78885	0.173066
5	A5	18	63.5071	4.74178	0.168974
5	A5	19	63.7051	4.72416	0.164816
5	A5	20	63.9031	4.71115	0.162783
5	A5	21	64.1011	4.70715	0.164383
5	A5	22	64.2991	4.70189	0.169695
5	A5	23	64.4971	4.65684	0.177277
5	A5	24	64.6951	4.63362	0.184807
5	A5	25	64.8931	4.61069	0.190088
5	A5	26	65.0911	4.58879	0.191885
5	A5	27	65.2892	4.55083	0.190274
5	A5	28	65.4872	4.53222	0.186467
5	A5	29	65.6852	4.49842	0.182225
5	A5	30	65.8832	4.49649	0.179125
5	A5	31	66.0812	4.48766	0.178008
5	A5	32	66.2792	4.4418	0.17881
5	A5	33	66.4772	4.43297	0.180769
5	A5	34	66.6752	4.39221	0.182795
5	A5	35	66.8732	4.39307	0.183801
5	A5	36	67.0712	4.3638	0.183008
5	A5	37	67.2692	4.32815	0.180295
5	A5	38	67.4673	4.29992	0.176456
5	A5	39	67.6653	4.283	0.173101
5	A5	40	67.8633	4.25589	0.172008
5	A5	41	68.0613	4.26715	0.174206
5	A5	42	68.2593	4.24663	0.179333
5	A5	43	68.4573	4.20259	0.185778
5	A5	44	68.6553	4.18264	0.19147
5	A5	45	68.8533	4.15415	0.194858
5	A5	46	69.0513	4.12757	0.195498
5	A5	47	69.2493	4.09415	0.193999
5	A5	48	69.4474	4.08286	0.191496
5	A5	49	69.6454	4.05442	0.189037
5	A5	50	69.8434	4.034	0.187217
5	A5	51	70.0414	4.01772	0.186175
5	A5	52	70.2394	3.98035	0.18586
5	A5	53	70.4374	3.95394	0.18626
5	A5	54	70.6354	3.94882	0.187432
5	A5	55	70.8334	3.91578	0.189286
5	A5	56	71.0314	3.89747	0.191407
5	A5	57	71.2294	3.86841	0.193101
5	A5	58	71.4275	3.8439	0.193683
5	A5	59	71.6255	3.81446	0.192853
5	A5	60	71.8235	3.78667	0.190856
5	A5	61	72.0215	3.76661	0.18832
5	A5	62	72.2195	3.75411	0.185901
5	A5	63	72.4175	3.72718	0.183989
5	A5	64	72.6155	3.69826	0.18267
5	A5	65	72.8135	3.67873	0.181894
5	A5	66	73.0115	3.65132	0.181665
5	A5	67	73.2095	3.63688	0.182056
5	A5	68	73.4075	3.6138	0.183067
5	A5	69	73.6056	3.58509	0.184464
5	A5	70	73.8036	3.57269	0.185783
5	A5	71	74.0016	3.5397	0.186513
5	A5	72	74.1996	3.51414	0.18637
5	A5	73	74.3976	3.48953	0.185451
5	A5	74	74.5956	3.46587	0.184182
5	A5	75	74.7936	3.45335	0.183084
5	A5	76	74.9916	3.42845	0.182534
5	A5	77	75.1896	3.39981	0.182657
5	A5	78	75.3876	3.38008	0.183386
5	A5	79	75.5857	3.36096	0.184579
5	A5	80	75.7837	3.3369	0.186114
5	A5	81	75.9817	3.30795	0.187904
5	A5	82	76.1797	3.29015	0.189894
5	A5	83	76.3777	3.26748	0.192049
5	A5	84	76.5757	3.23913	0.19439
5	A5	85	76.7737	3.21597	0.197043
5	A5	86	76.9717	3.1909	0.200303
5	A5	87	77.1697	3.1695	0.20472
5	A5	88	77.3677	3.14255	0.211244
5	A5	89	77.5658	3.11393	0.221497
5	A5	90	77.7638	3.09098	0.238098
5	A5	91	77.9618	3.05728	0.265027
5	A5	92	78.1598	3.04111	0.307866
5	A5	93	78.3578	3.00095	0.373788
5	A5	94	78.5558	2.97165	0.471021
5	A5	95	78.7538	2.92434	0.607451
5	A5	96	78.9518	2.86233	0.788107
5	A5	97	79.1498	2.79374	1.01172
5	A5	98	79.3478	2.67348	1.26733
5	A5	99	79.5459	2.51747	1.53245
5	A5	100	79.7439	2.27749	1.7747
5	A5	101	79.9419	1.9595	1.95722
5	A5	102	80.1399	1.58862	2.0473
5	A5	103	80.3379	1.21562	2.02519
5	A5	104	80.5359	0.883206	1.89012
5	A5	105	80.7339	0.616064	1.66111
5	A5	106	80.9319	0.417775	1.3722
5	A5	107	81.1299	0.317132	1.06372
5	A5	108	81.3279	0.286827	0.772757
5	A5	109	81.5259	0.277049	0.525736
5	A5	110	81.724	0.273495	0.335223
5	A5	111	81.922	0.269559	0.201074
5	A5	112	82.12	0.267057	0.114545
5	A5	113	82.318	0.268945	0.0632481
5	A5	114	82.516	0.266109	0.0351386
5	A5	115	82.714	0.263416	0.0207366
5	A5	116	82.912	0.260856	0.0136889
5	A5	117	83.11	0.263454	0.0103046
5	A5	118	83.308	0.260254	0.0087075
5	A5	119	83.506	0.259973	0.00803649
5	A5	120	83.7041	0.26119	0.00788625
5	A5	121	83.9021	0.258491	0.00800937
5	A5	122	84.1001	0.257029	0.00821265
5	A5	123	84.2981	0.256663	0.00835579
5	A5	124	84.4961	0.254394	0.0083724
5	A5	125	84.6941	0.253894	0.00826888
5	A5	126	84.8921	0.253247	0.00809694
5	A5	127	85.0901	0.251768	0.00791571
5	A5	128	85.2881	0.251906	0.00776629
5	A5	129	85.4861	0.24935	0.00766352
5	A5	130	85.6842	0.248631	0.0076002
5	A5	131	85.8822	0.24986	0.00755312
5	A5	132	86.0802	0.246615	0.00749039
5	A5	133	86.2782	0.246198	0.00738218
5	A5	134	86.4762	0.24564	0.00721584
5	A5	135	86.6742	0.244331	0.00700686
5	A5	136	86.8722	0.243148	0.00679477
5	A5	137	87.0702	0.242692	0.00662389
5	A5	138	87.2682	0.242816	0.00652131
5	A5	139	87.4662	0.24193	0.0064878
5	A5	140	87.6642	0.239584	0.00650631
5	A5	141	87.8623	0.239394	0.00655842
5	A5	142	88.0603	0.238076	0.00662968
5	A5	143	88.2583	0.240902	0.0067038
5	A5	144	88.4563	0.235205	0.00675576
5	A5	145	88.6543	0.236377	0.00675486
5	A5	146	88.8523	0.234824	0.00667238
5	A5	147	89.0503	0.234613	0.00648427
5	A5	148	89.2483	0.232797	0.00616902
5	A5	149	89.4463	0.233259	0.00571627
5	A5	150	89.6443	0.230529	0.00515055
5	A5	151	89.8424	0.230932	0.00455389
5	A5	152	90.0404	0.230495	0.00405713
5	A5	153	90.2384	0.23222	0.00378966
5	A5	154	90.4364	0.230896	0.00381229
5	A5	155	90.6344	0.229992	0.00407912
5	A5	156	90.8324	0.228638	0.00445588
5	A5	157	91.0304	0.229122	0.0047827
5	A5	158	91.2284	0.227044	0.00494196
5	A5	159	91.4264	0.227128	0.00489702
5	A5	160	91.6244	0.225951	0.00469217
5	A5	161	91.8224	0.22626	0.00442505
5	A5	162	92.0205	0.225142	0.00420174
5	A5	163	92.2185	0.225124	0.00409321
5	A5	164	92.4165	0.226415	0.00410861
5	A5	165	92.6145	0.223697	0.00420433
5	A5	166	92.8125	0.222226	0.00432531
5	A5	167	93.0105	0.222705	0.00444894
5	A5	168	93.2085	0.22331	0.00459502
5	A5	169	93.4065	0.221941	0.00478932
5	A5	170	93.6045	0.221733	0.00501188
5	A5	171	93.8026	0.220971	0.00517659
5	A5	172	94.0006	0.218215	0.00516251
5	A5	173	94.1986	0.218729	0.00487481
5	A5	174	94.3966	0.218524	0.0042931
5	A5	175	94.5946	0.218172	0.003481
5	A5	176	94.7926	0.216078	0.00256044
6	A6	1	60.1409	5.09448	0.163218
6	A6	2	60.3389	5.07507	0.167943
6	A6	3	60.5369	5.07179	0.172006
6	A6	4	60.7349	5.01585	0.17382
6	A6	5	60.9329	5.01246	0.172414
6	A6	6	61.1309	4.97028	0.167898
6	A6	7	61.329	4.96297	0.161448
6	A6	8	61.527	4.9468	0.15485
6	A6	9	61.725	4.9116	0.149864
6	A6	10	61.923	4.9168	0.147681
6	A6	11	62.121	4.9031	0.148621
6	A6	12	62.319	4.86975	0.152146
6	A6	13	62.517	4.85852	0.157082
6	A6	14	62.715	4.84137	0.161987
6	A6	15	62.913	4.81551	0.16551
6	A6	16	63.111	4.7829	0.166771
6	A6	17	63.3091	4.78015	0.165681
6	A6	18	63.5071	4.73834	0.163107
6	A6	19	63.7051	4.71911	0.160658
6	A6	20	63.9031	4.71006	0.16012
6	A6	21	64.1011	4.69557	0.162641
6	A6	22	64.2991	4.6924	0.168128
6	A6	23	64.4971	4.65556	0.175203
6	A6	24	64.6951	4.62799	0.18178
6	A6	25	64.8931	4.60325	0.185936
6	A6	26	65.0911	4.58635	0.186645
6	A6	27	65.2892	4.54727	0.184094
6	A6	28	65.4872	4.53443	0.179485
6	A6	29	65.6852	4.49637	0.174501
6	A6	30	65.8832	4.49847	0.170658
6	A6	31	66.0812	4.49174	0.168868
6	A6	32	66.2792	4.44254	0.169322
6	A6	33	66.4772	4.43304	0.171653
6	A6	34	66.6752	4.40687	0.175125
6	A6	35	66.8732	4.40658	0.178777
6	A6	36	67.0712	4.36926	0.181585
6	A6	37	67.2692	4.34215	0.182838
6	A6	38	67.4673	4.31831	0.182538
6	A6	39	67.6653	4.28644	0.181552
6	A6	40	67.8633	4.26666	0.181215
6	A6	41	68.0613	4.26607	0.182529
6	A6	42	68.2593	4.2469	0.185501
6	A6	43	68.4573	4.20981	0.189067
6	A6	44	68.6553	4.18822	0.191689
6	A6	45	68.8533	4.15633	0.192232
6	A6	46	69.0513	4.12881	0.190565
6	A6	47	69.2493	4.10675	0.187533
6	A6	48	69.4474	4.08938	0.184419
6	A6	49	69.6454	4.06232	0.182224
6	A6	50	69.8434	4.05042	0.181257
6	A6	51	70.0414	4.03558	0.181217
6	A6	52	70.2394	3.99331	0.18169
6	A6	53	70.4374	3.96225	0.182598
6	A6	54	70.6354	3.9521	0.18422
6	A6	55	70.8334	3.9449	0.186771
6	A6	56	71.0314	3.91374	0.189921
6	A6	57	71.2294	3.8907	0.192733
6	A6	58	71.4275	3.84869	0.194105
6	A6	59	71.6255	3.83646	0.193385
6	A6	60	71.8235	3.79975	0.190708
6	A6	61	72.0215	3.78456	0.186842
6	A6	62	72.2195	3.7708	0.182747
6	A6	63	72.4175	3.74092	0.179199
6	A6	64	72.6155	3.71864	0.176675
6	A6	65	72.8135	3.697	0.175436
6	A6	66	73.0115	3.67801	0.175602
6	A6	67	73.2095	3.65847	0.177108
6	A6	68	73.4075	3.64078	0.179589
6	A6	69	73.6056	3.61258	0.182378
6	A6	70	73.8036	3.59392	0.184692
6	A6	71	74.0016	3.55944	0.185923
6	A6	72	74.1996	3.5421	0.185882
6	A6	73	74.3976	3.51871	0.184826
6	A6	74	74.5956	3.48779	0.183285
6	A6	75	74.7936	3.47879	0.181783
6	A6	76	74.9916	3.45552	0.180628
6	A6	77	75.1896	3.42685	0.179881
6	A6	78	75.3876	3.40982	0.179482
6	A6	79	75.5857	3.38484	0.179431
6	A6	80	75.7837	3.36438	0.17987
6	A6	81	75.9817	3.33846	0.181011
6	A6	82	76.1797	3.32697	0.182994
6	A6	83	76.3777	3.29961	0.185773
6	A6	84	76.5757	3.27484	0.189132
6	A6	85	76.7737	3.25262	0.192819
6	A6	86	76.9717	3.22574	0.196728
6	A6	87	77.1697	3.20827	0.201068
6	A6	88	77.3677	3.1753	0.206525
6	A6	89	77.5658	3.15127	0.214459
6	A6	90	77.7638	3.13175	0.227162
6	A6	91	77.9618	3.09414	0.248143
6	A6	92	78.1598	3.08088	0.282386
6	A6	93	78.3578	3.04299	0.336434
6	A6	94	78.5558	3.01956	0.418109
6	A6	95	78.7538	2.97735	0.535541
6	A6	96	78.9518	2.9216	0.695196
6	A6	97	79.1498	2.8623	0.898857
6	A6	98	79.3478	2.77023	1.14016
6	A6	99	79.5459	2.62977	1.40206
6	A6	100	79.7439	2.43424	1.65676
6	A6	101	79.9419	2.16107	1.86949
6	A6	102	80.1399	1.81154	2.00558
6	A6	103	80.3379	1.44286	2.03915
6	A6	104	80.5359	1.1055	1.96025
6	A6	105	80.7339	0.812241	1.77812
6	A6	106	80.9319	0.5707	1.51911
6	A6	107	81.1299	0.420602	1.22013
6	A6	108	81.3279	0.359726	0.919777
6	A6	109	81.5259	0.340142	0.649923
6	A6	110	81.724	0.334035	0.430324
6	A6	111	81.922	0.330134	0.26739
6	A6	112	82.12	0.329508	0.156719
6	A6	113	82.318	0.328112	0.0876663
6	A6	114	82.516	0.324662	0.0479392
6	A6	115	82.714	0.323804	0.0267809
6	A6	116	82.912	0.322298	0.0163441
6	A6	117	83.11	0.324485	0.0116538
6	A6	118	83.308	0.322251	0.0098702
6	A6	119	83.506	0.320991	0.00946458
6	A6	120	83.7041	0.320634	0.00961856
6	A6	121	83.9021	0.318246	0.00989546
6	A6	122	84.1001	0.315445	0.0100888
6	A6	123	84.2981	0.31614	0.0101403
6	A6	124	84.4961	0.314825	0.0100719
6	A6	125	84.6941	0.313235	0.0099291
6	A6	126	84.8921	0.311219	0.00975299
6	A6	127	85.0901	0.311352	0.00958137
6	A6	128	85.2881	0.308861	0.00945756
6	A6	129	85.4861	0.308159	0.00942233
6	A6	130	85.6842	0.307195	0.009485
6	A6	131	85.8822	0.308345	0.00959736
6	A6	132	86.0802	0.304306	0.00965971
6	A6	133	86.2782	0.30324	0.00956678
6	A6	134	86.4762	0.302601	0.00926885
6	A6	135	86.6742	0.299413	0.00880457
6	A6	136	86.8722	0.300636	0.00827938
6	A6	137	87.0702	0.299388	0.00780491
6	A6	138	87.2682	0.298714	0.00743626
6	A6	139	87.4662	0.298038	0.0071522
6	A6	140	87.6642	0.296429	0.00688773
6	A6	141	87.8623	0.295825	0.00659175
6	A6	142	88.0603	0.292965	0.00627303
6	A6	143	88.2583	0.29636	0.00599968
6	A6	144	88.4563	0.291558	0.00585678
6	A6	145	88.6543	0.294621	0.00589084
6	A6	146	88.8523	0.292739	0.00607576
6	A6	147	89.0503	0.289886	0.00631832
6	A6	148	89.2483	0.289681	0.00649338
6	A6	149	89.4463	0.291898	0.00649232
6	A6	150	89.6443	0.286238	0.00627185
6	A6	151	89.8424	0.286685	0.00588857
6	A6	152	90.0404	0.286062	0.00549679
6	A6	153	90.2384	0.288573	0.00528931
6	A6	154	90.4364	0.287156	0.00539812
6	A6	155	90.6344	0.285603	0.00580889
6	A6	156	90.8324	0.28477	0.00635269
6	A6	157	91.0304	0.283568	0.00678417
6	A6	158	91.2284	0.281464	0.00689989
6	A6	159	91.4264	0.280791	0.00662807
6	A6	160	91.6244	0.280704	0.00604852
6	A6	161	91.8224	0.28039	0.00534413
6	A6	162	92.0205	0.279477	0.00472029
6	A6	163	92.2185	0.279445	0.00432879
6	A6	164	92.4165	0.280825	0.00422614
6	A6	165	92.6145	0.277611	0.00437212
6	A6	166	92.8125	0.278214	0.00466359
6	A6	167	93.0105	0.277414	0.00498586
6	A6	168	93.2085	0.276778	0.00525783
6	A6	169	93.4065	0.274571	0.00545144
6	A6	170	93.6045	0.275747	0.00557489
6	A6	171	93.8026	0.274345	0.00563028
6	A6	172	94.0006	0.275484	0.00557493
6	A6	173	94.1986	0.270843	0.00531966
6	A6	174	94.3966	0.27272	0.00477543
6	A6	175	94.5946	0.270965	0.00392262
6	A6	176	94.7926	0.269421	0.00285297
7	A7	1	60.1409	5.33449	0.180608
7	A7	2	60.3389	5.30863	0.185426
7	A7	3	60.5369	5.30266	0.188797
7	A7	4	60.7349	5.25045	0.189052
7	A7	5	60.9329	5.229	0.185518
7	A7	6	61.1309	5.19161	0.178921
7	A7	7	61.329	5.20009	0.171157
7	A7	8	61.527	5.16021	0.164557
7	A7	9	61.725	5.14209	0.161024
7	A7	10	61.923	5.14229	0.16141
7	A7	11	62.121	5.12074	0.16532
7	A7	12	62.319	5.09602	0.17135
7	A7	13	62.517	5.07442	0.177649
7	A7	14	62.715	5.04782	0.18255
7	A7	15	62.913	5.01402	0.184977
7	A7	16	63.111	4.99263	0.184606
7	A7	17	63.3091	4.99026	0.181804
7	A7	18	63.5071	4.93783	0.177543
7	A7	19	63.7051	4.92443	0.173283
7	A7	20	63.9031	4.90701	0.170689
7	A7	21	64.1011	4.8843	0.171117
7	A7	22	64.2991	4.88904	0.17502
7	A7	23	64.4971	4.85592	0.181613
7	A7	24	64.6951	4.82343	0.189083
7	A7	25	64.8931	4.81363	0.195267
7	A7	26	65.0911	4.77126	0.198501
7	A7	27	65.2892	4.74102	0.198198
7	A7	28	65.4872	4.72695	0.194951
7	A7	29	65.6852	4.68551	0.190147
7	A7	30	65.8832	4.68298	0.18541
7	A7	31	66.0812	4.67061	0.182077
7	A7	32	66.2792	4.61996	0.180954
7	A7	33	66.4772	4.61984	0.182211
7	A7	34	66.6752	4.58535	0.185328
7	A7	35	66.8732	4.59042	0.18914
7	A7	36	67.0712	4.54769	0.192139
7	A7	37	67.2692	4.51756	0.193149
7	A7	38	67.4673	4.49095	0.192004
7	A7	39	67.6653	4.45452	0.189785
7	A7	40	67.8633	4.43799	0.188264
7	A7	41	68.0613	4.44245	0.188871
7	A7	42	68.2593	4.41966	0.191823
7	A7	43	68.4573	4.37819	0.196038
7	A7	44	68.6553	4.35927	0.199811
7	A7	45	68.8533	4.32442	0.201791
7	A7	46	69.0513	4.29872	0.201602
7	A7	47	69.2493	4.27235	0.19984
7	A7	48	69.4474	4.25427	0.197555
7	A7	49	69.6454	4.22396	0.195626
7	A7	50	69.8434	4.20941	0.194428
7	A7	51	70.0414	4.19239	0.193924
7	A7	52	70.2394	4.14626	0.194013
7	A7	53	70.4374	4.11752	0.194778
7	A7	54	70.6354	4.11983	0.196388
7	A7	55	70.8334	4.08816	0.198768
7	A7	56	71.0314	4.06652	0.201355
7	A7	57	71.2294	4.03193	0.20324
7	A7	58	71.4275	3.99845	0.20364
7	A7	59	71.6255	3.98515	0.202336
7	A7	60	71.8235	3.94707	0.199765
7	A7	61	72.0215	3.92876	0.196707
7	A7	62	72.2195	3.91311	0.193833
7	A7	63	72.4175	3.88959	0.191434
7	A7	64	72.6155	3.86011	0.189498
7	A7	65	72.8135	3.83033	0.188001
7	A7	66	73.0115	3.81085	0.187109
7	A7	67	73.2095	3.79632	0.187125
7	A7	68	73.4075	3.77068	0.188221
7	A7	69	73.6056	3.74617	0.190182
7	A7	70	73.8036	3.73083	0.192408
7	A7	71	74.0016	3.69222	0.194148
7	A7	72	74.1996	3.67029	0.194826
7	A7	73	74.3976	3.64985	0.194248
7	A7	74	74.5956	3.61843	0.192619
7	A7	75	74.7936	3.6011	0.190426
7	A7	76	74.9916	3.57745	0.188266
7	A7	77	75.1896	3.5498	0.186712
7	A7	78	75.3876	3.53657	0.186198
7	A7	79	75.5857	3.50705	0.186943
7	A7	80	75.7837	3.49233	0.18889
7	A7	81	75.9817	3.46566	0.191743
7	A7	82	76.1797	3.43884	0.195086
7	A7	83	76.3777	3.41833	0.198531
7	A7	84	76.5757	3.38944	0.201856
7	A7	85	76.7737	3.36474	0.205027
7	A7	86	76.9717	3.34334	0.208182
7	A7	87	77.1697	3.31323	0.211633
7	A7	88	77.3677	3.29073	0.216046
7	A7	89	77.5658	3.262	0.222745
7	A7	90	77.7638	3.23051	0.234103
7	A7	91	77.9618	3.20042	0.253819
7	A7	92	78.1598	3.18765	0.287014
7	A7	93	78.3578	3.15672	0.340171
7	A7	94	78.5558	3.12526	0.420886
7	A7	95	78.7538	3.07682	0.53722
7	A7	96	78.9518	3.02587	0.696117
7	A7	97	79.1498	2.96545	0.900628
7	A7	98	79.3478	2.86825	1.14623
7	A7	99	79.5459	2.73978	1.41759
7	A7	100	79.7439	2.55204	1.6877
7	A7	101	79.9419	2.27327	1.92083
7	A7	102	80.1399	1.92222	2.07961
7	A7	103	80.3379	1.52961	2.13424
7	A7	104	80.5359	1.16927	2.07077
7	A7	105	80.7339	0.852261	1.89553
7	A7	106	80.9319	0.587052	1.63381
7	A7	107	81.1299	0.415971	1.32356
7	A7	108	81.3279	0.34234	1.00601
7	A7	109	81.5259	0.319294	0.716428
7	A7	110	81.724	0.312247	0.477743
7	A7	111	81.922	0.307017	0.298645
7	A7	112	82.12	0.307487	0.17581
7	A7	113	82.318	0.306507	0.0985862
7	A7	114	82.516	0.304148	0.0539607
7	A7	115	82.714	0.299876	0.0301688
7	A7	116	82.912	0.301285	0.0184102
7	A7	117	83.11	0.301439	0.0130007
7	A7	118	83.308	0.299358	0.0106898
7	A7	119	83.506	0.296939	0.00978974
7	A7	120	83.7041	0.297622	0.00947907
7	A7	121	83.9021	0.295695	0.00936873
7	A7	122	84.1001	0.294157	0.00927564
7	A7	123	84.2981	0.2929	0.00911786
7	A7	124	84.4961	0.292432	0.00886862
7	A7	125	84.6941	0.291023	0.00853979
7	A7	126	84.8921	0.289381	0.00817501
7	A7	127	85.0901	0.288228	0.00783965
7	A7	128	85.2881	0.288836	0.00760222
7	A7	129	85.4861	0.287536	0.00750772
7	A7	130	85.6842	0.285344	0.00755813
7	A7	131	85.8822	0.287477	0.00770672
7	A7	132	86.0802	0.283166	0.00787217
7	A7	133	86.2782	0.28373	0.00796261
7	A7	134	86.4762	0.282936	0.00790441
7	A7	135	86.6742	0.280753	0.00766575
7	A7	136	86.8722	0.279969	0.00727118
7	A7	137	87.0702	0.278367	0.00679852
7	A7	138	87.2682	0.280053	0.00635502
7	A7	139	87.4662	0.276928	0.00603992
7	A7	140	87.6642	0.277543	0.00590754
7	A7	141	87.8623	0.278252	0.00595008
7	A7	142	88.0603	0.274626	0.00610487
7	A7	143	88.2583	0.276714	0.0062866
7	A7	144	88.4563	0.273427	0.00642369
7	A7	145	88.6543	0.272782	0.0064816
7	A7	146	88.8523	0.273062	0.00646006
7	A7	147	89.0503	0.270986	0.00636987
7	A7	148	89.2483	0.270626	0.00620973
7	A7	149	89.4463	0.271078	0.00596296
7	A7	150	89.6443	0.267491	0.00562064
7	A7	151	89.8424	0.26858	0.00521415
7	A7	152	90.0404	0.267175	0.00482591
7	A7	153	90.2384	0.26855	0.00456155
7	A7	154	90.4364	0.267615	0.00449254
7	A7	155	90.6344	0.266892	0.00460739
7	A7	156	90.8324	0.265663	0.00480668
7	A7	157	91.0304	0.26588	0.00494583
7	A7	158	91.2284	0.262904	0.00490142
7	A7	159	91.4264	0.264332	0.00462567
7	A7	160	91.6244	0.26319	0.00416561
7	A7	161	91.8224	0.262268	0.00364731
7	A7	162	92.0205	0.262477	0.00322989
7	A7	163	92.2185	0.262986	0.0030456
7	A7	164	92.4165	0.263322	0.00314559
7	A7	165	92.6145	0.262596	0.003479
7	A7	166	92.8125	0.26024	0.00392304
7	A7	167	93.0105	0.260336	0.00434873
7	A7	168	93.2085	0.259584	0.00467827
7	A7	169	93.4065	0.259805	0.00489663
7	A7	170	93.6045	0.259067	0.00501479
7	A7	171	93.8026	0.258089	0.00502423
7	A7	172	94.0006	0.257007	0.00488157
7	A7	173	94.1986	0.255757	0.00453399
7	A7	174	94.3966	0.256353	0.00395986
7	A7	175	94.5946	0.256345	0.00319556
7	A7	176	94.7926	0.253577	0.00233348
8	A8	1	60.1409	5.28866	0.178374
8	A8	2	60.3389	5.24636	0.184852
8	A8	3	60.5369	5.25164	0.189992
8	A8	4	60.7349	5.19501	0.19165
8	A8	5	60.9329	5.17795	0.188669
8	A8	6	61.1309	5.12906	0.181491
8	A8	7	61.329	5.13089	0.172035
8	A8	8	61.527	5.11145	0.162953
8	A8	9	61.725	5.07963	0.156666
8	A8	10	61.923	5.08178	0.154588
8	A8	11	62.121	5.06384	0.156808
8	A8	12	62.319	5.04154	0.162245
8	A8	13	62.517	5.02165	0.169103
8	A8	14	62.715	4.99657	0.175444
8	A8	15	62.913	4.96915	0.179704
8	A8	16	63.111	4.94142	0.181046
8	A8	17	63.3091	4.9349	0.179551
8	A8	18	63.5071	4.8835	0.176222
8	A8	19	63.7051	4.87322	0.172709
8	A8	20	63.9031	4.85709	0.170745
8	A8	21	64.1011	4.84265	0.171451
8	A8	22	64.2991	4.83408	0.17483
8	A8	23	64.4971	4.79708	0.179747
8	A8	24	64.6951	4.77308	0.184442
8	A8	25	64.8931	4.75275	0.187279
8	A8	26	65.0911	4.72175	0.187388
8	A8	27	65.2892	4.69825	0.184918
8	A8	28	65.4872	4.67407	0.180889
8	A8	29	65.6852	4.64677	0.176719
8	A8	30	65.8832	4.64143	0.17371
8	A8	31	66.0812	4.62891	0.172663
8	A8	32	66.2792	4.58374	0.173772
8	A8	33	66.4772	4.58164	0.176687
8	A8	34	66.6752	4.54401	0.180631
8	A8	35	66.8732	4.54676	0.184525
8	A8	36	67.0712	4.50826	0.187244
8	A8	37	67.2692	4.47834	0.188078
8	A8	38	67.4673	4.45563	0.187204
8	A8	39	67.6653	4.41986	0.185775
8	A8	40	67.8633	4.40104	0.185397
8	A8	41	68.0613	4.40564	0.187219
8	A8	42	68.2593	4.38277	0.1912
8	A8	43	68.4573	4.34442	0.196099
8	A8	44	68.6553	4.32006	0.200163
8	A8	45	68.8533	4.28632	0.202072
8	A8	46	69.0513	4.26279	0.201531
8	A8	47	69.2493	4.23237	0.199221
8	A8	48	69.4474	4.21976	0.19626
8	A8	49	69.6454	4.18448	0.193574
8	A8	50	69.8434	4.17021	0.191558
8	A8	51	70.0414	4.15825	0.190163
8	A8	52	70.2394	4.10717	0.189272
8	A8	53	70.4374	4.08747	0.189018
8	A8	54	70.6354	4.07802	0.189738
8	A8	55	70.8334	4.05243	0.191619
8	A8	56	71.0314	4.03464	0.194329
8	A8	57	71.2294	4.00187	0.196958
8	A8	58	71.4275	3.97318	0.198419
8	A8	59	71.6255	3.95399	0.197998
8	A8	60	71.8235	3.91181	0.195724
8	A8	61	72.0215	3.89815	0.192306
8	A8	62	72.2195	3.87726	0.188721
8	A8	63	72.4175	3.86387	0.185761
8	A8	64	72.6155	3.83102	0.183834
8	A8	65	72.8135	3.80503	0.183038
8	A8	66	73.0115	3.78437	0.183334
8	A8	67	73.2095	3.76833	0.184617
8	A8	68	73.4075	3.74756	0.18664
8	A8	69	73.6056	3.71766	0.188947
8	A8	70	73.8036	3.69768	0.190954
8	A8	71	74.0016	3.66726	0.192161
8	A8	72	74.1996	3.64241	0.192331
8	A8	73	74.3976	3.62478	0.191538
8	A8	74	74.5956	3.58921	0.190062
8	A8	75	74.7936	3.5825	0.188238
8	A8	76	74.9916	3.54687	0.186393
8	A8	77	75.1896	3.5266	0.184841
8	A8	78	75.3876	3.50693	0.183911
8	A8	79	75.5857	3.48313	0.183936
8	A8	80	75.7837	3.46628	0.185167
8	A8	81	75.9817	3.43496	0.187646
8	A8	82	76.1797	3.41908	0.191147
8	A8	83	76.3777	3.39892	0.195203
8	A8	84	76.5757	3.36874	0.199258
8	A8	85	76.7737	3.33806	0.202897
8	A8	86	76.9717	3.31663	0.206048
8	A8	87	77.1697	3.29359	0.209136
8	A8	88	77.3677	3.26373	0.213177
8	A8	89	77.5658	3.23655	0.219904
8	A8	90	77.7638	3.21464	0.231953
8	A8	91	77.9618	3.18241	0.253076
8	A8	92	78.1598	3.16262	0.288341
8	A8	93	78.3578	3.13293	0.34419
8	A8	94	78.5558	3.10413	0.428256
8	A8	95	78.7538	3.05622	0.548565
8	A8	96	78.9518	2.99989	0.711762
8	A8	97	79.1498	2.94232	0.920146
8	A8	98	79.3478	2.83817	1.16802
8	A8	99	79.5459	2.70389	1.4387
8	A8	100	79.7439	2.50744	1.70403
8	A8	101	79.9419	2.22416	1.92784
8	A8	102	80.1399	1.86463	2.07329
8	A8	103	80.3379	1.47391	2.11219
8	A8	104	80.5359	1.1183	2.03301
8	A8	105	80.7339	0.808302	1.84477
8	A8	106	80.9319	0.556622	1.57505
8	A8	107	81.1299	0.401758	1.26302
8	A8	108	81.3279	0.342251	0.949688
8	A8	109	81.5259	0.324643	0.668797
8	A8	110	81.724	0.319735	0.441004
8	A8	111	81.922	0.313851	0.272713
8	A8	112	82.12	0.311958	0.158949
8	A8	113	82.318	0.311637	0.0883419
8	A8	114	82.516	0.310288	0.0479743
8	A8	115	82.714	0.30756	0.0266539
8	A8	116	82.912	0.306659	0.0162545
8	A8	117	83.11	0.308766	0.0116276
8	A8	118	83.308	0.306815	0.00984265
8	A8	119	83.506	0.303572	0.0093551
8	A8	120	83.7041	0.30445	0.00938685
8	A8	121	83.9021	0.302964	0.00955692
8	A8	122	84.1001	0.30033	0.00968807
8	A8	123	84.2981	0.299544	0.00971014
8	A8	124	84.4961	0.300754	0.00961448
8	A8	125	84.6941	0.295539	0.00943407
8	A8	126	84.8921	0.295689	0.00923321
8	A8	127	85.0901	0.295426	0.00909175
8	A8	128	85.2881	0.295333	0.00907721
8	A8	129	85.4861	0.292343	0.00921438
8	A8	130	85.6842	0.291238	0.00946663
8	A8	131	85.8822	0.292828	0.00974141
8	A8	132	86.0802	0.289323	0.00991961
8	A8	133	86.2782	0.287192	0.00990125
8	A8	134	86.4762	0.286243	0.00964822
8	A8	135	86.6742	0.286065	0.00920344
8	A8	136	86.8722	0.283409	0.00867553
8	A8	137	87.0702	0.282777	0.00819155
8	A8	138	87.2682	0.283674	0.00784587
8	A8	139	87.4662	0.28235	0.00766974
8	A8	140	87.6642	0.280115	0.00763594
8	A8	141	87.8623	0.280241	0.00769009
8	A8	142	88.0603	0.276615	0.00778299
8	A8	143	88.2583	0.281806	0.00788731
8	A8	144	88.4563	0.274186	0.0079916
8	A8	145	88.6543	0.275461	0.00808403
8	A8	146	88.8523	0.275792	0.00813462
8	A8	147	89.0503	0.272536	0.00808717
8	A8	148	89.2483	0.27173	0.0078715
8	A8	149	89.4463	0.272702	0.00744033
8	A8	150	89.6443	0.267137	0.00681556
8	A8	151	89.8424	0.270324	0.00611462
8	A8	152	90.0404	0.268118	0.00552459
8	A8	153	90.2384	0.269961	0.00522509
8	A8	154	90.4364	0.269784	0.00529754
8	A8	155	90.6344	0.266652	0.00567874
8	A8	156	90.8324	0.266793	0.00618522
8	A8	157	91.0304	0.265395	0.00659195
8	A8	158	91.2284	0.264563	0.00672004
8	A8	159	91.4264	0.263192	0.00649729
8	A8	160	91.6244	0.26211	0.00597864
8	A8	161	91.8224	0.261844	0.0053302
8	A8	162	92.0205	0.261825	0.0047756
8	A8	163	92.2185	0.261283	0.00451467
8	A8	164	92.4165	0.263756	0.0046403
8	A8	165	92.6145	0.260818	0.00509903
8	A8	166	92.8125	0.258794	0.00572314
8	A8	167	93.0105	0.257904	0.00631816
8	A8	168	93.2085	0.259154	0.00674818
8	A8	169	93.4065	0.255564	0.00696839
8	A8	170	93.6045	0.256235	0.00699378
8	A8	171	93.8026	0.255758	0.00684328
8	A8	172	94.0006	0.25396	0.00650284
8	A8	173	94.1986	0.252577	0.00593382
8	A8	174	94.3966	0.252659	0.00511398
8	A8	175	94.5946	0.252143	0.00408042
8	A8	176	94.7926	0.250345	0.00294237
9	A9	1	60.1409	5.23094	0.182326
9	A9	2	60.3389	5.1934	0.186959
9	A9	3	60.5369	5.1843	0.190258
9	A9	4	60.7349	5.14339	0.190649
9	A9	5	60.9329	5.12606	0.187374
9	A9	6	61.1309	5.0819	0.180937
9	A9	7	61.329	5.07875	0.173033
9	A9	8	61.527	5.0481	0.165999
9	A9	9	61.725	5.02743	0.161927
9	A9	10	61.923	5.03291	0.161904
9	A9	11	62.121	5.01166	0.165646
9	A9	12	62.319	4.98194	0.171717
9	A9	13	62.517	4.9551	0.178106
9	A9	14	62.715	4.93251	0.182878
9	A9	15	62.913	4.91554	0.184638
9	A9	16	63.111	4.87572	0.18281
9	A9	17	63.3091	4.86646	0.177817
9	A9	18	63.5071	4.82102	0.171132
9	A9	19	63.7051	4.81107	0.165009
9	A9	20	63.9031	4.79307	0.161798
9	A9	21	64.1011	4.79014	0.162973
9	A9	22	64.2991	4.78083	0.168421
9	A9	23	64.4971	4.74341	0.176386
9	A9	24	64.6951	4.72094	0.184178
9	A9	25	64.8931	4.6992	0.189304
9	A9	26	65.0911	4.66363	0.190469
9	A9	27	65.2892	4.62909	0.187961
9	A9	28	65.4872	4.61824	0.183322
9	A9	29	65.6852	4.5892	0.178531
9	A9	30	65.8832	4.58697	0.175158
9	A9	31	66.0812	4.57368	0.173938
9	A9	32	66.2792	4.51996	0.174874
9	A9	33	66.4772	4.51696	0.177537
9	A9	34	66.6752	4.49154	0.181302
9	A9	35	66.8732	4.48426	0.185341
9	A9	36	67.0712	4.44855	0.188659
9	A9	37	67.2692	4.42062	0.19039
9	A9	38	67.4673	4.403	0.190257
9	A9	39	67.6653	4.35471	0.188885
9	A9	40	67.8633	4.343	0.187564
9	A9	41	68.0613	4.33379	0.187535
9	A9	42	68.2593	4.32547	0.189259
9	A9	43	68.4573	4.27483	0.192155
9	A9	44	68.6553	4.26506	0.194967
9	A9	45	68.8533	4.22997	0.196485
9	A9	46	69.0513	4.20592	0.196157
9	A9	47	69.2493	4.17176	0.194255
9	A9	48	69.4474	4.16156	0.191589
9	A9	49	69.6454	4.12866	0.189033
9	A9	50	69.8434	4.11382	0.187167
9	A9	51	70.0414	4.09763	0.186242
9	A9	52	70.2394	4.0569	0.186357
9	A9	53	70.4374	4.0332	0.187633
9	A9	54	70.6354	4.02227	0.190133
9	A9	55	70.8334	4.00419	0.19362
9	A9	56	71.0314	3.97699	0.197387
9	A9	57	71.2294	3.94079	0.200395
9	A9	58	71.4275	3.91264	0.201688
9	A9	59	71.6255	3.89987	0.200799
9	A9	60	71.8235	3.85466	0.197921
9	A9	61	72.0215	3.84318	0.193758
9	A9	62	72.2195	3.81844	0.189224
9	A9	63	72.4175	3.79695	0.185165
9	A9	64	72.6155	3.77406	0.182225
9	A9	65	72.8135	3.7477	0.180829
9	A9	66	73.0115	3.73139	0.181179
9	A9	67	73.2095	3.71227	0.18321
9	A9	68	73.4075	3.68506	0.186528
9	A9	69	73.6056	3.66566	0.190407
9	A9	70	73.8036	3.64174	0.193963
9	A9	71	74.0016	3.61159	0.196412
9	A9	72	74.1996	3.58229	0.197336
9	A9	73	74.3976	3.5597	0.196784
9	A9	74	74.5956	3.53247	0.195165
9	A9	75	74.7936	3.51933	0.193035
9	A9	76	74.9916	3.48994	0.190904
9	A9	77	75.1896	3.4579	0.189171
9	A9	78	75.3876	3.4488	0.188132
9	A9	79	75.5857	3.41911	0.188
9	A9	80	75.7837	3.39985	0.188871
9	A9	81	75.9817	3.37714	0.190706
9	A9	82	76.1797	3.34883	0.193341
9	A9	83	76.3777	3.33142	0.196552
9	A9	84	76.5757	3.29977	0.200114
9	A9	85	76.7737	3.27829	0.203848
9	A9	86	76.9717	3.25847	0.207701
9	A9	87	77.1697	3.22364	0.211911
9	A9	88	77.3677	3.19883	0.217265
9	A9	89	77.5658	3.16829	0.225396
9	A9	90	77.7638	3.14989	0.239025
9	A9	91	77.9618	3.11222	0.262136
9	A9	92	78.1598	3.10044	0.300099
9	A9	93	78.3578	3.05861	0.35972
9	A9	94	78.5558	3.03117	0.449003
9	A9	95	78.7538	2.98155	0.576171
9	A9	96	78.9518	2.92873	0.747536
9	A9	97	79.1498	2.86006	0.964156
9	A9	98	79.3478	2.7572	1.21803
9	A9	99	79.5459	2.60929	1.48944
9	A9	100	79.7439	2.39394	1.7473
9	A9	101	79.9419	2.09399	1.95373
9	A9	102	80.1399	1.72363	2.07242
9	A9	103	80.3379	1.33269	2.07833
9	A9	104	80.5359	0.984078	1.96531
9	A9	105	80.7339	0.691575	1.74856
9	A9	106	80.9319	0.4725	1.46096
9	A9	107	81.1299	0.358067	1.14438
9	A9	108	81.3279	0.321879	0.839243
9	A9	109	81.5259	0.311379	0.575813
9	A9	110	81.724	0.306801	0.369827
9	A9	111	81.922	0.302797	0.22302
9	A9	112	82.12	0.30181	0.12724
9	A9	113	82.318	0.299875	0.069797
9	A9	114	82.516	0.298843	0.0379668
9	A9	115	82.714	0.296117	0.0215684
9	A9	116	82.912	0.296246	0.0136777
9	A9	117	83.11	0.297285	0.0101623
9	A9	118	83.308	0.294811	0.0087938
9	A9	119	83.506	0.294021	0.008441
9	A9	120	83.7041	0.29323	0.00852958
9	A9	121	83.9021	0.292228	0.00875595
9	A9	122	84.1001	0.290412	0.00895984
9	A9	123	84.2981	0.289744	0.00907425
9	A9	124	84.4961	0.287537	0.00909723
9	A9	125	84.6941	0.287175	0.00906304
9	A9	126	84.8921	0.286084	0.00901074
9	A9	127	85.0901	0.286	0.00896116
9	A9	128	85.2881	0.282832	0.00890907
9	A9	129	85.4861	0.282822	0.00883193
9	A9	130	85.6842	0.281062	0.00870345
9	A9	131	85.8822	0.281862	0.00850721
9	A9	132	86.0802	0.278643	0.00824701
9	A9	133	86.2782	0.277839	0.00795193
9	A9	134	86.4762	0.277019	0.00766794
9	A9	135	86.6742	0.276644	0.0074348
9	A9	136	86.8722	0.277656	0.00725936
9	A9	137	87.0702	0.273176	0.00710774
9	A9	138	87.2682	0.273979	0.00692469
9	A9	139	87.4662	0.27375	0.00667096
9	A9	140	87.6642	0.271331	0.00635369
9	A9	141	87.8623	0.27134	0.00603325
9	A9	142	88.0603	0.269184	0.00580149
9	A9	143	88.2583	0.273116	0.00574144
9	A9	144	88.4563	0.267699	0.00588838
9	A9	145	88.6543	0.269219	0.00620691
9	A9	146	88.8523	0.268853	0.00659619
9	A9	147	89.0503	0.265952	0.0069206
9	A9	148	89.2483	0.264277	0.00705252
9	A9	149	89.4463	0.266413	0.00691366
9	A9	150	89.6443	0.261969	0.00650581
9	A9	151	89.8424	0.263062	0.00592241
9	A9	152	90.0404	0.260728	0.00533404
9	A9	153	90.2384	0.263199	0.0049371
9	A9	154	90.4364	0.262265	0.00487382
9	A9	155	90.6344	0.262542	0.00515787
9	A9	156	90.8324	0.259566	0.00565323
9	A9	157	91.0304	0.259492	0.0061233
9	A9	158	91.2284	0.25823	0.00633053
9	A9	159	91.4264	0.256663	0.00613416
9	A9	160	91.6244	0.255695	0.00554624
9	A9	161	91.8224	0.256306	0.00472516
9	A9	162	92.0205	0.254718	0.00391471
9	A9	163	92.2185	0.256165	0.00334996
9	A9	164	92.4165	0.257669	0.00316919
9	A9	165	92.6145	0.255159	0.00337171
9	A9	166	92.8125	0.253428	0.00384318
9	A9	167	93.0105	0.254719	0.00442603
9	A9	168	93.2085	0.252999	0.00498832
9	A9	169	93.4065	0.252749	0.0054485
9	A9	170	93.6045	0.251738	0.00575839
9	A9	171	93.8026	0.251503	0.00587328
9	A9	172	94.0006	0.249074	0.00574231
9	A9	173	94.1986	0.24896	0.00532624
9	A9	174	94.3966	0.249219	0.00462698
9	A9	175	94.5946	0.247369	0.00370755
9	A9	176	94.7926	0.246983	0.00268718
10	A10	1	60.1409	5.21272	0.170901
10	A10	2	60.3389	5.1642	0.17768
10	A10	3	60.5369	5.16718	0.183362
10	A10	4	60.7349	5.11693	0.185899
10	A10	5	60.9329	5.10116	0.184193
10	A10	6	61.1309	5.05427	0.178645
10	A10	7	61.329	5.05762	0.170984
10	A10	8	61.527	5.03136	0.163582
10	A10	9	61.725	5.00178	0.158512
10	A10	10	61.923	5.01122	0.156851
10	A10	11	62.121	4.98575	0.158389
10	A10	12	62.319	4.95993	0.161853
10	A10	13	62.517	4.94188	0.165443
10	A10	14	62.715	4.91829	0.167484
10	A10	15	62.913	4.89683	0.166977
10	A10	16	63.111	4.86064	0.163963
10	A10	17	63.3091	4.86131	0.159561
10	A10	18	63.5071	4.82114	0.155691
10	A10	19	63.7051	4.80115	0.154423
10	A10	20	63.9031	4.82586	0.157194
10	A10	21	64.1011	4.77935	0.164168
10	A10	22	64.2991	4.77657	0.174118
10	A10	23	64.4971	4.74023	0.184845
10	A10	24	64.6951	4.71345	0.193915
10	A10	25	64.8931	4.69354	0.199445
10	A10	26	65.0911	4.66656	0.200647
10	A10	27	65.2892	4.62639	0.19806
10	A10	28	65.4872	4.60516	0.19332
10	A10	29	65.6852	4.57268	0.188527
10	A10	30	65.8832	4.58341	0.185387
10	A10	31	66.0812	4.56599	0.184619
10	A10	32	66.2792	4.51377	0.185881
10	A10	33	66.4772	4.50797	0.188211
10	A10	34	66.6752	4.46957	0.190548
10	A10	35	66.8732	4.46577	0.192035
10	A10	36	67.0712	4.43528	0.19213
10	A10	37	67.2692	4.4041	0.190733
10	A10	38	67.4673	4.38526	0.188353
10	A10	39	67.6653	4.34383	0.186115
10	A10	40	67.8633	4.32767	0.185318
10	A10	41	68.0613	4.33671	0.18672
10	A10	42	68.2593	4.31167	0.190001
10	A10	43	68.4573	4.264	0.193856
10	A10	44	68.6553	4.24871	0.196702
10	A10	45	68.8533	4.22156	0.19754
10	A10	46	69.0513	4.18755	0.196403
10	A10	47	69.2493	4.16391	0.194185
10	A10	48	69.4474	4.15451	0.192019
10	A10	49	69.6454	4.12228	0.190654
10	A10	50	69.8434	4.1059	0.190199
10	A10	51	70.0414	4.08714	0.19033
10	A10	52	70.2394	4.045	0.190745
10	A10	53	70.4374	4.0209	0.191455
10	A10	54	70.6354	4.01451	0.1927
10	A10	55	70.8334	3.98661	0.194584
10	A10	56	71.0314	3.96664	0.196762
10	A10	57	71.2294	3.93495	0.198492
10	A10	58	71.4275	3.90341	0.19899
10	A10	59	71.6255	3.8865	0.197869
10	A10	60	71.8235	3.85139	0.195282
10	A10	61	72.0215	3.8354	0.191788
10	A10	62	72.2195	3.81907	0.188061
10	A10	63	72.4175	3.78866	0.18469
10	A10	64	72.6155	3.76356	0.182135
10	A10	65	72.8135	3.74483	0.180757
10	A10	66	73.0115	3.72763	0.180789
10	A10	67	73.2095	3.70525	0.182213
10	A10	68	73.4075	3.68199	0.184672
10	A10	69	73.6056	3.66182	0.18751
10	A10	70	73.8036	3.63484	0.189973
10	A10	71	74.0016	3.60682	0.191486
10	A10	72	74.1996	3.58693	0.191828
10	A10	73	74.3976	3.56031	0.191178
10	A10	74	74.5956	3.53158	0.189957
10	A10	75	74.7936	3.51919	0.18861
10	A10	76	74.9916	3.4972	0.187428
10	A10	77	75.1896	3.46787	0.186521
10	A10	78	75.3876	3.44739	0.185909
10	A10	79	75.5857	3.42218	0.185669
10	A10	80	75.7837	3.40622	0.185982
10	A10	81	75.9817	3.37935	0.187086
10	A10	82	76.1797	3.35752	0.189153
10	A10	83	76.3777	3.33719	0.192192
10	A10	84	76.5757	3.31283	0.196019
10	A10	85	76.7737	3.28854	0.200311
10	A10	86	76.9717	3.26312	0.204769
10	A10	87	77.1697	3.24137	0.209384
10	A10	88	77.3677	3.20627	0.214791
10	A10	89	77.5658	3.18167	0.222632
10	A10	90	77.7638	3.16027	0.235853
10	A10	91	77.9618	3.12635	0.258844
10	A10	92	78.1598	3.10922	0.297444
10	A10	93	78.3578	3.07736	0.358756
10	A10	94	78.5558	3.05413	0.450685
10	A10	95	78.7538	3.00061	0.580894
10	A10	96	78.9518	2.9423	0.754771
10	A10	97	79.1498	2.87781	0.972386
10	A10	98	79.3478	2.77021	1.22503
10	A10	99	79.5459	2.62392	1.49288
10	A10	100	79.7439	2.40655	1.74555
10	A10	101	79.9419	2.10873	1.94669
10	A10	102	80.1399	1.74682	2.06191
10	A10	103	80.3379	1.37175	2.0678
10	A10	104	80.5359	1.03768	1.95875
10	A10	105	80.7339	0.755802	1.74911
10	A10	106	80.9319	0.533229	1.46968
10	A10	107	81.1299	0.406274	1.15995
10	A10	108	81.3279	0.363043	0.858629
10	A10	109	81.5259	0.349398	0.595533
10	A10	110	81.724	0.346176	0.387129
10	A10	111	81.922	0.339672	0.236507
10	A10	112	82.12	0.339564	0.136814
10	A10	113	82.318	0.339694	0.0761773
10	A10	114	82.516	0.335164	0.0421178
10	A10	115	82.714	0.334422	0.0243005
10	A10	116	82.912	0.333838	0.0154954
10	A10	117	83.11	0.333477	0.0113099
10	A10	118	83.308	0.332218	0.00939417
10	A10	119	83.506	0.328921	0.0086227
10	A10	120	83.7041	0.331892	0.0084823
10	A10	121	83.9021	0.330112	0.0087008
10	A10	122	84.1001	0.327753	0.00907095
10	A10	123	84.2981	0.327673	0.00940972
10	A10	124	84.4961	0.325341	0.00958274
10	A10	125	84.6941	0.322641	0.00953812
10	A10	126	84.8921	0.323686	0.00930848
10	A10	127	85.0901	0.321692	0.00898046
10	A10	128	85.2881	0.321773	0.0086512
10	A10	129	85.4861	0.318569	0.00839358
10	A10	130	85.6842	0.318142	0.00823714
10	A10	131	85.8822	0.320488	0.00816195
10	A10	132	86.0802	0.31633	0.0081067
10	A10	133	86.2782	0.315395	0.00799687
10	A10	134	86.4762	0.315641	0.00778058
10	A10	135	86.6742	0.312327	0.00745467
10	A10	136	86.8722	0.313516	0.00705969
10	A10	137	87.0702	0.312045	0.00665141
10	A10	138	87.2682	0.312199	0.0062719
10	A10	139	87.4662	0.310979	0.00594227
10	A10	140	87.6642	0.307976	0.00567438
10	A10	141	87.8623	0.310998	0.00548518
10	A10	142	88.0603	0.30758	0.00539833
10	A10	143	88.2583	0.311437	0.00543701
10	A10	144	88.4563	0.303838	0.0056159
10	A10	145	88.6543	0.307532	0.00593252
10	A10	146	88.8523	0.307639	0.0063519
10	A10	147	89.0503	0.303619	0.00679096
10	A10	148	89.2483	0.304419	0.00712169
10	A10	149	89.4463	0.30356	0.0072067
10	A10	150	89.6443	0.300064	0.0069603
10	A10	151	89.8424	0.300866	0.00640497
10	A10	152	90.0404	0.298843	0.00568371
10	A10	153	90.2384	0.300756	0.0050114
10	A10	154	90.4364	0.300188	0.00457994
10	A10	155	90.6344	0.299553	0.00446724
10	A10	156	90.8324	0.299099	0.00460108
10	A10	157	91.0304	0.297754	0.00480112
10	A10	158	91.2284	0.296644	0.00487538
10	A10	159	91.4264	0.295716	0.00471721
10	A10	160	91.6244	0.295059	0.00435391
10	A10	161	91.8224	0.296331	0.00392439
10	A10	162	92.0205	0.295191	0.00360973
10	A10	163	92.2185	0.294738	0.00355092
10	A10	164	92.4165	0.295362	0.00379447
10	A10	165	92.6145	0.294781	0.00427915
10	A10	166	92.8125	0.292967	0.00486366
10	A10	167	93.0105	0.292777	0.00537857
10	A10	168	93.2085	0.291534	0.00568242
10	A10	169	93.4065	0.289863	0.00570195
10	A10	170	93.6045	0.290574	0.00544021
10	A10	171	93.8026	0.289494	0.00495631
10	A10	172	94.0006	0.288451	0.0043294
10	A10	173	94.1986	0.288789	0.00362882
10	A10	174	94.3966	0.288918	0.00290345
10	A10	175	94.5946	0.287278	0.00218854
10	A10	176	94.7926	0.287676	0.00151969
11	A11	1	60.1409	5.15753	0.170938
11	A11	2	60.3389	5.12593	0.17629
11	A11	3	60.5369	5.12411	0.183336
11	A11	4	60.7349	5.12716	0.190105
11	A11	5	60.9329	5.06027	0.194328
11	A11	6	61.1309	5.03209	0.194521
11	A11	7	61.329	5.01369	0.190787
11	A11	8	61.527	4.9836	0.184781
11	A11	9	61.725	4.95989	0.178826
11	A11	10	61.923	4.96514	0.174715
11	A11	11	62.121	4.94674	0.172953
11	A11	12	62.319	4.90703	0.172768
11	A11	13	62.517	4.88157	0.17278
11	A11	14	62.715	4.87325	0.171768
11	A11	15	62.913	4.8434	0.169186
11	A11	16	63.111	4.81593	0.165316
11	A11	17	63.3091	4.81635	0.161186
11	A11	18	63.5071	4.76717	0.158292
11	A11	19	63.7051	4.75521	0.158117
11	A11	20	63.9031	4.77921	0.161543
11	A11	21	64.1011	4.72612	0.16839
11	A11	22	64.2991	4.72344	0.177389
11	A11	23	64.4971	4.68487	0.186597
11	A11	24	64.6951	4.66551	0.194031
11	A11	25	64.8931	4.6364	0.198253
11	A11	26	65.0911	4.61847	0.19872
11	A11	27	65.2892	4.58225	0.195894
11	A11	28	65.4872	4.54968	0.191066
11	A11	29	65.6852	4.53118	0.185937
11	A11	30	65.8832	4.53071	0.182032
11	A11	31	66.0812	4.51471	0.180277
11	A11	32	66.2792	4.45989	0.18087
11	A11	33	66.4772	4.46402	0.183428
11	A11	34	66.6752	4.42912	0.187125
11	A11	35	66.8732	4.42483	0.190796
11	A11	36	67.0712	4.39061	0.193117
11	A11	37	67.2692	4.36219	0.193077
11	A11	38	67.4673	4.33573	0.190571
11	A11	39	67.6653	4.2961	0.186686
11	A11	40	67.8633	4.27883	0.183313
11	A11	41	68.0613	4.28339	0.182184
11	A11	42	68.2593	4.26857	0.183935
11	A11	43	68.4573	4.2249	0.187807
11	A11	44	68.6553	4.21045	0.192147
11	A11	45	68.8533	4.17861	0.195336
11	A11	46	69.0513	4.1545	0.19656
11	A11	47	69.2493	4.12187	0.196004
11	A11	48	69.4474	4.1057	0.194488
11	A11	49	69.6454	4.07879	0.192841
11	A11	50	69.8434	4.0665	0.191477
11	A11	51	70.0414	4.04448	0.190397
11	A11	52	70.2394	4.00708	0.189577
11	A11	53	70.4374	3.97155	0.189312
11	A11	54	70.6354	3.96986	0.190152
11	A11	55	70.8334	3.94993	0.192423
11	A11	56	71.0314	3.93099	0.195727
11	A11	57	71.2294	3.89958	0.198905
11	A11	58	71.4275	3.86193	0.200558
11	A11	59	71.6255	3.8441	0.199785
11	A11	60	71.8235	3.8104	0.196612
11	A11	61	72.0215	3.79255	0.191903
11	A11	62	72.2195	3.77287	0.186874
11	A11	63	72.4175	3.75373	0.182584
11	A11	64	72.6155	3.72803	0.179672
11	A11	65	72.8135	3.70646	0.178361
11	A11	66	73.0115	3.6862	0.178571
11	A11	67	73.2095	3.66577	0.179996
11	A11	68	73.4075	3.64908	0.182135
11	A11	69	73.6056	3.6212	0.184365
11	A11	70	73.8036	3.59783	0.186125
11	A11	71	74.0016	3.57052	0.187107
11	A11	72	74.1996	3.54705	0.187348
11	A11	73	74.3976	3.53279	0.187121
11	A11	74	74.5956	3.49852	0.186731
11	A11	75	74.7936	3.48935	0.186344
11	A11	76	74.9916	3.4612	0.186001
11	A11	77	75.1896	3.43095	0.185728
11	A11	78	75.3876	3.41589	0.185638
11	A11	79	75.5857	3.39201	0.185935
11	A11	80	75.7837	3.37642	0.186801
11	A11	81	75.9817	3.34514	0.188307
11	A11	82	76.1797	3.32669	0.190417
11	A11	83	76.3777	3.30077	0.193055
11	A11	84	76.5757	3.2801	0.196168
11	A11	85	76.7737	3.25519	0.199765
11	A11	86	76.9717	3.22987	0.203945
11	A11	87	77.1697	3.21009	0.209032
11	A11	88	77.3677	3.17925	0.215841
11	A11	89	77.5658	3.14674	0.226046
11	A11	90	77.7638	3.13398	0.242565
11	A11	91	77.9618	3.09417	0.269862
11	A11	92	78.1598	3.07734	0.314092
11	A11	93	78.3578	3.04395	0.382924
11	A11	94	78.5558	3.01072	0.484851
11	A11	95	78.7538	2.96588	0.627602
11	A11	96	78.9518	2.90498	0.815509
11	A11	97	79.1498	2.83363	1.04605
11	A11	98	79.3478	2.7076	1.30664
11	A11	99	79.5459	2.5446	1.57319
11	A11	100	79.7439	2.30616	1.8121
11	A11	101	79.9419	1.98278	1.98624
11	A11	102	80.1399	1.6147	2.06368
11	A11	103	80.3379	1.25007	2.02653
11	A11	104	80.5359	0.929445	1.87657
11	A11	105	80.7339	0.674006	1.63542
11	A11	106	80.9319	0.493216	1.33905
11	A11	107	81.1299	0.408408	1.02854
11	A11	108	81.3279	0.38347	0.740392
11	A11	109	81.5259	0.376207	0.499456
11	A11	110	81.724	0.371835	0.316351
11	A11	111	81.922	0.367383	0.189259
11	A11	112	82.12	0.36543	0.108417
11	A11	113	82.318	0.365677	0.0611252
11	A11	114	82.516	0.363059	0.0355257
11	A11	115	82.714	0.360055	0.0225318
11	A11	116	82.912	0.360266	0.0161709
11	A11	117	83.11	0.35687	0.0130287
11	A11	118	83.308	0.356423	0.0114095
11	A11	119	83.506	0.355237	0.0105796
11	A11	120	83.7041	0.356062	0.0102306
11	A11	121	83.9021	0.354074	0.010175
11	A11	122	84.1001	0.351165	0.0102295
11	A11	123	84.2981	0.352246	0.0102224
11	A11	124	84.4961	0.348688	0.0100468
11	A11	125	84.6941	0.346801	0.00970197
11	A11	126	84.8921	0.347263	0.00928591
11	A11	127	85.0901	0.345787	0.0089412
11	A11	128	85.2881	0.345408	0.00878208
11	A11	129	85.4861	0.344803	0.00883761
11	A11	130	85.6842	0.341976	0.00903603
11	A11	131	85.8822	0.344168	0.00923731
11	A11	132	86.0802	0.339796	0.00929779
11	A11	133	86.2782	0.338454	0.00914095
11	A11	134	86.4762	0.337946	0.00879666
11	A11	135	86.6742	0.336793	0.00838772
11	A11	136	86.8722	0.335913	0.00806179
11	A11	137	87.0702	0.335791	0.00790584
11	A11	138	87.2682	0.335297	0.0078956
11	A11	139	87.4662	0.335791	0.00791437
11	A11	140	87.6642	0.329701	0.00783118
11	A11	141	87.8623	0.330806	0.00758391
11	A11	142	88.0603	0.328958	0.0072055
11	A11	143	88.2583	0.33304	0.00678694
11	A11	144	88.4563	0.327221	0.00641284
11	A11	145	88.6543	0.328755	0.00612479
11	A11	146	88.8523	0.326638	0.0059229
11	A11	147	89.0503	0.326262	0.00578087
11	A11	148	89.2483	0.326403	0.00564884
11	A11	149	89.4463	0.327112	0.00545869
11	A11	150	89.6443	0.321295	0.00515694
11	A11	151	89.8424	0.323814	0.00475999
11	A11	152	90.0404	0.322158	0.00438554
11	A11	153	90.2384	0.324545	0.00420956
11	A11	154	90.4364	0.323759	0.00436163
11	A11	155	90.6344	0.322542	0.00482707
11	A11	156	90.8324	0.321495	0.00543132
11	A11	157	91.0304	0.320473	0.00592325
11	A11	158	91.2284	0.318094	0.00610368
11	A11	159	91.4264	0.317702	0.00592105
11	A11	160	91.6244	0.31836	0.00548456
11	A11	161	91.8224	0.318113	0.00499899
11	A11	162	92.0205	0.316141	0.00466775
11	A11	163	92.2185	0.31722	0.00461031
11	A11	164	92.4165	0.317702	0.00482715
11	A11	165	92.6145	0.314956	0.00521641
11	A11	166	92.8125	0.314692	0.00562964
11	A11	167	93.0105	0.31365	0.00594338
11	A11	168	93.2085	0.312089	0.00610738
11	A11	169	93.4065	0.312534	0.0061433
11	A11	170	93.6045	0.311734	0.00609447
11	A11	171	93.8026	0.312228	0.00596454
11	A11	172	94.0006	0.30918	0.0056962
11	A11	173	94.1986	0.308248	0.00520762
11	A11	174	94.3966	0.308664	0.00446104
11	A11	175	94.5946	0.307415	0.00351067
11	A11	176	94.7926	0.308286	0.00249175
12	A12	1	60.1409	5.15064	0.174803
12	A12	2	60.3389	5.1126	0.180412
12	A12	3	60.5369	5.11489	0.187451
12	A12	4	60.7349	5.11908	0.19388
12	A12	5	60.9329	5.04157	0.197519
12	A12	6	61.1309	5.02449	0.197089
12	A12	7	61.329	5.00413	0.192926
12	A12	8	61.527	4.97239	0.186804
12	A12	9	61.725	4.95555	0.180991
12	A12	10	61.923	4.95357	0.177092
12	A12	11	62.121	4.93906	0.175417
12	A12	12	62.319	4.8968	0.175144
12	A12	13	62.517	4.87171	0.174993
12	A12	14	62.715	4.86302	0.173886
12	A12	15	62.913	4.83737	0.171295
12	A12	16	63.111	4.80985	0.167297
12	A12	17	63.3091	4.8142	0.162595
12	A12	18	63.5071	4.7557	0.158477
12	A12	19	63.7051	4.73694	0.156562
12	A12	20	63.9031	4.77643	0.158213
[truncated: 13,708 more rows]
