# Supplementary material for: Adipocytes influence choroidal neovascularization via PRDM16
Source: EMBO Mol Med. 2026 May 19;18(6):2379–403. doi: 10.1038/s44321-026-00441-5 (PMC13269495; doi:10.1038/s44321-026-00441-5)
Supplement: Supplementary file 5 — Source data Fig. 4 [file 44321_2026_441_MOESM5_ESM.zip › Figure 4/4H/2023-02-10 pSAT 4-hydroxy-tamo AQprdm16 adipocytes Prdm16 KO n7-9.xls]

## Sheet: Sample Setup
Block Type	96-Well Block (0.2mL)
Calibration Background is expired	No
Calibration Background performed on	01-04-2023
Calibration Normalization FAM-ROX is expired	No
Calibration Normalization FAM-ROX performed on	01-04-2023
Calibration Normalization VIC-ROX is expired	No
Calibration Normalization VIC-ROX performed on	01-04-2023
Calibration Pure Dye CY3 is expired	Yes
Calibration Pure Dye CY3 performed on	03-26-2020
Calibration Pure Dye CY5 is expired	Yes
Calibration Pure Dye CY5 performed on	03-26-2020
Calibration Pure Dye FAM is expired	No
Calibration Pure Dye FAM performed on	01-04-2023
Calibration Pure Dye NED is expired	No
Calibration Pure Dye NED performed on	01-04-2023
Calibration Pure Dye ROX is expired	No
Calibration Pure Dye ROX performed on	01-04-2023
Calibration Pure Dye SYBR is expired	No
Calibration Pure Dye SYBR performed on	01-04-2023
Calibration Pure Dye TAMRA is expired	No
Calibration Pure Dye TAMRA performed on	01-04-2023
Calibration Pure Dye VIC is expired	No
Calibration Pure Dye VIC performed on	01-04-2023
Calibration ROI is expired	No
Calibration ROI performed on	01-04-2023
Calibration Uniformity is expired	No
Calibration Uniformity performed on	01-04-2023
Chemistry	SYBR_GREEN
Date Created	2023-02-10 10:41:42 AM EST
Experiment Barcode
Experiment Comment
Experiment File Name	D:\Applied Biosystems\7500\experiments\Roberto DM\2023-02-10 pSAT 4-hydroxy-tamo AQprdm16 adipocytes Prdm16 KO n7-9.eds
Experiment Name	2023-02-10 pSAT 4-hydroxy-tamo AQprdm16 adipocytes Prdm16 KO n7-9
Experiment Run End Time	2023-02-10 13:32:17 PM EST
Experiment Type	Comparative Cт (ΔΔCт)
Instrument Name	278870006
Instrument Serial Number	278870006
Instrument Type	QuantStudio(TM) 7 Flex System
Passive Reference	ROX
Quantification Cycle Method	Ct
Signal Smoothing On	true
Stage/ Cycle where Analysis is performed	Stage 2, Step 2
User Name
Well	Well Position	Sample Name	Sample Color	Biogroup Name	Biogroup Color	Target Name	Target Color	Task	Reporter	Quencher	Quantity	Comments
1	A1	EtOH n1	RGB(176,23,31)			Tbp	RGB(176,23,31)	UNKNOWN	SYBR	None
2	A2	EtOH n2	RGB(0,0,255)			Tbp	RGB(176,23,31)	UNKNOWN	SYBR	None
3	A3	EtOH n3	RGB(0,139,69)			Tbp	RGB(176,23,31)	UNKNOWN	SYBR	None
4	A4	Tamo n1	RGB(255,127,0)			Tbp	RGB(176,23,31)	UNKNOWN	SYBR	None
5	A5	Tamo n2	RGB(139,137,112)			Tbp	RGB(176,23,31)	UNKNOWN	SYBR	None
6	A6	Tamo n3	RGB(238,121,66)			Tbp	RGB(176,23,31)	UNKNOWN	SYBR	None
7	A7
8	A8
9	A9
10	A10
11	A11
12	A12
13	B1	EtOH n1	RGB(176,23,31)			Tbp	RGB(176,23,31)	UNKNOWN	SYBR	None
14	B2	EtOH n2	RGB(0,0,255)			Tbp	RGB(176,23,31)	UNKNOWN	SYBR	None
15	B3	EtOH n3	RGB(0,139,69)			Tbp	RGB(176,23,31)	UNKNOWN	SYBR	None
16	B4	Tamo n1	RGB(255,127,0)			Tbp	RGB(176,23,31)	UNKNOWN	SYBR	None
17	B5	Tamo n2	RGB(139,137,112)			Tbp	RGB(176,23,31)	UNKNOWN	SYBR	None
18	B6	Tamo n3	RGB(238,121,66)			Tbp	RGB(176,23,31)	UNKNOWN	SYBR	None
19	B7
20	B8
21	B9
22	B10
23	B11
24	B12
25	C1	EtOH n1	RGB(176,23,31)			Bact	RGB(0,0,255)	UNKNOWN	SYBR	None
26	C2	EtOH n2	RGB(0,0,255)			Bact	RGB(0,0,255)	UNKNOWN	SYBR	None
27	C3	EtOH n3	RGB(0,139,69)			Bact	RGB(0,0,255)	UNKNOWN	SYBR	None
28	C4	Tamo n1	RGB(255,127,0)			Bact	RGB(0,0,255)	UNKNOWN	SYBR	None
29	C5	Tamo n2	RGB(139,137,112)			Bact	RGB(0,0,255)	UNKNOWN	SYBR	None
30	C6	Tamo n3	RGB(238,121,66)			Bact	RGB(0,0,255)	UNKNOWN	SYBR	None
31	C7
32	C8
33	C9
34	C10
35	C11
36	C12
37	D1	EtOH n1	RGB(176,23,31)			Bact	RGB(0,0,255)	UNKNOWN	SYBR	None
38	D2	EtOH n2	RGB(0,0,255)			Bact	RGB(0,0,255)	UNKNOWN	SYBR	None
39	D3	EtOH n3	RGB(0,139,69)			Bact	RGB(0,0,255)	UNKNOWN	SYBR	None
40	D4	Tamo n1	RGB(255,127,0)			Bact	RGB(0,0,255)	UNKNOWN	SYBR	None
41	D5	Tamo n2	RGB(139,137,112)			Bact	RGB(0,0,255)	UNKNOWN	SYBR	None
42	D6	Tamo n3	RGB(238,121,66)			Bact	RGB(0,0,255)	UNKNOWN	SYBR	None
43	D7
44	D8
45	D9
46	D10
47	D11
48	D12
49	E1	EtOH n1	RGB(176,23,31)			Prdm16	RGB(0,139,69)	UNKNOWN	SYBR	None
50	E2	EtOH n2	RGB(0,0,255)			Prdm16	RGB(0,139,69)	UNKNOWN	SYBR	None
51	E3	EtOH n3	RGB(0,139,69)			Prdm16	RGB(0,139,69)	UNKNOWN	SYBR	None
52	E4	Tamo n1	RGB(255,127,0)			Prdm16	RGB(0,139,69)	UNKNOWN	SYBR	None
53	E5	Tamo n2	RGB(139,137,112)			Prdm16	RGB(0,139,69)	UNKNOWN	SYBR	None
54	E6	Tamo n3	RGB(238,121,66)			Prdm16	RGB(0,139,69)	UNKNOWN	SYBR	None
55	E7
56	E8
57	E9
58	E10
59	E11
60	E12
61	F1	EtOH n1	RGB(176,23,31)			Prdm16	RGB(0,139,69)	UNKNOWN	SYBR	None
62	F2	EtOH n2	RGB(0,0,255)			Prdm16	RGB(0,139,69)	UNKNOWN	SYBR	None
63	F3	EtOH n3	RGB(0,139,69)			Prdm16	RGB(0,139,69)	UNKNOWN	SYBR	None
64	F4	Tamo n1	RGB(255,127,0)			Prdm16	RGB(0,139,69)	UNKNOWN	SYBR	None
65	F5	Tamo n2	RGB(139,137,112)			Prdm16	RGB(0,139,69)	UNKNOWN	SYBR	None
66	F6	Tamo n3	RGB(238,121,66)			Prdm16	RGB(0,139,69)	UNKNOWN	SYBR	None
67	F7
68	F8
69	F9
70	F10
71	F11
72	F12
73	G1	H2O	RGB(142,56,142)			Tbp	RGB(176,23,31)	UNKNOWN	SYBR	None
74	G2	H2O	RGB(142,56,142)			Bact	RGB(0,0,255)	UNKNOWN	SYBR	None
75	G3	H2O	RGB(142,56,142)			Prdm16	RGB(0,139,69)	UNKNOWN	SYBR	None
76	G4
77	G5
78	G6
79	G7
80	G8
81	G9
82	G10
83	G11
84	G12
85	H1
86	H2
87	H3
88	H4
89	H5
90	H6
91	H7
92	H8
93	H9
94	H10
95	H11
96	H12

## Sheet: Amplification Data
Block Type	96-Well Block (0.2mL)
Calibration Background is expired	No
Calibration Background performed on	01-04-2023
Calibration Normalization FAM-ROX is expired	No
Calibration Normalization FAM-ROX performed on	01-04-2023
Calibration Normalization VIC-ROX is expired	No
Calibration Normalization VIC-ROX performed on	01-04-2023
Calibration Pure Dye CY3 is expired	Yes
Calibration Pure Dye CY3 performed on	03-26-2020
Calibration Pure Dye CY5 is expired	Yes
Calibration Pure Dye CY5 performed on	03-26-2020
Calibration Pure Dye FAM is expired	No
Calibration Pure Dye FAM performed on	01-04-2023
Calibration Pure Dye NED is expired	No
Calibration Pure Dye NED performed on	01-04-2023
Calibration Pure Dye ROX is expired	No
Calibration Pure Dye ROX performed on	01-04-2023
Calibration Pure Dye SYBR is expired	No
Calibration Pure Dye SYBR performed on	01-04-2023
Calibration Pure Dye TAMRA is expired	No
Calibration Pure Dye TAMRA performed on	01-04-2023
Calibration Pure Dye VIC is expired	No
Calibration Pure Dye VIC performed on	01-04-2023
Calibration ROI is expired	No
Calibration ROI performed on	01-04-2023
Calibration Uniformity is expired	No
Calibration Uniformity performed on	01-04-2023
Chemistry	SYBR_GREEN
Date Created	2023-02-10 10:41:42 AM EST
Experiment Barcode
Experiment Comment
Experiment File Name	D:\Applied Biosystems\7500\experiments\Roberto DM\2023-02-10 pSAT 4-hydroxy-tamo AQprdm16 adipocytes Prdm16 KO n7-9.eds
Experiment Name	2023-02-10 pSAT 4-hydroxy-tamo AQprdm16 adipocytes Prdm16 KO n7-9
Experiment Run End Time	2023-02-10 13:32:17 PM EST
Experiment Type	Comparative Cт (ΔΔCт)
Instrument Name	278870006
Instrument Serial Number	278870006
Instrument Type	QuantStudio(TM) 7 Flex System
Passive Reference	ROX
Quantification Cycle Method	Ct
Signal Smoothing On	true
Stage/ Cycle where Analysis is performed	Stage 2, Step 2
User Name
Well	Cycle	Target Name	Rn	Delta Rn
1	1	Tbp	0.546349	-0.0182427
1	2	Tbp	0.549281	-0.0169185
1	3	Tbp	0.5576	-0.0102067
1	4	Tbp	0.56775	-0.00166492
1	5	Tbp	0.573626	0.0026044
1	6	Tbp	0.575851	0.00322205
1	7	Tbp	0.57996	0.00572291
1	8	Tbp	0.579704	0.00385975
1	9	Tbp	0.580734	0.00328257
1	10	Tbp	0.581404	0.00234513
1	11	Tbp	0.580922	0.000255479
1	12	Tbp	0.579615	-0.00265946
1	13	Tbp	0.57973	-0.0041517
1	14	Tbp	0.583039	-0.00244984
1	15	Tbp	0.586622	-0.000474634
1	16	Tbp	0.588573	-0.000130809
1	17	Tbp	0.590757	0.000445773
1	18	Tbp	0.598068	0.00614966
1	19	Tbp	0.609936	0.0164093
1	20	Tbp	0.630911	0.0357776
1	21	Tbp	0.671372	0.0746312
1	22	Tbp	0.750718	0.152369
1	23	Tbp	0.897288	0.297332
1	24	Tbp	1.16695	0.565385
1	25	Tbp	1.63558	1.03241
1	26	Tbp	2.33537	1.73059
1	27	Tbp	3.11841	2.51203
1	28	Tbp	3.70362	3.09563
1	29	Tbp	4.09778	3.48817
1	30	Tbp	4.42007	3.80886
1	31	Tbp	4.652	4.03919
1	32	Tbp	4.83277	4.21834
1	33	Tbp	4.95241	4.33638
1	34	Tbp	5.04726	4.42962
1	35	Tbp	5.11487	4.49562
1	36	Tbp	5.18901	4.56815
1	37	Tbp	5.25482	4.63236
1	38	Tbp	5.30589	4.68183
1	39	Tbp	5.3398	4.71413
1	40	Tbp	5.37032	4.74304
2	1	Tbp	0.477443	-0.0137746
2	2	Tbp	0.481282	-0.0113563
2	3	Tbp	0.488938	-0.00512078
2	4	Tbp	0.493622	-0.00185731
2	5	Tbp	0.497665	0.000764823
2	6	Tbp	0.500382	0.00206063
2	7	Tbp	0.503338	0.00359677
2	8	Tbp	0.503326	0.00216351
2	9	Tbp	0.504225	0.0016418
2	10	Tbp	0.505577	0.00157373
2	11	Tbp	0.50605	0.000625546
2	12	Tbp	0.505919	-0.000925423
2	13	Tbp	0.506074	-0.00219142
2	14	Tbp	0.50839	-0.00129544
2	15	Tbp	0.510252	-0.000854901
2	16	Tbp	0.512164	-0.000362981
2	17	Tbp	0.514129	0.000181451
2	18	Tbp	0.519411	0.00404246
2	19	Tbp	0.529466	0.0126767
2	20	Tbp	0.548534	0.0303247
2	21	Tbp	0.583428	0.0637982
2	22	Tbp	0.652072	0.131021
2	23	Tbp	0.781439	0.258967
2	24	Tbp	1.01973	0.495834
2	25	Tbp	1.44483	0.919519
2	26	Tbp	2.11156	1.58483
2	27	Tbp	2.94202	2.41387
2	28	Tbp	3.63965	3.11008
2	29	Tbp	4.08716	3.55617
2	30	Tbp	4.43672	3.9043
2	31	Tbp	4.6951	4.16127
2	32	Tbp	4.90041	4.36515
2	33	Tbp	5.05434	4.51767
2	34	Tbp	5.17094	4.63284
2	35	Tbp	5.24988	4.71036
2	36	Tbp	5.32132	4.78039
2	37	Tbp	5.38266	4.8403
2	38	Tbp	5.43444	4.89066
2	39	Tbp	5.46878	4.92358
2	40	Tbp	5.51191	4.96528
3	1	Tbp	0.470721	-0.00835829
3	2	Tbp	0.472118	-0.00962745
3	3	Tbp	0.477275	-0.00713687
3	4	Tbp	0.484787	-0.00229143
3	5	Tbp	0.492637	0.00289322
3	6	Tbp	0.49449	0.00207956
3	7	Tbp	0.497861	0.00278468
3	8	Tbp	0.500818	0.003076
3	9	Tbp	0.502802	0.00239326
3	10	Tbp	0.505164	0.00208972
3	11	Tbp	0.507597	0.00185622
3	12	Tbp	0.506837	-0.00156923
3	13	Tbp	0.507445	-0.0036274
3	14	Tbp	0.512534	-0.0012051
3	15	Tbp	0.515395	-0.00100957
3	16	Tbp	0.51873	-0.00034107
3	17	Tbp	0.521745	8.0054e-06
3	18	Tbp	0.528305	0.00390213
3	19	Tbp	0.541609	0.0145397
3	20	Tbp	0.56655	0.0368147
3	21	Tbp	0.608261	0.0758592
3	22	Tbp	0.690421	0.155354
3	23	Tbp	0.843822	0.306088
3	24	Tbp	1.12381	0.583413
3	25	Tbp	1.61283	1.06977
3	26	Tbp	2.35211	1.80638
3	27	Tbp	3.19407	2.64567
3	28	Tbp	3.82049	3.26942
3	29	Tbp	4.23794	3.68421
3	30	Tbp	4.58216	4.02576
3	31	Tbp	4.82963	4.27057
3	32	Tbp	5.02937	4.46764
3	33	Tbp	5.17061	4.60622
3	34	Tbp	5.27879	4.71173
3	35	Tbp	5.35662	4.78689
3	36	Tbp	5.42695	4.85456
3	37	Tbp	5.49018	4.91512
3	38	Tbp	5.54241	4.96469
3	39	Tbp	5.57553	4.99514
3	40	Tbp	5.61348	5.03042
4	1	Tbp	0.540018	-0.00650374
4	2	Tbp	0.539418	-0.00745725
4	3	Tbp	0.54392	-0.0033098
4	4	Tbp	0.547972	0.000388954
4	5	Tbp	0.551356	0.00341983
4	6	Tbp	0.550853	0.00256229
4	7	Tbp	0.549384	0.000740454
4	8	Tbp	0.548581	-0.000416071
4	9	Tbp	0.549989	0.000638021
4	10	Tbp	0.551064	0.00135946
4	11	Tbp	0.550297	0.000238697
4	12	Tbp	0.54664	-0.00377176
4	13	Tbp	0.546429	-0.00433677
4	14	Tbp	0.549633	-0.00148637
4	15	Tbp	0.55038	-0.00109305
4	16	Tbp	0.551573	-0.000253836
4	17	Tbp	0.55295	0.000769977
4	18	Tbp	0.557084	0.00454997
4	19	Tbp	0.565349	0.012461
4	20	Tbp	0.582517	0.0292757
4	21	Tbp	0.61141	0.0578145
4	22	Tbp	0.669304	0.115355
4	23	Tbp	0.779441	0.225139
4	24	Tbp	0.986664	0.432008
4	25	Tbp	1.36575	0.810736
4	26	Tbp	1.98328	1.42792
4	27	Tbp	2.80839	2.25268
4	28	Tbp	3.58137	3.0253
4	29	Tbp	4.08445	3.52802
4	30	Tbp	4.46906	3.91228
4	31	Tbp	4.75179	4.19466
4	32	Tbp	4.97249	4.41501
4	33	Tbp	5.13751	4.57967
4	34	Tbp	5.2524	4.69421
4	35	Tbp	5.3358	4.77725
4	36	Tbp	5.41612	4.85722
4	37	Tbp	5.48315	4.92389
4	38	Tbp	5.54151	4.98191
4	39	Tbp	5.57612	5.01616
4	40	Tbp	5.61286	5.05255
5	1	Tbp	0.533811	-0.00113972
5	2	Tbp	0.535696	-0.00133233
5	3	Tbp	0.53913	2.35232e-05
5	4	Tbp	0.543644	0.00246049
5	5	Tbp	0.546234	0.00297264
5	6	Tbp	0.547082	0.00174302
5	7	Tbp	0.548883	0.00146583
5	8	Tbp	0.54998	0.000485416
5	9	Tbp	0.549988	-0.00158504
5	10	Tbp	0.551411	-0.00224001
5	11	Tbp	0.552436	-0.00329284
5	12	Tbp	0.551141	-0.00666536
5	13	Tbp	0.552802	-0.00708197
5	14	Tbp	0.562229	0.000267664
5	15	Tbp	0.566743	0.0027032
5	16	Tbp	0.56827	0.00215236
5	17	Tbp	0.570009	0.00181407
5	18	Tbp	0.57505	0.00477704
5	19	Tbp	0.581985	0.00963407
5	20	Tbp	0.596388	0.0219597
5	21	Tbp	0.6209	0.0443933
5	22	Tbp	0.669575	0.0909908
5	23	Tbp	0.763102	0.18244
5	24	Tbp	0.939241	0.356502
5	25	Tbp	1.26378	0.678959
5	26	Tbp	1.8086	1.22171
5	27	Tbp	2.57619	1.98722
5	28	Tbp	3.37475	2.7837
5	29	Tbp	3.91553	3.3224
5	30	Tbp	4.30734	3.71214
5	31	Tbp	4.59391	3.99662
5	32	Tbp	4.8239	4.22454
5	33	Tbp	4.99083	4.38939
5	34	Tbp	5.1167	4.51319
5	35	Tbp	5.20115	4.59556
5	36	Tbp	5.27142	4.66375
5	37	Tbp	5.34387	4.73412
5	38	Tbp	5.39889	4.78706
5	39	Tbp	5.4353	4.8214
5	40	Tbp	5.4721	4.85612
6	1	Tbp	0.651713	-0.00159929
6	2	Tbp	0.651894	-0.00194449
6	3	Tbp	0.654586	0.000221164
6	4	Tbp	0.656058	0.00116677
6	5	Tbp	0.658846	0.00342933
6	6	Tbp	0.657464	0.00152089
6	7	Tbp	0.656354	-0.000115168
6	8	Tbp	0.65553	-0.00146542
6	9	Tbp	0.656226	-0.00129521
6	10	Tbp	0.6573	-0.00074747
6	11	Tbp	0.656897	-0.00167655
6	12	Tbp	0.654973	-0.00412699
6	13	Tbp	0.65527	-0.00435536
6	14	Tbp	0.659144	-0.00100822
6	15	Tbp	0.661918	0.00123992
6	16	Tbp	0.663653	0.00244892
6	17	Tbp	0.666493	0.0047634
6	18	Tbp	0.672531	0.0102749
6	19	Tbp	0.686791	0.024009
6	20	Tbp	0.714887	0.0515788
6	21	Tbp	0.764198	0.100364
6	22	Tbp	0.859828	0.195468
6	23	Tbp	1.04074	0.375854
6	24	Tbp	1.3624	0.69699
6	25	Tbp	1.90871	1.24277
6	26	Tbp	2.69379	2.02732
6	27	Tbp	3.5005	2.83351
6	28	Tbp	4.05602	3.3885
6	29	Tbp	4.42596	3.75791
6	30	Tbp	4.73057	4.062
6	31	Tbp	4.95069	4.28159
6	32	Tbp	5.12907	4.45945
6	33	Tbp	5.25646	4.58631
6	34	Tbp	5.35231	4.68163
6	35	Tbp	5.42114	4.74994
6	36	Tbp	5.48693	4.81521
6	37	Tbp	5.54724	4.87498
6	38	Tbp	5.59353	4.92075
6	39	Tbp	5.62473	4.95143
6	40	Tbp	5.65771	4.98388
7	1
7	2
7	3
7	4
7	5
7	6
7	7
7	8
7	9
7	10
7	11
7	12
7	13
7	14
7	15
7	16
7	17
7	18
7	19
7	20
7	21
7	22
7	23
7	24
7	25
7	26
7	27
7	28
7	29
7	30
7	31
7	32
7	33
7	34
7	35
7	36
7	37
7	38
7	39
7	40
8	1
8	2
8	3
8	4
8	5
8	6
8	7
8	8
8	9
8	10
8	11
8	12
8	13
8	14
8	15
8	16
8	17
8	18
8	19
8	20
8	21
8	22
8	23
8	24
8	25
8	26
8	27
8	28
8	29
8	30
8	31
8	32
8	33
8	34
8	35
8	36
8	37
8	38
8	39
8	40
9	1
9	2
9	3
9	4
9	5
9	6
9	7
9	8
9	9
9	10
9	11
9	12
9	13
9	14
9	15
9	16
9	17
9	18
9	19
9	20
9	21
9	22
9	23
9	24
9	25
9	26
9	27
9	28
9	29
9	30
9	31
9	32
9	33
9	34
9	35
9	36
9	37
9	38
9	39
9	40
10	1
10	2
10	3
10	4
10	5
10	6
10	7
10	8
10	9
10	10
10	11
10	12
10	13
10	14
10	15
10	16
10	17
10	18
10	19
10	20
10	21
10	22
10	23
10	24
10	25
10	26
10	27
10	28
10	29
10	30
10	31
10	32
10	33
10	34
10	35
10	36
10	37
10	38
10	39
10	40
11	1
11	2
11	3
11	4
11	5
11	6
11	7
11	8
11	9
11	10
11	11
11	12
11	13
11	14
11	15
11	16
11	17
11	18
11	19
11	20
11	21
11	22
11	23
11	24
11	25
11	26
11	27
11	28
11	29
11	30
11	31
11	32
11	33
11	34
11	35
11	36
11	37
11	38
11	39
11	40
12	1
12	2
12	3
12	4
12	5
12	6
12	7
12	8
12	9
12	10
12	11
12	12
12	13
12	14
12	15
12	16
12	17
12	18
12	19
12	20
12	21
12	22
12	23
12	24
12	25
12	26
12	27
12	28
12	29
12	30
12	31
12	32
12	33
12	34
12	35
12	36
12	37
12	38
12	39
12	40
13	1	Tbp	0.566767	-0.0206848
13	2	Tbp	0.570069	-0.0215184
13	3	Tbp	0.583317	-0.0124056
13	4	Tbp	0.596606	-0.00325197
13	5	Tbp	0.606419	0.00242641
13	6	Tbp	0.61185	0.00372241
13	7	Tbp	0.617751	0.00548774
13	8	Tbp	0.621023	0.00462475
13	9	Tbp	0.623217	0.00268398
13	10	Tbp	0.628227	0.00355834
13	11	Tbp	0.631695	0.0028909
13	12	Tbp	0.634109	0.00117026
13	13	Tbp	0.63512	-0.0019542
13	14	Tbp	0.639193	-0.00201671
13	15	Tbp	0.643387	-0.00195762
13	16	Tbp	0.647075	-0.00240452
13	17	Tbp	0.651041	-0.00257419
13	18	Tbp	0.65882	0.0010703
13	19	Tbp	0.672702	0.0108171
13	20	Tbp	0.697717	0.0316963
13	21	Tbp	0.73894	0.0687841
13	22	Tbp	0.820358	0.146067
13	23	Tbp	0.972142	0.293716
13	24	Tbp	1.24564	0.563075
13	25	Tbp	1.72474	1.03804
13	26	Tbp	2.44377	1.75294
13	27	Tbp	3.25935	2.56438
13	28	Tbp	3.87068	3.17158
13	29	Tbp	4.2728	3.56957
13	30	Tbp	4.60472	3.89735
13	31	Tbp	4.8448	4.13329
13	32	Tbp	5.04285	4.32721
13	33	Tbp	5.18645	4.46667
13	34	Tbp	5.29054	4.56663
13	35	Tbp	5.3607	4.63265
13	36	Tbp	5.42713	4.69495
13	37	Tbp	5.49836	4.76204
13	38	Tbp	5.54959	4.80913
13	39	Tbp	5.57937	4.83478
13	40	Tbp	5.62524	4.87652
14	1	Tbp	0.536366	-0.00953417
14	2	Tbp	0.538157	-0.00916493
14	3	Tbp	0.543175	-0.00556888
14	4	Tbp	0.548766	-0.00139979
14	5	Tbp	0.552824	0.00123686
14	6	Tbp	0.554358	0.00134849
14	7	Tbp	0.556996	0.00256453
14	8	Tbp	0.558539	0.00268563
14	9	Tbp	0.559597	0.00232184
14	10	Tbp	0.560535	0.00183837
14	11	Tbp	0.561492	0.0013735
14	12	Tbp	0.560342	-0.00119816
14	13	Tbp	0.559882	-0.00308007
14	14	Tbp	0.563156	-0.00122835
14	15	Tbp	0.565391	-0.000415475
14	16	Tbp	0.567041	-0.000187265
14	17	Tbp	0.568359	-0.000291231
14	18	Tbp	0.574044	0.0039718
14	19	Tbp	0.586043	0.0145492
14	20	Tbp	0.607099	0.034183
14	21	Tbp	0.643884	0.0695468
14	22	Tbp	0.717825	0.142066
14	23	Tbp	0.858262	0.28108
14	24	Tbp	1.11477	0.536166
14	25	Tbp	1.56874	0.988711
14	26	Tbp	2.27178	1.69033
14	27	Tbp	3.11473	2.53186
14	28	Tbp	3.78639	3.2021
14	29	Tbp	4.21716	3.63145
14	30	Tbp	4.56592	3.97879
14	31	Tbp	4.82305	4.23449
14	32	Tbp	5.0273	4.43733
14	33	Tbp	5.1723	4.5809
14	34	Tbp	5.29051	4.69769
14	35	Tbp	5.3763	4.78205
14	36	Tbp	5.43964	4.84397
14	37	Tbp	5.501	4.90391
14	38	Tbp	5.5577	4.95919
14	39	Tbp	5.59498	4.99505
14	40	Tbp	5.62826	5.02691
15	1	Tbp	0.546627	-0.00175857
15	2	Tbp	0.549514	0.000139005
15	3	Tbp	0.549788	-0.000575
15	4	Tbp	0.551449	9.6505e-05
15	5	Tbp	0.552431	8.98285e-05
15	6	Tbp	0.554299	0.000968758
15	7	Tbp	0.555144	0.000825646
15	8	Tbp	0.555987	0.000679614
15	9	Tbp	0.557135	0.000838161
15	10	Tbp	0.55821	0.000924706
15	11	Tbp	0.558041	-0.000233591
15	12	Tbp	0.556363	-0.00290024
15	13	Tbp	0.556671	-0.00358069
15	14	Tbp	0.560336	-0.000904385
15	15	Tbp	0.562019	-0.000210051
15	16	Tbp	0.564087	0.000868733
15	17	Tbp	0.567319	0.00311201
15	18	Tbp	0.572841	0.007645
15	19	Tbp	0.584772	0.0185872
15	20	Tbp	0.60942	0.0422465
15	21	Tbp	0.652196	0.084033
15	22	Tbp	0.735848	0.166696
15	23	Tbp	0.895072	0.324932
15	24	Tbp	1.18373	0.612599
15	25	Tbp	1.6856	1.11348
15	26	Tbp	2.43538	1.86227
15	27	Tbp	3.27109	2.69699
15	28	Tbp	3.88565	3.31057
15	29	Tbp	4.28991	3.71383
15	30	Tbp	4.61776	4.0407
15	31	Tbp	4.86232	4.28427
15	32	Tbp	5.05187	4.47283
15	33	Tbp	5.19324	4.61322
15	34	Tbp	5.2971	4.71609
15	35	Tbp	5.36989	4.78788
15	36	Tbp	5.44345	4.86045
15	37	Tbp	5.51091	4.92693
15	38	Tbp	5.56305	4.97807
15	39	Tbp	5.59097	5.005
15	40	Tbp	5.62753	5.04058
16	1	Tbp	0.518603	-0.00472389
16	2	Tbp	0.520493	-0.00372679
16	3	Tbp	0.523966	-0.00114642
16	4	Tbp	0.525553	-0.000453065
16	5	Tbp	0.527369	0.000470183
16	6	Tbp	0.528358	0.000566476
16	7	Tbp	0.530607	0.00192245
16	8	Tbp	0.530537	0.000959512
16	9	Tbp	0.530005	-0.00046608
16	10	Tbp	0.531495	0.000131369
16	11	Tbp	0.532616	0.000359686
16	12	Tbp	0.532226	-0.00092363
16	13	Tbp	0.532213	-0.00182965
16	14	Tbp	0.533622	-0.00131374
16	15	Tbp	0.53499	-0.000838122
16	16	Tbp	0.537133	0.000411282
16	17	Tbp	0.539764	0.00214974
16	18	Tbp	0.544885	0.00637753
16	19	Tbp	0.556423	0.017023
16	20	Tbp	0.580029	0.039736
16	21	Tbp	0.619946	0.0787601
16	22	Tbp	0.698678	0.156599
16	23	Tbp	0.849115	0.306143
16	24	Tbp	1.12443	0.580564
16	25	Tbp	1.6049	1.06015
16	26	Tbp	2.33322	1.78757
16	27	Tbp	3.18025	2.63371
16	28	Tbp	3.82574	3.2783
16	29	Tbp	4.24516	3.69683
16	30	Tbp	4.58577	4.03655
16	31	Tbp	4.83574	4.28562
16	32	Tbp	5.03073	4.47972
16	33	Tbp	5.16828	4.61638
16	34	Tbp	5.27166	4.71886
16	35	Tbp	5.3499	4.79621
16	36	Tbp	5.41804	4.86346
16	37	Tbp	5.48141	4.92594
16	38	Tbp	5.54046	4.98409
16	39	Tbp	5.57646	5.0192
16	40	Tbp	5.61073	5.05258
17	1	Tbp	0.545309	-0.00963015
17	2	Tbp	0.546975	-0.00917096
17	3	Tbp	0.554184	-0.00316896
17	4	Tbp	0.557962	-0.000597617
17	5	Tbp	0.560684	0.000918007
17	6	Tbp	0.56266	0.0016875
17	7	Tbp	0.564384	0.00220522
17	8	Tbp	0.564394	0.00100806
17	9	Tbp	0.565593	0.00100126
17	10	Tbp	0.567222	0.00142368
17	11	Tbp	0.567104	9.902e-05
17	12	Tbp	0.566681	-0.00153099
17	13	Tbp	0.566742	-0.00267618
17	14	Tbp	0.568362	-0.0022633
17	15	Tbp	0.570512	-0.00131929
17	16	Tbp	0.573688	0.000649274
17	17	Tbp	0.576809	0.00256431
17	18	Tbp	0.582686	0.00723451
17	19	Tbp	0.596668	0.0200096
17	20	Tbp	0.624427	0.0465623
17	21	Tbp	0.671705	0.0926339
17	22	Tbp	0.763769	0.183491
17	23	Tbp	0.937647	0.356163
17	24	Tbp	1.25348	0.670793
17	25	Tbp	1.79218	1.20828
17	26	Tbp	2.57189	1.98678
17	27	Tbp	3.39554	2.80923
17	28	Tbp	3.97093	3.38341
17	29	Tbp	4.35863	3.7699
17	30	Tbp	4.68248	4.09255
17	31	Tbp	4.91413	4.32299
17	32	Tbp	5.1018	4.50945
17	33	Tbp	5.24597	4.65242
17	34	Tbp	5.34937	4.75462
17	35	Tbp	5.42003	4.82406
17	36	Tbp	5.48921	4.89204
17	37	Tbp	5.55025	4.95187
17	38	Tbp	5.59921	4.99963
17	39	Tbp	5.6213	5.02051
17	40	Tbp	5.66298	5.06098
18	1	Tbp	0.559867	-0.00516237
18	2	Tbp	0.562493	-0.00331246
18	3	Tbp	0.565869	-0.000711892
18	4	Tbp	0.56703	-0.000326767
18	5	Tbp	0.569183	0.00104982
18	6	Tbp	0.570414	0.00150522
18	7	Tbp	0.572176	0.00249134
18	8	Tbp	0.571299	0.000838818
18	9	Tbp	0.570824	-0.000412563
18	10	Tbp	0.571775	-0.000237246
18	11	Tbp	0.572544	-0.000243605
18	12	Tbp	0.570077	-0.0034862
18	13	Tbp	0.569936	-0.00440302
18	14	Tbp	0.572868	-0.00224722
18	15	Tbp	0.575062	-0.000828787
18	16	Tbp	0.579128	0.00246159
18	17	Tbp	0.581993	0.00455051
18	18	Tbp	0.589293	0.0110751
18	19	Tbp	0.605894	0.0269001
18	20	Tbp	0.637809	0.0580394
18	21	Tbp	0.692634	0.112089
18	22	Tbp	0.799321	0.217999
18	23	Tbp	0.999989	0.417892
18	24	Tbp	1.35462	0.771746
18	25	Tbp	1.94584	1.36219
18	26	Tbp	2.7635	2.17908
18	27	Tbp	3.55368	2.96848
18	28	Tbp	4.07903	3.49306
18	29	Tbp	4.44237	3.85562
18	30	Tbp	4.7465	4.15897
18	31	Tbp	4.94682	4.35852
18	32	Tbp	5.10933	4.52025
18	33	Tbp	5.24414	4.65428
18	34	Tbp	5.34408	4.75345
18	35	Tbp	5.40995	4.81854
18	36	Tbp	5.47224	4.88006
18	37	Tbp	5.5303	4.93734
18	38	Tbp	5.58703	4.9933
18	39	Tbp	5.60898	5.01447
18	40	Tbp	5.63294	5.03765
19	1
19	2
19	3
19	4
19	5
19	6
19	7
19	8
19	9
19	10
19	11
19	12
19	13
19	14
19	15
19	16
19	17
19	18
19	19
19	20
19	21
19	22
19	23
19	24
19	25
19	26
19	27
19	28
19	29
19	30
19	31
19	32
19	33
19	34
19	35
19	36
19	37
19	38
19	39
19	40
20	1
20	2
20	3
20	4
20	5
20	6
20	7
20	8
20	9
20	10
20	11
20	12
20	13
20	14
20	15
20	16
20	17
20	18
20	19
20	20
20	21
20	22
20	23
20	24
20	25
20	26
20	27
20	28
20	29
20	30
20	31
20	32
20	33
20	34
20	35
20	36
20	37
20	38
20	39
20	40
21	1
21	2
21	3
21	4
21	5
21	6
21	7
21	8
21	9
21	10
21	11
21	12
21	13
21	14
21	15
21	16
21	17
21	18
21	19
21	20
21	21
21	22
21	23
21	24
21	25
21	26
21	27
21	28
21	29
21	30
21	31
21	32
21	33
21	34
21	35
21	36
21	37
21	38
21	39
21	40
22	1
22	2
22	3
22	4
22	5
22	6
22	7
22	8
22	9
22	10
22	11
22	12
22	13
22	14
22	15
22	16
22	17
22	18
22	19
22	20
22	21
22	22
22	23
22	24
22	25
22	26
22	27
22	28
22	29
22	30
22	31
22	32
22	33
22	34
22	35
22	36
22	37
22	38
22	39
22	40
23	1
23	2
23	3
23	4
23	5
23	6
23	7
23	8
23	9
23	10
23	11
23	12
23	13
23	14
23	15
23	16
23	17
23	18
23	19
23	20
23	21
23	22
23	23
23	24
23	25
23	26
23	27
23	28
23	29
23	30
23	31
23	32
23	33
23	34
23	35
23	36
23	37
23	38
23	39
23	40
24	1
24	2
24	3
24	4
24	5
24	6
24	7
24	8
24	9
24	10
24	11
24	12
24	13
24	14
24	15
24	16
24	17
24	18
24	19
24	20
24	21
24	22
24	23
24	24
24	25
24	26
24	27
24	28
24	29
24	30
24	31
24	32
24	33
24	34
24	35
24	36
24	37
24	38
24	39
24	40
25	1	Bact	0.565687	-0.00708011
25	2	Bact	0.568796	-0.00744272
25	3	Bact	0.577028	-0.00268232
25	4	Bact	0.582799	-0.000383876
25	5	Bact	0.588951	0.00229657
25	6	Bact	0.591843	0.0017164
25	7	Bact	0.595729	0.00213014
25	8	Bact	0.59703	-4.04531e-05
25	9	Bact	0.598953	-0.00159015
25	10	Bact	0.602123	-0.00189154
25	11	Bact	0.606389	-0.00109794
25	12	Bact	0.612502	0.00154316
25	13	Bact	0.619925	0.00549438
25	14	Bact	0.638288	0.0203848
25	15	Bact	0.671192	0.0498177
25	16	Bact	0.735464	0.110617
25	17	Bact	0.855702	0.227384
25	18	Bact	1.08112	0.44933
25	19	Bact	1.47186	0.836594
25	20	Bact	2.07641	1.43768
25	21	Bact	2.83065	2.18844
25	22	Bact	3.53458	2.8889
25	23	Bact	4.03076	3.38161
25	24	Bact	4.36548	3.71286
25	25	Bact	4.61813	3.96204
25	26	Bact	4.81441	4.15485
25	27	Bact	4.9473	4.28426
25	28	Bact	5.05027	4.38376
25	29	Bact	5.12899	4.45901
25	30	Bact	5.2113	4.53785
25	31	Bact	5.26051	4.58359
25	32	Bact	5.31903	4.63863
25	33	Bact	5.36795	4.68408
25	34	Bact	5.39797	4.71062
25	35	Bact	5.41529	4.72448
25	36	Bact	5.44083	4.74654
25	37	Bact	5.47287	4.77511
25	38	Bact	5.50668	4.80545
25	39	Bact	5.5177	4.813
25	40	Bact	5.5305	4.82233
26	1	Bact	0.528548	-0.00689921
26	2	Bact	0.530487	-0.00625608
26	3	Bact	0.535617	-0.00242112
26	4	Bact	0.54092	0.00158616
26	5	Bact	0.543583	0.00295331
26	6	Bact	0.542724	0.000799199
26	7	Bact	0.543708	0.000486988
26	8	Bact	0.543149	-0.00136714
26	9	Bact	0.54344	-0.00237165
26	10	Bact	0.545623	-0.00148414
26	11	Bact	0.547401	-0.00100218
26	12	Bact	0.550271	0.000571976
26	13	Bact	0.553243	0.00224859
26	14	Bact	0.563853	0.0115631
26	15	Bact	0.583941	0.0303553
26	16	Bact	0.620836	0.065955
26	17	Bact	0.690491	0.134314
26	18	Bact	0.82687	0.269398
26	19	Bact	1.07807	0.519302
26	20	Bact	1.51216	0.9521
26	21	Bact	2.16599	1.60463
26	22	Bact	2.9773	2.41464
26	23	Bact	3.70507	3.14112
26	24	Bact	4.19942	3.63417
26	25	Bact	4.55886	3.99232
26	26	Bact	4.82856	4.26073
26	27	Bact	5.02039	4.45126
26	28	Bact	5.16956	4.59914
26	29	Bact	5.27083	4.6991
26	30	Bact	5.35815	4.78513
26	31	Bact	5.41811	4.84379
26	32	Bact	5.48884	4.91323
26	33	Bact	5.54024	4.96333
26	34	Bact	5.58192	5.00372
26	35	Bact	5.60428	5.02479
26	36	Bact	5.63429	5.0535
26	37	Bact	5.67668	5.09459
26	38	Bact	5.7145	5.13111
26	39	Bact	5.72332	5.13864
26	40	Bact	5.73017	5.14419
27	1	Bact	0.574057	-0.00898715
27	2	Bact	0.576363	-0.00839399
27	3	Bact	0.582882	-0.00358756
27	4	Bact	0.589143	0.000960242
27	5	Bact	0.593366	0.003471
27	6	Bact	0.593068	0.00146068
27	7	Bact	0.593628	0.000308374
27	8	Bact	0.594709	-0.000324002
27	9	Bact	0.595301	-0.00144406
27	10	Bact	0.59662	-0.0018379
27	11	Bact	0.599478	-0.000692808
27	12	Bact	0.603569	0.00168604
27	13	Bact	0.608413	0.00481764
27	14	Bact	0.621203	0.0158945
27	15	Bact	0.646394	0.039373
27	16	Bact	0.696156	0.0874224
27	17	Bact	0.790638	0.180192
27	18	Bact	0.96996	0.357802
27	19	Bact	1.29038	0.676508
27	20	Bact	1.81617	1.20058
27	21	Bact	2.54156	1.92427
27	22	Bact	3.32067	2.70166
27	23	Bact	3.92162	3.3009
27	24	Bact	4.321	3.69857
27	25	Bact	4.60769	3.98354
27	26	Bact	4.82619	4.20033
27	27	Bact	4.98626	4.35868
27	28	Bact	5.10601	4.47673
27	29	Bact	5.18635	4.55535
27	30	Bact	5.2785	4.64579
27	31	Bact	5.33333	4.6989
27	32	Bact	5.39565	4.75951
27	33	Bact	5.44012	4.80228
27	34	Bact	5.47219	4.83263
27	35	Bact	5.48942	4.84815
27	36	Bact	5.51743	4.87445
27	37	Bact	5.55	4.90531
27	38	Bact	5.58577	4.93936
27	39	Bact	5.5998	4.95167
27	40	Bact	5.61775	4.96792
28	1	Bact	0.586773	-0.00181219
28	2	Bact	0.588493	-0.00142413
28	3	Bact	0.590431	-0.000817494
28	4	Bact	0.593404	0.000823218
28	5	Bact	0.594328	0.00041514
28	6	Bact	0.595225	-2.07142e-05
28	7	Bact	0.596611	3.39779e-05
28	8	Bact	0.597875	-3.4354e-05
28	9	Bact	0.599429	0.000187172
28	10	Bact	0.599952	-0.000621569
28	11	Bact	0.601282	-0.000623561
28	12	Bact	0.603159	-7.90975e-05
28	13	Bact	0.605308	0.000737282
28	14	Bact	0.6156	0.00969768
28	15	Bact	0.633305	0.0260709
28	16	Bact	0.666889	0.0583224
28	17	Bact	0.730913	0.121014
28	18	Bact	0.854947	0.243716
28	19	Bact	1.08595	0.473391
28	20	Bact	1.48875	0.874853
28	21	Bact	2.10403	1.4888
28	22	Bact	2.88371	2.26715
28	23	Bact	3.60714	2.98925
28	24	Bact	4.10578	3.48656
28	25	Bact	4.45415	3.83359
28	26	Bact	4.72095	4.09906
28	27	Bact	4.90753	4.28431
28	28	Bact	5.0463	4.42175
28	29	Bact	5.14449	4.51861
28	30	Bact	5.24331	4.6161
28	31	Bact	5.3072	4.67865
28	32	Bact	5.37156	4.74167
28	33	Bact	5.41918	4.78796
28	34	Bact	5.45956	4.82701
28	35	Bact	5.48251	4.84863
28	36	Bact	5.51482	4.87962
28	37	Bact	5.54786	4.91132
28	38	Bact	5.57911	4.94123
28	39	Bact	5.59315	4.95395
28	40	Bact	5.61244	4.9719
29	1	Bact	0.578688	-0.00462838
29	2	Bact	0.58112	-0.00392828
29	3	Bact	0.584812	-0.00196807
29	4	Bact	0.588911	0.000399111
29	5	Bact	0.592142	0.00189815
29	6	Bact	0.592867	0.000891359
29	7	Bact	0.594722	0.00101437
29	8	Bact	0.595258	-0.000181491
29	9	Bact	0.596009	-0.00116176
29	10	Bact	0.596529	-0.00237372
29	11	Bact	0.600406	-0.000228617
29	12	Bact	0.604077	0.00171067
29	13	Bact	0.60747	0.003371
29	14	Bact	0.623308	0.0174778
29	15	Bact	0.651733	0.0441704
29	16	Bact	0.705819	0.0965246
29	17	Bact	0.806722	0.195696
29	18	Bact	0.998118	0.38536
29	19	Bact	1.33824	0.723748
29	20	Bact	1.88581	1.26959
29	21	Bact	2.6197	2.00175
29	22	Bact	3.37965	2.75996
29	23	Bact	3.94903	3.32762
29	24	Bact	4.32956	3.70641
29	25	Bact	4.61077	3.98588
29	26	Bact	4.81943	4.19282
29	27	Bact	4.97079	4.34245
29	28	Bact	5.08575	4.45568
29	29	Bact	5.16472	4.53291
29	30	Bact	5.26079	4.62725
29	31	Bact	5.31347	4.6782
29	32	Bact	5.37033	4.73332
29	33	Bact	5.41088	4.77215
29	34	Bact	5.43847	4.798
29	35	Bact	5.45784	4.81564
29	36	Bact	5.48643	4.8425
29	37	Bact	5.5191	4.87344
29	38	Bact	5.5466	4.89921
29	39	Bact	5.556	4.90687
29	40	Bact	5.57794	4.92708
30	1	Bact	0.566506	-0.00634274
30	2	Bact	0.569545	-0.00582956
30	3	Bact	0.57622	-0.00167985
30	4	Bact	0.581329	0.000903089
30	5	Bact	0.584709	0.00175726
30	6	Bact	0.587318	0.00184104
30	7	Bact	0.589089	0.00108553
30	8	Bact	0.589457	-0.00107225
30	9	Bact	0.590342	-0.00271253
30	10	Bact	0.59197	-0.00361086
30	11	Bact	0.596874	-0.00123242
30	12	Bact	0.605353	0.00472099
30	13	Bact	0.612276	0.009118
30	14	Bact	0.632265	0.0265818
30	15	Bact	0.66954	0.061331
30	16	Bact	0.741428	0.130693
30	17	Bact	0.876779	0.263518
30	18	Bact	1.12549	0.509698
30	19	Bact	1.54991	0.931601
30	20	Bact	2.19122	1.57038
30	21	Bact	2.9515	2.32814
30	22	Bact	3.61127	2.98538
30	23	Bact	4.0738	3.44538
30	24	Bact	4.38676	3.75581
30	25	Bact	4.62617	3.9927
30	26	Bact	4.81473	4.17874
30	27	Bact	4.95079	4.31227
30	28	Bact	5.05588	4.41483
30	29	Bact	5.12537	4.4818
30	30	Bact	5.206	4.55991
30	31	Bact	5.2532	4.60458
30	32	Bact	5.3086	4.65746
30	33	Bact	5.35747	4.7038
30	34	Bact	5.38884	4.73264
30	35	Bact	5.41104	4.75232
30	36	Bact	5.43987	4.77862
30	37	Bact	5.47205	4.80828
30	38	Bact	5.4986	4.8323
30	39	Bact	5.50581	4.83698
30	40	Bact	5.52285	4.8515
31	1
31	2
31	3
31	4
31	5
31	6
31	7
31	8
31	9
31	10
31	11
31	12
31	13
31	14
31	15
31	16
31	17
31	18
31	19
31	20
31	21
31	22
31	23
31	24
31	25
31	26
31	27
31	28
31	29
31	30
31	31
31	32
31	33
31	34
31	35
31	36
31	37
31	38
31	39
31	40
32	1
32	2
32	3
32	4
32	5
32	6
32	7
32	8
32	9
32	10
32	11
32	12
32	13
32	14
32	15
32	16
32	17
32	18
32	19
32	20
32	21
32	22
32	23
32	24
32	25
32	26
32	27
32	28
32	29
32	30
32	31
32	32
32	33
32	34
32	35
32	36
32	37
32	38
32	39
32	40
33	1
33	2
33	3
33	4
33	5
33	6
33	7
33	8
33	9
33	10
33	11
33	12
33	13
33	14
33	15
33	16
33	17
33	18
33	19
33	20
33	21
33	22
33	23
33	24
33	25
33	26
33	27
33	28
33	29
33	30
33	31
33	32
33	33
33	34
33	35
33	36
33	37
33	38
33	39
33	40
34	1
34	2
34	3
34	4
34	5
34	6
34	7
34	8
34	9
34	10
34	11
34	12
34	13
34	14
34	15
34	16
34	17
34	18
34	19
34	20
34	21
34	22
34	23
34	24
34	25
34	26
34	27
34	28
34	29
34	30
34	31
34	32
34	33
34	34
34	35
34	36
34	37
34	38
34	39
34	40
35	1
35	2
35	3
35	4
35	5
35	6
35	7
35	8
35	9
35	10
35	11
35	12
35	13
35	14
35	15
35	16
35	17
35	18
35	19
35	20
35	21
35	22
35	23
35	24
35	25
35	26
35	27
35	28
35	29
35	30
35	31
35	32
35	33
35	34
35	35
35	36
35	37
35	38
35	39
35	40
36	1
36	2
36	3
36	4
36	5
36	6
36	7
36	8
36	9
36	10
36	11
36	12
36	13
36	14
36	15
36	16
36	17
36	18
36	19
36	20
36	21
36	22
36	23
36	24
36	25
36	26
36	27
36	28
36	29
36	30
36	31
36	32
36	33
36	34
36	35
36	36
36	37
36	38
36	39
36	40
37	1	Bact	0.552048	-0.0103299
37	2	Bact	0.557242	-0.00729903
37	3	Bact	0.565797	-0.000906568
37	4	Bact	0.570043	0.00117689
37	5	Bact	0.572471	0.00144217
37	6	Bact	0.574459	0.00126804
37	7	Bact	0.575932	0.000578039
37	8	Bact	0.575751	-0.00176498
37	9	Bact	0.576678	-0.00300114
37	10	Bact	0.578861	-0.00298042
37	11	Bact	0.584178	0.000174549
37	12	Bact	0.59018	0.00401342
37	13	Bact	0.599823	0.0114939
37	14	Bact	0.622639	0.0321478
37	15	Bact	0.665331	0.0726773
37	16	Bact	0.744741	0.149925
37	17	Bact	0.89165	0.294671
37	18	Bact	1.15875	0.559609
37	19	Bact	1.60987	1.00857
37	20	Bact	2.27482	1.67136
37	21	Bact	3.03961	2.43398
37	22	Bact	3.67733	3.06954
37	23	Bact	4.11575	3.50579
37	24	Bact	4.41869	3.80657
37	25	Bact	4.6543	4.04002
37	26	Bact	4.83364	4.2172
37	27	Bact	4.9592	4.3406
37	28	Bact	5.04541	4.42465
37	29	Bact	5.11661	4.49368
37	30	Bact	5.18745	4.56236
37	31	Bact	5.23083	4.60357
37	32	Bact	5.29	4.66058
37	33	Bact	5.32825	4.69667
37	34	Bact	5.35628	4.72254
37	35	Bact	5.37322	4.73732
37	36	Bact	5.39633	4.75826
37	37	Bact	5.42722	4.78699
37	38	Bact	5.45112	4.80873
37	39	Bact	5.4634	4.81885
37	40	Bact	5.47805	4.83134
38	1	Bact	0.601657	-0.00738125
38	2	Bact	0.603768	-0.00653277
38	3	Bact	0.609261	-0.00230334
38	4	Bact	0.613106	0.000278145
38	5	Bact	0.615885	0.00179378
38	6	Bact	0.61607	0.000714581
38	7	Bact	0.617625	0.00100671
38	8	Bact	0.617904	2.19847e-05
38	9	Bact	0.618684	-0.000461404
38	10	Bact	0.61961	-0.000798821
38	11	Bact	0.621193	-0.000478679
38	12	Bact	0.623163	0.000227045
38	13	Bact	0.625933	0.00173415
38	14	Bact	0.639111	0.0136486
38	15	Bact	0.659464	0.0327376
38	16	Bact	0.696707	0.068718
38	17	Bact	0.768742	0.139489
38	18	Bact	0.908785	0.278269
38	19	Bact	1.16624	0.534463
38	20	Bact	1.60516	0.972117
38	21	Bact	2.25564	1.62133
38	22	Bact	3.04336	2.40779
38	23	Bact	3.73815	3.10132
38	24	Bact	4.20839	3.57029
38	25	Bact	4.54563	3.90627
38	26	Bact	4.79437	4.15375
38	27	Bact	4.97117	4.32929
38	28	Bact	5.11436	4.47121
38	29	Bact	5.21055	4.56614
38	30	Bact	5.30266	4.65698
38	31	Bact	5.36234	4.7154
38	32	Bact	5.42707	4.77887
38	33	Bact	5.46727	4.81781
38	34	Bact	5.50135	4.85062
38	35	Bact	5.5185	4.86651
38	36	Bact	5.55387	4.90062
38	37	Bact	5.59774	4.94322
38	38	Bact	5.63286	4.97707
38	39	Bact	5.64418	4.98713
38	40	Bact	5.65595	4.99764
39	1	Bact	0.596101	-0.00409642
39	2	Bact	0.597303	-0.00430021
39	3	Bact	0.602362	-0.000645908
39	4	Bact	0.605493	0.00108036
39	5	Bact	0.608196	0.00237771
39	6	Bact	0.60732	9.74189e-05
39	7	Bact	0.608254	-0.000373876
39	8	Bact	0.608428	-0.00160441
39	9	Bact	0.608814	-0.00262401
39	10	Bact	0.611102	-0.00174061
39	11	Bact	0.61383	-0.000417926
39	12	Bact	0.619504	0.00385126
39	13	Bact	0.623685	0.00662669
39	14	Bact	0.637425	0.0189619
39	15	Bact	0.662899	0.0430311
39	16	Bact	0.712605	0.0913321
39	17	Bact	0.805077	0.182399
39	18	Bact	0.983913	0.35983
39	19	Bact	1.30604	0.680553
39	20	Bact	1.83378	1.20689
39	21	Bact	2.56405	1.93575
39	22	Bact	3.35021	2.72051
39	23	Bact	3.9596	3.32849
39	24	Bact	4.36442	3.73191
39	25	Bact	4.65542	4.0215
39	26	Bact	4.87679	4.24146
39	27	Bact	5.03515	4.39843
39	28	Bact	5.15724	4.51911
39	29	Bact	5.24388	4.60434
39	30	Bact	5.33174	4.6908
39	31	Bact	5.38427	4.74192
39	32	Bact	5.44689	4.80313
39	33	Bact	5.49989	4.85474
39	34	Bact	5.529	4.88244
39	35	Bact	5.54616	4.89819
39	36	Bact	5.57206	4.92268
39	37	Bact	5.60612	4.95535
39	38	Bact	5.6316	4.97941
39	39	Bact	5.64221	4.98862
39	40	Bact	5.6634	5.00841
40	1	Bact	0.58287	-0.00683464
40	2	Bact	0.58567	-0.00547638
40	3	Bact	0.59049	-0.002099
40	4	Bact	0.594278	0.000247037
40	5	Bact	0.596625	0.00115231
40	6	Bact	0.597774	0.000858398
40	7	Bact	0.600025	0.00166717
40	8	Bact	0.60052	0.000720886
40	9	Bact	0.600221	-0.00102059
40	10	Bact	0.601653	-0.00103078
40	11	Bact	0.602713	-0.00141255
40	12	Bact	0.6055	-6.82885e-05
40	13	Bact	0.607996	0.0009854
40	14	Bact	0.618671	0.0102185
40	15	Bact	0.63649	0.026596
40	16	Bact	0.670631	0.0592948
40	17	Bact	0.736019	0.123241
40	18	Bact	0.861867	0.247646
40	19	Bact	1.09458	0.478913
40	20	Bact	1.49994	0.882836
40	21	Bact	2.11663	1.49808
40	22	Bact	2.89683	2.27684
40	23	Bact	3.61778	2.99635
40	24	Bact	4.11948	3.49661
40	25	Bact	4.48483	3.86051
40	26	Bact	4.75616	4.13041
40	27	Bact	4.93083	4.30363
40	28	Bact	5.06397	4.43533
40	29	Bact	5.16161	4.53153
40	30	Bact	5.26181	4.63028
40	31	Bact	5.32105	4.68808
40	32	Bact	5.38221	4.7478
40	33	Bact	5.43092	4.79506
40	34	Bact	5.46951	4.83222
40	35	Bact	5.49626	4.85752
40	36	Bact	5.5275	4.88732
40	37	Bact	5.5649	4.92328
40	38	Bact	5.59308	4.95002
40	39	Bact	5.60708	4.96257
40	40	Bact	5.62285	4.9769
41	1	Bact	0.571729	-0.00797965
41	2	Bact	0.575151	-0.00587166
41	3	Bact	0.581992	-0.000343381
41	4	Bact	0.584829	0.0011803
41	5	Bact	0.585334	0.000371714
41	6	Bact	0.586054	-0.000222178
41	7	Bact	0.587917	0.000327624
41	8	Bact	0.588477	-0.000425531
41	9	Bact	0.589448	-0.000768725
41	10	Bact	0.589324	-0.00220561
41	11	Bact	0.592004	-0.000839518
41	12	Bact	0.597082	0.0029253
41	13	Bact	0.602246	0.00677607
41	14	Bact	0.618619	0.0218359
41	15	Bact	0.647091	0.0489942
41	16	Bact	0.701107	0.101696
41	17	Bact	0.806853	0.206129
41	18	Bact	1.00471	0.402668
41	19	Bact	1.35797	0.754624
41	20	Bact	1.92204	1.31737
41	21	Bact	2.66777	2.0618
41	22	Bact	3.43099	2.8237
41	23	Bact	3.99629	3.38768
41	24	Bact	4.37773	3.76781
41	25	Bact	4.66766	4.05643
41	26	Bact	4.88402	4.27147
41	27	Bact	5.03443	4.42057
41	28	Bact	5.14783	4.53265
41	29	Bact	5.23068	4.6142
41	30	Bact	5.31772	4.69992
41	31	Bact	5.37373	4.75462
41	32	Bact	5.43383	4.8134
41	33	Bact	5.47636	4.85462
41	34	Bact	5.508	4.88494
41	35	Bact	5.52901	4.90464
41	36	Bact	5.55964	4.93396
41	37	Bact	5.59448	4.96748
41	38	Bact	5.62411	4.99581
41	39	Bact	5.63309	5.00347
41	40	Bact	5.64754	5.01661
42	1	Bact	0.635759	-0.00800561
42	2	Bact	0.640265	-0.00673139
42	3	Bact	0.647948	-0.00228018
42	4	Bact	0.654445	0.00098478
42	5	Bact	0.658811	0.00211905
42	6	Bact	0.662307	0.00238345
42	7	Bact	0.663957	0.000801298
42	8	Bact	0.664554	-0.00183371
42	9	Bact	0.667193	-0.00242589
42	10	Bact	0.669947	-0.0029044
42	11	Bact	0.676007	-7.58684e-05
42	12	Bact	0.682546	0.00323147
42	13	Bact	0.688593	0.00604683
42	14	Bact	0.712136	0.0263578
42	15	Bact	0.752958	0.0639486
42	16	Bact	0.829649	0.137408
42	17	Bact	0.975411	0.279937
42	18	Bact	1.24132	0.542619
42	19	Bact	1.69382	0.991881
42	20	Bact	2.37083	1.66567
42	21	Bact	3.16736	2.45896
42	22	Bact	3.85801	3.14638
42	23	Bact	4.34065	3.62579
42	24	Bact	4.66653	3.94843
42	25	Bact	4.91899	4.19767
42	26	Bact	5.10848	4.38392
42	27	Bact	5.24071	4.51292
42	28	Bact	5.34049	4.60947
42	29	Bact	5.40884	4.67459
42	30	Bact	5.48801	4.75052
42	31	Bact	5.54614	4.80542
42	32	Bact	5.60234	4.85839
42	33	Bact	5.64214	4.89496
42	34	Bact	5.66919	4.91878
42	35	Bact	5.68133	4.92769
42	36	Bact	5.71501	4.95813
42	37	Bact	5.74324	4.98313
42	38	Bact	5.77325	5.00991
42	39	Bact	5.78255	5.01597
42	40	Bact	5.79751	5.02771
43	1
43	2
43	3
43	4
43	5
43	6
43	7
43	8
43	9
43	10
43	11
43	12
43	13
43	14
43	15
43	16
43	17
43	18
43	19
43	20
43	21
43	22
43	23
43	24
43	25
43	26
43	27
43	28
43	29
43	30
43	31
43	32
43	33
43	34
43	35
43	36
43	37
43	38
43	39
43	40
44	1
44	2
44	3
44	4
44	5
44	6
44	7
44	8
44	9
44	10
44	11
44	12
44	13
44	14
44	15
44	16
44	17
44	18
44	19
44	20
44	21
44	22
44	23
44	24
44	25
44	26
44	27
44	28
44	29
44	30
44	31
44	32
44	33
44	34
44	35
44	36
44	37
44	38
44	39
44	40
45	1
45	2
45	3
45	4
45	5
45	6
45	7
45	8
45	9
45	10
45	11
45	12
45	13
45	14
45	15
45	16
45	17
45	18
45	19
45	20
45	21
45	22
45	23
45	24
45	25
45	26
45	27
45	28
45	29
45	30
45	31
45	32
45	33
45	34
45	35
45	36
45	37
45	38
45	39
45	40
46	1
46	2
46	3
46	4
46	5
46	6
46	7
46	8
46	9
46	10
46	11
46	12
46	13
46	14
46	15
46	16
46	17
46	18
46	19
46	20
46	21
46	22
46	23
46	24
46	25
46	26
46	27
46	28
46	29
46	30
46	31
46	32
46	33
46	34
46	35
46	36
46	37
46	38
46	39
46	40
47	1
47	2
47	3
47	4
47	5
47	6
47	7
47	8
47	9
47	10
47	11
47	12
47	13
47	14
47	15
47	16
47	17
47	18
47	19
47	20
47	21
47	22
47	23
47	24
47	25
47	26
47	27
47	28
47	29
47	30
47	31
47	32
47	33
47	34
47	35
47	36
47	37
47	38
47	39
47	40
48	1
48	2
48	3
48	4
48	5
48	6
48	7
48	8
48	9
48	10
48	11
48	12
48	13
48	14
48	15
48	16
48	17
48	18
48	19
48	20
48	21
48	22
48	23
48	24
48	25
48	26
48	27
48	28
48	29
48	30
48	31
48	32
48	33
48	34
48	35
48	36
48	37
48	38
48	39
48	40
49	1	Prdm16	0.647742	-0.0151784
49	2	Prdm16	0.647152	-0.0164926
49	3	Prdm16	0.654815	-0.00955441
49	4	Prdm16	0.662911	-0.00218285
49	5	Prdm16	0.66471	-0.00110822
49	6	Prdm16	0.66598	-0.000562948
49	7	Prdm16	0.670309	0.00304201
49	8	Prdm16	0.671113	0.00312172
49	9	Prdm16	0.671112	0.00239587
49	10	Prdm16	0.672647	0.00320644
49	11	Prdm16	0.673445	0.00327971
49	12	Prdm16	0.672584	0.00169465
49	13	Prdm16	0.672994	0.00138043
49	14	Prdm16	0.675708	0.00336921
49	15	Prdm16	0.674006	0.000943496
49	16	Prdm16	0.673264	-0.000523421
49	17	Prdm16	0.673177	-0.0013351
49	18	Prdm16	0.673997	-0.00123907
49	19	Prdm16	0.676399	0.000438099
49	20	Prdm16	0.677643	0.000957686
49	21	Prdm16	0.677271	-0.000139206
49	22	Prdm16	0.675899	-0.00223543
49	23	Prdm16	0.676008	-0.00285125
49	24	Prdm16	0.67616	-0.00342314
49	25	Prdm16	0.678304	-0.00200401
49	26	Prdm16	0.684362	0.00332973
49	27	Prdm16	0.690159	0.00840251
49	28	Prdm16	0.702078	0.0195964
49	29	Prdm16	0.725833	0.0426269
49	30	Prdm16	0.776068	0.0921383
49	31	Prdm16	0.865386	0.180731
49	32	Prdm16	1.04165	0.356273
49	33	Prdm16	1.35657	0.67047
49	34	Prdm16	1.86476	1.17793
49	35	Prdm16	2.54015	1.85259
49	36	Prdm16	3.18166	2.49339
[truncated: 1,884 more rows]

## Sheet: Results
Block Type	96-Well Block (0.2mL)
Calibration Background is expired	No
Calibration Background performed on	01-04-2023
Calibration Normalization FAM-ROX is expired	No
Calibration Normalization FAM-ROX performed on	01-04-2023
Calibration Normalization VIC-ROX is expired	No
Calibration Normalization VIC-ROX performed on	01-04-2023
Calibration Pure Dye CY3 is expired	Yes
Calibration Pure Dye CY3 performed on	03-26-2020
Calibration Pure Dye CY5 is expired	Yes
Calibration Pure Dye CY5 performed on	03-26-2020
Calibration Pure Dye FAM is expired	No
Calibration Pure Dye FAM performed on	01-04-2023
Calibration Pure Dye NED is expired	No
Calibration Pure Dye NED performed on	01-04-2023
Calibration Pure Dye ROX is expired	No
Calibration Pure Dye ROX performed on	01-04-2023
Calibration Pure Dye SYBR is expired	No
Calibration Pure Dye SYBR performed on	01-04-2023
Calibration Pure Dye TAMRA is expired	No
Calibration Pure Dye TAMRA performed on	01-04-2023
Calibration Pure Dye VIC is expired	No
Calibration Pure Dye VIC performed on	01-04-2023
Calibration ROI is expired	No
Calibration ROI performed on	01-04-2023
Calibration Uniformity is expired	No
Calibration Uniformity performed on	01-04-2023
Chemistry	SYBR_GREEN
Date Created	2023-02-10 10:41:42 AM EST
Experiment Barcode
Experiment Comment
Experiment File Name	D:\Applied Biosystems\7500\experiments\Roberto DM\2023-02-10 pSAT 4-hydroxy-tamo AQprdm16 adipocytes Prdm16 KO n7-9.eds
Experiment Name	2023-02-10 pSAT 4-hydroxy-tamo AQprdm16 adipocytes Prdm16 KO n7-9
Experiment Run End Time	2023-02-10 13:32:17 PM EST
Experiment Type	Comparative Cт (ΔΔCт)
Instrument Name	278870006
Instrument Serial Number	278870006
Instrument Type	QuantStudio(TM) 7 Flex System
Passive Reference	ROX
Quantification Cycle Method	Ct
Signal Smoothing On	true
Stage/ Cycle where Analysis is performed	Stage 2, Step 2
User Name
Well	Well Position	Omit	Sample Name	Target Name	Task	Reporter	Quencher	Quantity	Quantity Mean	Quantity SD	RQ	RQ Min	RQ Max	CT	Ct Mean	Ct SD	Delta Ct	Delta Ct Mean	Delta Ct SE	Delta Delta Ct	Automatic Ct Threshold	Tm1	Ct Threshold	Tm2	Automatic Baseline	Tm3	Baseline Start	Baseline End	Comments	HIGHSD	MTP
1	A1	FALSE	EtOH n1	Tbp	UNKNOWN	SYBR	None							23.4376	23.4457	0.0115368					TRUE	80.0347	0.395652		TRUE		1	40		N	N
2	A2	FALSE	EtOH n2	Tbp	UNKNOWN	SYBR	None							23.6531	23.5926	0.0855075					TRUE	80.0347	0.395652		TRUE		1	40		N	N
3	A3	FALSE	EtOH n3	Tbp	UNKNOWN	SYBR	None							23.3981	23.3551	0.060771					TRUE	80.1332	0.395652		TRUE		1	40		N	N
4	A4	FALSE	Tamo n1	Tbp	UNKNOWN	SYBR	None							23.8656	23.6337	0.327971					TRUE	80.1332	0.395652		TRUE		1	40		N	N
5	A5	FALSE	Tamo n2	Tbp	UNKNOWN	SYBR	None							24.1432	23.6524	0.694095					TRUE	80.2317	0.395652		TRUE		1	40		Y	N
6	A6	FALSE	Tamo n3	Tbp	UNKNOWN	SYBR	None							23.0849	23.0048	0.113347					TRUE	80.3302	0.395652		TRUE		1	40		N	N
13	B1	FALSE	EtOH n1	Tbp	UNKNOWN	SYBR	None							23.4539	23.4457	0.0115368					TRUE	80.0347	0.395652		TRUE		1	40		N	N
14	B2	FALSE	EtOH n2	Tbp	UNKNOWN	SYBR	None							23.5322	23.5926	0.0855075					TRUE	80.0347	0.395652		TRUE		1	40		N	N
15	B3	FALSE	EtOH n3	Tbp	UNKNOWN	SYBR	None							23.3122	23.3551	0.060771					TRUE	80.1332	0.395652		TRUE		1	40		N	N
16	B4	FALSE	Tamo n1	Tbp	UNKNOWN	SYBR	None							23.4018	23.6337	0.327971					TRUE	80.1332	0.395652		TRUE		1	40		N	N
17	B5	FALSE	Tamo n2	Tbp	UNKNOWN	SYBR	None							23.1616	23.6524	0.694095					TRUE	80.2317	0.395652		TRUE		1	40		Y	N
18	B6	FALSE	Tamo n3	Tbp	UNKNOWN	SYBR	None							22.9246	23.0048	0.113347					TRUE	80.3302	0.395652		TRUE		1	40		N	N
25	C1	FALSE	EtOH n1	Bact	UNKNOWN	SYBR	None				1	0.623818	1.60303	17.9816	17.8236	0.223471		-5.62213	0.158229	0	TRUE	81.2166	0.456184		TRUE		1	40		N	N
26	C2	FALSE	EtOH n2	Bact	UNKNOWN	SYBR	None				0.576124	0.474473	0.699553	18.7902	18.7661	0.0340803		-4.82658	0.0650884	0.795548	TRUE	81.2166	0.456184		TRUE		1	40		N	N
27	C3	FALSE	EtOH n3	Bact	UNKNOWN	SYBR	None				0.653505	0.574492	0.743385	18.3513	18.3467	0.00639283		-5.0084	0.0432087	0.61373	TRUE	81.2166	0.456184		TRUE		1	40		N	N
28	C4	FALSE	Tamo n1	Bact	UNKNOWN	SYBR	None				0.530904	0.265698	1.06082	18.9346	18.9251	0.0133993		-4.70865	0.232104	0.913478	TRUE	81.2166	0.456184		TRUE		1	40		N	N
29	C5	FALSE	Tamo n2	Bact	UNKNOWN	SYBR	None				0.891483	0.205464	3.86805	18.2318	18.196	0.050525		-5.45641	0.492098	0.16572	TRUE	81.3151	0.456184		TRUE		1	40		N	N
30	C6	FALSE	Tamo n3	Bact	UNKNOWN	SYBR	None				0.763196	0.577305	1.00894	17.8209	17.7725	0.0683629		-5.23225	0.0935978	0.389875	TRUE	81.3151	0.456184		TRUE		1	40		N	N
37	D1	FALSE	EtOH n1	Bact	UNKNOWN	SYBR	None				1	0.623818	1.60303	17.6656	17.8236	0.223471		-5.62213	0.158229	0	TRUE	81.3151	0.456184		TRUE		1	40		N	N
38	D2	FALSE	EtOH n2	Bact	UNKNOWN	SYBR	None				0.576124	0.474473	0.699553	18.742	18.7661	0.0340803		-4.82658	0.0650884	0.795548	TRUE	81.3151	0.456184		TRUE		1	40		N	N
39	D3	FALSE	EtOH n3	Bact	UNKNOWN	SYBR	None				0.653505	0.574492	0.743385	18.3422	18.3467	0.00639283		-5.0084	0.0432087	0.61373	TRUE	81.3151	0.456184		TRUE		1	40		N	N
40	D4	FALSE	Tamo n1	Bact	UNKNOWN	SYBR	None				0.530904	0.265698	1.06082	18.9156	18.9251	0.0133993		-4.70865	0.232104	0.913478	TRUE	81.3151	0.456184		TRUE		1	40		N	N
41	D5	FALSE	Tamo n2	Bact	UNKNOWN	SYBR	None				0.891483	0.205464	3.86805	18.1603	18.196	0.050525		-5.45641	0.492098	0.16572	TRUE	81.3151	0.456184		TRUE		1	40		N	N
42	D6	FALSE	Tamo n3	Bact	UNKNOWN	SYBR	None				0.763196	0.577305	1.00894	17.7242	17.7725	0.0683629		-5.23225	0.0935978	0.389875	TRUE	81.4136	0.456184		TRUE		1	40		N	N
49	E1	FALSE	EtOH n1	Prdm16	UNKNOWN	SYBR	None				1	0.888645	1.12531	31.2119	31.1732	0.0547801		7.72743	0.0395851	0	TRUE	82.3	0.205174		TRUE		1	40		N	N
50	E2	FALSE	EtOH n2	Prdm16	UNKNOWN	SYBR	None				0.694951	0.560843	0.861126	31.8062	31.8451	0.0549959		8.25245	0.0718891	0.525017	TRUE	82.3	0.205174		TRUE		1	40		N	N
51	E3	FALSE	EtOH n3	Prdm16	UNKNOWN	SYBR	None				0.811787	0.639023	1.03126	31.3156	31.3834	0.0958278		8.02826	0.0802374	0.300827	TRUE	82.3	0.205174		TRUE		1	40		N	N
52	E4	FALSE	Tamo n1	Prdm16	UNKNOWN	SYBR	None				0.551023	0.216482	1.40255	32.0104	32.221	0.297831		8.58725	0.313264	0.859815	TRUE	82.3	0.205174		TRUE		1	40		N	N
53	E5	FALSE	Tamo n2	Prdm16	UNKNOWN	SYBR	None				0.655416	0.125029	3.43577	31.7292	31.9894	0.367976		8.33695	0.555506	0.609517	TRUE	82.3985	0.205174		TRUE		1	40		N	N
54	E6	FALSE	Tamo n3	Prdm16	UNKNOWN	SYBR	None				0.614091	0.47631	0.791727	31.4646	31.4357	0.0408373		8.43091	0.0851919	0.703476	TRUE	82.3	0.205174		TRUE		1	40		N	N
61	F1	FALSE	EtOH n1	Prdm16	UNKNOWN	SYBR	None				1	0.888645	1.12531	31.1344	31.1732	0.0547801		7.72743	0.0395851	0	TRUE	82.2015	0.205174		TRUE		1	40		N	N
62	F2	FALSE	EtOH n2	Prdm16	UNKNOWN	SYBR	None				0.694951	0.560843	0.861126	31.884	31.8451	0.0549959		8.25245	0.0718891	0.525017	TRUE	82.2015	0.205174		TRUE		1	40		N	N
63	F3	FALSE	EtOH n3	Prdm16	UNKNOWN	SYBR	None				0.811787	0.639023	1.03126	31.4512	31.3834	0.0958278		8.02826	0.0802374	0.300827	TRUE	82.2015	0.205174		TRUE		1	40		N	N
64	F4	FALSE	Tamo n1	Prdm16	UNKNOWN	SYBR	None				0.551023	0.216482	1.40255	32.4316	32.221	0.297831		8.58725	0.313264	0.859815	TRUE	82.2015	0.205174		TRUE		1	40		N	N
65	F5	FALSE	Tamo n2	Prdm16	UNKNOWN	SYBR	None				0.655416	0.125029	3.43577	32.2496	31.9894	0.367976		8.33695	0.555506	0.609517	TRUE	82.2015	0.205174		TRUE		1	40		N	N
66	F6	FALSE	Tamo n3	Prdm16	UNKNOWN	SYBR	None				0.614091	0.47631	0.791727	31.4068	31.4357	0.0408373		8.43091	0.0851919	0.703476	TRUE	82.3	0.205174		TRUE		1	40		N	N
73	G1	FALSE	H2O	Tbp	UNKNOWN	SYBR	None							38.5658	38.5658						TRUE	76.489	0.395652		TRUE		1	40		N	N
74	G2	FALSE	H2O	Bact	UNKNOWN	SYBR	None				1.10592			32.7985	32.7985			-5.76738		-0.145247	TRUE	78.0649	0.456184	74.2236	TRUE		1	40		N	Y
75	G3	FALSE	H2O	Prdm16	UNKNOWN	SYBR	None							Undetermined							TRUE	60.9271	0.205174		TRUE		1	40		N	N
Analysis Type	Singleplex
Endogenous Control	Tbp
RQ Min/Max Confidence Level	95.0
Reference Sample	EtOH n1

## Sheet: Melt Curve Raw Data
Block Type	96-Well Block (0.2mL)
Calibration Background is expired	No
Calibration Background performed on	01-04-2023
Calibration Normalization FAM-ROX is expired	No
Calibration Normalization FAM-ROX performed on	01-04-2023
Calibration Normalization VIC-ROX is expired	No
Calibration Normalization VIC-ROX performed on	01-04-2023
Calibration Pure Dye CY3 is expired	Yes
Calibration Pure Dye CY3 performed on	03-26-2020
Calibration Pure Dye CY5 is expired	Yes
Calibration Pure Dye CY5 performed on	03-26-2020
Calibration Pure Dye FAM is expired	No
Calibration Pure Dye FAM performed on	01-04-2023
Calibration Pure Dye NED is expired	No
Calibration Pure Dye NED performed on	01-04-2023
Calibration Pure Dye ROX is expired	No
Calibration Pure Dye ROX performed on	01-04-2023
Calibration Pure Dye SYBR is expired	No
Calibration Pure Dye SYBR performed on	01-04-2023
Calibration Pure Dye TAMRA is expired	No
Calibration Pure Dye TAMRA performed on	01-04-2023
Calibration Pure Dye VIC is expired	No
Calibration Pure Dye VIC performed on	01-04-2023
Calibration ROI is expired	No
Calibration ROI performed on	01-04-2023
Calibration Uniformity is expired	No
Calibration Uniformity performed on	01-04-2023
Chemistry	SYBR_GREEN
Date Created	2023-02-10 10:41:42 AM EST
Experiment Barcode
Experiment Comment
Experiment File Name	D:\Applied Biosystems\7500\experiments\Roberto DM\2023-02-10 pSAT 4-hydroxy-tamo AQprdm16 adipocytes Prdm16 KO n7-9.eds
Experiment Name	2023-02-10 pSAT 4-hydroxy-tamo AQprdm16 adipocytes Prdm16 KO n7-9
Experiment Run End Time	2023-02-10 13:32:17 PM EST
Experiment Type	Comparative Cт (ΔΔCт)
Instrument Name	278870006
Instrument Serial Number	278870006
Instrument Type	QuantStudio(TM) 7 Flex System
Passive Reference	ROX
Quantification Cycle Method	Ct
Signal Smoothing On	true
Stage/ Cycle where Analysis is performed	Stage 2, Step 2
User Name
Well	Well Position	Reading	Temperature	Fluorescence	Derivative
1	A1	1	60.1392	5.01831	0.161966
1	A1	2	60.3362	5.01645	0.160773
1	A1	3	60.5332	4.99149	0.15898
1	A1	4	60.7302	4.97274	0.15694
1	A1	5	60.9271	4.94776	0.155235
1	A1	6	61.1241	4.93773	0.154425
1	A1	7	61.3211	4.93054	0.154793
1	A1	8	61.5181	4.89979	0.156286
1	A1	9	61.7151	4.87416	0.158643
1	A1	10	61.9121	4.85947	0.16158
1	A1	11	62.1091	4.85363	0.164881
1	A1	12	62.306	4.82382	0.168328
1	A1	13	62.503	4.79251	0.171607
1	A1	14	62.7	4.78844	0.174262
1	A1	15	62.897	4.75893	0.175842
1	A1	16	63.094	4.74228	0.176153
1	A1	17	63.291	4.70496	0.175507
1	A1	18	63.4879	4.68193	0.17472
1	A1	19	63.6849	4.67358	0.174738
1	A1	20	63.8819	4.66115	0.176096
1	A1	21	64.0789	4.63383	0.178561
1	A1	22	64.2759	4.61587	0.181247
1	A1	23	64.4729	4.57709	0.18316
1	A1	24	64.6699	4.56425	0.183792
1	A1	25	64.8668	4.53535	0.183362
1	A1	26	65.0638	4.51443	0.182635
1	A1	27	65.2608	4.49684	0.182424
1	A1	28	65.4578	4.482	0.183156
1	A1	29	65.6548	4.44845	0.18472
1	A1	30	65.8518	4.43621	0.186612
1	A1	31	66.0488	4.40529	0.188268
1	A1	32	66.2457	4.38043	0.189339
1	A1	33	66.4427	4.36094	0.18981
1	A1	34	66.6397	4.3369	0.189891
1	A1	35	66.8367	4.31445	0.189849
1	A1	36	67.0337	4.29244	0.189841
1	A1	37	67.2307	4.26448	0.189856
1	A1	38	67.4277	4.24968	0.189762
1	A1	39	67.6246	4.21777	0.189412
1	A1	40	67.8216	4.19798	0.188741
1	A1	41	68.0186	4.17517	0.187826
1	A1	42	68.2156	4.14818	0.186847
1	A1	43	68.4126	4.13267	0.186007
1	A1	44	68.6096	4.10874	0.185456
1	A1	45	68.8065	4.08192	0.185301
1	A1	46	69.0035	4.0649	0.185635
1	A1	47	69.2005	4.03406	0.18657
1	A1	48	69.3975	4.01995	0.188159
1	A1	49	69.5945	3.99571	0.190278
1	A1	50	69.7915	3.97467	0.192555
1	A1	51	69.9885	3.94655	0.194425
1	A1	52	70.1854	3.92441	0.195333
1	A1	53	70.3824	3.89586	0.194962
1	A1	54	70.5794	3.86928	0.193375
1	A1	55	70.7764	3.85494	0.191018
1	A1	56	70.9734	3.82423	0.188589
1	A1	57	71.1704	3.80022	0.186807
1	A1	58	71.3674	3.78429	0.186172
1	A1	59	71.5643	3.76636	0.186772
1	A1	60	71.7613	3.74148	0.188242
1	A1	61	71.9583	3.71306	0.189924
1	A1	62	72.1553	3.69481	0.191148
1	A1	63	72.3523	3.66469	0.191523
1	A1	64	72.5493	3.64272	0.191061
1	A1	65	72.7463	3.62109	0.190131
1	A1	66	72.9432	3.59779	0.189262
1	A1	67	73.1402	3.57615	0.188915
1	A1	68	73.3372	3.55024	0.189318
1	A1	69	73.5342	3.54051	0.190415
1	A1	70	73.7312	3.50271	0.191911
1	A1	71	73.9282	3.4834	0.193376
1	A1	72	74.1252	3.46029	0.194354
1	A1	73	74.3221	3.44024	0.194453
1	A1	74	74.5191	3.40949	0.193434
1	A1	75	74.7161	3.38434	0.191307
1	A1	76	74.9131	3.36306	0.188367
1	A1	77	75.1101	3.34071	0.18514
1	A1	78	75.3071	3.31898	0.182229
1	A1	79	75.504	3.29936	0.180141
1	A1	80	75.701	3.27728	0.179156
1	A1	81	75.898	3.25228	0.179294
1	A1	82	76.095	3.23969	0.180382
1	A1	83	76.292	3.21063	0.18219
1	A1	84	76.489	3.18501	0.184587
1	A1	85	76.686	3.17034	0.18767
1	A1	86	76.8829	3.14349	0.191839
1	A1	87	77.0799	3.11749	0.197828
1	A1	88	77.2769	3.09864	0.206777
1	A1	89	77.4739	3.07569	0.220413
1	A1	90	77.6709	3.04413	0.241406
1	A1	91	77.8679	3.01926	0.273838
1	A1	92	78.0649	2.99148	0.323576
1	A1	93	78.2618	2.95787	0.398177
1	A1	94	78.4588	2.922	0.505971
1	A1	95	78.6558	2.88266	0.654051
1	A1	96	78.8528	2.81331	0.845266
1	A1	97	79.0498	2.72927	1.07489
1	A1	98	79.2468	2.60429	1.32816
1	A1	99	79.4438	2.41821	1.58022
1	A1	100	79.6407	2.15521	1.79923
1	A1	101	79.8377	1.83019	1.9525
1	A1	102	80.0347	1.49517	2.01399
1	A1	103	80.2317	1.16579	1.97072
1	A1	104	80.4287	0.872457	1.82624
1	A1	105	80.6257	0.624336	1.59992
1	A1	106	80.8226	0.441868	1.32265
1	A1	107	81.0196	0.346856	1.02987
1	A1	108	81.2166	0.315994	0.754093
1	A1	109	81.4136	0.306726	0.51893
1	A1	110	81.6106	0.302903	0.336089
1	A1	111	81.8076	0.299221	0.205989
1	A1	112	82.0046	0.295928	0.121057
1	A1	113	82.2015	0.293969	0.0700636
1	A1	114	82.3985	0.291516	0.0418165
1	A1	115	82.5955	0.290112	0.0273104
1	A1	116	82.7925	0.290136	0.0203438
1	A1	117	82.9895	0.285563	0.0171467
1	A1	118	83.1865	0.284575	0.0156561
1	A1	119	83.3835	0.282567	0.0148476
1	A1	120	83.5804	0.282258	0.0142764
1	A1	121	83.7774	0.278697	0.0138077
1	A1	122	83.9744	0.276145	0.0134604
1	A1	123	84.1714	0.276313	0.0132967
1	A1	124	84.3684	0.276225	0.0133353
1	A1	125	84.5654	0.275959	0.013508
1	A1	126	84.7624	0.269065	0.0136786
1	A1	127	84.9593	0.268729	0.0137115
1	A1	128	85.1563	0.268065	0.0135383
1	A1	129	85.3533	0.267521	0.0131767
1	A1	130	85.5503	0.262825	0.0127006
1	A1	131	85.7473	0.262766	0.012192
1	A1	132	85.9443	0.263396	0.0117102
1	A1	133	86.1413	0.259871	0.0112886
1	A1	134	86.3382	0.258462	0.010945
1	A1	135	86.5352	0.258171	0.0106902
1	A1	136	86.7322	0.25642	0.0105222
1	A1	137	86.9292	0.256679	0.0104163
1	A1	138	87.1262	0.253665	0.0103253
1	A1	139	87.3232	0.252709	0.0101997
1	A1	140	87.5201	0.251725	0.0100151
1	A1	141	87.7171	0.248555	0.00978332
1	A1	142	87.9141	0.251182	0.00953209
1	A1	143	88.1111	0.247585	0.00927253
1	A1	144	88.3081	0.247928	0.00898591
1	A1	145	88.5051	0.246513	0.00864755
1	A1	146	88.7021	0.242723	0.0082713
1	A1	147	88.899	0.243572	0.00793473
1	A1	148	89.096	0.244709	0.00775724
1	A1	149	89.293	0.240602	0.00784286
1	A1	150	89.49	0.241797	0.00822352
1	A1	151	89.687	0.240402	0.0088363
1	A1	152	89.884	0.23964	0.00954533
1	A1	153	90.081	0.236424	0.0101949
1	A1	154	90.2779	0.235213	0.0106675
1	A1	155	90.4749	0.235054	0.0109193
1	A1	156	90.6719	0.2319	0.010972
1	A1	157	90.8689	0.232712	0.0108696
1	A1	158	91.0659	0.231287	0.0106339
1	A1	159	91.2629	0.228325	0.0102541
1	A1	160	91.4599	0.225337	0.00971844
1	A1	161	91.6568	0.229059	0.00906194
1	A1	162	91.8538	0.22548	0.00839087
1	A1	163	92.0508	0.22349	0.00786645
1	A1	164	92.2478	0.224507	0.0076523
1	A1	165	92.4448	0.225895	0.0078474
1	A1	166	92.6418	0.22312	0.00843314
1	A1	167	92.8387	0.221252	0.00926262
1	A1	168	93.0357	0.220722	0.010104
1	A1	169	93.2327	0.218982	0.0107195
1	A1	170	93.4297	0.215024	0.0109399
1	A1	171	93.6267	0.216604	0.0106974
1	A1	172	93.8237	0.214483	0.0100116
1	A1	173	94.0207	0.211726	0.00895363
1	A1	174	94.2177	0.212549	0.00761907
1	A1	175	94.4146	0.211062	0.00612027
1	A1	176	94.6116	0.211472	0.00458649
1	A1	177	94.8086	0.209952	0.00315428
2	A2	1	60.1392	5.32653	0.17671
2	A2	2	60.3362	5.31645	0.177461
2	A2	3	60.5332	5.30094	0.178632
2	A2	4	60.7302	5.27947	0.179992
2	A2	5	60.9271	5.24216	0.181282
2	A2	6	61.1241	5.23598	0.182289
2	A2	7	61.3211	5.21408	0.182908
2	A2	8	61.5181	5.17441	0.18315
2	A2	9	61.7151	5.16403	0.183125
2	A2	10	61.9121	5.13957	0.182981
2	A2	11	62.1091	5.12224	0.182819
2	A2	12	62.306	5.09627	0.182693
2	A2	13	62.503	5.07019	0.182629
2	A2	14	62.7	5.05471	0.182712
2	A2	15	62.897	5.02439	0.183112
2	A2	16	63.094	5.01114	0.184015
2	A2	17	63.291	4.98373	0.185469
2	A2	18	63.4879	4.95685	0.187233
2	A2	19	63.6849	4.94864	0.188763
2	A2	20	63.8819	4.9197	0.189414
2	A2	21	64.0789	4.88557	0.188779
2	A2	22	64.2759	4.86136	0.187025
2	A2	23	64.4729	4.84299	0.184937
2	A2	24	64.6699	4.82171	0.183621
2	A2	25	64.8668	4.80426	0.184002
2	A2	26	65.0638	4.78201	0.186405
2	A2	27	65.2608	4.76446	0.190415
2	A2	28	65.4578	4.73198	0.195102
2	A2	29	65.6548	4.71433	0.199406
2	A2	30	65.8518	4.68714	0.202575
2	A2	31	66.0488	4.65327	0.204373
2	A2	32	66.2457	4.63001	0.205039
2	A2	33	66.4427	4.60949	0.205022
2	A2	34	66.6397	4.58713	0.20464
2	A2	35	66.8367	4.5635	0.203945
2	A2	36	67.0337	4.52884	0.202794
2	A2	37	67.2307	4.50555	0.201114
2	A2	38	67.4277	4.48513	0.199098
2	A2	39	67.6246	4.4579	0.197215
2	A2	40	67.8216	4.42777	0.195985
2	A2	41	68.0186	4.42073	0.195706
2	A2	42	68.2156	4.39223	0.19628
2	A2	43	68.4126	4.36503	0.197288
2	A2	44	68.6096	4.34279	0.19827
2	A2	45	68.8065	4.31223	0.199009
2	A2	46	69.0035	4.28404	0.199621
2	A2	47	69.2005	4.27419	0.200386
2	A2	48	69.3975	4.24208	0.201438
2	A2	49	69.5945	4.22101	0.202542
2	A2	50	69.7915	4.19324	0.203129
2	A2	51	69.9885	4.16872	0.202562
2	A2	52	70.1854	4.14181	0.200504
2	A2	53	70.3824	4.11174	0.197172
2	A2	54	70.5794	4.08665	0.19333
2	A2	55	70.7764	4.07407	0.190004
2	A2	56	70.9734	4.04682	0.188097
2	A2	57	71.1704	4.03085	0.188065
2	A2	58	71.3674	4.00331	0.189819
2	A2	59	71.5643	3.98381	0.192832
2	A2	60	71.7613	3.95747	0.196368
2	A2	61	71.9583	3.93128	0.199673
2	A2	62	72.1553	3.91283	0.20213
2	A2	63	72.3523	3.87829	0.203349
2	A2	64	72.5493	3.85791	0.20324
2	A2	65	72.7463	3.82678	0.202043
2	A2	66	72.9432	3.80811	0.200266
2	A2	67	73.1402	3.78138	0.198547
2	A2	68	73.3372	3.75741	0.197448
2	A2	69	73.5342	3.73801	0.19728
2	A2	70	73.7312	3.71605	0.198022
2	A2	71	73.9282	3.68583	0.199359
2	A2	72	74.1252	3.66582	0.200813
2	A2	73	74.3221	3.63858	0.2019
2	A2	74	74.5191	3.61277	0.202269
2	A2	75	74.7161	3.58936	0.201774
2	A2	76	74.9131	3.56099	0.200501
2	A2	77	75.1101	3.53766	0.198721
2	A2	78	75.3071	3.51457	0.196837
2	A2	79	75.504	3.49338	0.195279
2	A2	80	75.701	3.46517	0.194411
2	A2	81	75.898	3.43979	0.19442
2	A2	82	76.095	3.42831	0.195268
2	A2	83	76.292	3.39754	0.196718
2	A2	84	76.489	3.36923	0.198491
2	A2	85	76.686	3.34898	0.200494
2	A2	86	76.8829	3.32046	0.203046
2	A2	87	77.0799	3.29808	0.207022
2	A2	88	77.2769	3.2722	0.213927
2	A2	89	77.4739	3.25007	0.225987
2	A2	90	77.6709	3.222	0.246356
2	A2	91	77.8679	3.19713	0.279438
2	A2	92	78.0649	3.16639	0.331171
2	A2	93	78.2618	3.13662	0.408986
2	A2	94	78.4588	3.09873	0.521088
2	A2	95	78.6558	3.04942	0.674672
2	A2	96	78.8528	2.98161	0.873083
2	A2	97	79.0498	2.89482	1.11237
2	A2	98	79.2468	2.76569	1.37848
2	A2	99	79.4438	2.57867	1.6467
2	A2	100	79.6407	2.30837	1.8844
2	A2	101	79.8377	1.96817	2.05714
2	A2	102	80.0347	1.60971	2.13635
2	A2	103	80.2317	1.26006	2.10639
2	A2	104	80.4287	0.944845	1.96849
2	A2	105	80.6257	0.669775	1.74068
2	A2	106	80.8226	0.46194	1.4537
2	A2	107	81.0196	0.345539	1.1443
2	A2	108	81.2166	0.301926	0.847462
2	A2	109	81.4136	0.289585	0.589862
2	A2	110	81.6106	0.284923	0.386117
2	A2	111	81.8076	0.282699	0.238691
2	A2	112	82.0046	0.279967	0.140861
2	A2	113	82.2015	0.275423	0.0811539
2	A2	114	82.3985	0.275873	0.0474552
2	A2	115	82.5955	0.271443	0.029671
2	A2	116	82.7925	0.270446	0.0207102
2	A2	117	82.9895	0.26911	0.0162589
2	A2	118	83.1865	0.266833	0.0140043
2	A2	119	83.3835	0.266735	0.0128198
2	A2	120	83.5804	0.265632	0.012167
2	A2	121	83.7774	0.263607	0.0117627
2	A2	122	83.9744	0.260587	0.0114458
2	A2	123	84.1714	0.260625	0.0111444
2	A2	124	84.3684	0.25909	0.0108632
2	A2	125	84.5654	0.258057	0.010651
2	A2	126	84.7624	0.256866	0.0105528
2	A2	127	84.9593	0.254786	0.0105675
2	A2	128	85.1563	0.255896	0.0106366
2	A2	129	85.3533	0.252984	0.0106697
2	A2	130	85.5503	0.249958	0.010591
2	A2	131	85.7473	0.249477	0.0103798
2	A2	132	85.9443	0.249317	0.0100773
2	A2	133	86.1413	0.247899	0.0097562
2	A2	134	86.3382	0.246176	0.009477
2	A2	135	86.5352	0.246381	0.00926186
2	A2	136	86.7322	0.243866	0.00909889
2	A2	137	86.9292	0.24301	0.00896694
2	A2	138	87.1262	0.242503	0.00885668
2	A2	139	87.3232	0.241236	0.00877228
2	A2	140	87.5201	0.239357	0.0087155
2	A2	141	87.7171	0.239784	0.00866586
2	A2	142	87.9141	0.238894	0.00857757
2	A2	143	88.1111	0.236239	0.00840031
2	A2	144	88.3081	0.2353	0.0081164
2	A2	145	88.5051	0.23511	0.00776575
2	A2	146	88.7021	0.232877	0.00743646
2	A2	147	88.899	0.233685	0.00721938
2	A2	148	89.096	0.232829	0.00715522
2	A2	149	89.293	0.230673	0.00721177
2	A2	150	89.49	0.230122	0.00730643
2	A2	151	89.687	0.228894	0.00735847
2	A2	152	89.884	0.228808	0.0073356
2	A2	153	90.081	0.226528	0.00726839
2	A2	154	90.2779	0.227232	0.00722768
2	A2	155	90.4749	0.225716	0.00727816
2	A2	156	90.6719	0.224932	0.00743167
2	A2	157	90.8689	0.225321	0.00762562
2	A2	158	91.0659	0.223259	0.00774559
2	A2	159	91.2629	0.219114	0.00768843
2	A2	160	91.4599	0.221415	0.00743125
2	A2	161	91.6568	0.219798	0.00705869
2	A2	162	91.8538	0.219813	0.00672478
2	A2	163	92.0508	0.219124	0.00657368
2	A2	164	92.2478	0.218251	0.00666644
2	A2	165	92.4448	0.216852	0.00695567
2	A2	166	92.6418	0.217972	0.00731437
2	A2	167	92.8387	0.214326	0.0075968
2	A2	168	93.0357	0.213392	0.00769899
2	A2	169	93.2327	0.213396	0.00759133
2	A2	170	93.4297	0.211915	0.00730908
2	A2	171	93.6267	0.212459	0.00691105
2	A2	172	93.8237	0.20975	0.00643424
2	A2	173	94.0207	0.210005	0.00587118
2	A2	174	94.2177	0.209995	0.00518414
2	A2	175	94.4146	0.208008	0.00434377
2	A2	176	94.6116	0.20807	0.00336872
2	A2	177	94.8086	0.206926	0.00234166
3	A3	1	60.1392	5.49307	0.182123
3	A3	2	60.3362	5.48379	0.182526
3	A3	3	60.5332	5.46206	0.183681
3	A3	4	60.7302	5.43896	0.185595
3	A3	5	60.9271	5.41928	0.188049
3	A3	6	61.1241	5.39809	0.190568
3	A3	7	61.3211	5.37309	0.192516
3	A3	8	61.5181	5.34045	0.193336
3	A3	9	61.7151	5.32044	0.192793
3	A3	10	61.9121	5.29796	0.19111
3	A3	11	62.1091	5.27024	0.188901
3	A3	12	62.306	5.24774	0.186902
3	A3	13	62.503	5.22932	0.185685
3	A3	14	62.7	5.21901	0.185469
3	A3	15	62.897	5.17645	0.18617
3	A3	16	63.094	5.16381	0.187555
3	A3	17	63.291	5.13613	0.189391
3	A3	18	63.4879	5.11418	0.191441
3	A3	19	63.6849	5.09893	0.193382
3	A3	20	63.8819	5.06887	0.194792
3	A3	21	64.0789	5.04064	0.195291
3	A3	22	64.2759	5.01503	0.194761
3	A3	23	64.4729	4.99756	0.193508
3	A3	24	64.6699	4.96453	0.192171
3	A3	25	64.8668	4.94864	0.191459
3	A3	26	65.0638	4.92551	0.191807
3	A3	27	65.2608	4.90457	0.193168
3	A3	28	65.4578	4.88707	0.195089
3	A3	29	65.6548	4.8526	0.197037
3	A3	30	65.8518	4.82285	0.198791
3	A3	31	66.0488	4.80806	0.200582
3	A3	32	66.2457	4.77345	0.202875
3	A3	33	66.4427	4.76217	0.205937
3	A3	34	66.6397	4.74096	0.209507
3	A3	35	66.8367	4.71227	0.212847
3	A3	36	67.0337	4.66831	0.215142
3	A3	37	67.2307	4.64645	0.215952
3	A3	38	67.4277	4.62871	0.215391
3	A3	39	67.6246	4.59401	0.213989
3	A3	40	67.8216	4.56504	0.212311
3	A3	41	68.0186	4.54983	0.210674
3	A3	42	68.2156	4.52626	0.209072
3	A3	43	68.4126	4.48774	0.207366
3	A3	44	68.6096	4.4712	0.205566
3	A3	45	68.8065	4.43585	0.204001
3	A3	46	69.0035	4.41734	0.203227
3	A3	47	69.2005	4.3948	0.203707
3	A3	48	69.3975	4.3792	0.205465
3	A3	49	69.5945	4.34345	0.207946
3	A3	50	69.7915	4.31814	0.210163
3	A3	51	69.9885	4.29791	0.211085
3	A3	52	70.1854	4.2607	0.210047
3	A3	53	70.3824	4.23611	0.207046
3	A3	54	70.5794	4.20956	0.202778
3	A3	55	70.7764	4.18461	0.198418
3	A3	56	70.9734	4.16694	0.195205
3	A3	57	71.1704	4.14112	0.194007
3	A3	58	71.3674	4.12645	0.195041
3	A3	59	71.5643	4.10104	0.197839
3	A3	60	71.7613	4.07101	0.201474
3	A3	61	71.9583	4.04466	0.20489
3	A3	62	72.1553	4.02971	0.207248
3	A3	63	72.3523	3.98907	0.208158
3	A3	64	72.5493	3.96607	0.207777
3	A3	65	72.7463	3.94068	0.206716
3	A3	66	72.9432	3.91691	0.20577
3	A3	67	73.1402	3.89656	0.205559
3	A3	68	73.3372	3.86764	0.20626
3	A3	69	73.5342	3.85429	0.207566
3	A3	70	73.7312	3.81748	0.208909
3	A3	71	73.9282	3.78429	0.20978
3	A3	72	74.1252	3.76641	0.209945
3	A3	73	74.3221	3.74609	0.20947
3	A3	74	74.5191	3.70995	0.208576
3	A3	75	74.7161	3.68905	0.207482
3	A3	76	74.9131	3.66421	0.206301
3	A3	77	75.1101	3.63802	0.20504
3	A3	78	75.3071	3.61604	0.203676
3	A3	79	75.504	3.58923	0.202256
3	A3	80	75.701	3.55776	0.200963
3	A3	81	75.898	3.53511	0.200096
3	A3	82	76.095	3.5239	0.199944
3	A3	83	76.292	3.48797	0.20067
3	A3	84	76.489	3.46468	0.202286
3	A3	85	76.686	3.44548	0.204774
3	A3	86	76.8829	3.41204	0.208279
3	A3	87	77.0799	3.39292	0.213317
3	A3	88	77.2769	3.36142	0.220946
3	A3	89	77.4739	3.34113	0.233002
3	A3	90	77.6709	3.31016	0.252401
3	A3	91	77.8679	3.28061	0.283537
3	A3	92	78.0649	3.25297	0.332587
3	A3	93	78.2618	3.22019	0.40745
3	A3	94	78.4588	3.18757	0.516978
3	A3	95	78.6558	3.13691	0.669166
3	A3	96	78.8528	3.06818	0.868258
3	A3	97	79.0498	2.98871	1.1112
3	A3	98	79.2468	2.85595	1.38464
3	A3	99	79.4438	2.67605	1.66395
3	A3	100	79.6407	2.40394	1.91579
3	A3	101	79.8377	2.05671	2.10404
3	A3	102	80.0347	1.6889	2.19788
3	A3	103	80.2317	1.31886	2.17926
3	A3	104	80.4287	0.988755	2.04759
3	A3	105	80.6257	0.698217	1.82004
3	A3	106	80.8226	0.479432	1.52766
3	A3	107	81.0196	0.347791	1.20842
3	A3	108	81.2166	0.299978	0.899198
3	A3	109	81.4136	0.28449	0.628652
3	A3	110	81.6106	0.280414	0.41311
3	A3	111	81.8076	0.278186	0.256149
3	A3	112	82.0046	0.275774	0.151463
3	A3	113	82.2015	0.272597	0.0873892
3	A3	114	82.3985	0.270058	0.0512656
3	A3	115	82.5955	0.267381	0.0323422
3	A3	116	82.7925	0.265662	0.0229507
3	A3	117	82.9895	0.262989	0.0183585
3	A3	118	83.1865	0.262655	0.0159921
3	A3	119	83.3835	0.260437	0.014597
3	A3	120	83.5804	0.258835	0.013617
3	A3	121	83.7774	0.256044	0.0128358
3	A3	122	83.9744	0.255074	0.0122003
3	A3	123	84.1714	0.254179	0.0117242
3	A3	124	84.3684	0.253971	0.0114211
3	A3	125	84.5654	0.25184	0.0112653
3	A3	126	84.7624	0.250269	0.0111923
3	A3	127	84.9593	0.248015	0.0111319
3	A3	128	85.1563	0.247388	0.0110452
3	A3	129	85.3533	0.245873	0.0109335
3	A3	130	85.5503	0.245412	0.0108205
3	A3	131	85.7473	0.243512	0.0107255
3	A3	132	85.9443	0.24141	0.0106521
3	A3	133	86.1413	0.241869	0.0105911
3	A3	134	86.3382	0.238301	0.0105294
3	A3	135	86.5352	0.23981	0.0104498
3	A3	136	86.7322	0.235848	0.0103267
3	A3	137	86.9292	0.236042	0.0101268
3	A3	138	87.1262	0.235617	0.00982727
3	A3	139	87.3232	0.231893	0.00944144
3	A3	140	87.5201	0.231229	0.00903345
3	A3	141	87.7171	0.230893	0.00869844
3	A3	142	87.9141	0.23158	0.00851152
3	A3	143	88.1111	0.229708	0.00847805
3	A3	144	88.3081	0.22866	0.0085266
3	A3	145	88.5051	0.227422	0.0085573
3	A3	146	88.7021	0.224627	0.00850961
3	A3	147	88.899	0.224037	0.0084001
3	A3	148	89.096	0.225175	0.00830238
3	A3	149	89.293	0.222365	0.00829
3	A3	150	89.49	0.22091	0.00838744
3	A3	151	89.687	0.220756	0.00855865
3	A3	152	89.884	0.220081	0.00873171
3	A3	153	90.081	0.218496	0.00883859
3	A3	154	90.2779	0.215537	0.00884856
3	A3	155	90.4749	0.216055	0.00877862
3	A3	156	90.6719	0.215541	0.0086755
3	A3	157	90.8689	0.214882	0.00857879
3	A3	158	91.0659	0.211999	0.00849228
3	A3	159	91.2629	0.212116	0.00838678
3	A3	160	91.4599	0.210308	0.00823192
3	A3	161	91.6568	0.209857	0.00802727
3	A3	162	91.8538	0.208661	0.00780789
3	A3	163	92.0508	0.208974	0.0076197
3	A3	164	92.2478	0.20701	0.00748958
3	A3	165	92.4448	0.205652	0.00741225
3	A3	166	92.6418	0.206441	0.00736189
3	A3	167	92.8387	0.204071	0.007316
3	A3	168	93.0357	0.2038	0.00727637
3	A3	169	93.2327	0.202424	0.00727003
3	A3	170	93.4297	0.201827	0.00732539
3	A3	171	93.6267	0.20194	0.00743103
3	A3	172	93.8237	0.200339	0.00750022
3	A3	173	94.0207	0.199616	0.0073766
3	A3	174	94.2177	0.197209	0.00689398
3	A3	175	94.4146	0.196311	0.00596924
3	A3	176	94.6116	0.19488	0.00466948
3	A3	177	94.8086	0.196612	0.00320435
4	A4	1	60.1392	5.55347	0.189194
4	A4	2	60.3362	5.53582	0.189808
4	A4	3	60.5332	5.52395	0.190374
4	A4	4	60.7302	5.48886	0.190808
4	A4	5	60.9271	5.46418	0.191218
4	A4	6	61.1241	5.45101	0.191807
4	A4	7	61.3211	5.42859	0.192698
4	A4	8	61.5181	5.39587	0.193788
4	A4	9	61.7151	5.38147	0.1948
4	A4	10	61.9121	5.35322	0.195453
4	A4	11	62.1091	5.32955	0.195638
4	A4	12	62.306	5.30064	0.195443
4	A4	13	62.503	5.28326	0.195073
4	A4	14	62.7	5.26525	0.194684
4	A4	15	62.897	5.23209	0.194351
4	A4	16	63.094	5.21554	0.194173
4	A4	17	63.291	5.18285	0.194344
4	A4	18	63.4879	5.15949	0.195093
4	A4	19	63.6849	5.146	0.196449
4	A4	20	63.8819	5.12858	0.198071
4	A4	21	64.0789	5.09829	0.199332
4	A4	22	64.2759	5.05935	0.199657
4	A4	23	64.4729	5.0383	0.19889
4	A4	24	64.6699	5.02619	0.197379
4	A4	25	64.8668	4.99566	0.195772
4	A4	26	65.0638	4.96916	0.194679
4	A4	27	65.2608	4.95397	0.194463
4	A4	28	65.4578	4.93298	0.195215
4	A4	29	65.6548	4.90042	0.196899
4	A4	30	65.8518	4.87952	0.19943
4	A4	31	66.0488	4.85526	0.202655
4	A4	32	66.2457	4.83884	0.206234
4	A4	33	66.4427	4.81092	0.209613
4	A4	34	66.6397	4.78322	0.212189
4	A4	35	66.8367	4.74975	0.213583
4	A4	36	67.0337	4.72518	0.21384
4	A4	37	67.2307	4.69891	0.213362
4	A4	38	67.4277	4.68148	0.212638
4	A4	39	67.6246	4.64787	0.211964
4	A4	40	67.8216	4.63059	0.211364
4	A4	41	68.0186	4.59629	0.210712
4	A4	42	68.2156	4.57193	0.209951
4	A4	43	68.4126	4.5478	0.209174
4	A4	44	68.6096	4.52552	0.208591
4	A4	45	68.8065	4.49621	0.208389
4	A4	46	69.0035	4.47806	0.208641
4	A4	47	69.2005	4.44571	0.209268
4	A4	48	69.3975	4.42002	0.210046
4	A4	49	69.5945	4.39776	0.21059
4	A4	50	69.7915	4.37905	0.21041
4	A4	51	69.9885	4.34535	0.209091
4	A4	52	70.1854	4.31547	0.206561
4	A4	53	70.3824	4.28658	0.20328
4	A4	54	70.5794	4.26747	0.200141
4	A4	55	70.7764	4.25252	0.198105
4	A4	56	70.9734	4.2272	0.197796
4	A4	57	71.1704	4.20307	0.199279
4	A4	58	71.3674	4.17248	0.20212
4	A4	59	71.5643	4.15937	0.205606
4	A4	60	71.7613	4.12879	0.208973
4	A4	61	71.9583	4.09491	0.211543
4	A4	62	72.1553	4.0848	0.212832
4	A4	63	72.3523	4.04118	0.212652
4	A4	64	72.5493	4.02357	0.211192
4	A4	65	72.7463	3.99384	0.209026
4	A4	66	72.9432	3.96942	0.206952
4	A4	67	73.1402	3.9459	0.205676
4	A4	68	73.3372	3.92948	0.205504
4	A4	69	73.5342	3.90547	0.206217
4	A4	70	73.7312	3.87413	0.207227
4	A4	71	73.9282	3.84342	0.207891
4	A4	72	74.1252	3.8258	0.207834
4	A4	73	74.3221	3.79712	0.207044
4	A4	74	74.5191	3.77259	0.205791
4	A4	75	74.7161	3.7479	0.204427
4	A4	76	74.9131	3.7219	0.203231
4	A4	77	75.1101	3.70415	0.202346
4	A4	78	75.3071	3.67577	0.201812
4	A4	79	75.504	3.6487	0.201627
4	A4	80	75.701	3.62366	0.201784
4	A4	81	75.898	3.60554	0.202246
4	A4	82	76.095	3.58249	0.202944
4	A4	83	76.292	3.54705	0.203821
4	A4	84	76.489	3.52748	0.204926
4	A4	85	76.686	3.50412	0.206501
4	A4	86	76.8829	3.47668	0.209024
4	A4	87	77.0799	3.45745	0.213205
4	A4	88	77.2769	3.425	0.220075
4	A4	89	77.4739	3.40233	0.231206
4	A4	90	77.6709	3.37631	0.249081
4	A4	91	77.8679	3.34481	0.277541
4	A4	92	78.0649	3.32029	0.322161
4	A4	93	78.2618	3.28651	0.390355
4	A4	94	78.4588	3.25067	0.490849
4	A4	95	78.6558	3.20522	0.632171
4	A4	96	78.8528	3.14783	0.81998
4	A4	97	79.0498	3.07095	1.05354
4	A4	98	79.2468	2.94986	1.32236
4	A4	99	79.4438	2.78973	1.60468
4	A4	100	79.6407	2.54435	1.86907
4	A4	101	79.8377	2.21414	2.07965
4	A4	102	80.0347	1.84963	2.20368
4	A4	103	80.2317	1.48359	2.21928
4	A4	104	80.4287	1.14659	2.1207
4	A4	105	80.6257	0.843537	1.91983
4	A4	106	80.8226	0.597239	1.64354
4	A4	107	81.0196	0.434865	1.32783
4	A4	108	81.2166	0.363906	1.01024
4	A4	109	81.4136	0.33918	0.722512
4	A4	110	81.6106	0.333672	0.485353
4	A4	111	81.8076	0.329984	0.30667
4	A4	112	82.0046	0.32789	0.183334
4	A4	113	82.2015	0.325437	0.105238
4	A4	114	82.3985	0.324021	0.0598044
4	A4	115	82.5955	0.322939	0.0354318
4	A4	116	82.7925	0.319909	0.0232548
4	A4	117	82.9895	0.317561	0.0174382
4	A4	118	83.1865	0.317094	0.0146233
4	A4	119	83.3835	0.314864	0.0131177
4	A4	120	83.5804	0.313916	0.0121836
4	A4	121	83.7774	0.312679	0.0115537
4	A4	122	83.9744	0.310745	0.0111524
4	A4	123	84.1714	0.310228	0.0109566
4	A4	124	84.3684	0.308221	0.0109288
4	A4	125	84.5654	0.308957	0.010992
4	A4	126	84.7624	0.306444	0.0110398
4	A4	127	84.9593	0.303304	0.0109738
4	A4	128	85.1563	0.303026	0.0107475
4	A4	129	85.3533	0.301893	0.0103874
4	A4	130	85.5503	0.300069	0.00997477
4	A4	131	85.7473	0.300276	0.00960018
4	A4	132	85.9443	0.298543	0.00932318
4	A4	133	86.1413	0.297775	0.0091565
4	A4	134	86.3382	0.295938	0.00907498
4	A4	135	86.5352	0.295774	0.00903457
4	A4	136	86.7322	0.293826	0.00898496
4	A4	137	86.9292	0.293825	0.00888023
4	A4	138	87.1262	0.292154	0.00869071
4	A4	139	87.3232	0.290183	0.00842172
4	A4	140	87.5201	0.288967	0.0081231
4	A4	141	87.7171	0.289807	0.00787762
4	A4	142	87.9141	0.288975	0.00776571
4	A4	143	88.1111	0.28667	0.0078264
4	A4	144	88.3081	0.287673	0.00803535
4	A4	145	88.5051	0.285094	0.00831034
4	A4	146	88.7021	0.284877	0.00853876
4	A4	147	88.899	0.282448	0.00861448
4	A4	148	89.096	0.281137	0.00847236
4	A4	149	89.293	0.280294	0.00811442
4	A4	150	89.49	0.279032	0.00761486
4	A4	151	89.687	0.278974	0.00709859
4	A4	152	89.884	0.278264	0.00669549
4	A4	153	90.081	0.278328	0.00649319
4	A4	154	90.2779	0.277271	0.00650905
4	A4	155	90.4749	0.275137	0.00669494
4	A4	156	90.6719	0.275391	0.00696496
4	A4	157	90.8689	0.275201	0.0072274
4	A4	158	91.0659	0.272858	0.00740728
4	A4	159	91.2629	0.271183	0.00745967
4	A4	160	91.4599	0.271492	0.00737311
4	A4	161	91.6568	0.271395	0.0071656
4	A4	162	91.8538	0.268833	0.00687417
4	A4	163	92.0508	0.268949	0.00654663
4	A4	164	92.2478	0.267951	0.00623674
4	A4	165	92.4448	0.267182	0.00599814
4	A4	166	92.6418	0.268169	0.00586925
4	A4	167	92.8387	0.266118	0.00585678
4	A4	168	93.0357	0.265599	0.0059302
4	A4	169	93.2327	0.265038	0.00603566
4	A4	170	93.4297	0.263469	0.00611816
4	A4	171	93.6267	0.263153	0.00613147
4	A4	172	93.8237	0.264075	0.0060324
4	A4	173	94.0207	0.260181	0.00577109
4	A4	174	94.2177	0.261115	0.00529833
4	A4	175	94.4146	0.260674	0.00459308
4	A4	176	94.6116	0.25899	0.0036916
4	A4	177	94.8086	0.259073	0.00269414
5	A5	1	60.1392	5.44306	0.182262
5	A5	2	60.3362	5.42997	0.184457
5	A5	3	60.5332	5.4045	0.186844
5	A5	4	60.7302	5.38352	0.188876
5	A5	5	60.9271	5.35203	0.190181
5	A5	6	61.1241	5.34009	0.190655
5	A5	7	61.3211	5.31374	0.190438
5	A5	8	61.5181	5.27216	0.189785
5	A5	9	61.7151	5.27302	0.188918
5	A5	10	61.9121	5.24784	0.187955
5	A5	11	62.1091	5.21803	0.186918
5	A5	12	62.306	5.18908	0.185785
5	A5	13	62.503	5.17461	0.184549
5	A5	14	62.7	5.15994	0.183238
5	A5	15	62.897	5.12817	0.181943
5	A5	16	63.094	5.10564	0.180888
5	A5	17	63.291	5.08194	0.180407
5	A5	18	63.4879	5.05707	0.180771
5	A5	19	63.6849	5.05787	0.181939
5	A5	20	63.8819	5.02406	0.183459
5	A5	21	64.0789	4.99896	0.184694
5	A5	22	64.2759	4.96977	0.185274
5	A5	23	64.4729	4.95163	0.185379
5	A5	24	64.6699	4.91976	0.185628
5	A5	25	64.8668	4.91726	0.186617
5	A5	26	65.0638	4.89485	0.188467
5	A5	27	65.2608	4.8619	0.190743
5	A5	28	65.4578	4.8397	0.192764
5	A5	29	65.6548	4.81337	0.194057
5	A5	30	65.8518	4.78841	0.194575
5	A5	31	66.0488	4.76865	0.194612
5	A5	32	66.2457	4.74749	0.194489
5	A5	33	66.4427	4.72278	0.194342
5	A5	34	66.6397	4.69743	0.194077
5	A5	35	66.8367	4.67444	0.193526
5	A5	36	67.0337	4.64701	0.19263
5	A5	37	67.2307	4.62689	0.191534
5	A5	38	67.4277	4.60587	0.190563
5	A5	39	67.6246	4.57659	0.190102
5	A5	40	67.8216	4.55723	0.190412
5	A5	41	68.0186	4.53496	0.19148
5	A5	42	68.2156	4.52316	0.192967
5	A5	43	68.4126	4.48546	0.194354
5	A5	44	68.6096	4.46244	0.19523
5	A5	45	68.8065	4.43812	0.195539
5	A5	46	69.0035	4.41299	0.195607
5	A5	47	69.2005	4.39303	0.195896
5	A5	48	69.3975	4.36945	0.196639
5	A5	49	69.5945	4.35071	0.197622
5	A5	50	69.7915	4.32415	0.198254
5	A5	51	69.9885	4.29416	0.197928
5	A5	52	70.1854	4.26644	0.19641
5	A5	53	70.3824	4.24503	0.194047
5	A5	54	70.5794	4.22346	0.191608
5	A5	55	70.7764	4.20003	0.189926
5	A5	56	70.9734	4.18528	0.189521
5	A5	57	71.1704	4.1597	0.190447
5	A5	58	71.3674	4.12882	0.192367
5	A5	59	71.5643	4.11457	0.19476
5	A5	60	71.7613	4.08818	0.197134
5	A5	61	71.9583	4.06019	0.199127
5	A5	62	72.1553	4.03925	0.200536
5	A5	63	72.3523	4.01096	0.201295
5	A5	64	72.5493	3.98894	0.201415
5	A5	65	72.7463	3.96575	0.200953
5	A5	66	72.9432	3.93638	0.200012
5	A5	67	73.1402	3.91811	0.198789
5	A5	68	73.3372	3.88612	0.197591
5	A5	69	73.5342	3.86887	0.196813
5	A5	70	73.7312	3.84389	0.196795
5	A5	71	73.9282	3.82118	0.197649
5	A5	72	74.1252	3.80096	0.199164
5	A5	73	74.3221	3.77866	0.20087
5	A5	74	74.5191	3.74143	0.202227
5	A5	75	74.7161	3.7216	0.20283
5	A5	76	74.9131	3.69905	0.202509
5	A5	77	75.1101	3.67506	0.201308
5	A5	78	75.3071	3.64854	0.199441
5	A5	79	75.504	3.62015	0.197255
5	A5	80	75.701	3.59878	0.19519
5	A5	81	75.898	3.57529	0.193683
5	A5	82	76.095	3.56025	0.193036
5	A5	83	76.292	3.52863	0.193355
5	A5	84	76.489	3.50694	0.1946
5	A5	85	76.686	3.48549	0.196732
5	A5	86	76.8829	3.4584	0.199865
5	A5	87	77.0799	3.4366	0.204383
5	A5	88	77.2769	3.40994	0.211014
5	A5	89	77.4739	3.3896	0.221001
5	A5	90	77.6709	3.35732	0.236413
5	A5	91	77.8679	3.3301	0.260582
5	A5	92	78.0649	3.30709	0.298529
5	A5	93	78.2618	3.27157	0.357139
5	A5	94	78.4588	3.2426	0.444785
5	A5	95	78.6558	3.20472	0.570107
5	A5	96	78.8528	3.14466	0.739726
5	A5	97	79.0498	3.08097	0.955067
5	A5	98	79.2468	2.97385	1.20901
5	A5	99	79.4438	2.83405	1.48375
5	A5	100	79.6407	2.61981	1.75134
5	A5	101	79.8377	2.3171	1.97765
5	A5	102	80.0347	1.96947	2.1292
5	A5	103	80.2317	1.60284	2.18073
5	A5	104	80.4287	1.26586	2.12124
5	A5	105	80.6257	0.951574	1.95664
5	A5	106	80.8226	0.690053	1.70853
5	A5	107	81.0196	0.498111	1.40948
5	A5	108	81.2166	0.399178	1.09621
5	A5	109	81.4136	0.363204	0.802199
5	A5	110	81.6106	0.353763	0.551703
5	A5	111	81.8076	0.349059	0.35679
5	A5	112	82.0046	0.347286	0.217868
5	A5	113	82.2015	0.344883	0.127007
5	A5	114	82.3985	0.342254	0.0723655
5	A5	115	82.5955	0.341064	0.0420422
5	A5	116	82.7925	0.338741	0.0263876
5	A5	117	82.9895	0.336661	0.0187387
5	A5	118	83.1865	0.33557	0.0150829
5	A5	119	83.3835	0.334384	0.0132843
5	A5	120	83.5804	0.33182	0.0123209
5	A5	121	83.7774	0.332536	0.0117351
5	A5	122	83.9744	0.329443	0.0113192
5	A5	123	84.1714	0.32878	0.0109716
5	A5	124	84.3684	0.326453	0.0106455
5	A5	125	84.5654	0.326097	0.010329
5	A5	126	84.7624	0.325578	0.0100273
5	A5	127	84.9593	0.323114	0.009745
5	A5	128	85.1563	0.32269	0.00947994
5	A5	129	85.3533	0.320823	0.00922694
5	A5	130	85.5503	0.321173	0.00898745
5	A5	131	85.7473	0.3181	0.00877129
5	A5	132	85.9443	0.318326	0.00859017
5	A5	133	86.1413	0.31849	0.00844807
5	A5	134	86.3382	0.315263	0.00833984
5	A5	135	86.5352	0.315697	0.00825525
5	A5	136	86.7322	0.313419	0.00818497
5	A5	137	86.9292	0.313519	0.00811784
5	A5	138	87.1262	0.313129	0.00803528
5	A5	139	87.3232	0.311701	0.00791417
5	A5	140	87.5201	0.308416	0.00774161
5	A5	141	87.7171	0.309596	0.00753238
5	A5	142	87.9141	0.309673	0.00732962
5	A5	143	88.1111	0.306713	0.00718635
5	A5	144	88.3081	0.307393	0.00713767
5	A5	145	88.5051	0.306496	0.00718354
5	A5	146	88.7021	0.30507	0.00728698
5	A5	147	88.899	0.303764	0.00738704
5	A5	148	89.096	0.303217	0.00742028
5	A5	149	89.293	0.301398	0.00734563
5	A5	150	89.49	0.300527	0.00716505
5	A5	151	89.687	0.300016	0.00692768
5	A5	152	89.884	0.299806	0.00671251
5	A5	153	90.081	0.299128	0.00659398
5	A5	154	90.2779	0.297751	0.00660962
5	A5	155	90.4749	0.297541	0.00674494
5	A5	156	90.6719	0.296234	0.00693938
5	A5	157	90.8689	0.295421	0.0071054
5	A5	158	91.0659	0.295197	0.00715572
5	A5	159	91.2629	0.292185	0.00703281
5	A5	160	91.4599	0.292549	0.00673442
5	A5	161	91.6568	0.291576	0.00631957
5	A5	162	91.8538	0.291428	0.00588872
5	A5	163	92.0508	0.291494	0.00554473
5	A5	164	92.2478	0.2899	0.0053568
5	A5	165	92.4448	0.288846	0.00534534
5	A5	166	92.6418	0.289905	0.00548654
5	A5	167	92.8387	0.28884	0.00572763
5	A5	168	93.0357	0.287077	0.0060047
5	A5	169	93.2327	0.286555	0.00625947
5	A5	170	93.4297	0.285518	0.00644732
5	A5	171	93.6267	0.285625	0.0065309
5	A5	172	93.8237	0.284303	0.00646221
5	A5	173	94.0207	0.283533	0.00617398
5	A5	174	94.2177	0.28206	0.00560177
5	A5	175	94.4146	0.281492	0.00473091
5	A5	176	94.6116	0.280228	0.00363493
5	A5	177	94.8086	0.281651	0.00246981
6	A6	1	60.1392	5.64191	0.189397
6	A6	2	60.3362	5.63702	0.190924
6	A6	3	60.5332	5.60963	0.192726
6	A6	4	60.7302	5.58015	0.194473
6	A6	5	60.9271	5.56497	0.195973
6	A6	6	61.1241	5.53108	0.197161
6	A6	7	61.3211	5.52715	0.198004
6	A6	8	61.5181	5.47879	0.198424
6	A6	9	61.7151	5.47229	0.198318
6	A6	10	61.9121	5.43605	0.197648
6	A6	11	62.1091	5.42216	0.196518
6	A6	12	62.306	5.39213	0.195146
6	A6	13	62.503	5.37252	0.193795
6	A6	14	62.7	5.34903	0.192672
6	A6	15	62.897	5.32532	0.191933
6	A6	16	63.094	5.31025	0.191693
6	A6	17	63.291	5.27117	0.192065
6	A6	18	63.4879	5.25404	0.193083
6	A6	19	63.6849	5.24324	0.194605
6	A6	20	63.8819	5.22113	0.196293
6	A6	21	64.0789	5.17777	0.197719
6	A6	22	64.2759	5.15679	0.198558
6	A6	23	64.4729	5.14997	0.19873
6	A6	24	64.6699	5.1134	0.198401
6	A6	25	64.8668	5.0875	0.197884
6	A6	26	65.0638	5.06667	0.197521
6	A6	27	65.2608	5.04538	0.19758
6	A6	28	65.4578	5.0319	0.198237
6	A6	29	65.6548	4.98542	0.199569
6	A6	30	65.8518	4.98054	0.201566
6	A6	31	66.0488	4.95026	0.204096
6	A6	32	66.2457	4.92438	0.206849
6	A6	33	66.4427	4.90775	0.209358
6	A6	34	66.6397	4.87782	0.211116
6	A6	35	66.8367	4.8473	0.211796
6	A6	36	67.0337	4.81406	0.211374
6	A6	37	67.2307	4.7994	0.210073
6	A6	38	67.4277	4.77803	0.208191
6	A6	39	67.6246	4.74936	0.205999
6	A6	40	67.8216	4.71739	0.203766
6	A6	41	68.0186	4.69449	0.201853
6	A6	42	68.2156	4.67366	0.200656
6	A6	43	68.4126	4.65901	0.200472
6	A6	44	68.6096	4.63054	0.201318
6	A6	45	68.8065	4.60254	0.202954
6	A6	46	69.0035	4.57825	0.205026
6	A6	47	69.2005	4.55457	0.207227
6	A6	48	69.3975	4.53127	0.209327
6	A6	49	69.5945	4.50458	0.211122
6	A6	50	69.7915	4.48376	0.212395
6	A6	51	69.9885	4.44753	0.212979
6	A6	52	70.1854	4.42739	0.21285
6	A6	53	70.3824	4.40066	0.212179
6	A6	54	70.5794	4.37541	0.211291
6	A6	55	70.7764	4.35097	0.210558
6	A6	56	70.9734	4.32771	0.210285
6	A6	57	71.1704	4.29752	0.21063
6	A6	58	71.3674	4.27783	0.211539
6	A6	59	71.5643	4.25276	0.212718
6	A6	60	71.7613	4.22531	0.213678
6	A6	61	71.9583	4.20155	0.213884
6	A6	62	72.1553	4.17203	0.212991
6	A6	63	72.3523	4.14114	0.211036
6	A6	64	72.5493	4.11923	0.208492
6	A6	65	72.7463	4.09999	0.206121
6	A6	66	72.9432	4.07426	0.204693
6	A6	67	73.1402	4.04514	0.204687
6	A6	68	73.3372	4.02974	0.206097
6	A6	69	73.5342	4.00773	0.208413
6	A6	70	73.7312	3.97904	0.21081
6	A6	71	73.9282	3.94801	0.212467
6	A6	72	74.1252	3.91886	0.21288
6	A6	73	74.3221	3.90409	0.212021
6	A6	74	74.5191	3.86432	0.210259
6	A6	75	74.7161	3.85087	0.208136
6	A6	76	74.9131	3.8212	0.206122
6	A6	77	75.1101	3.80369	0.204488
6	A6	78	75.3071	3.7722	0.203336
6	A6	79	75.504	3.75242	0.20269
6	A6	80	75.701	3.71906	0.202537
6	A6	81	75.898	3.70701	0.202794
6	A6	82	76.095	3.68133	0.203268
6	A6	83	76.292	3.65232	0.203713
6	A6	84	76.489	3.62717	0.204016
6	A6	85	76.686	3.59731	0.204376
6	A6	86	76.8829	3.57966	0.205339
6	A6	87	77.0799	3.55951	0.207672
6	A6	88	77.2769	3.52938	0.212225
6	A6	89	77.4739	3.50618	0.21997
6	A6	90	77.6709	3.48368	0.232325
6	A6	91	77.8679	3.44758	0.251673
6	A6	92	78.0649	3.42639	0.281916
6	A6	93	78.2618	3.39956	0.328883
6	A6	94	78.4588	3.36255	0.400346
6	A6	95	78.6558	3.33012	0.505356
6	A6	96	78.8528	3.27855	0.652548
6	A6	97	79.0498	3.22785	0.84731
6	A6	98	79.2468	3.14163	1.08816
6	A6	99	79.4438	3.02436	1.36349
6	A6	100	79.6407	2.85293	1.65027
6	A6	101	79.8377	2.59614	1.9161
6	A6	102	80.0347	2.268	2.12471
6	A6	103	80.2317	1.89071	2.24371
6	A6	104	80.4287	1.53078	2.25215
6	A6	105	80.6257	1.1867	2.14551
6	A6	106	80.8226	0.888809	1.93689
6	A6	107	81.0196	0.64329	1.65414
6	A6	108	81.2166	0.489131	1.33385
6	A6	109	81.4136	0.41713	1.01373
6	A6	110	81.6106	0.395552	0.725226
6	A6	111	81.8076	0.38924	0.488466
6	A6	112	82.0046	0.384524	0.310663
6	A6	113	82.2015	0.381115	0.188111
6	A6	114	82.3985	0.377104	0.110368
6	A6	115	82.5955	0.375223	0.0647967
6	A6	116	82.7925	0.373486	0.0399486
6	A6	117	82.9895	0.368801	0.0272108
6	A6	118	83.1865	0.369998	0.020976
6	A6	119	83.3835	0.3666	0.0180005
6	A6	120	83.5804	0.365878	0.016563
6	A6	121	83.7774	0.363265	0.015795
6	A6	122	83.9744	0.361711	0.0152768
6	A6	123	84.1714	0.357431	0.0148396
6	A6	124	84.3684	0.358557	0.01446
6	A6	125	84.5654	0.356208	0.0141762
6	A6	126	84.7624	0.355191	0.0140111
6	A6	127	84.9593	0.353045	0.0139288
6	A6	128	85.1563	0.35152	0.0138475
6	A6	129	85.3533	0.349469	0.0136941
6	A6	130	85.5503	0.346476	0.0134569
6	A6	131	85.7473	0.345617	0.0131933
6	A6	132	85.9443	0.345738	0.0129844
6	A6	133	86.1413	0.344202	0.0128719
6	A6	134	86.3382	0.341944	0.0128258
6	A6	135	86.5352	0.340572	0.0127704
6	A6	136	86.7322	0.337707	0.0126418
6	A6	137	86.9292	0.335507	0.0124268
6	A6	138	87.1262	0.337714	0.0121562
6	A6	139	87.3232	0.334677	0.0118642
6	A6	140	87.5201	0.332402	0.0115598
6	A6	141	87.7171	0.330817	0.0112309
6	A6	142	87.9141	0.330445	0.0108699
6	A6	143	88.1111	0.328588	0.0104872
6	A6	144	88.3081	0.328521	0.0101036
6	A6	145	88.5051	0.327	0.00973376
6	A6	146	88.7021	0.324658	0.00938314
6	A6	147	88.899	0.324163	0.00906202
6	A6	148	89.096	0.322489	0.00879829
6	A6	149	89.293	0.321992	0.00863477
6	A6	150	89.49	0.321504	0.008609
6	A6	151	89.687	0.320443	0.00873268
6	A6	152	89.884	0.3183	0.00898473
6	A6	153	90.081	0.318365	0.00932233
6	A6	154	90.2779	0.316324	0.00969726
6	A6	155	90.4749	0.315678	0.0100631
6	A6	156	90.6719	0.314283	0.0103715
6	A6	157	90.8689	0.312746	0.0105673
6	A6	158	91.0659	0.310808	0.0105958
6	A6	159	91.2629	0.310232	0.0104251
6	A6	160	91.4599	0.308734	0.010071
6	A6	161	91.6568	0.306359	0.00960618
6	A6	162	91.8538	0.306794	0.00913909
6	A6	163	92.0508	0.307566	0.0087733
6	A6	164	92.2478	0.304454	0.00856969
6	A6	165	92.4448	0.303032	0.00853484
6	A6	166	92.6418	0.302871	0.00863648
6	A6	167	92.8387	0.302691	0.00882173
6	A6	168	93.0357	0.300638	0.00902096
6	A6	169	93.2327	0.300259	0.00914664
6	A6	170	93.4297	0.297858	0.00910309
6	A6	171	93.6267	0.296767	0.00881428
6	A6	172	93.8237	0.295388	0.0082485
6	A6	173	94.0207	0.296175	0.00742014
6	A6	174	94.2177	0.294677	0.00637464
6	A6	175	94.4146	0.292767	0.00517286
6	A6	176	94.6116	0.294366	0.00389424
6	A6	177	94.8086	0.291356	0.0026429
13	B1	1	60.1392	5.36519	0.187277
13	B1	2	60.3362	5.3529	0.188826
13	B1	3	60.5332	5.33793	0.190386
13	B1	4	60.7302	5.30643	0.191426
13	B1	5	60.9271	5.28239	0.191627
13	B1	6	61.1241	5.25983	0.191055
13	B1	7	61.3211	5.24185	0.190115
13	B1	8	61.5181	5.2056	0.18934
13	B1	9	61.7151	5.20501	0.189135
13	B1	10	61.9121	5.16723	0.189581
13	B1	11	62.1091	5.15668	0.190467
13	B1	12	62.306	5.12805	0.191428
13	B1	13	62.503	5.10143	0.192135
13	B1	14	62.7	5.07765	0.192392
13	B1	15	62.897	5.06302	0.192132
13	B1	16	63.094	5.04536	0.191431
13	B1	17	63.291	4.99723	0.19053
13	B1	18	63.4879	4.98912	0.189841
13	B1	19	63.6849	4.97137	0.189825
13	B1	20	63.8819	4.94962	0.190768
13	B1	21	64.0789	4.91888	0.192613
13	B1	22	64.2759	4.90825	0.194983
13	B1	23	64.4729	4.8787	0.197382
13	B1	24	64.6699	4.84893	0.199473
13	B1	25	64.8668	4.82822	0.2012
13	B1	26	65.0638	4.80593	0.202684
13	B1	27	65.2608	4.78206	0.204024
13	B1	28	65.4578	4.76205	0.205118
13	B1	29	65.6548	4.72901	0.205723
13	B1	30	65.8518	4.71492	0.205677
13	B1	31	66.0488	4.6726	0.205142
13	B1	32	66.2457	4.65915	0.20463
13	B1	33	66.4427	4.63326	0.204744
13	B1	34	66.6397	4.61635	0.205812
13	B1	35	66.8367	4.59144	0.207637
13	B1	36	67.0337	4.566	0.209599
13	B1	37	67.2307	4.53473	0.211014
13	B1	38	67.4277	4.50572	0.211526
13	B1	39	67.6246	4.48697	0.211258
13	B1	40	67.8216	4.45732	0.210616
13	B1	41	68.0186	4.4347	0.209941
13	B1	42	68.2156	4.41925	0.209246
13	B1	43	68.4126	4.387	0.208253
13	B1	44	68.6096	4.35568	0.206659
13	B1	45	68.8065	4.33334	0.204455
13	B1	46	69.0035	4.3113	0.202039
13	B1	47	69.2005	4.28684	0.200046
13	B1	48	69.3975	4.2637	0.19901
13	B1	49	69.5945	4.2425	0.19907
13	B1	50	69.7915	4.23122	0.199928
13	B1	51	69.9885	4.18841	0.201055
13	B1	52	70.1854	4.16767	0.202017
13	B1	53	70.3824	4.14672	0.202679
13	B1	54	70.5794	4.12115	0.203199
13	B1	55	70.7764	4.0997	0.203832
13	B1	56	70.9734	4.07737	0.204748
13	B1	57	71.1704	4.04719	0.205959
13	B1	58	71.3674	4.02394	0.207337
13	B1	59	71.5643	4.00235	0.208667
13	B1	60	71.7613	3.97411	0.209663
13	B1	61	71.9583	3.95363	0.209992
13	B1	62	72.1553	3.92635	0.209403
13	B1	63	72.3523	3.89456	0.207871
13	B1	64	72.5493	3.87246	0.205705
13	B1	65	72.7463	3.84706	0.203479
13	B1	66	72.9432	3.8356	0.201797
13	B1	67	73.1402	3.79876	0.201041
13	B1	68	73.3372	3.78157	0.201219
13	B1	69	73.5342	3.76473	0.202026
13	B1	70	73.7312	3.7311	0.203048
13	B1	71	73.9282	3.70466	0.20397
13	B1	72	74.1252	3.68323	0.204675
13	B1	73	74.3221	3.66422	0.205186
13	B1	74	74.5191	3.63486	0.20553
13	B1	75	74.7161	3.61112	0.205625
13	B1	76	74.9131	3.58502	0.205287
13	B1	77	75.1101	3.56568	0.204354
13	B1	78	75.3071	3.53583	0.20282
13	B1	79	75.504	3.50887	0.20093
13	B1	80	75.701	3.48976	0.199129
13	B1	81	75.898	3.46309	0.197896
13	B1	82	76.095	3.44683	0.197547
13	B1	83	76.292	3.4238	0.198165
13	B1	84	76.489	3.39496	0.199694
13	B1	85	76.686	3.36708	0.202148
13	B1	86	76.8829	3.35142	0.205795
13	B1	87	77.0799	3.32879	0.211262
13	B1	88	77.2769	3.29376	0.219641
13	B1	89	77.4739	3.27861	0.232719
13	B1	90	77.6709	3.24773	0.253364
13	B1	91	77.8679	3.2168	0.286005
13	B1	92	78.0649	3.19066	0.336934
13	B1	93	78.2618	3.16009	0.414128
13	B1	94	78.4588	3.12693	0.5263
13	B1	95	78.6558	3.08059	0.680951
13	B1	96	78.8528	3.00654	0.88143
13	B1	97	79.0498	2.92875	1.12353
13	B1	98	79.2468	2.79803	1.39274
13	B1	99	79.4438	2.61273	1.66367
13	B1	100	79.6407	2.35361	1.90286
13	B1	101	79.8377	2.01556	2.07503
13	B1	102	80.0347	1.66186	2.15105
13	B1	103	80.2317	1.31576	2.11531
13	B1	104	80.4287	1.00675	1.96991
13	B1	105	80.6257	0.744243	1.73434
13	B1	106	80.8226	0.546644	1.441
13	B1	107	81.0196	0.443053	1.12784
13	B1	108	81.2166	0.403597	0.830215
13	B1	109	81.4136	0.393798	0.574303
13	B1	110	81.6106	0.388281	0.373692
13	B1	111	81.8076	0.386105	0.229769
13	B1	112	82.0046	0.382769	0.13506
13	B1	113	82.2015	0.380381	0.0777956
13	B1	114	82.3985	0.378785	0.0459326
13	B1	115	82.5955	0.37658	0.0295961
13	B1	116	82.7925	0.375692	0.0218697
13	B1	117	82.9895	0.372229	0.0184684
13	B1	118	83.1865	0.37334	0.0169793
13	B1	119	83.3835	0.367842	0.0161455
13	B1	120	83.5804	0.367095	0.0153836
13	B1	121	83.7774	0.363919	0.0145102
13	B1	122	83.9744	0.362596	0.0135795
13	B1	123	84.1714	0.363174	0.0127502
13	B1	124	84.3684	0.360724	0.0121699
13	B1	125	84.5654	0.360254	0.0118965
13	B1	126	84.7624	0.358592	0.0118789
13	B1	127	84.9593	0.357321	0.0119957
13	B1	128	85.1563	0.354249	0.0121163
13	B1	129	85.3533	0.354665	0.0121542
13	B1	130	85.5503	0.352543	0.0120919
13	B1	131	85.7473	0.349706	0.0119705
13	B1	132	85.9443	0.349359	0.0118539
13	B1	133	86.1413	0.349589	0.0117807
13	B1	134	86.3382	0.346763	0.0117326
13	B1	135	86.5352	0.345974	0.0116387
13	B1	136	86.7322	0.343921	0.01142
13	B1	137	86.9292	0.340723	0.0110454
13	B1	138	87.1262	0.342455	0.0105614
13	B1	139	87.3232	0.339009	0.0100712
13	B1	140	87.5201	0.339768	0.00967942
13	B1	141	87.7171	0.33861	0.00943631
13	B1	142	87.9141	0.337393	0.0093178
13	B1	143	88.1111	0.335182	0.0092471
13	B1	144	88.3081	0.335474	0.00914241
13	B1	145	88.5051	0.333363	0.00895939
13	B1	146	88.7021	0.332451	0.00870979
13	B1	147	88.899	0.330505	0.00844481
13	B1	148	89.096	0.331289	0.00822132
13	B1	149	89.293	0.329656	0.00807096
13	B1	150	89.49	0.327799	0.00799299
13	B1	151	89.687	0.326943	0.0079716
13	B1	152	89.884	0.326178	0.007994
13	B1	153	90.081	0.327729	0.00805466
13	B1	154	90.2779	0.323479	0.00814517
13	B1	155	90.4749	0.323406	0.00824668
13	B1	156	90.6719	0.322438	0.0083333
13	B1	157	90.8689	0.322167	0.0083764
13	B1	158	91.0659	0.320663	0.00834883
13	B1	159	91.2629	0.319614	0.00823088
13	B1	160	91.4599	0.317565	0.00802948
13	B1	161	91.6568	0.317208	0.00779322
13	B1	162	91.8538	0.317241	0.0076054
13	B1	163	92.0508	0.317142	0.00754115
13	B1	164	92.2478	0.315232	0.00761999
13	B1	165	92.4448	0.31372	0.00778765
13	B1	166	92.6418	0.313836	0.00794442
13	B1	167	92.8387	0.312289	0.00799987
13	B1	168	93.0357	0.310121	0.00791707
13	B1	169	93.2327	0.311073	0.00772135
13	B1	170	93.4297	0.309385	0.00747194
13	B1	171	93.6267	0.308788	0.00721478
13	B1	172	93.8237	0.308223	0.00694301
13	B1	173	94.0207	0.307048	0.0065883
13	B1	174	94.2177	0.306276	0.00605014
13	B1	175	94.4146	0.305378	0.00525269
13	B1	176	94.6116	0.304026	0.00420138
13	B1	177	94.8086	0.303522	0.00300388
14	B2	1	60.1392	5.4814	0.184533
14	B2	2	60.3362	5.46005	0.185554
14	B2	3	60.5332	5.44556	0.186639
14	B2	4	60.7302	5.42628	0.187451
14	B2	5	60.9271	5.38817	0.187665
14	B2	6	61.1241	5.37907	0.187107
14	B2	7	61.3211	5.35689	0.185891
14	B2	8	61.5181	5.32273	0.184535
14	B2	9	61.7151	5.29384	0.183836
14	B2	10	61.9121	5.28556	0.184496
14	B2	11	62.1091	5.27626	0.186654
14	B2	12	62.306	5.25506	0.189705
14	B2	13	62.503	5.21196	0.192569
14	B2	14	62.7	5.18894	0.19431
14	B2	15	62.897	5.17093	0.194649
14	B2	16	63.094	5.14592	0.194064
14	B2	17	63.291	5.11408	0.193388
14	B2	18	63.4879	5.09993	0.193267
14	B2	19	63.6849	5.08634	0.193768
14	B2	20	63.8819	5.05955	0.194427
14	B2	21	64.0789	5.02278	0.194637
14	B2	22	64.2759	4.99807	0.19411
14	B2	23	64.4729	4.98298	0.193074
14	B2	24	64.6699	4.95915	0.192111
14	B2	25	64.8668	4.93218	0.191767
14	B2	26	65.0638	4.91935	0.192253
14	B2	27	65.2608	4.89138	0.193402
14	B2	28	65.4578	4.86533	0.194886
14	B2	29	65.6548	4.84231	0.196482
14	B2	30	65.8518	4.81834	0.198213
14	B2	31	66.0488	4.79311	0.200265
14	B2	32	66.2457	4.77315	0.202768
14	B2	33	66.4427	4.75126	0.205579
14	B2	34	66.6397	4.72342	0.208249
14	B2	35	66.8367	4.69566	0.210164
14	B2	36	67.0337	4.66617	0.210797
14	B2	37	67.2307	4.64684	0.209968
14	B2	38	67.4277	4.615	0.207957
14	B2	39	67.6246	4.58361	0.205445
14	B2	40	67.8216	4.56834	0.203277
14	B2	41	68.0186	4.54409	0.202135
14	B2	42	68.2156	4.52713	0.202315
14	B2	43	68.4126	4.49846	0.203696
14	B2	44	68.6096	4.46445	0.205903
14	B2	45	68.8065	4.45058	0.208498
14	B2	46	69.0035	4.41812	0.211046
14	B2	47	69.2005	4.39911	0.213097
14	B2	48	69.3975	4.37231	0.214161
14	B2	49	69.5945	4.33258	0.213822
14	B2	50	69.7915	4.32194	0.211899
14	B2	51	69.9885	4.27929	0.208569
14	B2	52	70.1854	4.26537	0.204363
14	B2	53	70.3824	4.24134	0.200046
14	B2	54	70.5794	4.21264	0.196443
14	B2	55	70.7764	4.18802	0.19423
14	B2	56	70.9734	4.17494	0.193764
14	B2	57	71.1704	4.15583	0.194984
14	B2	58	71.3674	4.12138	0.197444
14	B2	59	71.5643	4.10043	0.200473
14	B2	60	71.7613	4.07742	0.20337
14	B2	61	71.9583	4.04844	0.205541
14	B2	62	72.1553	4.02918	0.206578
14	B2	63	72.3523	4.00085	0.206317
14	B2	64	72.5493	3.96699	0.20491
14	B2	65	72.7463	3.94772	0.20284
14	B2	66	72.9432	3.92756	0.200805
14	B2	67	73.1402	3.89903	0.199497
14	B2	68	73.3372	3.87757	0.199339
14	B2	69	73.5342	3.86158	0.200343
14	B2	70	73.7312	3.83276	0.202142
14	B2	71	73.9282	3.8016	0.204174
14	B2	72	74.1252	3.78372	0.205887
14	B2	73	74.3221	3.75652	0.20689
14	B2	74	74.5191	3.72782	0.206989
14	B2	75	74.7161	3.70575	0.206159
14	B2	76	74.9131	3.67702	0.204516
14	B2	77	75.1101	3.65697	0.20229
14	B2	78	75.3071	3.62934	0.199842
14	B2	79	75.504	3.60273	0.197625
14	B2	80	75.701	3.58272	0.196101
14	B2	81	75.898	3.56219	0.195619
14	B2	82	76.095	3.53735	0.196313
14	B2	83	76.292	3.51238	0.198081
14	B2	84	76.489	3.48966	0.20071
14	B2	85	76.686	3.4661	0.204049
14	B2	86	76.8829	3.43817	0.208234
14	B2	87	77.0799	3.41485	0.213881
14	B2	88	77.2769	3.38418	0.222254
14	B2	89	77.4739	3.36498	0.235442
14	B2	90	77.6709	3.33464	0.256578
14	B2	91	77.8679	3.30782	0.290142
14	B2	92	78.0649	3.27982	0.342231
14	B2	93	78.2618	3.24317	0.420563
14	B2	94	78.4588	3.20346	0.533772
14	B2	95	78.6558	3.16132	0.68959
14	B2	96	78.8528	3.08733	0.891856
14	B2	97	79.0498	3.00404	1.13689
14	B2	98	79.2468	2.87342	1.41049
14	B2	99	79.4438	2.68073	1.68728
14	B2	100	79.6407	2.41299	1.93345
14	B2	101	79.8377	2.06519	2.11303
14	B2	102	80.0347	1.70081	2.19599
14	B2	103	80.2317	1.33892	2.16567
14	B2	104	80.4287	1.01614	2.02312
14	B2	105	80.6257	0.735591	1.78717
14	B2	106	80.8226	0.528129	1.49006
14	B2	107	81.0196	0.412037	1.17029
14	B2	108	81.2166	0.368924	0.864291
14	B2	109	81.4136	0.359036	0.599572
14	B2	110	81.6106	0.352806	0.390927
14	B2	111	81.8076	0.35098	0.240522
14	B2	112	82.0046	0.348288	0.141128
14	B2	113	82.2015	0.345767	0.0807707
14	B2	114	82.3985	0.343079	0.0469477
14	B2	115	82.5955	0.341927	0.0292997
14	B2	116	82.7925	0.3399	0.0205574
14	B2	117	82.9895	0.337305	0.0162786
14	B2	118	83.1865	0.337023	0.014063
14	B2	119	83.3835	0.335195	0.0127506
14	B2	120	83.5804	0.333773	0.0118391
14	B2	121	83.7774	0.331736	0.0111425
14	B2	122	83.9744	0.330662	0.0106155
14	B2	123	84.1714	0.330576	0.0102598
14	B2	124	84.3684	0.328553	0.0100665
14	B2	125	84.5654	0.328848	0.00998941
14	B2	126	84.7624	0.326294	0.00995151
14	B2	127	84.9593	0.324549	0.00988057
14	B2	128	85.1563	0.323557	0.00974426
14	B2	129	85.3533	0.322894	0.00956181
14	B2	130	85.5503	0.321753	0.00938574
14	B2	131	85.7473	0.321247	0.00927032
14	B2	132	85.9443	0.318311	0.00924735
14	B2	133	86.1413	0.319968	0.00931367
14	B2	134	86.3382	0.315945	0.0094294
14	B2	135	86.5352	0.317571	0.00952396
14	B2	136	86.7322	0.315269	0.00951689
14	B2	137	86.9292	0.312521	0.00935213
14	B2	138	87.1262	0.312517	0.00903283
14	B2	139	87.3232	0.310783	0.00862832
14	B2	140	87.5201	0.310102	0.00824314
14	B2	141	87.7171	0.311143	0.00796431
14	B2	142	87.9141	0.30919	0.00782074
14	B2	143	88.1111	0.307176	0.00778135
14	B2	144	88.3081	0.306682	0.00778377
14	B2	145	88.5051	0.306647	0.00776685
14	B2	146	88.7021	0.304788	0.00768508
14	B2	147	88.899	0.303511	0.00750816
14	B2	148	89.096	0.30295	0.00722308
14	B2	149	89.293	0.301117	0.00684728
14	B2	150	89.49	0.300516	0.00644179
14	B2	151	89.687	0.300431	0.00610131
14	B2	152	89.884	0.300953	0.00591646
14	B2	153	90.081	0.299751	0.00593005
14	B2	154	90.2779	0.298413	0.00611933
14	B2	155	90.4749	0.297033	0.00641602
14	B2	156	90.6719	0.296925	0.00674346
14	B2	157	90.8689	0.29682	0.00704208
14	B2	158	91.0659	0.2952	0.00727545
14	B2	159	91.2629	0.29326	0.00742838
14	B2	160	91.4599	0.292618	0.007507
14	B2	161	91.6568	0.292478	0.00753336
14	B2	162	91.8538	0.292023	0.00752399
14	B2	163	92.0508	0.29085	0.00746575
14	B2	164	92.2478	0.288802	0.00731477
14	B2	165	92.4448	0.288098	0.00703242
14	B2	166	92.6418	0.287466	0.00663273
14	B2	167	92.8387	0.286744	0.00619995
14	B2	168	93.0357	0.287178	0.00585491
14	B2	169	93.2327	0.28636	0.00568872
14	B2	170	93.4297	0.286203	0.00570746
14	B2	171	93.6267	0.283269	0.00582077
14	B2	172	93.8237	0.284984	0.00587656
14	B2	173	94.0207	0.283177	0.00572169
14	B2	174	94.2177	0.28079	0.00525953
14	B2	175	94.4146	0.281535	0.0044875
14	B2	176	94.6116	0.28118	0.00349832
14	B2	177	94.8086	0.28033	0.00244663
15	B3	1	60.1392	5.54265	0.186589
15	B3	2	60.3362	5.51789	0.187558
15	B3	3	60.5332	5.50236	0.188183
15	B3	4	60.7302	5.46877	0.188355
15	B3	5	60.9271	5.45001	0.188229
15	B3	6	61.1241	5.43456	0.188099
15	B3	7	61.3211	5.41363	0.188213
15	B3	8	61.5181	5.36942	0.188654
15	B3	9	61.7151	5.36776	0.189309
15	B3	10	61.9121	5.33931	0.189928
15	B3	11	62.1091	5.32162	0.190235
15	B3	12	62.306	5.28442	0.190061
15	B3	13	62.503	5.26505	0.189437
15	B3	14	62.7	5.25045	0.188603
15	B3	15	62.897	5.21814	0.187879
15	B3	16	63.094	5.20241	0.187507
15	B3	17	63.291	5.17509	0.187535
15	B3	18	63.4879	5.15422	0.187818
15	B3	19	63.6849	5.13676	0.188137
15	B3	20	63.8819	5.10618	0.18836
15	B3	21	64.0789	5.08281	0.188546
15	B3	22	64.2759	5.05468	0.188901
15	B3	23	64.4729	5.04871	0.189617
15	B3	24	64.6699	5.02026	0.190689
15	B3	25	64.8668	4.98945	0.191923
15	B3	26	65.0638	4.96977	0.193044
15	B3	27	65.2608	4.94746	0.193892
15	B3	28	65.4578	4.91951	0.194479
15	B3	29	65.6548	4.89974	0.19496
15	B3	30	65.8518	4.87595	0.195504
15	B3	31	66.0488	4.85347	0.196226
15	B3	32	66.2457	4.8251	0.19714
15	B3	33	66.4427	4.80291	0.198168
15	B3	34	66.6397	4.78295	0.199174
15	B3	35	66.8367	4.76042	0.200021
15	B3	36	67.0337	4.72123	0.200659
15	B3	37	67.2307	4.70821	0.201178
15	B3	38	67.4277	4.68131	0.201794
15	B3	39	67.6246	4.65833	0.202744
15	B3	40	67.8216	4.62687	0.204136
15	B3	41	68.0186	4.61427	0.205854
15	B3	42	68.2156	4.58189	0.207574
15	B3	43	68.4126	4.55844	0.208878
15	B3	44	68.6096	4.52817	0.20946
15	B3	45	68.8065	4.50536	0.209277
15	B3	46	69.0035	4.4726	0.208567
15	B3	47	69.2005	4.45312	0.207689
15	B3	48	69.3975	4.43332	0.206892
15	B3	49	69.5945	4.40024	0.206147
15	B3	50	69.7915	4.37913	0.205161
15	B3	51	69.9885	4.35614	0.203591
15	B3	52	70.1854	4.32447	0.201332
15	B3	53	70.3824	4.29935	0.198685
15	B3	54	70.5794	4.27291	0.196308
15	B3	55	70.7764	4.26016	0.194922
15	B3	56	70.9734	4.23971	0.194993
15	B3	57	71.1704	4.20846	0.19654
15	B3	58	71.3674	4.18368	0.199151
15	B3	59	71.5643	4.16691	0.20217
15	B3	60	71.7613	4.13636	0.204891
15	B3	61	71.9583	4.11209	0.206752
15	B3	62	72.1553	4.08632	0.20747
15	B3	63	72.3523	4.05291	0.207117
15	B3	64	72.5493	4.03498	0.206068
15	B3	65	72.7463	4.0071	0.204841
15	B3	66	72.9432	3.98987	0.203889
15	B3	67	73.1402	3.95898	0.203454
15	B3	68	73.3372	3.93446	0.203578
15	B3	69	73.5342	3.91556	0.20416
15	B3	70	73.7312	3.88368	0.205043
15	B3	71	73.9282	3.86043	0.206023
15	B3	72	74.1252	3.84002	0.206822
15	B3	73	74.3221	3.81549	0.207116
15	B3	74	74.5191	3.77903	0.206641
15	B3	75	74.7161	3.76138	0.205317
15	B3	76	74.9131	3.72887	0.203311
15	B3	77	75.1101	3.71354	0.200977
15	B3	78	75.3071	3.68669	0.198753
15	B3	79	75.504	3.66198	0.197062
15	B3	80	75.701	3.63455	0.196239
15	B3	81	75.898	3.61261	0.196455
15	B3	82	76.095	3.5983	0.197639
15	B3	83	76.292	3.56982	0.199495
15	B3	84	76.489	3.54052	0.201667
15	B3	85	76.686	3.51631	0.204038
15	B3	86	76.8829	3.4879	0.206976
15	B3	87	77.0799	3.46786	0.211414
15	B3	88	77.2769	3.44411	0.218803
15	B3	89	77.4739	3.41762	0.231111
15	B3	90	77.6709	3.38967	0.251044
15	B3	91	77.8679	3.36051	0.2825
15	B3	92	78.0649	3.33462	0.331068
15	B3	93	78.2618	3.29756	0.404235
15	B3	94	78.4588	3.26174	0.510821
15	B3	95	78.6558	3.2133	0.659304
15	B3	96	78.8528	3.15057	0.854821
15	B3	97	79.0498	3.07318	1.09541
15	B3	98	79.2468	2.94824	1.36867
15	B3	99	79.4438	2.76918	1.65066
15	B3	100	79.6407	2.50492	1.90817
15	B3	101	79.8377	2.16438	2.10474
15	B3	102	80.0347	1.79289	2.20864
15	B3	103	80.2317	1.42816	2.20052
15	B3	104	80.4287	1.09469	2.07823
15	B3	105	80.6257	0.796358	1.85747
15	B3	106	80.8226	0.568383	1.56827
15	B3	107	81.0196	0.430497	1.24834
15	B3	108	81.2166	0.375165	0.935073
15	B3	109	81.4136	0.358398	0.658241
15	B3	110	81.6106	0.352892	0.435511
15	B3	111	81.8076	0.350718	0.271651
15	B3	112	82.0046	0.346813	0.161163
15	B3	113	82.2015	0.344396	0.0927604
15	B3	114	82.3985	0.342425	0.053789
15	B3	115	82.5955	0.340465	0.0332574
15	B3	116	82.7925	0.340186	0.0231295
15	B3	117	82.9895	0.335987	0.0182944
15	B3	118	83.1865	0.334251	0.0158872
15	B3	119	83.3835	0.332499	0.014501
15	B3	120	83.5804	0.331686	0.0135462
15	B3	121	83.7774	0.329836	0.0128222
15	B3	122	83.9744	0.329227	0.0122679
15	B3	123	84.1714	0.326494	0.0118433
15	B3	124	84.3684	0.32569	0.0114939
15	B3	125	84.5654	0.324513	0.0111575
15	B3	126	84.7624	0.32358	0.0107845
15	B3	127	84.9593	0.320893	0.0103604
15	B3	128	85.1563	0.31996	0.00991704
15	B3	129	85.3533	0.318822	0.00952552
15	B3	130	85.5503	0.319605	0.00926786
15	B3	131	85.7473	0.316713	0.00919834
15	B3	132	85.9443	0.316288	0.00931754
15	B3	133	86.1413	0.316713	0.00956938
15	B3	134	86.3382	0.312545	0.00986037
15	B3	135	86.5352	0.313234	0.010087
15	B3	136	86.7322	0.311231	0.0101612
15	B3	137	86.9292	0.310458	0.0100298
15	B3	138	87.1262	0.307364	0.00968582
15	B3	139	87.3232	0.307956	0.00917484
15	B3	140	87.5201	0.305671	0.00858544
15	B3	141	87.7171	0.305306	0.00802464
15	B3	142	87.9141	0.305938	0.00758595
15	B3	143	88.1111	0.30301	0.00732421
15	B3	144	88.3081	0.304049	0.00724829
15	B3	145	88.5051	0.302149	0.00732865
15	B3	146	88.7021	0.301212	0.0075122
15	B3	147	88.899	0.300448	0.00773524
15	B3	148	89.096	0.298917	0.00793466
15	B3	149	89.293	0.29724	0.00805992
15	B3	150	89.49	0.29696	0.00808274
15	B3	151	89.687	0.296077	0.00800094
15	B3	152	89.884	0.29508	0.00783403
15	B3	153	90.081	0.293178	0.00761709
15	B3	154	90.2779	0.293377	0.00739241
15	B3	155	90.4749	0.292644	0.00720186
15	B3	156	90.6719	0.291082	0.00707521
15	B3	157	90.8689	0.291202	0.00701803
15	B3	158	91.0659	0.28995	0.00700921
15	B3	159	91.2629	0.288569	0.0070131
15	B3	160	91.4599	0.28784	0.00700031
15	B3	161	91.6568	0.287349	0.00696452
15	B3	162	91.8538	0.286246	0.00692177
15	B3	163	92.0508	0.286166	0.00689588
15	B3	164	92.2478	0.283731	0.00689643
15	B3	165	92.4448	0.284981	0.00690812
15	B3	166	92.6418	0.283536	0.00689884
15	B3	167	92.8387	0.281057	0.00684248
15	B3	168	93.0357	0.281451	0.00673781
15	B3	169	93.2327	0.280959	0.00660764
15	B3	170	93.4297	0.279935	0.00647333
15	B3	171	93.6267	0.279689	0.00632411
15	B3	172	93.8237	0.278155	0.00610677
15	B3	173	94.0207	0.276435	0.00574596
15	B3	174	94.2177	0.277202	0.00518298
15	B3	175	94.4146	0.276413	0.0044086
15	B3	176	94.6116	0.275337	0.00347515
15	B3	177	94.8086	0.274579	0.0024852
16	B4	1	60.1392	5.54203	0.183115
16	B4	2	60.3362	5.52663	0.185957
16	B4	3	60.5332	5.51907	0.189397
16	B4	4	60.7302	5.48666	0.192514
16	B4	5	60.9271	5.44896	0.194474
16	B4	6	61.1241	5.43653	0.194873
16	B4	7	61.3211	5.41348	0.193889
16	B4	8	61.5181	5.37741	0.192155
16	B4	9	61.7151	5.35872	0.190435
16	B4	10	61.9121	5.34609	0.189274
16	B4	11	62.1091	5.32187	0.188745
16	B4	12	62.306	5.29719	0.188488
16	B4	13	62.503	5.26889	0.187947
16	B4	14	62.7	5.25253	0.186774
16	B4	15	62.897	5.22135	0.1851
16	B4	16	63.094	5.20116	0.183576
16	B4	17	63.291	5.17994	0.183074
16	B4	18	63.4879	5.15191	0.184196
16	B4	19	63.6849	5.15513	0.186867
16	B4	20	63.8819	5.12307	0.190296
16	B4	21	64.0789	5.09032	0.193368
16	B4	22	64.2759	5.06026	0.195249
16	B4	23	64.4729	5.04037	0.195771
16	B4	24	64.6699	5.01586	0.195402
16	B4	25	64.8668	5.00371	0.19487
16	B4	26	65.0638	4.96636	0.19473
16	B4	27	65.2608	4.95188	0.195157
16	B4	28	65.4578	4.92275	0.195965
16	B4	29	65.6548	4.9024	0.19677
16	B4	30	65.8518	4.88184	0.197203
16	B4	31	66.0488	4.85232	0.197098
16	B4	32	66.2457	4.81993	0.196577
16	B4	33	66.4427	4.80434	0.196006
16	B4	34	66.6397	4.78432	0.195786
16	B4	35	66.8367	4.76472	0.196182
16	B4	36	67.0337	4.7272	0.19723
16	B4	37	67.2307	4.71098	0.198804
16	B4	38	67.4277	4.68792	0.200709
16	B4	39	67.6246	4.65704	0.202735
16	B4	40	67.8216	4.64389	0.204679
16	B4	41	68.0186	4.60715	0.206331
16	B4	42	68.2156	4.58492	0.207505
16	B4	43	68.4126	4.55876	0.208028
16	B4	44	68.6096	4.535	0.207756
16	B4	45	68.8065	4.51268	0.206623
16	B4	46	69.0035	4.47914	0.204737
16	B4	47	69.2005	4.45235	0.202462
16	B4	48	69.3975	4.42746	0.200333
16	B4	49	69.5945	4.4171	0.198839
16	B4	50	69.7915	4.38774	0.198208
16	B4	51	69.9885	4.36445	0.198333
16	B4	52	70.1854	4.3321	0.198919
16	B4	53	70.3824	4.31465	0.19968
16	B4	54	70.5794	4.28995	0.200454
16	B4	55	70.7764	4.26777	0.201205
16	B4	56	70.9734	4.23889	0.201987
16	B4	57	71.1704	4.21495	0.202899
16	B4	58	71.3674	4.18429	0.20403
16	B4	59	71.5643	4.17295	0.205355
16	B4	60	71.7613	4.14308	0.206647
16	B4	61	71.9583	4.1129	0.207512
16	B4	62	72.1553	4.09453	0.207568
16	B4	63	72.3523	4.05494	0.206691
16	B4	64	72.5493	4.04177	0.205146
16	B4	65	72.7463	4.00712	0.203507
16	B4	66	72.9432	3.99569	0.202393
16	B4	67	73.1402	3.96285	0.202175
16	B4	68	73.3372	3.9445	0.202821
16	B4	69	73.5342	3.92277	0.203946
16	B4	70	73.7312	3.89026	0.205057
16	B4	71	73.9282	3.86122	0.20579
16	B4	72	74.1252	3.84302	0.206014
16	B4	73	74.3221	3.81757	0.205775
16	B4	74	74.5191	3.78922	0.205143
16	B4	75	74.7161	3.77171	0.204106
16	B4	76	74.9131	3.73342	0.202601
16	B4	77	75.1101	3.72025	0.200631
16	B4	78	75.3071	3.69143	0.198385
16	B4	79	75.504	3.66374	0.19627
16	B4	80	75.701	3.64403	0.194801
16	B4	81	75.898	3.62012	0.194413
16	B4	82	76.095	3.60265	0.195273
16	B4	83	76.292	3.5756	0.19722
16	B4	84	76.489	3.54776	0.199887
16	B4	85	76.686	3.53201	0.202968
16	B4	86	76.8829	3.49225	0.206491
16	B4	87	77.0799	3.4763	0.211009
16	B4	88	77.2769	3.44935	0.217668
16	B4	89	77.4739	3.42341	0.228281
16	B4	90	77.6709	3.39836	0.245509
16	B4	91	77.8679	3.36887	0.273207
16	B4	92	78.0649	3.33898	0.316835
16	B4	93	78.2618	3.31021	0.383633
16	B4	94	78.4588	3.27452	0.482213
16	B4	95	78.6558	3.23101	0.621146
16	B4	96	78.8528	3.16782	0.806374
16	B4	97	79.0498	3.0922	1.03768
16	B4	98	79.2468	2.98406	1.30524
16	B4	99	79.4438	2.81741	1.58784
16	B4	100	79.6407	2.57778	1.85427
16	B4	101	79.8377	2.2473	2.06838
16	B4	102	80.0347	1.88137	2.1968
16	B4	103	80.2317	1.51119	2.21678
16	B4	104	80.4287	1.17037	2.12181
16	B4	105	80.6257	0.859515	1.92333
16	B4	106	80.8226	0.612927	1.64817
16	B4	107	81.0196	0.450106	1.3326
16	B4	108	81.2166	0.375475	1.01459
16	B4	109	81.4136	0.353048	0.726229
16	B4	110	81.6106	0.345367	0.488437
16	B4	111	81.8076	0.342992	0.309155
16	B4	112	82.0046	0.339204	0.185199
16	B4	113	82.2015	0.336985	0.10641
16	B4	114	82.3985	0.334029	0.0602296
16	B4	115	82.5955	0.333417	0.035157
16	B4	116	82.7925	0.332373	0.02246
16	B4	117	82.9895	0.329947	0.0163915
16	B4	118	83.1865	0.329606	0.0135823
16	B4	119	83.3835	0.32756	0.0122341
16	B4	120	83.5804	0.326092	0.0114622
16	B4	121	83.7774	0.32472	0.010882
16	B4	122	83.9744	0.322103	0.0103774
16	B4	123	84.1714	0.322953	0.00996714
16	B4	124	84.3684	0.321228	0.00970688
16	B4	125	84.5654	0.320293	0.00961957
16	B4	126	84.7624	0.320058	0.0096636
16	B4	127	84.9593	0.317503	0.00974591
16	B4	128	85.1563	0.315981	0.00976681
16	B4	129	85.3533	0.315706	0.00966655
16	B4	130	85.5503	0.313297	0.00944614
16	B4	131	85.7473	0.312774	0.00915495
16	B4	132	85.9443	0.312299	0.00885683
16	B4	133	86.1413	0.311238	0.00859655
16	B4	134	86.3382	0.309057	0.00838371
16	B4	135	86.5352	0.310061	0.00820009
16	B4	136	86.7322	0.307649	0.00802364
16	B4	137	86.9292	0.306039	0.00785103
16	B4	138	87.1262	0.306687	0.00770477
16	B4	139	87.3232	0.304695	0.00761894
16	B4	140	87.5201	0.304615	0.00761139
16	B4	141	87.7171	0.304264	0.00766401
16	B4	142	87.9141	0.302475	0.00772395
16	B4	143	88.1111	0.300124	0.00772577
16	B4	144	88.3081	0.301424	0.00762158
16	B4	145	88.5051	0.299859	0.00740475
16	B4	146	88.7021	0.297818	0.00711681
16	B4	147	88.899	0.296875	0.00683414
16	B4	148	89.096	0.297275	0.00663373
16	B4	149	89.293	0.296758	0.0065533
16	B4	150	89.49	0.295721	0.0065698
16	B4	151	89.687	0.293148	0.00661654
16	B4	152	89.884	0.293001	0.00662834
16	B4	153	90.081	0.293409	0.00658132
16	B4	154	90.2779	0.291953	0.00649849
16	B4	155	90.4749	0.29064	0.00641916
16	B4	156	90.6719	0.290692	0.0063611
16	B4	157	90.8689	0.290435	0.00630279
16	B4	158	91.0659	0.288255	0.00619907
16	B4	159	91.2629	0.287214	0.00601956
16	B4	160	91.4599	0.287497	0.00578251
16	B4	161	91.6568	0.286265	0.00555783
16	B4	162	91.8538	0.287051	0.005433
16	B4	163	92.0508	0.285716	0.00546342
16	B4	164	92.2478	0.285341	0.00563916
16	B4	165	92.4448	0.283708	0.00589272
16	B4	166	92.6418	0.283923	0.0061373
16	B4	167	92.8387	0.282065	0.00630962
16	B4	168	93.0357	0.281657	0.00638712
16	B4	169	93.2327	0.281182	0.00637341
16	B4	170	93.4297	0.280579	0.00626864
16	B4	171	93.6267	0.27949	0.00605126
16	B4	172	93.8237	0.277965	0.00568499
16	B4	173	94.0207	0.277838	0.00514458
16	B4	174	94.2177	0.277195	0.00443952
16	B4	175	94.4146	0.277072	0.00361729
16	B4	176	94.6116	0.277431	0.00275042
16	B4	177	94.8086	0.275002	0.00191788
17	B5	1	60.1392	5.62776	0.18832
17	B5	2	60.3362	5.6095	0.191369
17	B5	3	60.5332	5.59703	0.194524
17	B5	4	60.7302	5.55745	0.196902
17	B5	5	60.9271	5.53656	0.197937
17	B5	6	61.1241	5.50837	0.19762
17	B5	7	61.3211	5.49286	0.19645
17	B5	8	61.5181	5.44995	0.195094
17	B5	9	61.7151	5.44924	0.194001
17	B5	10	61.9121	5.42341	0.193226
17	B5	11	62.1091	5.3954	0.192494
17	B5	12	62.306	5.36528	0.191504
17	B5	13	62.503	5.3435	0.19016
17	B5	14	62.7	5.32745	0.188633
17	B5	15	62.897	5.29856	0.187246
17	B5	16	63.094	5.28696	0.186339
17	B5	17	63.291	5.24973	0.186162
17	B5	18	63.4879	5.22489	0.186844
17	B5	19	63.6849	5.22228	0.18832
17	B5	20	63.8819	5.1966	0.190326
17	B5	21	64.0789	5.15821	0.19249
17	B5	22	64.2759	5.14089	0.194507
17	B5	23	64.4729	5.11479	0.196246
17	B5	24	64.6699	5.09605	0.19774
17	B5	25	64.8668	5.07468	0.199037
17	B5	26	65.0638	5.03863	0.200104
17	B5	27	65.2608	5.02234	0.200829
17	B5	28	65.4578	4.99704	0.201118
17	B5	29	65.6548	4.96834	0.20098
17	B5	30	65.8518	4.94614	0.200553
17	B5	31	66.0488	4.92126	0.200046
17	B5	32	66.2457	4.90241	0.199692
17	B5	33	66.4427	4.86565	0.199654
17	B5	34	66.6397	4.8562	0.199979
17	B5	35	66.8367	4.82851	0.200572
17	B5	36	67.0337	4.79405	0.201202
17	B5	37	67.2307	4.77963	0.201575
17	B5	38	67.4277	4.75374	0.201465
17	B5	39	67.6246	4.72654	0.200842
17	B5	40	67.8216	4.69113	0.199951
17	B5	41	68.0186	4.67991	0.199248
17	B5	42	68.2156	4.65686	0.19921
17	B5	43	68.4126	4.6287	0.200102
17	B5	44	68.6096	4.60835	0.201883
17	B5	45	68.8065	4.58319	0.20424
17	B5	46	69.0035	4.55237	0.206769
17	B5	47	69.2005	4.533	0.209093
17	B5	48	69.3975	4.50057	0.210921
17	B5	49	69.5945	4.47881	0.212029
17	B5	50	69.7915	4.45592	0.212263
17	B5	51	69.9885	4.42665	0.211634
17	B5	52	70.1854	4.38924	0.210415
17	B5	53	70.3824	4.37273	0.209082
17	B5	54	70.5794	4.34855	0.208092
17	B5	55	70.7764	4.3336	0.207628
17	B5	56	70.9734	4.29672	0.2075
17	B5	57	71.1704	4.272	0.207335
17	B5	58	71.3674	4.24569	0.206888
17	B5	59	71.5643	4.21815	0.20623
17	B5	60	71.7613	4.2004	0.205671
17	B5	61	71.9583	4.16614	0.205502
17	B5	62	72.1553	4.16144	0.205752
17	B5	63	72.3523	4.11775	0.206182
17	B5	64	72.5493	4.09628	0.206468
17	B5	65	72.7463	4.07185	0.206455
17	B5	66	72.9432	4.04477	0.206245
17	B5	67	73.1402	4.02291	0.206113
17	B5	68	73.3372	3.99446	0.206288
17	B5	69	73.5342	3.98189	0.206808
17	B5	70	73.7312	3.94477	0.207492
17	B5	71	73.9282	3.91439	0.208027
17	B5	72	74.1252	3.90288	0.208106
17	B5	73	74.3221	3.87355	0.207525
17	B5	74	74.5191	3.83792	0.206257
17	B5	75	74.7161	3.82217	0.204463
17	B5	76	74.9131	3.78669	0.202437
17	B5	77	75.1101	3.78041	0.200497
17	B5	78	75.3071	3.74348	0.198875
17	B5	79	75.504	3.72251	0.19769
17	B5	80	75.701	3.69776	0.196956
17	B5	81	75.898	3.66953	0.19664
17	B5	82	76.095	3.66138	0.19669
17	B5	83	76.292	3.62103	0.197077
17	B5	84	76.489	3.59974	0.197873
17	B5	85	76.686	3.57817	0.199326
17	B5	86	76.8829	3.55804	0.201872
17	B5	87	77.0799	3.52551	0.206104
17	B5	88	77.2769	3.5066	0.212767
17	B5	89	77.4739	3.48422	0.222918
17	B5	90	77.6709	3.45239	0.23831
17	B5	91	77.8679	3.41999	0.261941
17	B5	92	78.0649	3.39825	0.298629
17	B5	93	78.2618	3.36276	0.355284
17	B5	94	78.4588	3.33643	0.440627
17	B5	95	78.6558	3.2903	0.564021
17	B5	96	78.8528	3.24081	0.733184
17	B5	97	79.0498	3.17697	0.950871
17	B5	98	79.2468	3.06825	1.2112
17	B5	99	79.4438	2.93426	1.49698
17	B5	100	79.6407	2.7264	1.7797
17	B5	101	79.8377	2.4189	2.02326
17	B5	102	80.0347	2.05934	2.191
17	B5	103	80.2317	1.67191	2.25421
17	B5	104	80.4287	1.30865	2.19933
17	B5	105	80.6257	0.979235	2.03149
17	B5	106	80.8226	0.705867	1.77352
17	B5	107	81.0196	0.506435	1.46068
17	B5	108	81.2166	0.410862	1.13282
17	B5	109	81.4136	0.376437	0.82596
17	B5	110	81.6106	0.367498	0.565741
17	B5	111	81.8076	0.361717	0.364404
17	B5	112	82.0046	0.359212	0.221735
17	B5	113	82.2015	0.35635	0.128914
17	B5	114	82.3985	0.354656	0.0733281
17	B5	115	82.5955	0.351977	0.0425779
17	B5	116	82.7925	0.351757	0.0267486
17	B5	117	82.9895	0.348717	0.0190314
17	B5	118	83.1865	0.348566	0.0153074
17	B5	119	83.3835	0.344803	0.0133607
17	B5	120	83.5804	0.344127	0.0121483
17	B5	121	83.7774	0.343132	0.0112715
17	B5	122	83.9744	0.341311	0.0106398
17	B5	123	84.1714	0.341819	0.0102641
17	B5	124	84.3684	0.338801	0.010139
17	B5	125	84.5654	0.339655	0.0101931
17	B5	126	84.7624	0.337986	0.0102966
17	B5	127	84.9593	0.3352	0.0103115
17	B5	128	85.1563	0.333793	0.0101529
17	B5	129	85.3533	0.332827	0.0098277
17	B5	130	85.5503	0.331974	0.00942465
17	B5	131	85.7473	0.330751	0.00906755
17	B5	132	85.9443	0.330702	0.00885567
17	B5	133	86.1413	0.329777	0.0088258
17	B5	134	86.3382	0.32714	0.00894675
17	B5	135	86.5352	0.327478	0.00913849
17	B5	136	86.7322	0.325926	0.00929653
17	B5	137	86.9292	0.325058	0.00931833
17	B5	138	87.1262	0.322464	0.00913078
17	B5	139	87.3232	0.322234	0.00871676
17	B5	140	87.5201	0.320177	0.00813227
17	B5	141	87.7171	0.319918	0.00749597
17	B5	142	87.9141	0.319133	0.00694955
17	B5	143	88.1111	0.319701	0.00660454
17	B5	144	88.3081	0.31859	0.00650351
17	B5	145	88.5051	0.317036	0.00661263
17	B5	146	88.7021	0.31673	0.00684238
17	B5	147	88.899	0.31539	0.00708132
17	B5	148	89.096	0.31468	0.00723131
17	B5	149	89.293	0.311894	0.00723513
17	B5	150	89.49	0.31259	0.00709132
17	B5	151	89.687	0.311299	0.00684866
17	B5	152	89.884	0.31128	0.00657928
17	B5	153	90.081	0.309981	0.00634704
17	B5	154	90.2779	0.310018	0.00618962
17	B5	155	90.4749	0.307466	0.00612055
17	B5	156	90.6719	0.307866	0.00613945
17	B5	157	90.8689	0.308718	0.00623321
17	B5	158	91.0659	0.306638	0.00637423
17	B5	159	91.2629	0.304113	0.00652687
17	B5	160	91.4599	0.304973	0.00666739
17	B5	161	91.6568	0.30346	0.00679314
17	B5	162	91.8538	0.304525	0.00690694
17	B5	163	92.0508	0.3019	0.00698435
17	B5	164	92.2478	0.301313	0.00696179
17	B5	165	92.4448	0.299768	0.00676554
17	B5	166	92.6418	0.299547	0.00636843
17	B5	167	92.8387	0.29754	0.00582641
17	B5	168	93.0357	0.299678	0.00526578
17	B5	169	93.2327	0.297683	0.00482395
17	B5	170	93.4297	0.297529	0.00458017
17	B5	171	93.6267	0.297578	0.00451742
17	B5	172	93.8237	0.297074	0.00453337
17	B5	173	94.0207	0.294425	0.00448916
17	B5	174	94.2177	0.294789	0.00426779
17	B5	175	94.4146	0.295411	0.00381573
17	B5	176	94.6116	0.293676	0.00315517
17	B5	177	94.8086	0.292554	0.00237092
18	B6	1	60.1392	5.63821	0.182112
18	B6	2	60.3362	5.64418	0.186669
18	B6	3	60.5332	5.61029	0.19147
18	B6	4	60.7302	5.5779	0.195114
18	B6	5	60.9271	5.55407	0.196535
18	B6	6	61.1241	5.52625	0.195393
18	B6	7	61.3211	5.51369	0.192152
18	B6	8	61.5181	5.46688	0.187861
18	B6	9	61.7151	5.46859	0.183796
[truncated: 4,947 more rows]
