# Supplementary material for: Adipocytes influence choroidal neovascularization via PRDM16
Source: EMBO Mol Med. 2026 May 19;18(6):2379–403. doi: 10.1038/s44321-026-00441-5 (PMC13269495; doi:10.1038/s44321-026-00441-5)
Supplement: Supplementary file 5 — Source data Fig. 4 [file 44321_2026_441_MOESM5_ESM.zip › Figure 4/4H/Prdm16 KO pSAT-calculations.xlsx]

## Sheet: Prdm16
										Normalized
	Group	Sample	Ct Prdm16	Ct Tbp	Delta CT	X control	Ddelta CT	RQ	Mean	RQ		Prdm16
Experiment 1	EtOH	pSAT AQPrdm16 EtOH n1	30.66	24.224	6.436	7.221	-0.785	1.72309	1.08365	1.59009		EtOH	4OH-Tamo
		pSAT AQPrdm16 EtOH n2	31.958	24.237	7.721		0.5	0.707107		0.652525		1.59009	0.442609
		pSAT AQPrdm16 EtOH n3	31.353	23.847	7.506		0.285	0.820742		0.757388		0.652525	0.786275
	4OH-Tamo	pSAT AQPrdm16 4OH-Tamo n1	32.258	23.977	8.281		1.06	0.479632		0.442609		0.757388	0.369106
		pSAT AQPrdm16 4OH-Tamo n2	30.817	23.365	7.452		0.231	0.852044		0.786275		0.878427	0.640378
		pSAT AQPrdm16 4OH-Tamo n3	31.827	23.284	8.543		1.322	0.39998		0.369106		0.691593	0.380507
Experiment 2	EtOH	pSAT AQPrdm16 EtOH n4	31.682	24.789	6.893	6.77367	0.119333	0.920613	1.04802	0.878427		1.42998	0.547145
		pSAT AQPrdm16 EtOH n5	31.598	24.36	7.238		0.464333	0.724806		0.691593		1.19682	0.659389
		pSAT AQPrdm16 EtOH n6	31.149	24.959	6.19		-0.583667	1.49865		1.42998		0.831739	0.784151
	4OH-Tamo	pSAT AQPrdm16 4OH-Tamo n4	31.594	24.245	7.349		0.575333	0.671131		0.640378		0.971444	0.734688
		pSAT AQPrdm16 4OH-Tamo n5	32.542	24.442	8.1		1.32633	0.39878		0.380507		t.test	0.00481526
		pSAT AQPrdm16 4OH-Tamo n6	31.176	23.6	7.576		0.802333	0.573421		0.547145
Experiment 3	EtOH	pSAT AQPrdm16 EtOH n7	31.173	23.446	7.727	8.00233	-0.275333	1.21027	1.01124	1.19682
		pSAT AQPrdm16 EtOH n8	31.845	23.593	8.252		0.249667	0.841091		0.831739
		pSAT AQPrdm16 EtOH n9	31.383	23.355	8.028		0.0256667	0.982367		0.971444
	4OH-Tamo	pSAT AQPrdm16 4OH-Tamo n7	32.221	23.634	8.587		0.584667	0.666803		0.659389
		pSAT AQPrdm16 4OH-Tamo n8	31.989	23.652	8.337		0.334667	0.792967		0.784151
		pSAT AQPrdm16 4OH-Tamo n9	31.436	23.005	8.431		0.428667	0.742948		0.734688
