# Supplementary material for: Adipocytes influence choroidal neovascularization via PRDM16
Source: EMBO Mol Med. 2026 May 19;18(6):2379–403. doi: 10.1038/s44321-026-00441-5 (PMC13269495; doi:10.1038/s44321-026-00441-5)
Supplement: Supplementary file 5 — Source data Fig. 4 [file 44321_2026_441_MOESM5_ESM.zip › Figure 4/4H/2022-05-17 Psat adipoqprdm16 Prdm16 KO-ETOH and Tamo 3d growth phase n4-6.xls]

## Sheet: Sample Setup
Block Type	96-Well Block (0.2mL)
Calibration Background is expired	No
Calibration Background performed on	12-02-2021
Calibration Normalization FAM-ROX is expired	No
Calibration Normalization FAM-ROX performed on	12-02-2021
Calibration Normalization VIC-ROX is expired	No
Calibration Normalization VIC-ROX performed on	12-02-2021
Calibration Pure Dye CY3 is expired	Yes
Calibration Pure Dye CY3 performed on	03-26-2020
Calibration Pure Dye CY5 is expired	Yes
Calibration Pure Dye CY5 performed on	03-26-2020
Calibration Pure Dye FAM is expired	No
Calibration Pure Dye FAM performed on	12-02-2021
Calibration Pure Dye NED is expired	No
Calibration Pure Dye NED performed on	12-02-2021
Calibration Pure Dye ROX is expired	No
Calibration Pure Dye ROX performed on	12-02-2021
Calibration Pure Dye SYBR is expired	No
Calibration Pure Dye SYBR performed on	12-02-2021
Calibration Pure Dye TAMRA is expired	No
Calibration Pure Dye TAMRA performed on	12-02-2021
Calibration Pure Dye VIC is expired	No
Calibration Pure Dye VIC performed on	12-02-2021
Calibration ROI is expired	No
Calibration ROI performed on	12-02-2021
Calibration Uniformity is expired	No
Calibration Uniformity performed on	12-02-2021
Chemistry	SYBR_GREEN
Date Created	2022-05-17 14:17:11 PM EDT
Experiment Barcode
Experiment Comment
Experiment File Name	D:\Applied Biosystems\7500\experiments\Roberto DM\2022-05-17 Psat adipoqprdm16 Prdm16 KO-Adipoq-vegfa ETOH and Tamo 3d growth phase n4-6.eds
Experiment Name	2022-05-17 Psat adipoqprdm16 Prdm16 KO-Adipoq-vegfa ETOH and Tamo 3d growth phase n4-6
Experiment Run End Time	2022-05-17 17:42:04 PM EDT
Experiment Type	Comparative Cт (ΔΔCт)
Instrument Name	278870006
Instrument Serial Number	278870006
Instrument Type	QuantStudio(TM) 7 Flex System
Passive Reference	ROX
Quantification Cycle Method	Ct
Signal Smoothing On	true
Stage/ Cycle where Analysis is performed	Stage 2, Step 2
User Name
Well	Well Position	Sample Name	Sample Color	Biogroup Name	Biogroup Color	Target Name	Target Color	Task	Reporter	Quencher	Quantity	Comments
1	A1	pSAT AQPrdm16 ETOH n4	RGB(176,23,31)			Tbp	RGB(176,23,31)	UNKNOWN	SYBR	None
2	A2	pSAT AQPrdm16 ETOH n5	RGB(0,0,255)			Tbp	RGB(176,23,31)	UNKNOWN	SYBR	None
3	A3	pSAT AQPrdm16 ETOH n6	RGB(0,139,69)			Tbp	RGB(176,23,31)	UNKNOWN	SYBR	None
4	A4	pSAT AQPrdm16 Tamo n4	RGB(255,127,0)			Tbp	RGB(176,23,31)	UNKNOWN	SYBR	None
5	A5	pSAT AQPrdm16 Tamo n5	RGB(139,137,112)			Tbp	RGB(176,23,31)	UNKNOWN	SYBR	None
6	A6	pSAT AQPrdm16 Tamo n6	RGB(238,121,66)			Tbp	RGB(176,23,31)	UNKNOWN	SYBR	None
7	A7	pSAT AQPrdm16 ETOH n4	RGB(176,23,31)			Prdm16	RGB(0,139,69)	UNKNOWN	SYBR	None
8	A8	pSAT AQPrdm16 ETOH n5	RGB(0,0,255)			Prdm16	RGB(0,139,69)	UNKNOWN	SYBR	None
9	A9	pSAT AQPrdm16 ETOH n6	RGB(0,139,69)			Prdm16	RGB(0,139,69)	UNKNOWN	SYBR	None
10	A10	pSAT AQPrdm16 Tamo n4	RGB(255,127,0)			Prdm16	RGB(0,139,69)	UNKNOWN	SYBR	None
11	A11	pSAT AQPrdm16 Tamo n5	RGB(139,137,112)			Prdm16	RGB(0,139,69)	UNKNOWN	SYBR	None
12	A12	pSAT AQPrdm16 Tamo n6	RGB(238,121,66)			Prdm16	RGB(0,139,69)	UNKNOWN	SYBR	None
13	B1	pSAT AQPrdm16 ETOH n4	RGB(176,23,31)			Tbp	RGB(176,23,31)	UNKNOWN	SYBR	None
14	B2	pSAT AQPrdm16 ETOH n5	RGB(0,0,255)			Tbp	RGB(176,23,31)	UNKNOWN	SYBR	None
15	B3	pSAT AQPrdm16 ETOH n6	RGB(0,139,69)			Tbp	RGB(176,23,31)	UNKNOWN	SYBR	None
16	B4	pSAT AQPrdm16 Tamo n4	RGB(255,127,0)			Tbp	RGB(176,23,31)	UNKNOWN	SYBR	None
17	B5	pSAT AQPrdm16 Tamo n5	RGB(139,137,112)			Tbp	RGB(176,23,31)	UNKNOWN	SYBR	None
18	B6	pSAT AQPrdm16 Tamo n6	RGB(238,121,66)			Tbp	RGB(176,23,31)	UNKNOWN	SYBR	None
19	B7	pSAT AQPrdm16 ETOH n4	RGB(176,23,31)			Prdm16	RGB(0,139,69)	UNKNOWN	SYBR	None
20	B8	pSAT AQPrdm16 ETOH n5	RGB(0,0,255)			Prdm16	RGB(0,139,69)	UNKNOWN	SYBR	None
21	B9	pSAT AQPrdm16 ETOH n6	RGB(0,139,69)			Prdm16	RGB(0,139,69)	UNKNOWN	SYBR	None
22	B10	pSAT AQPrdm16 Tamo n4	RGB(255,127,0)			Prdm16	RGB(0,139,69)	UNKNOWN	SYBR	None
23	B11	pSAT AQPrdm16 Tamo n5	RGB(139,137,112)			Prdm16	RGB(0,139,69)	UNKNOWN	SYBR	None
24	B12	pSAT AQPrdm16 Tamo n6	RGB(238,121,66)			Prdm16	RGB(0,139,69)	UNKNOWN	SYBR	None
25	C1	pSAT AQPrdm16 ETOH n4	RGB(176,23,31)			Bact	RGB(0,0,255)	UNKNOWN	SYBR	None
26	C2	pSAT AQPrdm16 ETOH n5	RGB(0,0,255)			Bact	RGB(0,0,255)	UNKNOWN	SYBR	None
27	C3	pSAT AQPrdm16 ETOH n6	RGB(0,139,69)			Bact	RGB(0,0,255)	UNKNOWN	SYBR	None
28	C4	pSAT AQPrdm16 Tamo n4	RGB(255,127,0)			Bact	RGB(0,0,255)	UNKNOWN	SYBR	None
29	C5	pSAT AQPrdm16 Tamo n5	RGB(139,137,112)			Bact	RGB(0,0,255)	UNKNOWN	SYBR	None
30	C6	pSAT AQPrdm16 Tamo n6	RGB(238,121,66)			Bact	RGB(0,0,255)	UNKNOWN	SYBR	None
31	C7
32	C8
33	C9
34	C10
35	C11
36	C12
37	D1	pSAT AQPrdm16 ETOH n4	RGB(176,23,31)			Bact	RGB(0,0,255)	UNKNOWN	SYBR	None
38	D2	pSAT AQPrdm16 ETOH n5	RGB(0,0,255)			Bact	RGB(0,0,255)	UNKNOWN	SYBR	None
39	D3	pSAT AQPrdm16 ETOH n6	RGB(0,139,69)			Bact	RGB(0,0,255)	UNKNOWN	SYBR	None
40	D4	pSAT AQPrdm16 Tamo n4	RGB(255,127,0)			Bact	RGB(0,0,255)	UNKNOWN	SYBR	None
41	D5	pSAT AQPrdm16 Tamo n5	RGB(139,137,112)			Bact	RGB(0,0,255)	UNKNOWN	SYBR	None
42	D6	pSAT AQPrdm16 Tamo n6	RGB(238,121,66)			Bact	RGB(0,0,255)	UNKNOWN	SYBR	None
43	D7
44	D8
45	D9
46	D10
47	D11
48	D12
49	E1	pSAT AQPrdm16 ETOH n4	RGB(176,23,31)			Adipoq	RGB(238,238,0)	UNKNOWN	SYBR	None
50	E2	pSAT AQPrdm16 ETOH n5	RGB(0,0,255)			Adipoq	RGB(238,238,0)	UNKNOWN	SYBR	None
51	E3	pSAT AQPrdm16 ETOH n6	RGB(0,139,69)			Adipoq	RGB(238,238,0)	UNKNOWN	SYBR	None
52	E4	pSAT AQPrdm16 Tamo n4	RGB(255,127,0)			Adipoq	RGB(238,238,0)	UNKNOWN	SYBR	None
53	E5	pSAT AQPrdm16 Tamo n5	RGB(139,137,112)			Adipoq	RGB(238,238,0)	UNKNOWN	SYBR	None
54	E6	pSAT AQPrdm16 Tamo n6	RGB(238,121,66)			Adipoq	RGB(238,238,0)	UNKNOWN	SYBR	None
55	E7
56	E8
57	E9
58	E10
59	E11
60	E12
61	F1	pSAT AQPrdm16 ETOH n4	RGB(176,23,31)			Adipoq	RGB(238,238,0)	UNKNOWN	SYBR	None
62	F2	pSAT AQPrdm16 ETOH n5	RGB(0,0,255)			Adipoq	RGB(238,238,0)	UNKNOWN	SYBR	None
63	F3	pSAT AQPrdm16 ETOH n6	RGB(0,139,69)			Adipoq	RGB(238,238,0)	UNKNOWN	SYBR	None
64	F4	pSAT AQPrdm16 Tamo n4	RGB(255,127,0)			Adipoq	RGB(238,238,0)	UNKNOWN	SYBR	None
65	F5	pSAT AQPrdm16 Tamo n5	RGB(139,137,112)			Adipoq	RGB(238,238,0)	UNKNOWN	SYBR	None
66	F6	pSAT AQPrdm16 Tamo n6	RGB(238,121,66)			Adipoq	RGB(238,238,0)	UNKNOWN	SYBR	None
67	F7
68	F8
69	F9
70	F10
71	F11
72	F12
73	G1	pSAT AQPrdm16 ETOH n4	RGB(176,23,31)			VEGFa	RGB(139,137,112)	UNKNOWN	SYBR	None
74	G2	pSAT AQPrdm16 ETOH n5	RGB(0,0,255)			VEGFa	RGB(139,137,112)	UNKNOWN	SYBR	None
75	G3	pSAT AQPrdm16 ETOH n6	RGB(0,139,69)			VEGFa	RGB(139,137,112)	UNKNOWN	SYBR	None
76	G4	pSAT AQPrdm16 Tamo n4	RGB(255,127,0)			VEGFa	RGB(139,137,112)	UNKNOWN	SYBR	None
77	G5	pSAT AQPrdm16 Tamo n5	RGB(139,137,112)			VEGFa	RGB(139,137,112)	UNKNOWN	SYBR	None
78	G6	pSAT AQPrdm16 Tamo n6	RGB(238,121,66)			VEGFa	RGB(139,137,112)	UNKNOWN	SYBR	None
79	G7	H2O	RGB(142,56,142)			Tbp	RGB(176,23,31)	UNKNOWN	SYBR	None
80	G8	H2O	RGB(142,56,142)			Bact	RGB(0,0,255)	UNKNOWN	SYBR	None
81	G9	H2O	RGB(142,56,142)			Adipoq	RGB(238,238,0)	UNKNOWN	SYBR	None
82	G10	H2O	RGB(142,56,142)			VEGFa	RGB(139,137,112)	UNKNOWN	SYBR	None
83	G11	H2O	RGB(142,56,142)			Prdm16	RGB(0,139,69)	UNKNOWN	SYBR	None
84	G12
85	H1	pSAT AQPrdm16 ETOH n4	RGB(176,23,31)			VEGFa	RGB(139,137,112)	UNKNOWN	SYBR	None
86	H2	pSAT AQPrdm16 ETOH n5	RGB(0,0,255)			VEGFa	RGB(139,137,112)	UNKNOWN	SYBR	None
87	H3	pSAT AQPrdm16 ETOH n6	RGB(0,139,69)			VEGFa	RGB(139,137,112)	UNKNOWN	SYBR	None
88	H4	pSAT AQPrdm16 Tamo n4	RGB(255,127,0)			VEGFa	RGB(139,137,112)	UNKNOWN	SYBR	None
89	H5	pSAT AQPrdm16 Tamo n5	RGB(139,137,112)			VEGFa	RGB(139,137,112)	UNKNOWN	SYBR	None
90	H6	pSAT AQPrdm16 Tamo n6	RGB(238,121,66)			VEGFa	RGB(139,137,112)	UNKNOWN	SYBR	None
91	H7
92	H8
93	H9
94	H10
95	H11
96	H12

## Sheet: Amplification Data
Block Type	96-Well Block (0.2mL)
Calibration Background is expired	No
Calibration Background performed on	12-02-2021
Calibration Normalization FAM-ROX is expired	No
Calibration Normalization FAM-ROX performed on	12-02-2021
Calibration Normalization VIC-ROX is expired	No
Calibration Normalization VIC-ROX performed on	12-02-2021
Calibration Pure Dye CY3 is expired	Yes
Calibration Pure Dye CY3 performed on	03-26-2020
Calibration Pure Dye CY5 is expired	Yes
Calibration Pure Dye CY5 performed on	03-26-2020
Calibration Pure Dye FAM is expired	No
Calibration Pure Dye FAM performed on	12-02-2021
Calibration Pure Dye NED is expired	No
Calibration Pure Dye NED performed on	12-02-2021
Calibration Pure Dye ROX is expired	No
Calibration Pure Dye ROX performed on	12-02-2021
Calibration Pure Dye SYBR is expired	No
Calibration Pure Dye SYBR performed on	12-02-2021
Calibration Pure Dye TAMRA is expired	No
Calibration Pure Dye TAMRA performed on	12-02-2021
Calibration Pure Dye VIC is expired	No
Calibration Pure Dye VIC performed on	12-02-2021
Calibration ROI is expired	No
Calibration ROI performed on	12-02-2021
Calibration Uniformity is expired	No
Calibration Uniformity performed on	12-02-2021
Chemistry	SYBR_GREEN
Date Created	2022-05-17 14:17:11 PM EDT
Experiment Barcode
Experiment Comment
Experiment File Name	D:\Applied Biosystems\7500\experiments\Roberto DM\2022-05-17 Psat adipoqprdm16 Prdm16 KO-Adipoq-vegfa ETOH and Tamo 3d growth phase n4-6.eds
Experiment Name	2022-05-17 Psat adipoqprdm16 Prdm16 KO-Adipoq-vegfa ETOH and Tamo 3d growth phase n4-6
Experiment Run End Time	2022-05-17 17:42:04 PM EDT
Experiment Type	Comparative Cт (ΔΔCт)
Instrument Name	278870006
Instrument Serial Number	278870006
Instrument Type	QuantStudio(TM) 7 Flex System
Passive Reference	ROX
Quantification Cycle Method	Ct
Signal Smoothing On	true
Stage/ Cycle where Analysis is performed	Stage 2, Step 2
User Name
Well	Cycle	Target Name	Rn	Delta Rn
1	1	Tbp	0.566586	0.0114296
1	2	Tbp	0.565656	0.00985017
1	3	Tbp	0.562626	0.0061719
1	4	Tbp	0.561052	0.00394954
1	5	Tbp	0.559071	0.00132001
1	6	Tbp	0.553952	-0.00444764
1	7	Tbp	0.553826	-0.00522269
1	8	Tbp	0.558278	-0.00141891
1	9	Tbp	0.561901	0.00155559
1	10	Tbp	0.561792	0.000797891
1	11	Tbp	0.559798	-0.00184415
1	12	Tbp	0.559891	-0.00240057
1	13	Tbp	0.561406	-0.00153327
1	14	Tbp	0.558609	-0.00497974
1	15	Tbp	0.559532	-0.00470503
1	16	Tbp	0.566872	0.00198636
1	17	Tbp	0.570169	0.00463494
1	18	Tbp	0.572318	0.00613578
1	19	Tbp	0.576233	0.00940157
1	20	Tbp	0.587519	0.0200397
1	21	Tbp	0.601876	0.0337473
1	22	Tbp	0.627888	0.0591109
1	23	Tbp	0.688466	0.119041
1	24	Tbp	0.799676	0.229602
1	25	Tbp	0.986366	0.415643
1	26	Tbp	1.32869	0.757317
1	27	Tbp	1.86101	1.28899
1	28	Tbp	2.53051	1.95784
1	29	Tbp	3.10843	2.53511
1	30	Tbp	3.52816	2.9542
1	31	Tbp	3.88086	3.30624
1	32	Tbp	4.11001	3.53475
1	33	Tbp	4.30272	3.7268
1	34	Tbp	4.44277	3.86621
1	35	Tbp	4.53373	3.95652
1	36	Tbp	4.627	4.04914
1	37	Tbp	4.6803	4.10179
1	38	Tbp	4.74227	4.16312
1	39	Tbp	4.81647	4.23667
1	40	Tbp	4.8308	4.25035
2	1	Tbp	0.536591	0.00763364
2	2	Tbp	0.540373	0.0104056
2	3	Tbp	0.540011	0.00903362
2	4	Tbp	0.53701	0.00502303
2	5	Tbp	0.535082	0.00208484
2	6	Tbp	0.529822	-0.00418459
2	7	Tbp	0.529168	-0.00584819
2	8	Tbp	0.53212	-0.00390583
2	9	Tbp	0.535872	-0.00116399
2	10	Tbp	0.536979	-0.00106651
2	11	Tbp	0.537496	-0.00155941
2	12	Tbp	0.538779	-0.00128556
2	13	Tbp	0.538478	-0.00259708
2	14	Tbp	0.536519	-0.00556566
2	15	Tbp	0.537763	-0.00533074
2	16	Tbp	0.545821	0.001717
2	17	Tbp	0.551231	0.00611716
2	18	Tbp	0.554655	0.00853189
2	19	Tbp	0.561776	0.0146428
2	20	Tbp	0.577851	0.0297082
2	21	Tbp	0.602402	0.0532498
2	22	Tbp	0.647978	0.0978153
2	23	Tbp	0.746083	0.194911
2	24	Tbp	0.925097	0.372915
2	25	Tbp	1.22239	0.669199
2	26	Tbp	1.7244	1.1702
2	27	Tbp	2.38576	1.83055
2	28	Tbp	3.00757	2.45134
2	29	Tbp	3.43148	2.87425
2	30	Tbp	3.78216	3.22392
2	31	Tbp	4.09315	3.5339
2	32	Tbp	4.28872	3.72846
2	33	Tbp	4.44844	3.88717
2	34	Tbp	4.57116	4.00888
2	35	Tbp	4.66902	4.10573
2	36	Tbp	4.74974	4.18544
2	37	Tbp	4.79724	4.23193
2	38	Tbp	4.86879	4.30248
2	39	Tbp	4.95018	4.38286
2	40	Tbp	4.96995	4.40162
3	1	Tbp	0.393328	0.00419098
3	2	Tbp	0.392798	0.00262404
3	3	Tbp	0.393339	0.00212832
3	4	Tbp	0.394935	0.00268757
3	5	Tbp	0.394264	0.000979346
3	6	Tbp	0.391969	-0.00235201
3	7	Tbp	0.392111	-0.00324729
3	8	Tbp	0.395752	-0.000642998
3	9	Tbp	0.399308	0.00187689
3	10	Tbp	0.399498	0.00103034
3	11	Tbp	0.399496	-8.47311e-06
3	12	Tbp	0.400461	-8.05238e-05
3	13	Tbp	0.40003	-0.0015484
3	14	Tbp	0.397758	-0.00485722
3	15	Tbp	0.398722	-0.00492977
3	16	Tbp	0.405648	0.000959354
3	17	Tbp	0.409266	0.00354105
3	18	Tbp	0.411226	0.0044638
3	19	Tbp	0.416268	0.00846987
3	20	Tbp	0.426497	0.0176615
3	21	Tbp	0.443292	0.0334204
3	22	Tbp	0.47529	0.0643816
3	23	Tbp	0.545677	0.133731
3	24	Tbp	0.672665	0.259683
3	25	Tbp	0.892689	0.47867
3	26	Tbp	1.28904	0.873989
3	27	Tbp	1.89193	1.47584
3	28	Tbp	2.62048	2.20335
3	29	Tbp	3.21842	2.80025
3	30	Tbp	3.64658	3.22738
3	31	Tbp	3.9999	3.57966
3	32	Tbp	4.23549	3.81421
3	33	Tbp	4.43684	4.01453
3	34	Tbp	4.58262	4.15927
3	35	Tbp	4.68558	4.2612
3	36	Tbp	4.7689	4.34347
3	37	Tbp	4.82809	4.40164
3	38	Tbp	4.90013	4.47263
3	39	Tbp	4.97556	4.54703
3	40	Tbp	5.00348	4.57391
4	1	Tbp	0.459376	0.00642847
4	2	Tbp	0.45967	0.00596485
4	3	Tbp	0.458352	0.00388961
4	4	Tbp	0.457885	0.00266439
4	5	Tbp	0.457506	0.00152805
4	6	Tbp	0.454634	-0.0021013
4	7	Tbp	0.453914	-0.00357864
4	8	Tbp	0.456291	-0.0019594
4	9	Tbp	0.459088	8.04611e-05
4	10	Tbp	0.460089	0.000323336
4	11	Tbp	0.460586	6.30883e-05
4	12	Tbp	0.460912	-0.000368672
4	13	Tbp	0.460988	-0.00105012
4	14	Tbp	0.45834	-0.00445597
4	15	Tbp	0.458892	-0.00466135
4	16	Tbp	0.464691	0.000380264
4	17	Tbp	0.46849	0.00342196
4	18	Tbp	0.47165	0.00582429
4	19	Tbp	0.47709	0.0105068
4	20	Tbp	0.488416	0.0210751
4	21	Tbp	0.509393	0.041295
4	22	Tbp	0.547932	0.0790761
4	23	Tbp	0.631204	0.161591
4	24	Tbp	0.784745	0.314374
4	25	Tbp	1.04609	0.574961
4	26	Tbp	1.50213	1.03024
4	27	Tbp	2.16032	1.68768
4	28	Tbp	2.88192	2.40852
4	29	Tbp	3.4117	2.93754
4	30	Tbp	3.80926	3.33435
4	31	Tbp	4.13996	3.66428
4	32	Tbp	4.35107	3.87464
4	33	Tbp	4.53093	4.05375
4	34	Tbp	4.65892	4.18098
4	35	Tbp	4.75117	4.27246
4	36	Tbp	4.84102	4.36156
4	37	Tbp	4.89483	4.41461
4	38	Tbp	4.96454	4.48357
4	39	Tbp	5.04385	4.56212
4	40	Tbp	5.05954	4.57705
5	1	Tbp	0.411284	0.0022421
5	2	Tbp	0.411928	0.00203103
5	3	Tbp	0.410992	0.000239003
5	4	Tbp	0.412719	0.00111074
5	5	Tbp	0.413955	0.00149172
5	6	Tbp	0.41189	-0.0014285
5	7	Tbp	0.411848	-0.00232562
5	8	Tbp	0.414965	-6.41063e-05
5	9	Tbp	0.418431	0.00254663
5	10	Tbp	0.418441	0.00170151
5	11	Tbp	0.418113	0.000518023
5	12	Tbp	0.418604	0.000154007
5	13	Tbp	0.418594	-0.000710657
5	14	Tbp	0.415392	-0.00476834
5	15	Tbp	0.41577	-0.00524573
5	16	Tbp	0.421598	-0.000273189
5	17	Tbp	0.425391	0.00266525
5	18	Tbp	0.42797	0.00438925
5	19	Tbp	0.432711	0.00827427
5	20	Tbp	0.443293	0.0180017
5	21	Tbp	0.462172	0.0360247
5	22	Tbp	0.49792	0.0709177
5	23	Tbp	0.575218	0.14736
5	24	Tbp	0.718282	0.289569
5	25	Tbp	0.965875	0.536307
5	26	Tbp	1.40321	0.972782
5	27	Tbp	2.05303	1.62175
5	28	Tbp	2.80782	2.37568
5	29	Tbp	3.39683	2.96384
5	30	Tbp	3.82469	3.39084
5	31	Tbp	4.16775	3.73305
5	32	Tbp	4.39283	3.95728
5	33	Tbp	4.58393	4.14752
5	34	Tbp	4.72618	4.28892
5	35	Tbp	4.83812	4.4
5	36	Tbp	4.91625	4.47727
5	37	Tbp	4.97122	4.53139
5	38	Tbp	5.05015	4.60946
5	39	Tbp	5.12088	4.67934
5	40	Tbp	5.13249	4.6901
6	1	Tbp	0.460093	0.00205309
6	2	Tbp	0.461226	0.00182626
6	3	Tbp	0.461712	0.000951502
6	4	Tbp	0.46376	0.00163874
6	5	Tbp	0.46403	0.000548271
6	6	Tbp	0.463379	-0.0014633
6	7	Tbp	0.463501	-0.00270186
6	8	Tbp	0.467133	-0.00043119
6	9	Tbp	0.470688	0.00176384
6	10	Tbp	0.472063	0.00177835
6	11	Tbp	0.472343	0.000697385
6	12	Tbp	0.473271	0.00026504
6	13	Tbp	0.473391	-0.000975603
6	14	Tbp	0.471094	-0.00463366
6	15	Tbp	0.472099	-0.00498933
6	16	Tbp	0.479954	0.00150504
6	17	Tbp	0.485856	0.00604677
6	18	Tbp	0.491027	0.00985693
6	19	Tbp	0.500031	0.0175009
6	20	Tbp	0.519555	0.0356641
6	21	Tbp	0.554347	0.0690954
6	22	Tbp	0.618957	0.132345
6	23	Tbp	0.753979	0.266006
6	24	Tbp	0.996022	0.506688
6	25	Tbp	1.39319	0.902496
6	26	Tbp	2.01397	1.52191
6	27	Tbp	2.74716	2.25375
6	28	Tbp	3.3287	2.83392
6	29	Tbp	3.71336	3.21722
6	30	Tbp	4.03694	3.53944
6	31	Tbp	4.30572	3.80686
6	32	Tbp	4.46498	3.96476
6	33	Tbp	4.60852	4.10695
6	34	Tbp	4.71259	4.20965
6	35	Tbp	4.79383	4.28953
6	36	Tbp	4.85485	4.34919
6	37	Tbp	4.89387	4.38685
6	38	Tbp	4.96263	4.45425
6	39	Tbp	5.02622	4.51647
6	40	Tbp	5.03698	4.52588
7	1	Prdm16	0.534521	-0.000726998
7	2	Prdm16	0.535157	-0.000658982
7	3	Prdm16	0.536713	0.000329031
7	4	Prdm16	0.538412	0.00146057
7	5	Prdm16	0.538079	0.000559416
7	6	Prdm16	0.534549	-0.00353816
7	7	Prdm16	0.534329	-0.00432559
7	8	Prdm16	0.538742	-0.000481143
7	9	Prdm16	0.542077	0.00228696
7	10	Prdm16	0.543269	0.0029102
7	11	Prdm16	0.543582	0.00265623
7	12	Prdm16	0.543675	0.00218107
7	13	Prdm16	0.543396	0.00133463
7	14	Prdm16	0.540291	-0.00233815
7	15	Prdm16	0.540676	-0.00252142
7	16	Prdm16	0.545808	0.00204281
7	17	Prdm16	0.546929	0.00259583
7	18	Prdm16	0.546911	0.00201063
7	19	Prdm16	0.547026	0.00155741
7	20	Prdm16	0.54605	1.36533e-05
7	21	Prdm16	0.541928	-0.00467609
7	22	Prdm16	0.541916	-0.00525527
7	23	Prdm16	0.545756	-0.00198326
7	24	Prdm16	0.543995	-0.00431219
7	25	Prdm16	0.544771	-0.00410452
7	26	Prdm16	0.55149	0.00204704
7	27	Prdm16	0.554118	0.00410687
7	28	Prdm16	0.556022	0.00544345
7	29	Prdm16	0.564758	0.0136113
7	30	Prdm16	0.592055	0.0403407
7	31	Prdm16	0.645515	0.0932335
7	32	Prdm16	0.733903	0.181054
7	33	Prdm16	0.904981	0.351563
7	34	Prdm16	1.20725	0.653268
7	35	Prdm16	1.70036	1.14581
7	36	Prdm16	2.35683	1.80171
7	37	Prdm16	2.97526	2.41957
7	38	Prdm16	3.46509	2.90884
7	39	Prdm16	3.83943	3.28261
7	40	Prdm16	4.0708	3.51341
8	1	Prdm16	0.577836	-0.00100758
8	2	Prdm16	0.57878	-0.00175763
8	3	Prdm16	0.582171	-6.13342e-05
8	4	Prdm16	0.585223	0.00129623
8	5	Prdm16	0.586171	0.000549334
8	6	Prdm16	0.583153	-0.00416306
8	7	Prdm16	0.583533	-0.00547721
8	8	Prdm16	0.58945	-0.00125535
8	9	Prdm16	0.59393	0.00153058
8	10	Prdm16	0.596901	0.00280702
8	11	Prdm16	0.598764	0.00297482
8	12	Prdm16	0.598818	0.00133451
8	13	Prdm16	0.60061	0.00143197
8	14	Prdm16	0.598401	-0.00247177
8	15	Prdm16	0.599287	-0.00328029
8	16	Prdm16	0.606972	0.00271028
8	17	Prdm16	0.611184	0.00522781
8	18	Prdm16	0.612366	0.00471546
8	19	Prdm16	0.612751	0.00340566
8	20	Prdm16	0.611966	0.000926231
8	21	Prdm16	0.609272	-0.00346215
8	22	Prdm16	0.609919	-0.00450964
8	23	Prdm16	0.61525	-0.000873087
8	24	Prdm16	0.613548	-0.00427024
8	25	Prdm16	0.614576	-0.00493626
8	26	Prdm16	0.622966	0.0017592
8	27	Prdm16	0.625429	0.00252739
8	28	Prdm16	0.62616	0.00156389
8	29	Prdm16	0.6337	0.00740885
8	30	Prdm16	0.657939	0.0299542
8	31	Prdm16	0.7019	0.0722202
8	32	Prdm16	0.772672	0.141297
8	33	Prdm16	0.914183	0.281114
8	34	Prdm16	1.16456	0.5298
8	35	Prdm16	1.58771	0.951247
8	36	Prdm16	2.19159	1.55344
8	37	Prdm16	2.82632	2.18647
8	38	Prdm16	3.33602	2.69448
8	39	Prdm16	3.73004	3.08681
8	40	Prdm16	3.97213	3.3272
9	1	Prdm16	0.521156	-0.0033111
9	2	Prdm16	0.522911	-0.00254489
9	3	Prdm16	0.524153	-0.00229205
9	4	Prdm16	0.526872	-0.000561973
9	5	Prdm16	0.52889	0.000467273
9	6	Prdm16	0.52724	-0.00217239
9	7	Prdm16	0.52725	-0.00315134
9	8	Prdm16	0.531788	0.000398588
9	9	Prdm16	0.536005	0.00362641
9	10	Prdm16	0.536672	0.00330448
9	11	Prdm16	0.536461	0.00210415
9	12	Prdm16	0.536935	0.00158922
9	13	Prdm16	0.538147	0.00181226
9	14	Prdm16	0.535217	-0.00210658
9	15	Prdm16	0.535715	-0.00259725
9	16	Prdm16	0.5418	0.0024981
9	17	Prdm16	0.543409	0.00311882
9	18	Prdm16	0.543395	0.00211591
9	19	Prdm16	0.543974	0.00170594
9	20	Prdm16	0.543014	-0.000243499
9	21	Prdm16	0.53884	-0.00540646
9	22	Prdm16	0.539249	-0.00598654
9	23	Prdm16	0.545216	-0.00100861
9	24	Prdm16	0.544609	-0.00260429
9	25	Prdm16	0.545478	-0.0027241
9	26	Prdm16	0.552158	0.00296635
9	27	Prdm16	0.555328	0.00514757
9	28	Prdm16	0.560196	0.00902634
9	29	Prdm16	0.572049	0.0198908
9	30	Prdm16	0.606339	0.0531919
9	31	Prdm16	0.672224	0.118088
9	32	Prdm16	0.782361	0.227236
9	33	Prdm16	0.994532	0.438418
9	34	Prdm16	1.35788	0.800779
9	35	Prdm16	1.91116	1.35307
9	36	Prdm16	2.56935	2.01027
9	37	Prdm16	3.11647	2.5564
9	38	Prdm16	3.54432	2.98326
9	39	Prdm16	3.88124	3.31919
9	40	Prdm16	4.08456	3.52153
10	1	Prdm16	0.564209	-0.00408064
10	2	Prdm16	0.565686	-0.00362293
10	3	Prdm16	0.567886	-0.00244341
10	4	Prdm16	0.570134	-0.00121519
10	5	Prdm16	0.572717	0.000348127
10	6	Prdm16	0.571623	-0.00176485
10	7	Prdm16	0.571447	-0.00296129
10	8	Prdm16	0.576072	0.000643962
10	9	Prdm16	0.579242	0.00279492
10	10	Prdm16	0.581136	0.00366891
10	11	Prdm16	0.581559	0.00307257
10	12	Prdm16	0.581196	0.00168975
10	13	Prdm16	0.581546	0.00101968
10	14	Prdm16	0.579526	-0.00202033
10	15	Prdm16	0.580294	-0.00227174
10	16	Prdm16	0.586198	0.00261228
10	17	Prdm16	0.587316	0.00271057
10	18	Prdm16	0.587244	0.00161915
10	19	Prdm16	0.588307	0.00166279
10	20	Prdm16	0.588584	0.000920183
10	21	Prdm16	0.585026	-0.00365769
10	22	Prdm16	0.585171	-0.00453309
10	23	Prdm16	0.589436	-0.0012872
10	24	Prdm16	0.587316	-0.00442663
10	25	Prdm16	0.588104	-0.00465872
10	26	Prdm16	0.595332	0.00154917
10	27	Prdm16	0.597429	0.00262683
10	28	Prdm16	0.600123	0.00430124
10	29	Prdm16	0.607976	0.0111342
10	30	Prdm16	0.633397	0.0355361
10	31	Prdm16	0.682825	0.0839437
10	32	Prdm16	0.762685	0.162784
10	33	Prdm16	0.921017	0.320097
10	34	Prdm16	1.2016	0.599658
10	35	Prdm16	1.65954	1.05658
10	36	Prdm16	2.28105	1.67707
10	37	Prdm16	2.88224	2.27724
10	38	Prdm16	3.36064	2.75462
10	39	Prdm16	3.7248	3.11776
10	40	Prdm16	3.94999	3.34193
11	1	Prdm16	0.549768	0.00478767
11	2	Prdm16	0.547508	0.00209274
11	3	Prdm16	0.546927	0.00107716
11	4	Prdm16	0.547017	0.000731594
11	5	Prdm16	0.546875	0.000155302
11	6	Prdm16	0.544964	-0.00219029
11	7	Prdm16	0.545166	-0.00242332
11	8	Prdm16	0.548301	0.000276971
11	9	Prdm16	0.550153	0.00169428
11	10	Prdm16	0.550284	0.00139026
11	11	Prdm16	0.550139	0.000810746
11	12	Prdm16	0.550077	0.000313788
11	13	Prdm16	0.549862	-0.000335699
11	14	Prdm16	0.547298	-0.00333385
11	15	Prdm16	0.548034	-0.00303324
11	16	Prdm16	0.553707	0.00220574
11	17	Prdm16	0.555044	0.00310764
11	18	Prdm16	0.555817	0.00344551
11	19	Prdm16	0.55564	0.00283447
11	20	Prdm16	0.552708	-0.000532695
11	21	Prdm16	0.550058	-0.00361775
11	22	Prdm16	0.550714	-0.00339605
11	23	Prdm16	0.554819	0.000273652
11	24	Prdm16	0.552591	-0.0023888
11	25	Prdm16	0.552869	-0.0025456
11	26	Prdm16	0.557636	0.00178679
11	27	Prdm16	0.558478	0.00219404
11	28	Prdm16	0.558218	0.00149937
11	29	Prdm16	0.560093	0.0029401
11	30	Prdm16	0.573146	0.0155585
11	31	Prdm16	0.598426	0.040403
11	32	Prdm16	0.633237	0.0747793
11	33	Prdm16	0.705183	0.146291
11	34	Prdm16	0.839725	0.280398
11	35	Prdm16	1.08477	0.525007
11	36	Prdm16	1.50057	0.940379
11	37	Prdm16	2.10166	1.54103
11	38	Prdm16	2.7666	2.20553
11	39	Prdm16	3.25559	2.69409
11	40	Prdm16	3.54039	2.97846
12	1	Prdm16	0.654327	-0.0109579
12	2	Prdm16	0.658072	-0.00881919
12	3	Prdm16	0.662653	-0.00584501
12	4	Prdm16	0.667298	-0.00280621
12	5	Prdm16	0.670936	-0.000774325
12	6	Prdm16	0.670623	-0.00269464
12	7	Prdm16	0.671311	-0.0036127
12	8	Prdm16	0.676667	0.000136515
12	9	Prdm16	0.6844	0.00626301
12	10	Prdm16	0.685979	0.00623603
12	11	Prdm16	0.685677	0.00432722
12	12	Prdm16	0.685867	0.00291027
12	13	Prdm16	0.687047	0.00248418
12	14	Prdm16	0.685129	-0.00104057
12	15	Prdm16	0.685886	-0.0018895
12	16	Prdm16	0.692409	0.00302636
12	17	Prdm16	0.695259	0.00427046
12	18	Prdm16	0.696126	0.00353067
12	19	Prdm16	0.697486	0.00328376
12	20	Prdm16	0.696671	0.000862525
12	21	Prdm16	0.689973	-0.00744127
12	22	Prdm16	0.689789	-0.0092323
12	23	Prdm16	0.698094	-0.00253361
12	24	Prdm16	0.698856	-0.0033786
12	25	Prdm16	0.699872	-0.0039683
12	26	Prdm16	0.70658	0.00113299
12	27	Prdm16	0.709504	0.0024504
12	28	Prdm16	0.712963	0.00430264
12	29	Prdm16	0.723725	0.0134582
12	30	Prdm16	0.756286	0.044413
12	31	Prdm16	0.819317	0.105837
12	32	Prdm16	0.920946	0.205859
12	33	Prdm16	1.11876	0.40207
12	34	Prdm16	1.46186	0.743565
12	35	Prdm16	1.99439	1.27449
12	36	Prdm16	2.6279	1.90638
12	37	Prdm16	3.12807	2.40495
12	38	Prdm16	3.50688	2.78215
12	39	Prdm16	3.8115	3.08517
12	40	Prdm16	4.00423	3.27629
13	1	Tbp	0.48268	0.00389941
13	2	Tbp	0.482502	0.00293222
13	3	Tbp	0.482855	0.00249554
13	4	Tbp	0.484353	0.00320321
13	5	Tbp	0.484155	0.00221614
13	6	Tbp	0.478949	-0.00378001
13	7	Tbp	0.479475	-0.00404342
13	8	Tbp	0.4838	-0.000508249
13	9	Tbp	0.485983	0.00088574
13	10	Tbp	0.487376	0.00148877
13	11	Tbp	0.487221	0.000543967
13	12	Tbp	0.487279	-0.000187277
13	13	Tbp	0.487637	-0.000618979
13	14	Tbp	0.483363	-0.00568283
13	15	Tbp	0.483906	-0.00592927
13	16	Tbp	0.491304	0.000678273
13	17	Tbp	0.494939	0.00352375
13	18	Tbp	0.497919	0.00571463
13	19	Tbp	0.502913	0.00991829
13	20	Tbp	0.515542	0.021758
13	21	Tbp	0.535988	0.0414147
13	22	Tbp	0.57054	0.0751767
13	23	Tbp	0.650989	0.154836
13	24	Tbp	0.796173	0.29923
13	25	Tbp	1.0435	0.545772
13	26	Tbp	1.47968	0.981162
13	27	Tbp	2.11496	1.61565
13	28	Tbp	2.82769	2.32759
13	29	Tbp	3.35775	2.85686
13	30	Tbp	3.75829	3.25661
13	31	Tbp	4.1068	3.60433
13	32	Tbp	4.32325	3.81999
13	33	Tbp	4.50004	3.99599
13	34	Tbp	4.63527	4.13043
13	35	Tbp	4.73449	4.22886
13	36	Tbp	4.81592	4.3095
13	37	Tbp	4.86696	4.35975
13	38	Tbp	4.94393	4.43593
13	39	Tbp	5.0144	4.50561
13	40	Tbp	5.03177	4.52219
14	1	Tbp	0.473719	0.0118168
14	2	Tbp	0.47193	0.00963426
14	3	Tbp	0.468209	0.00552025
14	4	Tbp	0.465945	0.00286336
14	5	Tbp	0.463837	0.000362824
14	6	Tbp	0.460428	-0.00343871
14	7	Tbp	0.460794	-0.00346566
14	8	Tbp	0.463686	-0.000967035
14	9	Tbp	0.465524	0.000478132
14	10	Tbp	0.465417	-2.15698e-05
14	11	Tbp	0.465024	-0.000807792
14	12	Tbp	0.46507	-0.0011544
14	13	Tbp	0.465253	-0.0013646
14	14	Tbp	0.462785	-0.00422477
14	15	Tbp	0.463397	-0.00400644
14	16	Tbp	0.468777	0.000981358
14	17	Tbp	0.471867	0.00367849
14	18	Tbp	0.474148	0.00556655
14	19	Tbp	0.479529	0.0105547
14	20	Tbp	0.491155	0.0217874
14	21	Tbp	0.511366	0.0416059
14	22	Tbp	0.550687	0.0805335
14	23	Tbp	0.633501	0.162955
14	24	Tbp	0.785005	0.314066
14	25	Tbp	1.0453	0.573972
14	26	Tbp	1.49965	1.02792
14	27	Tbp	2.15544	1.68332
14	28	Tbp	2.87301	2.4005
14	29	Tbp	3.39976	2.92686
14	30	Tbp	3.80012	3.32682
14	31	Tbp	4.13576	3.66207
14	32	Tbp	4.34844	3.87436
14	33	Tbp	4.52821	4.05374
14	34	Tbp	4.65836	4.18349
14	35	Tbp	4.74984	4.27458
14	36	Tbp	4.83182	4.35617
14	37	Tbp	4.88283	4.40679
14	38	Tbp	4.95903	4.48259
14	39	Tbp	5.03774	4.56091
14	40	Tbp	5.05661	4.57938
15	1	Tbp	0.416741	0.0037546
15	2	Tbp	0.416793	0.00298708
15	3	Tbp	0.416241	0.00161607
15	4	Tbp	0.417659	0.00221487
15	5	Tbp	0.418167	0.0019038
15	6	Tbp	0.415683	-0.00139876
15	7	Tbp	0.415848	-0.00205273
15	8	Tbp	0.41856	-0.000159912
15	9	Tbp	0.419861	0.000321407
15	10	Tbp	0.420689	0.000331045
15	11	Tbp	0.421125	-5.27378e-05
15	12	Tbp	0.421857	-0.000139093
15	13	Tbp	0.421565	-0.00125047
15	14	Tbp	0.419371	-0.00426323
15	15	Tbp	0.419754	-0.00469959
15	16	Tbp	0.42422	-0.00105314
15	17	Tbp	0.427194	0.00110193
15	18	Tbp	0.429528	0.00261721
15	19	Tbp	0.432693	0.00496332
15	20	Tbp	0.440654	0.0121046
15	21	Tbp	0.454536	0.0251678
15	22	Tbp	0.480168	0.0499814
15	23	Tbp	0.536249	0.105243
15	24	Tbp	0.639427	0.207602
15	25	Tbp	0.820525	0.387881
15	26	Tbp	1.15591	0.722444
15	27	Tbp	1.68861	1.25433
15	28	Tbp	2.39266	1.95756
15	29	Tbp	3.05884	2.62292
15	30	Tbp	3.54312	3.10638
15	31	Tbp	3.92808	3.49052
15	32	Tbp	4.18674	3.74836
15	33	Tbp	4.39523	3.95603
15	34	Tbp	4.55092	4.1109
15	35	Tbp	4.66718	4.22635
15	36	Tbp	4.76015	4.31849
15	37	Tbp	4.8205	4.37803
15	38	Tbp	4.90444	4.46115
15	39	Tbp	4.98508	4.54097
15	40	Tbp	5.00887	4.56394
16	1	Tbp	0.442434	-8.88484e-05
16	2	Tbp	0.442642	-0.000295071
16	3	Tbp	0.443241	-0.000109095
16	4	Tbp	0.443465	-0.000299373
16	5	Tbp	0.44408	-9.81378e-05
16	6	Tbp	0.442787	-0.00180449
16	7	Tbp	0.443024	-0.00198165
16	8	Tbp	0.445973	0.00055334
16	9	Tbp	0.448826	0.00299303
16	10	Tbp	0.449186	0.00293895
16	11	Tbp	0.449021	0.00236031
16	12	Tbp	0.448699	0.00162474
16	13	Tbp	0.446661	-0.000827085
16	14	Tbp	0.443522	-0.00437915
16	15	Tbp	0.443811	-0.0045044
16	16	Tbp	0.448664	-6.51295e-05
16	17	Tbp	0.452741	0.00359815
16	18	Tbp	0.457277	0.00772033
16	19	Tbp	0.46503	0.0150593
16	20	Tbp	0.480253	0.0298692
16	21	Tbp	0.510002	0.0592047
16	22	Tbp	0.565257	0.114046
16	23	Tbp	0.679931	0.228306
16	24	Tbp	0.886087	0.434048
16	25	Tbp	1.23359	0.781134
16	26	Tbp	1.80265	1.34978
16	27	Tbp	2.52179	2.06851
16	28	Tbp	3.15892	2.70522
16	29	Tbp	3.5857	3.13159
16	30	Tbp	3.93585	3.48133
16	31	Tbp	4.23422	3.77929
16	32	Tbp	4.41746	3.96211
16	33	Tbp	4.5712	4.11544
16	34	Tbp	4.68506	4.22889
16	35	Tbp	4.77566	4.31907
16	36	Tbp	4.85075	4.39375
16	37	Tbp	4.89801	4.44059
16	38	Tbp	4.9731	4.51527
16	39	Tbp	5.04637	4.58813
16	40	Tbp	5.05914	4.60048
17	1	Tbp	0.465615	0.00348924
17	2	Tbp	0.46635	0.0026029
17	3	Tbp	0.467954	0.00258456
17	4	Tbp	0.469241	0.0022507
17	5	Tbp	0.469442	0.000830163
17	6	Tbp	0.468514	-0.00171929
17	7	Tbp	0.4691	-0.00275484
17	8	Tbp	0.472957	-0.000519355
17	9	Tbp	0.475512	0.000413951
17	10	Tbp	0.477715	0.000995769
17	11	Tbp	0.478545	0.000203759
17	12	Tbp	0.478686	-0.00127689
17	13	Tbp	0.480276	-0.00130814
17	14	Tbp	0.479647	-0.00355805
17	15	Tbp	0.480587	-0.00424018
17	16	Tbp	0.486635	0.000186439
17	17	Tbp	0.490792	0.00272177
17	18	Tbp	0.494881	0.00518963
17	19	Tbp	0.502052	0.0107391
17	20	Tbp	0.515601	0.0226665
17	21	Tbp	0.54057	0.0460144
17	22	Tbp	0.587708	0.0915307
17	23	Tbp	0.685833	0.188034
17	24	Tbp	0.862509	0.363089
17	25	Tbp	1.16298	0.661941
17	26	Tbp	1.67155	1.16889
17	27	Tbp	2.36584	1.86156
17	28	Tbp	3.0611	2.55519
17	29	Tbp	3.53846	3.03093
17	30	Tbp	3.91018	3.40103
17	31	Tbp	4.21761	3.70683
17	32	Tbp	4.40628	3.89388
17	33	Tbp	4.56999	4.05598
17	34	Tbp	4.69083	4.1752
17	35	Tbp	4.77935	4.26209
17	36	Tbp	4.85442	4.33555
17	37	Tbp	4.90052	4.38002
17	38	Tbp	4.97283	4.45071
17	39	Tbp	5.04687	4.52312
17	40	Tbp	5.06378	4.53842
18	1	Tbp	0.478251	0.0042495
18	2	Tbp	0.47795	0.00311144
18	3	Tbp	0.477588	0.00191223
18	4	Tbp	0.479034	0.00252004
18	5	Tbp	0.478309	0.00095727
18	6	Tbp	0.47595	-0.00223897
18	7	Tbp	0.476136	-0.00289072
18	8	Tbp	0.479456	-0.000408271
18	9	Tbp	0.48133	0.000628433
18	10	Tbp	0.482287	0.000747792
18	11	Tbp	0.4824	2.37449e-05
18	12	Tbp	0.482723	-0.000491
18	13	Tbp	0.482976	-0.00107557
18	14	Tbp	0.480836	-0.00405342
18	15	Tbp	0.481852	-0.00387547
18	16	Tbp	0.48902	0.00245529
18	17	Tbp	0.493191	0.00578862
18	18	Tbp	0.498447	0.0102076
18	19	Tbp	0.510344	0.0212663
18	20	Tbp	0.533164	0.0432496
18	21	Tbp	0.574567	0.0838147
18	22	Tbp	0.652666	0.161076
18	23	Tbp	0.810957	0.31853
18	24	Tbp	1.09247	0.599204
18	25	Tbp	1.54858	1.05448
18	26	Tbp	2.22759	1.73265
18	27	Tbp	2.96722	2.47144
18	28	Tbp	3.50528	3.00867
18	29	Tbp	3.87104	3.37358
18	30	Tbp	4.18394	3.68565
18	31	Tbp	4.44269	3.94356
18	32	Tbp	4.5922	4.09223
18	33	Tbp	4.72364	4.22283
18	34	Tbp	4.82993	4.32829
18	35	Tbp	4.90637	4.4039
18	36	Tbp	4.96421	4.4609
18	37	Tbp	5.00084	4.49669
18	38	Tbp	5.06618	4.56119
18	39	Tbp	5.13329	4.62746
18	40	Tbp	5.14476	4.6381
19	1	Prdm16	0.53403	0.00428305
19	2	Prdm16	0.533628	0.00333651
19	3	Prdm16	0.532171	0.00133575
19	4	Prdm16	0.533	0.00162034
19	5	Prdm16	0.532739	0.000814831
19	6	Prdm16	0.529752	-0.00271628
19	7	Prdm16	0.530127	-0.00288617
19	8	Prdm16	0.534308	0.000750592
19	9	Prdm16	0.536727	0.00262502
19	10	Prdm16	0.536986	0.0023398
19	11	Prdm16	0.536876	0.00168539
19	12	Prdm16	0.536855	0.00112086
19	13	Prdm16	0.536018	-0.000261331
19	14	Prdm16	0.532942	-0.00388137
19	15	Prdm16	0.533478	-0.00388932
19	16	Prdm16	0.538969	0.00105702
19	17	Prdm16	0.540765	0.00230924
19	18	Prdm16	0.540852	0.00185098
19	19	Prdm16	0.540754	0.00120956
19	20	Prdm16	0.539838	-0.000251005
19	21	Prdm16	0.535789	-0.00484469
19	22	Prdm16	0.535923	-0.00525508
19	23	Prdm16	0.540343	-0.00137937
19	24	Prdm16	0.53947	-0.00279684
19	25	Prdm16	0.540292	-0.00251862
19	26	Prdm16	0.546228	0.00287267
19	27	Prdm16	0.54834	0.00444049
19	28	Prdm16	0.549091	0.00464754
19	29	Prdm16	0.553767	0.00877861
19	30	Prdm16	0.574052	0.0285196
19	31	Prdm16	0.61433	0.0682533
19	32	Prdm16	0.678085	0.131464
19	33	Prdm16	0.804963	0.257797
19	34	Prdm16	1.03383	0.486118
19	35	Prdm16	1.42871	0.880455
19	36	Prdm16	2.01579	1.467
19	37	Prdm16	2.67068	2.12134
19	38	Prdm16	3.20866	2.65878
19	39	Prdm16	3.60218	3.05175
19	40	Prdm16	3.84406	3.29309
20	1	Prdm16	0.535372	-0.00290479
20	2	Prdm16	0.535967	-0.00289917
20	3	Prdm16	0.536953	-0.00250249
20	4	Prdm16	0.539574	-0.000470553
20	5	Prdm16	0.539528	-0.00110605
20	6	Prdm16	0.539822	-0.00140161
20	7	Prdm16	0.540263	-0.00154995
20	8	Prdm16	0.542587	0.000184791
20	9	Prdm16	0.545675	0.00268337
20	10	Prdm16	0.546769	0.00318835
20	11	Prdm16	0.546477	0.00230759
20	12	Prdm16	0.5459	0.00114054
20	13	Prdm16	0.546824	0.00147577
20	14	Prdm16	0.543987	-0.00195083
20	15	Prdm16	0.544428	-0.00209923
20	16	Prdm16	0.549811	0.00269479
20	17	Prdm16	0.550535	0.00282963
20	18	Prdm16	0.550838	0.00254306
20	19	Prdm16	0.550776	0.00189213
20	20	Prdm16	0.54907	-0.000403829
20	21	Prdm16	0.54556	-0.00450307
20	22	Prdm16	0.545951	-0.00470088
20	23	Prdm16	0.550593	-0.000648825
20	24	Prdm16	0.548771	-0.00305934
20	25	Prdm16	0.549021	-0.00339937
20	26	Prdm16	0.554463	0.00145389
20	27	Prdm16	0.559001	0.00540211
20	28	Prdm16	0.563168	0.00898061
20	29	Prdm16	0.572843	0.0180663
20	30	Prdm16	0.6013	0.045934
20	31	Prdm16	0.654588	0.0986319
20	32	Prdm16	0.745734	0.189189
20	33	Prdm16	0.922619	0.365485
20	34	Prdm16	1.23368	0.675954
20	35	Prdm16	1.742	1.18369
20	36	Prdm16	2.40878	1.84988
20	37	Prdm16	3.01429	2.4548
20	38	Prdm16	3.47133	2.91125
20	39	Prdm16	3.82686	3.26619
20	40	Prdm16	4.04895	3.4877
21	1	Prdm16	0.547556	-0.00834363
21	2	Prdm16	0.549709	-0.00688449
21	3	Prdm16	0.553726	-0.00356146
21	4	Prdm16	0.556954	-0.00102777
21	5	Prdm16	0.559441	0.000765929
21	6	Prdm16	0.558782	-0.000586963
21	7	Prdm16	0.558721	-0.0013425
21	8	Prdm16	0.560395	-0.000361748
21	9	Prdm16	0.564065	0.00261379
21	10	Prdm16	0.565262	0.00311675
21	11	Prdm16	0.565218	0.00237862
21	12	Prdm16	0.565235	0.00170248
21	13	Prdm16	0.564471	0.000244741
21	14	Prdm16	0.563417	-0.00150387
21	15	Prdm16	0.5639	-0.00171414
21	16	Prdm16	0.567724	0.00141506
21	17	Prdm16	0.569796	0.00279326
21	18	Prdm16	0.570005	0.00230833
21	19	Prdm16	0.570339	0.00194869
21	20	Prdm16	0.569152	6.82332e-05
21	21	Prdm16	0.565269	-0.00450915
21	22	Prdm16	0.565448	-0.00502341
21	23	Prdm16	0.570101	-0.00106505
21	24	Prdm16	0.569085	-0.00277479
21	25	Prdm16	0.56955	-0.00300312
21	26	Prdm16	0.575048	0.00180055
21	27	Prdm16	0.579259	0.00531754
21	28	Prdm16	0.584165	0.00952987
21	29	Prdm16	0.595909	0.0205799
21	30	Prdm16	0.630231	0.0542081
21	31	Prdm16	0.695202	0.118485
21	32	Prdm16	0.805206	0.227795
21	33	Prdm16	1.01515	0.43704
21	34	Prdm16	1.37685	0.798052
21	35	Prdm16	1.9252	1.34571
21	36	Prdm16	2.57782	1.99763
21	37	Prdm16	3.13023	2.54935
21	38	Prdm16	3.55271	2.97114
21	39	Prdm16	3.89063	3.30836
21	40	Prdm16	4.09457	3.51161
22	1	Prdm16	0.546165	0.000619318
22	2	Prdm16	0.545288	-0.000945739
22	3	Prdm16	0.546616	-0.000304769
22	4	Prdm16	0.549432	0.00182369
22	5	Prdm16	0.550228	0.00193156
22	6	Prdm16	0.54786	-0.00112367
22	7	Prdm16	0.547773	-0.0018979
22	8	Prdm16	0.550579	0.000220197
22	9	Prdm16	0.552677	0.0016306
22	10	Prdm16	0.553539	0.00180588
22	11	Prdm16	0.554308	0.00188657
22	12	Prdm16	0.554396	0.0012874
22	13	Prdm16	0.554359	0.000562833
22	14	Prdm16	0.551848	-0.00263587
22	15	Prdm16	0.552285	-0.00288605
22	16	Prdm16	0.557015	0.00115638
22	17	Prdm16	0.558067	0.00152084
22	18	Prdm16	0.558158	0.000924423
22	19	Prdm16	0.557771	-0.000149791
22	20	Prdm16	0.556119	-0.00248965
22	21	Prdm16	0.553818	-0.00547753
22	22	Prdm16	0.554524	-0.0054599
22	23	Prdm16	0.559234	-0.00143655
22	24	Prdm16	0.558105	-0.00325385
22	25	Prdm16	0.559003	-0.00304323
22	26	Prdm16	0.56576	0.00302695
22	27	Prdm16	0.56863	0.00520942
22	28	Prdm16	0.57128	0.007172
22	29	Prdm16	0.578407	0.0136114
22	30	Prdm16	0.603762	0.0382785
22	31	Prdm16	0.652481	0.08631
22	32	Prdm16	0.733889	0.16703
22	33	Prdm16	0.89443	0.326884
22	34	Prdm16	1.17952	0.611285
22	35	Prdm16	1.65062	1.0817
22	36	Prdm16	2.29216	1.72256
22	37	Prdm16	2.8957	2.3254
22	38	Prdm16	3.36099	2.79
22	39	Prdm16	3.70611	3.13444
22	40	Prdm16	3.91947	3.34711
23	1	Prdm16	0.543767	0.0027086
23	2	Prdm16	0.542644	0.00115301
23	3	Prdm16	0.542746	0.000821161
23	4	Prdm16	0.544331	0.00197371
23	5	Prdm16	0.543212	0.000421638
23	6	Prdm16	0.540036	-0.00318763
23	7	Prdm16	0.540304	-0.00335318
23	8	Prdm16	0.544167	7.68646e-05
23	9	Prdm16	0.547965	0.0034423
23	10	Prdm16	0.547618	0.00266169
23	11	Prdm16	0.547135	0.00174536
23	12	Prdm16	0.546717	0.000894355
23	13	Prdm16	0.546088	-0.00016717
23	14	Prdm16	0.54309	-0.0035984
23	15	Prdm16	0.543722	-0.0033997
23	16	Prdm16	0.549382	0.001827
23	17	Prdm16	0.550594	0.00260589
23	18	Prdm16	0.550384	0.00196243
23	19	Prdm16	0.549865	0.0010107
23	20	Prdm16	0.548204	-0.0010836
23	21	Prdm16	0.54548	-0.00424076
23	22	Prdm16	0.545374	-0.0047792
23	23	Prdm16	0.54949	-0.00109691
23	24	Prdm16	0.548831	-0.00218901
23	25	Prdm16	0.549559	-0.00189436
23	26	Prdm16	0.554596	0.00270972
23	27	Prdm16	0.555741	0.00342227
23	28	Prdm16	0.556167	0.00341485
23	29	Prdm16	0.55996	0.0067742
23	30	Prdm16	0.576047	0.0224289
23	31	Prdm16	0.607086	0.053034
23	32	Prdm16	0.65522	0.100735
23	33	Prdm16	0.753369	0.198451
23	34	Prdm16	0.935132	0.379781
23	35	Prdm16	1.25634	0.700558
23	36	Prdm16	1.7672	1.21099
23	37	Prdm16	2.40346	1.84681
23	38	Prdm16	2.98852	2.43143
23	39	Prdm16	3.4259	2.86838
23	40	Prdm16	3.68826	3.13031
24	1	Prdm16	0.620322	0.0037504
24	2	Prdm16	0.619708	0.00234342
24	3	Prdm16	0.617886	-0.000273065
24	4	Prdm16	0.619946	0.000993219
24	5	Prdm16	0.620724	0.000978183
24	6	Prdm16	0.617231	-0.00330872
24	7	Prdm16	0.617469	-0.00386425
24	8	Prdm16	0.622112	-1.51164e-05
24	9	Prdm16	0.625806	0.00288469
24	10	Prdm16	0.625768	0.00205254
24	11	Prdm16	0.625801	0.00129232
24	12	Prdm16	0.62645	0.00114771
24	13	Prdm16	0.626606	0.00051004
24	14	Prdm16	0.6246	-0.00229062
24	15	Prdm16	0.625513	-0.00217071
24	16	Prdm16	0.630939	0.00246139
24	17	Prdm16	0.63283	0.00355893
24	18	Prdm16	0.63354	0.00347517
24	19	Prdm16	0.633789	0.00292971
24	20	Prdm16	0.631469	-0.000184167
24	21	Prdm16	0.627455	-0.00499201
24	22	Prdm16	0.627928	-0.00531258
24	23	Prdm16	0.632307	-0.00172666
24	24	Prdm16	0.630131	-0.00469642
24	25	Prdm16	0.631278	-0.00434364
24	26	Prdm16	0.639744	0.00332889
24	27	Prdm16	0.644774	0.00756516
24	28	Prdm16	0.648012	0.0100095
24	29	Prdm16	0.658839	0.0200426
24	30	Prdm16	0.694964	0.0553739
24	31	Prdm16	0.763028	0.122644
24	32	Prdm16	0.875375	0.234197
24	33	Prdm16	1.10211	0.460137
24	34	Prdm16	1.50594	0.863171
24	35	Prdm16	2.13996	1.4964
24	36	Prdm16	2.87651	2.23216
24	37	Prdm16	3.45992	2.81477
24	38	Prdm16	3.93418	3.28824
24	39	Prdm16	4.30258	3.65585
24	40	Prdm16	4.50993	3.86241
25	1	Bact	0.60117	0.00779055
25	2	Bact	0.599969	0.00616466
25	3	Bact	0.597442	0.00321292
25	4	Bact	0.597553	0.00289928
25	5	Bact	0.59609	0.00101101
25	6	Bact	0.590793	-0.00471062
25	7	Bact	0.590683	-0.00524623
25	8	Bact	0.594116	-0.00223768
25	9	Bact	0.596876	9.75685e-05
25	10	Bact	0.598521	0.00131762
25	11	Bact	0.598959	0.00133014
25	12	Bact	0.60038	0.00232601
25	13	Bact	0.60556	0.00708151
25	14	Bact	0.614547	0.0156441
25	15	Bact	0.6232	0.0238718
25	16	Bact	0.656729	0.0569761
25	17	Bact	0.7135	0.113322
25	18	Bact	0.817187	0.216584
25	19	Bact	1.01141	0.410379
25	20	Bact	1.35064	0.749189
25	21	Bact	1.87324	1.27137
25	22	Bact	2.5387	1.93639
25	23	Bact	3.22383	2.6211
25	24	Bact	3.74905	3.1459
25	25	Bact	4.06349	3.45992
25	26	Bact	4.31871	3.71471
25	27	Bact	4.48939	3.88496
25	28	Bact	4.60405	3.9992
25	29	Bact	4.66499	4.05972
25	30	Bact	4.77082	4.16512
25	31	Bact	4.87897	4.27284
25	32	Bact	4.9077	4.30115
25	33	Bact	4.95102	4.34405
25	34	Bact	4.99019	4.38279
25	35	Bact	5.00706	4.39923
25	36	Bact	5.01894	4.41069
25	37	Bact	5.02591	4.41723
25	38	Bact	5.05775	4.44865
25	39	Bact	5.08603	4.47651
25	40	Bact	5.08883	4.47888
26	1	Bact	0.485911	0.00507002
26	2	Bact	0.485234	0.00397266
26	3	Bact	0.483644	0.00196254
26	4	Bact	0.484269	0.00216861
26	5	Bact	0.482939	0.000418195
26	6	Bact	0.479974	-0.00296632
26	7	Bact	0.479866	-0.003494
26	8	Bact	0.482489	-0.00129028
26	9	Bact	0.484444	0.000244111
26	10	Bact	0.485067	0.000447711
26	11	Bact	0.485901	0.000862133
26	12	Bact	0.487106	0.0016473
26	13	Bact	0.492802	0.00692385
26	14	Bact	0.502525	0.0162272
26	15	Bact	0.515607	0.0288889
26	16	Bact	0.554376	0.0672381
26	17	Bact	0.623367	0.135809
26	18	Bact	0.75058	0.262603
26	19	Bact	0.98071	0.492313
26	20	Bact	1.36974	0.88092
26	21	Bact	1.93909	1.44985
26	22	Bact	2.60833	2.11867
26	23	Bact	3.23085	2.74077
26	24	Bact	3.67645	3.18595
26	25	Bact	3.94127	3.45035
26	26	Bact	4.1687	3.67737
26	27	Bact	4.32109	3.82934
26	28	Bact	4.40764	3.91546
26	29	Bact	4.45925	3.96665
26	30	Bact	4.55589	4.06288
26	31	Bact	4.64747	4.15404
26	32	Bact	4.67381	4.17995
26	33	Bact	4.71705	4.22277
26	34	Bact	4.74579	4.25109
26	35	Bact	4.76248	4.26737
26	36	Bact	4.77626	4.28073
26	37	Bact	4.78306	4.28711
26	38	Bact	4.81595	4.31958
26	39	Bact	4.83896	4.34217
26	40	Bact	4.84115	4.34394
27	1	Bact	0.51136	0.00566617
27	2	Bact	0.510848	0.00375893
27	3	Bact	0.511256	0.00277192
27	4	Bact	0.512451	0.00257295
27	5	Bact	0.511588	0.000314583
27	6	Bact	0.509158	-0.00350966
27	7	Bact	0.510034	-0.00402889
27	8	Bact	0.513817	-0.0016409
27	9	Bact	0.516201	-0.000651828
27	10	Bact	0.518726	0.000479041
27	11	Bact	0.520673	0.00103037
27	12	Bact	0.523699	0.0026624
27	13	Bact	0.532295	0.00986323
27	14	Bact	0.547299	0.0234724
27	15	Bact	0.569352	0.0441305
27	16	Bact	0.625247	0.0986305
27	17	Bact	0.726643	0.198632
27	18	Bact	0.91044	0.381034
27	19	Bact	1.23318	0.702382
27	20	Bact	1.74747	1.21527
27	21	Bact	2.43032	1.89673
27	22	Bact	3.12328	2.58829
27	23	Bact	3.68441	3.14803
27	24	Bact	4.08357	3.54579
27	25	Bact	4.31673	3.77756
27	26	Bact	4.52411	3.98354
27	27	Bact	4.66173	4.11977
27	28	Bact	4.73941	4.19605
27	29	Bact	4.78572	4.24097
27	30	Bact	4.8846	4.33846
27	31	Bact	4.97649	4.42895
27	32	Bact	5.00013	4.4512
27	33	Bact	5.03989	4.48956
27	34	Bact	5.07612	4.5244
27	35	Bact	5.08981	4.53669
27	36	Bact	5.09731	4.5428
27	37	Bact	5.1037	4.54779
27	38	Bact	5.13808	4.58078
27	39	Bact	5.16507	4.60637
27	40	Bact	5.16688	4.60679
28	1	Bact	0.477138	0.00348097
28	2	Bact	0.477078	0.0018678
28	3	Bact	0.477539	0.000776377
28	4	Bact	0.479586	0.00127082
28	5	Bact	0.4808	0.000932654
28	6	Bact	0.479593	-0.00182722
28	7	Bact	0.479982	-0.00299071
28	8	Bact	0.48353	-0.000994314
28	9	Bact	0.487259	0.00118185
28	10	Bact	0.488915	0.00128553
28	11	Bact	0.489277	9.49805e-05
28	12	Bact	0.491005	0.000270036
28	13	Bact	0.497417	0.00513031
28	14	Bact	0.508345	0.0145057
28	15	Bact	0.524499	0.0291068
28	16	Bact	0.567044	0.0700998
28	17	Bact	0.642936	0.144439
28	18	Bact	0.784164	0.284114
28	19	Bact	1.03985	0.538252
28	20	Bact	1.46724	0.964083
28	21	Bact	2.08093	1.57622
28	22	Bact	2.78975	2.28349
28	23	Bact	3.43454	2.92673
28	24	Bact	3.89718	3.38782
28	25	Bact	4.17401	3.66309
28	26	Bact	4.4063	3.89383
28	27	Bact	4.56832	4.0543
28	28	Bact	4.66825	4.15268
28	29	Bact	4.72304	4.20591
28	30	Bact	4.81552	4.29684
28	31	Bact	4.91352	4.39329
28	32	Bact	4.94398	4.4222
28	33	Bact	4.998	4.47466
28	34	Bact	5.02562	4.50073
28	35	Bact	5.04427	4.51783
28	36	Bact	5.05661	4.52862
28	37	Bact	5.06249	4.53294
28	38	Bact	5.09363	4.56253
28	39	Bact	5.12136	4.58871
28	40	Bact	5.12384	4.58964
29	1	Bact	0.5052	0.000514715
29	2	Bact	0.506388	0.000286671
29	3	Bact	0.507684	0.000167405
29	4	Bact	0.510327	0.00139491
29	5	Bact	0.511245	0.000896912
29	6	Bact	0.510212	-0.00155135
29	7	Bact	0.510703	-0.00247641
29	8	Bact	0.513715	-0.000879596
29	9	Bact	0.517215	0.00120526
29	10	Bact	0.518727	0.00130128
29	11	Bact	0.518887	4.58938e-05
29	12	Bact	0.520153	-0.000104307
29	13	Bact	0.525667	0.00399471
29	14	Bact	0.535296	0.0122079
29	15	Bact	0.543919	0.0194149
29	16	Bact	0.570832	0.0449128
29	17	Bact	0.621992	0.0946569
29	18	Bact	0.715561	0.18681
29	19	Bact	0.889554	0.359388
29	20	Bact	1.19889	0.667307
29	21	Bact	1.68778	1.15478
29	22	Bact	2.34321	1.8088
29	23	Bact	3.06417	2.52834
29	24	Bact	3.63161	3.09436
29	25	Bact	3.97684	3.43818
29	26	Bact	4.25692	3.71685
29	27	Bact	4.45217	3.91068
29	28	Bact	4.56824	4.02533
29	29	Bact	4.63834	4.09401
29	30	Bact	4.74911	4.20337
29	31	Bact	4.85582	4.30867
29	32	Bact	4.88526	4.33669
29	33	Bact	4.93406	4.38408
29	34	Bact	4.97142	4.42002
29	35	Bact	4.99253	4.43971
29	36	Bact	5.01338	4.45915
29	37	Bact	5.02039	4.46474
29	38	Bact	5.04573	4.48867
29	39	Bact	5.07222	4.51374
29	40	Bact	5.07453	4.51464
30	1	Bact	0.499291	0.00360648
30	2	Bact	0.499175	0.00194387
30	3	Bact	0.501179	0.00240199
30	4	Bact	0.502073	0.00174887
30	5	Bact	0.502373	0.000502802
30	6	Bact	0.501017	-0.00239986
30	7	Bact	0.501481	-0.00348249
30	8	Bact	0.50481	-0.00169939
30	9	Bact	0.507683	-0.000373274
30	10	Bact	0.509779	0.000176309
30	11	Bact	0.511397	0.000247863
30	12	Bact	0.515573	0.00287717
30	13	Bact	0.525054	0.0108116
30	14	Bact	0.540957	0.0251686
30	15	Bact	0.564213	0.0468776
30	16	Bact	0.623522	0.104641
30	17	Bact	0.728475	0.208048
30	18	Bact	0.919158	0.397183
30	19	Bact	1.25403	0.730512
30	20	Bact	1.78275	1.25768
30	21	Bact	2.47437	1.94776
30	22	Bact	3.16558	2.63742
30	23	Bact	3.72606	3.19635
30	24	Bact	4.12075	3.5895
30	25	Bact	4.35218	3.81938
30	26	Bact	4.55666	4.02232
30	27	Bact	4.6936	4.15771
30	28	Bact	4.77579	4.23835
30	29	Bact	4.82856	4.28957
30	30	Bact	4.90561	4.36508
30	31	Bact	4.99752	4.45544
30	32	Bact	5.02371	4.48009
30	33	Bact	5.06298	4.5178
30	34	Bact	5.09049	4.54378
30	35	Bact	5.11084	4.56258
30	36	Bact	5.12418	4.57437
30	37	Bact	5.13009	4.57874
30	38	Bact	5.15796	4.60505
30	39	Bact	5.18409	4.62964
30	40	Bact	5.18649	4.6305
31	1
31	2
31	3
31	4
31	5
31	6
31	7
31	8
31	9
31	10
31	11
31	12
31	13
31	14
31	15
31	16
31	17
31	18
31	19
31	20
31	21
31	22
31	23
31	24
31	25
31	26
31	27
31	28
31	29
31	30
31	31
31	32
31	33
31	34
31	35
31	36
31	37
31	38
31	39
31	40
32	1
32	2
32	3
32	4
32	5
32	6
32	7
32	8
32	9
32	10
32	11
32	12
32	13
32	14
32	15
32	16
32	17
32	18
32	19
32	20
32	21
32	22
32	23
32	24
32	25
32	26
32	27
32	28
32	29
32	30
32	31
32	32
32	33
32	34
32	35
32	36
32	37
32	38
32	39
32	40
33	1
33	2
33	3
33	4
33	5
33	6
33	7
33	8
33	9
33	10
33	11
33	12
33	13
33	14
33	15
33	16
33	17
33	18
33	19
33	20
33	21
33	22
33	23
33	24
33	25
33	26
33	27
33	28
33	29
33	30
33	31
33	32
33	33
33	34
33	35
33	36
33	37
33	38
33	39
33	40
34	1
34	2
34	3
34	4
34	5
34	6
34	7
34	8
34	9
34	10
34	11
34	12
34	13
34	14
34	15
34	16
34	17
34	18
34	19
34	20
34	21
34	22
34	23
34	24
34	25
34	26
34	27
34	28
34	29
34	30
34	31
34	32
34	33
34	34
34	35
34	36
34	37
34	38
34	39
34	40
35	1
35	2
35	3
35	4
35	5
35	6
35	7
35	8
35	9
35	10
35	11
35	12
35	13
35	14
35	15
35	16
35	17
35	18
35	19
35	20
35	21
35	22
35	23
35	24
35	25
35	26
35	27
35	28
35	29
35	30
35	31
35	32
35	33
35	34
35	35
35	36
35	37
35	38
35	39
35	40
36	1
36	2
36	3
36	4
36	5
36	6
36	7
36	8
36	9
36	10
36	11
36	12
36	13
36	14
36	15
36	16
36	17
36	18
36	19
36	20
36	21
36	22
36	23
36	24
36	25
36	26
36	27
36	28
36	29
36	30
36	31
36	32
36	33
36	34
36	35
36	36
36	37
36	38
36	39
36	40
37	1	Bact	0.481887	0.00637498
37	2	Bact	0.481337	0.00502572
37	3	Bact	0.480284	0.00317194
37	4	Bact	0.480652	0.00274038
37	5	Bact	0.479975	0.00126273
37	6	Bact	0.475483	-0.0040291
37	7	Bact	0.475558	-0.00475418
37	8	Bact	0.479285	-0.00182746
37	9	Bact	0.481867	-4.49731e-05
37	10	Bact	0.482729	1.72366e-05
37	11	Bact	0.483102	-0.000409908
37	12	Bact	0.484642	0.00032947
37	13	Bact	0.488656	0.00354387
37	14	Bact	0.495676	0.00976315
37	15	Bact	0.505475	0.018762
37	16	Bact	0.535911	0.048398
37	17	Bact	0.587681	0.0993681
37	18	Bact	0.684187	0.195074
37	19	Bact	0.864657	0.374745
37	20	Bact	1.18341	0.692693
37	21	Bact	1.68434	1.19283
37	22	Bact	2.34894	1.85662
37	23	Bact	3.06292	2.56981
37	24	Bact	3.61086	3.11695
37	25	Bact	3.95374	3.45903
37	26	Bact	4.229	3.73349
37	27	Bact	4.41747	3.92116
37	28	Bact	4.54182	4.04471
37	29	Bact	4.60971	4.1118
37	30	Bact	4.71838	4.21967
37	31	Bact	4.82106	4.32154
37	32	Bact	4.84969	4.34937
37	33	Bact	4.89711	4.39599
37	34	Bact	4.93498	4.43306
37	35	Bact	4.9581	4.45539
37	36	Bact	4.97734	4.47382
37	37	Bact	4.98513	4.48081
37	38	Bact	5.01364	4.50853
37	39	Bact	5.04114	4.53522
37	40	Bact	5.04422	4.53751
38	1	Bact	0.535709	0.00651647
38	2	Bact	0.535294	0.00529595
38	3	Bact	0.533636	0.0028319
38	4	Bact	0.53408	0.00247011
38	5	Bact	0.533492	0.00107645
38	6	Bact	0.529166	-0.00405539
38	7	Bact	0.529163	-0.00486398
38	8	Bact	0.532902	-0.00193118
38	9	Bact	0.535981	0.000342268
38	10	Bact	0.537381	0.000936118
38	11	Bact	0.537945	0.000694727
38	12	Bact	0.540556	0.00249897
38	13	Bact	0.54718	0.00831764
38	14	Bact	0.559187	0.0195186
38	15	Bact	0.575979	0.0355054
38	16	Bact	0.621903	0.0806232
38	17	Bact	0.702743	0.160657
38	18	Bact	0.853358	0.310467
38	19	Bact	1.12519	0.581494
38	20	Bact	1.57024	1.02574
38	21	Bact	2.20135	1.65604
38	22	Bact	2.90723	2.36111
38	23	Bact	3.52883	2.98191
38	24	Bact	3.98064	3.43291
38	25	Bact	4.24364	3.69511
38	26	Bact	4.47033	3.92099
38	27	Bact	4.62647	4.07632
38	28	Bact	4.7222	4.17125
38	29	Bact	4.77731	4.22556
38	30	Bact	4.87565	4.32308
38	31	Bact	4.96408	4.41071
38	32	Bact	4.98876	4.43459
38	33	Bact	5.0338	4.47882
38	34	Bact	5.06696	4.51117
38	35	Bact	5.08911	4.53252
38	36	Bact	5.1048	4.5474
38	37	Bact	5.11099	4.55279
38	38	Bact	5.13949	4.58048
38	39	Bact	5.15809	4.59828
38	40	Bact	5.15815	4.59753
39	1	Bact	0.507399	0.00420966
39	2	Bact	0.506785	0.00213829
39	3	Bact	0.507443	0.00133925
39	4	Bact	0.50995	0.00238896
39	5	Bact	0.510096	0.0010775
39	6	Bact	0.508156	-0.00231965
39	7	Bact	0.50823	-0.00370348
39	8	Bact	0.511285	-0.00210624
39	9	Bact	0.514844	-3.96317e-06
39	10	Bact	0.517217	0.000911878
39	11	Bact	0.518104	0.000340942
39	12	Bact	0.521295	0.0020748
39	13	Bact	0.528341	0.00766293
39	14	Bact	0.543634	0.0214988
39	15	Bact	0.565802	0.04221
39	16	Bact	0.619384	0.0943346
39	17	Bact	0.717389	0.190882
39	18	Bact	0.896946	0.368981
39	19	Bact	1.21321	0.683785
39	20	Bact	1.71629	1.18541
39	21	Bact	2.38859	1.85626
39	22	Bact	3.07649	2.54269
39	23	Bact	3.6404	3.10515
39	24	Bact	4.04455	3.50784
39	25	Bact	4.27979	3.74162
39	26	Bact	4.47632	3.9367
39	27	Bact	4.61741	4.07633
39	28	Bact	4.70241	4.15987
39	29	Bact	4.75539	4.21139
39	30	Bact	4.84853	4.30308
39	31	Bact	4.93156	4.38464
39	32	Bact	4.95553	4.40716
39	33	Bact	5.00074	4.45092
39	34	Bact	5.03199	4.4807
39	35	Bact	5.05495	4.50221
39	36	Bact	5.06553	4.51133
39	37	Bact	5.07227	4.51662
39	38	Bact	5.10983	4.55271
39	39	Bact	5.13301	4.57444
39	40	Bact	5.13386	4.57384
40	1	Bact	0.57404	0.00533124
40	2	Bact	0.574352	0.00373075
40	3	Bact	0.574826	0.00229161
40	4	Bact	0.57699	0.00254244
40	5	Bact	0.577293	0.000933129
40	6	Bact	0.574587	-0.00368532
40	7	Bact	0.575211	-0.0049745
40	8	Bact	0.580385	-0.00171357
40	9	Bact	0.585022	0.00101127
40	10	Bact	0.587125	0.00120076
40	11	Bact	0.588744	0.000907464
40	12	Bact	0.591236	0.00148672
40	13	Bact	0.597904	0.00624187
40	14	Bact	0.610888	0.0173123
40	15	Bact	0.627947	0.0324585
40	16	Bact	0.673682	0.0762812
40	17	Bact	0.756484	0.15717
40	18	Bact	0.908004	0.306777
40	19	Bact	1.17919	0.576048
40	20	Bact	1.62487	1.01982
40	21	Bact	2.24648	1.63951
40	22	Bact	2.93517	2.32629
40	23	Bact	3.53914	2.92835
40	24	Bact	3.96585	3.35315
40	25	Bact	4.21824	3.60363
40	26	Bact	4.43779	3.82126
40	27	Bact	4.58815	3.9697
40	28	Bact	4.68245	4.0621
40	29	Bact	4.73966	4.11739
40	30	Bact	4.82297	4.19879
40	31	Bact	4.90626	4.28017
40	32	Bact	4.93196	4.30396
40	33	Bact	4.97947	4.34955
40	34	Bact	5.00695	4.37512
40	35	Bact	5.02907	4.39532
40	36	Bact	5.03855	4.40289
40	37	Bact	5.0417	4.40413
40	38	Bact	5.07965	4.44016
40	39	Bact	5.10934	4.46794
40	40	Bact	5.11185	4.46854
41	1	Bact	0.488075	0.00148078
41	2	Bact	0.487854	0.000479428
41	3	Bact	0.489084	0.000929597
41	4	Bact	0.490608	0.00167308
41	5	Bact	0.490226	0.000510884
41	6	Bact	0.488582	-0.00191305
41	7	Bact	0.488591	-0.00268487
41	8	Bact	0.490954	-0.00110254
41	9	Bact	0.493616	0.000779689
41	10	Bact	0.494316	0.000699198
41	11	Bact	0.494645	0.000248174
41	12	Bact	0.496037	0.000859842
41	13	Bact	0.502296	0.00633853
41	14	Bact	0.510402	0.0136639
41	15	Bact	0.522113	0.0245947
41	16	Bact	0.555029	0.0567304
41	17	Bact	0.612048	0.112969
41	18	Bact	0.719662	0.219803
41	19	Bact	0.920054	0.419414
41	20	Bact	1.27066	0.76924
41	21	Bact	1.81116	1.30896
41	22	Bact	2.50966	2.00668
41	23	Bact	3.23532	2.73156
41	24	Bact	3.78462	3.28008
41	25	Bact	4.12241	3.61709
41	26	Bact	4.40622	3.90012
41	27	Bact	4.59766	4.09078
41	28	Bact	4.71427	4.20661
41	29	Bact	4.79851	4.29006
41	30	Bact	4.89989	4.39067
41	31	Bact	5.0078	4.49779
41	32	Bact	5.03897	4.52818
41	33	Bact	5.08849	4.57692
41	34	Bact	5.12635	4.614
41	35	Bact	5.14838	4.63525
41	36	Bact	5.16198	4.64808
41	37	Bact	5.16649	4.6518
41	38	Bact	5.20174	4.68627
41	39	Bact	5.22927	4.71303
41	40	Bact	5.23151	4.71448
42	1	Bact	0.519181	0.00208784
42	2	Bact	0.52098	0.00171447
42	3	Bact	0.522159	0.000719784
42	4	Bact	0.525087	0.00147491
42	5	Bact	0.526433	0.000648603
42	6	Bact	0.527468	-0.000489196
42	7	Bact	0.527928	-0.0022029
42	8	Bact	0.530185	-0.00211814
42	9	Bact	0.534117	-0.000359395
42	10	Bact	0.536886	0.000237003
42	11	Bact	0.539031	0.000208863
42	12	Bact	0.542876	0.00188047
42	13	Bact	0.5524	0.00923133
42	14	Bact	0.57123	0.0258888
42	15	Bact	0.601861	0.0543465
42	16	Bact	0.67108	0.121393
42	17	Bact	0.796519	0.244659
42	18	Bact	1.02364	0.469609
42	19	Bact	1.41052	0.854314
42	20	Bact	2.00064	1.44226
42	21	Bact	2.72236	2.16181
42	22	Bact	3.38461	2.82189
42	23	Bact	3.90648	3.34159
42	24	Bact	4.28021	3.71314
42	25	Bact	4.49048	3.92123
42	26	Bact	4.67942	4.10801
42	27	Bact	4.81227	4.23868
42	28	Bact	4.89033	4.31456
42	29	Bact	4.94124	4.3633
42	30	Bact	5.01952	4.43941
42	31	Bact	5.11097	4.52869
42	32	Bact	5.13669	4.55223
42	33	Bact	5.17641	4.58978
42	34	Bact	5.20259	4.61379
42	35	Bact	5.21937	4.6284
42	36	Bact	5.22597	4.63282
42	37	Bact	5.23076	4.63544
42	38	Bact	5.26047	4.66298
42	39	Bact	5.28148	4.68181
42	40	Bact	5.28192	4.68008
43	1
43	2
43	3
43	4
43	5
43	6
43	7
43	8
43	9
43	10
43	11
43	12
43	13
43	14
43	15
43	16
43	17
43	18
43	19
43	20
43	21
43	22
43	23
43	24
43	25
43	26
43	27
43	28
43	29
43	30
43	31
43	32
43	33
43	34
43	35
43	36
43	37
43	38
43	39
43	40
44	1
44	2
44	3
44	4
44	5
44	6
44	7
44	8
44	9
44	10
44	11
44	12
44	13
44	14
44	15
44	16
44	17
44	18
44	19
44	20
44	21
44	22
44	23
44	24
44	25
44	26
44	27
44	28
44	29
44	30
44	31
44	32
44	33
44	34
44	35
44	36
44	37
44	38
44	39
44	40
45	1
45	2
45	3
45	4
45	5
45	6
45	7
45	8
45	9
45	10
45	11
45	12
45	13
45	14
45	15
45	16
45	17
45	18
45	19
45	20
45	21
45	22
45	23
45	24
45	25
45	26
45	27
45	28
45	29
45	30
45	31
45	32
45	33
45	34
45	35
45	36
45	37
45	38
45	39
45	40
46	1
46	2
46	3
46	4
46	5
46	6
46	7
46	8
46	9
46	10
46	11
46	12
46	13
46	14
46	15
46	16
46	17
46	18
46	19
46	20
46	21
46	22
46	23
46	24
46	25
46	26
46	27
46	28
46	29
46	30
46	31
46	32
46	33
46	34
46	35
46	36
46	37
46	38
46	39
46	40
47	1
47	2
47	3
47	4
47	5
47	6
47	7
47	8
47	9
47	10
47	11
47	12
47	13
47	14
47	15
47	16
47	17
47	18
47	19
47	20
47	21
47	22
47	23
47	24
47	25
47	26
47	27
47	28
47	29
47	30
47	31
47	32
47	33
47	34
47	35
47	36
47	37
47	38
47	39
47	40
48	1
48	2
48	3
48	4
48	5
48	6
48	7
48	8
48	9
48	10
48	11
48	12
48	13
48	14
48	15
48	16
48	17
48	18
48	19
48	20
48	21
48	22
48	23
48	24
48	25
48	26
48	27
48	28
48	29
48	30
48	31
48	32
48	33
48	34
48	35
48	36
48	37
48	38
48	39
48	40
49	1	Adipoq	0.518435	0.00378971
49	2	Adipoq	0.517767	0.00340427
49	3	Adipoq	0.516004	0.00192323
49	4	Adipoq	0.516403	0.0026052
49	5	Adipoq	0.514492	0.000976524
49	6	Adipoq	0.508674	-0.0045584
49	7	Adipoq	0.507531	-0.00541895
49	8	Adipoq	0.510884	-0.0017834
49	9	Adipoq	0.514103	0.00171816
49	10	Adipoq	0.514271	0.0021685
49	11	Adipoq	0.513927	0.00210773
49	12	Adipoq	0.513297	0.00176032
49	13	Adipoq	0.512526	0.00127152
49	14	Adipoq	0.508925	-0.0020467
49	15	Adipoq	0.509965	-0.000723751
49	16	Adipoq	0.518124	0.00771736
49	17	Adipoq	0.522476	0.0123522
49	18	Adipoq	0.529148	0.0193068
49	19	Adipoq	0.542638	0.0330798
49	20	Adipoq	0.569405	0.0601294
49	21	Adipoq	0.620379	0.111386
49	22	Adipoq	0.714613	0.205902
49	23	Adipoq	0.905666	0.397238
49	24	Adipoq	1.24247	0.734321
49	25	Adipoq	1.76217	1.25431
49	26	Adipoq	2.46956	1.96198
49	27	Adipoq	3.13481	2.62752
49	28	Adipoq	3.60843	3.10141
49	29	Adipoq	3.94339	3.43666
49	30	Adipoq	4.24769	3.74124
49	31	Adipoq	4.48775	3.98158
49	32	Adipoq	4.61595	4.11006
49	33	Adipoq	4.73643	4.23083
49	34	Adipoq	4.83222	4.3269
49	35	Adipoq	4.8977	4.39267
49	36	Adipoq	4.95272	4.44796
[truncated: 1,884 more rows]

## Sheet: Results
Block Type	96-Well Block (0.2mL)
Calibration Background is expired	No
Calibration Background performed on	12-02-2021
Calibration Normalization FAM-ROX is expired	No
Calibration Normalization FAM-ROX performed on	12-02-2021
Calibration Normalization VIC-ROX is expired	No
Calibration Normalization VIC-ROX performed on	12-02-2021
Calibration Pure Dye CY3 is expired	Yes
Calibration Pure Dye CY3 performed on	03-26-2020
Calibration Pure Dye CY5 is expired	Yes
Calibration Pure Dye CY5 performed on	03-26-2020
Calibration Pure Dye FAM is expired	No
Calibration Pure Dye FAM performed on	12-02-2021
Calibration Pure Dye NED is expired	No
Calibration Pure Dye NED performed on	12-02-2021
Calibration Pure Dye ROX is expired	No
Calibration Pure Dye ROX performed on	12-02-2021
Calibration Pure Dye SYBR is expired	No
Calibration Pure Dye SYBR performed on	12-02-2021
Calibration Pure Dye TAMRA is expired	No
Calibration Pure Dye TAMRA performed on	12-02-2021
Calibration Pure Dye VIC is expired	No
Calibration Pure Dye VIC performed on	12-02-2021
Calibration ROI is expired	No
Calibration ROI performed on	12-02-2021
Calibration Uniformity is expired	No
Calibration Uniformity performed on	12-02-2021
Chemistry	SYBR_GREEN
Date Created	2022-05-17 14:17:11 PM EDT
Experiment Barcode
Experiment Comment
Experiment File Name	D:\Applied Biosystems\7500\experiments\Roberto DM\2022-05-17 Psat adipoqprdm16 Prdm16 KO-Adipoq-vegfa ETOH and Tamo 3d growth phase n4-6.eds
Experiment Name	2022-05-17 Psat adipoqprdm16 Prdm16 KO-Adipoq-vegfa ETOH and Tamo 3d growth phase n4-6
Experiment Run End Time	2022-05-17 17:42:04 PM EDT
Experiment Type	Comparative Cт (ΔΔCт)
Instrument Name	278870006
Instrument Serial Number	278870006
Instrument Type	QuantStudio(TM) 7 Flex System
Passive Reference	ROX
Quantification Cycle Method	Ct
Signal Smoothing On	true
Stage/ Cycle where Analysis is performed	Stage 2, Step 2
User Name
Well	Well Position	Omit	Sample Name	Target Name	Task	Reporter	Quencher	Quantity	Quantity Mean	Quantity SD	RQ	RQ Min	RQ Max	CT	Ct Mean	Ct SD	Delta Ct	Delta Ct Mean	Delta Ct SE	Delta Delta Ct	Automatic Ct Threshold	Tm1	Ct Threshold	Tm2	Automatic Baseline	Tm3	Baseline Start	Baseline End	Comments	NOAMP	EXPFAIL	MTP
1	A1	FALSE	pSAT AQPrdm16 ETOH n4	Tbp	UNKNOWN	SYBR	None							24.994	24.7895	0.289293					TRUE	79.9763	0.427996		TRUE		1	40		N	N	N
2	A2	FALSE	pSAT AQPrdm16 ETOH n5	Tbp	UNKNOWN	SYBR	None							24.2175	24.3602	0.201805					TRUE	79.9763	0.427996		TRUE		1	40		N	N	N
3	A3	FALSE	pSAT AQPrdm16 ETOH n6	Tbp	UNKNOWN	SYBR	None							24.8055	24.9592	0.217386					TRUE	80.075	0.427996		TRUE		1	40		N	N	N
4	A4	FALSE	pSAT AQPrdm16 Tamo n4	Tbp	UNKNOWN	SYBR	None							24.5015	24.2451	0.362617					TRUE	80.075	0.427996		TRUE		1	40		N	N	N
5	A5	FALSE	pSAT AQPrdm16 Tamo n5	Tbp	UNKNOWN	SYBR	None							24.625	24.4416	0.25936					TRUE	80.1737	0.427996		TRUE		1	40		N	N	N
6	A6	FALSE	pSAT AQPrdm16 Tamo n6	Tbp	UNKNOWN	SYBR	None							23.7404	23.5996	0.199071					TRUE	80.2723	0.427996		TRUE		1	40		N	N	N
7	A7	FALSE	pSAT AQPrdm16 ETOH n4	Prdm16	UNKNOWN	SYBR	None							31.4713	31.6817	0.297601		6.89225	0.293477		TRUE	82.5422	0.121181		TRUE		1	40		N	N	N
8	A8	FALSE	pSAT AQPrdm16 ETOH n5	Prdm16	UNKNOWN	SYBR	None							31.7956	31.5977	0.279877		7.23751	0.243984		TRUE	82.5422	0.121181		TRUE		1	40		N	N	N
9	A9	FALSE	pSAT AQPrdm16 ETOH n6	Prdm16	UNKNOWN	SYBR	None							31.1529	31.1494	0.00488094		6.19022	0.153754		TRUE	82.4435	0.121181		TRUE		1	40		N	N	N
10	A10	FALSE	pSAT AQPrdm16 Tamo n4	Prdm16	UNKNOWN	SYBR	None							31.6122	31.5945	0.0251249		7.34936	0.257023		TRUE	82.4435	0.121181		TRUE		1	40		N	N	N
11	A11	FALSE	pSAT AQPrdm16 Tamo n5	Prdm16	UNKNOWN	SYBR	None							32.7535	32.5416	0.299724		8.09995	0.28027		TRUE	82.3448	0.121181		TRUE		1	40		N	N	N
12	A12	FALSE	pSAT AQPrdm16 Tamo n6	Prdm16	UNKNOWN	SYBR	None							31.3061	31.1755	0.184707		7.57589	0.192023		TRUE	82.3448	0.121181		TRUE		1	40		N	N	N
13	B1	FALSE	pSAT AQPrdm16 ETOH n4	Tbp	UNKNOWN	SYBR	None							24.5849	24.7895	0.289293					TRUE	79.9763	0.427996		TRUE		1	40		N	N	N
14	B2	FALSE	pSAT AQPrdm16 ETOH n5	Tbp	UNKNOWN	SYBR	None							24.5029	24.3602	0.201805					TRUE	79.9763	0.427996		TRUE		1	40		N	N	N
15	B3	FALSE	pSAT AQPrdm16 ETOH n6	Tbp	UNKNOWN	SYBR	None							25.1129	24.9592	0.217386					TRUE	80.075	0.427996		TRUE		1	40		N	N	N
16	B4	FALSE	pSAT AQPrdm16 Tamo n4	Tbp	UNKNOWN	SYBR	None							23.9887	24.2451	0.362617					TRUE	80.075	0.427996		TRUE		1	40		N	N	N
17	B5	FALSE	pSAT AQPrdm16 Tamo n5	Tbp	UNKNOWN	SYBR	None							24.2583	24.4416	0.25936					TRUE	80.1737	0.427996		TRUE		1	40		N	N	N
18	B6	FALSE	pSAT AQPrdm16 Tamo n6	Tbp	UNKNOWN	SYBR	None							23.4589	23.5996	0.199071					TRUE	80.1737	0.427996		TRUE		1	40		N	N	N
19	B7	FALSE	pSAT AQPrdm16 ETOH n4	Prdm16	UNKNOWN	SYBR	None							31.8922	31.6817	0.297601		6.89225	0.293477		TRUE	82.4435	0.121181		TRUE		1	40		N	N	N
20	B8	FALSE	pSAT AQPrdm16 ETOH n5	Prdm16	UNKNOWN	SYBR	None							31.3998	31.5977	0.279877		7.23751	0.243984		TRUE	82.4435	0.121181		TRUE		1	40		N	N	N
21	B9	FALSE	pSAT AQPrdm16 ETOH n6	Prdm16	UNKNOWN	SYBR	None							31.146	31.1494	0.00488094		6.19022	0.153754		TRUE	82.5422	0.121181		TRUE		1	40		N	N	N
22	B10	FALSE	pSAT AQPrdm16 Tamo n4	Prdm16	UNKNOWN	SYBR	None							31.5767	31.5945	0.0251249		7.34936	0.257023		TRUE	82.4435	0.121181		TRUE		1	40		N	N	N
23	B11	FALSE	pSAT AQPrdm16 Tamo n5	Prdm16	UNKNOWN	SYBR	None							32.3297	32.5416	0.299724		8.09995	0.28027		TRUE	82.4435	0.121181		TRUE		1	40		N	N	N
24	B12	FALSE	pSAT AQPrdm16 Tamo n6	Prdm16	UNKNOWN	SYBR	None							31.0449	31.1755	0.184707		7.57589	0.192023		TRUE	82.4435	0.121181	75.0418	TRUE		1	40		N	N	Y
25	C1	FALSE	pSAT AQPrdm16 ETOH n4	Bact	UNKNOWN	SYBR	None							18.9787	19.0544	0.10716		-5.73505	0.218144		TRUE	81.1605	0.415041		TRUE		1	40		N	N	N
26	C2	FALSE	pSAT AQPrdm16 ETOH n5	Bact	UNKNOWN	SYBR	None							18.7115	18.5748	0.193273		-5.78531	0.197585		TRUE	81.1605	0.415041		TRUE		1	40		N	N	N
27	C3	FALSE	pSAT AQPrdm16 ETOH n6	Bact	UNKNOWN	SYBR	None							18.1075	18.1323	0.0351161		-6.82691	0.155708		TRUE	81.1605	0.415041		TRUE		1	40		N	N	N
28	C4	FALSE	pSAT AQPrdm16 Tamo n4	Bact	UNKNOWN	SYBR	None							18.5708	18.5109	0.0846282		-5.73417	0.263299		TRUE	81.1605	0.415041		TRUE		1	40		N	N	N
29	C5	FALSE	pSAT AQPrdm16 Tamo n5	Bact	UNKNOWN	SYBR	None							19.1963	19.0861	0.155764		-5.35553	0.213928		TRUE	81.2592	0.415041		TRUE		1	40		N	N	N
30	C6	FALSE	pSAT AQPrdm16 Tamo n6	Bact	UNKNOWN	SYBR	None							18.0373	17.9196	0.16647		-5.68	0.183496		TRUE	81.3579	0.415041		TRUE		1	40		N	N	N
37	D1	FALSE	pSAT AQPrdm16 ETOH n4	Bact	UNKNOWN	SYBR	None							19.1302	19.0544	0.10716		-5.73505	0.218144		TRUE	81.1605	0.415041		TRUE		1	40		N	N	N
38	D2	FALSE	pSAT AQPrdm16 ETOH n5	Bact	UNKNOWN	SYBR	None							18.4382	18.5748	0.193273		-5.78531	0.197585		TRUE	81.2592	0.415041		TRUE		1	40		N	N	N
39	D3	FALSE	pSAT AQPrdm16 ETOH n6	Bact	UNKNOWN	SYBR	None							18.1571	18.1323	0.0351161		-6.82691	0.155708		TRUE	81.2592	0.415041		TRUE		1	40		N	N	N
40	D4	FALSE	pSAT AQPrdm16 Tamo n4	Bact	UNKNOWN	SYBR	None							18.4511	18.5109	0.0846282		-5.73417	0.263299		TRUE	81.2592	0.415041		TRUE		1	40		N	N	N
41	D5	FALSE	pSAT AQPrdm16 Tamo n5	Bact	UNKNOWN	SYBR	None							18.976	19.0861	0.155764		-5.35553	0.213928		TRUE	81.3579	0.415041		TRUE		1	40		N	N	N
42	D6	FALSE	pSAT AQPrdm16 Tamo n6	Bact	UNKNOWN	SYBR	None							17.8019	17.9196	0.16647		-5.68	0.183496		TRUE	81.3579	0.415041		TRUE		1	40		N	N	N
49	E1	FALSE	pSAT AQPrdm16 ETOH n4	Adipoq	UNKNOWN	SYBR	None							22.9257	22.5953	0.467197		-2.19415	0.388564		TRUE	80.2723	0.380432		TRUE		1	40		N	N	N
50	E2	FALSE	pSAT AQPrdm16 ETOH n5	Adipoq	UNKNOWN	SYBR	None							22.2872	22.473	0.262843		-1.88714	0.23432		TRUE	80.371	0.380432		TRUE		1	40		N	N	N
51	E3	FALSE	pSAT AQPrdm16 ETOH n6	Adipoq	UNKNOWN	SYBR	None							22.819	22.6196	0.281909		-2.33954	0.251723		TRUE	80.371	0.380432		TRUE		1	40		N	N	N
52	E4	FALSE	pSAT AQPrdm16 Tamo n4	Adipoq	UNKNOWN	SYBR	None							25.632	25.6914	0.083908		1.44623	0.263184		TRUE	80.4697	0.380432		TRUE		1	40		N	N	N
53	E5	FALSE	pSAT AQPrdm16 Tamo n5	Adipoq	UNKNOWN	SYBR	None							25.7815	25.8785	0.137115		1.43684	0.207447		TRUE	80.4697	0.380432		TRUE		1	40		N	N	N
54	E6	FALSE	pSAT AQPrdm16 Tamo n6	Adipoq	UNKNOWN	SYBR	None							25.9555	26.0848	0.182874		2.48519	0.191144		TRUE	80.4697	0.380432		TRUE		1	40		N	N	N
61	F1	FALSE	pSAT AQPrdm16 ETOH n4	Adipoq	UNKNOWN	SYBR	None							22.265	22.5953	0.467197		-2.19415	0.388564		TRUE	80.2723	0.380432		TRUE		1	40		N	N	N
62	F2	FALSE	pSAT AQPrdm16 ETOH n5	Adipoq	UNKNOWN	SYBR	None							22.6589	22.473	0.262843		-1.88714	0.23432		TRUE	80.2723	0.380432		TRUE		1	40		N	N	N
63	F3	FALSE	pSAT AQPrdm16 ETOH n6	Adipoq	UNKNOWN	SYBR	None							22.4203	22.6196	0.281909		-2.33954	0.251723		TRUE	80.371	0.380432		TRUE		1	40		N	N	N
64	F4	FALSE	pSAT AQPrdm16 Tamo n4	Adipoq	UNKNOWN	SYBR	None							25.7507	25.6914	0.083908		1.44623	0.263184		TRUE	80.371	0.380432		TRUE		1	40		N	N	N
65	F5	FALSE	pSAT AQPrdm16 Tamo n5	Adipoq	UNKNOWN	SYBR	None							25.9754	25.8785	0.137115		1.43684	0.207447		TRUE	80.371	0.380432		TRUE		1	40		N	N	N
66	F6	FALSE	pSAT AQPrdm16 Tamo n6	Adipoq	UNKNOWN	SYBR	None							26.2141	26.0848	0.182874		2.48519	0.191144		TRUE	80.371	0.380432		TRUE		1	40		N	N	N
73	G1	FALSE	pSAT AQPrdm16 ETOH n4	VEGFa	UNKNOWN	SYBR	None							23.3202	23.3199	0.00053948		-1.46963	0.204562		TRUE	81.654	0.327656		TRUE		1	40		N	N	N
74	G2	FALSE	pSAT AQPrdm16 ETOH n5	VEGFa	UNKNOWN	SYBR	None							23.0791	23.1088	0.0419998		-1.25131	0.145755		TRUE	81.654	0.327656		TRUE		1	40		N	N	N
75	G3	FALSE	pSAT AQPrdm16 ETOH n6	VEGFa	UNKNOWN	SYBR	None							22.7169	22.6244	0.130766		-2.3348	0.179383		TRUE	81.7527	0.327656		TRUE		1	40		N	N	N
76	G4	FALSE	pSAT AQPrdm16 Tamo n4	VEGFa	UNKNOWN	SYBR	None							22.7772	22.7593	0.0252112		-1.48579	0.257028		TRUE	81.7527	0.327656		TRUE		1	40		N	N	N
77	G5	FALSE	pSAT AQPrdm16 Tamo n5	VEGFa	UNKNOWN	SYBR	None							23.3889	23.3945	0.00791821		-1.04713	0.183481		TRUE	81.7527	0.327656		TRUE		1	40		N	N	N
78	G6	FALSE	pSAT AQPrdm16 Tamo n6	VEGFa	UNKNOWN	SYBR	None							22.2449	22.191	0.0762204		-1.40865	0.150729		TRUE	81.8514	0.327656		TRUE		1	40		N	N	N
79	G7	FALSE	H2O	Tbp	UNKNOWN	SYBR	None							Undetermined							TRUE	76.1274	0.427996		TRUE		1	40		N	N	N
80	G8	FALSE	H2O	Bact	UNKNOWN	SYBR	None							34.2339	34.2339						TRUE	81.3579	0.415041		TRUE		1	40		N	N	N
81	G9	FALSE	H2O	Adipoq	UNKNOWN	SYBR	None							37.1184	37.1184						TRUE	77.0156	0.380432	79.9763	TRUE		1	40		N	N	Y
82	G10	FALSE	H2O	VEGFa	UNKNOWN	SYBR	None							Undetermined							TRUE	60.3372	0.327656		TRUE		1	40		Y	Y	N
83	G11	FALSE	H2O	Prdm16	UNKNOWN	SYBR	None							Undetermined							TRUE	60.8306	0.121181		TRUE		1	40		Y	Y	N
85	H1	FALSE	pSAT AQPrdm16 ETOH n4	VEGFa	UNKNOWN	SYBR	None							23.3195	23.3199	0.00053948		-1.46963	0.204562		TRUE	81.7527	0.327656		TRUE		1	40		N	N	N
86	H2	FALSE	pSAT AQPrdm16 ETOH n5	VEGFa	UNKNOWN	SYBR	None							23.1385	23.1088	0.0419998		-1.25131	0.145755		TRUE	81.7527	0.327656		TRUE		1	40		N	N	N
87	H3	FALSE	pSAT AQPrdm16 ETOH n6	VEGFa	UNKNOWN	SYBR	None							22.5319	22.6244	0.130766		-2.3348	0.179383		TRUE	81.7527	0.327656		TRUE		1	40		N	N	N
88	H4	FALSE	pSAT AQPrdm16 Tamo n4	VEGFa	UNKNOWN	SYBR	None							22.7415	22.7593	0.0252112		-1.48579	0.257028		TRUE	81.7527	0.327656		TRUE		1	40		N	N	N
89	H5	FALSE	pSAT AQPrdm16 Tamo n5	VEGFa	UNKNOWN	SYBR	None							23.4001	23.3945	0.00791821		-1.04713	0.183481		TRUE	81.8514	0.327656		TRUE		1	40		N	N	N
90	H6	FALSE	pSAT AQPrdm16 Tamo n6	VEGFa	UNKNOWN	SYBR	None							22.1371	22.191	0.0762204		-1.40865	0.150729		TRUE	81.8514	0.327656		TRUE		1	40		N	N	N
Analysis Type	Singleplex
Endogenous Control	Tbp
RQ Min/Max Confidence Level	95.0
Reference Sample	H2O

## Sheet: Melt Curve Raw Data
Block Type	96-Well Block (0.2mL)
Calibration Background is expired	No
Calibration Background performed on	12-02-2021
Calibration Normalization FAM-ROX is expired	No
Calibration Normalization FAM-ROX performed on	12-02-2021
Calibration Normalization VIC-ROX is expired	No
Calibration Normalization VIC-ROX performed on	12-02-2021
Calibration Pure Dye CY3 is expired	Yes
Calibration Pure Dye CY3 performed on	03-26-2020
Calibration Pure Dye CY5 is expired	Yes
Calibration Pure Dye CY5 performed on	03-26-2020
Calibration Pure Dye FAM is expired	No
Calibration Pure Dye FAM performed on	12-02-2021
Calibration Pure Dye NED is expired	No
Calibration Pure Dye NED performed on	12-02-2021
Calibration Pure Dye ROX is expired	No
Calibration Pure Dye ROX performed on	12-02-2021
Calibration Pure Dye SYBR is expired	No
Calibration Pure Dye SYBR performed on	12-02-2021
Calibration Pure Dye TAMRA is expired	No
Calibration Pure Dye TAMRA performed on	12-02-2021
Calibration Pure Dye VIC is expired	No
Calibration Pure Dye VIC performed on	12-02-2021
Calibration ROI is expired	No
Calibration ROI performed on	12-02-2021
Calibration Uniformity is expired	No
Calibration Uniformity performed on	12-02-2021
Chemistry	SYBR_GREEN
Date Created	2022-05-17 14:17:11 PM EDT
Experiment Barcode
Experiment Comment
Experiment File Name	D:\Applied Biosystems\7500\experiments\Roberto DM\2022-05-17 Psat adipoqprdm16 Prdm16 KO-Adipoq-vegfa ETOH and Tamo 3d growth phase n4-6.eds
Experiment Name	2022-05-17 Psat adipoqprdm16 Prdm16 KO-Adipoq-vegfa ETOH and Tamo 3d growth phase n4-6
Experiment Run End Time	2022-05-17 17:42:04 PM EDT
Experiment Type	Comparative Cт (ΔΔCт)
Instrument Name	278870006
Instrument Serial Number	278870006
Instrument Type	QuantStudio(TM) 7 Flex System
Passive Reference	ROX
Quantification Cycle Method	Ct
Signal Smoothing On	true
Stage/ Cycle where Analysis is performed	Stage 2, Step 2
User Name
Well	Well Position	Reading	Temperature	Fluorescence	Derivative
1	A1	1	60.1398	4.57056	0.150952
1	A1	2	60.3372	4.56353	0.148273
1	A1	3	60.5346	4.54216	0.145018
1	A1	4	60.7319	4.51826	0.142127
1	A1	5	60.9293	4.51625	0.14063
1	A1	6	61.1267	4.50138	0.141173
1	A1	7	61.3241	4.48812	0.143712
1	A1	8	61.5214	4.46443	0.14759
1	A1	9	61.7188	4.44132	0.151873
1	A1	10	61.9162	4.42786	0.15574
1	A1	11	62.1136	4.40997	0.158693
1	A1	12	62.311	4.38618	0.160574
1	A1	13	62.5083	4.36696	0.161489
1	A1	14	62.7057	4.34439	0.161719
1	A1	15	62.9031	4.32914	0.161619
1	A1	16	63.1005	4.30641	0.161504
1	A1	17	63.2978	4.2887	0.161535
1	A1	18	63.4952	4.26983	0.161704
1	A1	19	63.6926	4.25346	0.161894
1	A1	20	63.89	4.22348	0.162035
1	A1	21	64.0874	4.20973	0.162194
1	A1	22	64.2847	4.18807	0.162561
1	A1	23	64.4821	4.17566	0.163312
1	A1	24	64.6795	4.14755	0.164481
1	A1	25	64.8769	4.13919	0.165951
1	A1	26	65.0742	4.10774	0.167542
1	A1	27	65.2716	4.08844	0.169147
1	A1	28	65.469	4.0731	0.170757
1	A1	29	65.6664	4.0494	0.172385
1	A1	30	65.8638	4.03321	0.173951
1	A1	31	66.0611	4.00934	0.175251
1	A1	32	66.2585	3.98753	0.176052
1	A1	33	66.4559	3.96263	0.176232
1	A1	34	66.6533	3.94439	0.175867
1	A1	35	66.8506	3.92516	0.175199
1	A1	36	67.048	3.89941	0.174526
1	A1	37	67.2454	3.88042	0.174082
1	A1	38	67.4428	3.86365	0.173961
1	A1	39	67.6402	3.83454	0.174124
1	A1	40	67.8375	3.81943	0.174451
1	A1	41	68.0349	3.7966	0.1748
1	A1	42	68.2323	3.7758	0.175059
1	A1	43	68.4297	3.74943	0.175154
1	A1	44	68.6271	3.73664	0.175057
1	A1	45	68.8244	3.71354	0.174788
1	A1	46	69.0218	3.68567	0.174431
1	A1	47	69.2192	3.6686	0.174109
1	A1	48	69.4166	3.64968	0.173918
1	A1	49	69.6139	3.63306	0.17384
1	A1	50	69.8113	3.60539	0.17371
1	A1	51	70.0087	3.58707	0.173311
1	A1	52	70.2061	3.56694	0.172541
1	A1	53	70.4035	3.53955	0.171517
1	A1	54	70.6008	3.52243	0.170536
1	A1	55	70.7982	3.50696	0.169876
1	A1	56	70.9956	3.48757	0.169601
1	A1	57	71.193	3.46408	0.169516
1	A1	58	71.3903	3.4444	0.169322
1	A1	59	71.5877	3.41988	0.168851
1	A1	60	71.7851	3.3988	0.168187
1	A1	61	71.9825	3.3832	0.167608
1	A1	62	72.1799	3.36287	0.167366
1	A1	63	72.3772	3.34885	0.167521
1	A1	64	72.5746	3.31636	0.167922
1	A1	65	72.772	3.30293	0.168349
1	A1	66	72.9694	3.27984	0.168667
1	A1	67	73.1667	3.26137	0.168893
1	A1	68	73.3641	3.23791	0.169128
1	A1	69	73.5615	3.22127	0.169455
1	A1	70	73.7589	3.20328	0.169864
1	A1	71	73.9563	3.17647	0.170278
1	A1	72	74.1536	3.15922	0.170628
1	A1	73	74.351	3.13631	0.170928
1	A1	74	74.5484	3.11781	0.17126
1	A1	75	74.7458	3.09765	0.17169
1	A1	76	74.9431	3.07944	0.17217
1	A1	77	75.1405	3.05745	0.172519
1	A1	78	75.3379	3.03698	0.172513
1	A1	79	75.5353	3.01117	0.172029
1	A1	80	75.7327	2.99662	0.171161
1	A1	81	75.93	2.96851	0.170233
1	A1	82	76.1274	2.95423	0.169696
1	A1	83	76.3248	2.93139	0.169967
1	A1	84	76.5222	2.91583	0.171315
1	A1	85	76.7195	2.89197	0.173874
1	A1	86	76.9169	2.87171	0.17781
1	A1	87	77.1143	2.85112	0.18361
1	A1	88	77.3117	2.82579	0.192413
1	A1	89	77.5091	2.80524	0.206261
1	A1	90	77.7064	2.78331	0.228294
1	A1	91	77.9038	2.76168	0.262875
1	A1	92	78.1012	2.73735	0.315653
1	A1	93	78.2986	2.70214	0.393398
1	A1	94	78.4959	2.66448	0.503269
1	A1	95	78.6933	2.616	0.651051
1	A1	96	78.8907	2.55587	0.838291
1	A1	97	79.0881	2.46571	1.05887
1	A1	98	79.2855	2.33642	1.29638
1	A1	99	79.4828	2.15792	1.52403
1	A1	100	79.6802	1.89621	1.70831
1	A1	101	79.8776	1.58043	1.81627
1	A1	102	80.075	1.25727	1.82443
1	A1	103	80.2723	0.944763	1.72616
1	A1	104	80.4697	0.698041	1.53451
1	A1	105	80.6671	0.525923	1.2791
1	A1	106	80.8645	0.446496	0.998096
1	A1	107	81.0619	0.423282	0.728269
1	A1	108	81.2592	0.414628	0.496795
1	A1	109	81.4566	0.411299	0.317313
1	A1	110	81.654	0.409126	0.190693
1	A1	111	81.8514	0.406957	0.109073
1	A1	112	82.0488	0.404777	0.0608246
1	A1	113	82.2461	0.404521	0.0345487
1	A1	114	82.4435	0.403711	0.0212599
1	A1	115	82.6409	0.399851	0.0149256
1	A1	116	82.8383	0.400647	0.0120209
1	A1	117	83.0356	0.398227	0.0107392
1	A1	118	83.233	0.397594	0.0102502
1	A1	119	83.4304	0.397053	0.0101645
1	A1	120	83.6278	0.398432	0.0102325
1	A1	121	83.8251	0.393209	0.0102446
1	A1	122	84.0225	0.390891	0.0100587
1	A1	123	84.2199	0.390216	0.00965275
1	A1	124	84.4173	0.390865	0.00912508
1	A1	125	84.6147	0.39102	0.00862726
1	A1	126	84.812	0.387828	0.00827698
1	A1	127	85.0094	0.386819	0.00810612
1	A1	128	85.2068	0.388346	0.00806884
1	A1	129	85.4042	0.385447	0.00808483
1	A1	130	85.6015	0.384402	0.00808474
1	A1	131	85.7989	0.38254	0.00803363
1	A1	132	85.9963	0.383865	0.0079314
1	A1	133	86.1937	0.382091	0.0078013
1	A1	134	86.3911	0.380729	0.00768239
1	A1	135	86.5884	0.37928	0.00762585
1	A1	136	86.7858	0.379026	0.00768726
1	A1	137	86.9832	0.378809	0.00790087
1	A1	138	87.1806	0.37853	0.00824616
1	A1	139	87.378	0.376002	0.00863327
1	A1	140	87.5753	0.375383	0.00892958
1	A1	141	87.7727	0.373465	0.00902218
1	A1	142	87.9701	0.373171	0.00888241
1	A1	143	88.1675	0.369176	0.0085887
1	A1	144	88.3648	0.37089	0.00828703
1	A1	145	88.5622	0.371602	0.00811123
1	A1	146	88.7596	0.369738	0.00810991
1	A1	147	88.957	0.366476	0.00822775
1	A1	148	89.1544	0.365717	0.00834515
1	A1	149	89.3517	0.366573	0.00834859
1	A1	150	89.5491	0.363733	0.00818671
1	A1	151	89.7465	0.361266	0.00788827
1	A1	152	89.9439	0.363638	0.0075405
1	A1	153	90.1412	0.362267	0.00724059
1	A1	154	90.3386	0.360913	0.00704748
1	A1	155	90.536	0.359725	0.00695985
1	A1	156	90.7334	0.359631	0.00693541
1	A1	157	90.9308	0.357797	0.00693286
1	A1	158	91.1281	0.357346	0.00694342
1	A1	159	91.3255	0.356225	0.00698581
1	A1	160	91.5229	0.358559	0.00707282
1	A1	161	91.7203	0.353615	0.00718411
1	A1	162	91.9176	0.353819	0.00727223
1	A1	163	92.115	0.352604	0.00729765
1	A1	164	92.3124	0.352821	0.00726019
1	A1	165	92.5098	0.3517	0.00720186
1	A1	166	92.7072	0.350774	0.00718134
1	A1	167	92.9045	0.348783	0.00724467
1	A1	168	93.1019	0.3501	0.00740569
1	A1	169	93.2993	0.347355	0.00763745
1	A1	170	93.4967	0.348623	0.00787055
1	A1	171	93.694	0.3444	0.00800027
1	A1	172	93.8914	0.344503	0.00790816
1	A1	173	94.0888	0.344367	0.00749319
1	A1	174	94.2862	0.343413	0.0067061
1	A1	175	94.4836	0.340389	0.00557721
1	A1	176	94.6809	0.340504	0.0042268
1	A1	177	94.8783	0.342781	0.00284363
2	A2	1	60.1398	4.75044	0.157327
2	A2	2	60.3372	4.72578	0.154957
2	A2	3	60.5346	4.72054	0.152737
2	A2	4	60.7319	4.70462	0.151379
2	A2	5	60.9293	4.68988	0.151354
2	A2	6	61.1267	4.66788	0.152709
2	A2	7	61.3241	4.65508	0.155114
2	A2	8	61.5214	4.62496	0.158089
2	A2	9	61.7188	4.61149	0.161195
2	A2	10	61.9162	4.59012	0.164111
2	A2	11	62.1136	4.57408	0.166576
2	A2	12	62.311	4.5515	0.168379
2	A2	13	62.5083	4.52609	0.169429
2	A2	14	62.7057	4.50509	0.169859
2	A2	15	62.9031	4.48362	0.170029
2	A2	16	63.1005	4.46718	0.170374
2	A2	17	63.2978	4.44294	0.171168
2	A2	18	63.4952	4.42873	0.172352
2	A2	19	63.6926	4.40115	0.173574
2	A2	20	63.89	4.3851	0.174394
2	A2	21	64.0874	4.3525	0.174546
2	A2	22	64.2847	4.33312	0.174067
2	A2	23	64.4821	4.31722	0.173223
2	A2	24	64.6795	4.29944	0.172342
2	A2	25	64.8769	4.27615	0.171683
2	A2	26	65.0742	4.2466	0.171407
2	A2	27	65.2716	4.23106	0.171604
2	A2	28	65.469	4.22227	0.172302
2	A2	29	65.6664	4.19058	0.17343
2	A2	30	65.8638	4.16631	0.174789
2	A2	31	66.0611	4.15152	0.176068
2	A2	32	66.2585	4.1317	0.176932
2	A2	33	66.4559	4.10748	0.177151
2	A2	34	66.6533	4.08013	0.17673
2	A2	35	66.8506	4.06018	0.175966
2	A2	36	67.048	4.04011	0.175376
2	A2	37	67.2454	4.02184	0.175441
2	A2	38	67.4428	3.99869	0.176371
2	A2	39	67.6402	3.97998	0.177958
2	A2	40	67.8375	3.95667	0.179646
2	A2	41	68.0349	3.9323	0.180795
2	A2	42	68.2323	3.90823	0.180957
2	A2	43	68.4297	3.88315	0.180078
2	A2	44	68.6271	3.86601	0.178505
2	A2	45	68.8244	3.84169	0.17683
2	A2	46	69.0218	3.82098	0.175657
2	A2	47	69.2192	3.8057	0.175385
2	A2	48	69.4166	3.77873	0.176077
2	A2	49	69.6139	3.76477	0.177448
2	A2	50	69.8113	3.73909	0.178964
2	A2	51	70.0087	3.71509	0.180028
2	A2	52	70.2061	3.69361	0.180189
2	A2	53	70.4035	3.67204	0.179313
2	A2	54	70.6008	3.64481	0.177629
2	A2	55	70.7982	3.62693	0.175649
2	A2	56	70.9956	3.60705	0.173956
2	A2	57	71.193	3.58687	0.172989
2	A2	58	71.3903	3.57074	0.172889
2	A2	59	71.5877	3.54257	0.173509
2	A2	60	71.7851	3.52539	0.174526
2	A2	61	71.9825	3.50423	0.175588
2	A2	62	72.1799	3.47601	0.176426
2	A2	63	72.3772	3.4635	0.176892
2	A2	64	72.5746	3.43707	0.176961
2	A2	65	72.772	3.41106	0.176707
2	A2	66	72.9694	3.39392	0.176257
2	A2	67	73.1667	3.37172	0.175729
2	A2	68	73.3641	3.35514	0.17519
2	A2	69	73.5615	3.32857	0.174675
2	A2	70	73.7589	3.30438	0.174247
2	A2	71	73.9563	3.28695	0.174033
2	A2	72	74.1536	3.26781	0.174168
2	A2	73	74.351	3.24531	0.174677
2	A2	74	74.5484	3.23003	0.175412
2	A2	75	74.7458	3.20089	0.17612
2	A2	76	74.9431	3.18003	0.176588
2	A2	77	75.1405	3.15986	0.17677
2	A2	78	75.3379	3.14043	0.176779
2	A2	79	75.5353	3.11635	0.176765
2	A2	80	75.7327	3.09891	0.176785
2	A2	81	75.93	3.07524	0.176785
2	A2	82	76.1274	3.05169	0.176715
2	A2	83	76.3248	3.02925	0.176697
2	A2	84	76.5222	3.00497	0.177113
2	A2	85	76.7195	2.98953	0.178588
2	A2	86	76.9169	2.97005	0.181908
2	A2	87	77.1143	2.94534	0.188006
2	A2	88	77.3117	2.92499	0.198133
2	A2	89	77.5091	2.89898	0.21417
2	A2	90	77.7064	2.87541	0.23901
2	A2	91	77.9038	2.85527	0.276879
2	A2	92	78.1012	2.82373	0.333506
2	A2	93	78.2986	2.78856	0.415922
2	A2	94	78.4959	2.74867	0.531581
2	A2	95	78.6933	2.70125	0.686447
2	A2	96	78.8907	2.62572	0.881959
2	A2	97	79.0881	2.53478	1.1115
2	A2	98	79.2855	2.39957	1.3577
2	A2	99	79.4828	2.20565	1.59241
2	A2	100	79.6802	1.93382	1.78066
2	A2	101	79.8776	1.59402	1.88834
2	A2	102	80.075	1.25227	1.89156
2	A2	103	80.2723	0.931737	1.78424
2	A2	104	80.4697	0.674905	1.58083
2	A2	105	80.6671	0.496943	1.31277
2	A2	106	80.8645	0.420141	1.01995
2	A2	107	81.0619	0.393726	0.740387
2	A2	108	81.2592	0.388738	0.501841
2	A2	109	81.4566	0.38592	0.317942
2	A2	110	81.654	0.384877	0.189131
2	A2	111	81.8514	0.383154	0.106913
2	A2	112	82.0488	0.38136	0.0590283
2	A2	113	82.2461	0.379833	0.0335776
2	A2	114	82.4435	0.377393	0.0212441
2	A2	115	82.6409	0.378848	0.0157926
2	A2	116	82.8383	0.374609	0.0135527
2	A2	117	83.0356	0.374324	0.0125869
2	A2	118	83.233	0.371958	0.0119759
2	A2	119	83.4304	0.369799	0.01135
2	A2	120	83.6278	0.369309	0.0106253
2	A2	121	83.8251	0.368294	0.0098589
2	A2	122	84.0225	0.366516	0.00915592
2	A2	123	84.2199	0.366408	0.00860544
2	A2	124	84.4173	0.365183	0.00824105
2	A2	125	84.6147	0.36563	0.00803159
2	A2	126	84.812	0.362989	0.00790412
2	A2	127	85.0094	0.362365	0.00778621
2	A2	128	85.2068	0.360597	0.00764488
2	A2	129	85.4042	0.36031	0.00749461
2	A2	130	85.6015	0.360658	0.00737345
2	A2	131	85.7989	0.359332	0.00730935
2	A2	132	85.9963	0.357468	0.00729964
2	A2	133	86.1937	0.356752	0.0073181
2	A2	134	86.3911	0.356655	0.00733367
2	A2	135	86.5884	0.355787	0.00732559
2	A2	136	86.7858	0.353409	0.00728576
2	A2	137	86.9832	0.354158	0.00721595
2	A2	138	87.1806	0.352559	0.00712397
2	A2	139	87.378	0.351394	0.00702195
2	A2	140	87.5753	0.351229	0.0069241
2	A2	141	87.7727	0.34933	0.00683997
2	A2	142	87.9701	0.350369	0.00677255
2	A2	143	88.1675	0.348354	0.00672363
2	A2	144	88.3648	0.34767	0.00670574
2	A2	145	88.5622	0.345525	0.0067441
2	A2	146	88.7596	0.346247	0.00685743
2	A2	147	88.957	0.346379	0.00702387
2	A2	148	89.1544	0.343285	0.00716566
2	A2	149	89.3517	0.342084	0.00717957
2	A2	150	89.5491	0.34078	0.00699947
2	A2	151	89.7465	0.341557	0.00664573
2	A2	152	89.9439	0.34034	0.00621879
2	A2	153	90.1412	0.34042	0.00584257
2	A2	154	90.3386	0.339426	0.0056049
2	A2	155	90.536	0.338743	0.00553558
2	A2	156	90.7334	0.336743	0.00562483
2	A2	157	90.9308	0.33831	0.00584895
2	A2	158	91.1281	0.337137	0.00617626
2	A2	159	91.3255	0.335849	0.00655602
2	A2	160	91.5229	0.334357	0.00691392
2	A2	161	91.7203	0.333195	0.00716729
2	A2	162	91.9176	0.333095	0.00724974
2	A2	163	92.115	0.332484	0.00713
2	A2	164	92.3124	0.330732	0.0068207
2	A2	165	92.5098	0.328499	0.00638134
2	A2	166	92.7072	0.329813	0.00591177
2	A2	167	92.9045	0.330657	0.00552634
2	A2	168	93.1019	0.328039	0.00531046
2	A2	169	93.2993	0.328791	0.00528596
2	A2	170	93.4967	0.326401	0.00540601
2	A2	171	93.694	0.326773	0.00558025
2	A2	172	93.8914	0.326477	0.00570427
2	A2	173	94.0888	0.324914	0.00567649
2	A2	174	94.2862	0.323682	0.00540964
2	A2	175	94.4836	0.323916	0.00485263
2	A2	176	94.6809	0.322136	0.00401964
2	A2	177	94.8783	0.321494	0.0030068
3	A3	1	60.1398	4.84038	0.171797
3	A3	2	60.3372	4.82392	0.1719
3	A3	3	60.5346	4.80365	0.171221
3	A3	4	60.7319	4.77499	0.169767
3	A3	5	60.9293	4.76179	0.167954
3	A3	6	61.1267	4.73554	0.166459
3	A3	7	61.3241	4.72727	0.16594
3	A3	8	61.5214	4.69429	0.166752
3	A3	9	61.7188	4.682	0.168824
3	A3	10	61.9162	4.66432	0.171678
3	A3	11	62.1136	4.63897	0.174641
3	A3	12	62.311	4.61271	0.17707
3	A3	13	62.5083	4.59387	0.178554
3	A3	14	62.7057	4.56359	0.178984
3	A3	15	62.9031	4.55301	0.178501
3	A3	16	63.1005	4.51962	0.177412
3	A3	17	63.2978	4.50336	0.176128
3	A3	18	63.4952	4.47735	0.175108
3	A3	19	63.6926	4.45631	0.174779
3	A3	20	63.89	4.43996	0.175379
3	A3	21	64.0874	4.41732	0.176785
3	A3	22	64.2847	4.39878	0.178508
3	A3	23	64.4821	4.37181	0.1799
3	A3	24	64.6795	4.34723	0.18049
3	A3	25	64.8769	4.32129	0.180265
3	A3	26	65.0742	4.29956	0.179653
3	A3	27	65.2716	4.28166	0.179237
3	A3	28	65.469	4.26538	0.179353
3	A3	29	65.6664	4.2448	0.17988
3	A3	30	65.8638	4.21189	0.180323
3	A3	31	66.0611	4.19184	0.180118
3	A3	32	66.2585	4.1686	0.17894
3	A3	33	66.4559	4.15173	0.17684
3	A3	34	66.6533	4.12402	0.174228
3	A3	35	66.8506	4.10272	0.171731
3	A3	36	67.048	4.08331	0.17
3	A3	37	67.2454	4.06407	0.169504
3	A3	38	67.4428	4.04721	0.170384
3	A3	39	67.6402	4.02515	0.172409
3	A3	40	67.8375	3.99798	0.175075
3	A3	41	68.0349	3.97838	0.177806
3	A3	42	68.2323	3.95939	0.180134
3	A3	43	68.4297	3.9306	0.181828
3	A3	44	68.6271	3.90871	0.182904
3	A3	45	68.8244	3.88633	0.183564
3	A3	46	69.0218	3.86339	0.184074
3	A3	47	69.2192	3.84449	0.184637
3	A3	48	69.4166	3.82015	0.185309
3	A3	49	69.6139	3.7938	0.185993
3	A3	50	69.8113	3.77598	0.186494
3	A3	51	70.0087	3.74917	0.186611
3	A3	52	70.2061	3.72773	0.186212
3	A3	53	70.4035	3.70048	0.185264
3	A3	54	70.6008	3.68043	0.183835
3	A3	55	70.7982	3.65907	0.182069
3	A3	56	70.9956	3.63689	0.180161
3	A3	57	71.193	3.60864	0.178354
3	A3	58	71.3903	3.59444	0.176902
3	A3	59	71.5877	3.56875	0.176034
3	A3	60	71.7851	3.55063	0.175882
3	A3	61	71.9825	3.53114	0.176442
3	A3	62	72.1799	3.50219	0.177578
3	A3	63	72.3772	3.48439	0.17906
3	A3	64	72.5746	3.46196	0.180613
3	A3	65	72.772	3.44168	0.18197
3	A3	66	72.9694	3.4142	0.182935
3	A3	67	73.1667	3.38847	0.183428
3	A3	68	73.3641	3.37012	0.183501
3	A3	69	73.5615	3.34724	0.183257
3	A3	70	73.7589	3.32511	0.18276
3	A3	71	73.9563	3.3005	0.182013
3	A3	72	74.1536	3.28212	0.180998
3	A3	73	74.351	3.25071	0.179796
3	A3	74	74.5484	3.23373	0.178607
3	A3	75	74.7458	3.2136	0.177674
3	A3	76	74.9431	3.19608	0.177148
3	A3	77	75.1405	3.17141	0.177025
3	A3	78	75.3379	3.14905	0.177196
3	A3	79	75.5353	3.12531	0.177572
3	A3	80	75.7327	3.10265	0.178135
3	A3	81	75.93	3.08597	0.1789
3	A3	82	76.1274	3.06156	0.179818
3	A3	83	76.3248	3.03988	0.180799
3	A3	84	76.5222	3.0122	0.18183
3	A3	85	76.7195	2.98926	0.183167
3	A3	86	76.9169	2.96995	0.185465
3	A3	87	77.1143	2.95058	0.189817
3	A3	88	77.3117	2.92282	0.197769
3	A3	89	77.5091	2.90383	0.211395
3	A3	90	77.7064	2.87744	0.233511
3	A3	91	77.9038	2.85656	0.267976
3	A3	92	78.1012	2.82598	0.319974
3	A3	93	78.2986	2.7929	0.396063
3	A3	94	78.4959	2.75055	0.503608
3	A3	95	78.6933	2.70348	0.649214
3	A3	96	78.8907	2.63878	0.835978
3	A3	97	79.0881	2.54677	1.05998
3	A3	98	79.2855	2.41936	1.30716
3	A3	99	79.4828	2.24394	1.55235
3	A3	100	79.6802	1.98557	1.76193
3	A3	101	79.8776	1.65324	1.90041
3	A3	102	80.075	1.29985	1.93959
3	A3	103	80.2723	0.954832	1.86699
3	A3	104	80.4697	0.666019	1.69042
3	A3	105	80.6671	0.449711	1.43648
3	A3	106	80.8645	0.336826	1.14352
3	A3	107	81.0619	0.29445	0.851487
3	A3	108	81.2592	0.28332	0.592567
3	A3	109	81.4566	0.280968	0.385553
3	A3	110	81.654	0.277288	0.235201
3	A3	111	81.8514	0.275573	0.135577
3	A3	112	82.0488	0.274733	0.0751641
3	A3	113	82.2461	0.272383	0.0415275
3	A3	114	82.4435	0.271242	0.0242449
3	A3	115	82.6409	0.270379	0.0159721
3	A3	116	82.8383	0.268759	0.0122111
3	A3	117	83.0356	0.267469	0.0105237
3	A3	118	83.233	0.266667	0.00972057
3	A3	119	83.4304	0.265641	0.00926365
3	A3	120	83.6278	0.264159	0.00891514
3	A3	121	83.8251	0.263032	0.00856713
3	A3	122	84.0225	0.261985	0.00817732
3	A3	123	84.2199	0.261004	0.00775009
3	A3	124	84.4173	0.260071	0.00732554
3	A3	125	84.6147	0.259	0.00696119
3	A3	126	84.812	0.258844	0.00670562
3	A3	127	85.0094	0.258888	0.00657712
3	A3	128	85.2068	0.256792	0.00656044
3	A3	129	85.4042	0.256425	0.00662112
3	A3	130	85.6015	0.255237	0.00672682
3	A3	131	85.7989	0.254202	0.00685429
3	A3	132	85.9963	0.25531	0.00698202
3	A3	133	86.1937	0.252213	0.00707911
3	A3	134	86.3911	0.25262	0.00710818
3	A3	135	86.5884	0.250372	0.00704346
3	A3	136	86.7858	0.250237	0.00688888
3	A3	137	86.9832	0.248716	0.00667794
3	A3	138	87.1806	0.249242	0.00645458
3	A3	139	87.378	0.248526	0.00624918
3	A3	140	87.5753	0.245845	0.00606742
3	A3	141	87.7727	0.246887	0.00589709
3	A3	142	87.9701	0.24555	0.00572373
3	A3	143	88.1675	0.245056	0.00554326
3	A3	144	88.3648	0.244468	0.00536759
3	A3	145	88.5622	0.242633	0.00522089
3	A3	146	88.7596	0.243311	0.00512975
3	A3	147	88.957	0.242964	0.00511172
3	A3	148	89.1544	0.240773	0.00516892
3	A3	149	89.3517	0.240184	0.00529139
3	A3	150	89.5491	0.241717	0.00546396
3	A3	151	89.7465	0.238619	0.00566724
3	A3	152	89.9439	0.238927	0.00587149
3	A3	153	90.1412	0.238625	0.00603178
3	A3	154	90.3386	0.236255	0.00609725
3	A3	155	90.536	0.236677	0.00603466
3	A3	156	90.7334	0.234704	0.00585201
3	A3	157	90.9308	0.234606	0.00560202
3	A3	158	91.1281	0.235165	0.00535742
3	A3	159	91.3255	0.234051	0.00517128
3	A3	160	91.5229	0.232882	0.00504905
3	A3	161	91.7203	0.232234	0.0049523
3	A3	162	91.9176	0.232151	0.00483215
3	A3	163	92.115	0.230917	0.00466642
3	A3	164	92.3124	0.229884	0.00447621
3	A3	165	92.5098	0.231317	0.00431307
3	A3	166	92.7072	0.230013	0.00422806
3	A3	167	92.9045	0.229442	0.00424466
3	A3	168	93.1019	0.227829	0.00434841
3	A3	169	93.2993	0.229233	0.00449343
3	A3	170	93.4967	0.228214	0.00461627
3	A3	171	93.694	0.225807	0.00465232
3	A3	172	93.8914	0.226743	0.00455233
3	A3	173	94.0888	0.224489	0.00429354
3	A3	174	94.2862	0.226608	0.00388071
3	A3	175	94.4836	0.224853	0.00333719
3	A3	176	94.6809	0.224195	0.00269736
3	A3	177	94.8783	0.223014	0.0020091
4	A4	1	60.1398	4.92763	0.172526
4	A4	2	60.3372	4.91919	0.173835
4	A4	3	60.5346	4.89459	0.175211
4	A4	4	60.7319	4.8692	0.176266
4	A4	5	60.9293	4.85537	0.176712
4	A4	6	61.1267	4.82808	0.176464
4	A4	7	61.3241	4.8067	0.17568
4	A4	8	61.5214	4.78113	0.174704
4	A4	9	61.7188	4.76036	0.173959
4	A4	10	61.9162	4.74854	0.173764
4	A4	11	62.1136	4.7226	0.174219
4	A4	12	62.311	4.69992	0.175153
4	A4	13	62.5083	4.67801	0.176237
4	A4	14	62.7057	4.65889	0.177126
4	A4	15	62.9031	4.63479	0.177623
4	A4	16	63.1005	4.61032	0.177759
4	A4	17	63.2978	4.58561	0.177756
4	A4	18	63.4952	4.56871	0.177893
4	A4	19	63.6926	4.5482	0.178312
4	A4	20	63.89	4.52467	0.178903
4	A4	21	64.0874	4.50739	0.179368
4	A4	22	64.2847	4.47159	0.179422
4	A4	23	64.4821	4.45836	0.178994
4	A4	24	64.6795	4.43187	0.178289
4	A4	25	64.8769	4.41439	0.177645
4	A4	26	65.0742	4.39027	0.177319
4	A4	27	65.2716	4.37662	0.177343
4	A4	28	65.469	4.34724	0.177562
4	A4	29	65.6664	4.32593	0.177809
4	A4	30	65.8638	4.30589	0.178067
4	A4	31	66.0611	4.27859	0.178483
4	A4	32	66.2585	4.26502	0.179209
4	A4	33	66.4559	4.24284	0.180215
4	A4	34	66.6533	4.22138	0.181223
4	A4	35	66.8506	4.19602	0.181837
4	A4	36	67.048	4.1701	0.181781
4	A4	37	67.2454	4.14242	0.181074
4	A4	38	67.4428	4.13136	0.180014
4	A4	39	67.6402	4.10614	0.179006
4	A4	40	67.8375	4.07849	0.178388
4	A4	41	68.0349	4.06032	0.178318
4	A4	42	68.2323	4.04513	0.178774
4	A4	43	68.4297	4.01402	0.179615
4	A4	44	68.6271	3.99624	0.180645
4	A4	45	68.8244	3.97277	0.181671
4	A4	46	69.0218	3.94872	0.182536
4	A4	47	69.2192	3.93178	0.183128
4	A4	48	69.4166	3.90358	0.183405
4	A4	49	69.6139	3.88107	0.183384
4	A4	50	69.8113	3.86001	0.183124
4	A4	51	70.0087	3.83893	0.182689
4	A4	52	70.2061	3.81817	0.182129
4	A4	53	70.4035	3.79132	0.1815
4	A4	54	70.6008	3.76885	0.180915
4	A4	55	70.7982	3.74961	0.180528
4	A4	56	70.9956	3.72728	0.180476
4	A4	57	71.193	3.7071	0.180785
4	A4	58	71.3903	3.68605	0.18135
4	A4	59	71.5877	3.65966	0.181995
4	A4	60	71.7851	3.63625	0.182567
4	A4	61	71.9825	3.61378	0.18298
4	A4	62	72.1799	3.59646	0.183174
4	A4	63	72.3772	3.57463	0.183068
4	A4	64	72.5746	3.54028	0.182591
4	A4	65	72.772	3.52667	0.181752
4	A4	66	72.9694	3.50145	0.180706
4	A4	67	73.1667	3.47842	0.179723
4	A4	68	73.3641	3.45919	0.179051
4	A4	69	73.5615	3.43775	0.178812
4	A4	70	73.7589	3.41878	0.178943
4	A4	71	73.9563	3.39079	0.179272
4	A4	72	74.1536	3.3695	0.17961
4	A4	73	74.351	3.34917	0.179849
4	A4	74	74.5484	3.32988	0.179965
4	A4	75	74.7458	3.30436	0.180016
4	A4	76	74.9431	3.28254	0.180089
4	A4	77	75.1405	3.25984	0.180253
4	A4	78	75.3379	3.2419	0.180517
4	A4	79	75.5353	3.22453	0.180807
4	A4	80	75.7327	3.19006	0.181007
4	A4	81	75.93	3.17155	0.181035
4	A4	82	76.1274	3.15115	0.180925
4	A4	83	76.3248	3.12745	0.180841
4	A4	84	76.5222	3.10696	0.181069
4	A4	85	76.7195	3.08113	0.182023
4	A4	86	76.9169	3.06075	0.184288
4	A4	87	77.1143	3.04155	0.188682
4	A4	88	77.3117	3.01699	0.196346
4	A4	89	77.5091	2.99327	0.208879
4	A4	90	77.7064	2.97433	0.22858
4	A4	91	77.9038	2.94613	0.258822
4	A4	92	78.1012	2.91485	0.304444
4	A4	93	78.2986	2.88788	0.371958
4	A4	94	78.4959	2.84793	0.469145
4	A4	95	78.6933	2.80228	0.603672
4	A4	96	78.8907	2.74833	0.780491
4	A4	97	79.0881	2.66562	0.998307
4	A4	98	79.2855	2.55088	1.24613
4	A4	99	79.4828	2.38943	1.50147
4	A4	100	79.6802	2.15781	1.73193
4	A4	101	79.8776	1.84289	1.90077
4	A4	102	80.075	1.48707	1.97574
4	A4	103	80.2723	1.12599	1.93827
4	A4	104	80.4697	0.817075	1.78966
4	A4	105	80.6671	0.56881	1.55164
4	A4	106	80.8645	0.422703	1.26069
4	A4	107	81.0619	0.363963	0.958262
4	A4	108	81.2592	0.346655	0.680599
4	A4	109	81.4566	0.342343	0.451523
4	A4	110	81.654	0.338266	0.280203
4	A4	111	81.8514	0.338638	0.163505
4	A4	112	82.0488	0.336432	0.0909023
4	A4	113	82.2461	0.335439	0.0495699
4	A4	114	82.4435	0.333615	0.0279968
4	A4	115	82.6409	0.332175	0.0176379
4	A4	116	82.8383	0.331943	0.0130248
4	A4	117	83.0356	0.32966	0.0110785
4	A4	118	83.233	0.3286	0.0102531
4	A4	119	83.4304	0.327871	0.00984275
4	A4	120	83.6278	0.326713	0.00954402
4	A4	121	83.8251	0.32465	0.00922755
4	A4	122	84.0225	0.323976	0.00884382
4	A4	123	84.2199	0.323229	0.00839118
4	A4	124	84.4173	0.320913	0.00790409
4	A4	125	84.6147	0.321546	0.00743907
4	A4	126	84.812	0.32108	0.00705449
4	A4	127	85.0094	0.318476	0.00679117
4	A4	128	85.2068	0.319325	0.00665838
4	A4	129	85.4042	0.318823	0.00663078
4	A4	130	85.6015	0.316968	0.00665771
4	A4	131	85.7989	0.316143	0.00668283
4	A4	132	85.9963	0.315601	0.00666533
4	A4	133	86.1937	0.314988	0.00659579
4	A4	134	86.3911	0.313019	0.00649456
4	A4	135	86.5884	0.313932	0.00639535
4	A4	136	86.7858	0.311743	0.00632141
4	A4	137	86.9832	0.312777	0.00626946
4	A4	138	87.1806	0.310384	0.00621105
4	A4	139	87.378	0.310194	0.00611123
4	A4	140	87.5753	0.308384	0.00595011
4	A4	141	87.7727	0.308997	0.0057336
4	A4	142	87.9701	0.308212	0.00548942
4	A4	143	88.1675	0.30706	0.00525372
4	A4	144	88.3648	0.306334	0.00506248
4	A4	145	88.5622	0.306308	0.00494805
4	A4	146	88.7596	0.305638	0.00493728
4	A4	147	88.957	0.304859	0.00504535
4	A4	148	89.1544	0.303521	0.00526367
4	A4	149	89.3517	0.304149	0.00555013
4	A4	150	89.5491	0.302985	0.0058309
4	A4	151	89.7465	0.301353	0.0060195
4	A4	152	89.9439	0.299812	0.00605138
4	A4	153	90.1412	0.300773	0.00591425
4	A4	154	90.3386	0.299024	0.00565585
4	A4	155	90.536	0.298796	0.00536261
4	A4	156	90.7334	0.298571	0.00511928
4	A4	157	90.9308	0.298283	0.00497589
4	A4	158	91.1281	0.296642	0.00493695
4	A4	159	91.3255	0.29647	0.00497459
4	A4	160	91.5229	0.296819	0.00505121
4	A4	161	91.7203	0.294386	0.00513748
4	A4	162	91.9176	0.294541	0.0052165
4	A4	163	92.115	0.294974	0.00527557
4	A4	164	92.3124	0.293026	0.00530013
4	A4	165	92.5098	0.292276	0.00527674
4	A4	166	92.7072	0.291357	0.00520563
4	A4	167	92.9045	0.291808	0.00510878
4	A4	168	93.1019	0.291192	0.00502162
4	A4	169	93.2993	0.290057	0.00497238
4	A4	170	93.4967	0.289486	0.00496249
4	A4	171	93.694	0.288956	0.00495951
4	A4	172	93.8914	0.288537	0.00490408
4	A4	173	94.0888	0.288128	0.00472517
4	A4	174	94.2862	0.285957	0.00436229
4	A4	175	94.4836	0.286665	0.00379089
4	A4	176	94.6809	0.286124	0.00304331
4	A4	177	94.8783	0.285044	0.00220878
5	A5	1	60.1398	5.01849	0.173647
5	A5	2	60.3372	5.00398	0.172534
5	A5	3	60.5346	4.98662	0.171104
5	A5	4	60.7319	4.96367	0.169741
5	A5	5	60.9293	4.94235	0.168981
5	A5	6	61.1267	4.92249	0.169287
5	A5	7	61.3241	4.91236	0.170812
5	A5	8	61.5214	4.88227	0.173297
5	A5	9	61.7188	4.85899	0.176172
5	A5	10	61.9162	4.84257	0.178778
5	A5	11	62.1136	4.81314	0.180617
5	A5	12	62.311	4.79611	0.181522
5	A5	13	62.5083	4.76644	0.181667
5	A5	14	62.7057	4.73961	0.181453
5	A5	15	62.9031	4.7301	0.181273
5	A5	16	63.1005	4.70381	0.181334
5	A5	17	63.2978	4.67941	0.181595
5	A5	18	63.4952	4.65378	0.181885
5	A5	19	63.6926	4.6316	0.182012
5	A5	20	63.89	4.60967	0.181861
5	A5	21	64.0874	4.58714	0.181342
5	A5	22	64.2847	4.57135	0.180394
5	A5	23	64.4821	4.53611	0.179054
5	A5	24	64.6795	4.51786	0.177566
5	A5	25	64.8769	4.49459	0.176391
5	A5	26	65.0742	4.4798	0.176009
5	A5	27	65.2716	4.45466	0.176645
5	A5	28	65.469	4.44528	0.178078
5	A5	29	65.6664	4.40922	0.179703
5	A5	30	65.8638	4.38775	0.18082
5	A5	31	66.0611	4.36579	0.180944
5	A5	32	66.2585	4.34406	0.180025
5	A5	33	66.4559	4.32242	0.178446
5	A5	34	66.6533	4.29255	0.176866
5	A5	35	66.8506	4.27971	0.175943
5	A5	36	67.048	4.25946	0.17607
5	A5	37	67.2454	4.23669	0.177218
5	A5	38	67.4428	4.21637	0.178991
5	A5	39	67.6402	4.18746	0.180864
5	A5	40	67.8375	4.16602	0.18248
5	A5	41	68.0349	4.14263	0.183804
5	A5	42	68.2323	4.11689	0.185048
5	A5	43	68.4297	4.09888	0.186427
5	A5	44	68.6271	4.08308	0.187928
5	A5	45	68.8244	4.04947	0.189289
5	A5	46	69.0218	4.0253	0.190174
5	A5	47	69.2192	3.99792	0.190401
5	A5	48	69.4166	3.98235	0.19005
5	A5	49	69.6139	3.95531	0.189378
5	A5	50	69.8113	3.93351	0.188639
5	A5	51	70.0087	3.90994	0.187956
5	A5	52	70.2061	3.88679	0.187318
5	A5	53	70.4035	3.86265	0.186664
5	A5	54	70.6008	3.8408	0.185976
5	A5	55	70.7982	3.81393	0.18531
5	A5	56	70.9956	3.79839	0.184759
5	A5	57	71.193	3.77055	0.184396
5	A5	58	71.3903	3.74857	0.18423
5	A5	59	71.5877	3.72716	0.184202
5	A5	60	71.7851	3.70479	0.184203
5	A5	61	71.9825	3.678	0.184121
5	A5	62	72.1799	3.65876	0.183863
5	A5	63	72.3772	3.63356	0.183401
5	A5	64	72.5746	3.61084	0.182793
5	A5	65	72.772	3.58897	0.18219
5	A5	66	72.9694	3.56383	0.181818
5	A5	67	73.1667	3.54329	0.181886
5	A5	68	73.3641	3.52463	0.182491
5	A5	69	73.5615	3.49709	0.183539
5	A5	70	73.7589	3.48109	0.184764
5	A5	71	73.9563	3.45168	0.185829
5	A5	72	74.1536	3.42517	0.186464
5	A5	73	74.351	3.40944	0.186566
5	A5	74	74.5484	3.38271	0.186209
5	A5	75	74.7458	3.35835	0.185576
5	A5	76	74.9431	3.33604	0.184849
5	A5	77	75.1405	3.31893	0.184135
5	A5	78	75.3379	3.29262	0.183436
5	A5	79	75.5353	3.2722	0.18271
5	A5	80	75.7327	3.24421	0.181952
5	A5	81	75.93	3.2217	0.181261
5	A5	82	76.1274	3.20566	0.180816
5	A5	83	76.3248	3.17823	0.180817
5	A5	84	76.5222	3.15785	0.181437
5	A5	85	76.7195	3.1355	0.18286
5	A5	86	76.9169	3.11117	0.185372
5	A5	87	77.1143	3.08939	0.189497
5	A5	88	77.3117	3.06738	0.196108
5	A5	89	77.5091	3.04316	0.206571
5	A5	90	77.7064	3.02219	0.222952
5	A5	91	77.9038	2.99098	0.248341
5	A5	92	78.1012	2.96651	0.287201
5	A5	93	78.2986	2.93869	0.345589
5	A5	94	78.4959	2.90153	0.430973
5	A5	95	78.6933	2.85669	0.55128
5	A5	96	78.8907	2.80888	0.71285
5	A5	97	79.0881	2.73106	0.917314
5	A5	98	79.2855	2.63031	1.158
5	A5	99	79.4828	2.4917	1.41722
5	A5	100	79.6802	2.28685	1.66625
5	A5	101	79.8776	1.99161	1.86924
5	A5	102	80.075	1.64385	1.99083
5	A5	103	80.2723	1.26904	2.00554
5	A5	104	80.4697	0.931521	1.90547
5	A5	105	80.6671	0.641621	1.70341
5	A5	106	80.8645	0.442075	1.42988
5	A5	107	81.0619	0.336304	1.12503
5	A5	108	81.2592	0.300781	0.828504
5	A5	109	81.4566	0.291241	0.570629
5	A5	110	81.654	0.287852	0.367793
5	A5	111	81.8514	0.28483	0.222602
5	A5	112	82.0488	0.284802	0.127679
5	A5	113	82.2461	0.28225	0.0708365
5	A5	114	82.4435	0.279526	0.0395443
5	A5	115	82.6409	0.279233	0.0235904
5	A5	116	82.8383	0.277711	0.0159283
5	A5	117	83.0356	0.276173	0.0123304
5	A5	118	83.233	0.27526	0.0105705
5	A5	119	83.4304	0.272685	0.00962133
5	A5	120	83.6278	0.272696	0.00906317
5	A5	121	83.8251	0.273335	0.0087236
5	A5	122	84.0225	0.271254	0.00849695
5	A5	123	84.2199	0.269174	0.0082903
5	A5	124	84.4173	0.267822	0.00803676
5	A5	125	84.6147	0.267141	0.00772092
5	A5	126	84.812	0.268018	0.00737774
5	A5	127	85.0094	0.265424	0.00706494
5	A5	128	85.2068	0.265376	0.0068318
5	A5	129	85.4042	0.264408	0.00670457
5	A5	130	85.6015	0.262988	0.00668812
5	A5	131	85.7989	0.26364	0.00676987
5	A5	132	85.9963	0.262167	0.00691926
5	A5	133	86.1937	0.26125	0.00708945
5	A5	134	86.3911	0.259754	0.00722535
5	A5	135	86.5884	0.25955	0.00727899
5	A5	136	86.7858	0.258111	0.00722423
5	A5	137	86.9832	0.257257	0.00706563
5	A5	138	87.1806	0.256302	0.0068381
5	A5	139	87.378	0.255364	0.00659759
5	A5	140	87.5753	0.254877	0.00640256
5	A5	141	87.7727	0.254397	0.00628913
5	A5	142	87.9701	0.253956	0.00625086
5	A5	143	88.1675	0.252451	0.00623755
5	A5	144	88.3648	0.252314	0.00618004
5	A5	145	88.5622	0.250836	0.0060317
5	A5	146	88.7596	0.248984	0.00580325
5	A5	147	88.957	0.24946	0.00556467
5	A5	148	89.1544	0.249088	0.00540778
5	A5	149	89.3517	0.248896	0.00539041
5	A5	150	89.5491	0.247204	0.00549919
5	A5	151	89.7465	0.246971	0.00565772
5	A5	152	89.9439	0.245203	0.00577371
5	A5	153	90.1412	0.244947	0.00579286
5	A5	154	90.3386	0.244144	0.00572407
5	A5	155	90.536	0.244527	0.00562384
5	A5	156	90.7334	0.242569	0.0055555
5	A5	157	90.9308	0.242957	0.00555156
5	A5	158	91.1281	0.241839	0.00560063
5	A5	159	91.3255	0.240625	0.00565922
5	A5	160	91.5229	0.240829	0.0056794
5	A5	161	91.7203	0.238653	0.00563302
5	A5	162	91.9176	0.238975	0.00552211
5	A5	163	92.115	0.238812	0.0053718
5	A5	164	92.3124	0.236733	0.00521347
5	A5	165	92.5098	0.23777	0.0050703
5	A5	166	92.7072	0.235958	0.00495388
5	A5	167	92.9045	0.235688	0.00487065
5	A5	168	93.1019	0.235435	0.00482792
5	A5	169	93.2993	0.234646	0.00482983
5	A5	170	93.4967	0.233942	0.00486225
5	A5	171	93.694	0.23417	0.0048774
5	A5	172	93.8914	0.232558	0.0047968
5	A5	173	94.0888	0.2315	0.00453642
5	A5	174	94.2862	0.231006	0.00404861
5	A5	175	94.4836	0.231149	0.00335385
5	A5	176	94.6809	0.230121	0.00254189
5	A5	177	94.8783	0.231511	0.00173852
6	A6	1	60.1398	4.98091	0.169318
6	A6	2	60.3372	4.94386	0.170002
6	A6	3	60.5346	4.93489	0.170036
6	A6	4	60.7319	4.90622	0.16935
6	A6	5	60.9293	4.90158	0.168209
6	A6	6	61.1267	4.85933	0.167085
6	A6	7	61.3241	4.84947	0.166441
6	A6	8	61.5214	4.83556	0.166532
6	A6	9	61.7188	4.81368	0.16734
6	A6	10	61.9162	4.78275	0.168619
6	A6	11	62.1136	4.76807	0.17005
6	A6	12	62.311	4.74754	0.171352
6	A6	13	62.5083	4.73074	0.172366
6	A6	14	62.7057	4.69741	0.173101
6	A6	15	62.9031	4.68409	0.173721
6	A6	16	63.1005	4.65161	0.174454
6	A6	17	63.2978	4.64428	0.17539
6	A6	18	63.4952	4.61894	0.17636
6	A6	19	63.6926	4.59603	0.176933
6	A6	20	63.89	4.57132	0.176636
6	A6	21	64.0874	4.5407	0.175226
6	A6	22	64.2847	4.52756	0.17285
6	A6	23	64.4821	4.50464	0.170023
6	A6	24	64.6795	4.49069	0.167451
6	A6	25	64.8769	4.45618	0.165851
6	A6	26	65.0742	4.44667	0.165754
6	A6	27	65.2716	4.42627	0.167321
6	A6	28	65.469	4.41831	0.170238
6	A6	29	65.6664	4.3836	0.173778
6	A6	30	65.8638	4.36167	0.177058
6	A6	31	66.0611	4.33963	0.179369
6	A6	32	66.2585	4.31829	0.180404
6	A6	33	66.4559	4.29277	0.180281
6	A6	34	66.6533	4.27204	0.179409
6	A6	35	66.8506	4.25113	0.178314
6	A6	36	67.048	4.23075	0.1775
6	A6	37	67.2454	4.20026	0.177355
6	A6	38	67.4428	4.18737	0.178059
6	A6	39	67.6402	4.16665	0.179523
6	A6	40	67.8375	4.14212	0.181395
6	A6	41	68.0349	4.11699	0.183182
6	A6	42	68.2323	4.09227	0.184444
6	A6	43	68.4297	4.07092	0.18495
6	A6	44	68.6271	4.04761	0.184734
6	A6	45	68.8244	4.02409	0.184026
6	A6	46	69.0218	4.00211	0.183144
6	A6	47	69.2192	3.97788	0.182379
6	A6	48	69.4166	3.96025	0.181914
6	A6	49	69.6139	3.93705	0.181785
6	A6	50	69.8113	3.91149	0.181876
6	A6	51	70.0087	3.89263	0.181953
6	A6	52	70.2061	3.86994	0.181774
6	A6	53	70.4035	3.84675	0.181183
6	A6	54	70.6008	3.81921	0.180211
6	A6	55	70.7982	3.80071	0.179072
6	A6	56	70.9956	3.77978	0.178073
6	A6	57	71.193	3.76099	0.177459
6	A6	58	71.3903	3.73599	0.177319
6	A6	59	71.5877	3.71423	0.177569
6	A6	60	71.7851	3.69352	0.178027
6	A6	61	71.9825	3.67053	0.178509
6	A6	62	72.1799	3.65041	0.178892
6	A6	63	72.3772	3.62145	0.179133
6	A6	64	72.5746	3.60372	0.179228
6	A6	65	72.772	3.58612	0.179196
6	A6	66	72.9694	3.55742	0.179071
6	A6	67	73.1667	3.53386	0.178941
6	A6	68	73.3641	3.51525	0.17895
6	A6	69	73.5615	3.49321	0.179264
6	A6	70	73.7589	3.47096	0.17995
6	A6	71	73.9563	3.45234	0.180902
6	A6	72	74.1536	3.4266	0.181854
6	A6	73	74.351	3.40364	0.182519
6	A6	74	74.5484	3.38002	0.182751
6	A6	75	74.7458	3.35598	0.182616
6	A6	76	74.9431	3.33748	0.182322
6	A6	77	75.1405	3.31535	0.182039
6	A6	78	75.3379	3.29304	0.181754
6	A6	79	75.5353	3.27646	0.181286
6	A6	80	75.7327	3.24263	0.180432
6	A6	81	75.93	3.22022	0.179186
6	A6	82	76.1274	3.2043	0.177825
6	A6	83	76.3248	3.17787	0.176829
6	A6	84	76.5222	3.16016	0.17668
6	A6	85	76.7195	3.1389	0.177685
6	A6	86	76.9169	3.11903	0.179968
6	A6	87	77.1143	3.09344	0.183642
6	A6	88	77.3117	3.07074	0.189104
6	A6	89	77.5091	3.04775	0.197337
6	A6	90	77.7064	3.02349	0.210149
6	A6	91	77.9038	3.00335	0.230377
6	A6	92	78.1012	2.9766	0.262096
6	A6	93	78.2986	2.95082	0.310846
6	A6	94	78.4959	2.91542	0.383648
6	A6	95	78.6933	2.87795	0.488455
6	A6	96	78.8907	2.83363	0.632556
6	A6	97	79.0881	2.7724	0.819785
6	A6	98	79.2855	2.68586	1.04693
6	A6	99	79.4828	2.56305	1.30056
6	A6	100	79.6802	2.38906	1.55588
6	A6	101	79.8776	2.13062	1.77923
6	A6	102	80.075	1.80752	1.93441
6	A6	103	80.2723	1.43744	1.99159
6	A6	104	80.4697	1.09357	1.93588
6	A6	105	80.6671	0.782	1.77224
6	A6	106	80.8645	0.552273	1.52485
6	A6	107	81.0619	0.411003	1.23082
6	A6	108	81.2592	0.355619	0.930612
6	A6	109	81.4566	0.339918	0.658492
6	A6	110	81.654	0.333568	0.436173
6	A6	111	81.8514	0.332105	0.271183
6	A6	112	82.0488	0.331302	0.15946
6	A6	113	82.2461	0.326787	0.0902071
6	A6	114	82.4435	0.326011	0.0507773
6	A6	115	82.6409	0.323269	0.0300492
6	A6	116	82.8383	0.323394	0.0198967
6	A6	117	83.0356	0.320502	0.0151902
6	A6	118	83.233	0.319981	0.0130689
6	A6	119	83.4304	0.318328	0.0120949
6	A6	120	83.6278	0.316866	0.0115992
6	A6	121	83.8251	0.314895	0.0112811
6	A6	122	84.0225	0.314357	0.0110017
6	A6	123	84.2199	0.312452	0.0106906
6	A6	124	84.4173	0.311761	0.0103094
6	A6	125	84.6147	0.309217	0.00984405
6	A6	126	84.812	0.309475	0.00930763
6	A6	127	85.0094	0.3066	0.00874163
6	A6	128	85.2068	0.307509	0.00820605
6	A6	129	85.4042	0.306505	0.00776048
6	A6	130	85.6015	0.303651	0.00744333
6	A6	131	85.7989	0.305803	0.00726269
6	A6	132	85.9963	0.303421	0.00719971
6	A6	133	86.1937	0.302567	0.00722203
6	A6	134	86.3911	0.300653	0.0072952
6	A6	135	86.5884	0.302004	0.00738799
6	A6	136	86.7858	0.300569	0.00746963
6	A6	137	86.9832	0.297232	0.00751045
6	A6	138	87.1806	0.299284	0.00748779
6	A6	139	87.378	0.296188	0.00739575
6	A6	140	87.5753	0.296119	0.00725
6	A6	141	87.7727	0.295441	0.00708567
6	A6	142	87.9701	0.294106	0.00694569
6	A6	143	88.1675	0.293311	0.00686578
6	A6	144	88.3648	0.292825	0.00685723
6	A6	145	88.5622	0.293094	0.00689699
6	A6	146	88.7596	0.290702	0.00693534
6	A6	147	88.957	0.289062	0.00691876
6	A6	148	89.1544	0.28872	0.00681855
6	A6	149	89.3517	0.287928	0.0066432
6	A6	150	89.5491	0.287355	0.00642929
6	A6	151	89.7465	0.286655	0.00622021
6	A6	152	89.9439	0.285746	0.00605012
6	A6	153	90.1412	0.284365	0.00594207
6	A6	154	90.3386	0.284901	0.00591168
6	A6	155	90.536	0.284096	0.00596583
6	A6	156	90.7334	0.282776	0.00609588
6	A6	157	90.9308	0.2822	0.00627394
6	A6	158	91.1281	0.281363	0.00646076
6	A6	159	91.3255	0.280371	0.00661932
6	A6	160	91.5229	0.279021	0.00672227
6	A6	161	91.7203	0.279354	0.00674656
6	A6	162	91.9176	0.278338	0.00666564
6	A6	163	92.115	0.27623	0.00645485
6	A6	164	92.3124	0.275896	0.00611404
6	A6	165	92.5098	0.273828	0.00568931
6	A6	166	92.7072	0.278014	0.00527123
6	A6	167	92.9045	0.273111	0.00496114
6	A6	168	93.1019	0.273656	0.00482565
6	A6	169	93.2993	0.274428	0.00486552
6	A6	170	93.4967	0.274069	0.00501546
6	A6	171	93.694	0.270424	0.00517036
6	A6	172	93.8914	0.271428	0.0052228
6	A6	173	94.0888	0.270942	0.00509181
6	A6	174	94.2862	0.269693	0.00473547
6	A6	175	94.4836	0.270392	0.00415043
6	A6	176	94.6809	0.267577	0.00337325
6	A6	177	94.8783	0.267661	0.00248325
7	A7	1	60.1398	4.25942	0.129891
7	A7	2	60.3372	4.2532	0.123557
7	A7	3	60.5346	4.24747	0.116316
7	A7	4	60.7319	4.23824	0.10986
7	A7	5	60.9293	4.23257	0.105704
7	A7	6	61.1267	4.22982	0.104629
7	A7	7	61.3241	4.21842	0.106548
7	A7	8	61.5214	4.20362	0.11079
7	A7	9	61.7188	4.19619	0.11654
7	A7	10	61.9162	4.18773	0.123189
7	A7	11	62.1136	4.17269	0.13043
7	A7	12	62.311	4.16212	0.138175
7	A7	13	62.5083	4.14955	0.146391
7	A7	14	62.7057	4.13646	0.154979
7	A7	15	62.9031	4.11894	0.163704
7	A7	16	63.1005	4.10617	0.172201
7	A7	17	63.2978	4.08917	0.180066
7	A7	18	63.4952	4.07026	0.186978
7	A7	19	63.6926	4.0503	0.192856
7	A7	20	63.89	4.03186	0.197889
7	A7	21	64.0874	4.01434	0.202468
7	A7	22	64.2847	3.99838	0.207016
7	A7	23	64.4821	3.97767	0.211823
7	A7	24	64.6795	3.95669	0.216975
7	A7	25	64.8769	3.93945	0.222373
7	A7	26	65.0742	3.91749	0.227794
7	A7	27	65.2716	3.89361	0.232939
7	A7	28	65.469	3.87996	0.237515
7	A7	29	65.6664	3.85116	0.241302
7	A7	30	65.8638	3.82562	0.244237
7	A7	31	66.0611	3.80723	0.24642
7	A7	32	66.2585	3.78537	0.248046
7	A7	33	66.4559	3.76277	0.24932
7	A7	34	66.6533	3.74054	0.250428
7	A7	35	66.8506	3.71416	0.251584
7	A7	36	67.048	3.69188	0.253026
7	A7	37	67.2454	3.66494	0.254928
7	A7	38	67.4428	3.65285	0.257221
7	A7	39	67.6402	3.62411	0.259524
7	A7	40	67.8375	3.59654	0.261327
7	A7	41	68.0349	3.56978	0.262301
7	A7	42	68.2323	3.54418	0.262534
7	A7	43	68.4297	3.52463	0.262458
7	A7	44	68.6271	3.50175	0.262537
7	A7	45	68.8244	3.48366	0.262956
7	A7	46	69.0218	3.44887	0.263544
7	A7	47	69.2192	3.42736	0.263955
7	A7	48	69.4166	3.40479	0.263933
7	A7	49	69.6139	3.38246	0.263462
7	A7	50	69.8113	3.35449	0.262737
7	A7	51	70.0087	3.32952	0.261977
7	A7	52	70.2061	3.3136	0.261269
7	A7	53	70.4035	3.28476	0.260488
7	A7	54	70.6008	3.26531	0.259417
7	A7	55	70.7982	3.23344	0.257974
7	A7	56	70.9956	3.21264	0.256373
7	A7	57	71.193	3.18799	0.25507
7	A7	58	71.3903	3.171	0.254489
7	A7	59	71.5877	3.14968	0.254725
7	A7	60	71.7851	3.12572	0.255448
7	A7	61	71.9825	3.09476	0.256085
7	A7	62	72.1799	3.07343	0.256139
7	A7	63	72.3772	3.05155	0.255413
7	A7	64	72.5746	3.02704	0.254046
7	A7	65	72.772	3.00421	0.252396
7	A7	66	72.9694	2.98143	0.25087
7	A7	67	73.1667	2.95455	0.2498
7	A7	68	73.3641	2.94054	0.24935
7	A7	69	73.5615	2.91449	0.249485
7	A7	70	73.7589	2.891	0.25003
7	A7	71	73.9563	2.86641	0.250749
7	A7	72	74.1536	2.84624	0.25146
7	A7	73	74.351	2.82111	0.252051
7	A7	74	74.5484	2.80059	0.252432
7	A7	75	74.7458	2.77683	0.252473
7	A7	76	74.9431	2.75368	0.251991
7	A7	77	75.1405	2.73241	0.250844
7	A7	78	75.3379	2.7068	0.24904
7	A7	79	75.5353	2.68241	0.246793
7	A7	80	75.7327	2.66283	0.244463
7	A7	81	75.93	2.64216	0.242406
7	A7	82	76.1274	2.61969	0.240827
7	A7	83	76.3248	2.5943	0.239729
7	A7	84	76.5222	2.57497	0.238975
7	A7	85	76.7195	2.55625	0.23841
7	A7	86	76.9169	2.52698	0.23796
7	A7	87	77.1143	2.50923	0.23767
7	A7	88	77.3117	2.489	0.237668
7	A7	89	77.5091	2.46614	0.238099
7	A7	90	77.7064	2.44551	0.239102
7	A7	91	77.9038	2.42191	0.240848
7	A7	92	78.1012	2.39977	0.243609
7	A7	93	78.2986	2.38104	0.247827
7	A7	94	78.4959	2.35548	0.254121
7	A7	95	78.6933	2.33474	0.263174
7	A7	96	78.8907	2.30854	0.275495
7	A7	97	79.0881	2.28736	0.291116
7	A7	98	79.2855	2.26283	0.309292
7	A7	99	79.4828	2.23206	0.328485
7	A7	100	79.6802	2.20071	0.346748
7	A7	101	79.8776	2.16101	0.362562
7	A7	102	80.075	2.12184	0.375854
7	A7	103	80.2723	2.08267	0.388825
7	A7	104	80.4697	2.05109	0.406248
7	A7	105	80.6671	2.02035	0.435155
7	A7	106	80.8645	1.99124	0.484003
7	A7	107	81.0619	1.9525	0.561442
7	A7	108	81.2592	1.91161	0.67457
7	A7	109	81.4566	1.86112	0.826482
7	A7	110	81.654	1.79603	1.01323
7	A7	111	81.8514	1.70203	1.22104
7	A7	112	82.0488	1.57641	1.42542
7	A7	113	82.2461	1.40501	1.59406
7	A7	114	82.4435	1.17557	1.69378
7	A7	115	82.6409	0.911867	1.70023
7	A7	116	82.8383	0.680201	1.60622
7	A7	117	83.0356	0.530864	1.42495
7	A7	118	83.233	0.439555	1.18626
7	A7	119	83.4304	0.392593	0.927408
7	A7	120	83.6278	0.371462	0.682585
7	A7	121	83.8251	0.359808	0.475252
7	A7	122	84.0225	0.352095	0.31561
7	A7	123	84.2199	0.347793	0.202632
7	A7	124	84.4173	0.342117	0.128508
7	A7	125	84.6147	0.340107	0.083115
7	A7	126	84.812	0.338439	0.0570917
7	A7	127	85.0094	0.335683	0.0432047
7	A7	128	85.2068	0.33375	0.0364819
7	A7	129	85.4042	0.330817	0.0337759
7	A7	130	85.6015	0.328088	0.0332559
7	A7	131	85.7989	0.322319	0.0340202
7	A7	132	85.9963	0.320797	0.0357952
7	A7	133	86.1937	0.319053	0.0386182
7	A7	134	86.3911	0.315443	0.0424648
7	A7	135	86.5884	0.312999	0.0469127
7	A7	136	86.7858	0.310003	0.0510101
7	A7	137	86.9832	0.301853	0.0534786
7	A7	138	87.1806	0.289228	0.0531905
7	A7	139	87.378	0.281946	0.0496864
7	A7	140	87.5753	0.279025	0.0434191
7	A7	141	87.7727	0.279366	0.0355757
7	A7	142	87.9701	0.277889	0.0275832
7	A7	143	88.1675	0.278246	0.0205935
7	A7	144	88.3648	0.27598	0.0152076
7	A7	145	88.5622	0.27502	0.0115039
7	A7	146	88.7596	0.27515	0.00924495
7	A7	147	88.957	0.274616	0.00807896
7	A7	148	89.1544	0.27521	0.0076494
7	A7	149	89.3517	0.272255	0.00762574
7	A7	150	89.5491	0.272271	0.00772193
7	A7	151	89.7465	0.270496	0.00773046
7	A7	152	89.9439	0.271175	0.00755403
7	A7	153	90.1412	0.270569	0.00720554
7	A7	154	90.3386	0.268408	0.00677711
7	A7	155	90.536	0.268781	0.00639661
7	A7	156	90.7334	0.269442	0.00618648
7	A7	157	90.9308	0.268077	0.00622861
7	A7	158	91.1281	0.267175	0.00653181
7	A7	159	91.3255	0.26738	0.00701447
7	A7	160	91.5229	0.267002	0.00751634
7	A7	161	91.7203	0.264771	0.00785209
7	A7	162	91.9176	0.262723	0.00788662
7	A7	163	92.115	0.263613	0.00759711
7	A7	164	92.3124	0.263614	0.00708072
7	A7	165	92.5098	0.262301	0.00650678
7	A7	166	92.7072	0.262392	0.00604293
7	A7	167	92.9045	0.260689	0.00579757
7	A7	168	93.1019	0.26212	0.00579673
7	A7	169	93.2993	0.261211	0.00598324
7	A7	170	93.4967	0.259394	0.00623319
7	A7	171	93.694	0.259724	0.00638706
7	A7	172	93.8914	0.257932	0.00629852
7	A7	173	94.0888	0.257928	0.00588655
7	A7	174	94.2862	0.256559	0.00516224
7	A7	175	94.4836	0.257901	0.00421899
7	A7	176	94.6809	0.257076	0.00319252
7	A7	177	94.8783	0.256108	0.00221502
8	A8	1	60.1398	4.19391	0.122652
8	A8	2	60.3372	4.18528	0.11665
8	A8	3	60.5346	4.18507	0.109837
8	A8	4	60.7319	4.17731	0.103755
8	A8	5	60.9293	4.16992	0.0997953
8	A8	6	61.1267	4.15713	0.0987325
8	A8	7	61.3241	4.15709	0.100537
8	A8	8	61.5214	4.1482	0.10455
8	A8	9	61.7188	4.13271	0.109868
8	A8	10	61.9162	4.12318	0.115781
8	A8	11	62.1136	4.11196	0.122042
8	A8	12	62.311	4.09993	0.128849
8	A8	13	62.5083	4.08772	0.136547
8	A8	14	62.7057	4.08027	0.14524
8	A8	15	62.9031	4.0662	0.154553
8	A8	16	63.1005	4.0486	0.163717
8	A8	17	63.2978	4.03413	0.171965
8	A8	18	63.4952	4.00821	0.178942
8	A8	19	63.6926	3.99507	0.184904
8	A8	20	63.89	3.97635	0.190508
8	A8	21	64.0874	3.96613	0.196364
8	A8	22	64.2847	3.94566	0.202643
8	A8	23	64.4821	3.92461	0.209009
8	A8	24	64.6795	3.90577	0.214866
8	A8	25	64.8769	3.87966	0.21976
8	A8	26	65.0742	3.86045	0.223601
8	A8	27	65.2716	3.84368	0.22666
8	A8	28	65.469	3.82292	0.229358
8	A8	29	65.6664	3.79571	0.232045
8	A8	30	65.8638	3.77918	0.234855
8	A8	31	66.0611	3.76014	0.237705
8	A8	32	66.2585	3.73374	0.240379
8	A8	33	66.4559	3.71317	0.242687
8	A8	34	66.6533	3.68826	0.244593
8	A8	35	66.8506	3.66582	0.246257
8	A8	36	67.048	3.64376	0.247919
8	A8	37	67.2454	3.62159	0.249729
8	A8	38	67.4428	3.59744	0.25161
8	A8	39	67.6402	3.57715	0.25327
8	A8	40	67.8375	3.5461	0.254373
8	A8	41	68.0349	3.52307	0.254754
8	A8	42	68.2323	3.50491	0.254533
8	A8	43	68.4297	3.47327	0.254057
8	A8	44	68.6271	3.4563	0.253724
8	A8	45	68.8244	3.43313	0.253785
8	A8	46	69.0218	3.41249	0.254249
8	A8	47	69.2192	3.38075	0.254921
8	A8	48	69.4166	3.3629	0.255519
8	A8	49	69.6139	3.33985	0.2558
8	A8	50	69.8113	3.31569	0.255614
8	A8	51	70.0087	3.28757	0.254936
8	A8	52	70.2061	3.26999	0.253867
8	A8	53	70.4035	3.24319	0.252586
8	A8	54	70.6008	3.21902	0.25128
8	A8	55	70.7982	3.20111	0.250063
8	A8	56	70.9956	3.17622	0.248935
8	A8	57	71.193	3.15395	0.247844
8	A8	58	71.3903	3.12719	0.246783
8	A8	59	71.5877	3.10639	0.24587
8	A8	60	71.7851	3.08522	0.245316
8	A8	61	71.9825	3.06415	0.245297
8	A8	62	72.1799	3.04145	0.245829
8	A8	63	72.3772	3.01426	0.246728
8	A8	64	72.5746	2.99719	0.247663
8	A8	65	72.772	2.97284	0.248292
8	A8	66	72.9694	2.94445	0.248404
8	A8	67	73.1667	2.92448	0.248006
8	A8	68	73.3641	2.90235	0.24731
8	A8	69	73.5615	2.87708	0.246614
8	A8	70	73.7589	2.85767	0.246139
8	A8	71	73.9563	2.8368	0.2459
8	A8	72	74.1536	2.81229	0.245711
8	A8	73	74.351	2.78708	0.245308
8	A8	74	74.5484	2.76755	0.244521
8	A8	75	74.7458	2.74117	0.243361
8	A8	76	74.9431	2.72371	0.242007
8	A8	77	75.1405	2.70142	0.240691
8	A8	78	75.3379	2.67819	0.239588
8	A8	79	75.5353	2.65815	0.238747
8	A8	80	75.7327	2.6344	0.238106
8	A8	81	75.93	2.6127	0.237511
8	A8	82	76.1274	2.59251	0.23677
8	A8	83	76.3248	2.56527	0.235701
8	A8	84	76.5222	2.54802	0.234205
8	A8	85	76.7195	2.5268	0.232332
8	A8	86	76.9169	2.49729	0.230304
8	A8	87	77.1143	2.48276	0.228453
8	A8	88	77.3117	2.46563	0.227106
8	A8	89	77.5091	2.44083	0.226456
8	A8	90	77.7064	2.41899	0.226517
8	A8	91	77.9038	2.4008	0.227187
8	A8	92	78.1012	2.38069	0.228386
8	A8	93	78.2986	2.35772	0.230189
8	A8	94	78.4959	2.33344	0.232907
8	A8	95	78.6933	2.31664	0.23703
8	A8	96	78.8907	2.29447	0.243064
8	A8	97	79.0881	2.27208	0.251292
8	A8	98	79.2855	2.251	0.261604
8	A8	99	79.4828	2.22673	0.273516
8	A8	100	79.6802	2.20127	0.286459
8	A8	101	79.8776	2.16749	0.300276
8	A8	102	80.075	2.1427	0.315807
8	A8	103	80.2723	2.11038	0.335353
8	A8	104	80.4697	2.08297	0.362925
8	A8	105	80.6671	2.05323	0.40419
8	A8	106	80.8645	2.02085	0.466059
8	A8	107	81.0619	1.98601	0.555747
8	A8	108	81.2592	1.94375	0.67912
8	A8	109	81.4566	1.89235	0.838175
8	A8	110	81.654	1.81599	1.02795
8	A8	111	81.8514	1.72153	1.23389
8	A8	112	82.0488	1.59101	1.43129
8	A8	113	82.2461	1.41684	1.58854
8	A8	114	82.4435	1.1779	1.67433
8	A8	115	82.6409	0.919282	1.66713
8	A8	116	82.8383	0.699823	1.56293
8	A8	117	83.0356	0.558165	1.37753
8	A8	118	83.233	0.477755	1.14194
8	A8	119	83.4304	0.434884	0.892765
8	A8	120	83.6278	0.413848	0.661876
8	A8	121	83.8251	0.401123	0.469574
8	A8	122	84.0225	0.388808	0.322967
8	A8	123	84.2199	0.375554	0.218817
8	A8	124	84.4173	0.366853	0.148403
8	A8	125	84.6147	0.361499	0.10198
8	A8	126	84.812	0.357875	0.0714727
8	A8	127	85.0094	0.358459	0.051297
8	A8	128	85.2068	0.354851	0.0379781
8	A8	129	85.4042	0.353773	0.0293739
8	A8	130	85.6015	0.352408	0.0240389
8	A8	131	85.7989	0.350572	0.0208987
8	A8	132	85.9963	0.348614	0.0191549
8	A8	133	86.1937	0.347488	0.0182839
8	A8	134	86.3911	0.34448	0.0180222
8	A8	135	86.5884	0.34505	0.018296
8	A8	136	86.7858	0.342613	0.0191035
8	A8	137	86.9832	0.341313	0.0203857
8	A8	138	87.1806	0.339963	0.0219341
8	A8	139	87.378	0.337256	0.0233787
8	A8	140	87.5753	0.33501	0.0242745
8	A8	141	87.7727	0.329412	0.024251
8	A8	142	87.9701	0.327315	0.0231572
8	A8	143	88.1675	0.325705	0.0211267
8	A8	144	88.3648	0.324646	0.0185307
8	A8	145	88.5622	0.323212	0.0158474
8	A8	146	88.7596	0.321963	0.0135083
8	A8	147	88.957	0.32206	0.0117837
8	A8	148	89.1544	0.320977	0.0107313
8	A8	149	89.3517	0.320747	0.0102184
8	A8	150	89.5491	0.317995	0.0100025
8	A8	151	89.7465	0.317952	0.00984304
8	A8	152	89.9439	0.315615	0.00959589
8	A8	153	90.1412	0.317153	0.00924601
8	A8	154	90.3386	0.314845	0.00887466
8	A8	155	90.536	0.315718	0.00859152
8	A8	156	90.7334	0.313648	0.00848406
8	A8	157	90.9308	0.311792	0.00859964
8	A8	158	91.1281	0.314133	0.00894061
8	A8	159	91.3255	0.31146	0.00944891
8	A8	160	91.5229	0.312199	0.00999095
8	A8	161	91.7203	0.307987	0.0103785
8	A8	162	91.9176	0.30762	0.0104399
8	A8	163	92.115	0.307222	0.0101072
8	A8	164	92.3124	0.306264	0.00946038
8	A8	165	92.5098	0.305409	0.00869481
8	A8	166	92.7072	0.305637	0.0080313
8	A8	167	92.9045	0.304938	0.00762334
8	A8	168	93.1019	0.304152	0.00750816
8	A8	169	93.2993	0.304127	0.00761414
8	A8	170	93.4967	0.300941	0.00780753
8	A8	171	93.694	0.302598	0.00794077
8	A8	172	93.8914	0.30074	0.00788192
8	A8	173	94.0888	0.300643	0.00752339
8	A8	174	94.2862	0.298975	0.0067987
8	A8	175	94.4836	0.297461	0.00571441
8	A8	176	94.6809	0.298094	0.0043781
8	A8	177	94.8783	0.29907	0.00298441
9	A9	1	60.1398	4.2083	0.14943
9	A9	2	60.3372	4.20124	0.143599
9	A9	3	60.5346	4.19135	0.136903
9	A9	4	60.7319	4.18307	0.130965
9	A9	5	60.9293	4.17505	0.127357
9	A9	6	61.1267	4.16204	0.127013
9	A9	7	61.3241	4.15992	0.129937
9	A9	8	61.5214	4.14439	0.135341
9	A9	9	61.7188	4.13024	0.142079
9	A9	10	61.9162	4.11582	0.149147
9	A9	11	62.1136	4.1001	0.155953
9	A9	12	62.311	4.0894	0.16233
9	A9	13	62.5083	4.07386	0.168317
9	A9	14	62.7057	4.05848	0.17397
9	A9	15	62.9031	4.03984	0.179293
9	A9	16	63.1005	4.02469	0.184271
9	A9	17	63.2978	4.00653	0.188949
9	A9	18	63.4952	3.9872	0.193419
9	A9	19	63.6926	3.97283	0.197742
9	A9	20	63.89	3.95748	0.201891
9	A9	21	64.0874	3.93177	0.205774
9	A9	22	64.2847	3.91562	0.209333
9	A9	23	64.4821	3.89361	0.21264
9	A9	24	64.6795	3.88287	0.215923
9	A9	25	64.8769	3.85303	0.219498
9	A9	26	65.0742	3.8391	0.223638
9	A9	27	65.2716	3.81936	0.228447
9	A9	28	65.469	3.80084	0.233791
9	A9	29	65.6664	3.77664	0.239302
9	A9	30	65.8638	3.75161	0.244477
9	A9	31	66.0611	3.73798	0.24883
9	A9	32	66.2585	3.70782	0.252057
9	A9	33	66.4559	3.68035	0.254112
9	A9	34	66.6533	3.66725	0.25521
9	A9	35	66.8506	3.63793	0.255717
9	A9	36	67.048	3.61689	0.256021
9	A9	37	67.2454	3.59174	0.256405
9	A9	38	67.4428	3.5694	0.256988
9	A9	39	67.6402	3.54846	0.25771
9	A9	40	67.8375	3.52178	0.258405
9	A9	41	68.0349	3.50038	0.258899
9	A9	42	68.2323	3.47185	0.25911
9	A9	43	68.4297	3.45391	0.259083
9	A9	44	68.6271	3.43004	0.258962
9	A9	45	68.8244	3.40192	0.258929
9	A9	46	69.0218	3.38782	0.259158
9	A9	47	69.2192	3.3574	0.259786
9	A9	48	69.4166	3.33198	0.260854
9	A9	49	69.6139	3.31842	0.262228
9	A9	50	69.8113	3.2922	0.263547
9	A9	51	70.0087	3.26575	0.26429
9	A9	52	70.2061	3.2398	0.263996
9	A9	53	70.4035	3.21472	0.262513
9	A9	54	70.6008	3.19484	0.260129
9	A9	55	70.7982	3.16964	0.257495
9	A9	56	70.9956	3.14455	0.255341
9	A9	57	71.193	3.1264	0.254149
9	A9	58	71.3903	3.10938	0.253934
9	A9	59	71.5877	3.08291	0.254263
9	A9	60	71.7851	3.05291	0.25452
9	A9	61	71.9825	3.03503	0.25426
9	A9	62	72.1799	3.01126	0.253436
9	A9	63	72.3772	2.98445	0.252374
9	A9	64	72.5746	2.96521	0.251529
9	A9	65	72.772	2.94697	0.251188
9	A9	66	72.9694	2.92134	0.251314
9	A9	67	73.1667	2.8993	0.251601
9	A9	68	73.3641	2.87213	0.251706
9	A9	69	73.5615	2.8523	0.251471
9	A9	70	73.7589	2.83065	0.250996
9	A9	71	73.9563	2.80574	0.250556
9	A9	72	74.1536	2.78492	0.250392
9	A9	73	74.351	2.76468	0.25055
9	A9	74	74.5484	2.74311	0.250834
9	A9	75	74.7458	2.71673	0.2509
9	A9	76	74.9431	2.69496	0.250437
9	A9	77	75.1405	2.67363	0.249312
9	A9	78	75.3379	2.6508	0.247629
9	A9	79	75.5353	2.62908	0.245675
9	A9	80	75.7327	2.60613	0.2438
9	A9	81	75.93	2.58498	0.242278
9	A9	82	76.1274	2.56451	0.24121
9	A9	83	76.3248	2.54111	0.240499
9	A9	84	76.5222	2.52165	0.239906
9	A9	85	76.7195	2.4987	0.239195
9	A9	86	76.9169	2.47317	0.238276
9	A9	87	77.1143	2.4552	0.237283
9	A9	88	77.3117	2.43426	0.236519
9	A9	89	77.5091	2.4134	0.236348
9	A9	90	77.7064	2.39139	0.23707
9	A9	91	77.9038	2.37284	0.238912
9	A9	92	78.1012	2.34973	0.24212
9	A9	93	78.2986	2.32799	0.247087
9	A9	94	78.4959	2.30461	0.254399
9	A9	95	78.6933	2.2841	0.264718
9	A9	96	78.8907	2.26408	0.278498
9	A9	97	79.0881	2.2347	0.295608
9	A9	98	79.2855	2.21126	0.315104
9	A9	99	79.4828	2.18473	0.335335
9	A9	100	79.6802	2.15009	0.354546
9	A9	101	79.8776	2.10703	0.371862
9	A9	102	80.075	2.06838	0.388304
9	A9	103	80.2723	2.03284	0.407407
9	A9	104	80.4697	2.00592	0.435094
9	A9	105	80.6671	1.9718	0.478858
9	A9	106	80.8645	1.93665	0.546445
9	A9	107	81.0619	1.8972	0.644288
9	A9	108	81.2592	1.8474	0.775749
9	A9	109	81.4566	1.78576	0.939201
9	A9	110	81.654	1.69691	1.12615
9	A9	111	81.8514	1.57784	1.32007
9	A9	112	82.0488	1.439	1.49696
9	A9	113	82.2461	1.26353	1.62865
9	A9	114	82.4435	1.04151	1.689
9	A9	115	82.6409	0.799695	1.66134
9	A9	116	82.8383	0.598253	1.54442
9	A9	117	83.0356	0.464597	1.3539
9	A9	118	83.233	0.380907	1.11822
9	A9	119	83.4304	0.335871	0.870597
9	A9	120	83.6278	0.313896	0.640294
9	A9	121	83.8251	0.302239	0.44672
9	A9	122	84.0225	0.294746	0.297721
9	A9	123	84.2199	0.290759	0.191577
9	A9	124	84.4173	0.286397	0.120858
9	A9	125	84.6147	0.284021	0.0762503
9	A9	126	84.812	0.280974	0.0492082
9	A9	127	85.0094	0.279564	0.0331794
9	A9	128	85.2068	0.280221	0.0237382
9	A9	129	85.4042	0.278096	0.0181561
9	A9	130	85.6015	0.275981	0.0148392
9	A9	131	85.7989	0.275895	0.0128654
9	A9	132	85.9963	0.27581	0.011678
9	A9	133	86.1937	0.274317	0.0109163
9	A9	134	86.3911	0.273068	0.0103408
9	A9	135	86.5884	0.272142	0.00981628
9	A9	136	86.7858	0.27078	0.00931254
9	A9	137	86.9832	0.270241	0.0088866
9	A9	138	87.1806	0.270655	0.00862661
9	A9	139	87.378	0.269679	0.00858273
9	A9	140	87.5753	0.268697	0.00871823
9	A9	141	87.7727	0.268011	0.00891442
9	A9	142	87.9701	0.266741	0.00902222
9	A9	143	88.1675	0.266206	0.00893115
9	A9	144	88.3648	0.263442	0.00861657
9	A9	145	88.5622	0.264806	0.00814264
9	A9	146	88.7596	0.264224	0.00763017
9	A9	147	88.957	0.26246	0.0072131
9	A9	148	89.1544	0.262043	0.00700565
9	A9	149	89.3517	0.261452	0.00707652
9	A9	150	89.5491	0.26222	0.0074208
9	A9	151	89.7465	0.260922	0.00793392
9	A9	152	89.9439	0.259952	0.00842211
9	A9	153	90.1412	0.257367	0.00867147
9	A9	154	90.3386	0.256352	0.00855594
9	A9	155	90.536	0.257363	0.00811667
9	A9	156	90.7334	0.255933	0.00755189
9	A9	157	90.9308	0.256489	0.00711824
9	A9	158	91.1281	0.255636	0.00700102
9	A9	159	91.3255	0.255414	0.00723313
9	A9	160	91.5229	0.254496	0.00770224
9	A9	161	91.7203	0.251986	0.00822403
9	A9	162	91.9176	0.252275	0.00862725
9	A9	163	92.115	0.252143	0.00880073
9	A9	164	92.3124	0.250577	0.00869672
9	A9	165	92.5098	0.249391	0.00832
9	A9	166	92.7072	0.248286	0.0077283
9	A9	167	92.9045	0.248074	0.00703787
9	A9	168	93.1019	0.248768	0.00640421
9	A9	169	93.2993	0.248571	0.00596812
9	A9	170	93.4967	0.246613	0.00579221
9	A9	171	93.694	0.247338	0.00583065
9	A9	172	93.8914	0.245497	0.00594678
9	A9	173	94.0888	0.246552	0.00596318
9	A9	174	94.2862	0.244166	0.00572009
9	A9	175	94.4836	0.244151	0.00512727
9	A9	176	94.6809	0.243398	0.00420008
9	A9	177	94.8783	0.242708	0.00306381
10	A10	1	60.1398	4.11076	0.134658
10	A10	2	60.3372	4.10367	0.128278
10	A10	3	60.5346	4.09925	0.120945
10	A10	4	60.7319	4.09162	0.114252
10	A10	5	60.9293	4.08789	0.10967
10	A10	6	61.1267	4.07343	0.108117
10	A10	7	61.3241	4.06821	0.109815
10	A10	8	61.5214	4.05758	0.114396
10	A10	9	61.7188	4.05014	0.12111
10	A10	10	61.9162	4.04347	0.129077
10	A10	11	62.1136	4.02126	0.137509
10	A10	12	62.311	4.01321	0.145886
10	A10	13	62.5083	4.00095	0.154014
10	A10	14	62.7057	3.98315	0.161934
10	A10	15	62.9031	3.97229	0.169732
10	A10	16	63.1005	3.95468	0.177373
10	A10	17	63.2978	3.94155	0.184641
10	A10	18	63.4952	3.91905	0.191226
10	A10	19	63.6926	3.90506	0.196891
10	A10	20	63.89	3.88511	0.201601
10	A10	21	64.0874	3.86241	0.205557
10	A10	22	64.2847	3.85219	0.209092
10	A10	23	64.4821	3.83001	0.212559
10	A10	24	64.6795	3.81089	0.216247
10	A10	25	64.8769	3.7939	0.220359
10	A10	26	65.0742	3.77025	0.225007
10	A10	27	65.2716	3.75297	0.230168
10	A10	28	65.469	3.73763	0.235638
10	A10	29	65.6664	3.71365	0.241032
10	A10	30	65.8638	3.68804	0.245917
10	A10	31	66.0611	3.66653	0.24997
10	A10	32	66.2585	3.64703	0.253094
10	A10	33	66.4559	3.62368	0.255394
10	A10	34	66.6533	3.5986	0.257092
10	A10	35	66.8506	3.57983	0.258409
10	A10	36	67.048	3.55432	0.259512
10	A10	37	67.2454	3.52938	0.26049
10	A10	38	67.4428	3.50857	0.261368
10	A10	39	67.6402	3.48527	0.262105
10	A10	40	67.8375	3.46156	0.262659
10	A10	41	68.0349	3.43637	0.263042
10	A10	42	68.2323	3.41291	0.263366
10	A10	43	68.4297	3.39223	0.263807
10	A10	44	68.6271	3.36775	0.264507
10	A10	45	68.8244	3.34685	0.265465
10	A10	46	69.0218	3.32292	0.266529
10	A10	47	69.2192	3.29719	0.267463
10	A10	48	69.4166	3.27253	0.268056
10	A10	49	69.6139	3.25504	0.268191
10	A10	50	69.8113	3.22339	0.267822
10	A10	51	70.0087	3.20527	0.266926
10	A10	52	70.2061	3.18299	0.265502
10	A10	53	70.4035	3.15479	0.263601
10	A10	54	70.6008	3.13167	0.26139
10	A10	55	70.7982	3.11247	0.259141
10	A10	56	70.9956	3.08796	0.257139
10	A10	57	71.193	3.06842	0.255565
10	A10	58	71.3903	3.04518	0.254427
10	A10	59	71.5877	3.02174	0.253604
10	A10	60	71.7851	3.00007	0.252959
10	A10	61	71.9825	2.97693	0.252436
10	A10	62	72.1799	2.95647	0.252091
10	A10	63	72.3772	2.93068	0.252008
10	A10	64	72.5746	2.91333	0.252219
10	A10	65	72.772	2.8905	0.252645
10	A10	66	72.9694	2.86637	0.253142
10	A10	67	73.1667	2.84339	0.253595
10	A10	68	73.3641	2.81871	0.253978
10	A10	69	73.5615	2.80216	0.254317
10	A10	70	73.7589	2.77881	0.254603
10	A10	71	73.9563	2.75313	0.254716
10	A10	72	74.1536	2.73446	0.254455
10	A10	73	74.351	2.70671	0.253651
10	A10	74	74.5484	2.68933	0.252263
10	A10	75	74.7458	2.663	0.250414
10	A10	76	74.9431	2.64503	0.24833
10	A10	77	75.1405	2.62451	0.246266
10	A10	78	75.3379	2.60053	0.244447
10	A10	79	75.5353	2.58128	0.243061
10	A10	80	75.7327	2.55777	0.242268
10	A10	81	75.93	2.53971	0.242194
10	A10	82	76.1274	2.51778	0.2429
10	A10	83	76.3248	2.49382	0.244387
10	A10	84	76.5222	2.47301	0.246574
10	A10	85	76.7195	2.45666	0.249336
10	A10	86	76.9169	2.42739	0.252519
10	A10	87	77.1143	2.40846	0.255971
10	A10	88	77.3117	2.38428	0.25953
10	A10	89	77.5091	2.36144	0.262968
10	A10	90	77.7064	2.34011	0.265954
10	A10	91	77.9038	2.31606	0.268112
10	A10	92	78.1012	2.28722	0.269215
10	A10	93	78.2986	2.26598	0.269433
10	A10	94	78.4959	2.23752	0.269475
10	A10	95	78.6933	2.21718	0.270482
10	A10	96	78.8907	2.19727	0.273645
10	A10	97	79.0881	2.17295	0.279736
10	A10	98	79.2855	2.15172	0.288768
10	A10	99	79.4828	2.12532	0.300059
10	A10	100	79.6802	2.09942	0.312728
10	A10	101	79.8776	2.066	0.326529
10	A10	102	80.075	2.03163	0.342699
10	A10	103	80.2723	2.0048	0.364469
10	A10	104	80.4697	1.97973	0.397046
10	A10	105	80.6671	1.94717	0.447009
10	A10	106	80.8645	1.91652	0.521246
10	A10	107	81.0619	1.88143	0.625525
10	A10	108	81.2592	1.83193	0.762703
10	A10	109	81.4566	1.76908	0.930631
10	A10	110	81.654	1.68351	1.12003
10	A10	111	81.8514	1.57025	1.31317
10	A10	112	82.0488	1.4374	1.48468
10	A10	113	82.2461	1.25632	1.60553
10	A10	114	82.4435	1.02958	1.65008
10	A10	115	82.6409	0.798314	1.60411
10	A10	116	82.8383	0.618459	1.4704
10	A10	117	83.0356	0.505672	1.26889
10	A10	118	83.233	0.441571	1.03094
10	A10	119	83.4304	0.409441	0.790153
10	A10	120	83.6278	0.390424	0.573726
10	A10	121	83.8251	0.380436	0.397462
10	A10	122	84.0225	0.371867	0.265523
10	A10	123	84.2199	0.364973	0.173567
10	A10	124	84.4173	0.36084	0.11307
10	A10	125	84.6147	0.357597	0.0749293
10	A10	126	84.812	0.356585	0.05154
10	A10	127	85.0094	0.355224	0.0374341
10	A10	128	85.2068	0.351113	0.0290789
10	A10	129	85.4042	0.351625	0.024378
10	A10	130	85.6015	0.348531	0.0221953
10	A10	131	85.7989	0.348853	0.0219813
10	A10	132	85.9963	0.346325	0.023463
10	A10	133	86.1937	0.345411	0.0263732
10	A10	134	86.3911	0.343409	0.0302297
10	A10	135	86.5884	0.341731	0.0342426
10	A10	136	86.7858	0.336972	0.0374076
10	A10	137	86.9832	0.329259	0.0387786
10	A10	138	87.1806	0.322194	0.037805
10	A10	139	87.378	0.321564	0.0345473
10	A10	140	87.5753	0.317229	0.0296546
10	A10	141	87.7727	0.317962	0.0241079
10	A10	142	87.9701	0.316729	0.018868
10	A10	143	88.1675	0.31573	0.0145946
10	A10	144	88.3648	0.316238	0.0115386
10	A10	145	88.5622	0.315995	0.00960503
10	A10	146	88.7596	0.313748	0.00851633
10	A10	147	88.957	0.31254	0.00797767
10	A10	148	89.1544	0.312961	0.00777284
10	A10	149	89.3517	0.312747	0.00777293
10	A10	150	89.5491	0.312058	0.00789367
10	A10	151	89.7465	0.309218	0.00805854
10	A10	152	89.9439	0.309709	0.00819608
10	A10	153	90.1412	0.30959	0.00825737
10	A10	154	90.3386	0.308927	0.00822765
10	A10	155	90.536	0.306677	0.00812015
10	A10	156	90.7334	0.306503	0.0079641
10	A10	157	90.9308	0.306861	0.00779664
10	A10	158	91.1281	0.305871	0.00765211
10	A10	159	91.3255	0.304668	0.00755348
10	A10	160	91.5229	0.303937	0.00750233
10	A10	161	91.7203	0.303967	0.00748023
10	A10	162	91.9176	0.303453	0.00745723
10	A10	163	92.115	0.301953	0.00740676
10	A10	164	92.3124	0.301363	0.00732074
10	A10	165	92.5098	0.300247	0.00721556
10	A10	166	92.7072	0.301632	0.00711971
10	A10	167	92.9045	0.300652	0.0070502
10	A10	168	93.1019	0.29775	0.00699812
10	A10	169	93.2993	0.298801	0.0069364
10	A10	170	93.4967	0.297995	0.00683729
10	A10	171	93.694	0.297943	0.00667655
10	A10	172	93.8914	0.296598	0.00641831
10	A10	173	94.0888	0.296265	0.0060041
10	A10	174	94.2862	0.295651	0.00537362
10	A10	175	94.4836	0.294376	0.00450967
10	A10	176	94.6809	0.294955	0.00347399
10	A10	177	94.8783	0.295079	0.00240019
11	A11	1	60.1398	3.84396	0.0486972
11	A11	2	60.3372	3.84685	0.0377792
11	A11	3	60.5346	3.85701	0.0253834
11	A11	4	60.7319	3.85736	0.0142143
11	A11	5	60.9293	3.85491	0.00667604
11	A11	6	61.1267	3.86187	0.00414667
11	A11	7	61.3241	3.86607	0.00674856
11	A11	8	61.5214	3.86453	0.0136471
11	A11	9	61.7188	3.86125	0.023589
11	A11	10	61.9162	3.85714	0.0354131
11	A11	11	62.1136	3.85829	0.0483163
11	A11	12	62.311	3.84607	0.0618289
11	A11	13	62.5083	3.84836	0.0756226
11	A11	14	62.7057	3.83575	0.0893309
11	A11	15	62.9031	3.82767	0.102493
11	A11	16	63.1005	3.81615	0.114675
11	A11	17	63.2978	3.80545	0.125659
11	A11	18	63.4952	3.78584	0.135552
11	A11	19	63.6926	3.77813	0.14473
11	A11	20	63.89	3.76415	0.153632
11	A11	21	64.0874	3.75354	0.162518
11	A11	22	64.2847	3.73172	0.1714
11	A11	23	64.4821	3.72013	0.180135
11	A11	24	64.6795	3.69702	0.188599
11	A11	25	64.8769	3.68228	0.196774
11	A11	26	65.0742	3.66371	0.204683
11	A11	27	65.2716	3.64462	0.212231
11	A11	28	65.469	3.63203	0.219161
11	A11	29	65.6664	3.60255	0.225163
11	A11	30	65.8638	3.57499	0.230095
11	A11	31	66.0611	3.56227	0.234078
11	A11	32	66.2585	3.53968	0.237407
11	A11	33	66.4559	3.52184	0.240343
11	A11	34	66.6533	3.4927	0.242962
11	A11	35	66.8506	3.47246	0.245168
11	A11	36	67.048	3.45214	0.246818
11	A11	37	67.2454	3.42349	0.247836
11	A11	38	67.4428	3.40057	0.248224
11	A11	39	67.6402	3.38218	0.248008
11	A11	40	67.8375	3.35854	0.247197
11	A11	41	68.0349	3.3307	0.245839
11	A11	42	68.2323	3.31005	0.244136
11	A11	43	68.4297	3.28873	0.242487
11	A11	44	68.6271	3.26407	0.241423
11	A11	45	68.8244	3.24678	0.241372
11	A11	46	69.0218	3.22841	0.242486
11	A11	47	69.2192	3.20187	0.244544
11	A11	48	69.4166	3.17919	0.247067
11	A11	49	69.6139	3.15757	0.249474
11	A11	50	69.8113	3.13256	0.251254
11	A11	51	70.0087	3.11354	0.25203
11	A11	52	70.2061	3.08424	0.251605
11	A11	53	70.4035	3.06488	0.250003
11	A11	54	70.6008	3.03762	0.247478
11	A11	55	70.7982	3.01698	0.244477
11	A11	56	70.9956	2.9977	0.2415
11	A11	57	71.193	2.97361	0.238946
11	A11	58	71.3903	2.95469	0.237007
11	A11	59	71.5877	2.93288	0.235688
11	A11	60	71.7851	2.90955	0.234888
11	A11	61	71.9825	2.88708	0.234485
11	A11	62	72.1799	2.86924	0.234375
11	A11	63	72.3772	2.84789	0.234461
11	A11	64	72.5746	2.82411	0.234664
11	A11	65	72.772	2.79993	0.234953
11	A11	66	72.9694	2.78214	0.235364
11	A11	67	73.1667	2.76206	0.235978
11	A11	68	73.3641	2.73515	0.236821
11	A11	69	73.5615	2.71851	0.237788
11	A11	70	73.7589	2.69656	0.238625
11	A11	71	73.9563	2.67245	0.239019
11	A11	72	74.1536	2.65059	0.23876
11	A11	73	74.351	2.62527	0.237862
11	A11	74	74.5484	2.60519	0.236565
11	A11	75	74.7458	2.58891	0.235204
11	A11	76	74.9431	2.56506	0.234018
11	A11	77	75.1405	2.5447	0.233042
11	A11	78	75.3379	2.52268	0.232121
11	A11	79	75.5353	2.50308	0.231038
11	A11	80	75.7327	2.48022	0.229652
11	A11	81	75.93	2.45522	0.227956
11	A11	82	76.1274	2.44199	0.226068
11	A11	83	76.3248	2.41462	0.224155
11	A11	84	76.5222	2.39769	0.222367
11	A11	85	76.7195	2.37707	0.220816
11	A11	86	76.9169	2.35461	0.219587
11	A11	87	77.1143	2.33963	0.218775
11	A11	88	77.3117	2.31531	0.218516
11	A11	89	77.5091	2.29644	0.218976
11	A11	90	77.7064	2.27778	0.220313
11	A11	91	77.9038	2.25838	0.222622
11	A11	92	78.1012	2.23849	0.225938
11	A11	93	78.2986	2.21728	0.230295
11	A11	94	78.4959	2.19344	0.235853
11	A11	95	78.6933	2.17513	0.242961
11	A11	96	78.8907	2.14827	0.252063
11	A11	97	79.0881	2.12937	0.263416
11	A11	98	79.2855	2.10879	0.276784
11	A11	99	79.4828	2.08158	0.291371
11	A11	100	79.6802	2.05456	0.30623
11	A11	101	79.8776	2.01771	0.321143
11	A11	102	80.075	1.98377	0.337646
11	A11	103	80.2723	1.95382	0.3597
11	A11	104	80.4697	1.92564	0.39354
11	A11	105	80.6671	1.90117	0.446619
11	A11	106	80.8645	1.86868	0.525806
11	A11	107	81.0619	1.83336	0.635381
11	A11	108	81.2592	1.78719	0.775268
11	A11	109	81.4566	1.71025	0.939807
11	A11	110	81.654	1.60296	1.11714
11	A11	111	81.8514	1.47367	1.28931
11	A11	112	82.0488	1.34426	1.43357
11	A11	113	82.2461	1.18071	1.52568
11	A11	114	82.4435	0.956507	1.5455
11	A11	115	82.6409	0.725637	1.48344
11	A11	116	82.8383	0.556304	1.34488
11	A11	117	83.0356	0.465939	1.14985
11	A11	118	83.233	0.416916	0.927467
11	A11	119	83.4304	0.384645	0.707371
11	A11	120	83.6278	0.359726	0.512275
11	A11	121	83.8251	0.344867	0.35434
11	A11	122	84.0225	0.339142	0.235839
11	A11	123	84.2199	0.33603	0.152414
11	A11	124	84.4173	0.33368	0.0967571
11	A11	125	84.6147	0.331218	0.0613119
11	A11	126	84.812	0.33069	0.0396567
11	A11	127	85.0094	0.329248	0.0269138
11	A11	128	85.2068	0.327807	0.0196523
11	A11	129	85.4042	0.327112	0.0156108
11	A11	130	85.6015	0.324771	0.0134009
11	A11	131	85.7989	0.326124	0.0122385
11	A11	132	85.9963	0.322939	0.0117231
11	A11	133	86.1937	0.322759	0.0116624
11	A11	134	86.3911	0.323091	0.0119459
11	A11	135	86.5884	0.320745	0.012472
11	A11	136	86.7858	0.320319	0.0131214
11	A11	137	86.9832	0.317101	0.0137637
11	A11	138	87.1806	0.317589	0.0142758
11	A11	139	87.378	0.316305	0.0145511
11	A11	140	87.5753	0.312805	0.0145053
11	A11	141	87.7727	0.31266	0.0140848
11	A11	142	87.9701	0.311989	0.0132863
11	A11	143	88.1675	0.308402	0.0121789
11	A11	144	88.3648	0.309114	0.0109082
11	A11	145	88.5622	0.308005	0.00967077
11	A11	146	88.7596	0.307114	0.00865904
11	A11	147	88.957	0.308067	0.0080013
11	A11	148	89.1544	0.304598	0.00772324
11	A11	149	89.3517	0.306796	0.00774908
11	A11	150	89.5491	0.305148	0.00793894
11	A11	151	89.7465	0.302754	0.0081432
11	A11	152	89.9439	0.303117	0.00825009
11	A11	153	90.1412	0.302788	0.0082079
11	A11	154	90.3386	0.300851	0.00801527
11	A11	155	90.536	0.301073	0.00769571
11	A11	156	90.7334	0.300923	0.00727672
11	A11	157	90.9308	0.298246	0.00679225
11	A11	158	91.1281	0.299191	0.00629339
11	A11	159	91.3255	0.297952	0.00584791
11	A11	160	91.5229	0.300091	0.00551496
11	A11	161	91.7203	0.297665	0.00531849
11	A11	162	91.9176	0.29589	0.00524911
11	A11	163	92.115	0.297031	0.00529512
11	A11	164	92.3124	0.296933	0.00546998
11	A11	165	92.5098	0.295275	0.00579819
11	A11	166	92.7072	0.297182	0.00626604
11	A11	167	92.9045	0.293651	0.0067858
11	A11	168	93.1019	0.293611	0.0072111
11	A11	169	93.2993	0.293629	0.00740369
11	A11	170	93.4967	0.290069	0.00730217
11	A11	171	93.694	0.292919	0.00694251
11	A11	172	93.8914	0.29065	0.00641865
11	A11	173	94.0888	0.291369	0.00581334
11	A11	174	94.2862	0.289246	0.00515264
11	A11	175	94.4836	0.290043	0.00441151
11	A11	176	94.6809	0.289686	0.00356451
11	A11	177	94.8783	0.287287	0.00263585
12	A12	1	60.1398	4.11096	0.106193
12	A12	2	60.3372	4.10961	0.0996114
12	A12	3	60.5346	4.10386	0.0921612
12	A12	4	60.7319	4.09838	0.0856281
12	A12	5	60.9293	4.09778	0.0816013
12	A12	6	61.1267	4.0862	0.0808616
12	A12	7	61.3241	4.09335	0.0831834
12	A12	8	61.5214	4.07821	0.0876606
12	A12	9	61.7188	4.06494	0.0933125
[truncated: 9,549 more rows]
