# Supplementary material for: Adipocytes influence choroidal neovascularization via PRDM16
Source: EMBO Mol Med. 2026 May 19;18(6):2379–403. doi: 10.1038/s44321-026-00441-5 (PMC13269495; doi:10.1038/s44321-026-00441-5)
Supplement: Supplementary file 6 — Figure EV1 Source Data [file 44321_2026_441_MOESM6_ESM.zip]

Archive with 18 entries (18 files):
- Figure EV1/FigEV1E/2023-05-11 B6 rOAT sham and CNV browning n4-5.xls
- Figure EV1/FigEV1E/2021-03-24 rOAT browning markers Sham and CNV 3 days.xls
- Figure EV1/FigEV1E/rOAT browning.pzfx
- Figure EV1/FigEV1E/Thermogenic markers rOAT-calculations.xlsx
- Figure EV1/FigEV1G.tif
- Figure EV1/FigEV1C.tif
- Figure EV1/FigEV1B.tif
- Figure EV1/FigEV1A/14 Days/20200810 BAT Ctrl and CNV 14 days Prdm16, Ucp1, Pgc1a.xls
- Figure EV1/FigEV1A/14 Days/20180606 BAT Ctrl vs CNV 14 days Prdm16, Pgc1a, Ucp1 .xls
- Figure EV1/FigEV1A/qPCR browning markers iBAT.xlsx
- Figure EV1/FigEV1A/iBAT qPCR results.pzfx
- Figure EV1/FigEV1A/3 Days/20180525 Prdm16 B6 3 days BAT ctrl and cnv.xls
- Figure EV1/FigEV1A/3 Days/20180524 Pgc-1a B6 3 days CNV and CTRL BAT.xls
- Figure EV1/FigEV1A/3 Days/20181113 Prdm16 B6 iBAT ctrl vs cnv 3 days .xls
- Figure EV1/FigEV1A/3 Days/20180523 B6 3 Days CTRL VS CNV BAT Ucp1.xls
- Figure EV1/FigEV1A/3 Days/20181113 Ucp1 B6 iBAT ctrl and cnv 3 days.xls
- Figure EV1/FigEV1A/3 Days/20181113 Pgc-1a B6 ctrl vs cnv 3 days .xls
- Figure EV1/FigEV1H.tif
