# Supplementary material for: Adipocytes influence choroidal neovascularization via PRDM16
Source: EMBO Mol Med. 2026 May 19;18(6):2379–403. doi: 10.1038/s44321-026-00441-5 (PMC13269495; doi:10.1038/s44321-026-00441-5)
Supplement: Supplementary file 6 — Figure EV1 Source Data [file 44321_2026_441_MOESM6_ESM.zip › Figure EV1/FigEV1E/2021-03-24 rOAT browning markers Sham and CNV 3 days.xls]

## Sheet: Sample Setup
Block Type	96-Well Block (0.2mL)
Calibration Background is expired	No
Calibration Background performed on	11-24-2020
Calibration Normalization FAM-ROX is expired	No
Calibration Normalization FAM-ROX performed on	11-24-2020
Calibration Normalization VIC-ROX is expired	No
Calibration Normalization VIC-ROX performed on	11-24-2020
Calibration Pure Dye CY3 is expired	No
Calibration Pure Dye CY3 performed on	03-26-2020
Calibration Pure Dye CY5 is expired	No
Calibration Pure Dye CY5 performed on	03-26-2020
Calibration Pure Dye FAM is expired	No
Calibration Pure Dye FAM performed on	11-24-2020
Calibration Pure Dye NED is expired	No
Calibration Pure Dye NED performed on	09-15-2020
Calibration Pure Dye ROX is expired	No
Calibration Pure Dye ROX performed on	11-24-2020
Calibration Pure Dye SYBR is expired	No
Calibration Pure Dye SYBR performed on	11-24-2020
Calibration Pure Dye TAMRA is expired	No
Calibration Pure Dye TAMRA performed on	11-24-2020
Calibration Pure Dye VIC is expired	No
Calibration Pure Dye VIC performed on	11-24-2020
Calibration ROI is expired	No
Calibration ROI performed on	11-24-2020
Calibration Uniformity is expired	No
Calibration Uniformity performed on	11-24-2020
Chemistry	SYBR_GREEN
Date Created	2021-03-24 15:08:37 PM EDT
Experiment Barcode
Experiment Comment
Experiment File Name	P:\ABI-2\Sapieha\Roberto\rOAT\2021-03-24 rOAT bronwing mnarkers Sham and CNV 3 days.eds
Experiment Name	2021-03-24 rOAT bronwing mnarkers Sham and CNV 3 days
Experiment Run End Time	2021-03-24 17:55:24 PM EDT
Experiment Type	Comparative Cт (ΔΔCт)
Instrument Name	278870006
Instrument Serial Number	278870006
Instrument Type	QuantStudio(TM) 7 Flex System
Passive Reference	ROX
Quantification Cycle Method	Ct
Signal Smoothing On	true
Stage/ Cycle where Analysis is performed	Stage 2, Step 2
User Name
Well	Well Position	Sample Name	Sample Color	Biogroup Name	Biogroup Color	Target Name	Target Color	Task	Reporter	Quencher	Quantity	Comments
1	A1	rOAT Sham 1	RGB(176,23,31)			Tbp	RGB(176,23,31)	UNKNOWN	SYBR	None
2	A2	rOAT Sham 2	RGB(0,0,255)			Tbp	RGB(176,23,31)	UNKNOWN	SYBR	None
3	A3	rOAT Sham 3	RGB(0,139,69)			Tbp	RGB(176,23,31)	UNKNOWN	SYBR	None
4	A4	rOAT Sham 4	RGB(255,127,0)			Tbp	RGB(176,23,31)	UNKNOWN	SYBR	None
5	A5	rOAT CNV 1	RGB(139,137,112)			Tbp	RGB(176,23,31)	UNKNOWN	SYBR	None
6	A6	rOAT CNV 2	RGB(238,121,66)			Tbp	RGB(176,23,31)	UNKNOWN	SYBR	None
7	A7	rOAT CNV 3	RGB(142,56,142)			Tbp	RGB(176,23,31)	UNKNOWN	SYBR	None
8	A8	rOAT CNV 4	RGB(198,113,113)			Tbp	RGB(176,23,31)	UNKNOWN	SYBR	None
9	A9	H2O	RGB(0,245,255)			Tbp	RGB(176,23,31)	UNKNOWN	SYBR	None
10	A10	H2O	RGB(0,245,255)			Ucp1	RGB(0,0,255)	UNKNOWN	SYBR	None
11	A11	H2O	RGB(0,245,255)			Prdm16	RGB(0,139,69)	UNKNOWN	SYBR	None
12	A12	H2O	RGB(0,245,255)			Pgc1a	RGB(238,238,0)	UNKNOWN	SYBR	None
13	B1	rOAT Sham 1	RGB(176,23,31)			Tbp	RGB(176,23,31)	UNKNOWN	SYBR	None
14	B2	rOAT Sham 2	RGB(0,0,255)			Tbp	RGB(176,23,31)	UNKNOWN	SYBR	None
15	B3	rOAT Sham 3	RGB(0,139,69)			Tbp	RGB(176,23,31)	UNKNOWN	SYBR	None
16	B4	rOAT Sham 4	RGB(255,127,0)			Tbp	RGB(176,23,31)	UNKNOWN	SYBR	None
17	B5	rOAT CNV 1	RGB(139,137,112)			Tbp	RGB(176,23,31)	UNKNOWN	SYBR	None
18	B6	rOAT CNV 2	RGB(238,121,66)			Tbp	RGB(176,23,31)	UNKNOWN	SYBR	None
19	B7	rOAT CNV 3	RGB(142,56,142)			Tbp	RGB(176,23,31)	UNKNOWN	SYBR	None
20	B8	rOAT CNV 4	RGB(198,113,113)			Tbp	RGB(176,23,31)	UNKNOWN	SYBR	None
21	B9	H2O	RGB(0,245,255)			CD137	RGB(139,137,112)	UNKNOWN	SYBR	None
22	B10
23	B11
24	B12
25	C1	rOAT Sham 1	RGB(176,23,31)			Ucp1	RGB(0,0,255)	UNKNOWN	SYBR	None
26	C2	rOAT Sham 2	RGB(0,0,255)			Ucp1	RGB(0,0,255)	UNKNOWN	SYBR	None
27	C3	rOAT Sham 3	RGB(0,139,69)			Ucp1	RGB(0,0,255)	UNKNOWN	SYBR	None
28	C4	rOAT Sham 4	RGB(255,127,0)			Ucp1	RGB(0,0,255)	UNKNOWN	SYBR	None
29	C5	rOAT CNV 1	RGB(139,137,112)			Ucp1	RGB(0,0,255)	UNKNOWN	SYBR	None
30	C6	rOAT CNV 2	RGB(238,121,66)			Ucp1	RGB(0,0,255)	UNKNOWN	SYBR	None
31	C7	rOAT CNV 3	RGB(142,56,142)			Ucp1	RGB(0,0,255)	UNKNOWN	SYBR	None
32	C8	rOAT CNV 4	RGB(198,113,113)			Ucp1	RGB(0,0,255)	UNKNOWN	SYBR	None
33	C9
34	C10
35	C11
36	C12
37	D1	rOAT Sham 1	RGB(176,23,31)			Ucp1	RGB(0,0,255)	UNKNOWN	SYBR	None
38	D2	rOAT Sham 2	RGB(0,0,255)			Ucp1	RGB(0,0,255)	UNKNOWN	SYBR	None
39	D3	rOAT Sham 3	RGB(0,139,69)			Ucp1	RGB(0,0,255)	UNKNOWN	SYBR	None
40	D4	rOAT Sham 4	RGB(255,127,0)			Ucp1	RGB(0,0,255)	UNKNOWN	SYBR	None
41	D5	rOAT CNV 1	RGB(139,137,112)			Ucp1	RGB(0,0,255)	UNKNOWN	SYBR	None
42	D6	rOAT CNV 2	RGB(238,121,66)			Ucp1	RGB(0,0,255)	UNKNOWN	SYBR	None
43	D7	rOAT CNV 3	RGB(142,56,142)			Ucp1	RGB(0,0,255)	UNKNOWN	SYBR	None
44	D8	rOAT CNV 4	RGB(198,113,113)			Ucp1	RGB(0,0,255)	UNKNOWN	SYBR	None
45	D9
46	D10
47	D11
48	D12
49	E1	rOAT Sham 1	RGB(176,23,31)			Prdm16	RGB(0,139,69)	UNKNOWN	SYBR	None
50	E2	rOAT Sham 2	RGB(0,0,255)			Prdm16	RGB(0,139,69)	UNKNOWN	SYBR	None
51	E3	rOAT Sham 3	RGB(0,139,69)			Prdm16	RGB(0,139,69)	UNKNOWN	SYBR	None
52	E4	rOAT Sham 4	RGB(255,127,0)			Prdm16	RGB(0,139,69)	UNKNOWN	SYBR	None
53	E5	rOAT CNV 1	RGB(139,137,112)			Prdm16	RGB(0,139,69)	UNKNOWN	SYBR	None
54	E6	rOAT CNV 2	RGB(238,121,66)			Prdm16	RGB(0,139,69)	UNKNOWN	SYBR	None
55	E7	rOAT CNV 3	RGB(142,56,142)			Prdm16	RGB(0,139,69)	UNKNOWN	SYBR	None
56	E8	rOAT CNV 4	RGB(198,113,113)			Prdm16	RGB(0,139,69)	UNKNOWN	SYBR	None
57	E9	rOAT Sham 1	RGB(176,23,31)			CD137	RGB(139,137,112)	UNKNOWN	SYBR	None
58	E10	rOAT Sham 2	RGB(0,0,255)			CD137	RGB(139,137,112)	UNKNOWN	SYBR	None
59	E11	rOAT Sham 3	RGB(0,139,69)			CD137	RGB(139,137,112)	UNKNOWN	SYBR	None
60	E12	rOAT Sham 4	RGB(255,127,0)			CD137	RGB(139,137,112)	UNKNOWN	SYBR	None
61	F1	rOAT Sham 1	RGB(176,23,31)			Prdm16	RGB(0,139,69)	UNKNOWN	SYBR	None
62	F2	rOAT Sham 2	RGB(0,0,255)			Prdm16	RGB(0,139,69)	UNKNOWN	SYBR	None
63	F3	rOAT Sham 3	RGB(0,139,69)			Prdm16	RGB(0,139,69)	UNKNOWN	SYBR	None
64	F4	rOAT Sham 4	RGB(255,127,0)			Prdm16	RGB(0,139,69)	UNKNOWN	SYBR	None
65	F5	rOAT CNV 1	RGB(139,137,112)			Prdm16	RGB(0,139,69)	UNKNOWN	SYBR	None
66	F6	rOAT CNV 2	RGB(238,121,66)			Prdm16	RGB(0,139,69)	UNKNOWN	SYBR	None
67	F7	rOAT CNV 3	RGB(142,56,142)			Prdm16	RGB(0,139,69)	UNKNOWN	SYBR	None
68	F8	rOAT CNV 4	RGB(198,113,113)			Prdm16	RGB(0,139,69)	UNKNOWN	SYBR	None
69	F9	rOAT Sham 1	RGB(176,23,31)			CD137	RGB(139,137,112)	UNKNOWN	SYBR	None
70	F10	rOAT Sham 2	RGB(0,0,255)			CD137	RGB(139,137,112)	UNKNOWN	SYBR	None
71	F11	rOAT Sham 3	RGB(0,139,69)			CD137	RGB(139,137,112)	UNKNOWN	SYBR	None
72	F12	rOAT Sham 4	RGB(255,127,0)			CD137	RGB(139,137,112)	UNKNOWN	SYBR	None
73	G1	rOAT Sham 1	RGB(176,23,31)			Pgc1a	RGB(238,238,0)	UNKNOWN	SYBR	None
74	G2	rOAT Sham 2	RGB(0,0,255)			Pgc1a	RGB(238,238,0)	UNKNOWN	SYBR	None
75	G3	rOAT Sham 3	RGB(0,139,69)			Pgc1a	RGB(238,238,0)	UNKNOWN	SYBR	None
76	G4	rOAT Sham 4	RGB(255,127,0)			Pgc1a	RGB(238,238,0)	UNKNOWN	SYBR	None
77	G5	rOAT CNV 1	RGB(139,137,112)			Pgc1a	RGB(238,238,0)	UNKNOWN	SYBR	None
78	G6	rOAT CNV 2	RGB(238,121,66)			Pgc1a	RGB(238,238,0)	UNKNOWN	SYBR	None
79	G7	rOAT CNV 3	RGB(142,56,142)			Pgc1a	RGB(238,238,0)	UNKNOWN	SYBR	None
80	G8	rOAT CNV 4	RGB(198,113,113)			Pgc1a	RGB(238,238,0)	UNKNOWN	SYBR	None
81	G9	rOAT CNV 1	RGB(139,137,112)			CD137	RGB(139,137,112)	UNKNOWN	SYBR	None
82	G10	rOAT CNV 2	RGB(238,121,66)			CD137	RGB(139,137,112)	UNKNOWN	SYBR	None
83	G11	rOAT CNV 3	RGB(142,56,142)			CD137	RGB(139,137,112)	UNKNOWN	SYBR	None
84	G12	rOAT CNV 4	RGB(198,113,113)			CD137	RGB(139,137,112)	UNKNOWN	SYBR	None
85	H1	rOAT Sham 1	RGB(176,23,31)			Pgc1a	RGB(238,238,0)	UNKNOWN	SYBR	None
86	H2	rOAT Sham 2	RGB(0,0,255)			Pgc1a	RGB(238,238,0)	UNKNOWN	SYBR	None
87	H3	rOAT Sham 3	RGB(0,139,69)			Pgc1a	RGB(238,238,0)	UNKNOWN	SYBR	None
88	H4	rOAT Sham 4	RGB(255,127,0)			Pgc1a	RGB(238,238,0)	UNKNOWN	SYBR	None
89	H5	rOAT CNV 1	RGB(139,137,112)			Pgc1a	RGB(238,238,0)	UNKNOWN	SYBR	None
90	H6	rOAT CNV 2	RGB(238,121,66)			Pgc1a	RGB(238,238,0)	UNKNOWN	SYBR	None
91	H7	rOAT CNV 3	RGB(142,56,142)			Pgc1a	RGB(238,238,0)	UNKNOWN	SYBR	None
92	H8	rOAT CNV 4	RGB(198,113,113)			Pgc1a	RGB(238,238,0)	UNKNOWN	SYBR	None
93	H9	rOAT CNV 1	RGB(139,137,112)			CD137	RGB(139,137,112)	UNKNOWN	SYBR	None
94	H10	rOAT CNV 2	RGB(238,121,66)			CD137	RGB(139,137,112)	UNKNOWN	SYBR	None
95	H11	rOAT CNV 3	RGB(142,56,142)			CD137	RGB(139,137,112)	UNKNOWN	SYBR	None
96	H12	rOAT CNV 4	RGB(198,113,113)			CD137	RGB(139,137,112)	UNKNOWN	SYBR	None

## Sheet: Raw Data
Block Type	96-Well Block (0.2mL)
Calibration Background is expired	No
Calibration Background performed on	11-24-2020
Calibration Normalization FAM-ROX is expired	No
Calibration Normalization FAM-ROX performed on	11-24-2020
Calibration Normalization VIC-ROX is expired	No
Calibration Normalization VIC-ROX performed on	11-24-2020
Calibration Pure Dye CY3 is expired	No
Calibration Pure Dye CY3 performed on	03-26-2020
Calibration Pure Dye CY5 is expired	No
Calibration Pure Dye CY5 performed on	03-26-2020
Calibration Pure Dye FAM is expired	No
Calibration Pure Dye FAM performed on	11-24-2020
Calibration Pure Dye NED is expired	No
Calibration Pure Dye NED performed on	09-15-2020
Calibration Pure Dye ROX is expired	No
Calibration Pure Dye ROX performed on	11-24-2020
Calibration Pure Dye SYBR is expired	No
Calibration Pure Dye SYBR performed on	11-24-2020
Calibration Pure Dye TAMRA is expired	No
Calibration Pure Dye TAMRA performed on	11-24-2020
Calibration Pure Dye VIC is expired	No
Calibration Pure Dye VIC performed on	11-24-2020
Calibration ROI is expired	No
Calibration ROI performed on	11-24-2020
Calibration Uniformity is expired	No
Calibration Uniformity performed on	11-24-2020
Chemistry	SYBR_GREEN
Date Created	2021-03-24 15:08:37 PM EDT
Experiment Barcode
Experiment Comment
Experiment File Name	P:\ABI-2\Sapieha\Roberto\rOAT\2021-03-24 rOAT bronwing mnarkers Sham and CNV 3 days.eds
Experiment Name	2021-03-24 rOAT bronwing mnarkers Sham and CNV 3 days
Experiment Run End Time	2021-03-24 17:55:24 PM EDT
Experiment Type	Comparative Cт (ΔΔCт)
Instrument Name	278870006
Instrument Serial Number	278870006
Instrument Type	QuantStudio(TM) 7 Flex System
Passive Reference	ROX
Quantification Cycle Method	Ct
Signal Smoothing On	true
Stage/ Cycle where Analysis is performed	Stage 2, Step 2
User Name
Well	Well Position	Cycle	x1-m1	x2-m2	x3-m3	x4-m4	x5-m5
1	A1	1	629651	261046	573248	1416225	9936.22
2	A2	1	533292	233067	573597	1.29252e+06	4486.67
3	A3	1	557391	239838	580116	1.25652e+06	7313.4
4	A4	1	544122	241519	589392	1.23123e+06	3937.62
5	A5	1	529743	240583	588853	1.22615e+06	2960.22
6	A6	1	515171	233194	562782	1.17962e+06	2430.06
7	A7	1	539373	233006	553456	1.14471e+06	3543.32
8	A8	1	545881	236454	581055	1.18141e+06	6180.29
9	A9	1	438228	203469	526919	1.09095e+06	4092.5
10	A10	1	447996	197341	493706	1.04456e+06	5177.45
11	A11	1	461717	200362	470174	1.02721e+06	1102.64
12	A12	1	1.01426e+06	386117	789623	1651977	7234.41
13	B1	1	609756	258752	579360	1.38678e+06	5595.69
14	B2	1	563222	245854	584492	1.30913e+06	5999.48
15	B3	1	560626	250347	607902	1.31413e+06	3682.52
16	B4	1	565299	250856	613705	1263143	3896.77
17	B5	1	549027	251579	624480	1.25864e+06	3111.51
18	B6	1	535981	247471	609886	1.22651e+06	1174.09
19	B7	1	521301	242597	593311	1.20058e+06	4620.14
20	B8	1	505686	229524	575858	1.14976e+06	2681.54
21	B9	1	659206	242475	579513	1.17943e+06	4051.77
22	B10	1	113992	16138.4	14816.7	11926.7	3431.72
23	B11	1	90049.5	12588.8	12070	18484	267548
24	B12	1	158955	18520.2	17580.6	14082	2132.43
25	C1	1	733534	291360	653849	1.49327e+06	11940.2
26	C2	1	676505	288409	674963	1.47832e+06	16406.9
27	C3	1	730971	299164	698228	1.45856e+06	6737.18
28	C4	1	648040	288291	704832	1.4262e+06	2040.8
29	C5	1	677376	290786	700533	1.37334e+06	11365.8
30	C6	1	602604	266428	653465	1.29727e+06	4428.2
31	C7	1	591797	255866	619322	1227700	2409.19
32	C8	1	734368	250347	613049	1.19263e+06	3191.52
33	C9	1	18263.5	-569.635	7324.19	3162.94	-1971.3
34	C10	1	87980.5	14460.2	10458	8626.32	3281.22
35	C11	1	129867	18090.8	14589.9	13066.7	2958
36	C12	1	90419	16964.7	13298.7	13004.3	3421.55
37	D1	1	455536	195136	469508	1.03914e+06	3409.09
38	D2	1	614878	262832	634655	1.3305e+06	5684.7
39	D3	1	724692	301097	713398	1.44616e+06	10566.2
40	D4	1	688243	299263	744754	1.46144e+06	1950.72
41	D5	1	671614	294063	743657	1.41785e+06	6433.44
42	D6	1	577806	259225	649733	1.23991e+06	4715.44
43	D7	1	605343	264526	650947	1.25445e+06	1269.17
44	D8	1	601340	248999	607306	1.1758e+06	5183.9
45	D9	1	76146.7	15516.3	22068.8	12527.1	6639.73
46	D10	1	79565.1	12308.6	12351.4	10806.7	300.836
47	D11	1	38033.9	6924.98	4668.54	4138.35	-711.133
48	D12	1	36739.4	4905.58	5164.23	5268.08	352.973
49	E1	1	555659	234495	522938	1.18303e+06	4974.62
50	E2	1	586734	248351	575000	1.21325e+06	1569.17
51	E3	1	706200	271599	617058	1.23476e+06	12920.4
52	E4	1	717172	299605	718370	1.36672e+06	4859.81
53	E5	1	665860	280594	684330	1284042	5216.69
54	E6	1	694572	285172	690167	1283886	2418.41
55	E7	1	788598	324759	768918	1.44435e+06	5133.56
56	E8	1	863667	358530	825294	1.59029e+06	4785.57
57	E9	1	905676	335042	768928	1521643	5744.76
58	E10	1	860617	304820	701368	1.4054e+06	14985.6
59	E11	1	790282	264235	584006	1.2297e+06	3540.98
60	E12	1	474135	171201	373624	864994	1490.07
61	F1	1	673741	273012	603263	1.36208e+06	9136.82
62	F2	1	788305	316104	702938	1.50477e+06	6794.56
63	F3	1	682353	277178	627433	1.3029e+06	4706.97
64	F4	1	652582	263635	596591	1.19449e+06	6625.65
65	F5	1	656698	270656	633584	1211676	4503.3
66	F6	1	708550	298198	701331	1.34049e+06	7736.31
67	F7	1	724194	302073	686926	1324435	8726.56
68	F8	1	739263	308036	691336	1.43396e+06	3030324
69	F9	1	916507	323843	729080	1.4609e+06	6785.15
70	F10	1	809112	282680	661623	1335830	4412.42
71	F11	1	1.02327e+06	323992	737328	1479402	6748.08
72	F12	1	884739	284538	618375	1.34386e+06	6439.65
73	G1	1	998982	391290	785472	1.82801e+06	7222.99
74	G2	1	636549	272799	577331	1.3076e+06	5217.44
75	G3	1	722759	276136	576227	1.2116e+06	4045.91
76	G4	1	693638	282086	602650	1.25064e+06	5051.31
77	G5	1	681434	286786	618786	1.24075e+06	6916.68
78	G6	1	705535	296064	654229	1.29838e+06	39854
79	G7	1	781792	319690	694962	1.37249e+06	4472.13
80	G8	1	794075	325294	705106	1.4009e+06	3478.22
81	G9	1	900843	306880	676338	1.35458e+06	14243.6
82	G10	1	1.04594e+06	320998	681849	1395342	8691.79
83	G11	1	897636	285791	609860	1.29419e+06	10692.4
84	G12	1	798135	261045	570728	1.26493e+06	5772.93
85	H1	1	617789	265161	504206	1.27935e+06	5240.8
86	H2	1	537389	225506	459224	1.07534e+06	2782.81
87	H3	1	621123	252400	521358	1.14677e+06	31279.3
88	H4	1	636637	257303	542551	1.14092e+06	5015.68
89	H5	1	698871	275934	583753	1.1914e+06	3963.2
90	H6	1	735180	298001	626030	1267556	4159.25
91	H7	1	767250	306987	652446	1.31628e+06	4607.8
92	H8	1	752747	302443	651396	1.31882e+06	3893.98
93	H9	1	851430	293192	658825	1.34849e+06	6140
94	H10	1	843778	280951	618932	1.30828e+06	6093.47
95	H11	1	915311	297037	622151	1.34796e+06	5236.62
96	H12	1	917227	293290	589896	1.35255e+06	11891.5
1	A1	2	650529	264665	583542	1.4404e+06	10011.2
2	A2	2	547940	237345	584752	1317800	4729.49
3	A3	2	573748	244304	589764	1.27416e+06	5983.87
4	A4	2	558674	244430	596712	1.24757e+06	4082.48
5	A5	2	545983	246072	599228	1.24675e+06	3235.01
6	A6	2	527934	237270	571004	1.1936e+06	2293.62
7	A7	2	559720	236772	565285	1.16506e+06	3770.43
8	A8	2	553323	241501	591981	1.19725e+06	4090.99
9	A9	2	447330	207867	536480	1.10998e+06	4292.89
10	A10	2	457280	200736	504731	1.06066e+06	5929.66
11	A11	2	473150	203048	475986	1.04222e+06	808.804
12	A12	2	1.03887e+06	392316	801750	1.67481e+06	8214.23
13	B1	2	633085	264702	593504	1.41575e+06	6204.77
14	B2	2	578071	251129	595824	1.32894e+06	4993.64
15	B3	2	580006	255012	616595	1.32922e+06	4711.36
16	B4	2	585264	257069	623266	1.28547e+06	2726.34
17	B5	2	566130	257078	629348	1.27194e+06	3202.45
18	B6	2	552356	251476	617994	1241720	3223.2
19	B7	2	543773	246044	603142	1.22331e+06	2838.24
20	B8	2	520028	235668	585689	1.16517e+06	1883.22
21	B9	2	675990	246644	586956	1.19433e+06	3487.91
22	B10	2	120072	19052.8	14961.2	11650.6	3608.7
23	B11	2	92348.7	14338	15165.6	18792.1	260528
24	B12	2	163264	16468.2	14226.5	13127.1	3698.55
25	C1	2	752169	295973	665582	1.51936e+06	11089.2
26	C2	2	695995	294353	685949	1.49649e+06	16345.9
27	C3	2	762180	304789	709256	1.47782e+06	6119.01
28	C4	2	668818	292137	717223	1.44683e+06	3668.44
29	C5	2	690706	293213	707722	1.38933e+06	8944.39
30	C6	2	621182	270982	665462	1311619	4478.37
31	C7	2	614814	260790	629414	1.24725e+06	4684.73
32	C8	2	760350	256359	620949	1.20202e+06	5059.63
33	C9	2	19821.9	3250.72	5437.09	1540.58	-1515.25
34	C10	2	93340.3	12786.2	10717	10878.3	2617.33
35	C11	2	135998	18875.6	13445.9	13394.1	3702.51
36	C12	2	94442.6	18355.8	12676.2	11755.7	3155.62
37	D1	2	469151	199749	478959	1.05661e+06	3073.22
38	D2	2	630821	264960	642559	1.34525e+06	7073.35
39	D3	2	747764	305614	723322	1.46616e+06	11401.2
40	D4	2	705528	304660	752768	1.47679e+06	2727.37
41	D5	2	694012	301114	754398	1.44085e+06	5451.58
42	D6	2	597121	260167	659244	1257139	-198.892
43	D7	2	628036	267981	661012	1.27012e+06	3269.41
44	D8	2	620321	254495	612813	1.19152e+06	1795.83
45	D9	2	79189.9	15445	21854.4	13062.6	5897.63
46	D10	2	79529.1	12642.5	12376	10800.8	3798.78
47	D11	2	40596.1	4135.77	5093.89	4924.4	896.617
48	D12	2	37862.3	4468.61	2793.04	3670.15	169.316
49	E1	2	570896	240044	534345	1.20452e+06	5866.47
50	E2	2	603622	252351	585166	1.23372e+06	4353.17
51	E3	2	730374	274887	624196	1.24823e+06	13284.9
52	E4	2	740165	304248	726220	1384347	6412.8
53	E5	2	687422	284749	693109	1.30044e+06	3133.15
54	E6	2	715497	287620	699671	1.29929e+06	6761.29
55	E7	2	813085	331804	773568	1.46023e+06	4345.14
56	E8	2	894087	367466	835989	1.6074e+06	4910.28
57	E9	2	927379	339280	778275	1.54259e+06	6380.46
58	E10	2	881653	308737	708971	1422262	16126.4
59	E11	2	821479	268681	595436	1247325	4426.61
60	E12	2	489883	175340	379181	882438	382.159
61	F1	2	695718	277944	614070	1.38314e+06	8223.49
62	F2	2	801689	316743	711587	1.52047e+06	5285.93
63	F3	2	710454	281527	638839	1.32132e+06	5176.11
64	F4	2	666322	264829	602470	1.21135e+06	6740.93
65	F5	2	681030	273628	640848	1.22708e+06	4087.24
66	F6	2	725635	301936	710643	1.35375e+06	6853.12
67	F7	2	756302	310609	696969	1.36538e+06	4911.16
68	F8	2	766669	312996	709244	1.45649e+06	2.9862e+06
69	F9	2	942882	324989	737139	1.48111e+06	6725.29
70	F10	2	832073	287022	669817	1.35494e+06	4449.26
71	F11	2	1.05238e+06	330969	742850	1.49794e+06	6535.72
72	F12	2	904930	290264	625893	1.3621e+06	6373.19
73	G1	2	1.02514e+06	397874	796195	1856356	7278.63
74	G2	2	653543	278028	584241	1.32444e+06	4051.34
75	G3	2	743529	281096	587247	1.23076e+06	5204.63
76	G4	2	714612	289949	613617	1.27092e+06	4378.9
77	G5	2	702022	290942	629684	1.26259e+06	6320.52
78	G6	2	729562	299636	666665	1.31782e+06	36104.4
79	G7	2	806275	328052	704334	1.38943e+06	4428.61
80	G8	2	819029	329899	715049	1.42076e+06	4190.91
81	G9	2	926190	312260	688465	1.3803e+06	13683.5
82	G10	2	1.07872e+06	325689	692010	1.4137e+06	8376.23
83	G11	2	919412	292185	620672	1.31647e+06	9348.76
84	G12	2	815120	266552	575638	1.28221e+06	4697.47
85	H1	2	634764	266675	512788	1.29918e+06	4824.37
86	H2	2	547480	228179	465778	1.08949e+06	2449.65
87	H3	2	638465	255982	528501	1.16343e+06	30872.6
88	H4	2	655214	263342	549365	1.1593e+06	3877.31
89	H5	2	713010	278731	592714	1.2112e+06	4456.96
90	H6	2	761075	305949	636099	1.29082e+06	3050.36
91	H7	2	792449	312137	664544	1.33854e+06	4076.29
92	H8	2	778724	309125	664486	1.34299e+06	3109.46
93	H9	2	877350	299191	666345	1.36536e+06	6393.06
94	H10	2	863253	285438	625552	1.32059e+06	4907.13
95	H11	2	946234	305745	631997	1369850	5313.3
96	H12	2	935808	298767	597601	1.36956e+06	11974.1
1	A1	3	657020	269844	593631	1.46346e+06	11631.7
2	A2	3	556431	241664	595983	1340725	3240.77
3	A3	3	583194	246953	595913	1.28921e+06	6425.39
4	A4	3	567674	248138	604383	1.26456e+06	3806.16
5	A5	3	552637	251928	608154	1.26125e+06	3662.57
6	A6	3	534149	241843	578337	1.20851e+06	1631.48
7	A7	3	568725	240512	572239	1.18168e+06	3860.02
8	A8	3	557346	242078	594049	1.20719e+06	4302.31
9	A9	3	453379	210673	545619	1.12724e+06	4865.46
10	A10	3	462457	202175	511236	1.07509e+06	4369.81
11	A11	3	477864	204117	482613	1.05554e+06	1802.72
12	A12	3	1050424	395614	810059	1.69755e+06	7886.24
13	B1	3	642405	269784	605125	1.44455e+06	5878.71
14	B2	3	583855	252992	602719	1.34708e+06	5896.33
15	B3	3	584107	257616	620426	1.33844e+06	6433.38
16	B4	3	587406	258132	631866	1.30316e+06	3294.11
17	B5	3	570336	260199	634450	1.28411e+06	5350.62
18	B6	3	560035	255132	622172	1.25212e+06	3684.28
19	B7	3	550002	249815	612365	1.24062e+06	2859.73
20	B8	3	528271	236797	593993	1.17827e+06	1855.49
21	B9	3	680875	249203	591797	1.20482e+06	2345.04
22	B10	3	121228	16484.5	13621.6	11436.6	3053.46
23	B11	3	93134.4	12408.2	14815.8	19576	257453
24	B12	3	168877	15495.5	12857.9	14796.5	2614.05
25	C1	3	758355	298841	671732	1.53811e+06	11194.9
26	C2	3	704317	296514	690934	1.51108e+06	15569.6
27	C3	3	760305	308664	714095	1.49027e+06	6097.39
28	C4	3	672435	295730	723464	1.46102e+06	2631.44
29	C5	3	693557	298468	710739	1.39996e+06	8687.18
30	C6	3	620753	271012	669723	1.32601e+06	6037.75
31	C7	3	625485	263323	634291	1.26076e+06	6235.03
32	C8	3	766199	258239	624457	1.21557e+06	3350.14
33	C9	3	21706.9	3924.25	6608.81	1330.93	-1219.28
34	C10	3	94523.2	12450.9	10251	10305	3049.07
35	C11	3	134472	20700.3	13814	12782.6	4296.07
36	C12	3	97530.5	18191.1	13478	13139.8	2309.76
37	D1	3	475393	201332	485750	1.0714e+06	3242.54
38	D2	3	633378	270207	649944	1.35483e+06	7443.53
39	D3	3	755812	307506	729394	1.48184e+06	12147.8
40	D4	3	710131	306808	761472	1.48849e+06	4272.58
41	D5	3	700184	303749	763891	1.45245e+06	7120.18
42	D6	3	601846	265516	668914	1.27072e+06	737.059
43	D7	3	633769	269400	670186	1.28346e+06	1106.57
44	D8	3	627749	257251	621534	1.20745e+06	1974.3
45	D9	3	80176.2	14999.1	20451	13557.4	5112.86
46	D10	3	81761.2	13366.5	12259.5	9940.65	2224.18
47	D11	3	42215.7	5135.67	5471.93	3394.98	788.922
48	D12	3	39863.9	5475.44	4345.54	4570.42	546.975
49	E1	3	575516	242942	540247	1.21921e+06	5446.27
50	E2	3	606470	253825	591617	1.24239e+06	3752.2
51	E3	3	738493	278984	628561	1259990	13102.5
52	E4	3	746084	305773	730118	1.39761e+06	3215.29
53	E5	3	692948	289328	699133	1.31281e+06	2961.26
54	E6	3	722033	291767	704749	1.30857e+06	5916.07
55	E7	3	824621	334561	778713	1.47659e+06	7600.22
56	E8	3	899740	369450	847345	1.62004e+06	4192.46
57	E9	3	934177	341426	783973	1.55585e+06	8572.66
58	E10	3	888713	314411	716336	1434401	16217.5
59	E11	3	831780	273810	604232	1.26207e+06	4838.67
60	E12	3	497795	177091	385486	896497	-124.071
61	F1	3	701220	281952	621672	1.40134e+06	9070.46
62	F2	3	803898	321716	717870	1.53105e+06	6567.2
63	F3	3	713129	283550	643274	1.33278e+06	5076.34
64	F4	3	676007	268675	609897	1.21868e+06	7400.43
65	F5	3	686910	280514	647391	1.23872e+06	5054.94
66	F6	3	738459	306970	715392	1.36716e+06	7527.56
67	F7	3	762039	313988	700828	1.37637e+06	4217.49
68	F8	3	774189	317868	716455	1.47495e+06	2962439
69	F9	3	949426	329322	744886	1.49363e+06	6481.61
70	F10	3	841161	290673	676806	1.36837e+06	4417.55
71	F11	3	1.05862e+06	335602	751800	1.51193e+06	6657.87
72	F12	3	916471	294194	635920	1384951	6557.15
73	G1	3	1.03502e+06	405033	807672	1.88032e+06	8515.89
74	G2	3	655472	280820	590807	1.33824e+06	4117.66
75	G3	3	759406	284648	594631	1.25035e+06	3868.4
76	G4	3	728986	293117	620434	1.28842e+06	5250.6
77	G5	3	711780	294545	637859	1.27804e+06	7104.12
78	G6	3	739163	305305	673443	1.33451e+06	31396.3
79	G7	3	819260	331515	712405	1.40762e+06	4776.12
80	G8	3	828027	335200	722809	1.43797e+06	3275.52
81	G9	3	937217	316384	696585	1.39565e+06	13928.2
82	G10	3	1.08705e+06	332675	699899	1.42809e+06	8437.63
83	G11	3	934219	294498	624841	1.3357e+06	9677.12
84	G12	3	819054	267746	584943	1.29817e+06	4821.8
85	H1	3	648210	275405	523875	1.3221e+06	5374.49
86	H2	3	550009	231127	471377	1.10359e+06	2939.84
87	H3	3	649965	260120	536359	1.18017e+06	32620.1
88	H4	3	663077	265669	556276	1174733	4203.67
89	H5	3	720348	282625	599760	1.22554e+06	3474.13
90	H6	3	784190	314317	644110	1.30636e+06	3710.4
91	H7	3	800603	315669	672532	1.355e+06	4774.63
92	H8	3	791395	313820	673509	1.36358e+06	4204.18
93	H9	3	884075	302344	675806	1.3828e+06	7085.62
94	H10	3	868726	288726	632706	1.33493e+06	6020.21
95	H11	3	951663	309147	641961	1.39399e+06	5541.55
96	H12	3	947868	301386	607537	1.39161e+06	11194.2
1	A1	4	665264	272453	600214	1.47805e+06	10555.9
2	A2	4	562080	245134	601515	1.35313e+06	4109.38
3	A3	4	592656	251197	601966	1.30183e+06	6281.98
4	A4	4	574186	250082	608495	1272588	2946.27
5	A5	4	564201	251675	611551	1.2718e+06	4072.36
6	A6	4	538703	243741	581938	1.21811e+06	1726.18
7	A7	4	580339	245870	577055	1.19164e+06	3894.2
8	A8	4	561938	245339	598254	1.21702e+06	3821.77
9	A9	4	459329	214949	548549	1.13763e+06	5289.84
10	A10	4	469473	204986	512925	1.08628e+06	4453.48
11	A11	4	481399	206469	486952	1.06534e+06	146.99
12	A12	4	1.06155e+06	400932	817376	1.71651e+06	9086.39
13	B1	4	653073	273406	612629	1.46353e+06	5315.35
14	B2	4	590902	254834	606977	1.35753e+06	4819.02
15	B3	4	598021	260712	631064	1.3598e+06	5509.85
16	B4	4	592905	260537	635569	1.31147e+06	1913.51
17	B5	4	576018	260637	642238	1.29269e+06	3664.56
18	B6	4	564424	254700	625716	1257212	2400.75
19	B7	4	555680	252840	617327	1.24922e+06	5106.76
20	B8	4	534853	238309	595021	1.1886e+06	2216.24
21	B9	4	686973	253477	595158	1.21153e+06	2486.45
22	B10	4	123318	16849.3	14217.7	11691	2289.99
23	B11	4	96477.2	13377.5	11578.3	19788.5	258780
24	B12	4	168905	19522.2	11883.4	13230.8	2480.88
25	C1	4	766613	300452	678091	1.55024e+06	12769.2
26	C2	4	711018	299231	695721	1520752	16270.7
27	C3	4	769908	309878	720434	1.49919e+06	6152.61
28	C4	4	680524	297596	729590	1.47033e+06	3156.22
29	C5	4	698424	299151	717175	1.40436e+06	9379.32
30	C6	4	625274	274166	674336	1.33265e+06	3273.76
31	C7	4	631567	266883	640105	1.26976e+06	4267.79
32	C8	4	771648	256991	628626	1.2197e+06	4727.54
33	C9	4	22000.5	2614.09	7527.48	2306.2	-2181.9
34	C10	4	96509.2	13450.9	10200.6	10277.8	2476.66
35	C11	4	138497	17544.4	13021.8	14210.3	5023.79
36	C12	4	100092	18795.1	12709.5	13150.8	2336.31
37	D1	4	480092	206478	489138	1.07995e+06	2345.09
38	D2	4	639254	270605	648568	1.36035e+06	6509.4
39	D3	4	767661	312027	734403	1492253	11046
40	D4	4	716086	308063	763028	1.49776e+06	4482.05
41	D5	4	708899	306233	763847	1.45861e+06	6205.6
42	D6	4	612489	269013	669945	1.27738e+06	446.696
43	D7	4	646656	275931	672193	1.28992e+06	3903.29
44	D8	4	630996	260408	623117	1.21169e+06	2647.79
45	D9	4	80792.5	14713.5	21245.1	12837.4	8363.01
46	D10	4	84363.7	11718.1	11591.7	10858.7	2439.85
47	D11	4	44093.1	7117.31	4078.23	4214.99	-209.545
48	D12	4	41678.1	5490.12	3944.47	4534.49	113.599
49	E1	4	582092	245053	544842	1228564	4840.88
50	E2	4	613077	256251	594264	1.25215e+06	2478.81
51	E3	4	744308	280730	634127	1.2688e+06	13799.1
52	E4	4	755177	309508	735772	1.4032e+06	5396.99
53	E5	4	695899	289168	703085	1.32306e+06	4784.11
54	E6	4	730105	295478	707615	1.31661e+06	7379.62
55	E7	4	837760	335160	785120	1.48405e+06	5016.83
56	E8	4	905516	371902	846456	1.6258e+06	2947.56
57	E9	4	940643	342299	786827	1.56187e+06	5792.38
58	E10	4	898745	314317	720420	1.44163e+06	15935.9
59	E11	4	840923	274097	609154	1.27333e+06	4093.32
60	E12	4	503824	178937	389079	902956	795.778
61	F1	4	707827	283080	627903	1.41395e+06	7875.12
62	F2	4	808594	322324	720968	1.53741e+06	5858.82
63	F3	4	723871	285343	647673	1.3404e+06	5101.84
64	F4	4	683793	269840	612599	1226911	5750.24
65	F5	4	693330	282664	650357	1.24713e+06	4048.93
66	F6	4	742667	307298	717597	1.37658e+06	6526.76
67	F7	4	773082	316956	708331	1.38865e+06	4060.19
68	F8	4	786068	322758	719104	1483101	2.9479e+06
69	F9	4	955105	331424	750873	1.50107e+06	7233.37
70	F10	4	847488	292413	682489	1.37507e+06	5098.48
71	F11	4	1.07219e+06	339340	757776	1.52424e+06	6330.84
72	F12	4	928173	297203	642549	1.39756e+06	7426.44
73	G1	4	1.04844e+06	409329	813639	1.89717e+06	8317.82
74	G2	4	662683	282846	593753	1.3484e+06	5496.08
75	G3	4	771588	291081	600916	1.2625e+06	5142.87
76	G4	4	739662	294714	625511	1.29981e+06	4679.46
77	G5	4	721157	297063	642224	1.28491e+06	5507.58
78	G6	4	747061	307605	677956	1344742	29881.5
79	G7	4	827885	333156	717218	1.41719e+06	4821.7
80	G8	4	833170	335829	725969	1.44721e+06	3781.79
81	G9	4	950158	319477	704022	1.40492e+06	13710.4
82	G10	4	1.10649e+06	334276	707051	1.44051e+06	7530.77
83	G11	4	944937	299001	633263	1.34351e+06	9200.06
84	G12	4	831372	272477	588426	1309657	5368.3
85	H1	4	656047	276040	529965	1.34126e+06	6237.14
86	H2	4	557087	234990	475761	1.11343e+06	3082.36
87	H3	4	658607	263611	540638	1.1912e+06	33310.8
88	H4	4	670822	266921	560078	1.18521e+06	3509.31
89	H5	4	725537	283626	603683	1.23702e+06	3728.34
90	H6	4	797490	319097	651762	1.31745e+06	4454.11
91	H7	4	808439	320511	675463	1.3674e+06	5029.92
92	H8	4	798368	316218	678859	1.37652e+06	4295.93
93	H9	4	892566	304541	681229	1.39695e+06	5284.53
94	H10	4	875779	291630	635533	1.34341e+06	6771
95	H11	4	967766	313259	650717	1409406	6185.66
96	H12	4	961086	310240	614152	1.40777e+06	13535.6
1	A1	5	672813	273151	604136	1491669	11137.2
2	A2	5	564708	246963	603974	1.36186e+06	3697.37
3	A3	5	595912	252418	605202	1.31011e+06	6664.69
4	A4	5	573922	252041	613985	1.28264e+06	3821.65
5	A5	5	570141	253300	617076	1.28069e+06	3310.47
6	A6	5	542561	244153	586291	1.226e+06	2269.94
7	A7	5	584794	244413	580854	1.19655e+06	4691.95
8	A8	5	561941	245134	602805	1.22046e+06	3335.84
9	A9	5	462364	212753	552696	1.14748e+06	3445.02
10	A10	5	470876	206369	521014	1092116	5468.4
11	A11	5	486843	208947	490175	1.07008e+06	861.176
12	A12	5	1067197	403428	821042	1.72518e+06	7947.8
13	B1	5	664672	276511	619713	1.47714e+06	5923.1
14	B2	5	594554	256534	610224	1.36578e+06	5988.3
15	B3	5	602403	261647	634916	1.36732e+06	3785.29
16	B4	5	595454	259432	639446	1.31657e+06	2812.26
17	B5	5	579827	263217	643090	1.29935e+06	3818.59
18	B6	5	565928	256981	629742	1.26283e+06	1908.51
19	B7	5	557037	254791	619463	1254251	3620.19
20	B8	5	538646	240047	597464	1193898	3790.47
21	B9	5	689864	251939	598662	1.21671e+06	2001.7
22	B10	5	124450	18228.5	13394.8	13585.4	2365.04
23	B11	5	96209.5	12616.5	11883.8	18681.5	256988
24	B12	5	176206	18360.7	12935.7	13537.3	2616.15
25	C1	5	772687	302906	682979	1.55891e+06	13022.5
26	C2	5	714709	301469	698641	1.52538e+06	15821.4
27	C3	5	777100	311672	721622	1.50723e+06	4728.88
28	C4	5	683182	300308	728408	1.47783e+06	1375.28
29	C5	5	703944	300316	715157	1409101	8461.76
30	C6	5	629538	273718	673495	1.33466e+06	4419.93
31	C7	5	631833	267830	639461	1.2718e+06	3550.9
32	C8	5	776552	257909	630461	1224228	3623.8
33	C9	5	23842.3	2991.61	5722.63	3579.48	-2310.67
34	C10	5	95580.6	14837.5	11345.5	10600.5	3074.62
35	C11	5	140485	19718.6	13284.6	12608.9	4554.9
36	C12	5	102126	17186.7	11082	12856.5	3281.18
37	D1	5	482627	206382	490754	1.08816e+06	2871.9
38	D2	5	640741	269702	653057	1.36395e+06	9104.8
39	D3	5	774056	311727	737690	1.4981e+06	13019.5
40	D4	5	718361	308499	763043	1.49861e+06	2416.17
41	D5	5	714535	308108	768471	1.46463e+06	5692.66
42	D6	5	615473	265837	676630	1.2794e+06	2507.9
43	D7	5	648835	274475	672768	1.29331e+06	2106.89
44	D8	5	633527	262431	627199	1.21601e+06	4435.43
45	D9	5	80955.2	13446.2	20842.6	13701.5	5392.37
46	D10	5	85282.6	11184.3	10007.8	10350.7	2358.79
47	D11	5	44053	8176.94	4511.05	5643.31	621.859
48	D12	5	42522.8	4828.23	4156.57	4348.92	738.161
49	E1	5	585740	245804	546474	1.2342e+06	6251.29
50	E2	5	616161	258004	593566	1.25775e+06	4107.08
51	E3	5	748078	282349	635281	1.27358e+06	12542.6
52	E4	5	757549	311725	737836	1.40822e+06	5683.73
53	E5	5	701074	289698	704414	1.32384e+06	3617.98
54	E6	5	736196	297379	708453	1.32054e+06	9187.83
55	E7	5	839069	335280	788620	1486516	6616.19
56	E8	5	911570	371679	850658	1.63058e+06	5579.3
57	E9	5	942932	343611	790392	1.56675e+06	6671.55
58	E10	5	899502	315320	723266	1.44704e+06	16748
59	E11	5	847199	277296	609874	1.2777e+06	4028.6
60	E12	5	507616	180835	390962	908150	1138.29
61	F1	5	711920	285727	632755	1.42392e+06	8690.19
62	F2	5	811853	322391	722196	1.5423e+06	6090.21
63	F3	5	726839	287887	650474	1.34742e+06	4657.65
64	F4	5	686963	268893	612845	1.23098e+06	6820.93
65	F5	5	695584	281269	658148	1.25672e+06	5381.82
66	F6	5	750246	310645	722687	1.3831e+06	8465.65
67	F7	5	776872	319049	708754	1390628	6647.63
68	F8	5	790040	321591	724254	1.49373e+06	2.93849e+06
69	F9	5	954954	330577	751056	1.5076e+06	5678.61
70	F10	5	848448	294844	683522	1.38105e+06	4631.05
71	F11	5	1.07687e+06	339102	761193	1.52986e+06	5887.69
72	F12	5	931761	298244	643438	1.40522e+06	7017.16
73	G1	5	1.05588e+06	411318	818458	1.90514e+06	8098.39
74	G2	5	666219	284682	596312	1.35555e+06	4181.73
75	G3	5	782166	292099	605747	1.26984e+06	4699.52
76	G4	5	744150	297566	629458	1.30605e+06	4961.26
77	G5	5	723333	298041	643474	1.29207e+06	6757.39
78	G6	5	752528	308774	682675	1.35105e+06	28906.6
79	G7	5	832875	333835	719422	1.42478e+06	4448.23
80	G8	5	837878	340471	731594	1.45265e+06	3615.9
81	G9	5	955072	319083	703764	1.40937e+06	14782.7
82	G10	5	1.14036e+06	339849	709963	1.45109e+06	7560.16
83	G11	5	950346	299885	635020	1.35183e+06	9671.91
84	G12	5	836379	273631	591092	1.31668e+06	6122.79
85	H1	5	665315	278688	534088	1.35672e+06	6161.31
86	H2	5	560146	234104	480002	1.12188e+06	1957.04
87	H3	5	667310	265400	544577	1.19775e+06	43593.4
88	H4	5	677178	269628	565401	1.1918e+06	4440.23
89	H5	5	727209	286907	609391	1.24284e+06	3518
90	H6	5	803938	322509	654792	1.32774e+06	5130.42
91	H7	5	814928	321374	682304	1.37745e+06	5217.06
92	H8	5	804570	319362	684916	1.38851e+06	4816.7
93	H9	5	899564	305834	685012	1.40247e+06	7069.62
94	H10	5	882821	292552	638886	1.34984e+06	6765.8
95	H11	5	979744	316851	656027	1.42097e+06	5461.65
96	H12	5	970036	311401	619641	1.42022e+06	12587.9
1	A1	6	674673	276353	607168	1.49832e+06	9297.2
2	A2	6	568989	247973	608887	1.37124e+06	3641.83
3	A3	6	599524	253516	608638	1.3173e+06	5689.27
4	A4	6	577017	252919	616961	1.28774e+06	4115.9
5	A5	6	574254	256581	619951	1.28662e+06	2892.97
6	A6	6	545593	244363	586865	1.23168e+06	1559.83
7	A7	6	585071	244655	583213	1.20369e+06	2314.18
8	A8	6	563952	244968	603713	1.22567e+06	3338.12
9	A9	6	464089	215090	556298	1.15145e+06	4480.03
10	A10	6	472324	208117	522834	1.09857e+06	3508.41
11	A11	6	486392	209629	491168	1.07361e+06	1852.88
12	A12	6	1071366	404289	824518	1.73277e+06	7892.96
13	B1	6	669485	278319	624312	1488839	6717.44
14	B2	6	597474	259640	613364	1.37187e+06	5415.58
15	B3	6	606082	264025	636622	1.37354e+06	5088.04
16	B4	6	597050	262811	640277	1.32217e+06	3060.03
17	B5	6	581096	262836	646333	1.30285e+06	2264.55
18	B6	6	567271	257460	630330	1.26638e+06	2794.5
19	B7	6	558000	256461	620503	1.25609e+06	2454.47
20	B8	6	542189	241369	599929	1198305	4035.03
21	B9	6	690090	253173	600293	1.21825e+06	3345.02
22	B10	6	124534	17423.3	14663.7	11717.9	2579.11
23	B11	6	98480.4	12380.8	13670.8	20107.7	254335
24	B12	6	176165	17962.9	9784.38	13493.2	2449.09
25	C1	6	777568	303974	685389	1.56441e+06	11871.3
26	C2	6	715347	302933	698123	1.52741e+06	16141.8
27	C3	6	781970	312779	724857	1.51055e+06	6446.26
28	C4	6	687044	299113	733380	1.4817e+06	3306.63
29	C5	6	703648	299911	717416	1.41082e+06	9742.85
30	C6	6	630241	273147	673189	1.33635e+06	5763.63
31	C7	6	636338	265150	643899	1.27427e+06	5602.41
32	C8	6	779945	257946	630337	1.22388e+06	3153.15
33	C9	6	22310.4	4404.48	6553.86	2545.08	-2870.88
34	C10	6	98564.9	14346.7	15661.7	12439.5	5489.94
35	C11	6	142437	18900.8	13427.6	13618.5	4397.5
36	C12	6	104435	18042.1	12140.1	12883.3	2754.32
37	D1	6	487523	206849	495330	1.09212e+06	3498.39
38	D2	6	641194	269910	652380	1.367e+06	6447.45
39	D3	6	777834	315687	738879	1.50043e+06	13179.4
40	D4	6	719912	311667	767162	1.50368e+06	4940.5
41	D5	6	715893	309755	768926	1.46683e+06	6465.91
42	D6	6	617969	267391	674989	1.28382e+06	4073.38
43	D7	6	651444	276688	677198	1.2939e+06	4268.27
44	D8	6	638074	263600	625558	1.22209e+06	1678.91
45	D9	6	83259.7	13597.7	19886.2	12773.3	5495.2
46	D10	6	86265.3	12580.4	11480.3	10734.7	3771.61
47	D11	6	45958.7	6873.02	4051.96	4561.3	-409.205
48	D12	6	41924.9	5056.55	3512.11	4702.88	204.704
49	E1	6	588556	246022	550628	1.23743e+06	4680.21
50	E2	6	618588	258334	596964	1.26139e+06	4388.46
51	E3	6	753286	281210	637093	1.27764e+06	13017.1
52	E4	6	761572	312653	739326	1.41125e+06	4150.36
53	E5	6	700630	289882	706820	1.32548e+06	3798.35
54	E6	6	735581	294548	712742	1.31963e+06	6116.53
55	E7	6	845773	338534	791963	1495015	6200.96
56	E8	6	920386	373420	850687	1.63801e+06	4949.59
57	E9	6	949526	347590	793869	1574378	6737.17
58	E10	6	903195	316147	723744	1.449e+06	17378.9
59	E11	6	850738	279347	609918	1.28373e+06	4105.51
60	E12	6	511528	181259	391809	912278	1676.79
61	F1	6	717367	287176	634104	1.43001e+06	9341.38
62	F2	6	815446	323577	725675	1.54593e+06	5718.75
63	F3	6	732532	288782	650220	1.35007e+06	5630.9
64	F4	6	689968	272670	614425	1.23457e+06	6763.12
65	F5	6	699589	285695	661459	1264477	5506.6
66	F6	6	753564	310789	726277	1.38673e+06	7244.93
67	F7	6	781821	317546	711108	1.3972e+06	7856.94
68	F8	6	796934	325206	724958	1.49895e+06	2.91617e+06
69	F9	6	959284	334190	754171	1.51225e+06	5831.26
70	F10	6	854128	295512	684800	1.38387e+06	4329.02
71	F11	6	1.08348e+06	342461	763655	1.53721e+06	6497.14
72	F12	6	938476	300837	646031	1.4113e+06	7187.49
73	G1	6	1.06237e+06	414573	821792	1.9164e+06	9118.99
74	G2	6	668917	285178	598726	1.35834e+06	4875.04
75	G3	6	790820	294296	608165	1276286	4891.52
76	G4	6	749239	300320	633415	1.31316e+06	5253.03
77	G5	6	728399	301925	646944	1.29749e+06	6020.76
78	G6	6	756944	311402	684979	1.35799e+06	25471.5
79	G7	6	836466	335006	723635	1.43052e+06	4781.52
80	G8	6	842239	340077	733689	1.4593e+06	3500.21
81	G9	6	961364	322682	707831	1414891	14319.9
82	G10	6	1183850	344367	715791	1.45665e+06	9234.78
83	G11	6	953712	302591	638933	1.35649e+06	11067.1
84	G12	6	838276	273687	593714	1.32293e+06	5123.1
85	H1	6	673126	282772	538289	1.36617e+06	5762.23
86	H2	6	565842	236489	481620	1.12926e+06	3222.39
87	H3	6	672658	266827	545607	1.2032e+06	35241.5
88	H4	6	680008	271629	567584	1.20091e+06	4268.73
89	H5	6	730816	287767	612204	1.24847e+06	3624.03
90	H6	6	809795	325244	659155	1.33516e+06	4324.61
91	H7	6	822230	323985	684901	1.38233e+06	4061.87
92	H8	6	810543	320963	690294	1.39483e+06	3825.07
93	H9	6	905024	308334	686723	1.40867e+06	5712.11
94	H10	6	885691	293201	639560	1.35373e+06	5729.55
95	H11	6	985560	319754	659129	1.43069e+06	4631.89
96	H12	6	981848	314219	622094	1.42667e+06	11691.6
1	A1	7	681864	276944	608582	1.50675e+06	10167.3
2	A2	7	571454	250365	610336	1.37808e+06	4334.3
3	A3	7	609628	256434	610054	1.32255e+06	5862.58
4	A4	7	579336	254765	618678	1.29267e+06	3511.87
5	A5	7	575498	256802	622707	1.29188e+06	2503.61
6	A6	7	546232	243794	590200	1.2341e+06	2579.56
7	A7	7	588250	246474	584771	1.20636e+06	3095.65
8	A8	7	567318	246357	606501	1.22881e+06	5304.47
9	A9	7	466589	216993	557406	1.15865e+06	3544.38
10	A10	7	471726	210382	524245	1.10444e+06	3325.77
11	A11	7	487231	211894	494729	1.07906e+06	446.92
12	A12	7	1.07642e+06	405771	829596	1741200	8515.17
13	B1	7	674293	280108	627082	1.49488e+06	5241.62
14	B2	7	598880	260019	613918	1.37843e+06	5823.7
15	B3	7	610814	263553	638332	1.37546e+06	5557.76
16	B4	7	601814	264185	644018	1324100	3011.54
17	B5	7	584191	263811	646316	1.30519e+06	1922.03
18	B6	7	569555	257406	630537	1.26869e+06	1910.1
19	B7	7	557948	255416	621363	1.25809e+06	7251.83
20	B8	7	544618	243416	600778	1.19805e+06	1358.35
21	B9	7	695514	254626	600263	1.22254e+06	867.628
22	B10	7	127322	18174.9	15256.4	12648.5	2561.62
23	B11	7	99909.2	13065.9	13614.2	20395.4	254449
24	B12	7	179226	19298.4	14455.2	12379.4	2117.69
25	C1	7	781670	306486	685927	1.57055e+06	13253.7
26	C2	7	716561	304650	701532	1.53399e+06	16956.2
27	C3	7	787643	314079	725974	1.51492e+06	5900.07
28	C4	7	686533	301171	733762	1.48428e+06	977.756
29	C5	7	701339	299652	717880	1.41206e+06	11934.5
30	C6	7	627890	274279	676192	1.33745e+06	4405.39
31	C7	7	641932	269475	642158	1275840	7222.28
32	C8	7	780440	261765	632741	1228766	5616.61
33	C9	7	22702.4	2558.42	5089.08	1707.97	-949.864
34	C10	7	100163	13139	15619.9	11092	5777.04
35	C11	7	142957	17613	13387.2	13310.6	2852.46
36	C12	7	103064	17660.5	11124.8	13001.6	2839.98
37	D1	7	489786	207666	497163	1.09534e+06	2932.56
38	D2	7	641813	271145	653217	1.37108e+06	6889.87
39	D3	7	781302	314435	741155	1.50544e+06	12963.3
40	D4	7	724052	312368	767814	1.50661e+06	3891.16
41	D5	7	716057	307711	774519	1.47048e+06	7727.78
42	D6	7	615772	270761	676282	1.28553e+06	3101.26
43	D7	7	655464	278122	676257	1297275	1985.08
44	D8	7	639247	261251	629150	1.22186e+06	3962.51
45	D9	7	83877.4	14487.1	19318.1	13784	6782.36
46	D10	7	86613	13005.5	11428	10777.4	2804.75
47	D11	7	47431.4	5905.35	5003.4	5388.75	-1028.15
48	D12	7	43277.3	4264.81	2702.33	4075.52	133.517
49	E1	7	588712	248513	550585	1.24198e+06	5394.06
50	E2	7	618811	260269	599685	1.26599e+06	3393.9
51	E3	7	755368	283298	640904	1.27989e+06	11454.9
52	E4	7	764354	311647	742377	1.41703e+06	3293.74
53	E5	7	703127	294977	706078	1.3275e+06	4894.21
54	E6	7	739242	296314	710976	1325248	4869.27
55	E7	7	851293	339674	793727	1498333	7633.38
56	E8	7	921764	376647	854685	1.6423e+06	4153.81
57	E9	7	950633	347183	796557	1.57666e+06	6688.26
58	E10	7	908221	315756	726876	1.45463e+06	18173.7
59	E11	7	854708	277803	616297	1287419	4406.62
60	E12	7	514150	183195	393242	914686	851.581
61	F1	7	720558	287002	637327	1.43552e+06	9431.71
62	F2	7	812518	324783	726563	1.54995e+06	6123.07
63	F3	7	738087	290176	652672	1.35439e+06	4610.58
64	F4	7	692842	274101	616069	1.23727e+06	5392.5
65	F5	7	703080	286322	663795	1.26957e+06	5134.44
66	F6	7	754796	310140	728450	1.39042e+06	7161.07
67	F7	7	784024	319628	711741	1.40083e+06	7414.78
68	F8	7	800163	326376	726730	1.5021e+06	2.90695e+06
69	F9	7	955956	334147	755431	1.51468e+06	5244.25
70	F10	7	856833	296360	686940	1.38641e+06	5604.06
71	F11	7	1.08868e+06	344464	762048	1.53816e+06	6032.61
72	F12	7	941900	301319	647592	1.41528e+06	7745.02
73	G1	7	1.07048e+06	416911	823454	1.92409e+06	8117.44
74	G2	7	670386	285387	602074	1.36263e+06	4241.39
75	G3	7	794880	294798	610412	1.2833e+06	4728.91
76	G4	7	751251	301838	635456	1.31905e+06	4998.91
77	G5	7	731793	301700	651491	1.30406e+06	6051.62
78	G6	7	760782	313091	688429	1.36422e+06	24912
79	G7	7	840852	337137	726784	1.43511e+06	4160.43
80	G8	7	846051	343136	736224	1.46304e+06	3540.63
81	G9	7	963757	325352	708351	1.42032e+06	13461.6
82	G10	7	1.29099e+06	359829	725425	1.4656e+06	10183.2
83	G11	7	959781	304179	641559	1.36307e+06	9079.83
84	G12	7	840958	277366	597483	1.3278e+06	4134.63
85	H1	7	676543	286118	542181	1.37349e+06	6190.88
86	H2	7	559914	236968	483349	1.13345e+06	2705.14
87	H3	7	674981	268315	548630	1.20917e+06	33703.5
88	H4	7	682541	272974	569435	1.20408e+06	3778.04
89	H5	7	733554	288111	615792	1.25395e+06	4051.19
90	H6	7	817999	327796	663171	1.3431e+06	4349.53
91	H7	7	824199	325412	686816	1.38846e+06	4926.11
92	H8	7	814111	323394	693067	1.40128e+06	3030.12
93	H9	7	904888	310410	691547	1.41563e+06	5565.68
94	H10	7	892227	295323	641031	1356276	5941.15
95	H11	7	992006	321031	663396	1.43791e+06	6051.24
96	H12	7	987217	315347	625495	1.43301e+06	12216.4
1	A1	8	684768	281145	612263	1.51142e+06	10907.8
2	A2	8	573976	251515	614685	1.38255e+06	3931.35
3	A3	8	614303	257752	613101	1325943	5980.41
4	A4	8	581661	256278	619813	1.29685e+06	4040.65
5	A5	8	578576	258168	623804	1295107	3843.74
6	A6	8	547372	245064	591377	1.23953e+06	2564.67
7	A7	8	590504	248207	585745	1.20991e+06	3251.46
8	A8	8	568321	247034	607332	1.23219e+06	5189.97
9	A9	8	465296	217586	559385	1.16297e+06	4651.42
10	A10	8	475385	208237	524317	1.10769e+06	5586.08
11	A11	8	491119	211408	498326	1082676	2028.5
12	A12	8	1.07852e+06	407579	830139	1.74846e+06	8863.16
13	B1	8	677394	282079	629128	1.50209e+06	6250.94
14	B2	8	601094	261174	617394	1.38249e+06	6383.86
15	B3	8	610220	266178	639959	1380436	4553.59
16	B4	8	603952	264783	644208	1.32831e+06	4161.98
17	B5	8	584105	265580	647542	1.30819e+06	2825.28
18	B6	8	571553	258407	632808	1.27129e+06	2686.2
19	B7	8	560897	255028	624068	1.26229e+06	3303.88
20	B8	8	546896	243255	602830	1.2014e+06	1632.19
21	B9	8	692682	253952	604019	1.22512e+06	2961.98
22	B10	8	127218	16350.9	14281.3	11406.9	2638.39
23	B11	8	100321	13030.1	11470.1	19903.6	252571
24	B12	8	177555	17502.6	13315.5	14608.8	1784.9
25	C1	8	785947	306235	689443	1.57502e+06	12109.9
26	C2	8	718836	304169	703702	1.535e+06	17453.7
27	C3	8	793438	314603	727881	1.51721e+06	6936.84
28	C4	8	691319	301786	738522	1.48811e+06	3594.55
29	C5	8	703323	301370	718902	1.41194e+06	9627
30	C6	8	633962	275559	678452	1.34079e+06	3433.47
31	C7	8	642028	267202	643772	1.27642e+06	5655.98
32	C8	8	783644	257658	633573	1.23036e+06	3644.06
33	C9	8	25375.4	3188.33	6648.36	2122.44	-505.662
34	C10	8	100196	13123	13210	11838.9	3510.9
35	C11	8	143322	19813.5	13696.8	13634.3	4071.23
36	C12	8	104289	17892.8	11879.2	13005.5	2503.36
37	D1	8	490216	209561	497834	1.09794e+06	3076.25
38	D2	8	641687	271679	656771	1.37108e+06	8272.18
39	D3	8	783582	317073	742406	1.50676e+06	11945.7
40	D4	8	723937	313301	770311	1508035	3686.99
41	D5	8	718023	308905	772554	1.47141e+06	7972.94
42	D6	8	620509	266746	674830	1.28915e+06	3178.07
43	D7	8	654804	277279	674932	1300640	5452.21
44	D8	8	644920	264015	635474	1.22646e+06	3628.86
45	D9	8	83924.1	12446.8	18426.4	12224.4	4465.67
46	D10	8	85261.9	13580.9	11276.2	11631.3	3359.96
47	D11	8	48493.4	7876.31	4492.53	3547.27	1001.36
48	D12	8	45309.2	5920.04	2428.74	4545.95	397.723
49	E1	8	591339	249317	552170	1.246e+06	5684.6
50	E2	8	621405	261637	597966	1.266e+06	3795.66
51	E3	8	758696	282483	639488	1.28269e+06	12054.5
52	E4	8	766817	315405	746294	1.41912e+06	6167.9
53	E5	8	703377	291559	709866	1.33067e+06	4451.96
54	E6	8	743330	296142	712903	1.33101e+06	8344.86
55	E7	8	852467	339700	790777	1.50204e+06	6575.81
56	E8	8	924667	375936	859681	1.64683e+06	4122.37
57	E9	8	954158	347536	797195	1.5822e+06	6584.08
58	E10	8	908327	317147	729733	1.45448e+06	18190.9
59	E11	8	860620	280163	612398	1.28879e+06	3123.19
60	E12	8	513905	182874	393805	917542	1175.6
61	F1	8	722566	289128	639555	1.43959e+06	9264.92
62	F2	8	816354	325591	725280	1.5507e+06	5906.64
63	F3	8	742424	292360	655354	1.35759e+06	5764.75
64	F4	8	698904	274378	619853	1.24196e+06	6016.56
65	F5	8	706320	287881	665216	1.27282e+06	5661.59
66	F6	8	757158	312641	729306	1.39542e+06	7669.95
67	F7	8	787574	322263	717603	1.40287e+06	4603.51
68	F8	8	799642	327488	732457	1.50501e+06	2.89578e+06
69	F9	8	956352	333696	755414	1.51896e+06	5026.59
70	F10	8	857076	296450	688186	1.3907e+06	5193.6
71	F11	8	1.09286e+06	343375	765404	1.54025e+06	6700.98
72	F12	8	945924	303456	650131	1419059	5772.02
73	G1	8	1.08098e+06	421342	828426	1.93332e+06	7441.18
74	G2	8	673930	287220	603305	1364527	4339.63
75	G3	8	800425	297378	614069	1.28811e+06	4799.28
76	G4	8	756072	301288	638497	1.32439e+06	5237.06
77	G5	8	735587	302334	653874	1.30643e+06	6977.52
78	G6	8	765138	313107	692631	1.36822e+06	23338.6
79	G7	8	847075	338811	727136	1.43981e+06	4955.99
80	G8	8	847892	341843	738128	1468044	5110.16
81	G9	8	967676	323138	709673	1423973	14231.4
82	G10	8	1319180	364380	729781	1.46952e+06	8990.45
83	G11	8	963623	305061	644575	1366812	10057.8
84	G12	8	843256	276941	597936	1.32806e+06	5892.75
85	H1	8	680393	286332	543436	1.37936e+06	6004.5
86	H2	8	560704	238064	485757	1.13863e+06	2889.11
87	H3	8	681845	270310	551211	1213654	32937.6
88	H4	8	685042	272554	571209	1.20664e+06	4156.94
89	H5	8	735593	290306	613934	1.26049e+06	3552.21
90	H6	8	825051	331572	665272	1.34752e+06	4034.37
91	H7	8	828480	327266	690727	1.39503e+06	4017.5
92	H8	8	817404	324492	696292	1.40901e+06	3431.57
93	H9	8	909012	310622	693607	1.42031e+06	7188.89
94	H10	8	891569	294368	644771	1.35967e+06	5197.73
95	H11	8	997707	321585	664777	1.44144e+06	5939.24
96	H12	8	990879	317721	628983	1.4389e+06	11455.2
1	A1	9	687032	279767	614525	1.51759e+06	11740.1
2	A2	9	575590	251959	615843	1387206	4634.37
3	A3	9	618175	258631	615173	1.33132e+06	6787.7
4	A4	9	584275	255242	621602	1.30081e+06	4217.28
5	A5	9	582188	258326	625928	1.30054e+06	3663.32
6	A6	9	549446	247686	595090	1.24221e+06	2520.95
7	A7	9	593571	248870	587423	1.21324e+06	2451.68
8	A8	9	571048	249592	607247	1.2362e+06	4733.21
9	A9	9	467804	219649	561362	1.16556e+06	3753.46
10	A10	9	475015	211852	527406	1111801	4666.83
11	A11	9	489896	210765	497554	1.08422e+06	1247.26
12	A12	9	1.08304e+06	406592	834543	1.75056e+06	9597.22
13	B1	9	678227	282776	631435	1.50601e+06	6519.06
14	B2	9	602304	260623	618991	1.3852e+06	6477.31
15	B3	9	615873	266908	641256	1.38411e+06	5750.61
16	B4	9	604516	264936	645542	1.33136e+06	4626.13
17	B5	9	587973	264246	649477	1309665	2546.97
18	B6	9	574686	259011	633140	1.27338e+06	3974.37
19	B7	9	561652	255892	623774	1.26509e+06	4311.18
20	B8	9	548852	244891	602130	1.20507e+06	2935.52
21	B9	9	695799	253980	605105	1.2267e+06	3141.89
22	B10	9	129645	18061.9	14505.7	12589.6	1796.13
23	B11	9	102369	14465.8	12829.8	20980.4	253174
24	B12	9	180495	19977.4	13172.5	13010.3	1479.77
25	C1	9	786366	307152	692338	1.57832e+06	12672.9
26	C2	9	721540	305416	704944	1539616	15943.2
27	C3	9	795420	315281	729240	1.52223e+06	6677.16
28	C4	9	692582	302062	739082	1.48827e+06	1542.87
29	C5	9	702574	299140	717116	1415083	7393.75
30	C6	9	634881	275103	675121	1.34267e+06	5940.16
31	C7	9	644215	267838	646249	1.28042e+06	1990.39
32	C8	9	786043	262541	634769	1.22894e+06	4559.15
33	C9	9	25589.8	969.543	2128.14	1399.59	-2262.56
34	C10	9	100969	14544.3	11281.5	11670.5	2957.89
35	C11	9	142965	18893.3	13497.5	14078.3	2716.65
36	C12	9	106144	18859.3	10863.8	13134	3754.92
37	D1	9	491248	208241	498351	1.10134e+06	4430.73
38	D2	9	643028	272310	654132	1.3751e+06	7407.17
39	D3	9	787120	318962	743508	1.50913e+06	12587.3
40	D4	9	729567	312571	770168	1.51056e+06	5013.78
41	D5	9	721376	313297	774436	1.47593e+06	8370.67
42	D6	9	621281	268352	676010	1.2937e+06	3606.32
43	D7	9	657562	280274	677746	1.30369e+06	5700.44
44	D8	9	646591	264109	634085	1.22938e+06	3995.49
45	D9	9	81268.2	16996.2	18431.8	14110.2	6292.54
46	D10	9	87764.2	11078.5	12798.9	11278.5	3339.64
47	D11	9	48603.2	6406.97	4720.87	4770.83	387.013
48	D12	9	43882	6421.28	3215.34	4362.53	185.622
49	E1	9	593434	249206	552723	1.24585e+06	6091.65
50	E2	9	623134	260797	601716	1.27011e+06	2900.88
51	E3	9	763062	286625	638737	1284418	11602.8
52	E4	9	770598	313984	744797	1.42036e+06	3328.91
53	E5	9	707827	293922	714298	1334017	2324.86
54	E6	9	744166	300492	713874	1.33381e+06	7799.1
55	E7	9	858346	342267	793689	1.50363e+06	5651.06
56	E8	9	929550	375087	861170	1.65103e+06	5544.86
57	E9	9	953575	348529	797866	1.58458e+06	5236.49
58	E10	9	911242	317980	730483	1.4596e+06	18194.1
59	E11	9	864193	281741	615614	1.293e+06	4319
60	E12	9	515996	183560	395750	920024	964.067
61	F1	9	725827	289976	641592	1.4443e+06	9221.27
62	F2	9	819206	325539	726179	1.55317e+06	6693.35
63	F3	9	747068	292919	656206	1.36004e+06	4041.58
64	F4	9	701513	276259	620138	1.24658e+06	5995.15
65	F5	9	705740	288499	668510	1.27624e+06	5515.09
66	F6	9	757791	314959	727542	1.39686e+06	8179.6
67	F7	9	790686	321353	716790	1403919	3713.57
68	F8	9	806288	329089	732224	1.51152e+06	2.89714e+06
69	F9	9	956941	333100	757926	1.51933e+06	5472.22
70	F10	9	861192	298695	688827	1.39446e+06	4844.03
71	F11	9	1098285	344077	766689	1.54165e+06	6434.94
72	F12	9	951825	301626	651547	1.4243e+06	7573.63
73	G1	9	1.08813e+06	424651	833476	1.94246e+06	7368.94
74	G2	9	675827	287057	604773	1.36926e+06	4398.09
75	G3	9	805452	298856	615478	1.29328e+06	4653.63
76	G4	9	761211	302944	638548	1.32858e+06	5470.45
77	G5	9	738067	304062	655243	1.3128e+06	5850.88
78	G6	9	767953	316072	693179	1.37472e+06	22208.1
79	G7	9	850963	340024	729250	1.44332e+06	4776.64
80	G8	9	851561	342666	741365	1.47167e+06	3777.6
81	G9	9	970344	323706	712460	1.42659e+06	15168.2
82	G10	9	1.30227e+06	361912	727940	1.47405e+06	8777.33
83	G11	9	968201	305411	644801	1.36953e+06	10110.4
84	G12	9	845508	276918	596313	1332295	5403.41
85	H1	9	681845	286470	546815	1.38526e+06	6463.78
86	H2	9	563766	239100	488292	1.14173e+06	3002.68
87	H3	9	683730	272159	553632	1.21814e+06	32137.9
88	H4	9	686618	274949	573462	1.21036e+06	4426.7
89	H5	9	736386	290341	617869	1.26379e+06	3746.82
90	H6	9	832321	333871	669839	1359678	4531.81
91	H7	9	832749	327368	691642	1.40054e+06	5697.06
92	H8	9	821282	325210	697673	1.41346e+06	2791.7
93	H9	9	910629	312173	693902	1.42442e+06	6610.28
94	H10	9	894790	297000	645004	1.36172e+06	5895.18
95	H11	9	1.00212e+06	322164	666229	1.44429e+06	5486.6
96	H12	9	997035	316566	628833	1442163	12214.4
1	A1	10	691148	281291	616639	1.52014e+06	11506.6
2	A2	10	578963	251335	617191	1.39018e+06	4530.51
3	A3	10	621775	258226	614521	1.33301e+06	6413.1
4	A4	10	587255	257176	624203	1.30197e+06	3989.11
5	A5	10	582663	261082	628854	1.30416e+06	3404.07
6	A6	10	551611	249992	594472	1.24595e+06	949.696
7	A7	10	594838	250022	588204	1.21665e+06	3111.05
8	A8	10	571993	248103	610186	1.23824e+06	4302.8
9	A9	10	469872	220031	561880	1.16773e+06	4191.54
10	A10	10	476525	211683	528291	1.11333e+06	4444.42
11	A11	10	491853	209913	496072	1087129	1398.36
12	A12	10	1085545	406108	833763	1.75159e+06	8396.19
13	B1	10	683302	283712	634766	1.51118e+06	5016.28
14	B2	10	602455	262447	620684	1.38961e+06	5912.91
15	B3	10	616868	266819	642510	1.3856e+06	4388.61
16	B4	10	607099	265311	647079	1.33377e+06	4228
17	B5	10	586480	262970	649273	1.31159e+06	2781.95
18	B6	10	576297	258717	637145	1.27492e+06	2898.44
19	B7	10	563992	257218	626877	1.26857e+06	3511.85
20	B8	10	551420	247223	604004	1205616	3044.45
21	B9	10	698304	253725	604587	1.22772e+06	2747.42
22	B10	10	130142	18193.6	12946.5	12385.3	1174.16
23	B11	10	101467	12763.6	14021.6	18424	250846
24	B12	10	181085	18133.5	12197.8	14687.2	2424.7
25	C1	10	789425	307947	694913	1.58108e+06	12199.1
26	C2	10	721900	306804	706044	1.54041e+06	15691.2
27	C3	10	796840	315881	730934	1.52399e+06	6030.64
28	C4	10	693064	304189	738016	1.49172e+06	2486.51
29	C5	10	703957	299875	718255	1.41636e+06	8743.38
30	C6	10	633096	276345	675518	1344997	3823.5
31	C7	10	646683	269716	645214	1282738	4511.14
32	C8	10	788357	259765	637708	1.23009e+06	2660.06
33	C9	10	23747.9	3677.26	4748.18	2492.23	-2500.01
34	C10	10	101970	12943.1	12388.5	12636.8	2373.26
35	C11	10	145892	20834.7	12238.6	12542.2	4287.29
36	C12	10	106439	19283.9	11745.9	13509.2	2322.64
37	D1	10	491922	208002	500529	1.10419e+06	3019.35
38	D2	10	645660	271904	656096	1.37487e+06	6984.09
39	D3	10	789652	318192	745616	1.51395e+06	13662.9
40	D4	10	727407	313494	770831	1.51053e+06	5009.73
41	D5	10	721999	313010	775774	1.47585e+06	6908.88
42	D6	10	624917	270978	681304	1.29483e+06	300.762
43	D7	10	657230	281133	676083	1.30463e+06	2101.24
44	D8	10	649990	264100	634424	1.23189e+06	3609.02
45	D9	10	85303	14616	18954.9	13570.6	6871.38
46	D10	10	87206.1	15719.2	11701.2	12014.9	2770.18
47	D11	10	49553.1	9269.28	6496.39	5683.97	-153.051
48	D12	10	43880.2	5761.24	3757.64	4674.28	864.415
49	E1	10	593832	250050	554556	1.25014e+06	5354.24
50	E2	10	622663	261369	601299	1.27131e+06	2748.98
51	E3	10	759717	284875	642098	1.28732e+06	12279.8
52	E4	10	774867	314902	746373	1.42369e+06	6239.42
53	E5	10	707883	293614	715376	1.33607e+06	4463.34
54	E6	10	749093	301128	718937	1333793	6766.56
55	E7	10	859762	339990	796458	1508106	4697.02
56	E8	10	933431	378656	863788	1.65259e+06	3722.3
57	E9	10	956638	348953	800578	1.58864e+06	4355.14
58	E10	10	912127	320893	730456	1.46166e+06	17959.1
59	E11	10	866591	280021	617794	1.29533e+06	5600.23
60	E12	10	517054	184191	396125	920953	-361.687
61	F1	10	726815	290749	643470	1.44843e+06	9581.16
62	F2	10	819280	327711	729226	1.55414e+06	5211.47
63	F3	10	749239	291757	657384	1.36295e+06	4344.31
64	F4	10	703937	276274	622474	1.24855e+06	7947.94
65	F5	10	707993	287288	670459	1.27915e+06	5745.18
66	F6	10	760913	315144	731471	1.39892e+06	6809.56
67	F7	10	793317	324104	716816	1.40795e+06	6865.54
68	F8	10	808384	329426	733671	1.51502e+06	2900593
69	F9	10	958474	334897	759036	1.52435e+06	3670.52
70	F10	10	862250	298342	692978	1397048	4068.8
71	F11	10	1.10003e+06	345078	768651	1.54785e+06	7124.58
72	F12	10	953357	304723	656024	1.42689e+06	7237.73
73	G1	10	1.09241e+06	423347	835783	1.94561e+06	7822.6
74	G2	10	676491	289239	604532	1.37387e+06	3314.07
75	G3	10	809171	300101	615580	1.29595e+06	5503.38
76	G4	10	764591	304252	640171	1.3334e+06	4376.86
77	G5	10	741254	304133	656035	1.31503e+06	6266.28
78	G6	10	769462	315252	696804	1.37656e+06	22354.5
79	G7	10	852907	341281	732526	1.44906e+06	4052.15
80	G8	10	852972	343495	739229	1.47434e+06	2303.75
81	G9	10	971252	324862	714541	1.43125e+06	14522
82	G10	10	1.28081e+06	359851	727370	1.47775e+06	9288.39
83	G11	10	969085	306467	646395	1.37218e+06	10332.5
84	G12	10	848855	278481	600737	1.33668e+06	5260.5
85	H1	10	685782	289214	549263	1.38971e+06	6298.47
86	H2	10	562961	240013	488889	1.14579e+06	2721.82
87	H3	10	688210	272082	556182	1.22098e+06	32545.3
88	H4	10	690968	274876	574776	1215663	3543.7
89	H5	10	738165	292288	620997	1.26682e+06	4357.69
90	H6	10	833914	336149	673038	1.3662e+06	4379.5
91	H7	10	835180	328845	694228	1.40442e+06	4248.08
92	H8	10	824079	325758	701212	1.41833e+06	3860.65
93	H9	10	913892	313167	696900	1.42904e+06	5958.21
94	H10	10	896228	295281	648167	1.36534e+06	4079.96
95	H11	10	1.00597e+06	325562	668223	1.45055e+06	7324.2
96	H12	10	1.00018e+06	317198	632393	1.44597e+06	12835.8
1	A1	11	694164	282540	618311	1.52534e+06	11143.8
2	A2	11	580245	254421	617642	1.39409e+06	4577.15
3	A3	11	624879	259230	616782	1.33707e+06	5749.62
4	A4	11	589092	257416	625735	1.30482e+06	4589.14
5	A5	11	582956	260082	629025	1.30557e+06	3904.95
6	A6	11	553164	247720	595150	1.24581e+06	1847.31
7	A7	11	597084	249645	591028	1.21695e+06	3129.12
8	A8	11	573644	249919	611637	1.24139e+06	3849.7
9	A9	11	470080	219455	564015	1.17099e+06	3413.13
10	A10	11	479979	211916	530989	1117830	5750.88
11	A11	11	493066	212634	497526	1.08899e+06	1699.29
12	A12	11	1.08799e+06	409049	835657	1.75874e+06	8732.63
13	B1	11	686489	285110	634751	1.51342e+06	5788.87
14	B2	11	601922	262607	621372	1.39202e+06	6026.85
15	B3	11	621594	266887	642237	1.38813e+06	5784.23
16	B4	11	609498	266961	649328	1.33643e+06	2157.54
17	B5	11	588878	266101	654267	1.31319e+06	2300.4
18	B6	11	576671	259448	635447	1.27775e+06	4187.12
19	B7	11	564279	257714	626258	1.26673e+06	3434.99
20	B8	11	554665	246339	607017	1.2075e+06	2809.67
21	B9	11	697830	254299	603440	1.23072e+06	2588.37
22	B10	11	132301	15917.8	13692.5	11507.2	3100.11
23	B11	11	99914.2	15119.1	13449.9	19835	250971
24	B12	11	181934	19333.9	13156.6	14055.1	1727.62
25	C1	11	791040	309014	695194	1.58578e+06	12764.9
26	C2	11	723848	307052	706218	1.54244e+06	15822.7
27	C3	11	802278	317562	731545	1.52633e+06	6003.83
28	C4	11	696748	303542	739766	1495395	2759.71
29	C5	11	704320	301495	720406	1.41776e+06	8605.01
30	C6	11	633500	276242	681145	1.34319e+06	4971.42
31	C7	11	648365	271700	649715	1282302	3801.11
32	C8	11	789566	263623	634405	1.23191e+06	3093
33	C9	11	24366.9	3875.01	4685.7	1771.01	-1211.59
34	C10	11	101445	13306.9	11907.5	12598.1	4424.41
35	C11	11	146321	19216.3	14848.5	13555.7	2494.15
36	C12	11	108582	19221.8	10778.1	14054.6	3617.6
37	D1	11	494379	210687	503094	1.10631e+06	3424.14
38	D2	11	643786	272070	656492	1.37825e+06	6295.05
39	D3	11	792176	320181	745113	1.51282e+06	13057.8
40	D4	11	727133	314615	769388	1.51326e+06	3295.13
41	D5	11	723386	311090	777532	1.47666e+06	8712.53
42	D6	11	626538	271990	680062	1.29621e+06	2519.84
43	D7	11	660475	280058	679732	1307391	4208.95
44	D8	11	651828	265363	636988	1235970	2835.62
45	D9	11	85349.3	16802	18842.2	13003.5	7768.59
46	D10	11	85921.2	12000.1	12443.7	9943.39	3912.8
47	D11	11	50401.7	6703	3747.73	4768.76	475.725
48	D12	11	44799.5	6025.66	4002.11	4622.72	388.534
49	E1	11	597629	251417	555500	1.25209e+06	6004.28
50	E2	11	625350	260557	604034	1.27233e+06	4082.78
51	E3	11	765313	285997	641471	1.28908e+06	11359.3
52	E4	11	774636	316580	746812	1423005	6971.32
53	E5	11	709451	294045	714561	1339567	4785.41
54	E6	11	749133	298470	718130	1.33612e+06	4068.28
55	E7	11	860799	342881	797165	1.5105e+06	6935.56
56	E8	11	936721	378690	862824	1.65819e+06	3629.98
57	E9	11	958800	350567	800350	1.59304e+06	5431.16
58	E10	11	909868	320038	732661	1.46227e+06	18450.7
59	E11	11	869347	279676	619480	1.29671e+06	4883
60	E12	11	518967	184390	397098	923066	601.932
61	F1	11	728432	290950	643588	1.45026e+06	9909.28
62	F2	11	819811	325419	728992	1.55752e+06	5589.1
63	F3	11	753234	294025	658647	1363850	5323.67
64	F4	11	704717	276803	622208	1.25037e+06	6465.57
65	F5	11	712669	289506	674231	1.28307e+06	5185.99
66	F6	11	765716	315466	733684	1.40342e+06	7371.63
67	F7	11	795289	324091	719881	1.41204e+06	5445.18
68	F8	11	809240	330266	738044	1.5177e+06	2.90157e+06
69	F9	11	953804	334314	758869	1.52624e+06	3497.6
70	F10	11	862558	299672	695847	1.40022e+06	4024.73
71	F11	11	1.10167e+06	344573	769654	1.54917e+06	5922.29
72	F12	11	956823	305223	655132	1.42748e+06	6800.01
73	G1	11	1.10047e+06	426973	836337	1952938	8341.08
74	G2	11	677589	288394	607294	1374159	5779.75
75	G3	11	814177	300761	619072	1.29771e+06	5290.44
76	G4	11	765229	304835	643557	1.33628e+06	6451.44
77	G5	11	742952	305907	658303	1.31705e+06	5963.43
78	G6	11	776426	316016	699251	1.37856e+06	22743.8
79	G7	11	857408	343812	734624	1.45193e+06	4597.77
80	G8	11	854535	344132	741508	1.47824e+06	5494.57
81	G9	11	975228	326465	716027	1.43296e+06	15141.2
82	G10	11	1269619	358108	728473	1.47832e+06	10490.6
83	G11	11	972121	306284	648346	1.37558e+06	10177.6
84	G12	11	850227	279139	602658	1.33797e+06	5151.96
85	H1	11	690689	289046	550626	1395481	5569.77
86	H2	11	566868	239421	490537	1.14895e+06	2793.44
87	H3	11	691622	273277	556179	1.22497e+06	31698.1
88	H4	11	692925	276358	575925	1.2183e+06	4630.3
89	H5	11	740608	292936	621160	1.27186e+06	3921.79
90	H6	11	839393	337371	676990	1.37246e+06	4622.78
91	H7	11	837658	329425	698479	1.40805e+06	4542.05
92	H8	11	825263	327441	702294	1422199	4217.67
93	H9	11	916223	313575	697678	1433282	6742.37
94	H10	11	898477	297419	645452	1.36762e+06	5439.17
95	H11	11	1.0113e+06	326485	668735	1.45287e+06	6410.41
96	H12	11	1.00167e+06	320622	632871	1.44584e+06	13158.1
1	A1	12	693935	282661	617599	1.52931e+06	10908.3
2	A2	12	579404	252842	621176	1.39775e+06	5213.84
3	A3	12	625821	258650	617072	1.33799e+06	6267.05
4	A4	12	589565	256766	623424	1.30526e+06	4014.3
5	A5	12	584228	261504	629768	1.3099e+06	3689.05
6	A6	12	554776	248900	596113	1248166	1820.54
7	A7	12	598855	250945	589087	1.21872e+06	2986.79
8	A8	12	575889	250943	610202	1.24273e+06	3296.76
9	A9	12	470599	221100	564537	1.17393e+06	3930.66
10	A10	12	477780	211778	533129	1.12069e+06	5665.64
11	A11	12	494520	213968	501669	1.08865e+06	1554.76
12	A12	12	1.08986e+06	410306	838913	1.75864e+06	6615.1
13	B1	12	688669	284357	636480	1.51862e+06	5167.01
14	B2	12	605999	261265	622453	1.39459e+06	5338.95
15	B3	12	622273	268357	644468	1389518	5595.06
16	B4	12	610921	266690	647922	1.33789e+06	2750.88
17	B5	12	589794	266398	651514	1.31476e+06	3245.8
18	B6	12	579099	261667	634758	1.27885e+06	2033.62
19	B7	12	567389	257752	625815	1.26926e+06	4444.44
20	B8	12	556442	246862	606934	1.20946e+06	2638.48
21	B9	12	698509	255049	606667	1.23369e+06	3625.77
22	B10	12	130600	19286.8	15421.4	13062.4	3238.85
23	B11	12	102348	14014.1	13735.8	21849	249615
24	B12	12	185559	17667.4	11397.8	15558.1	3191.31
25	C1	12	793333	311078	694907	1.58755e+06	13532.3
26	C2	12	723076	308641	707612	1544202	16158.7
27	C3	12	803824	317387	730579	1.52792e+06	8299.58
28	C4	12	697209	304486	740265	1.49872e+06	-167.074
29	C5	12	702801	300604	720974	1.41808e+06	7998.28
30	C6	12	633652	280554	678376	1.34389e+06	6500.28
31	C7	12	650540	271088	649476	1.28303e+06	5051.73
32	C8	12	793111	261375	634444	1.23211e+06	8082.75
33	C9	12	24991.1	1983.43	5863.43	1851.74	-887.782
34	C10	12	103585	14247.7	12727.6	11580.6	2799.66
35	C11	12	145909	18914.1	13820.2	12863.2	3242.91
36	C12	12	108039	19982.3	11529.8	12770.9	2855.19
37	D1	12	495320	210686	501666	1.10735e+06	2546.08
38	D2	12	642994	273188	657151	1377838	6934.08
39	D3	12	793859	319636	745906	1.51582e+06	12431.6
40	D4	12	730315	314126	769990	1.51282e+06	3135.12
41	D5	12	724268	310853	779090	1.48208e+06	4473.46
42	D6	12	625252	273253	679076	1.29699e+06	3307.36
43	D7	12	658902	277966	680681	1.30869e+06	4858.82
44	D8	12	652817	264643	638194	1.23422e+06	3699.52
45	D9	12	84805.8	16550.2	18794.8	13896.2	5325.87
46	D10	12	88649.5	12979.2	13019.8	11180.8	3858.55
47	D11	12	49753.3	8731.42	5144.18	5227.11	464.646
48	D12	12	44873.4	5962.2	3216.64	5121.04	-243.704
49	E1	12	597785	249909	555023	1.25325e+06	5681.94
50	E2	12	625155	263779	602430	1.27161e+06	3959.14
51	E3	12	764563	286082	641514	1.2912e+06	11153.2
52	E4	12	776204	316015	748722	1.4259e+06	6022.91
53	E5	12	713301	294128	714229	1.34092e+06	4351.77
54	E6	12	755228	301862	720713	1.34029e+06	7105.08
55	E7	12	865587	340783	800895	1.51187e+06	9457.78
56	E8	12	938401	382375	862757	1.65964e+06	3751.51
57	E9	12	958629	351934	804118	1.59135e+06	5481.57
58	E10	12	913854	319451	733110	1.46516e+06	18136.7
59	E11	12	871730	283395	619759	1.2965e+06	4144.65
60	E12	12	520859	185467	397372	925249	1031.45
61	F1	12	730234	292424	646321	1.45385e+06	10227.1
62	F2	12	820220	326831	730011	1.55845e+06	6021.53
63	F3	12	754588	295121	659666	1.36693e+06	3380.62
64	F4	12	708303	277705	622442	1.253e+06	6413.41
65	F5	12	712625	290921	674478	1.28486e+06	5271.79
66	F6	12	764852	316180	734851	1.40465e+06	5362.26
67	F7	12	796591	324605	721032	1.41103e+06	5937.68
68	F8	12	814696	330561	737690	1.52279e+06	2.90284e+06
69	F9	12	953619	335136	762176	1.52832e+06	3075.11
70	F10	12	865384	301977	695115	1.40284e+06	4590.52
71	F11	12	1.10506e+06	347030	768368	1.55064e+06	6508.39
72	F12	12	959232	305214	654590	1.43152e+06	6449.06
73	G1	12	1.10541e+06	429686	839203	1.95868e+06	7974.55
74	G2	12	679095	290011	606555	1375596	4574.58
75	G3	12	817891	301760	619056	1.3019e+06	4856.45
76	G4	12	769705	306093	645051	1.33978e+06	5096.98
77	G5	12	745329	306952	657557	1.32115e+06	6283.25
78	G6	12	775062	318658	697691	1.38321e+06	20296.8
79	G7	12	859015	341745	734321	1.45342e+06	4317.51
80	G8	12	858103	346359	743273	1.47883e+06	3023.88
81	G9	12	979352	327204	716901	1.43446e+06	15767.5
82	G10	12	1.26963e+06	358511	730017	1.47963e+06	8730.69
83	G11	12	975479	306895	647355	1380279	9213.3
84	G12	12	852767	280154	601227	1.33754e+06	5476.26
85	H1	12	692345	291042	551096	1.4009e+06	5963.98
86	H2	12	565916	240970	492274	1150312	2533.05
87	H3	12	692677	273913	557610	1.22561e+06	33176.4
88	H4	12	693704	276193	576582	1.22039e+06	4175.3
89	H5	12	744151	294449	622169	1.27438e+06	4372.14
90	H6	12	840134	338764	678562	1375204	3836.2
91	H7	12	842444	331021	697590	1.4113e+06	4410.45
92	H8	12	829929	328859	704860	1.42675e+06	3906.62
93	H9	12	919140	314728	699840	1.43552e+06	5764.88
94	H10	12	900793	296537	647543	1.36869e+06	6462.63
95	H11	12	1.01436e+06	326431	670277	1.45663e+06	5347.84
96	H12	12	1.00427e+06	320024	632228	1.44729e+06	12855.7
1	A1	13	696718	282755	620311	1.53312e+06	11464.9
2	A2	13	582038	253922	620425	1.3997e+06	4125.81
3	A3	13	628631	261455	619706	1.33801e+06	6540.35
4	A4	13	590659	258758	625465	1.30787e+06	4857.2
5	A5	13	587591	259717	631436	1309113	4489.97
6	A6	13	556146	248170	598763	1.25186e+06	144.104
7	A7	13	600935	250329	592505	1.22011e+06	2692.19
8	A8	13	576192	247608	613490	1.24355e+06	5145.82
9	A9	13	471229	219949	567180	1.17673e+06	3321.08
10	A10	13	480200	212835	533065	1.11996e+06	4960.44
11	A11	13	494791	212342	501644	1.09233e+06	1664.87
12	A12	13	1.09042e+06	409595	843625	1.76362e+06	8511.99
13	B1	13	691839	286786	638495	1.5203e+06	6102.78
14	B2	13	606558	263164	624072	1.397e+06	5903.58
15	B3	13	625288	269435	646248	1.39122e+06	4795.88
16	B4	13	613858	268826	649665	1.3405e+06	1911.71
17	B5	13	590542	264158	652481	1.31642e+06	3936.34
18	B6	13	579353	260032	636880	1.27825e+06	4717.87
19	B7	13	567217	257207	626357	1.26794e+06	3250.42
20	B8	13	557712	247511	608049	1.21069e+06	2006.72
21	B9	13	701514	257021	605399	1.23368e+06	1722.53
22	B10	13	131340	19167.3	14262.9	12768.4	2987.34
23	B11	13	103211	12419.9	13072.7	20012.8	249437
24	B12	13	185090	20353.2	16014.7	14731.7	2507.34
25	C1	13	793031	309101	698708	1.58927e+06	12204.5
26	C2	13	725838	309321	708435	1.54521e+06	15437.6
27	C3	13	810106	319743	734914	1.52764e+06	7151.61
28	C4	13	702034	306614	744233	1499288	3936.73
29	C5	13	703882	300912	721909	1.41683e+06	7800.73
30	C6	13	635887	278658	682193	1.34783e+06	5439.78
31	C7	13	653310	270367	646364	1.28381e+06	4416.68
32	C8	13	793595	260999	635553	1.23531e+06	3964.3
33	C9	13	25169.4	1318.73	3624.19	535.714	-2209.64
34	C10	13	102549	14108	11508.8	12301	3197.63
35	C11	13	145529	19318.8	13416.6	12671.8	3524.3
36	C12	13	108049	17960.8	10947.5	12962.4	3892.31
37	D1	13	494743	209168	501965	1.11033e+06	3052.63
38	D2	13	644225	272044	658849	1.38056e+06	8179.4
39	D3	13	798514	320858	747965	1.51692e+06	12923.5
40	D4	13	729294	313140	770805	1.51567e+06	4261.08
41	D5	13	724801	314593	777141	1.48288e+06	6798.97
42	D6	13	627685	272587	685276	1300536	2620.65
43	D7	13	660259	283225	681289	1.31015e+06	3851.31
44	D8	13	653974	266769	637752	1.23687e+06	4217.06
45	D9	13	84063.6	11975.7	18658.3	13794.4	5977.69
46	D10	13	87687	12460.1	10775.5	10596.6	2120.81
47	D11	13	50829.2	7903.87	4096.46	4823.16	204.824
48	D12	13	46414.7	4630.6	3058.56	4676.07	405.331
49	E1	13	599229	250519	556675	1255760	5707.75
50	E2	13	624920	262494	604579	1.27487e+06	3980.53
51	E3	13	768228	284845	643824	1.29181e+06	9838.64
52	E4	13	775846	315843	746583	1.42883e+06	5417.31
53	E5	13	711533	299394	714955	1.34178e+06	3866.94
54	E6	13	752418	302619	719183	1.34034e+06	8958.29
55	E7	13	867252	343444	805549	1.51577e+06	6246.81
56	E8	13	939507	379133	863455	1.66312e+06	4068.16
57	E9	13	962690	351268	801555	1.59588e+06	5434.17
58	E10	13	916331	319129	733360	1.46404e+06	19425.3
59	E11	13	873999	282490	621054	1.30136e+06	3630.5
60	E12	13	521193	185043	397875	926909	-221.299
61	F1	13	733462	292723	647034	1.4556e+06	10083.4
62	F2	13	823294	327004	728986	1.56051e+06	6041.73
63	F3	13	758053	295526	661822	1367029	4722.78
64	F4	13	710334	279757	621495	1.25391e+06	6958.36
65	F5	13	712444	289735	676722	1289204	6343.79
66	F6	13	765586	315393	735662	1.40509e+06	8054.74
67	F7	13	798614	323148	723454	1.41622e+06	6988.69
68	F8	13	814360	331967	740095	1.52382e+06	2.90212e+06
69	F9	13	951947	334990	761760	1.5315e+06	2726.71
70	F10	13	866951	301479	695584	1.40517e+06	4037.23
71	F11	13	1.10499e+06	344930	768462	1.55153e+06	7447.95
72	F12	13	961031	306431	657422	1.43426e+06	7343.7
73	G1	13	1.10797e+06	429475	842799	1.96095e+06	7931.86
74	G2	13	679483	290025	609400	1.37863e+06	4703.7
75	G3	13	821399	301206	621526	1.30465e+06	5061.26
76	G4	13	769866	307441	645174	1.34047e+06	5404.44
77	G5	13	747401	307833	660212	1.32184e+06	5932.15
78	G6	13	775776	316569	701202	1.38676e+06	20052.2
79	G7	13	861595	342807	739262	1.45781e+06	4467.42
80	G8	13	859936	345595	744895	1482528	5315.94
81	G9	13	978559	327966	718907	1440681	15210
82	G10	13	1.26725e+06	360812	731484	1.48347e+06	9477.04
83	G11	13	975689	308528	650545	1.3813e+06	9770.92
84	G12	13	851782	279366	603060	1.34159e+06	5060.58
85	H1	13	693106	290898	554399	1.40278e+06	5910.03
86	H2	13	567554	241729	492598	1.15303e+06	2977.77
87	H3	13	696780	274662	557922	1229404	32814.9
88	H4	13	698673	277574	578335	1.22389e+06	3810.55
89	H5	13	745264	293877	623860	1.27731e+06	4822.46
90	H6	13	841840	340593	676927	1368913	5131.54
91	H7	13	842728	330843	700435	1.4161e+06	4719.23
92	H8	13	832648	328015	706128	1.42877e+06	3538
93	H9	13	920501	315182	701491	1.43841e+06	6552.77
94	H10	13	900882	298533	647918	1.37246e+06	5287.29
95	H11	13	1010844	325869	674307	1.45891e+06	6060.94
96	H12	13	1.00742e+06	321001	634834	1.45281e+06	13752.5
1	A1	14	698908	282624	623361	1536562	10535.4
2	A2	14	583648	254618	621969	1.40321e+06	4831.36
3	A3	14	630412	260600	619065	1.34136e+06	6749.35
4	A4	14	591522	258037	624988	1.3097e+06	5541.51
5	A5	14	587626	262836	630973	1.31124e+06	3805.54
6	A6	14	557496	249456	599308	1.25296e+06	394.7
7	A7	14	600679	249382	592159	1.22098e+06	3481.36
8	A8	14	580724	249985	614088	1.24519e+06	4124.67
9	A9	14	475010	222121	568620	1.17898e+06	3910.66
10	A10	14	480977	212717	530642	1.12244e+06	4400.32
11	A11	14	496707	213513	501139	1.09393e+06	1870.41
12	A12	14	1.08913e+06	410429	840195	1.76564e+06	9411.43
13	B1	14	694758	286743	641179	1.52439e+06	6782.35
14	B2	14	606823	263290	623316	1.39753e+06	4405.25
15	B3	14	624973	268440	645294	1.39223e+06	5025.46
16	B4	14	614460	268784	649147	1.33972e+06	2986.87
17	B5	14	590801	265470	650381	1.31624e+06	1792.56
18	B6	14	582520	260744	637244	1.28063e+06	3460.65
19	B7	14	568271	258808	628352	1.27074e+06	2938.88
20	B8	14	557989	246602	607039	1.21427e+06	2505.02
21	B9	14	701457	256348	605956	1.23356e+06	2541.4
22	B10	14	130945	19150.3	13374.9	11032.9	1419.01
23	B11	14	103944	13167.6	14112.3	20671.9	250514
24	B12	14	184581	18153.8	12750.9	13947.6	1884.95
25	C1	14	795419	312257	697613	1.5894e+06	14136
26	C2	14	726222	308069	708566	1.54522e+06	16412.8
27	C3	14	811661	321460	733552	1.52904e+06	6950.99
28	C4	14	703278	305570	743862	1500831	2524.16
29	C5	14	705843	301837	722851	1.41964e+06	9215.07
30	C6	14	634912	275746	679881	1.34687e+06	3769.09
31	C7	14	656313	270673	647462	1.28514e+06	5172.57
32	C8	14	793924	264323	639985	1.23496e+06	2819.54
33	C9	14	25358.7	2243.64	5755.4	2156.86	-1194.84
34	C10	14	103814	13863.7	10912.8	11566.5	3262.62
35	C11	14	147866	20979.8	14262.9	13907.9	2677.14
36	C12	14	109954	19794.1	11118.1	12773.3	2727
37	D1	14	496378	210350	503637	1.11109e+06	4245.98
38	D2	14	643825	271834	658493	1.38199e+06	8066.35
39	D3	14	803596	320293	747801	1.5183e+06	13324.8
40	D4	14	734900	314142	772684	1.51557e+06	4230.58
41	D5	14	724020	312995	777745	1.48298e+06	10458.7
42	D6	14	628322	269916	682477	1.29859e+06	1020.47
43	D7	14	665136	282870	688745	1.31308e+06	4297.5
44	D8	14	656748	264393	635828	1.23795e+06	2757.57
45	D9	14	88080.4	15333.6	14387	12847.6	6006.99
46	D10	14	91014	13573.3	10182.4	11427.1	1626.62
47	D11	14	51412.1	8220.79	3149.68	5260.37	-1064.45
48	D12	14	46365.2	6181.78	2728.16	4904.95	837.526
49	E1	14	602799	252218	557466	1.2573e+06	6068.06
50	E2	14	627362	261048	604772	1.27515e+06	3173.17
51	E3	14	770063	287724	643210	1292249	10961
52	E4	14	776875	315451	749438	1.42984e+06	3152.66
53	E5	14	711604	297736	716448	1.34313e+06	4520.62
54	E6	14	754039	302673	725533	1.34223e+06	4532.03
55	E7	14	869316	341462	804330	1518052	5606.55
56	E8	14	939944	379939	868636	1.66806e+06	3888.44
57	E9	14	964995	353128	806105	1.5972e+06	6739.77
58	E10	14	915920	319760	733376	1.46964e+06	18803.8
59	E11	14	878024	284413	622282	1.30639e+06	3124.4
60	E12	14	522021	185851	399899	929529	162.642
61	F1	14	733738	293788	649180	1.45816e+06	10067
62	F2	14	820583	327953	730149	1.56014e+06	6561.92
63	F3	14	761328	298321	661617	1.37026e+06	4635.59
64	F4	14	711748	277874	624930	1.25642e+06	5805.33
65	F5	14	714134	292278	677635	1.2893e+06	5286.83
66	F6	14	769321	316388	735880	1.40831e+06	7228.85
67	F7	14	800905	325242	724134	1.41869e+06	6953.45
68	F8	14	818654	331222	740565	1.52826e+06	2.90889e+06
69	F9	14	950770	334918	763610	1533321	3262.72
70	F10	14	872095	301441	695378	1.40656e+06	5226.83
71	F11	14	1.10817e+06	346218	771284	1.55471e+06	5915.83
72	F12	14	963429	305657	657453	1.43512e+06	7405.78
73	G1	14	1.11073e+06	432541	843965	1.96448e+06	8246.46
74	G2	14	682730	291368	609916	1.37997e+06	4398.71
75	G3	14	822274	301490	621812	1.30722e+06	4848.48
76	G4	14	771474	306495	645495	1.34225e+06	5812.91
77	G5	14	750313	306885	660179	1325312	5896.81
78	G6	14	778208	319071	701523	1.38795e+06	20683
79	G7	14	864012	344056	738858	1.45906e+06	5631.85
80	G8	14	860382	347457	745564	1.48403e+06	4183.79
81	G9	14	981356	328594	718743	1.4442e+06	15570.1
82	G10	14	1.26094e+06	359607	730374	1486411	8343.21
83	G11	14	980205	309216	650711	1.38489e+06	8883.66
84	G12	14	851312	280805	604985	1.34461e+06	5785.27
85	H1	14	695571	292489	555429	1.40624e+06	5972.01
86	H2	14	565441	240312	494036	1.15514e+06	2523.97
87	H3	14	699932	274980	560181	1.23135e+06	32951.4
88	H4	14	699287	278939	580741	1.22635e+06	4109.56
89	H5	14	744834	295300	624596	1.28067e+06	3962.51
90	H6	14	847102	341865	678994	1.37754e+06	4612.18
91	H7	14	845391	331670	703864	1.42008e+06	5111.03
92	H8	14	834926	330393	708676	1.4329e+06	5007.37
93	H9	14	921431	316815	703254	1.44055e+06	6125.4
94	H10	14	902867	301362	649360	1.37321e+06	5277.2
95	H11	14	1.01347e+06	325779	673213	1.45916e+06	4749.4
96	H12	14	1.00767e+06	321708	636085	1.45372e+06	13707.4
1	A1	15	700532	282802	623352	1.53573e+06	11871.1
2	A2	15	583054	254472	622059	1.40243e+06	4303.2
3	A3	15	633354	262006	619969	1343323	6816.53
4	A4	15	592045	257792	628639	1.31153e+06	4849.66
5	A5	15	588698	262508	633432	1.31217e+06	4119.21
6	A6	15	557994	250828	598165	1.25348e+06	3270.57
7	A7	15	601729	250381	591013	1221054	1980.27
8	A8	15	580334	250093	614847	1.2447e+06	6302.47
9	A9	15	474380	221655	569096	1.17827e+06	3818.48
10	A10	15	480464	215374	532401	1.12304e+06	6705.17
11	A11	15	495403	213994	502098	1.09341e+06	2095.84
12	A12	15	1.09216e+06	407853	841622	1764941	8396.12
13	B1	15	694009	286927	640870	1.52837e+06	6668.36
14	B2	15	605481	264386	623569	1.39906e+06	5304.61
15	B3	15	627113	268552	645806	1.39111e+06	4071.39
16	B4	15	614756	268594	650272	1.34101e+06	2878.76
17	B5	15	590253	267380	650623	1.31742e+06	2612.2
18	B6	15	581602	260085	637067	1.28015e+06	2527.08
19	B7	15	566906	258670	625952	1.27202e+06	3609.12
20	B8	15	559085	246592	608648	1.21311e+06	872.805
21	B9	15	701922	255232	604935	1.23328e+06	3489.56
22	B10	15	132504	18370	13339.7	11945.2	3420.12
23	B11	15	103551	13564.7	12975.6	20004.1	251814
24	B12	15	186669	19847.3	14813.1	14377.8	1189.38
25	C1	15	794456	312234	696697	1.59113e+06	12561.4
26	C2	15	726402	309667	706262	1.54683e+06	16985.5
27	C3	15	815879	320915	732401	1527910	7029.46
28	C4	15	708885	305383	743469	1.49869e+06	819.673
29	C5	15	703743	298555	720886	1.41943e+06	5320.38
30	C6	15	635386	278580	675574	1.3487e+06	4869.31
31	C7	15	657184	274217	646797	1.28504e+06	3197.97
32	C8	15	796178	263398	635677	1.23359e+06	4749.67
33	C9	15	26070.3	3030.08	5804.12	1857.44	-1997.31
34	C10	15	102057	13907.9	14217.6	10932.6	3237.82
35	C11	15	147578	18652.6	13224.7	13931.4	4448.48
36	C12	15	108251	19995.3	9901.31	13169.1	3581.72
37	D1	15	497247	211488	504496	1.11218e+06	3274.69
38	D2	15	644532	274215	659043	1.3822e+06	8050.36
39	D3	15	804460	323174	748066	1.51759e+06	11722.7
40	D4	15	736152	311635	773224	1514221	3630.24
41	D5	15	728407	314085	780604	1.48099e+06	7388.47
42	D6	15	629395	276546	683736	1.30093e+06	3258.41
43	D7	15	663944	284911	682734	1.31236e+06	1902.45
44	D8	15	656917	266116	641036	1.23787e+06	2532.11
45	D9	15	86398.5	15764	21199.9	13613.8	5079.3
46	D10	15	88987.4	13142.6	10681.8	12134.2	2930.33
47	D11	15	51757.9	9291.38	4993.57	4995.37	193.063
48	D12	15	47227.4	5946.16	3457.72	5052.6	-40.5137
49	E1	15	601466	251458	556142	1.25671e+06	6244.78
50	E2	15	626904	261695	604423	1.27383e+06	2736.65
51	E3	15	771684	287828	643768	1292846	10293.9
52	E4	15	779164	318977	747611	1.43044e+06	3947.2
53	E5	15	712090	293438	717145	1.34211e+06	2026.86
54	E6	15	755720	304009	722765	1.34239e+06	5687.85
55	E7	15	872558	344814	804200	1.52058e+06	4368.14
56	E8	15	943722	382221	867557	1.66938e+06	3471.93
57	E9	15	965843	350755	807966	1.59717e+06	6812.93
58	E10	15	915428	320054	735456	1.46961e+06	18798.1
59	E11	15	877852	283926	623115	1.30363e+06	4739.95
60	E12	15	524947	186403	400809	929347	899.385
61	F1	15	735324	293525	648919	1.45809e+06	9272.25
62	F2	15	821673	327039	731063	1.55861e+06	5958.93
63	F3	15	761505	298746	662335	1.37179e+06	4019.96
64	F4	15	714751	279711	625583	1257270	7076.82
65	F5	15	712230	291251	678710	1.29049e+06	4298.94
66	F6	15	768046	316400	735902	1.41025e+06	7289.97
67	F7	15	802195	324706	724762	1.41967e+06	7243.82
68	F8	15	819885	333040	741436	1.53127e+06	2.90437e+06
69	F9	15	949581	335129	763316	1.53415e+06	2825.94
70	F10	15	870432	304083	696262	1.40857e+06	4721.49
71	F11	15	1.11133e+06	347294	770918	1.55457e+06	6169.68
72	F12	15	961811	306790	656504	1.43622e+06	6006.88
73	G1	15	1116803	432934	842606	1.96435e+06	9748
74	G2	15	680813	291665	608422	1.38105e+06	5657.4
75	G3	15	825137	303413	621624	1308200	4517.26
76	G4	15	776728	309304	647396	1.34561e+06	4514.44
77	G5	15	749987	309279	660288	1326145	5720.44
78	G6	15	779006	317537	701736	1390648	20114.5
79	G7	15	867039	344904	738729	1.46298e+06	5920.36
80	G8	15	860388	345631	746938	1.48454e+06	2566.67
81	G9	15	983920	329004	720452	1.44363e+06	15803.9
82	G10	15	1.26281e+06	358819	729961	1.48556e+06	9445
83	G11	15	979123	309487	650248	1.3855e+06	9862.72
84	G12	15	854341	281107	601921	1.34147e+06	6399.81
85	H1	15	696115	291268	555944	1.40683e+06	5545.98
86	H2	15	569356	240426	493436	1.15568e+06	3172.33
87	H3	15	702549	274677	559641	1.23201e+06	32085.4
88	H4	15	703254	278262	581709	1.22704e+06	4657.34
89	H5	15	747149	296565	626775	1.28193e+06	3172.54
90	H6	15	847780	341137	677096	1.37373e+06	4745.62
91	H7	15	849734	332640	702960	1.42142e+06	4141.07
92	H8	15	837011	328972	707605	1.43371e+06	4287.72
93	H9	15	923742	316306	703584	1.44301e+06	6967.82
94	H10	15	902852	298598	650790	1374950	6319.22
95	H11	15	1.01298e+06	326528	673302	1461079	5983.28
96	H12	15	1.00708e+06	323366	635398	1.45305e+06	14721.3
1	A1	16	703526	284457	622553	1539495	11257.3
2	A2	16	584799	254450	624741	1.40691e+06	4457.31
3	A3	16	636028	262522	620794	1.34342e+06	6500.19
4	A4	16	595016	258165	627020	1.31147e+06	4597.21
5	A5	16	588796	262237	633013	1313887	3323.58
6	A6	16	560085	250331	600270	1.25475e+06	1858.47
7	A7	16	604294	251448	593583	1.22289e+06	2052.5
8	A8	16	581645	251137	615525	1.24992e+06	3528.72
9	A9	16	474981	222818	569060	1.18219e+06	3917.99
10	A10	16	481581	214562	534338	1.12549e+06	5182.24
11	A11	16	494328	212387	502555	1.09654e+06	1742.3
12	A12	16	1.0965e+06	409703	843135	1768048	8243.28
13	B1	16	698282	286654	643299	1529496	6270.47
14	B2	16	608585	263204	624896	1.40023e+06	5890.16
15	B3	16	628097	270787	647097	1.39393e+06	4383.18
16	B4	16	617314	267280	652880	1.34199e+06	3740.12
17	B5	16	593647	266209	651101	1.31997e+06	3118.04
18	B6	16	584317	260384	638123	1.28177e+06	3536.29
19	B7	16	569717	261246	627170	1270290	4136.09
20	B8	16	560388	245847	611287	1.21372e+06	2574.84
21	B9	16	700544	257801	607027	1237811	342.054
22	B10	16	133798	18134.1	13451.2	13347.6	2817.45
23	B11	16	103023	12251.9	13419.9	19864.2	250138
24	B12	16	185945	19785.7	14035.4	14940	3190.61
25	C1	16	798273	310747	701262	1.59383e+06	12775
26	C2	16	726376	310531	708506	1.54705e+06	17214
27	C3	16	827121	321144	733395	1.52856e+06	6438.49
28	C4	16	715377	306270	744030	1501256	2688.35
29	C5	16	705604	300614	719495	1.42221e+06	9173.33
30	C6	16	637264	275579	682338	1.34868e+06	4078.28
31	C7	16	661763	270382	649539	1.28677e+06	5895.19
32	C8	16	799290	262885	637544	1236038	6066.98
33	C9	16	25033	4585.65	4913.43	1396.73	-3638.15
34	C10	16	105022	14371.2	11782.3	12482	3904.25
35	C11	16	148810	21317.9	13142.6	13492.2	5405.82
36	C12	16	109949	18812.9	10890.1	13776.3	3260.76
37	D1	16	499216	212531	504813	1.11327e+06	3455.12
38	D2	16	645910	273155	661760	1.38304e+06	8022.34
39	D3	16	814003	323476	747618	1520600	12504.4
40	D4	16	744734	320033	771171	1.51586e+06	2108.11
41	D5	16	728326	309020	781066	1.48336e+06	6168.24
42	D6	16	629625	271915	683289	1.30199e+06	2136.46
43	D7	16	671386	283595	684732	1.31236e+06	3479.26
44	D8	16	661867	265486	641414	1.24013e+06	4934.96
45	D9	16	87916.1	14915.2	18121.3	14543.8	5884.9
46	D10	16	88249.2	10687	13008.6	11973.7	4864.35
47	D11	16	53057.2	6332.61	4734.38	5657.9	-977.308
48	D12	16	47225.6	5956.39	2572.79	4127.65	490.673
49	E1	16	603321	252633	558487	1.25881e+06	5678.41
50	E2	16	629704	262194	605394	1276571	3400.09
51	E3	16	774106	287538	643160	1.29627e+06	10703.3
52	E4	16	782264	315968	750286	1.42989e+06	7344.46
53	E5	16	711082	296775	717624	1.34461e+06	2958.25
54	E6	16	759071	303082	724981	1.34521e+06	6655.44
55	E7	16	877061	345903	807419	1.52204e+06	5724.88
56	E8	16	944857	381857	868146	1671362	2534.97
57	E9	16	964662	353218	808871	1.60058e+06	7624.38
58	E10	16	916178	321422	736163	1.47149e+06	18707.1
59	E11	16	879799	286772	623943	1.30631e+06	3752.99
60	E12	16	524738	185634	401469	931773	-221.328
61	F1	16	736909	295352	649072	1.4601e+06	9722.44
62	F2	16	821370	328002	728825	1.56057e+06	6084.42
63	F3	16	765489	299791	661872	1.37338e+06	5453.58
64	F4	16	715262	279608	627170	1.25917e+06	5727.27
65	F5	16	714947	293662	679126	1.29445e+06	6020.11
66	F6	16	769333	318015	737432	1410513	7318.59
67	F7	16	801781	327615	724996	1.42286e+06	7230.33
68	F8	16	822530	334093	743853	1.53435e+06	2919996
69	F9	16	947967	334217	763947	1.53633e+06	1172.88
70	F10	16	870064	301834	697580	1.41382e+06	4368.67
71	F11	16	1.11296e+06	347502	769551	1.55609e+06	5566.98
72	F12	16	970271	306868	659656	1.44076e+06	6972.55
73	G1	16	1.12201e+06	435545	846024	1.97005e+06	8345.97
74	G2	16	682008	291731	610170	1.38447e+06	3928.19
75	G3	16	829059	303792	625632	1.31212e+06	5095.69
76	G4	16	778400	308263	648607	1.34622e+06	5620.19
77	G5	16	753642	307500	663091	1.32767e+06	6025.1
78	G6	16	782923	317849	701675	1.39187e+06	20148.9
79	G7	16	869610	346151	740705	1.46289e+06	3396.98
80	G8	16	861585	347697	748165	1486812	3879.82
81	G9	16	986148	331040	721580	1.44646e+06	17315.4
82	G10	16	1.26594e+06	360931	734181	1.48849e+06	9348.76
83	G11	16	981848	308398	653264	1.3883e+06	10161.5
84	G12	16	854348	281378	602367	1.34425e+06	4996.91
85	H1	16	700211	292170	556657	1.41172e+06	6083.48
86	H2	16	568552	240360	494031	1.15839e+06	2394.9
87	H3	16	704773	276084	559561	1.23486e+06	31654
88	H4	16	711332	280614	583096	1.22846e+06	4179.06
89	H5	16	750053	295828	628241	1.28466e+06	3740.75
90	H6	16	850095	341387	678517	1.37633e+06	4739.08
91	H7	16	850569	332997	706446	1.42543e+06	4726.43
92	H8	16	839814	330743	711200	1.43771e+06	3836.34
93	H9	16	926467	317643	706866	1.44468e+06	7191.68
94	H10	16	906022	300316	650487	1376452	6047.4
95	H11	16	1.0151e+06	325372	675546	1.46455e+06	4946.01
96	H12	16	1.01211e+06	320205	634117	1.45564e+06	13709.1
1	A1	17	704222	284688	624673	1.54354e+06	10746.3
2	A2	17	583668	253628	625675	1408413	3919.51
3	A3	17	637452	262911	622191	1345473	6147.67
4	A4	17	595156	258419	628479	1.31386e+06	4497.67
5	A5	17	588729	263037	633710	1.31552e+06	3037.94
6	A6	17	559905	251518	599981	1.25576e+06	1195.11
7	A7	17	604041	250634	592982	1.22321e+06	3953.75
8	A8	17	583474	253733	616647	1.25095e+06	5314.13
9	A9	17	475022	222765	571776	1.18308e+06	4966.98
10	A10	17	481657	214057	536382	1.12709e+06	2936.12
11	A11	17	496421	215301	502839	1.09811e+06	1274.3
12	A12	17	1.09972e+06	412085	842895	1.77186e+06	9824.8
13	B1	17	698273	288942	642542	1.53178e+06	6113.3
14	B2	17	608609	265090	626272	1.40215e+06	5378.2
15	B3	17	629493	269569	646642	1395568	4292.53
16	B4	17	617666	269333	651902	1.34414e+06	2442.74
17	B5	17	592435	266131	653760	1.31774e+06	2784.47
18	B6	17	584139	263569	640555	1.28362e+06	2872.42
19	B7	17	568100	259276	628447	1.27489e+06	2937.04
20	B8	17	561076	248069	610420	1.21594e+06	2951.98
21	B9	17	701836	254043	610913	1.23806e+06	2445.23
22	B10	17	131699	17850	14537.3	12400.4	1760.4
23	B11	17	105057	14331	14581.1	20017.6	248264
24	B12	17	185804	20564.8	10106.9	13581.9	1198.27
25	C1	17	800092	313909	699366	1.59755e+06	13636.7
26	C2	17	726392	311780	710547	1.55178e+06	15687.1
27	C3	17	837197	323178	733774	1.53162e+06	6066.15
28	C4	17	726504	311194	744394	1.50159e+06	2099.11
29	C5	17	703496	302554	721024	1421880	8325.57
30	C6	17	638722	277589	684444	1.34743e+06	3372.84
31	C7	17	671532	273701	648935	1.29172e+06	4877.77
32	C8	17	803941	265228	637609	1238041	6202.23
33	C9	17	25491.1	2756.14	6147.21	1615.13	-1066.05
34	C10	17	104746	13857.1	13812.9	12120.2	4699.13
35	C11	17	149088	19328.1	13156	13963.9	5823.78
36	C12	17	109798	18194.3	10997.6	12652.1	3534.33
37	D1	17	501286	212252	506703	1.11604e+06	3436.84
38	D2	17	644100	274109	660561	1.38461e+06	8701.4
39	D3	17	827657	325296	748348	1520405	12397.9
40	D4	17	755745	317266	774380	1516678	3472.38
41	D5	17	729624	311950	781490	1.48585e+06	5748.88
42	D6	17	632673	272856	686498	1.30402e+06	3093.84
43	D7	17	679215	282474	686315	1.31697e+06	2634.24
44	D8	17	662784	266795	641969	1.24562e+06	2863.46
45	D9	17	87011.6	15237.1	21025.3	14314.7	7513.9
46	D10	17	89640.5	12672.8	12994.4	10960.8	5257.72
47	D11	17	53451.4	8119.91	2816.79	3972.21	950.03
48	D12	17	47880.8	5575.27	3434.02	4516.46	-580.504
49	E1	17	604986	253494	558677	1260008	5726.3
50	E2	17	628011	262502	604882	1.27684e+06	3537.51
51	E3	17	775399	289706	645112	1.29779e+06	10322.5
52	E4	17	783645	318710	748060	1.43404e+06	6263.41
53	E5	17	714739	299341	720663	1346362	3696.93
54	E6	17	759613	304352	724080	1346177	6863.24
55	E7	17	877230	346878	803482	1523708	6966.75
56	E8	17	946754	383571	867501	1.67116e+06	5308.22
57	E9	17	966626	354077	810267	1.60277e+06	5050.55
58	E10	17	916519	320952	737475	1.47494e+06	18349.8
59	E11	17	882659	284611	624538	1308028	4151.36
60	E12	17	524759	185113	401533	931111	808.493
61	F1	17	736994	294144	649918	1.4631e+06	8855.87
62	F2	17	822402	327911	732890	1.56463e+06	6054.96
63	F3	17	767742	297303	662739	1.37249e+06	5532.95
64	F4	17	716548	279848	628393	1.26055e+06	7099.51
65	F5	17	714761	293604	683228	1.29636e+06	6330.17
66	F6	17	770347	319260	737967	1.41274e+06	6713.18
67	F7	17	803441	325454	727015	1423716	4805.08
68	F8	17	822564	334631	746157	1.53562e+06	2.92642e+06
69	F9	17	947030	333756	767672	1.54068e+06	739.414
70	F10	17	871695	303003	699453	1.41357e+06	5085.36
71	F11	17	1.11225e+06	349750	776886	1.55819e+06	4482.97
72	F12	17	967380	310807	661005	1.44299e+06	6807.76
73	G1	17	1.12485e+06	435176	846074	1.97306e+06	8640.74
74	G2	17	684311	292534	609432	1.38609e+06	4005.02
75	G3	17	830820	304836	626236	1.31392e+06	4694.18
76	G4	17	779921	309666	651432	1.35096e+06	4574.56
77	G5	17	753370	309649	663600	1330882	5486.34
78	G6	17	781784	320137	705018	1.394e+06	19363.3
79	G7	17	870835	347549	742925	1.46686e+06	4656.23
80	G8	17	864261	347727	749295	1.49043e+06	3880.93
81	G9	17	985236	331263	721190	1.44853e+06	15877.7
82	G10	17	1.27047e+06	360022	733585	1.48995e+06	9689.19
83	G11	17	982837	309274	654616	1.39075e+06	9235.83
84	G12	17	854337	281221	603169	1.34904e+06	5108.78
85	H1	17	700454	294264	558735	1.41507e+06	5625.3
86	H2	17	568638	241732	494662	1.1594e+06	2887.41
87	H3	17	708307	276709	562563	1235806	31940.7
88	H4	17	713990	280312	584493	1.23091e+06	4760.12
89	H5	17	749441	296357	628726	1.28746e+06	3939.96
90	H6	17	852827	343050	682808	1.38263e+06	4955.82
91	H7	17	852673	335715	705798	1.43002e+06	4266.71
92	H8	17	841609	331661	712933	1.44103e+06	3571.57
93	H9	17	926058	318393	707749	1.44558e+06	6982.6
94	H10	17	905402	299741	649362	1.37633e+06	7164.92
95	H11	17	1.01358e+06	326815	675356	1468725	5376.53
96	H12	17	1.01336e+06	321189	639752	1.45944e+06	14013.8
1	A1	18	707099	284689	624426	1.54409e+06	11060.1
2	A2	18	586810	255483	625802	1.41112e+06	4365.16
3	A3	18	639663	262895	623544	1.34788e+06	6659.69
4	A4	18	596603	258419	630013	1.31403e+06	2738.87
5	A5	18	590385	262416	635009	1316888	3930.45
6	A6	18	563062	251706	601209	1.25918e+06	3480.21
7	A7	18	607377	252874	595249	1.22573e+06	2850.88
8	A8	18	583969	250651	616964	1253895	4135.39
9	A9	18	476069	222476	570789	1.18482e+06	5428.87
10	A10	18	482116	216117	535967	1.1294e+06	5398.29
11	A11	18	497600	216596	503793	1.09963e+06	1175.77
12	A12	18	1.09748e+06	412616	844992	1.77299e+06	9831.21
13	B1	18	698386	287805	643358	1.53469e+06	5448.76
14	B2	18	609146	264006	625642	1.40496e+06	6364.33
15	B3	18	632391	271058	649034	1.39557e+06	5656.86
16	B4	18	617959	269071	652604	1.34562e+06	1830.07
17	B5	18	592842	268347	654209	1.32033e+06	4325.78
18	B6	18	586650	262181	640052	1.28483e+06	2735.37
19	B7	18	571366	259894	630100	1.27437e+06	3936.97
20	B8	18	563307	245809	611007	1.21463e+06	2170.62
21	B9	18	703041	257222	610383	1.2409e+06	2843.7
22	B10	18	133057	18978.3	12796.9	12284.6	3546.25
23	B11	18	107581	15023.4	11674.4	20714.9	250572
24	B12	18	185728	19498.6	12380.7	14718.9	3115.35
25	C1	18	804365	312587	700550	1.59737e+06	13760.2
26	C2	18	728072	311497	710576	1.55225e+06	15421.9
27	C3	18	858762	326330	735024	1.53177e+06	6494.84
28	C4	18	752648	311472	746565	1.50398e+06	1985.18
29	C5	18	708092	303593	723688	1.42281e+06	8074.9
30	C6	18	636586	278559	682573	1.35114e+06	5517.62
31	C7	18	685993	273792	650728	1.28925e+06	2464.47
32	C8	18	807399	264037	640092	1237110	4579.74
33	C9	18	25419.6	4717.51	3574.68	1204.49	-1822.65
34	C10	18	103903	13827.8	12199.2	12409	3645.49
35	C11	18	150884	19058.2	14872.3	13246.4	3631.11
36	C12	18	109962	18980.4	10356	14830.3	2477.99
37	D1	18	502279	213048	506172	1.11642e+06	4165.52
38	D2	18	642664	273614	660975	1.38316e+06	6615.69
39	D3	18	850711	327146	749923	1.51946e+06	12415.8
40	D4	18	780116	320932	776221	1.51701e+06	3871.74
41	D5	18	729081	312858	778489	1486199	5917.41
42	D6	18	630398	273007	683666	1305083	2745.96
43	D7	18	692748	285510	687318	1.31689e+06	4062.02
44	D8	18	669351	271046	642186	1.24382e+06	4385.71
45	D9	18	86372.8	16289.1	17172.2	13312.1	5666.24
46	D10	18	88093.1	13013.6	13120.6	10912.1	2078.26
47	D11	18	52895	9900.12	4730.56	3475.4	89.1687
48	D12	18	46304.6	5410.26	4197.81	3995.19	942.361
49	E1	18	605063	254178	558859	1.26169e+06	5483.09
50	E2	18	627829	263537	605542	1.27795e+06	2992.76
51	E3	18	777898	288560	646097	1.29908e+06	10938.4
52	E4	18	785383	319557	751057	1.43402e+06	6287.99
53	E5	18	714125	298913	721299	1.34871e+06	1803.07
54	E6	18	757731	305335	727372	1.34734e+06	9773.99
55	E7	18	879915	344670	805030	1524751	7118.2
56	E8	18	951974	383843	867243	1.67363e+06	4391.58
57	E9	18	968235	353635	809008	1.60372e+06	5356.33
58	E10	18	918872	323395	739339	1.47746e+06	19575.4
59	E11	18	883719	285621	624626	1.31104e+06	3554.65
60	E12	18	528429	187855	401264	932985	784.711
61	F1	18	737430	294871	650008	1.46307e+06	9574.14
62	F2	18	825997	329977	733173	1.56448e+06	6656.45
63	F3	18	771146	300095	665010	1.37448e+06	4250.75
64	F4	18	720138	279438	628256	1.26234e+06	6395.55
65	F5	18	717580	292166	683722	1.2976e+06	5525.64
66	F6	18	771022	318945	741147	1.41395e+06	7474.76
67	F7	18	804412	326970	726801	1.42535e+06	5799.4
68	F8	18	823415	334530	744587	1.53818e+06	2.9333e+06
69	F9	18	945948	335526	767126	1.54089e+06	1358.3
70	F10	18	871569	303701	700019	1.41459e+06	2837.72
71	F11	18	1.11567e+06	350439	773409	1.55957e+06	6729.03
72	F12	18	970301	310794	662512	1.44417e+06	7322.81
73	G1	18	1.12997e+06	436205	847814	1.97476e+06	8787.54
74	G2	18	681218	291026	609905	1.38518e+06	3767.81
75	G3	18	834341	305876	626819	1.31684e+06	4868.52
76	G4	18	781075	308432	649043	1.35171e+06	4853.12
77	G5	18	753624	309213	665760	1.33192e+06	5282.61
78	G6	18	784082	320577	703840	1.39411e+06	19508.9
79	G7	18	874526	347306	741739	1.46818e+06	5055.05
80	G8	18	867335	347353	748415	1.49046e+06	4596.61
81	G9	18	988507	331648	723865	1.45241e+06	16251.1
82	G10	18	1.27192e+06	359197	735260	1.49281e+06	8920.4
83	G11	18	982672	310847	654304	1.39229e+06	9490.42
84	G12	18	855927	282783	605330	1.35085e+06	5867.68
85	H1	18	701664	294512	558796	1.41589e+06	5263.53
86	H2	18	570212	242371	495716	1.16016e+06	2752.75
87	H3	18	711049	276388	561317	1.23702e+06	32779.1
88	H4	18	756829	288294	585450	1.23612e+06	6839.12
89	H5	18	752091	297168	630491	1.2894e+06	4179.42
90	H6	18	854603	343505	683164	1.38538e+06	4739.7
91	H7	18	858835	335692	707188	1.43199e+06	5322.56
92	H8	18	844528	333510	711982	1.44315e+06	4322.25
93	H9	18	928632	316162	705476	1.44969e+06	6105.87
94	H10	18	906390	299973	653010	1.37896e+06	5793.33
95	H11	18	1019167	328324	678060	1.46946e+06	6658.64
96	H12	18	1.01536e+06	322796	637635	1.46322e+06	14547.7
1	A1	19	710943	286604	628402	1547667	12065.8
2	A2	19	586669	256423	628185	1.41166e+06	4882.55
3	A3	19	641426	264043	622581	1.34887e+06	6651.64
4	A4	19	599219	258470	629966	1.31601e+06	3165.56
5	A5	19	591968	261963	634509	1.32015e+06	4599.73
6	A6	19	561804	251019	601548	1.25863e+06	1851.39
7	A7	19	607525	251409	595230	1.22748e+06	3760.48
8	A8	19	587877	252523	615967	1254644	4374.87
9	A9	19	474936	225141	572156	1186613	3316.65
10	A10	19	482538	213534	535818	1.12999e+06	5881.46
11	A11	19	497633	216085	503891	1.10107e+06	1195.87
12	A12	19	1.10289e+06	412827	844802	1.77529e+06	9332.16
13	B1	19	701343	289678	644661	1536053	4829.39
14	B2	19	610633	266371	627799	1.40662e+06	5289.24
15	B3	19	633790	270504	650393	1.39811e+06	4311.45
16	B4	19	622248	269430	652311	1.346e+06	3010.4
17	B5	19	592363	268116	654680	1.32042e+06	3476.6
18	B6	19	586559	263221	641762	1.28526e+06	3775.82
19	B7	19	571872	258734	631278	1.27413e+06	3358.04
20	B8	19	565629	249782	611756	1.2166e+06	2903.47
21	B9	19	703065	258657	609476	1.24071e+06	2378.97
22	B10	19	134392	18196.7	13419	12681.7	2513.39
23	B11	19	103214	14523.7	13962	19980.6	249393
24	B12	19	188158	20811.8	10649.7	12559.4	3006.57
25	C1	19	813130	313930	702566	1.59955e+06	11900.8
26	C2	19	728484	312863	710526	1.55269e+06	16818.8
27	C3	19	903063	330010	735456	1.53409e+06	5512.86
28	C4	19	798665	317077	745487	1505548	2512.17
29	C5	19	710946	305140	722645	1.42268e+06	8394.02
30	C6	19	638461	278359	684729	1.35045e+06	3608.46
31	C7	19	714184	280981	653912	1.2899e+06	4331.93
32	C8	19	817618	267128	638479	1.23878e+06	3201.65
33	C9	19	25462.7	2226.93	5270.57	1788.13	-1070.99
34	C10	19	103067	14869.4	11974.1	12040.3	3832.43
35	C11	19	149306	18393.9	13011.8	15050	2263.74
36	C12	19	110312	18932.2	11045.5	12908.4	3261.49
37	D1	19	507830	213595	506409	1.11748e+06	2414.8
38	D2	19	644251	274513	660706	1.38563e+06	7618.71
39	D3	19	894237	333337	749260	1.52242e+06	13061.5
40	D4	19	828847	324830	776578	1.5174e+06	3541.6
41	D5	19	731804	314738	781796	1.48608e+06	7338.23
42	D6	19	631106	272043	683992	1.30469e+06	32.3763
43	D7	19	720609	287876	681867	1.32004e+06	4588.62
44	D8	19	678170	271117	639814	1.24679e+06	5314.04
45	D9	19	88574.4	17608.1	19996.5	13089.4	4231.74
46	D10	19	90195.2	11629.2	11415.3	11375.2	1754
47	D11	19	52532.3	7150.24	4298.46	4802.85	139.481
48	D12	19	47674.1	6152.89	2745.83	4722.51	935.642
49	E1	19	608045	252053	560461	1262078	5151.05
50	E2	19	627680	261910	605882	1.27837e+06	4131.97
51	E3	19	779858	287674	649110	1.29764e+06	11707.9
52	E4	19	786992	321350	751218	1.4366e+06	6502.06
53	E5	19	714834	298427	719859	1.34897e+06	5038.48
54	E6	19	763020	305761	729968	1348880	7542.26
55	E7	19	879734	348902	808512	1527279	5837.08
56	E8	19	952001	385625	871088	1.6772e+06	6669.92
57	E9	19	969759	352584	809700	1.60478e+06	7518.88
58	E10	19	920686	324047	739112	1.47885e+06	17756.7
59	E11	19	886953	286945	626276	1.31213e+06	4613.23
60	E12	19	526108	187743	402789	935916	706.221
61	F1	19	739874	296657	651635	1.46613e+06	9602.83
62	F2	19	825723	330002	733623	1.56614e+06	6124.82
63	F3	19	775599	298262	664942	1.3774e+06	4493.08
64	F4	19	720567	282289	628395	1.26391e+06	5856.24
65	F5	19	718866	294496	684216	1.29898e+06	8048.41
66	F6	19	771852	319425	742048	1.41447e+06	6136.71
67	F7	19	805843	328547	731630	1.4299e+06	5545.91
68	F8	19	826560	335905	747495	1.53829e+06	2.92364e+06
69	F9	19	948286	334457	770924	1.54189e+06	35.477
70	F10	19	872132	303443	701077	1.41872e+06	5502.55
71	F11	19	1.12343e+06	352454	776000	1.56211e+06	5898.45
72	F12	19	974683	310350	662733	1444028	7100.59
73	G1	19	1135077	438677	850305	1.98085e+06	9328.42
74	G2	19	684156	290974	612127	1.38863e+06	4662.35
75	G3	19	838022	306574	626682	1.31598e+06	5849.64
76	G4	19	788740	311776	651534	1.3535e+06	5414.86
77	G5	19	757400	309120	665689	1.33468e+06	5804.88
78	G6	19	786152	321898	707652	1.39889e+06	19531.7
79	G7	19	877052	346950	742233	1.47142e+06	5813.97
80	G8	19	871455	348219	749349	1.49466e+06	3636.94
81	G9	19	987537	332301	724289	1.45251e+06	15460.3
82	G10	19	1.2751e+06	361711	736208	1493728	8648.14
83	G11	19	982887	311387	655099	1.39415e+06	8818.48
84	G12	19	855077	282359	606363	1.35194e+06	6017.23
85	H1	19	703660	295044	559505	1.41913e+06	6842.51
86	H2	19	571122	242233	497263	1.16275e+06	2465.64
87	H3	19	712390	277586	563305	1.23942e+06	31790.2
88	H4	19	772147	288963	588681	1.23973e+06	6142.48
89	H5	19	753917	297747	632451	1.29082e+06	3814.41
90	H6	19	856470	345271	686750	1.3888e+06	4583.74
91	H7	19	859465	335380	708233	1.43139e+06	4854.01
92	H8	19	846974	334607	714459	1.44751e+06	3419.05
93	H9	19	929801	319814	709658	1.45237e+06	6596.56
94	H10	19	909417	300926	652783	1.38029e+06	5828.06
95	H11	19	1.01988e+06	328559	677613	1.47244e+06	6483.55
96	H12	19	1.01596e+06	322052	639235	1462804	13847.1
1	A1	20	711630	286386	627166	1.54829e+06	10848
2	A2	20	588303	256017	628424	1.41311e+06	3331.87
3	A3	20	645646	262873	624897	1.35062e+06	5603.36
4	A4	20	601568	260887	629246	1317229	4339.95
5	A5	20	595490	264044	636171	1.32001e+06	3730.54
6	A6	20	562874	252329	603501	1.26026e+06	1875.52
7	A7	20	609600	253047	594340	1228794	1889.14
8	A8	20	587323	252480	620071	1.25775e+06	4731.76
9	A9	20	475108	223399	573671	1.18755e+06	3957.36
10	A10	20	482547	215312	537185	1.13192e+06	5390.68
11	A11	20	501190	215119	506829	1.10142e+06	2134.88
12	A12	20	1.10067e+06	413688	846431	1.77645e+06	9515.57
13	B1	20	704037	290110	646323	1.5388e+06	5142.85
14	B2	20	607494	265854	627563	1.40637e+06	6225.07
15	B3	20	638137	270937	649501	1399434	4683.87
16	B4	20	621852	270307	652140	1.34595e+06	2386
17	B5	20	595692	268488	656229	1.32105e+06	3022.73
18	B6	20	586348	263200	641243	1286078	3278.13
19	B7	20	575256	261423	629528	1.27694e+06	3873.23
20	B8	20	566634	249995	609933	1.21813e+06	1794.41
21	B9	20	703289	258264	612002	1.24124e+06	2758.47
22	B10	20	133099	20789.3	12494.7	12931	3612.43
23	B11	20	108029	12999.5	12451.5	19283.3	246122
24	B12	20	187542	19510.8	11353.4	14794.7	3873.25
25	C1	20	828030	315709	701099	1.60202e+06	12844.1
26	C2	20	727396	312926	713003	1553560	16626.2
27	C3	20	983361	339103	736490	1.53378e+06	6520.91
28	C4	20	890549	325228	746312	1.5055e+06	1661.29
29	C5	20	715939	303083	725633	1.42574e+06	9602.7
30	C6	20	637335	278116	684168	1.3527e+06	4178.49
31	C7	20	771397	283603	651678	1.29099e+06	3511.65
32	C8	20	828582	266285	643389	1.24139e+06	3534.9
33	C9	20	25750.4	5951	4376.86	2460.61	-1891.17
34	C10	20	105306	15174	12521.1	12034.6	3388.4
35	C11	20	149006	18763.4	14352.6	14404.1	3103.38
36	C12	20	110814	19857	11312.9	13026	2777.84
37	D1	20	516611	214987	508096	1.11853e+06	3441.87
38	D2	20	642691	273644	664946	1.38691e+06	6132.72
39	D3	20	977096	341719	751452	1.52334e+06	12920.4
40	D4	20	918637	333741	776254	1.51921e+06	2926.59
41	D5	20	737669	315281	782296	1.48771e+06	5115.67
42	D6	20	633783	272222	688218	1.3069e+06	-693.327
43	D7	20	768851	293712	686935	1.31787e+06	1316.61
44	D8	20	700104	271868	641322	1.2446e+06	2164.64
45	D9	20	87097.4	11714.7	18704.2	12813.5	6456.59
46	D10	20	91367.7	14886.4	10824.1	12057	1905.17
47	D11	20	54659.6	7214.25	5250.95	5009.25	285.992
48	D12	20	47305.1	6023.92	3571.24	4726.86	293.326
49	E1	20	608767	253646	561210	1.26508e+06	6546.79
50	E2	20	625488	263655	606996	1.28018e+06	3395.86
51	E3	20	785564	290372	646102	1.30006e+06	9859.97
52	E4	20	790610	319579	750507	1.43311e+06	3085.44
53	E5	20	717928	295657	720257	1.35193e+06	3126.69
54	E6	20	759562	304569	727584	1.35079e+06	8379.92
55	E7	20	884616	347707	810069	1.52683e+06	7226.46
56	E8	20	954854	386074	873149	1.67915e+06	1247.1
57	E9	20	969646	355887	811824	1.6097e+06	6578.09
58	E10	20	920264	323708	737861	1.47773e+06	18089.1
59	E11	20	889228	288773	628318	1.31666e+06	4250.71
60	E12	20	526585	186692	402916	937315	546.115
61	F1	20	743446	296769	653286	1.46575e+06	9644.96
62	F2	20	823411	329207	730978	1.5667e+06	5084.83
63	F3	20	782032	300229	664617	1.37706e+06	5343.05
64	F4	20	725011	281958	629702	1.26549e+06	7234.18
65	F5	20	717935	295902	686509	1.30218e+06	7871.96
66	F6	20	773344	319414	743230	1416597	7970.37
67	F7	20	810016	329476	726898	1.42807e+06	7048.73
68	F8	20	830158	335413	748947	1.54186e+06	2.93616e+06
69	F9	20	945946	333821	767825	1.54223e+06	451.737
70	F10	20	873713	303216	703405	1.41928e+06	4317.2
71	F11	20	1.12404e+06	349752	777020	1.56414e+06	5565.04
72	F12	20	972137	310379	663599	1.44625e+06	6835.46
73	G1	20	1.14024e+06	439847	849138	1980105	8095.83
74	G2	20	683953	291169	613021	1.38957e+06	4779.17
75	G3	20	843624	305607	628485	1319610	4429.77
76	G4	20	793834	311427	652765	1.35529e+06	5770.57
77	G5	20	759403	312392	666440	1.33594e+06	6227.77
78	G6	20	787648	321081	708291	1.39987e+06	18405.3
79	G7	20	880527	348739	744525	1.47096e+06	3614.42
80	G8	20	875072	348704	750211	1.49456e+06	3442.46
81	G9	20	988919	334022	727965	1.45503e+06	16484.5
82	G10	20	1.27731e+06	363039	738692	1.49517e+06	10573.7
83	G11	20	983097	312100	655943	1.39655e+06	10636.6
84	G12	20	857914	282754	608019	1.35154e+06	5370.99
85	H1	20	706049	295542	560096	1.42156e+06	5056.83
86	H2	20	571640	243734	497941	1161558	1992.11
87	H3	20	716411	278789	563842	1.23974e+06	31952.2
88	H4	20	788012	291312	590597	1.2412e+06	6036.42
89	H5	20	759273	298579	631624	1.29387e+06	5015.42
90	H6	20	858078	344895	685490	1.39154e+06	4034.24
91	H7	20	864471	337089	709649	1.43645e+06	4704.31
92	H8	20	853154	335485	713910	1.44779e+06	3759.09
93	H9	20	928391	320183	710379	1456104	5945.6
94	H10	20	908727	302835	652818	1.3821e+06	5917.71
95	H11	20	1.0216e+06	327939	677256	1.47482e+06	5483.62
96	H12	20	1.0158e+06	322984	639185	1.46644e+06	14073
1	A1	21	715449	286561	629285	1.55135e+06	11218.6
2	A2	21	589124	256938	628999	1.41504e+06	4433.94
3	A3	21	650512	265304	626574	1.3514e+06	6362.53
4	A4	21	606618	260223	630887	1317881	4608.63
5	A5	21	599963	264596	636885	1.32124e+06	3704.72
6	A6	21	565305	251279	602028	1.2614e+06	2712.23
7	A7	21	612602	252635	597571	1.23022e+06	2486.11
8	A8	21	591863	255114	619601	1.25665e+06	5093.54
9	A9	21	475056	222533	573971	1.18785e+06	2832.71
10	A10	21	483431	217320	537343	1.13134e+06	4647.49
11	A11	21	498602	216527	504752	1.10162e+06	1339.98
12	A12	21	1.10014e+06	412481	847523	1.77878e+06	7667.52
13	B1	21	709666	290144	648354	1.53997e+06	6244.26
14	B2	21	610156	266488	628359	1.40657e+06	5155.66
15	B3	21	641124	272444	650690	1.39836e+06	4843.73
16	B4	21	626656	270412	654412	1348787	2180.7
17	B5	21	597694	267542	653038	1.32295e+06	2884.25
18	B6	21	589857	262323	641975	1.28497e+06	2578.74
19	B7	21	579135	259079	631718	1.2765e+06	4413.36
20	B8	21	570274	252114	610148	1.21809e+06	2031.1
21	B9	21	703917	255972	612046	1.24251e+06	2386.66
22	B10	21	131629	17622.6	12582.2	12424.7	2523.12
23	B11	21	105812	14134.1	11782.6	20300.9	246837
24	B12	21	188133	22074.7	12091.8	14377.2	1460.36
25	C1	21	852816	318755	701066	1.60269e+06	12270.2
26	C2	21	728078	313548	712682	1.55405e+06	15763.4
27	C3	21	1.13919e+06	354498	734453	1.53485e+06	5805.22
28	C4	21	1068093	343837	744048	1.50517e+06	1894.46
29	C5	21	728841	302691	723789	1.42452e+06	7682.18
30	C6	21	643054	278565	682906	1.35321e+06	4169.89
31	C7	21	882911	292981	653576	1.29294e+06	3097.12
32	C8	21	852631	268802	638963	1.23918e+06	6612.97
33	C9	21	25651.2	4044.26	6176.68	589.47	-2475.57
34	C10	21	105933	15425.3	13810.2	11569	3010.28
35	C11	21	150145	20216.4	12370.6	13831.1	3748.04
36	C12	21	111250	19994.9	11633.8	13634.3	3446.78
[truncated: 18,876 more rows]

## Sheet: Amplification Data
Block Type	96-Well Block (0.2mL)
Calibration Background is expired	No
Calibration Background performed on	11-24-2020
Calibration Normalization FAM-ROX is expired	No
Calibration Normalization FAM-ROX performed on	11-24-2020
Calibration Normalization VIC-ROX is expired	No
Calibration Normalization VIC-ROX performed on	11-24-2020
Calibration Pure Dye CY3 is expired	No
Calibration Pure Dye CY3 performed on	03-26-2020
Calibration Pure Dye CY5 is expired	No
Calibration Pure Dye CY5 performed on	03-26-2020
Calibration Pure Dye FAM is expired	No
Calibration Pure Dye FAM performed on	11-24-2020
Calibration Pure Dye NED is expired	No
Calibration Pure Dye NED performed on	09-15-2020
Calibration Pure Dye ROX is expired	No
Calibration Pure Dye ROX performed on	11-24-2020
Calibration Pure Dye SYBR is expired	No
Calibration Pure Dye SYBR performed on	11-24-2020
Calibration Pure Dye TAMRA is expired	No
Calibration Pure Dye TAMRA performed on	11-24-2020
Calibration Pure Dye VIC is expired	No
Calibration Pure Dye VIC performed on	11-24-2020
Calibration ROI is expired	No
Calibration ROI performed on	11-24-2020
Calibration Uniformity is expired	No
Calibration Uniformity performed on	11-24-2020
Chemistry	SYBR_GREEN
Date Created	2021-03-24 15:08:37 PM EDT
Experiment Barcode
Experiment Comment
Experiment File Name	P:\ABI-2\Sapieha\Roberto\rOAT\2021-03-24 rOAT bronwing mnarkers Sham and CNV 3 days.eds
Experiment Name	2021-03-24 rOAT bronwing mnarkers Sham and CNV 3 days
Experiment Run End Time	2021-03-24 17:55:24 PM EDT
Experiment Type	Comparative Cт (ΔΔCт)
Instrument Name	278870006
Instrument Serial Number	278870006
Instrument Type	QuantStudio(TM) 7 Flex System
Passive Reference	ROX
Quantification Cycle Method	Ct
Signal Smoothing On	true
Stage/ Cycle where Analysis is performed	Stage 2, Step 2
User Name
Well	Cycle	Target Name	Rn	Delta Rn
1	1	Tbp	0.418631	-0.000163055
1	2	Tbp	0.4207	0.0013071
1	3	Tbp	0.420298	0.000307158
1	4	Tbp	0.420736	0.000148174
1	5	Tbp	0.42133	0.000143685
1	6	Tbp	0.421447	-0.000337016
1	7	Tbp	0.42289	0.0005081
1	8	Tbp	0.423667	0.000686865
1	9	Tbp	0.42373	0.000152282
1	10	Tbp	0.425003	0.000827404
1	11	Tbp	0.425409	0.000634892
1	12	Tbp	0.424723	-0.000648504
1	13	Tbp	0.42494	-0.00103011
1	14	Tbp	0.425427	-0.00114097
1	15	Tbp	0.426474	-0.000691685
1	16	Tbp	0.427181	-0.000582359
1	17	Tbp	0.427087	-0.00127418
1	18	Tbp	0.428279	-0.000680446
1	19	Tbp	0.429539	-1.85855e-05
1	20	Tbp	0.430175	2.00492e-05
1	21	Tbp	0.431398	0.000644598
1	22	Tbp	0.433682	0.00233064
1	23	Tbp	0.439683	0.00773355
1	24	Tbp	0.448579	0.0160319
1	25	Tbp	0.466056	0.0329106
1	26	Tbp	0.499784	0.0660405
1	27	Tbp	0.565425	0.131084
1	28	Tbp	0.693083	0.258144
1	29	Tbp	0.92856	0.493024
1	30	Tbp	1.33862	0.902485
1	31	Tbp	1.98501	1.54828
1	32	Tbp	2.78656	2.34923
1	33	Tbp	3.45466	3.01673
1	34	Tbp	3.91525	3.47672
1	35	Tbp	4.2547	3.81558
1	36	Tbp	4.51904	4.07932
1	37	Tbp	4.7238	4.28348
1	38	Tbp	4.87306	4.43214
1	39	Tbp	4.98501	4.54349
1	40	Tbp	5.07194	4.62982
2	1	Tbp	0.384992	0.00022501
2	2	Tbp	0.385962	0.0010286
2	3	Tbp	0.386031	0.000931029
2	4	Tbp	0.386119	0.00085274
2	5	Tbp	0.385802	0.000369109
2	6	Tbp	0.385804	0.000204303
2	7	Tbp	0.385836	7.03129e-05
2	8	Tbp	0.386068	0.00013573
2	9	Tbp	0.386207	0.000107747
2	10	Tbp	0.387039	0.000773621
2	11	Tbp	0.386853	0.000421389
2	12	Tbp	0.385943	-0.000655279
2	13	Tbp	0.386593	-0.000172003
2	14	Tbp	0.386856	-7.57109e-05
2	15	Tbp	0.38667	-0.000428152
2	16	Tbp	0.386167	-0.00109709
2	17	Tbp	0.38566	-0.00177068
2	18	Tbp	0.386469	-0.00112824
2	19	Tbp	0.386679	-0.00108529
2	20	Tbp	0.387084	-0.000847018
2	21	Tbp	0.387234	-0.000862902
2	22	Tbp	0.38719	-0.00107333
2	23	Tbp	0.387257	-0.00117311
2	24	Tbp	0.388462	-0.000135126
2	25	Tbp	0.39048	0.00171685
2	26	Tbp	0.393851	0.00492111
2	27	Tbp	0.400562	0.0114658
2	28	Tbp	0.414331	0.0250679
2	29	Tbp	0.441106	0.0516765
2	30	Tbp	0.493503	0.103907
2	31	Tbp	0.594519	0.204757
2	32	Tbp	0.787488	0.397559
2	33	Tbp	1.13435	0.744256
2	34	Tbp	1.6936	1.30334
2	35	Tbp	2.39565	2.00522
2	36	Tbp	3.02715	2.63655
2	37	Tbp	3.47101	3.08025
2	38	Tbp	3.74437	3.35344
2	39	Tbp	3.91674	3.52565
2	40	Tbp	4.02702	3.63576
3	1	Tbp	0.415608	-0.00325296
3	2	Tbp	0.417903	-0.00243724
3	3	Tbp	0.420754	-0.0010658
3	4	Tbp	0.422955	-0.000344044
3	5	Tbp	0.423206	-0.0015719
3	6	Tbp	0.424243	-0.00201386
3	7	Tbp	0.428499	0.000763357
3	8	Tbp	0.43111	0.0018948
3	9	Tbp	0.432467	0.00177324
3	10	Tbp	0.434101	0.00192777
3	11	Tbp	0.435058	0.00140608
3	12	Tbp	0.435759	0.000628123
3	13	Tbp	0.437267	0.000656676
3	14	Tbp	0.437929	-0.000159936
3	15	Tbp	0.439272	-0.000296756
3	16	Tbp	0.440831	-0.000216258
3	17	Tbp	0.441461	-0.00106556
3	18	Tbp	0.442154	-0.00185178
3	19	Tbp	0.443331	-0.00215325
3	20	Tbp	0.445525	-0.00143806
3	21	Tbp	0.448734	0.000290987
3	22	Tbp	0.452758	0.00283617
3	23	Tbp	0.45974	0.00833961
3	24	Tbp	0.474919	0.0220388
3	25	Tbp	0.502058	0.0476987
3	26	Tbp	0.553863	0.0980255
3	27	Tbp	0.652907	0.19559
3	28	Tbp	0.837653	0.378857
3	29	Tbp	1.17113	0.710851
3	30	Tbp	1.72361	1.26186
3	31	Tbp	2.49513	2.03189
3	32	Tbp	3.27376	2.80905
3	33	Tbp	3.81099	3.3448
3	34	Tbp	4.20316	3.73549
3	35	Tbp	4.51006	4.04091
3	36	Tbp	4.74676	4.27613
3	37	Tbp	4.92376	4.45166
3	38	Tbp	5.05236	4.57877
3	39	Tbp	5.15759	4.68253
3	40	Tbp	5.23027	4.75373
4	1	Tbp	0.41279	-0.00108918
4	2	Tbp	0.414742	0.000365053
4	3	Tbp	0.416749	0.00187546
4	4	Tbp	0.417798	0.00242666
4	5	Tbp	0.41586	-8.25524e-06
4	6	Tbp	0.415683	-0.000682087
4	7	Tbp	0.415969	-0.000893715
4	8	Tbp	0.416355	-0.00100437
4	9	Tbp	0.417039	-0.000818318
4	10	Tbp	0.418427	7.31569e-05
4	11	Tbp	0.419018	0.000167062
4	12	Tbp	0.419233	-0.000115286
4	13	Tbp	0.419294	-0.000552041
4	14	Tbp	0.419224	-0.00111891
4	15	Tbp	0.419348	-0.00149186
4	16	Tbp	0.42068	-0.000657069
4	17	Tbp	0.420732	-0.00110256
4	18	Tbp	0.421448	-0.000883778
4	19	Tbp	0.422687	-0.00014203
4	20	Tbp	0.42446	0.00113366
4	21	Tbp	0.427617	0.00379429
4	22	Tbp	0.43258	0.00825966
4	23	Tbp	0.442537	0.0177192
4	24	Tbp	0.460884	0.0355692
4	25	Tbp	0.497765	0.071953
4	26	Tbp	0.569761	0.143452
4	27	Tbp	0.705725	0.278919
4	28	Tbp	0.956586	0.529282
4	29	Tbp	1.39341	0.965608
4	30	Tbp	2.07318	1.64488
4	31	Tbp	2.9141	2.48531
4	32	Tbp	3.60781	3.17852
4	33	Tbp	4.07286	3.64307
4	34	Tbp	4.42634	3.99606
4	35	Tbp	4.69388	4.26309
4	36	Tbp	4.89615	4.46487
4	37	Tbp	5.0478	4.61602
4	38	Tbp	5.16023	4.72795
4	39	Tbp	5.25081	4.81804
4	40	Tbp	5.31222	4.87895
5	1	Tbp	0.402698	-0.00616219
5	2	Tbp	0.404647	-0.00473912
5	3	Tbp	0.406692	-0.00322032
5	4	Tbp	0.410364	-7.4288e-05
5	5	Tbp	0.412353	0.00138878
5	6	Tbp	0.413285	0.0017944
5	7	Tbp	0.41311	0.00109316
5	8	Tbp	0.413952	0.00140931
5	9	Tbp	0.414584	0.00151476
5	10	Tbp	0.41419	0.000594627
5	11	Tbp	0.413788	-0.000333914
5	12	Tbp	0.413885	-0.000762879
5	13	Tbp	0.415418	0.000243496
5	14	Tbp	0.415627	-7.30836e-05
5	15	Tbp	0.415723	-0.000504075
5	16	Tbp	0.415366	-0.00138732
5	17	Tbp	0.415036	-0.00224257
5	18	Tbp	0.415398	-0.00240749
5	19	Tbp	0.415997	-0.00233476
5	20	Tbp	0.418275	-0.00058297
5	21	Tbp	0.420571	0.00118706
5	22	Tbp	0.42123	0.00132002
5	23	Tbp	0.423814	0.00337806
5	24	Tbp	0.430911	0.00994897
5	25	Tbp	0.444928	0.0234395
5	26	Tbp	0.471462	0.0494468
5	27	Tbp	0.522652	0.100111
5	28	Tbp	0.62305	0.199983
5	29	Tbp	0.812436	0.388843
5	30	Tbp	1.15045	0.726335
5	31	Tbp	1.71294	1.28829
5	32	Tbp	2.49799	2.07281
5	33	Tbp	3.28755	2.86185
5	34	Tbp	3.83379	3.40757
5	35	Tbp	4.2209	3.79415
5	36	Tbp	4.52327	4.096
5	37	Tbp	4.74538	4.31758
5	38	Tbp	4.91244	4.48411
5	39	Tbp	5.03893	4.61007
5	40	Tbp	5.12192	4.69253
6	1	Tbp	0.407257	-0.000652694
6	2	Tbp	0.409055	0.000760526
6	3	Tbp	0.409865	0.00118589
6	4	Tbp	0.410053	0.00098874
6	5	Tbp	0.410274	0.000824136
6	6	Tbp	0.410483	0.000649041
6	7	Tbp	0.410063	-0.000156492
6	8	Tbp	0.409507	-0.00109772
6	9	Tbp	0.409974	-0.00101559
6	10	Tbp	0.41068	-0.000694591
6	11	Tbp	0.411539	-0.000220443
6	12	Tbp	0.411977	-0.000167222
6	13	Tbp	0.411939	-0.000590451
6	14	Tbp	0.412434	-0.00047992
6	15	Tbp	0.412971	-0.000328739
6	16	Tbp	0.413661	-2.32416e-05
6	17	Tbp	0.413732	-0.000337513
6	18	Tbp	0.414166	-0.000288673
6	19	Tbp	0.414028	-0.000810816
6	20	Tbp	0.41438	-0.000843814
6	21	Tbp	0.415523	-8.66023e-05
6	22	Tbp	0.416757	0.000762996
6	23	Tbp	0.41911	0.00273102
6	24	Tbp	0.423107	0.0063429
6	25	Tbp	0.430879	0.0137302
6	26	Tbp	0.445334	0.0277995
6	27	Tbp	0.474325	0.0564054
6	28	Tbp	0.529022	0.110717
6	29	Tbp	0.633331	0.214642
6	30	Tbp	0.829831	0.410757
6	31	Tbp	1.17989	0.760429
6	32	Tbp	1.75675	1.3369
6	33	Tbp	2.54145	2.12122
6	34	Tbp	3.30313	2.88252
6	35	Tbp	3.82424	3.40325
6	36	Tbp	4.20468	3.7833
6	37	Tbp	4.49356	4.07179
6	38	Tbp	4.71244	4.29029
6	39	Tbp	4.87374	4.4512
6	40	Tbp	4.98267	4.55975
7	1	Tbp	0.442696	-0.00681771
7	2	Tbp	0.445666	-0.00455267
7	3	Tbp	0.448627	-0.00229781
7	4	Tbp	0.452826	0.00119593
7	5	Tbp	0.45424	0.00190375
7	6	Tbp	0.452993	-4.87681e-05
7	7	Tbp	0.453712	-3.51357e-05
7	8	Tbp	0.454513	5.97379e-05
7	9	Tbp	0.455311	0.000152138
7	10	Tbp	0.455585	-0.000279864
7	11	Tbp	0.456687	0.000116788
7	12	Tbp	0.457684	0.000408536
7	13	Tbp	0.458329	0.000347186
7	14	Tbp	0.458228	-0.000459074
7	15	Tbp	0.45896	-0.000432894
7	16	Tbp	0.459906	-0.000192705
7	17	Tbp	0.460157	-0.000646909
7	18	Tbp	0.461139	-0.000371285
7	19	Tbp	0.461183	-0.00103211
7	20	Tbp	0.462195	-0.000725847
7	21	Tbp	0.463878	0.000251563
7	22	Tbp	0.466419	0.00208677
7	23	Tbp	0.471166	0.00612777
7	24	Tbp	0.481736	0.0159916
7	25	Tbp	0.501091	0.0346411
7	26	Tbp	0.537953	0.0707975
7	27	Tbp	0.608261	0.1404
7	28	Tbp	0.742999	0.274432
7	29	Tbp	0.993766	0.524494
7	30	Tbp	1.4282	0.958222
7	31	Tbp	2.0945	1.62382
7	32	Tbp	2.89801	2.42662
7	33	Tbp	3.54238	3.07029
7	34	Tbp	3.9825	3.5097
7	35	Tbp	4.31372	3.84022
7	36	Tbp	4.56336	4.08915
7	37	Tbp	4.74998	4.27506
7	38	Tbp	4.89347	4.41785
7	39	Tbp	5.00432	4.52799
7	40	Tbp	5.08139	4.60435
8	1	Tbp	0.427725	0.0033088
8	2	Tbp	0.427744	0.00285251
8	3	Tbp	0.427488	0.00212099
8	4	Tbp	0.427298	0.00145486
8	5	Tbp	0.42632	2.07048e-06
8	6	Tbp	0.426106	-0.000687872
8	7	Tbp	0.426986	-0.000283235
8	8	Tbp	0.42712	-0.00062461
8	9	Tbp	0.427622	-0.000598551
8	10	Tbp	0.427652	-0.00104406
8	11	Tbp	0.428014	-0.00115732
8	12	Tbp	0.428906	-0.000740527
8	13	Tbp	0.429322	-0.000800239
8	14	Tbp	0.431264	0.000665569
8	15	Tbp	0.431542	0.000468736
8	16	Tbp	0.431199	-0.00035046
8	17	Tbp	0.431721	-0.000303838
8	18	Tbp	0.431771	-0.000729166
8	19	Tbp	0.433273	0.000297535
8	20	Tbp	0.433307	-0.000144601
8	21	Tbp	0.436382	0.00245471
8	22	Tbp	0.440897	0.0064946
8	23	Tbp	0.449032	0.0141535
8	24	Tbp	0.464741	0.0293873
8	25	Tbp	0.495345	0.0595163
8	26	Tbp	0.553852	0.117548
8	27	Tbp	0.663107	0.226327
8	28	Tbp	0.870188	0.432933
8	29	Tbp	1.23618	0.798444
8	30	Tbp	1.83007	1.39186
8	31	Tbp	2.6125	2.17382
8	32	Tbp	3.33001	2.89085
8	33	Tbp	3.81908	3.37945
8	34	Tbp	4.18705	3.74694
8	35	Tbp	4.46465	4.02406
8	36	Tbp	4.66975	4.22869
8	37	Tbp	4.81636	4.37482
8	38	Tbp	4.94088	4.49886
8	39	Tbp	5.0378	4.59531
8	40	Tbp	5.1001	4.65714
9	1	Tbp	0.371263	-1.89739e-05
9	2	Tbp	0.371656	0.000398941
9	3	Tbp	0.37161	0.000378465
9	4	Tbp	0.372472	0.00126639
9	5	Tbp	0.372024	0.000843167
9	6	Tbp	0.371839	0.000684229
9	7	Tbp	0.37104	-8.92336e-05
9	8	Tbp	0.369857	-0.00124777
9	9	Tbp	0.370593	-0.000486086
9	10	Tbp	0.371301	0.000247018
9	11	Tbp	0.370709	-0.000319228
9	12	Tbp	0.370173	-0.000829745
9	13	Tbp	0.370114	-0.000863215
9	14	Tbp	0.371614	0.000661975
9	15	Tbp	0.371685	0.000757966
9	16	Tbp	0.371117	0.000215502
9	17	Tbp	0.370801	-7.44775e-05
9	18	Tbp	0.370676	-0.000174318
9	19	Tbp	0.369851	-0.000974394
9	20	Tbp	0.36936	-0.00143919
9	21	Tbp	0.369253	-0.00152115
9	22	Tbp	0.369675	-0.00107394
9	23	Tbp	0.369941	-0.000782298
9	24	Tbp	0.370684	-1.38181e-05
9	25	Tbp	0.37217	0.00149722
9	26	Tbp	0.373984	0.00333694
9	27	Tbp	0.37933	0.00870806
9	28	Tbp	0.389097	0.0185007
9	29	Tbp	0.408913	0.0383414
9	30	Tbp	0.448544	0.0779979
9	31	Tbp	0.524319	0.153799
9	32	Tbp	0.668753	0.298258
9	33	Tbp	0.937216	0.566747
9	34	Tbp	1.39842	1.02797
9	35	Tbp	2.068	1.69759
9	36	Tbp	2.8006	2.43021
9	37	Tbp	3.39406	3.02369
9	38	Tbp	3.813	3.44266
9	39	Tbp	4.09751	3.7272
9	40	Tbp	4.27986	3.90957
10	1	Ucp1	0.398409	0.000603992
10	2	Ucp1	0.399029	0.00128849
10	3	Ucp1	0.399017	0.00134091
10	4	Ucp1	0.400085	0.00247369
10	5	Ucp1	0.399497	0.00195021
10	6	Ucp1	0.398193	0.000710367
10	7	Ucp1	0.396627	-0.000791495
10	8	Ucp1	0.397092	-0.000262001
10	9	Ucp1	0.396444	-0.000845355
10	10	Ucp1	0.396609	-0.000615613
10	11	Ucp1	0.396335	-0.000825246
10	12	Ucp1	0.395625	-0.00147119
10	13	Ucp1	0.396957	-7.41159e-05
10	14	Ucp1	0.397173	0.000205575
10	15	Ucp1	0.396836	-6.69411e-05
10	16	Ucp1	0.396585	-0.000253507
10	17	Ucp1	0.396101	-0.000672919
10	18	Ucp1	0.395828	-0.00088142
10	19	Ucp1	0.395613	-0.00103148
10	20	Ucp1	0.395416	-0.00116449
10	21	Ucp1	0.39591	-0.000606207
10	22	Ucp1	0.395347	-0.00110483
10	23	Ucp1	0.395283	-0.00110394
10	24	Ucp1	0.395538	-0.000784585
10	25	Ucp1	0.394832	-0.00142668
10	26	Ucp1	0.395397	-0.000797378
10	27	Ucp1	0.396817	0.000687042
10	28	Ucp1	0.398355	0.00228972
10	29	Ucp1	0.401123	0.00512189
10	30	Ucp1	0.405307	0.00937035
10	31	Ucp1	0.414209	0.018337
10	32	Ucp1	0.430739	0.0349314
10	33	Ucp1	0.461924	0.0661808
10	34	Ucp1	0.525568	0.129889
10	35	Ucp1	0.649163	0.253549
10	36	Ucp1	0.881705	0.486156
10	37	Ucp1	1.27872	0.883237
10	38	Ucp1	1.82448	1.42906
10	39	Ucp1	2.39113	1.99578
10	40	Ucp1	2.81612	2.42083
11	1	Prdm16	0.422942	-0.000881631
11	2	Prdm16	0.424297	0.000456524
11	3	Prdm16	0.423926	6.89165e-05
11	4	Prdm16	0.423715	-0.000158385
11	5	Prdm16	0.425359	0.00146924
11	6	Prdm16	0.424445	0.000538634
11	7	Prdm16	0.423453	-0.000469577
11	8	Prdm16	0.423817	-0.0001222
11	9	Prdm16	0.423324	-0.000631282
11	10	Prdm16	0.423563	-0.000409581
11	11	Prdm16	0.424274	0.000285023
11	12	Prdm16	0.42508	0.00107443
11	13	Prdm16	0.424474	0.000452574
11	14	Prdm16	0.424571	0.000533012
11	15	Prdm16	0.423683	-0.000371696
11	16	Prdm16	0.422555	-0.00151634
11	17	Prdm16	0.423371	-0.000717192
11	18	Prdm16	0.423881	-0.00022289
11	19	Prdm16	0.42378	-0.000340995
11	20	Prdm16	0.424442	0.000304465
11	21	Prdm16	0.424167	1.28205e-05
11	22	Prdm16	0.42386	-0.000310623
11	23	Prdm16	0.42367	-0.000517122
11	24	Prdm16	0.423158	-0.00104498
11	25	Prdm16	0.422423	-0.00179722
11	26	Prdm16	0.423547	-0.000689137
11	27	Prdm16	0.425163	0.000909609
11	28	Prdm16	0.42794	0.0036705
11	29	Prdm16	0.432153	0.00786693
11	30	Prdm16	0.440051	0.0157484
11	31	Prdm16	0.45634	0.0320212
11	32	Prdm16	0.485442	0.0611064
11	33	Prdm16	0.541252	0.1169
11	34	Prdm16	0.653197	0.228829
11	35	Prdm16	0.8569	0.432515
11	36	Prdm16	1.20119	0.776788
11	37	Prdm16	1.70226	1.27784
11	38	Prdm16	2.27447	1.85004
11	39	Prdm16	2.77866	2.35421
11	40	Prdm16	3.12508	2.70061
12	1	Pgc1a	0.587868	-0.00133447
12	2	Pgc1a	0.589806	0.000583648
12	3	Pgc1a	0.58973	0.000488919
12	4	Pgc1a	0.589376	0.000115299
12	5	Pgc1a	0.589425	0.000145382
12	6	Pgc1a	0.589191	-0.0001073
12	7	Pgc1a	0.588828	-0.000490039
12	8	Pgc1a	0.588252	-0.00108539
12	9	Pgc1a	0.58923	-0.000125771
12	10	Pgc1a	0.589985	0.000610091
12	11	Pgc1a	0.589712	0.000317891
12	12	Pgc1a	0.589996	0.000581922
12	13	Pgc1a	0.588883	-0.000549452
12	14	Pgc1a	0.588109	-0.00134257
12	15	Pgc1a	0.589221	-0.000249556
12	16	Pgc1a	0.590428	0.00093787
12	17	Pgc1a	0.590546	0.00103715
12	18	Pgc1a	0.590137	0.00060834
12	19	Pgc1a	0.590885	0.00133711
12	20	Pgc1a	0.590254	0.000687281
12	21	Pgc1a	0.589278	-0.000308134
12	22	Pgc1a	0.589131	-0.000473793
12	23	Pgc1a	0.589388	-0.000236108
12	24	Pgc1a	0.589204	-0.000439377
12	25	Pgc1a	0.589018	-0.000644614
12	26	Pgc1a	0.588839	-0.000843174
12	27	Pgc1a	0.589206	-0.000494624
12	28	Pgc1a	0.588973	-0.00074665
12	29	Pgc1a	0.58807	-0.00166917
12	30	Pgc1a	0.588749	-0.00100966
12	31	Pgc1a	0.590656	0.000878119
12	32	Pgc1a	0.592867	0.00307
12	33	Pgc1a	0.595685	0.00586884
12	34	Pgc1a	0.603906	0.0140713
12	35	Pgc1a	0.616887	0.0270326
12	36	Pgc1a	0.644525	0.0546515
12	37	Pgc1a	0.699585	0.109693
12	38	Pgc1a	0.804264	0.214353
12	39	Pgc1a	1.00219	0.412259
12	40	Pgc1a	1.26303	0.673083
13	1	Tbp	0.417356	-0.00223345
13	2	Tbp	0.419607	-0.000666341
13	3	Tbp	0.419428	-0.00152794
13	4	Tbp	0.420624	-0.00101497
13	5	Tbp	0.423206	0.00088366
13	6	Tbp	0.423811	0.0008058
13	7	Tbp	0.424686	0.000997472
13	8	Tbp	0.424803	0.000431063
13	9	Tbp	0.424673	-0.000382437
13	10	Tbp	0.425954	0.000215948
13	11	Tbp	0.427184	0.000761821
13	12	Tbp	0.427532	0.000426737
13	13	Tbp	0.428699	0.000910413
13	14	Tbp	0.429085	0.000613536
13	15	Tbp	0.42848	-0.000674686
13	16	Tbp	0.429648	-0.000189758
13	17	Tbp	0.429576	-0.000945442
13	18	Tbp	0.429165	-0.00203935
13	19	Tbp	0.430217	-0.00167074
13	20	Tbp	0.431572	-0.000998658
13	21	Tbp	0.434029	0.000774833
13	22	Tbp	0.43656	0.00262271
13	23	Tbp	0.443056	0.0084357
13	24	Tbp	0.456164	0.0208611
13	25	Tbp	0.480545	0.044558
13	26	Tbp	0.527903	0.0912337
13	27	Tbp	0.619399	0.182046
13	28	Tbp	0.792754	0.354718
13	29	Tbp	1.1043	0.665582
13	30	Tbp	1.62717	1.18777
13	31	Tbp	2.37426	1.93417
13	32	Tbp	3.15754	2.71677
13	33	Tbp	3.71142	3.26997
13	34	Tbp	4.10747	3.66533
13	35	Tbp	4.41825	3.97543
13	36	Tbp	4.6554	4.2119
13	37	Tbp	4.82849	4.3843
13	38	Tbp	4.96904	4.52418
13	39	Tbp	5.07239	4.62684
13	40	Tbp	5.14523	4.699
14	1	Tbp	0.403273	-0.000877815
14	2	Tbp	0.404726	0.000499441
14	3	Tbp	0.404703	0.000399784
14	4	Tbp	0.405636	0.00125645
14	5	Tbp	0.40603	0.00157421
14	6	Tbp	0.406108	0.00157579
14	7	Tbp	0.405539	0.000930391
14	8	Tbp	0.405557	0.00087204
14	9	Tbp	0.405366	0.000604656
14	10	Tbp	0.404426	-0.000411691
14	11	Tbp	0.403818	-0.00109592
14	12	Tbp	0.404847	-0.000142901
14	13	Tbp	0.40497	-9.63476e-05
14	14	Tbp	0.404612	-0.000530655
14	15	Tbp	0.404177	-0.0010415
14	16	Tbp	0.405025	-0.00027009
14	17	Tbp	0.404914	-0.000456919
14	18	Tbp	0.404319	-0.00112899
14	19	Tbp	0.403522	-0.00200178
14	20	Tbp	0.40333	-0.00227024
14	21	Tbp	0.404355	-0.00132169
14	22	Tbp	0.40447	-0.00128285
14	23	Tbp	0.405099	-0.000729838
14	24	Tbp	0.405507	-0.000398077
14	25	Tbp	0.404871	-0.00111053
14	26	Tbp	0.404685	-0.00137344
14	27	Tbp	0.405753	-0.000381144
14	28	Tbp	0.405633	-0.000577838
14	29	Tbp	0.406772	0.000485362
14	30	Tbp	0.409255	0.00289184
14	31	Tbp	0.412471	0.00603191
14	32	Tbp	0.417806	0.01129
14	33	Tbp	0.429592	0.0229997
14	34	Tbp	0.450765	0.0440965
14	35	Tbp	0.492401	0.085656
14	36	Tbp	0.573039	0.166218
14	37	Tbp	0.72631	0.319412
14	38	Tbp	1.00779	0.600821
14	39	Tbp	1.48566	1.07861
14	40	Tbp	2.05967	1.65254
15	1	Tbp	0.400395	-0.00419305
15	2	Tbp	0.403569	-0.00204596
15	3	Tbp	0.405714	-0.000928902
15	4	Tbp	0.407927	0.000257567
15	5	Tbp	0.409027	0.000330204
15	6	Tbp	0.410094	0.000370029
15	7	Tbp	0.411661	0.000910026
15	8	Tbp	0.411367	-0.000411608
15	9	Tbp	0.412965	0.000159145
15	10	Tbp	0.413954	0.000121036
15	11	Tbp	0.415655	0.000794935
15	12	Tbp	0.416382	0.000494686
15	13	Tbp	0.41735	0.000435746
15	14	Tbp	0.417522	-0.000419751
15	15	Tbp	0.418621	-0.000348008
15	16	Tbp	0.418941	-0.00105533
15	17	Tbp	0.419506	-0.00151711
15	18	Tbp	0.420927	-0.00112278
15	19	Tbp	0.421745	-0.00133234
15	20	Tbp	0.423907	-0.000197164
15	21	Tbp	0.426183	0.00105097
15	22	Tbp	0.428568	0.00240865
15	23	Tbp	0.435116	0.00792999
15	24	Tbp	0.446132	0.0179189
15	25	Tbp	0.465863	0.036622
15	26	Tbp	0.504973	0.074705
15	27	Tbp	0.581129	0.149834
15	28	Tbp	0.723446	0.291124
15	29	Tbp	0.983132	0.549782
15	30	Tbp	1.43422	0.999848
15	31	Tbp	2.11988	1.68448
15	32	Tbp	2.92213	2.48569
15	33	Tbp	3.54206	3.1046
15	34	Tbp	3.97414	3.53565
15	35	Tbp	4.29878	3.85927
15	36	Tbp	4.55031	4.10977
15	37	Tbp	4.73846	4.29689
15	38	Tbp	4.8805	4.43791
15	39	Tbp	4.9893	4.54568
15	40	Tbp	5.06642	4.62177
16	1	Tbp	0.417928	0.00153196
16	2	Tbp	0.420191	0.00312995
16	3	Tbp	0.41863	0.000903436
16	4	Tbp	0.418783	0.000390705
16	5	Tbp	0.418903	-0.000154748
16	6	Tbp	0.419073	-0.000650074
16	7	Tbp	0.420888	0.00049954
16	8	Tbp	0.42138	0.000326168
16	9	Tbp	0.421172	-0.000546723
16	10	Tbp	0.421914	-0.000469993
16	11	Tbp	0.422781	-0.000268332
16	12	Tbp	0.423532	-0.000182781
16	13	Tbp	0.424641	0.000260607
16	14	Tbp	0.425283	0.000236635
16	15	Tbp	0.425436	-0.000275112
16	16	Tbp	0.426217	-0.000159639
16	17	Tbp	0.426213	-0.000829339
16	18	Tbp	0.426447	-0.00126086
16	19	Tbp	0.428328	-4.5232e-05
16	20	Tbp	0.429085	4.6399e-05
16	21	Tbp	0.431883	0.00217934
16	22	Tbp	0.438978	0.00860954
16	23	Tbp	0.450865	0.0198311
16	24	Tbp	0.47479	0.0430907
16	25	Tbp	0.521359	0.0889936
16	26	Tbp	0.609865	0.176834
16	27	Tbp	0.774999	0.341303
16	28	Tbp	1.07484	0.640481
16	29	Tbp	1.58389	1.14887
16	30	Tbp	2.3255	1.8898
16	31	Tbp	3.1271	2.69074
16	32	Tbp	3.7081	3.27107
16	33	Tbp	4.11682	3.67913
16	34	Tbp	4.4264	3.98805
16	35	Tbp	4.66987	4.23085
16	36	Tbp	4.85146	4.41177
16	37	Tbp	4.9839	4.54355
16	38	Tbp	5.0856	4.64459
16	39	Tbp	5.16388	4.7222
16	40	Tbp	5.21685	4.7745
17	1	Tbp	0.405796	-0.00371831
17	2	Tbp	0.408691	-0.00116147
17	3	Tbp	0.409767	-0.000424836
17	4	Tbp	0.410526	-3.86886e-06
17	5	Tbp	0.411192	0.000322685
17	6	Tbp	0.411348	0.000140245
17	7	Tbp	0.412187	0.00063995
17	8	Tbp	0.412066	0.000180974
17	9	Tbp	0.412718	0.000494236
17	10	Tbp	0.412423	-0.000139858
17	11	Tbp	0.413135	0.000233664
17	12	Tbp	0.413502	0.000261896
17	13	Tbp	0.413483	-9.61687e-05
17	14	Tbp	0.41363	-0.000288175
17	15	Tbp	0.413535	-0.000722266
17	16	Tbp	0.414418	-0.000177917
17	17	Tbp	0.41441	-0.00052433
17	18	Tbp	0.414037	-0.00123645
17	19	Tbp	0.414058	-0.00155449
17	20	Tbp	0.415578	-0.000372368
17	21	Tbp	0.416903	0.000612966
17	22	Tbp	0.419282	0.00265411
17	23	Tbp	0.42409	0.00712241
17	24	Tbp	0.434108	0.0168017
17	25	Tbp	0.451583	0.0339378
17	26	Tbp	0.485652	0.0676681
17	27	Tbp	0.551852	0.13353
17	28	Tbp	0.676822	0.258161
17	29	Tbp	0.910873	0.491873
17	30	Tbp	1.32344	0.904102
17	31	Tbp	1.97416	1.55448
17	32	Tbp	2.78989	2.36987
17	33	Tbp	3.48443	3.06407
17	34	Tbp	3.95525	3.53455
17	35	Tbp	4.30936	3.88832
17	36	Tbp	4.58039	4.15902
17	37	Tbp	4.77774	4.35603
17	38	Tbp	4.9292	4.50715
17	39	Tbp	5.04795	4.62556
17	40	Tbp	5.12003	4.69731
18	1	Tbp	0.395635	-0.00397972
18	2	Tbp	0.398316	-0.00194433
18	3	Tbp	0.401427	0.000520211
18	4	Tbp	0.402671	0.00111731
18	5	Tbp	0.402398	0.000198216
18	6	Tbp	0.402327	-0.000519474
18	7	Tbp	0.403026	-0.000467222
18	8	Tbp	0.403867	-0.000272603
18	9	Tbp	0.40517	0.000383683
18	10	Tbp	0.405694	0.000261533
18	11	Tbp	0.405691	-0.000388476
18	12	Tbp	0.406726	4.53345e-07
18	13	Tbp	0.407362	-9.84892e-06
18	14	Tbp	0.408321	0.000302101
18	15	Tbp	0.408492	-0.000173415
18	16	Tbp	0.409283	-2.81493e-05
18	17	Tbp	0.40935	-0.000607944
18	18	Tbp	0.410129	-0.000475702
18	19	Tbp	0.410154	-0.00109752
18	20	Tbp	0.410322	-0.00157509
18	21	Tbp	0.412081	-0.000462829
18	22	Tbp	0.412585	-0.000605841
18	23	Tbp	0.414455	0.000617464
18	24	Tbp	0.417767	0.00328314
18	25	Tbp	0.424074	0.00894434
18	26	Tbp	0.43648	0.0207032
18	27	Tbp	0.460097	0.043674
18	28	Tbp	0.505384	0.0883145
18	29	Tbp	0.592856	0.17514
18	30	Tbp	0.757827	0.339465
18	31	Tbp	1.05953	0.640519
18	32	Tbp	1.56635	1.14669
18	33	Tbp	2.30213	1.88183
18	34	Tbp	3.09593	2.67498
18	35	Tbp	3.66913	3.24753
18	36	Tbp	4.07349	3.65125
18	37	Tbp	4.38837	3.96549
18	38	Tbp	4.62176	4.19822
18	39	Tbp	4.7938	4.36962
18	40	Tbp	4.90612	4.48129
19	1	Tbp	0.404238	-0.00191126
19	2	Tbp	0.407445	0.000820881
19	3	Tbp	0.40852	0.00142081
19	4	Tbp	0.409235	0.00165981
19	5	Tbp	0.409129	0.00107897
19	6	Tbp	0.409038	0.00051289
19	7	Tbp	0.408639	-0.00036144
19	8	Tbp	0.408921	-0.000555352
19	9	Tbp	0.408992	-0.000959847
19	10	Tbp	0.409615	-0.000811361
19	11	Tbp	0.410431	-0.000470977
19	12	Tbp	0.411611	0.000233054
19	13	Tbp	0.411911	5.77686e-05
19	14	Tbp	0.411471	-0.000857151
19	15	Tbp	0.411165	-0.00163885
19	16	Tbp	0.41192	-0.00135924
19	17	Tbp	0.411252	-0.00250212
19	18	Tbp	0.412683	-0.00154673
19	19	Tbp	0.413631	-0.001074
19	20	Tbp	0.415386	0.000205817
19	21	Tbp	0.417968	0.00231285
19	22	Tbp	0.420786	0.00465509
19	23	Tbp	0.424982	0.00837553
19	24	Tbp	0.433696	0.0166149
19	25	Tbp	0.451646	0.034089
19	26	Tbp	0.4887	0.0706675
19	27	Tbp	0.557972	0.139465
19	28	Tbp	0.689609	0.270626
19	29	Tbp	0.933884	0.514426
19	30	Tbp	1.35753	0.937594
19	31	Tbp	2.01891	1.5985
19	32	Tbp	2.82468	2.4038
19	33	Tbp	3.47888	3.05752
19	34	Tbp	3.92896	3.50712
19	35	Tbp	4.26601	3.8437
19	36	Tbp	4.52482	4.10204
19	37	Tbp	4.72301	4.29975
19	38	Tbp	4.86563	4.44189
19	39	Tbp	4.981	4.55679
19	40	Tbp	5.05571	4.63102
20	1	Tbp	0.408023	-0.0043325
20	2	Tbp	0.410269	-0.00302333
20	3	Tbp	0.41273	-0.00149905
20	4	Tbp	0.414331	-0.000833906
20	5	Tbp	0.415605	-0.000496767
20	6	Tbp	0.416994	-4.4562e-05
20	7	Tbp	0.418722	0.00074736
20	8	Tbp	0.419483	0.000571809
20	9	Tbp	0.420158	0.000310517
20	10	Tbp	0.421801	0.00101676
20	11	Tbp	0.423364	0.00164286
20	12	Tbp	0.424228	0.0015706
20	13	Tbp	0.424546	0.000952666
20	14	Tbp	0.42411	-0.000420104
20	15	Tbp	0.424834	-0.00063252
20	16	Tbp	0.425456	-0.000947635
20	17	Tbp	0.425897	-0.00144326
20	18	Tbp	0.427424	-0.000852447
20	19	Tbp	0.428738	-0.000475195
20	20	Tbp	0.429688	-0.00046165
20	21	Tbp	0.43238	0.00129453
20	22	Tbp	0.437206	0.00518336
20	23	Tbp	0.448119	0.0151604
20	24	Tbp	0.468042	0.0341465
20	25	Tbp	0.507111	0.072279
20	26	Tbp	0.583169	0.147401
20	27	Tbp	0.724898	0.288193
20	28	Tbp	0.981478	0.543837
20	29	Tbp	1.42644	0.987867
20	30	Tbp	2.10011	1.6606
20	31	Tbp	2.88064	2.44019
20	32	Tbp	3.48229	3.0409
20	33	Tbp	3.89402	3.4517
20	34	Tbp	4.21329	3.77003
20	35	Tbp	4.45269	4.0085
20	36	Tbp	4.63345	4.18832
20	37	Tbp	4.7735	4.32743
20	38	Tbp	4.88158	4.43457
20	39	Tbp	4.96282	4.51488
20	40	Tbp	5.01464	4.56576
21	1	CD137	0.521899	-0.00397721
21	2	CD137	0.52415	-0.00178115
21	3	CD137	0.525085	-0.000901391
21	4	CD137	0.526277	0.000235739
21	5	CD137	0.526328	0.000231976
21	6	CD137	0.526083	-6.80219e-05
21	7	CD137	0.526187	-1.8677e-05
21	8	CD137	0.525382	-0.000878541
21	9	CD137	0.526454	0.000138306
21	10	CD137	0.527474	0.00110383
21	11	CD137	0.526544	0.000118204
21	12	CD137	0.526143	-0.000337362
21	13	CD137	0.527692	0.00115722
21	14	CD137	0.528078	0.00148784
21	15	CD137	0.52771	0.00106541
21	16	CD137	0.526081	-0.000618548
21	17	CD137	0.525907	-0.000848213
21	18	CD137	0.526018	-0.000791596
21	19	CD137	0.526163	-0.000701959
21	20	CD137	0.526021	-0.000898602
21	21	CD137	0.525988	-0.000986706
21	22	CD137	0.526804	-0.000224906
21	23	CD137	0.527518	0.000433717
21	24	CD137	0.52735	0.000210609
21	25	CD137	0.528286	0.00109168
21	26	CD137	0.532812	0.00556327
21	27	CD137	0.54101	0.0137061
21	28	CD137	0.556301	0.0289425
21	29	CD137	0.586772	0.059358
21	30	CD137	0.643533	0.116065
21	31	CD137	0.76045	0.232926
21	32	CD137	0.977084	0.449505
21	33	CD137	1.32243	0.794796
21	34	CD137	1.75194	1.22425
21	35	CD137	2.17579	1.64805
21	36	CD137	2.52974	2.00194
21	37	CD137	2.81036	2.2825
21	38	CD137	3.03756	2.50966
21	39	CD137	3.22075	2.69278
21	40	CD137	3.34535	2.81733
22	1
22	2
22	3
22	4
22	5
22	6
22	7
22	8
22	9
22	10
22	11
22	12
22	13
22	14
22	15
22	16
22	17
22	18
22	19
22	20
22	21
22	22
22	23
22	24
22	25
22	26
22	27
22	28
22	29
22	30
22	31
22	32
22	33
22	34
22	35
22	36
22	37
22	38
22	39
22	40
23	1
23	2
23	3
23	4
23	5
23	6
23	7
23	8
23	9
23	10
23	11
23	12
23	13
23	14
23	15
23	16
23	17
23	18
23	19
23	20
23	21
23	22
23	23
23	24
23	25
23	26
23	27
23	28
23	29
23	30
23	31
23	32
23	33
23	34
23	35
23	36
23	37
23	38
23	39
23	40
24	1
24	2
24	3
24	4
24	5
24	6
24	7
24	8
24	9
24	10
24	11
24	12
24	13
24	14
24	15
24	16
24	17
24	18
24	19
24	20
24	21
24	22
24	23
24	24
24	25
24	26
24	27
24	28
24	29
24	30
24	31
24	32
24	33
24	34
24	35
24	36
24	37
24	38
24	39
24	40
25	1	Ucp1	0.463603	-0.00072568
25	2	Ucp1	0.464695	-0.000129065
25	3	Ucp1	0.464209	-0.00110941
25	4	Ucp1	0.464952	-0.00086175
25	5	Ucp1	0.466138	-0.00017096
25	6	Ucp1	0.467334	0.000530738
25	7	Ucp1	0.468272	0.000973335
25	8	Ucp1	0.469017	0.00122377
25	9	Ucp1	0.468859	0.000570562
25	10	Ucp1	0.469341	0.000557362
25	11	Ucp1	0.469421	0.000142397
25	12	Ucp1	0.469879	0.000105355
25	13	Ucp1	0.469673	-0.000595176
25	14	Ucp1	0.470451	-0.000311843
25	15	Ucp1	0.470218	-0.00103991
25	16	Ucp1	0.4709	-0.000852869
25	17	Ucp1	0.471689	-0.000559225
25	18	Ucp1	0.47414	0.00139763
25	19	Ucp1	0.479002	0.00576445
25	20	Ucp1	0.487745	0.0140127
25	21	Ucp1	0.504069	0.0298413
25	22	Ucp1	0.536793	0.0620704
25	23	Ucp1	0.600647	0.12543
25	24	Ucp1	0.725421	0.249708
25	25	Ucp1	0.955892	0.479685
25	26	Ucp1	1.35746	0.880757
25	27	Ucp1	1.95354	1.47634
25	28	Ucp1	2.60306	2.12537
25	29	Ucp1	3.15046	2.67227
25	30	Ucp1	3.59168	3.113
25	31	Ucp1	3.94335	3.46417
25	32	Ucp1	4.22119	3.74152
25	33	Ucp1	4.43291	3.95274
25	34	Ucp1	4.59498	4.11432
25	35	Ucp1	4.73373	4.25257
25	36	Ucp1	4.85146	4.3698
25	37	Ucp1	4.94891	4.46676
25	38	Ucp1	5.02662	4.54398
25	39	Ucp1	5.09619	4.61306
25	40	Ucp1	5.15328	4.66965
26	1	Ucp1	0.431175	-0.00510677
26	2	Ucp1	0.433675	-0.00280311
26	3	Ucp1	0.435733	-0.000940884
26	4	Ucp1	0.437015	0.000144815
26	5	Ucp1	0.437929	0.000862037
26	6	Ucp1	0.437864	0.000600761
26	7	Ucp1	0.437259	-0.000200207
26	8	Ucp1	0.437814	0.000157719
26	9	Ucp1	0.438251	0.000398731
26	10	Ucp1	0.438463	0.000414109
26	11	Ucp1	0.438741	0.000495797
26	12	Ucp1	0.438476	3.46361e-05
26	13	Ucp1	0.439309	0.000671154
26	14	Ucp1	0.439607	0.000773108
26	15	Ucp1	0.439504	0.000472939
26	16	Ucp1	0.439204	-2.34782e-05
26	17	Ucp1	0.438449	-0.000974798
26	18	Ucp1	0.438831	-0.000788861
26	19	Ucp1	0.438906	-0.000909829
26	20	Ucp1	0.438402	-0.00161045
26	21	Ucp1	0.438589	-0.00161966
26	22	Ucp1	0.439122	-0.00128307
26	23	Ucp1	0.439464	-0.00113758
26	24	Ucp1	0.43983	-0.00096839
26	25	Ucp1	0.440532	-0.000462227
26	26	Ucp1	0.442248	0.00105707
26	27	Ucp1	0.446224	0.00483657
26	28	Ucp1	0.452058	0.0104741
26	29	Ucp1	0.46538	0.0235999
26	30	Ucp1	0.492547	0.0505708
26	31	Ucp1	0.544123	0.101951
26	32	Ucp1	0.644188	0.201819
26	33	Ucp1	0.836318	0.393753
26	34	Ucp1	1.17649	0.733725
26	35	Ucp1	1.70677	1.26381
26	36	Ucp1	2.3356	1.89244
26	37	Ucp1	2.88385	2.4405
26	38	Ucp1	3.31648	2.87293
26	39	Ucp1	3.65651	3.21277
26	40	Ucp1	3.8913	3.44736
27	1	Ucp1	0.472469	0.000144431
27	2	Ucp1	0.476638	0.00244177
27	3	Ucp1	0.476353	0.000284667
27	4	Ucp1	0.478029	8.82921e-05
27	5	Ucp1	0.480219	0.000406306
27	6	Ucp1	0.482227	0.000541661
27	7	Ucp1	0.484493	0.000936207
27	8	Ucp1	0.486701	0.00127124
27	9	Ucp1	0.486961	-0.000340003
27	10	Ucp1	0.487548	-0.00162601
27	11	Ucp1	0.489494	-0.00155148
27	12	Ucp1	0.490918	-0.00199969
27	13	Ucp1	0.493795	-0.000995473
27	14	Ucp1	0.49543	-0.00123178
27	15	Ucp1	0.498635	0.000100314
27	16	Ucp1	0.504522	0.00411575
27	17	Ucp1	0.51145	0.00917105
27	18	Ucp1	0.5258	0.0216489
27	19	Ucp1	0.554324	0.0483014
27	20	Ucp1	0.608527	0.100632
27	21	Ucp1	0.71209	0.202323
27	22	Ucp1	0.905101	0.393462
27	23	Ucp1	1.24785	0.734337
27	24	Ucp1	1.78636	1.27098
27	25	Ucp1	2.42409	1.90683
27	26	Ucp1	2.98347	2.46434
27	27	Ucp1	3.4358	2.9148
27	28	Ucp1	3.79495	3.27208
27	29	Ucp1	4.07744	3.5527
27	30	Ucp1	4.29373	3.76711
27	31	Ucp1	4.47012	3.94163
27	32	Ucp1	4.6002	4.06984
27	33	Ucp1	4.71595	4.18372
27	34	Ucp1	4.81142	4.27732
27	35	Ucp1	4.89366	4.35769
27	36	Ucp1	4.9593	4.42145
27	37	Ucp1	5.01788	4.47816
27	38	Ucp1	5.07268	4.53109
27	39	Ucp1	5.11896	4.57549
27	40	Ucp1	5.15443	4.6091
28	1	Ucp1	0.423393	-0.000888223
28	2	Ucp1	0.425766	0.000738753
28	3	Ucp1	0.426143	0.00036924
28	4	Ucp1	0.427401	0.000880327
28	5	Ucp1	0.427794	0.000527385
28	6	Ucp1	0.428317	0.000304411
28	7	Ucp1	0.428159	-0.00060056
28	8	Ucp1	0.429336	-0.000169522
28	9	Ucp1	0.430054	-0.000198096
28	10	Ucp1	0.430023	-0.000975364
28	11	Ucp1	0.430609	-0.00113662
28	12	Ucp1	0.430857	-0.00163419
28	13	Ucp1	0.43278	-0.000458512
28	14	Ucp1	0.434279	0.00029457
28	15	Ucp1	0.437528	0.00279693
28	16	Ucp1	0.441628	0.00615029
28	17	Ucp1	0.449625	0.0134017
28	18	Ucp1	0.466095	0.0291244
28	19	Ucp1	0.497651	0.0599341
28	20	Ucp1	0.56016	0.121697
28	21	Ucp1	0.680261	0.241052
28	22	Ucp1	0.901926	0.46197
28	23	Ucp1	1.29079	0.850089
28	24	Ucp1	1.86848	1.42704
28	25	Ucp1	2.49743	2.05524
28	26	Ucp1	3.02479	2.58185
28	27	Ucp1	3.44713	3.00344
28	28	Ucp1	3.78345	3.33902
28	29	Ucp1	4.04075	3.59557
28	30	Ucp1	4.2441	3.79817
28	31	Ucp1	4.40998	3.96331
28	32	Ucp1	4.54379	4.09637
28	33	Ucp1	4.64342	4.19525
28	34	Ucp1	4.72464	4.27573
28	35	Ucp1	4.80214	4.35248
28	36	Ucp1	4.86891	4.4185
28	37	Ucp1	4.93097	4.47981
28	38	Ucp1	4.98011	4.52821
28	39	Ucp1	5.01961	4.56696
28	40	Ucp1	5.05178	4.59839
29	1	Ucp1	0.455797	-0.00216097
29	2	Ucp1	0.456956	-0.000975412
29	3	Ucp1	0.456933	-0.000972654
29	4	Ucp1	0.45818	0.000301413
29	5	Ucp1	0.459652	0.00179962
29	6	Ucp1	0.458519	0.00069293
29	7	Ucp1	0.457827	2.73118e-05
29	8	Ucp1	0.458244	0.000471085
29	9	Ucp1	0.457642	-0.000104232
29	10	Ucp1	0.457627	-9.28301e-05
29	11	Ucp1	0.457068	-0.000625381
29	12	Ucp1	0.456791	-0.000876568
29	13	Ucp1	0.457276	-0.000364606
29	14	Ucp1	0.456886	-0.000728207
29	15	Ucp1	0.456516	-0.0010713
29	16	Ucp1	0.4562	-0.00136103
29	17	Ucp1	0.456341	-0.00119426
29	18	Ucp1	0.458439	0.000931105
29	19	Ucp1	0.46065	0.00316761
29	20	Ucp1	0.463938	0.00648203
29	21	Ucp1	0.472038	0.0146093
29	22	Ucp1	0.484839	0.0274367
29	23	Ucp1	0.511141	0.0537647
29	24	Ucp1	0.564752	0.107402
29	25	Ucp1	0.668337	0.211013
29	26	Ucp1	0.86257	0.405274
29	27	Ucp1	1.20958	0.752309
29	28	Ucp1	1.75222	1.29498
29	29	Ucp1	2.39786	1.94065
29	30	Ucp1	2.95969	2.5025
29	31	Ucp1	3.40991	2.95274
29	32	Ucp1	3.76707	3.30993
29	33	Ucp1	4.04358	3.58647
29	34	Ucp1	4.25269	3.79561
29	35	Ucp1	4.42112	3.96407
29	36	Ucp1	4.55647	4.09943
29	37	Ucp1	4.66727	4.21027
29	38	Ucp1	4.75398	4.297
29	39	Ucp1	4.82969	4.37274
29	40	Ucp1	4.88547	4.42854
30	1	Ucp1	0.429885	-0.000422543
30	2	Ucp1	0.432352	0.00180223
30	3	Ucp1	0.430547	-0.000244501
30	4	Ucp1	0.430844	-0.000189424
30	5	Ucp1	0.432398	0.00112239
30	6	Ucp1	0.431804	0.000285419
30	7	Ucp1	0.431527	-0.000233557
30	8	Ucp1	0.433416	0.0014135
30	9	Ucp1	0.433355	0.00111056
30	10	Ucp1	0.432582	9.48094e-05
30	11	Ucp1	0.432824	9.47215e-05
30	12	Ucp1	0.433074	0.000102114
30	13	Ucp1	0.432911	-0.000302809
30	14	Ucp1	0.432739	-0.000716493
30	15	Ucp1	0.432921	-0.000777259
30	16	Ucp1	0.433583	-0.000357223
30	17	Ucp1	0.433783	-0.000399273
30	18	Ucp1	0.433	-0.00142438
30	19	Ucp1	0.433282	-0.00138531
30	20	Ucp1	0.433008	-0.00190101
30	21	Ucp1	0.434012	-0.00113917
30	22	Ucp1	0.434136	-0.00125754
30	23	Ucp1	0.435621	-1.43966e-05
30	24	Ucp1	0.437537	0.00165865
30	25	Ucp1	0.44058	0.00446019
30	26	Ucp1	0.44681	0.0104475
30	27	Ucp1	0.457555	0.0209502
30	28	Ucp1	0.480309	0.0434619
30	29	Ucp1	0.524405	0.0873159
30	30	Ucp1	0.609457	0.172126
30	31	Ucp1	0.771657	0.334084
30	32	Ucp1	1.06305	0.625238
30	33	Ucp1	1.53563	1.09757
30	34	Ucp1	2.14265	1.70435
30	35	Ucp1	2.71363	2.27509
30	36	Ucp1	3.17581	2.73703
30	37	Ucp1	3.55015	3.11113
30	38	Ucp1	3.85095	3.41169
30	39	Ucp1	4.08804	3.64853
30	40	Ucp1	4.24891	3.80916
31	1	Ucp1	0.448229	-0.00470355
31	2	Ucp1	0.451921	-0.00232241
31	3	Ucp1	0.455875	0.000321258
31	4	Ucp1	0.457154	0.000290645
31	5	Ucp1	0.457409	-0.000765256
31	6	Ucp1	0.459362	-0.000121859
31	7	Ucp1	0.462296	0.00150084
31	8	Ucp1	0.462712	0.000607094
31	9	Ucp1	0.462905	-0.000510409
31	10	Ucp1	0.46392	-0.000806113
31	11	Ucp1	0.46522	-0.000816192
31	12	Ucp1	0.466618	-0.000728876
31	13	Ucp1	0.468349	-0.000308252
31	14	Ucp1	0.469946	-2.08736e-05
31	15	Ucp1	0.471258	-1.95082e-05
31	16	Ucp1	0.473965	0.0013775
31	17	Ucp1	0.480197	0.00629923
31	18	Ucp1	0.492001	0.0167927
31	19	Ucp1	0.514633	0.0381141
31	20	Ucp1	0.559458	0.0816282
31	21	Ucp1	0.646431	0.167291
31	22	Ucp1	0.811276	0.330826
31	23	Ucp1	1.11103	0.629266
31	24	Ucp1	1.60537	1.1223
31	25	Ucp1	2.25776	1.77338
31	26	Ucp1	2.87375	2.38806
31	27	Ucp1	3.37126	2.88426
31	28	Ucp1	3.76149	3.27318
31	29	Ucp1	4.06692	3.5773
31	30	Ucp1	4.30505	3.81412
31	31	Ucp1	4.49351	4.00127
31	32	Ucp1	4.64178	4.14823
31	33	Ucp1	4.76235	4.26748
31	34	Ucp1	4.86164	4.36546
31	35	Ucp1	4.94218	4.4447
31	36	Ucp1	5.01496	4.51616
31	37	Ucp1	5.07162	4.57151
31	38	Ucp1	5.12124	4.61983
31	39	Ucp1	5.17382	4.6711
31	40	Ucp1	5.21182	4.70779
32	1	Ucp1	0.576248	-0.00456154
32	2	Ucp1	0.581542	-0.000476941
32	3	Ucp1	0.583156	-7.14436e-05
32	4	Ucp1	0.584375	-6.16014e-05
32	5	Ucp1	0.586223	0.000577904
32	6	Ucp1	0.588058	0.00120406
32	7	Ucp1	0.587581	-0.000482447
32	8	Ucp1	0.588751	-0.000521123
32	9	Ucp1	0.590895	0.000414439
32	10	Ucp1	0.591979	0.000289217
32	11	Ucp1	0.592895	-3.31551e-06
32	12	Ucp1	0.594413	0.000304908
32	13	Ucp1	0.594126	-0.00119009
32	14	Ucp1	0.594863	-0.00166233
32	15	Ucp1	0.596578	-0.00115658
32	16	Ucp1	0.598085	-0.000858366
32	17	Ucp1	0.600579	0.000427075
32	18	Ucp1	0.604151	0.00278969
32	19	Ucp1	0.610774	0.00820395
32	20	Ucp1	0.620187	0.0164087
32	21	Ucp1	0.63891	0.0339219
32	22	Ucp1	0.671701	0.0655042
32	23	Ucp1	0.739149	0.131744
32	24	Ucp1	0.870787	0.262173
32	25	Ucp1	1.11218	0.502358
32	26	Ucp1	1.52942	0.918384
32	27	Ucp1	2.14998	1.53774
32	28	Ucp1	2.81857	2.20512
32	29	Ucp1	3.37787	2.76321
32	30	Ucp1	3.81863	3.20276
32	31	Ucp1	4.16787	3.55079
32	32	Ucp1	4.43848	3.82019
32	33	Ucp1	4.65418	4.03469
32	34	Ucp1	4.82822	4.20752
32	35	Ucp1	4.9622	4.34028
32	36	Ucp1	5.06214	4.43902
32	37	Ucp1	5.15704	4.53271
32	38	Ucp1	5.24152	4.61598
32	39	Ucp1	5.30681	4.68006
32	40	Ucp1	5.3535	4.72555
33	1
33	2
33	3
33	4
33	5
33	6
33	7
33	8
33	9
33	10
33	11
33	12
33	13
33	14
33	15
33	16
33	17
33	18
33	19
33	20
33	21
33	22
33	23
33	24
33	25
33	26
33	27
33	28
33	29
33	30
33	31
33	32
33	33
33	34
33	35
33	36
33	37
33	38
33	39
33	40
34	1
34	2
34	3
34	4
34	5
34	6
34	7
34	8
34	9
34	10
34	11
34	12
34	13
34	14
34	15
34	16
34	17
34	18
34	19
34	20
34	21
34	22
34	23
34	24
34	25
34	26
34	27
34	28
34	29
34	30
34	31
34	32
34	33
34	34
34	35
34	36
34	37
34	38
34	39
34	40
35	1
35	2
35	3
35	4
35	5
35	6
35	7
35	8
35	9
35	10
35	11
35	12
35	13
35	14
35	15
35	16
35	17
35	18
35	19
35	20
35	21
35	22
35	23
35	24
35	25
35	26
35	27
35	28
35	29
35	30
35	31
35	32
35	33
35	34
35	35
35	36
35	37
35	38
35	39
35	40
36	1
36	2
36	3
36	4
36	5
36	6
36	7
36	8
36	9
36	10
36	11
36	12
36	13
36	14
36	15
36	16
36	17
36	18
36	19
36	20
36	21
36	22
36	23
36	24
36	25
36	26
36	27
36	28
36	29
36	30
36	31
36	32
36	33
36	34
36	35
36	36
36	37
36	38
36	39
36	40
37	1	Ucp1	0.412576	-0.00235534
37	2	Ucp1	0.414395	-0.000848035
37	3	Ucp1	0.415198	-0.000355945
37	4	Ucp1	0.415774	-9.1902e-05
37	5	Ucp1	0.415673	-0.000504551
37	6	Ucp1	0.417354	0.000864413
37	7	Ucp1	0.418196	0.00139474
37	8	Ucp1	0.417912	0.000799671
37	9	Ucp1	0.417318	-0.000106266
37	10	Ucp1	0.417042	-0.000693914
37	11	Ucp1	0.418011	-3.64214e-05
37	12	Ucp1	0.41822	-0.000139722
37	13	Ucp1	0.417294	-0.00137679
37	14	Ucp1	0.417866	-0.00111698
37	15	Ucp1	0.418572	-0.000721898
37	16	Ucp1	0.419655	4.93501e-05
37	17	Ucp1	0.420411	0.000493041
37	18	Ucp1	0.421773	0.00154318
37	19	Ucp1	0.426013	0.00547142
37	20	Ucp1	0.434005	0.0131522
37	21	Ucp1	0.449872	0.0287074
37	22	Ucp1	0.480802	0.0593256
37	23	Ucp1	0.543445	0.121657
37	24	Ucp1	0.664153	0.242054
37	25	Ucp1	0.88842	0.466008
37	26	Ucp1	1.28118	0.858456
37	27	Ucp1	1.8711	1.44807
37	28	Ucp1	2.52888	2.10554
37	29	Ucp1	3.08566	2.662
37	30	Ucp1	3.53764	3.11367
37	31	Ucp1	3.89871	3.47443
37	32	Ucp1	4.1758	3.75121
37	33	Ucp1	4.3945	3.9696
37	34	Ucp1	4.56963	4.14442
37	35	Ucp1	4.70708	4.28155
37	36	Ucp1	4.82464	4.3988
37	37	Ucp1	4.92433	4.49818
37	38	Ucp1	5.00528	4.57882
37	39	Ucp1	5.06614	4.63936
37	40	Ucp1	5.11121	4.68413
38	1	Ucp1	0.434874	-0.00348521
38	2	Ucp1	0.436947	-0.00125409
38	3	Ucp1	0.437602	-0.000441353
38	4	Ucp1	0.438938	0.00105183
38	5	Ucp1	0.438974	0.00124579
38	6	Ucp1	0.438346	0.000775356
38	7	Ucp1	0.437662	0.00024869
38	8	Ucp1	0.437379	0.000123847
38	9	Ucp1	0.437346	0.000248987
38	10	Ucp1	0.437668	0.000728268
38	11	Ucp1	0.436755	-2.65656e-05
38	12	Ucp1	0.436249	-0.000375432
38	13	Ucp1	0.435947	-0.000519169
38	14	Ucp1	0.435522	-0.000787092
38	15	Ucp1	0.435764	-0.000387353
38	16	Ucp1	0.435498	-0.000495119
38	17	Ucp1	0.43456	-0.00127552
38	18	Ucp1	0.434172	-0.00150601
38	19	Ucp1	0.433759	-0.00176154
38	20	Ucp1	0.433504	-0.00185881
38	21	Ucp1	0.434971	-0.000233992
38	22	Ucp1	0.434772	-0.000275179
38	23	Ucp1	0.435002	0.000112907
38	24	Ucp1	0.435217	0.000485614
38	25	Ucp1	0.43611	0.00153582
38	26	Ucp1	0.437802	0.00338604
38	27	Ucp1	0.4412	0.00694098
38	28	Ucp1	0.448136	0.0140354
38	29	Ucp1	0.4615	0.0275569
38	30	Ucp1	0.48625	0.0524645
38	31	Ucp1	0.53546	0.101832
38	32	Ucp1	0.632601	0.199131
38	33	Ucp1	0.816651	0.383339
38	34	Ucp1	1.14837	0.715215
38	35	Ucp1	1.67176	1.23876
38	36	Ucp1	2.31752	1.88468
38	37	Ucp1	2.90021	2.46752
38	38	Ucp1	3.36903	2.93651
38	39	Ucp1	3.74466	3.31229
38	40	Ucp1	3.99887	3.56667
39	1	Ucp1	0.468041	-0.00314898
39	2	Ucp1	0.4709	-0.00181527
39	3	Ucp1	0.472999	-0.00124149
39	4	Ucp1	0.476226	0.000459506
39	5	Ucp1	0.478598	0.00130589
39	6	Ucp1	0.480246	0.00142828
39	7	Ucp1	0.481009	0.000666055
39	8	Ucp1	0.482095	0.000226497
39	9	Ucp1	0.483307	-8.65207e-05
39	10	Ucp1	0.483861	-0.00105775
39	11	Ucp1	0.485235	-0.00120942
39	12	Ucp1	0.486009	-0.00196056
39	13	Ucp1	0.48817	-0.00132536
39	14	Ucp1	0.490554	-0.000467234
39	15	Ucp1	0.49247	-7.67679e-05
39	16	Ucp1	0.497411	0.00333887
39	17	Ucp1	0.506482	0.0108844
39	18	Ucp1	0.52219	0.0250675
39	19	Ucp1	0.550946	0.0522973
39	20	Ucp1	0.606528	0.106354
39	21	Ucp1	0.712921	0.211222
39	22	Ucp1	0.910907	0.407682
39	23	Ucp1	1.26586	0.761113
39	24	Ucp1	1.81891	1.31264
39	25	Ucp1	2.47317	1.96537
39	26	Ucp1	3.04303	2.5337
39	27	Ucp1	3.50432	2.99346
39	28	Ucp1	3.87285	3.36047
39	29	Ucp1	4.16244	3.64853
39	30	Ucp1	4.38781	3.87239
39	31	Ucp1	4.56759	4.05064
39	32	Ucp1	4.70817	4.18969
39	33	Ucp1	4.81737	4.29736
39	34	Ucp1	4.91527	4.39374
39	35	Ucp1	5.00018	4.47713
39	36	Ucp1	5.06726	4.54267
39	37	Ucp1	5.12352	4.59741
39	38	Ucp1	5.17889	4.65126
39	39	Ucp1	5.22805	4.6989
39	40	Ucp1	5.26	4.72931
40	1	Ucp1	0.435347	-0.00185097
40	2	Ucp1	0.437527	-0.000263872
40	3	Ucp1	0.43828	-0.00010258
40	4	Ucp1	0.439053	7.80837e-05
40	5	Ucp1	0.439956	0.000389729
40	6	Ucp1	0.440132	-2.64291e-05
40	7	Ucp1	0.441141	0.000390448
40	8	Ucp1	0.441401	5.7826e-05
40	9	Ucp1	0.442526	0.000591051
40	10	Ucp1	0.442363	-0.000164108
40	11	Ucp1	0.442006	-0.00111301
40	12	Ucp1	0.442858	-0.000853551
40	13	Ucp1	0.442874	-0.00142915
40	14	Ucp1	0.445225	0.000329486
40	15	Ucp1	0.44734	0.00185221
40	16	Ucp1	0.4522	0.00612089
40	17	Ucp1	0.459859	0.0131878
40	18	Ucp1	0.476149	0.0288849
40	19	Ucp1	0.508301	0.0604452
40	20	Ucp1	0.569287	0.120839
40	21	Ucp1	0.688169	0.239129
40	22	Ucp1	0.908456	0.458824
40	23	Ucp1	1.29699	0.846767
40	24	Ucp1	1.88931	1.43849
40	25	Ucp1	2.55458	2.10317
40	26	Ucp1	3.11779	2.66579
40	27	Ucp1	3.57342	3.12083
40	28	Ucp1	3.93459	3.48141
40	29	Ucp1	4.21732	3.76354
40	30	Ucp1	4.43706	3.98269
40	31	Ucp1	4.60886	4.1539
40	32	Ucp1	4.74519	4.28963
40	33	Ucp1	4.85906	4.40291
40	34	Ucp1	4.95091	4.49418
40	35	Ucp1	5.03509	4.57776
40	36	Ucp1	5.10094	4.64302
40	37	Ucp1	5.15979	4.70128
40	38	Ucp1	5.21099	4.75189
40	39	Ucp1	5.25155	4.79185
40	40	Ucp1	5.28416	4.82387
41	1	Ucp1	0.437342	-0.00619645
41	2	Ucp1	0.43997	-0.00402951
41	3	Ucp1	0.442054	-0.00240679
41	4	Ucp1	0.445005	8.35403e-05
41	5	Ucp1	0.446852	0.00146942
41	6	Ucp1	0.447103	0.00125895
41	7	Ucp1	0.446427	0.00012242
41	8	Ucp1	0.447118	0.000351735
41	9	Ucp1	0.44801	0.000783109
41	10	Ucp1	0.448481	0.00079293
41	11	Ucp1	0.448646	0.000496681
41	12	Ucp1	0.448007	-0.000602681
41	13	Ucp1	0.447996	-0.00107527
41	14	Ucp1	0.448272	-0.00125991
41	15	Ucp1	0.450147	0.000153689
41	16	Ucp1	0.449973	-0.000481174
41	17	Ucp1	0.449899	-0.00101566
41	18	Ucp1	0.450042	-0.00133432
41	19	Ucp1	0.451703	-0.000134078
41	20	Ucp1	0.455096	0.00279741
41	21	Ucp1	0.461607	0.00884751
41	22	Ucp1	0.475239	0.0220185
41	23	Ucp1	0.500623	0.0469413
41	24	Ucp1	0.55033	0.0961876
41	25	Ucp1	0.645939	0.191336
41	26	Ucp1	0.827949	0.372885
41	27	Ucp1	1.1601	0.704574
41	28	Ucp1	1.69304	1.23705
41	29	Ucp1	2.36066	1.90421
41	30	Ucp1	2.96023	2.50332
41	31	Ucp1	3.44118	2.98381
41	32	Ucp1	3.82666	3.36883
41	33	Ucp1	4.12768	3.66939
41	34	Ucp1	4.35566	3.89691
41	35	Ucp1	4.53879	4.07957
41	36	Ucp1	4.68808	4.2284
41	37	Ucp1	4.81187	4.35173
41	38	Ucp1	4.91593	4.45533
41	39	Ucp1	4.99576	4.53471
41	40	Ucp1	5.05288	4.59136
42	1	Ucp1	0.431518	-0.00678164
42	2	Ucp1	0.434231	-0.00446189
42	3	Ucp1	0.435729	-0.00335772
42	4	Ucp1	0.439564	8.33411e-05
42	5	Ucp1	0.441112	0.00123755
42	6	Ucp1	0.440843	0.000574802
42	7	Ucp1	0.440334	-0.000328541
42	8	Ucp1	0.441332	0.000275428
42	9	Ucp1	0.441405	-4.45345e-05
42	10	Ucp1	0.44283	0.000986085
42	11	Ucp1	0.443459	0.00122167
42	12	Ucp1	0.443104	0.000472134
42	13	Ucp1	0.443506	0.000481011
42	14	Ucp1	0.444113	0.000693407
42	15	Ucp1	0.444393	0.000580004
42	16	Ucp1	0.444198	-9.19229e-06
42	17	Ucp1	0.444267	-0.000333506
42	18	Ucp1	0.443844	-0.00115024
42	19	Ucp1	0.444244	-0.00114485
42	20	Ucp1	0.445307	-0.00047523
42	21	Ucp1	0.44662	0.000443899
42	22	Ucp1	0.446646	7.64312e-05
42	23	Ucp1	0.446448	-0.000515746
42	24	Ucp1	0.447591	0.000233808
42	25	Ucp1	0.45289	0.00513801
42	26	Ucp1	0.459475	0.0113296
42	27	Ucp1	0.472992	0.0244532
42	28	Ucp1	0.498511	0.0495775
42	29	Ucp1	0.549671	0.100344
42	30	Ucp1	0.648636	0.198916
42	31	Ucp1	0.832744	0.382629
42	32	Ucp1	1.16036	0.709849
42	33	Ucp1	1.67403	1.22313
42	34	Ucp1	2.30283	1.85154
42	35	Ucp1	2.85604	2.40435
42	36	Ucp1	3.30269	2.85061
42	37	Ucp1	3.65762	3.20514
42	38	Ucp1	3.93692	3.48405
42	39	Ucp1	4.15321	3.69994
42	40	Ucp1	4.30509	3.85143
43	1	Ucp1	0.449642	-0.00882444
43	2	Ucp1	0.453361	-0.00581018
43	3	Ucp1	0.455875	-0.00399958
43	4	Ucp1	0.460806	0.000226462
43	5	Ucp1	0.462483	0.00120006
43	6	Ucp1	0.463928	0.00194004
43	7	Ucp1	0.465168	0.00247632
43	8	Ucp1	0.464518	0.00112219
43	9	Ucp1	0.46483	0.000729677
43	10	Ucp1	0.464781	-2.29918e-05
43	11	Ucp1	0.46484	-0.00066876
43	12	Ucp1	0.464287	-0.00192601
43	13	Ucp1	0.465007	-0.00190963
43	14	Ucp1	0.466597	-0.00102368
43	15	Ucp1	0.467591	-0.000734162
43	16	Ucp1	0.471619	0.00259007
43	17	Ucp1	0.476657	0.00692376
43	18	Ucp1	0.487097	0.0166595
43	19	Ucp1	0.507514	0.0363725
43	20	Ucp1	0.542273	0.0704272
43	21	Ucp1	0.589009	0.116459
43	22	Ucp1	0.64212	0.168866
43	23	Ucp1	0.698593	0.224635
43	24	Ucp1	0.755487	0.280824
43	25	Ucp1	0.812045	0.336678
43	26	Ucp1	0.868367	0.392296
43	27	Ucp1	0.925485	0.44871
43	28	Ucp1	0.983724	0.506244
43	29	Ucp1	1.04271	0.564525
43	30	Ucp1	1.10279	0.623898
43	31	Ucp1	1.16532	0.685731
43	32	Ucp1	1.22686	0.746562
43	33	Ucp1	1.28712	0.806121
43	34	Ucp1	1.34628	0.864579
43	35	Ucp1	1.40337	0.920958
43	36	Ucp1	1.45916	0.976045
43	37	Ucp1	1.5166	1.03279
43	38	Ucp1	1.572	1.08748
43	39	Ucp1	1.62666	1.14143
43	40	Ucp1	1.67208	1.18615
44	1	Ucp1	0.47346	-0.00205143
44	2	Ucp1	0.476445	1.52389e-05
44	3	Ucp1	0.477576	0.00022883
44	4	Ucp1	0.478165	-9.94449e-05
44	5	Ucp1	0.478685	-0.000496891
44	6	Ucp1	0.479693	-0.000407307
44	7	Ucp1	0.480738	-0.00027916
44	8	Ucp1	0.482514	0.000578609
44	9	Ucp1	0.483322	0.00046947
44	10	Ucp1	0.484426	0.000655673
44	11	Ucp1	0.48486	0.000171294
44	12	Ucp1	0.485604	-1.56214e-06
44	13	Ucp1	0.486071	-0.000452444
44	14	Ucp1	0.487158	-0.000283795
44	15	Ucp1	0.487905	-0.000454147
44	16	Ucp1	0.489597	0.000320383
44	17	Ucp1	0.490245	5.04913e-05
44	18	Ucp1	0.494886	0.00377345
44	19	Ucp1	0.502662	0.0106323
44	20	Ucp1	0.519476	0.026529
44	21	Ucp1	0.548481	0.0546155
44	22	Ucp1	0.605053	0.110271
44	23	Ucp1	0.718558	0.222858
44	24	Ucp1	0.931735	0.435116
44	25	Ucp1	1.30726	0.809725
44	26	Ucp1	1.88781	1.38936
44	27	Ucp1	2.56677	2.0674
44	28	Ucp1	3.15288	2.65259
44	29	Ucp1	3.62433	3.12313
44	30	Ucp1	4.00154	3.49942
44	31	Ucp1	4.29541	3.79237
44	32	Ucp1	4.52013	4.01617
44	33	Ucp1	4.6963	4.19143
44	34	Ucp1	4.84342	4.33762
44	35	Ucp1	4.96488	4.45817
44	36	Ucp1	5.05573	4.5481
44	37	Ucp1	5.1401	4.63155
44	38	Ucp1	5.21738	4.70792
44	39	Ucp1	5.2742	4.76381
44	40	Ucp1	5.31028	4.79898
45	1
45	2
45	3
45	4
45	5
45	6
45	7
45	8
45	9
45	10
45	11
45	12
45	13
45	14
45	15
45	16
45	17
45	18
45	19
45	20
45	21
45	22
45	23
45	24
45	25
45	26
45	27
45	28
45	29
45	30
45	31
45	32
45	33
45	34
45	35
45	36
45	37
45	38
45	39
45	40
46	1
46	2
46	3
46	4
46	5
46	6
46	7
46	8
46	9
46	10
46	11
46	12
46	13
46	14
46	15
46	16
46	17
46	18
46	19
46	20
46	21
46	22
46	23
46	24
46	25
46	26
46	27
46	28
46	29
46	30
46	31
46	32
46	33
46	34
46	35
46	36
46	37
46	38
46	39
46	40
47	1
47	2
47	3
47	4
47	5
47	6
47	7
47	8
47	9
47	10
47	11
47	12
47	13
47	14
47	15
47	16
47	17
47	18
47	19
47	20
47	21
47	22
47	23
47	24
47	25
47	26
47	27
47	28
47	29
47	30
47	31
47	32
47	33
47	34
47	35
47	36
47	37
47	38
47	39
47	40
48	1
48	2
48	3
48	4
48	5
48	6
48	7
48	8
48	9
48	10
48	11
48	12
48	13
48	14
48	15
48	16
48	17
48	18
48	19
48	20
48	21
48	22
48	23
48	24
48	25
48	26
48	27
48	28
48	29
48	30
48	31
48	32
48	33
48	34
48	35
48	36
48	37
48	38
48	39
48	40
49	1	Prdm16	0.442611	0.00030158
49	2	Prdm16	0.443893	0.0010274
49	3	Prdm16	0.443638	0.00021634
49	4	Prdm16	0.444591	0.000613617
49	5	Prdm16	0.445505	0.000971555
49	6	Prdm16	0.445981	0.000892084
49	7	Prdm16	0.445343	-0.000301695
49	8	Prdm16	0.44577	-0.000431174
49	9	Prdm16	0.446741	-1.61047e-05
49	10	Prdm16	0.446551	-0.000761896
49	11	Prdm16	0.447794	-7.53273e-05
49	12	Prdm16	0.447899	-0.000525807
49	13	Prdm16	0.448255	-0.000725768
49	14	Prdm16	0.449468	-6.94494e-05
49	15	Prdm16	0.449615	-0.000477818
49	16	Prdm16	0.450148	-0.000501231
49	17	Prdm16	0.450778	-0.00042713
49	18	Prdm16	0.450897	-0.000863811
49	19	Prdm16	0.451971	-0.000346282
49	20	Prdm16	0.45245	-0.00042304
49	21	Prdm16	0.4544	0.000970737
49	22	Prdm16	0.456267	0.0022822
49	23	Prdm16	0.460766	0.00622509
49	24	Prdm16	0.469017	0.0139202
49	25	Prdm16	0.485223	0.0295707
49	26	Prdm16	0.517965	0.0617561
49	27	Prdm16	0.58081	0.124046
49	28	Prdm16	0.699386	0.242065
49	29	Prdm16	0.918692	0.460815
49	30	Prdm16	1.2906	0.832168
49	31	Prdm16	1.85147	1.39248
49	32	Prdm16	2.52284	2.06329
49	33	Prdm16	3.11414	2.65404
49	34	Prdm16	3.56267	3.10201
49	35	Prdm16	3.89693	3.43572
49	36	Prdm16	4.14963	3.68786
[truncated: 1,884 more rows]

## Sheet: Multicomponent Data
Block Type	96-Well Block (0.2mL)
Calibration Background is expired	No
Calibration Background performed on	11-24-2020
Calibration Normalization FAM-ROX is expired	No
Calibration Normalization FAM-ROX performed on	11-24-2020
Calibration Normalization VIC-ROX is expired	No
Calibration Normalization VIC-ROX performed on	11-24-2020
Calibration Pure Dye CY3 is expired	No
Calibration Pure Dye CY3 performed on	03-26-2020
Calibration Pure Dye CY5 is expired	No
Calibration Pure Dye CY5 performed on	03-26-2020
Calibration Pure Dye FAM is expired	No
Calibration Pure Dye FAM performed on	11-24-2020
Calibration Pure Dye NED is expired	No
Calibration Pure Dye NED performed on	09-15-2020
Calibration Pure Dye ROX is expired	No
Calibration Pure Dye ROX performed on	11-24-2020
Calibration Pure Dye SYBR is expired	No
Calibration Pure Dye SYBR performed on	11-24-2020
Calibration Pure Dye TAMRA is expired	No
Calibration Pure Dye TAMRA performed on	11-24-2020
Calibration Pure Dye VIC is expired	No
Calibration Pure Dye VIC performed on	11-24-2020
Calibration ROI is expired	No
Calibration ROI performed on	11-24-2020
Calibration Uniformity is expired	No
Calibration Uniformity performed on	11-24-2020
Chemistry	SYBR_GREEN
Date Created	2021-03-24 15:08:37 PM EDT
Experiment Barcode
Experiment Comment
Experiment File Name	P:\ABI-2\Sapieha\Roberto\rOAT\2021-03-24 rOAT bronwing mnarkers Sham and CNV 3 days.eds
Experiment Name	2021-03-24 rOAT bronwing mnarkers Sham and CNV 3 days
Experiment Run End Time	2021-03-24 17:55:24 PM EDT
Experiment Type	Comparative Cт (ΔΔCт)
Instrument Name	278870006
Instrument Serial Number	278870006
Instrument Type	QuantStudio(TM) 7 Flex System
Passive Reference	ROX
Quantification Cycle Method	Ct
Signal Smoothing On	true
Stage/ Cycle where Analysis is performed	Stage 2, Step 2
User Name
Well	Well Position	Cycle	ROX	SYBR
1	A1	1	1.46704e+06	614147
2	A2	1	1.3488e+06	519277
3	A3	1	1.31186e+06	545222
4	A4	1	1.28961e+06	532338
5	A5	1	1.28819e+06	518750
6	A6	1	1.23666e+06	503640
7	A7	1	1.20491e+06	533410
8	A8	1	1.24056e+06	530618
9	A9	1	1146248	425560
10	A10	1	1.09348e+06	435652
11	A11	1	1.07079e+06	452884
12	A12	1	1.71988e+06	1.01106e+06
13	B1	1	1.44388e+06	602612
14	B2	1	1365113	550513
15	B3	1	1.37193e+06	549314
16	B4	1	1.32916e+06	555492
17	B5	1	1322621	536714
18	B6	1	1.29108e+06	510795
19	B7	1	1.26818e+06	512644
20	B8	1	1.21131e+06	494241
21	B9	1	1.23894e+06	646602
22	B10	1
23	B11	1
24	B12	1
25	C1	1	1.55494e+06	720876
26	C2	1	1.54187e+06	664814
27	C3	1	1.5291e+06	722453
28	C4	1	1501298	635639
29	C5	1	1.44803e+06	660010
30	C6	1	1.3684e+06	588256
31	C7	1	1.298e+06	581802
32	C8	1	1.25691e+06	724290
33	C9	1
34	C10	1
35	C11	1
36	C12	1
37	D1	1	1083499	447025
38	D2	1	1.38992e+06	604439
39	D3	1	1.51979e+06	711325
40	D4	1	1.53919e+06	670084
41	D5	1	1.50231e+06	657025
42	D6	1	1.31336e+06	566736
43	D7	1	1.32774e+06	597008
44	D8	1	1244127	589045
45	D9	1
46	D10	1
47	D11	1
48	D12	1
49	E1	1	1.23321e+06	545834
50	E2	1	1270553	576856
51	E3	1	1.29665e+06	693467
52	E4	1	1443965	703451
53	E5	1	1.36007e+06	653269
54	E6	1	1.36118e+06	681774
55	E7	1	1.53001e+06	773016
56	E8	1	1.68055e+06	852039
57	E9	1	1605639	885838
58	E10	1	1.47771e+06	843736
59	E11	1	1288344	783064
60	E12	1	902815	469803
61	F1	1	1.4174e+06	665260
62	F2	1	1.56899e+06	771463
63	F3	1	1.3666e+06	675376
64	F4	1	1.25735e+06	640078
65	F5	1	1.28017e+06	647820
66	F6	1	1.41625e+06	693006
67	F7	1	1412163	715201
68	F8	1	1.51547e+06	725166
69	F9	1	1.53903e+06	901842
70	F10	1	1.40457e+06	795100
71	F11	1	1.55018e+06	1.01123e+06
72	F12	1	1400996	871201
73	G1	1	1898095	987124
74	G2	1	1.36049e+06	628332
75	G3	1	1.27035e+06	718407
76	G4	1	1.31451e+06	685325
77	G5	1	1.30893e+06	674704
78	G6	1	1369916	698262
79	G7	1	1.44681e+06	774252
80	G8	1	1.4767e+06	786003
81	G9	1	1.42878e+06	884902
82	G10	1	1.46322e+06	1.03939e+06
83	G11	1	1.35482e+06	888477
84	G12	1	1.3155e+06	786659
85	H1	1	1.32343e+06	613426
86	H2	1	1.11613e+06	524949
87	H3	1	1.19692e+06	615216
88	H4	1	1.196e+06	630181
89	H5	1	1.25244e+06	685100
90	H6	1	1.33521e+06	731385
91	H7	1	1.38634e+06	762376
92	H8	1	1.38927e+06	747910
93	H9	1	1.4138e+06	843090
94	H10	1	1.36478e+06	831218
95	H11	1	1.40757e+06	907696
96	H12	1	1.40313e+06	902159
1	A1	2	1.47698e+06	621363
2	A2	2	1.35917e+06	524586
3	A3	2	1.3191e+06	551258
4	A4	2	1296476	537702
5	A5	2	1296460	524608
6	A6	2	1.24265e+06	508314
7	A7	2	1.21328e+06	540720
8	A8	2	1.24692e+06	533364
9	A9	2	1154129	428938
10	A10	2	1.10022e+06	439020
11	A11	2	1.07691e+06	456929
12	A12	2	1.7294e+06	1.02001e+06
13	B1	2	1.45594e+06	610921
14	B2	2	1.37333e+06	555823
15	B3	2	1377912	556083
16	B4	2	1.33818e+06	562292
17	B5	2	1.32807e+06	542771
18	B6	2	1.29719e+06	516691
19	B7	2	1.27734e+06	520446
20	B8	2	1.21775e+06	499603
21	B9	2	1.24492e+06	652523
22	B10	2
23	B11	2
24	B12	2
25	C1	2	1.56531e+06	727390
26	C2	2	1.5493e+06	671892
27	C3	2	1.5368e+06	732497
28	C4	2	1.50964e+06	642753
29	C5	2	1.45437e+06	664584
30	C6	2	1374652	594333
31	C7	2	1.30586e+06	590143
32	C8	2	1.26125e+06	733472
33	C9	2
34	C10	2
35	C11	2
36	C12	2
37	D1	2	1.09064e+06	451957
38	D2	2	1.3958e+06	609891
39	D3	2	1.52791e+06	719491
40	D4	2	1.54546e+06	676180
41	D5	2	1.51126e+06	664911
42	D6	2	1.32045e+06	573382
43	D7	2	1.33433e+06	604933
44	D8	2	1.25069e+06	595882
45	D9	2
46	D10	2
47	D11	2
48	D12	2
49	E1	2	1241766	551211
50	E2	2	1.27837e+06	582619
51	E3	2	1.30221e+06	702043
52	E4	2	1.45105e+06	711488
53	E5	2	1.36675e+06	660820
54	E6	2	1367367	689133
55	E7	2	1.53658e+06	782003
56	E8	2	1.68762e+06	862715
57	E9	2	1.61391e+06	893435
58	E10	2	1.48447e+06	851192
59	E11	2	1.29566e+06	794128
60	E12	2	909788	475541
61	F1	2	1.42601e+06	672922
62	F2	2	1.57527e+06	775944
63	F3	2	1.37396e+06	684918
64	F4	2	1.26375e+06	645163
65	F5	2	1.2864e+06	656315
66	F6	2	1.42195e+06	699524
67	F7	2	1427002	726164
68	F8	2	1.52496e+06	734738
69	F9	2	1546964	910918
70	F10	2	1.41219e+06	803305
71	F11	2	1.55754e+06	1.02144e+06
72	F12	2	1.40887e+06	878686
73	G1	2	1.90954e+06	996456
74	G2	2	1.36729e+06	634175
75	G3	2	1278452	726336
76	G4	2	1322875	693308
77	G5	2	1.31771e+06	682134
78	G6	2	1.37802e+06	706850
79	G7	2	1.45406e+06	783384
80	G8	2	1.48489e+06	794893
81	G9	2	1.43889e+06	893960
82	G10	2	1.47071e+06	1050894
83	G11	2	1.36391e+06	896683
84	G12	2	1.32253e+06	792614
85	H1	2	1.33186e+06	619796
86	H2	2	1.12202e+06	528417
87	H3	2	1.20387e+06	621700
88	H4	2	1.20343e+06	636920
89	H5	2	1.26036e+06	690160
90	H6	2	1.34443e+06	741582
91	H7	2	1395362	771285
92	H8	2	1.39923e+06	757396
93	H9	2	1.42089e+06	852237
94	H10	2	1.37009e+06	838117
95	H11	2	1.41683e+06	918469
96	H12	2	1.41053e+06	909122
1	A1	3	1.49943e+06	630208
2	A2	3	1381486	533296
3	A3	3	1.33469e+06	561577
4	A4	3	1.31244e+06	546957
5	A5	3	1312045	533598
6	A6	3	1257128	515253
7	A7	3	1.23005e+06	551834
8	A8	3	1.25812e+06	537830
9	A9	3	1.17123e+06	435240
10	A10	3	1.11489e+06	444860
11	A11	3	1.09038e+06	462240
12	A12	3	1.7521e+06	1.03327e+06
13	B1	3	1.48391e+06	622392
14	B2	3	1.39101e+06	562945
15	B3	3	1.39058e+06	564178
16	B4	3	1.35576e+06	567563
17	B5	3	1.34032e+06	549218
18	B6	3	1.30792e+06	525036
19	B7	3	1.2949e+06	528994
20	B8	3	1.23146e+06	508260
21	B9	3	1.25594e+06	659476
22	B10	3
23	B11	3
24	B12	3
25	C1	3	1.58466e+06	735612
26	C2	3	1564119	681539
27	C3	3	1.55031e+06	738493
28	C4	3	1.52474e+06	649756
29	C5	3	1.46523e+06	669509
30	C6	3	1388254	597709
31	C7	3	1.32015e+06	601822
32	C8	3	1.27292e+06	742313
33	C9	3
34	C10	3
35	C11	3
36	C12	3
37	D1	3	1105330	458931
38	D2	3	1.40608e+06	615302
39	D3	3	1.54396e+06	730293
40	D4	3	1558084	682877
41	D5	3	1.52468e+06	673990
42	D6	3	1.33433e+06	581408
43	D7	3	1.34776e+06	614412
44	D8	3	1.26531e+06	604282
45	D9	3
46	D10	3
47	D11	3
48	D12	3
49	E1	3	1.25717e+06	557727
50	E2	3	1.28972e+06	588217
51	E3	3	1.31418e+06	712270
52	E4	3	1.46416e+06	720462
53	E5	3	1.38e+06	668423
54	E6	3	1.378e+06	698232
55	E7	3	1.55182e+06	795589
56	E8	3	1700847	872281
57	E9	3	1.62777e+06	902296
58	E10	3	1.49721e+06	860981
59	E11	3	1.31105e+06	807478
60	E12	3	923571	484146
61	F1	3	1.44431e+06	681101
62	F2	3	1586502	780420
63	F3	3	1.38639e+06	692899
64	F4	3	1273433	655092
65	F5	3	1.2987e+06	665390
66	F6	3	1.43512e+06	711460
67	F7	3	1.44359e+06	736874
68	F8	3	1.54311e+06	746026
69	F9	3	1.56063e+06	920391
70	F10	3	1.42606e+06	814007
71	F11	3	1572661	1.0326e+06
72	F12	3	1.42992e+06	891287
73	G1	3	1.93376e+06	1009504
74	G2	3	1381437	639346
75	G3	3	1.29735e+06	742108
76	G4	3	1340415	707810
77	G5	3	1.33353e+06	693371
78	G6	3	1.39474e+06	718394
79	G7	3	1.47131e+06	797260
80	G8	3	1.50186e+06	805697
81	G9	3	1.45573e+06	907345
82	G10	3	1.48613e+06	1.06509e+06
83	G11	3	1.38216e+06	911555
84	G12	3	1.33851e+06	799795
85	H1	3	1.35428e+06	632858
86	H2	3	1.13581e+06	532808
87	H3	3	1.22019e+06	633484
88	H4	3	1219028	646228
89	H5	3	1.2757e+06	697992
90	H6	3	1.36123e+06	763570
91	H7	3	1.41278e+06	781977
92	H8	3	1.4199e+06	771020
93	H9	3	1.43841e+06	862142
94	H10	3	1.38362e+06	846026
95	H11	3	1.43986e+06	929496
96	H12	3	1.43137e+06	922041
1	A1	4	1515687	637705
2	A2	4	1.39545e+06	538810
3	A3	4	1347422	569898
4	A4	4	1.32269e+06	552618
5	A5	4	1.32335e+06	543057
6	A6	4	1.26768e+06	519815
7	A7	4	1.24071e+06	561827
8	A8	4	1.26723e+06	541484
9	A9	4	1.18298e+06	440628
10	A10	4	1.12598e+06	450487
11	A11	4	1.10026e+06	466195
12	A12	4	1.77043e+06	1.04345e+06
13	B1	4	1.50417e+06	632690
14	B2	4	1.40269e+06	568981
15	B3	4	1.40833e+06	574496
16	B4	4	1.36549e+06	571842
17	B5	4	1.34978e+06	554120
18	B6	4	1.31434e+06	529246
19	B7	4	1.30485e+06	533989
20	B8	4	1.24156e+06	514419
21	B9	4	1.26335e+06	664872
22	B10	4
23	B11	4
24	B12	4
25	C1	4	1.59776e+06	742880
26	C2	4	1.57412e+06	687916
27	C3	4	1.56012e+06	745784
28	C4	4	1.535e+06	656060
29	C5	4	1.47118e+06	674065
30	C6	4	1395757	601354
31	C7	4	1.32919e+06	607643
32	C8	4	1.27904e+06	747442
33	C9	4
34	C10	4
35	C11	4
36	C12	4
37	D1	4	1.11511e+06	463632
38	D2	4	1.41199e+06	619777
39	D3	4	1.5549e+06	740486
40	D4	4	1.56654e+06	687795
41	D5	4	1.53189e+06	681701
42	D6	4	1.34169e+06	589758
43	D7	4	1.35512e+06	624447
44	D8	4	1.27181e+06	608134
45	D9	4
46	D10	4
47	D11	4
48	D12	4
49	E1	4	1.2671e+06	563342
50	E2	4	1.29879e+06	593513
51	E3	4	1.32323e+06	717963
52	E4	4	1.4714e+06	727911
53	E5	4	1.38938e+06	671895
54	E6	4	1385809	705716
55	E7	4	1.56054e+06	806190
56	E8	4	1.70772e+06	877993
57	E9	4	1.63511e+06	907927
58	E10	4	1.50536e+06	868723
59	E11	4	1322140	816020
60	E12	4	931367	490018
61	F1	4	1.45786e+06	686822
62	F2	4	1.59358e+06	784329
63	F3	4	1.39491e+06	700864
64	F4	4	1.28108e+06	662229
65	F5	4	1308231	670895
66	F6	4	1.44495e+06	717416
67	F7	4	1.45451e+06	745662
68	F8	4	1.55367e+06	755807
69	F9	4	1.56928e+06	925111
70	F10	4	1.43423e+06	819794
71	F11	4	1.58464e+06	1.04332e+06
72	F12	4	1.44387e+06	901343
73	G1	4	1.95076e+06	1.02118e+06
74	G2	4	1.39194e+06	644930
75	G3	4	1.31045e+06	754657
76	G4	4	1.3524e+06	717781
77	G5	4	1342274	701513
78	G6	4	1.40582e+06	726014
79	G7	4	1.48242e+06	805742
80	G8	4	1.51216e+06	811232
81	G9	4	1.46579e+06	918430
82	G10	4	1.49913e+06	1.08475e+06
83	G11	4	1.3925e+06	922021
84	G12	4	1.35029e+06	809453
85	H1	4	1373851	641404
86	H2	4	1.14644e+06	538397
87	H3	4	1231793	642515
88	H4	4	1.23004e+06	653502
89	H5	4	1.2871e+06	702701
90	H6	4	1373561	777362
91	H7	4	1.4258e+06	789584
92	H8	4	1.43445e+06	778577
93	H9	4	1.45214e+06	869809
94	H10	4	1.39301e+06	852730
95	H11	4	1.45672e+06	942863
96	H12	4	1.44836e+06	934486
1	A1	5	1528565	644030
2	A2	5	1.40512e+06	542098
3	A3	5	1356523	574088
4	A4	5	1.332e+06	553927
5	A5	5	1.33244e+06	549436
6	A6	5	1.27579e+06	523423
7	A7	5	1.24717e+06	566514
8	A8	5	1.27239e+06	542445
9	A9	5	1.19226e+06	443547
10	A10	5	1.13334e+06	452764
11	A11	5	1.10586e+06	470389
12	A12	5	1780903	1.04971e+06
13	B1	5	1.51882e+06	642775
14	B2	5	1.41119e+06	572988
15	B3	5	1.4183e+06	580123
16	B4	5	1371499	574525
17	B5	5	1.35642e+06	557750
18	B6	5	1.31986e+06	531109
19	B7	5	1.31016e+06	536024
20	B8	5	1.24773e+06	518562
21	B9	5	1268479	667636
22	B10	5
23	B11	5
24	B12	5
25	C1	5	1.60683e+06	749003
26	C2	5	1.57937e+06	691651
27	C3	5	1.5677e+06	752840
28	C4	5	1.54222e+06	659753
29	C5	5	1.47531e+06	678129
30	C6	5	1.39845e+06	604689
31	C7	5	1332553	609521
32	C8	5	1.28288e+06	752052
33	C9	5
34	C10	5
35	C11	5
36	C12	5
37	D1	5	1.12283e+06	466728
38	D2	5	1.41605e+06	621609
39	D3	5	1.56121e+06	747192
40	D4	5	1.56955e+06	690535
41	D5	5	1.53762e+06	687090
42	D6	5	1.34539e+06	593466
43	D7	5	1.35869e+06	628370
44	D8	5	1.27668e+06	611129
45	D9	5
46	D10	5
47	D11	5
48	D12	5
49	E1	5	1.27314e+06	567190
50	E2	5	1.30475e+06	597026
51	E3	5	1328709	722187
52	E4	5	1.47643e+06	731687
53	E5	5	1.39208e+06	675682
54	E6	5	1.38978e+06	710952
55	E7	5	1565273	810217
56	E8	5	1.71336e+06	884268
57	E9	5	1640973	911548
58	E10	5	1.51074e+06	871368
59	E11	5	1.32799e+06	822327
60	E12	5	936736	494181
61	F1	5	1.46795e+06	691448
62	F2	5	1.59864e+06	787332
63	F3	5	1.40151e+06	705539
64	F4	5	1.2858e+06	665957
65	F5	5	1.31795e+06	673792
66	F6	5	1.45193e+06	723664
67	F7	5	1.45913e+06	750796
68	F8	5	1.56333e+06	761246
69	F9	5	1.57576e+06	926038
70	F10	5	1.43995e+06	822421
71	F11	5	1.59196e+06	1049573
72	F12	5	1.45221e+06	906628
73	G1	5	1.96108e+06	1.02932e+06
74	G2	5	1.39905e+06	648863
75	G3	5	1.31883e+06	765026
76	G4	5	1.36e+06	723365
77	G5	5	1.34925e+06	705279
78	G6	5	1.41329e+06	731578
79	G7	5	1.49027e+06	810890
80	G8	5	1.51889e+06	816020
81	G9	5	1.47134e+06	924709
82	G10	5	1.5095e+06	1117588
83	G11	5	1.40037e+06	927847
84	G12	5	1358110	815014
85	H1	5	1.38919e+06	649909
86	H2	5	1155217	541356
87	H3	5	1239190	650543
88	H4	5	1.23808e+06	659442
89	H5	5	1.29428e+06	705276
90	H6	5	1.38383e+06	784811
91	H7	5	1.43588e+06	796235
92	H8	5	1446168	784731
93	H9	5	1.45952e+06	876663
94	H10	5	1.39957e+06	858919
95	H11	5	1469017	954359
96	H12	5	1.46078e+06	944356
1	A1	6	1.53684e+06	647695
2	A2	6	1.41425e+06	545624
3	A3	6	1363802	578583
4	A4	6	1.33816e+06	556252
5	A5	6	1339033	553402
6	A6	6	1281416	526000
7	A7	6	1.2534e+06	567781
8	A8	6	1.27711e+06	544183
9	A9	6	1.19802e+06	445472
10	A10	6	1.13981e+06	453862
11	A11	6	1.11004e+06	471152
12	A12	6	1.78907e+06	1.0541e+06
13	B1	6	1.53022e+06	648526
14	B2	6	1.41792e+06	575830
15	B3	6	1.42418e+06	584048
16	B4	6	1.37655e+06	576874
17	B5	6	1.36047e+06	559626
18	B6	6	1.32363e+06	532531
19	B7	6	1.31266e+06	536928
20	B8	6	1.25172e+06	521958
21	B9	6	1.27123e+06	668774
22	B10	6
23	B11	6
24	B12	6
25	C1	6	1.61313e+06	753871
26	C2	6	1.58262e+06	692971
27	C3	6	1.57221e+06	758160
28	C4	6	1.54679e+06	662517
29	C5	6	1.47758e+06	677496
30	C6	6	1400092	604565
31	C7	6	1.33509e+06	613292
32	C8	6	1.28426e+06	755219
33	C9	6
34	C10	6
35	C11	6
36	C12	6
37	D1	6	1.12766e+06	470632
38	D2	6	1.41937e+06	622175
39	D3	6	1.56472e+06	751448
40	D4	6	1.57386e+06	692706
41	D5	6	1.54089e+06	688938
42	D6	6	1.34893e+06	594667
43	D7	6	1.36056e+06	631201
44	D8	6	1.28137e+06	614663
45	D9	6
46	D10	6
47	D11	6
48	D12	6
49	E1	6	1277228	569620
50	E2	6	1309098	599129
51	E3	6	1.33276e+06	726424
52	E4	6	1.48041e+06	735144
53	E5	6	1.39383e+06	676689
54	E6	6	1.39109e+06	712010
55	E7	6	1.57221e+06	815768
56	E8	6	1.7199e+06	891278
57	E9	6	1.64758e+06	916525
58	E10	6	1.51399e+06	874714
59	E11	6	1.33343e+06	826342
60	E12	6	940825	497791
61	F1	6	1.47473e+06	696179
62	F2	6	1.60277e+06	788610
63	F3	6	1.40519e+06	710713
64	F4	6	1.28943e+06	669092
65	F5	6	1325937	677408
66	F6	6	1.45644e+06	727208
67	F7	6	1.4646e+06	754839
68	F8	6	1.5692e+06	767036
69	F9	6	1.58056e+06	927100
70	F10	6	1.44336e+06	826766
71	F11	6	1.5981e+06	1.05564e+06
72	F12	6	1.45835e+06	912238
73	G1	6	1.97141e+06	1.03617e+06
74	G2	6	1.40302e+06	651418
75	G3	6	1.32574e+06	773114
76	G4	6	1.36708e+06	727842
77	G5	6	1.35545e+06	709637
78	G6	6	1420257	736034
79	G7	6	1.49649e+06	814733
80	G8	6	1.52511e+06	820208
81	G9	6	1.47692e+06	930163
82	G10	6	1.51701e+06	1.16981e+06
83	G11	6	1.40623e+06	932027
84	G12	6	1.36446e+06	817424
85	H1	6	1.39954e+06	657317
86	H2	6	1.16238e+06	541918
87	H3	6	1.24502e+06	655863
88	H4	6	1.24599e+06	662744
89	H5	6	1.30023e+06	708304
90	H6	6	1.39217e+06	791117
91	H7	6	1.4421e+06	802486
92	H8	6	1.45391e+06	790255
93	H9	6	1.46593e+06	881443
94	H10	6	1.40375e+06	862996
95	H11	6	1.47888e+06	961212
96	H12	6	1.4684e+06	954462
1	A1	7	1.54447e+06	653139
2	A2	7	1.42129e+06	548384
3	A3	7	1.36921e+06	586704
4	A4	7	1.34313e+06	558701
5	A5	7	1.34429e+06	555338
6	A6	7	1.28511e+06	526975
7	A7	7	1.25709e+06	570356
8	A8	7	1.28083e+06	546896
9	A9	7	1.20431e+06	446848
10	A10	7	1.14541e+06	454300
11	A11	7	1.11512e+06	472203
12	A12	7	1.79745e+06	1.05839e+06
13	B1	7	1.53759e+06	652994
14	B2	7	1.42408e+06	577519
15	B3	7	1.42746e+06	587630
16	B4	7	1.37973e+06	580710
17	B5	7	1.36316e+06	561875
18	B6	7	1326221	534502
19	B7	7	1.31511e+06	537405
20	B8	7	1.25297e+06	524645
21	B9	7	1.27484e+06	670803
22	B10	7
23	B11	7
24	B12	7
25	C1	7	1.61896e+06	758115
26	C2	7	1.58773e+06	694250
27	C3	7	1.57619e+06	763653
28	C4	7	1549965	663631
29	C5	7	1.47876e+06	677015
30	C6	7	1.40193e+06	604970
31	C7	7	1.33661e+06	617908
32	C8	7	1287820	756698
33	C9	7
34	C10	7
35	C11	7
36	C12	7
37	D1	7	1.13106e+06	473003
38	D2	7	1.42268e+06	622652
39	D3	7	1.56884e+06	754624
40	D4	7	1.57703e+06	695694
41	D5	7	1.54425e+06	689396
42	D6	7	1.35141e+06	595070
43	D7	7	1.36341e+06	634213
44	D8	7	1.28336e+06	616962
45	D9	7
46	D10	7
47	D11	7
48	D12	7
49	E1	7	1.28152e+06	570715
50	E2	7	1.31296e+06	600163
51	E3	7	1.33566e+06	729209
52	E4	7	1.48541e+06	737892
53	E5	7	1.39601e+06	678517
54	E6	7	1.39555e+06	714934
55	E7	7	1.57654e+06	820694
56	E8	7	1.72512e+06	894170
57	E9	7	1.65154e+06	918822
58	E10	7	1518310	878521
59	E11	7	1.33747e+06	830329
60	E12	7	943678	500199
61	F1	7	1.48029e+06	699373
62	F2	7	1.60625e+06	789054
63	F3	7	1.40922e+06	716054
64	F4	7	1.29279e+06	672539
65	F5	7	1.33137e+06	680869
66	F6	7	1460548	728816
67	F7	7	1.46862e+06	757708
68	F8	7	1.57287e+06	770251
69	F9	7	1.58378e+06	926923
70	F10	7	1.4464e+06	829495
71	F11	7	1.60026e+06	1.06097e+06
72	F12	7	1462783	916231
73	G1	7	1980090	1.04436e+06
74	G2	7	1.40691e+06	653351
75	G3	7	1.33249e+06	778033
76	G4	7	1.37329e+06	730740
77	G5	7	1.36153e+06	713207
78	G6	7	1.42655e+06	739974
79	G7	7	1.50156e+06	819278
80	G8	7	1.52975e+06	823784
81	G9	7	1.48214e+06	933442
82	G10	7	1.52536e+06	1.25083e+06
83	G11	7	1.41225e+06	937213
84	G12	7	1.36902e+06	820064
85	H1	7	1.4072e+06	661654
86	H2	7	1.16738e+06	541705
87	H3	7	1250858	659394
88	H4	7	1.25019e+06	665287
89	H5	7	1.30612e+06	710911
90	H6	7	1.39977e+06	798710
91	H7	7	1.44829e+06	805676
92	H8	7	1.46083e+06	794142
93	H9	7	1.47272e+06	882918
94	H10	7	1.40679e+06	867721
95	H11	7	1.48619e+06	967264
96	H12	7	1474916	960488
1	A1	8	1.55022e+06	656775
2	A2	8	1.42644e+06	550703
3	A3	8	1373454	592109
4	A4	8	1.34749e+06	561036
5	A5	8	1.34834e+06	558147
6	A6	8	1.28975e+06	528161
7	A7	8	1.26055e+06	572936
8	A8	8	1.28434e+06	548567
9	A9	8	1.20896e+06	447143
10	A10	8	1.14928e+06	456369
11	A11	8	1.11894e+06	474224
12	A12	8	1804159	1.0613e+06
13	B1	8	1.54421e+06	655984
14	B2	8	1428545	579356
15	B3	8	1.43183e+06	589008
16	B4	8	1383434	582951
17	B5	8	1.36589e+06	562839
18	B6	8	1.32885e+06	536680
19	B7	8	1.31889e+06	539321
20	B8	8	1.2559e+06	526830
21	B9	8	1.27781e+06	671338
22	B10	8
23	B11	8
24	B12	8
25	C1	8	1.62374e+06	761562
26	C2	8	1590458	696324
27	C3	8	1.57943e+06	768707
28	C4	8	1.55333e+06	666902
29	C5	8	1.47945e+06	677948
30	C6	8	1.4048e+06	608862
31	C7	8	1.33805e+06	619130
32	C8	8	1.28934e+06	759103
33	C9	8
34	C10	8
35	C11	8
36	C12	8
37	D1	8	1133945	473890
38	D2	8	1.42422e+06	622924
39	D3	8	1.57107e+06	757406
40	D4	8	1.57908e+06	697006
41	D5	8	1.54619e+06	691327
42	D6	8	1.35473e+06	597887
43	D7	8	1.36659e+06	634806
44	D8	8	1.28742e+06	621199
45	D9	8
46	D10	8
47	D11	8
48	D12	8
49	E1	8	1.28501e+06	572820
50	E2	8	1.31438e+06	602278
51	E3	8	1.33811e+06	731980
52	E4	8	1.48828e+06	740714
53	E5	8	1.39937e+06	679610
54	E6	8	1.40086e+06	718292
55	E7	8	1.57961e+06	823293
56	E8	8	1.73003e+06	896955
57	E9	8	1.65607e+06	921117
58	E10	8	1.52026e+06	879932
59	E11	8	1.33956e+06	835573
60	E12	8	946463	500748
61	F1	8	1484883	701805
62	F2	8	1.60775e+06	791982
63	F3	8	1412698	720675
64	F4	8	1.29742e+06	677374
65	F5	8	1.33514e+06	683493
66	F6	8	1.46475e+06	730735
67	F7	8	1.47121e+06	761036
68	F8	8	1.57686e+06	771511
69	F9	8	1.58713e+06	927010
70	F10	8	1.45041e+06	830697
71	F11	8	1.60225e+06	1.06536e+06
72	F12	8	1.467e+06	920410
73	G1	8	1.98936e+06	1.05397e+06
74	G2	8	1.40979e+06	656301
75	G3	8	1.33798e+06	783249
76	G4	8	1.37873e+06	734932
77	G5	8	1.36551e+06	716625
78	G6	8	1.43168e+06	743866
79	G7	8	1.50611e+06	824778
80	G8	8	1.53452e+06	826051
81	G9	8	1.48603e+06	936612
82	G10	8	1.5306e+06	1.27375e+06
83	G11	8	1.4165e+06	941454
84	G12	8	1.37075e+06	822360
85	H1	8	1413437	664876
86	H2	8	1.17222e+06	542577
87	H3	8	1.2558e+06	664681
88	H4	8	1253204	667551
89	H5	8	1311875	712804
90	H6	8	1.40629e+06	806056
91	H7	8	1.45488e+06	809486
92	H8	8	1.46804e+06	797448
93	H9	8	1.47787e+06	885806
94	H10	8	1.41007e+06	868800
95	H11	8	1.49035e+06	972722
96	H12	8	1480643	964786
1	A1	9	1.5557e+06	659198
2	A2	9	1.43091e+06	552626
3	A3	9	1.37802e+06	595950
4	A4	9	1.35118e+06	563494
5	A5	9	1.35328e+06	561047
6	A6	9	1.29331e+06	530222
7	A7	9	1264047	575534
8	A8	9	1.28794e+06	550749
9	A9	9	1.21192e+06	449130
10	A10	9	1153006	457102
11	A11	9	1.12102e+06	474554
12	A12	9	1.80716e+06	1.06483e+06
13	B1	9	1.54905e+06	657841
14	B2	9	1.43191e+06	580448
15	B3	9	1.43546e+06	592795
16	B4	9	1.38666e+06	584024
17	B5	9	1.36784e+06	564535
18	B6	9	1.33106e+06	539305
19	B7	9	1.32194e+06	540662
20	B8	9	1.25898e+06	528972
21	B9	9	1.27959e+06	673643
22	B10	9
23	B11	9
24	B12	9
25	C1	9	1.62738e+06	763011
26	C2	9	1593946	698549
27	C3	9	1.58357e+06	771137
28	C4	9	1.55474e+06	668624
29	C5	9	1.4816e+06	678043
30	C6	9	1.4067e+06	609602
31	C7	9	1.34137e+06	620927
32	C8	9	1.28927e+06	761822
33	C9	9
34	C10	9
35	C11	9
36	C12	9
37	D1	9	1.13717e+06	474563
38	D2	9	1.42675e+06	623985
39	D3	9	1.57377e+06	760614
40	D4	9	1.58102e+06	699644
41	D5	9	1.54945e+06	694168
42	D6	9	1.35868e+06	599730
43	D7	9	1.36948e+06	636576
44	D8	9	1290524	623739
45	D9	9
46	D10	9
47	D11	9
48	D12	9
49	E1	9	1.28636e+06	574671
50	E2	9	1.31751e+06	603637
51	E3	9	1.34016e+06	733687
52	E4	9	1.48996e+06	744245
53	E5	9	1.4029e+06	682588
54	E6	9	1.40387e+06	720508
55	E7	9	1.58224e+06	827653
56	E8	9	1.73408e+06	901164
57	E9	9	1.65933e+06	921776
58	E10	9	1.52407e+06	881783
59	E11	9	1.34314e+06	839301
60	E12	9	948866	502250
61	F1	9	1.48954e+06	704428
62	F2	9	1.60976e+06	794489
63	F3	9	1.41545e+06	724778
64	F4	9	1.3017e+06	680487
65	F5	9	1.33873e+06	683938
66	F6	9	1466803	732179
67	F7	9	1.47294e+06	764079
68	F8	9	1.58231e+06	776114
69	F9	9	1.58912e+06	926971
70	F10	9	1.45417e+06	833663
71	F11	9	1.60472e+06	1.06987e+06
72	F12	9	1.47172e+06	924977
73	G1	9	1.99785e+06	1.06117e+06
74	G2	9	1.4141e+06	658172
75	G3	9	1.34278e+06	788120
76	G4	9	1.38325e+06	739655
77	G5	9	1.37063e+06	719383
78	G6	9	1.43712e+06	746708
79	G7	9	1.51037e+06	828687
80	G8	9	1.53841e+06	828937
81	G9	9	1.48939e+06	939064
82	G10	9	1534781	1.25959e+06
83	G11	9	1.41944e+06	945212
84	G12	9	1.3743e+06	824660
85	H1	9	1.41929e+06	666994
86	H2	9	1.17598e+06	544506
87	H3	9	1.26021e+06	667826
88	H4	9	1.25717e+06	669763
89	H5	9	1.31593e+06	713891
90	H6	9	1.41655e+06	812222
91	H7	9	1460414	813301
92	H8	9	1.47326e+06	800924
93	H9	9	1.48222e+06	888085
94	H10	9	1.41271e+06	871129
95	H11	9	1.49398e+06	977191
96	H12	9	1.4845e+06	969725
1	A1	10	1.55943e+06	662761
2	A2	10	1.43439e+06	555165
3	A3	10	1.38072e+06	599372
4	A4	10	1.3533e+06	566258
5	A5	10	1.35704e+06	562074
6	A6	10	1.29622e+06	532333
7	A7	10	1.26703e+06	577241
8	A8	10	1.2907e+06	551970
9	A9	10	1.21443e+06	450918
10	A10	10	1.15559e+06	458316
11	A11	10	1.12342e+06	475839
12	A12	10	1.80941e+06	1067524
13	B1	10	1.55372e+06	661814
14	B2	10	1435819	580682
15	B3	10	1437566	595086
16	B4	10	1.38937e+06	586193
17	B5	10	1.36973e+06	564910
18	B6	10	1.33317e+06	540860
19	B7	10	1.3242e+06	542413
20	B8	10	1.26044e+06	531655
21	B9	10	1.28096e+06	675676
22	B10	10
23	B11	10
24	B12	10
25	C1	10	1.63072e+06	765364
26	C2	10	1595656	699636
27	C3	10	1.5861e+06	773298
28	C4	10	1.5576e+06	669806
29	C5	10	1483284	678791
30	C6	10	1.40823e+06	609177
31	C7	10	1343537	623293
32	C8	10	1.29037e+06	763870
33	C9	10
34	C10	10
35	C11	10
36	C12	10
37	D1	10	1.14015e+06	475489
38	D2	10	1.42791e+06	624950
39	D3	10	1.57726e+06	763176
40	D4	10	1581881	699766
41	D5	10	1.55045e+06	695347
42	D6	10	1.36085e+06	602623
43	D7	10	1371036	637232
44	D8	10	1.29327e+06	626494
45	D9	10
46	D10	10
47	D11	10
48	D12	10
49	E1	10	1289636	575888
50	E2	10	1.31923e+06	604006
51	E3	10	1.34288e+06	734332
52	E4	10	1.49236e+06	747639
53	E5	10	1.40554e+06	683550
54	E6	10	1.40514e+06	723945
55	E7	10	1.58615e+06	829533
56	E8	10	1.73693e+06	905203
57	E9	10	1663319	923996
58	E10	10	1.52642e+06	881862
59	E11	10	1.34584e+06	841710
60	E12	10	950304	503628
61	F1	10	1.49349e+06	705838
62	F2	10	1.61157e+06	795164
63	F3	10	1.41804e+06	727505
64	F4	10	1.30423e+06	682606
65	F5	10	1.34214e+06	685956
66	F6	10	1.46947e+06	735104
67	F7	10	1.47649e+06	766699
68	F8	10	1.58632e+06	778658
69	F9	10	1.59293e+06	925286
70	F10	10	1.45739e+06	835017
71	F11	10	1.60944e+06	1.0721e+06
72	F12	10	1.47468e+06	927659
73	G1	10	2.00286e+06	1.06631e+06
74	G2	10	1418033	659142
75	G3	10	1.34578e+06	792258
76	G4	10	1.38777e+06	742822
77	G5	10	1.3736e+06	722148
78	G6	10	1.44007e+06	749194
79	G7	10	1.51554e+06	831334
80	G8	10	1.54134e+06	830716
81	G9	10	1.49342e+06	940727
82	G10	10	1.53801e+06	1.24814e+06
83	G11	10	1.42233e+06	947033
84	G12	10	1378375	827479
85	H1	10	1.42435e+06	670720
86	H2	10	1.1798e+06	545143
87	H3	10	1.26368e+06	671586
88	H4	10	1.26186e+06	673128
89	H5	10	1.3196e+06	715627
90	H6	10	1.42427e+06	815342
91	H7	10	1.46476e+06	815997
92	H8	10	1.47815e+06	803532
93	H9	10	1.48687e+06	890851
94	H10	10	1415983	872815
95	H11	10	1.49914e+06	981473
96	H12	10	1.48775e+06	973026
1	A1	11	1.56406e+06	665365
2	A2	11	1.43817e+06	556362
3	A3	11	1.38398e+06	602112
4	A4	11	1.35556e+06	568005
5	A5	11	1.35935e+06	562483
6	A6	11	1.29718e+06	533842
7	A7	11	1.26827e+06	579202
8	A8	11	1.29347e+06	553623
9	A9	11	1217593	451373
10	A10	11	1.15952e+06	459557
11	A11	11	1.12521e+06	477395
12	A12	11	1814446	1.07e+06
13	B1	11	1.55698e+06	665116
14	B2	11	1438653	580954
15	B3	11	1.43975e+06	598439
16	B4	11	1.39192e+06	588479
17	B5	11	1.3717e+06	566698
18	B6	11	1.3354e+06	541758
19	B7	11	1.32436e+06	543560
20	B8	11	1.26237e+06	534440
21	B9	11	1.28356e+06	675849
22	B10	11
23	B11	11
24	B12	11
25	C1	11	1.63464e+06	767332
26	C2	11	1.59747e+06	700877
27	C3	11	1588252	777440
28	C4	11	1.56126e+06	672293
29	C5	11	1484637	678580
30	C6	11	1.40806e+06	609441
31	C7	11	1.3441e+06	625303
32	C8	11	1.29157e+06	765767
33	C9	11
34	C10	11
35	C11	11
36	C12	11
37	D1	11	1.14236e+06	477519
38	D2	11	1.43011e+06	624609
39	D3	11	1.57787e+06	765637
40	D4	11	1.58351e+06	699922
41	D5	11	1.55206e+06	696327
42	D6	11	1.36205e+06	604014
43	D7	11	1.37352e+06	638465
44	D8	11	1.29605e+06	628401
45	D9	11
46	D10	11
47	D11	11
48	D12	11
49	E1	11	1291906	578507
50	E2	11	1.32013e+06	605652
51	E3	11	1.34487e+06	737787
52	E4	11	1.49303e+06	748539
53	E5	11	1.40834e+06	685090
54	E6	11	1.40744e+06	725309
55	E7	11	1.58888e+06	831258
56	E8	11	1.74107e+06	908278
57	E9	11	1.66666e+06	925921
58	E10	11	1527794	881840
59	E11	11	1347263	844270
60	E12	11	952288	505359
61	F1	11	1.49605e+06	707341
62	F2	11	1.61418e+06	795392
63	F3	11	1.41975e+06	730835
64	F4	11	1.30621e+06	684094
65	F5	11	1345845	689446
66	F6	11	1.47326e+06	738564
67	F7	11	1479956	768583
68	F8	11	1.58988e+06	780408
69	F9	11	1595405	924173
70	F10	11	1460617	835881
71	F11	11	1.61165e+06	1.07397e+06
72	F12	11	1.47616e+06	930638
73	G1	11	2.00929e+06	1073256
74	G2	11	1.41938e+06	660185
75	G3	11	1.34831e+06	796792
76	G4	11	1.39135e+06	744501
77	G5	11	1.37615e+06	724248
78	G6	11	1.44268e+06	753743
79	G7	11	1.51884e+06	834951
80	G8	11	1.54462e+06	832559
81	G9	11	1495723	944245
82	G10	11	1.5393e+06	1.24496e+06
83	G11	11	1425928	949625
84	G12	11	1380036	829357
85	H1	11	1429921	674761
86	H2	11	1.18293e+06	547291
87	H3	11	1.26696e+06	674742
88	H4	11	1.26493e+06	675270
89	H5	11	1.32392e+06	718072
90	H6	11	1.42946e+06	819306
91	H7	11	1.46868e+06	818794
92	H8	11	1.48244e+06	805561
93	H9	11	1.49095e+06	893342
94	H10	11	1.41817e+06	874959
95	H11	11	1.50241e+06	985746
96	H12	11	1.48859e+06	975254
1	A1	12	1.5682e+06	666050
2	A2	12	1.44177e+06	556443
3	A3	12	1.38536e+06	603682
4	A4	12	1.35665e+06	568751
5	A5	12	1362406	563880
6	A6	12	1.29946e+06	535347
7	A7	12	1.26968e+06	581114
8	A8	12	1.29498e+06	555425
9	A9	12	1.22065e+06	451852
10	A10	12	1.16222e+06	459802
11	A11	12	1.12617e+06	478711
12	A12	12	1.81664e+06	1.07181e+06
13	B1	12	1.5612e+06	667463
14	B2	12	1.44125e+06	583487
15	B3	12	1.44154e+06	600233
16	B4	12	1.39372e+06	590285
17	B5	12	1.37316e+06	567807
18	B6	12	1.33643e+06	543563
19	B7	12	1.32553e+06	545603
20	B8	12	1.26424e+06	536327
21	B9	12	1.28621e+06	676729
22	B10	12
23	B11	12
24	B12	12
25	C1	12	1.63691e+06	769147
26	C2	12	1.59925e+06	701232
27	C3	12	1.58966e+06	780393
28	C4	12	1.5643e+06	673988
29	C5	12	1.48485e+06	678265
30	C6	12	1.40881e+06	610119
31	C7	12	1.34465e+06	627436
32	C8	12	1.29248e+06	768266
33	C9	12
34	C10	12
35	C11	12
36	C12	12
37	D1	12	1.14384e+06	478377
38	D2	12	1.43092e+06	624237
39	D3	12	1.57996e+06	767873
40	D4	12	1584165	701560
41	D5	12	1556016	697107
42	D6	12	1.36317e+06	604028
43	D7	12	1.37523e+06	638502
44	D8	12	1.29643e+06	629552
45	D9	12
46	D10	12
47	D11	12
48	D12	12
49	E1	12	1.29342e+06	579320
50	E2	12	1.32033e+06	606134
51	E3	12	1.34669e+06	738742
52	E4	12	1.49542e+06	749387
53	E5	12	1.40991e+06	687438
54	E6	12	1.41075e+06	728088
55	E7	12	1.59126e+06	834750
56	E8	12	1.7435e+06	910220
57	E9	12	1.66731e+06	926916
58	E10	12	1.52966e+06	884626
59	E11	12	1.34822e+06	846902
60	E12	12	954394	506995
61	F1	12	1.4992e+06	709358
62	F2	12	1615735	795969
63	F3	12	1.42208e+06	733006
64	F4	12	1.30839e+06	686963
65	F5	12	1348516	690177
66	F6	12	1475035	738878
67	F7	12	1.48101e+06	770075
68	F8	12	1.59395e+06	784024
69	F9	12	1.59786e+06	923025
70	F10	12	1.46326e+06	838152
71	F11	12	1.61291e+06	1.07657e+06
72	F12	12	1.47938e+06	933002
73	G1	12	2.0149e+06	1.07837e+06
74	G2	12	1420920	661492
75	G3	12	1.35192e+06	800600
76	G4	12	1.39442e+06	747618
77	G5	12	1.37933e+06	726458
78	G6	12	1.44664e+06	754217
79	G7	12	1.52112e+06	837020
80	G8	12	1.54646e+06	835572
81	G9	12	1.49814e+06	947499
82	G10	12	1.54105e+06	1.24336e+06
83	G11	12	1.42978e+06	952321
84	G12	12	1.3806e+06	831013
85	H1	12	1.43487e+06	676805
86	H2	12	1.18493e+06	547419
87	H3	12	1.26876e+06	676698
88	H4	12	1.26741e+06	676877
89	H5	12	1.327e+06	721000
90	H6	12	1.42886e+06	821066
91	H7	12	1.47227e+06	822421
92	H8	12	1.48664e+06	809271
93	H9	12	1.49379e+06	895887
94	H10	12	1.41997e+06	876818
95	H11	12	1.50582e+06	986736
96	H12	12	1.49044e+06	977682
1	A1	13	1.57212e+06	668056
2	A2	13	1.44427e+06	558346
3	A3	13	1.38623e+06	606154
4	A4	13	1.35884e+06	569752
5	A5	13	1.36307e+06	566243
6	A6	13	1.30269e+06	536628
7	A7	13	1.27125e+06	582650
8	A8	13	1.29624e+06	556504
9	A9	13	1223573	452862
10	A10	13	1.16259e+06	461500
11	A11	13	1.12887e+06	479178
12	A12	13	1820531	1.07208e+06
13	B1	13	1.56402e+06	670494
14	B2	13	1.44346e+06	584559
15	B3	13	1443211	602324
16	B4	13	1.39565e+06	592650
17	B5	13	1.37447e+06	568320
18	B6	13	1.33677e+06	544551
19	B7	13	1.32569e+06	546067
20	B8	13	1.26602e+06	537486
21	B9	13	1.28664e+06	678949
22	B10	13
23	B11	13
24	B12	13
25	C1	13	1.63857e+06	769591
26	C2	13	1.60028e+06	703019
27	C3	13	1.59021e+06	785238
28	C4	13	1.56561e+06	677563
29	C5	13	1.48477e+06	678952
30	C6	13	1.41141e+06	611016
31	C7	13	1.34525e+06	630045
32	C8	13	1.29457e+06	769139
33	C9	13
34	C10	13
35	C11	13
36	C12	13
37	D1	13	1.14614e+06	478276
38	D2	13	1.43301e+06	624718
39	D3	13	1.58157e+06	772073
40	D4	13	1586016	702406
41	D5	13	1.55723e+06	697634
42	D6	13	1.36512e+06	605442
43	D7	13	1.37703e+06	640329
44	D8	13	1.2981e+06	630971
45	D9	13
46	D10	13
47	D11	13
48	D12	13
49	E1	13	1.29563e+06	580772
50	E2	13	1.32249e+06	606208
51	E3	13	1.34767e+06	741270
52	E4	13	1.49791e+06	749462
53	E5	13	1.411e+06	687402
54	E6	13	1411830	728439
55	E7	13	1.59487e+06	836958
56	E8	13	1.74699e+06	911049
57	E9	13	1.67021e+06	929861
58	E10	13	1.53037e+06	886802
59	E11	13	1.35208e+06	849341
60	E12	13	956349	507600
61	F1	13	1.50148e+06	711827
62	F2	13	1.61708e+06	796711
63	F3	13	1.42335e+06	736114
64	F4	13	1.30983e+06	689205
65	F5	13	1.3519e+06	690020
66	F6	13	1476150	739713
67	F7	13	1.48492e+06	771817
68	F8	13	1.59638e+06	785402
69	F9	13	1.60066e+06	921788
70	F10	13	1.46546e+06	840346
71	F11	13	1.6143e+06	1.07745e+06
72	F12	13	1.48217e+06	934903
73	G1	13	2.01819e+06	1.08131e+06
74	G2	13	1.42356e+06	662333
75	G3	13	1.35503e+06	803549
76	G4	13	1.39578e+06	748779
77	G5	13	1.38121e+06	728700
78	G6	13	1.45019e+06	754724
79	G7	13	1.52485e+06	839328
80	G8	13	1.54942e+06	837365
81	G9	13	1.50323e+06	947999
82	G10	13	1.5444e+06	1.23867e+06
83	G11	13	1.43201e+06	953838
84	G12	13	1.38345e+06	830731
85	H1	13	1437771	677957
86	H2	13	1.18737e+06	547152
87	H3	13	1.27178e+06	680071
88	H4	13	1.27065e+06	680412
89	H5	13	1.33006e+06	722148
90	H6	13	1.42864e+06	823436
91	H7	13	1.47688e+06	823715
92	H8	13	1.48958e+06	812116
93	H9	13	1.49661e+06	897414
94	H10	13	1.42285e+06	877689
95	H11	13	1.50825e+06	986419
96	H12	13	1.49465e+06	980156
1	A1	14	1.5751e+06	670088
2	A2	14	1.44688e+06	559734
3	A3	14	1.3888e+06	608194
4	A4	14	1.36084e+06	570498
5	A5	14	1.36454e+06	567141
6	A6	14	1304175	537887
7	A7	14	1.27208e+06	582904
8	A8	14	1297497	559563
9	A9	14	1.22556e+06	455434
10	A10	14	1.16408e+06	462340
11	A11	14	1.13043e+06	479950
12	A12	14	1.82247e+06	1.07181e+06
13	B1	14	1.56785e+06	672740
14	B2	14	1.44444e+06	584439
15	B3	14	1443944	602878
16	B4	14	1.39579e+06	593604
17	B5	14	1.37467e+06	568605
18	B6	14	1338232	546428
19	B7	14	1327607	546272
20	B8	14	1.26837e+06	537927
21	B9	14	1286512	679379
22	B10	14
23	B11	14
24	B12	14
25	C1	14	1.6392e+06	771164
26	C2	14	1.6007e+06	703681
27	C3	14	1.59078e+06	788122
28	C4	14	1.56588e+06	680028
29	C5	14	1.48649e+06	679155
30	C6	14	1.41168e+06	610889
31	C7	14	1.34625e+06	632665
32	C8	14	1.29441e+06	769998
33	C9	14
34	C10	14
35	C11	14
36	C12	14
37	D1	14	1.14743e+06	479470
38	D2	14	1.43445e+06	624735
39	D3	14	1.58257e+06	776335
40	D4	14	1.58621e+06	706221
41	D5	14	1.55689e+06	697912
42	D6	14	1365364	606375
43	D7	14	1.37936e+06	643606
44	D8	14	1.29917e+06	632898
45	D9	14
46	D10	14
47	D11	14
48	D12	14
49	E1	14	1.29702e+06	582968
50	E2	14	1.32286e+06	607559
51	E3	14	1.34817e+06	743520
52	E4	14	1.4993e+06	750443
53	E5	14	1.41202e+06	687185
54	E6	14	1.41357e+06	729600
55	E7	14	1.59741e+06	839011
56	E8	14	1.75147e+06	912033
57	E9	14	1.67218e+06	932186
58	E10	14	1.53394e+06	886776
59	E11	14	1.35511e+06	852333
60	E12	14	958479	508685
61	F1	14	1.50359e+06	712823
62	F2	14	1.61676e+06	796594
63	F3	14	1.42579e+06	739019
64	F4	14	1.31203e+06	690829
65	F5	14	1.35301e+06	690343
66	F6	14	1.47869e+06	741884
67	F7	14	1.48767e+06	773889
68	F8	14	1.60008e+06	788269
69	F9	14	1.60265e+06	920486
70	F10	14	1.4671e+06	843490
71	F11	14	1.61671e+06	1080055
72	F12	14	1483405	936262
73	G1	14	2020983	1.08473e+06
74	G2	14	1.42518e+06	663769
75	G3	14	1.3574e+06	805141
76	G4	14	1.39768e+06	750670
77	G5	14	1.3838e+06	730820
78	G6	14	1452097	756633
79	G7	14	1.52709e+06	841893
80	G8	14	1.55121e+06	837990
81	G9	14	1.50654e+06	950082
82	G10	14	1.54677e+06	1.23665e+06
83	G11	14	1.43471e+06	956679
84	G12	14	1.38457e+06	830860
85	H1	14	1.44058e+06	679821
86	H2	14	1189381	547303
87	H3	14	1.27394e+06	683208
88	H4	14	1273180	682316
89	H5	14	1.33308e+06	722439
90	H6	14	1.43228e+06	827282
91	H7	14	1.48081e+06	826186
92	H8	14	1492965	814436
93	H9	14	1.49906e+06	898676
94	H10	14	1.42437e+06	879180
95	H11	14	1509094	987854
96	H12	14	1.49615e+06	980820
1	A1	15	1.57576e+06	672019
2	A2	15	1.44774e+06	559797
3	A3	15	1.39072e+06	610904
4	A4	15	1.36257e+06	571390
5	A5	15	1.36595e+06	567856
6	A6	15	1.30487e+06	538873
7	A7	15	1.27252e+06	584037
8	A8	15	1298377	560305
9	A9	15	1.22616e+06	455744
10	A10	15	1.1654e+06	462471
11	A11	15	1.13092e+06	479153
12	A12	15	1.8229e+06	1.07409e+06
13	B1	15	1571404	673315
14	B2	15	1.44576e+06	584345
15	B3	15	1.44387e+06	604434
16	B4	15	1.39679e+06	594247
17	B5	15	1.37567e+06	568888
18	B6	15	1.33858e+06	546798
19	B7	15	1.32826e+06	546132
20	B8	15	1.26845e+06	538879
21	B9	15	1.28702e+06	679174
22	B10	15
23	B11	15
24	B12	15
25	C1	15	1.64081e+06	771536
26	C2	15	1.60169e+06	703950
27	C3	15	1590363	793010
28	C4	15	1.56564e+06	685011
29	C5	15	1.48708e+06	678878
30	C6	15	1.4125e+06	611501
31	C7	15	1.34671e+06	634647
32	C8	15	1.29415e+06	772064
33	C9	15
34	C10	15
35	C11	15
36	C12	15
37	D1	15	1.14853e+06	480744
38	D2	15	1435038	625338
39	D3	15	1.58283e+06	779493
40	D4	15	1.58578e+06	709381
41	D5	15	1.55653e+06	700667
42	D6	15	1.36701e+06	607491
43	D7	15	1379297	644947
44	D8	15	1300072	634312
45	D9	15
46	D10	15
47	D11	15
48	D12	15
49	E1	15	1.29719e+06	583236
50	E2	15	1.32265e+06	608019
51	E3	15	1.34921e+06	745303
52	E4	15	1.49974e+06	752800
53	E5	15	1.41207e+06	687102
54	E6	15	1414378	731574
55	E7	15	1.59971e+06	842356
56	E8	15	1.75349e+06	914885
57	E9	15	1.6732e+06	932768
58	E10	15	1.53532e+06	886516
59	E11	15	1.35541e+06	853266
60	E12	15	959286	510734
61	F1	15	1.50431e+06	714185
62	F2	15	1.61629e+06	797111
63	F3	15	1.42764e+06	740366
64	F4	15	1.31346e+06	693179
65	F5	15	1.35456e+06	690319
66	F6	15	1480573	742023
67	F7	15	1.4893e+06	775041
68	F8	15	1.60342e+06	790234
69	F9	15	1.60387e+06	918903
70	F10	15	1469601	843460
71	F11	15	1.61739e+06	1.08301e+06
72	F12	15	1.48501e+06	936977
73	G1	15	2.0224e+06	1.09012e+06
74	G2	15	1.42662e+06	663765
75	G3	15	1.35917e+06	807923
76	G4	15	1.40046e+06	754758
77	G5	15	1.38523e+06	731756
78	G6	15	1.45429e+06	758072
79	G7	15	1.52989e+06	844725
80	G8	15	1.55231e+06	838168
81	G9	15	1.50735e+06	952648
82	G10	15	1547192	1.23807e+06
83	G11	15	1436184	957113
84	G12	15	1.38443e+06	832877
85	H1	15	1.44239e+06	681118
86	H2	15	1.19052e+06	549512
87	H3	15	1.27516e+06	685778
88	H4	15	1.27441e+06	686331
89	H5	15	1.33511e+06	724411
90	H6	15	1.43285e+06	828966
91	H7	15	1.48306e+06	829651
92	H8	15	1494860	816553
93	H9	15	1.50142e+06	900741
94	H10	15	1.42601e+06	879819
95	H11	15	1.511e+06	988244
96	H12	15	1.49624e+06	981391
1	A1	16	1.57877e+06	674421
2	A2	16	1451012	560334
3	A3	16	1.39153e+06	613431
4	A4	16	1.36319e+06	573466
5	A5	16	1367526	568023
6	A6	16	1.30609e+06	540279
7	A7	16	1.27396e+06	585903
8	A8	16	1.302e+06	561420
9	A9	16	1.22884e+06	456041
10	A10	16	1.16758e+06	463043
11	A11	16	1.13322e+06	478847
12	A12	16	1.82557e+06	1.07787e+06
13	B1	16	1.5733e+06	675966
14	B2	16	1.44721e+06	586158
15	B3	16	1.44591e+06	605752
16	B4	16	1.3982e+06	595936
17	B5	16	1.37683e+06	570583
18	B6	16	1.34e+06	548440
19	B7	16	1328389	547190
20	B8	16	1.26921e+06	539995
21	B9	16	1290220	678761
22	B10	16
23	B11	16
24	B12	16
25	C1	16	1.64372e+06	774030
26	C2	16	1603025	704054
27	C3	16	1.59119e+06	802792
28	C4	16	1.56726e+06	692144
29	C5	16	1.48871e+06	679148
30	C6	16	1.41309e+06	612690
31	C7	16	1348646	639212
32	C8	16	1296112	775185
33	C9	16
34	C10	16
35	C11	16
36	C12	16
37	D1	16	1.14995e+06	482583
38	D2	16	1.43598e+06	625367
39	D3	16	1.58465e+06	788221
40	D4	16	1.58674e+06	717522
41	D5	16	1.55837e+06	701224
42	D6	16	1368477	607874
43	D7	16	1380093	650879
44	D8	16	1.30249e+06	637694
45	D9	16
46	D10	16
47	D11	16
48	D12	16
49	E1	16	1.29881e+06	584655
50	E2	16	1.3244e+06	609099
51	E3	16	1.35182e+06	747305
52	E4	16	1.50029e+06	755338
53	E5	16	1.41396e+06	687238
54	E6	16	1.41653e+06	733936
55	E7	16	1.60155e+06	845975
56	E8	16	1.75499e+06	916558
57	E9	16	1.67594e+06	932534
58	E10	16	1.53724e+06	887018
59	E11	16	1.35735e+06	855106
60	E12	16	960813	510960
61	F1	16	1.50614e+06	715572
62	F2	16	1.61801e+06	797262
63	F3	16	1428785	743398
64	F4	16	1.31524e+06	694191
65	F5	16	1.35782e+06	691994
66	F6	16	1.48157e+06	742987
67	F7	16	1.49178e+06	775312
68	F8	16	1.60642e+06	792200
69	F9	16	1.60627e+06	917691
70	F10	16	1.47351e+06	843053
71	F11	16	1.61874e+06	1.08453e+06
72	F12	16	1488765	941233
73	G1	16	2.02683e+06	1.09508e+06
74	G2	16	1.4294e+06	664338
75	G3	16	1.3625e+06	811251
76	G4	16	1.40236e+06	756908
77	G5	16	1.38712e+06	733972
78	G6	16	1.45594e+06	760591
79	G7	16	1.53131e+06	847203
80	G8	16	1.55463e+06	839440
81	G9	16	1.50957e+06	954470
82	G10	16	1.54951e+06	1.24124e+06
83	G11	16	1438758	958740
84	G12	16	1.38691e+06	833333
85	H1	16	1.44637e+06	683914
86	H2	16	1.19261e+06	549691
87	H3	16	1.27735e+06	688300
88	H4	16	1.276e+06	692856
89	H5	16	1.33773e+06	726492
90	H6	16	1.43557e+06	831015
91	H7	16	1.48691e+06	831232
92	H8	16	1.49846e+06	819050
93	H9	16	1.50333e+06	902899
94	H10	16	1.42726e+06	881836
95	H11	16	1.51444e+06	989041
96	H12	16	1.49848e+06	984442
1	A1	17	1.58227e+06	675766
2	A2	17	1.45329e+06	560475
3	A3	17	1.39343e+06	615145
4	A4	17	1.36489e+06	574253
5	A5	17	1.36918e+06	568258
6	A6	17	1.30756e+06	540980
7	A7	17	1.27493e+06	586670
8	A8	17	1.30412e+06	563014
9	A9	17	1.23053e+06	456281
10	A10	17	1.16958e+06	463270
11	A11	17	1.13506e+06	480551
12	A12	17	1828842	1.08002e+06
13	B1	17	1.57548e+06	676789
14	B2	17	1.44924e+06	586816
15	B3	17	1.44749e+06	607231
16	B4	17	1.40001e+06	596702
17	B5	17	1.37687e+06	570591
18	B6	17	1.34189e+06	549303
19	B7	17	1331291	547496
20	B8	17	1.27047e+06	541090
21	B9	17	1.29192e+06	679429
22	B10	17
23	B11	17
24	B12	17
25	C1	17	1.64658e+06	776672
26	C2	17	1.60645e+06	704344
27	C3	17	1.59342e+06	814954
28	C4	17	1.56837e+06	705177
29	C5	17	1.48925e+06	679604
30	C6	17	1.41316e+06	613007
31	C7	17	1.35123e+06	648857
32	C8	17	1.29777e+06	779415
33	C9	17
34	C10	17
35	C11	17
36	C12	17
37	D1	17	1.15214e+06	484371
38	D2	17	1436661	624316
39	D3	17	1.58493e+06	802739
40	D4	17	1.58785e+06	730188
41	D5	17	1.56043e+06	702039
42	D6	17	1.37037e+06	608809
43	D7	17	1.38332e+06	659367
44	D8	17	1.30589e+06	640208
45	D9	17
46	D10	17
47	D11	17
48	D12	17
49	E1	17	1.30027e+06	586134
50	E2	17	1.3252e+06	608860
51	E3	17	1.35374e+06	749028
52	E4	17	1.50287e+06	757106
53	E5	17	1.41619e+06	689535
54	E6	17	1.41786e+06	734157
55	E7	17	1.60281e+06	847264
56	E8	17	1.75553e+06	918948
57	E9	17	1.67819e+06	933931
58	E10	17	1.54038e+06	887676
59	E11	17	1.35947e+06	857313
60	E12	17	961090	511279
61	F1	17	1.50851e+06	715827
62	F2	17	1.62123e+06	798430
63	F3	17	1.42888e+06	745973
64	F4	17	1.31688e+06	695668
65	F5	17	1.36028e+06	692710
66	F6	17	1.48342e+06	744021
67	F7	17	1.4933e+06	776382
68	F8	17	1.6084e+06	792779
69	F9	17	1.60983e+06	916789
70	F10	17	1474545	844074
71	F11	17	1.62103e+06	1085009
72	F12	17	1.49133e+06	942081
73	G1	17	2.03013e+06	1.09856e+06
74	G2	17	1430877	664343
75	G3	17	1.36493e+06	813663
76	G4	17	1.4059e+06	758321
77	G5	17	1.3898e+06	734462
78	G6	17	1.45781e+06	760967
79	G7	17	1534324	849057
80	G8	17	1557481	841850
81	G9	17	1.51207e+06	954733
82	G10	17	1551485	1.24487e+06
83	G11	17	1.44122e+06	959814
84	G12	17	1390929	833487
85	H1	17	1.44965e+06	685076
86	H2	17	1.19392e+06	550001
87	H3	17	1.27882e+06	691465
88	H4	17	1.27884e+06	703001
89	H5	17	1.34044e+06	726942
90	H6	17	1.44096e+06	833451
91	H7	17	1490962	833846
92	H8	17	1501828	821201
93	H9	17	1.50495e+06	903484
94	H10	17	1.42783e+06	882078
95	H11	17	1.51797e+06	989414
96	H12	17	1.50232e+06	986324
1	A1	18	1.58395e+06	678373
2	A2	18	1.45548e+06	562497
3	A3	18	1.39562e+06	617080
4	A4	18	1.36585e+06	575634
5	A5	18	1.37098e+06	569502
6	A6	18	1309989	542552
7	A7	18	1.2771e+06	588918
8	A8	18	1.30638e+06	564055
9	A9	18	1.23212e+06	456717
10	A10	18	1.17147e+06	463700
11	A11	18	1.13663e+06	481795
12	A12	18	1.8307e+06	1.08037e+06
13	B1	18	1.57807e+06	677251
14	B2	18	1.4517e+06	586951
15	B3	18	1.44836e+06	609656
16	B4	18	1401429	597635
17	B5	18	1.37848e+06	570742
18	B6	18	1.3431e+06	550845
19	B7	18	1.33185e+06	549630
20	B8	18	1.27043e+06	543010
21	B9	18	1293817	680571
22	B10	18
23	B11	18
24	B12	18
25	C1	18	1.6475e+06	781146
26	C2	18	1607638	705481
27	C3	18	1.59451e+06	838392
28	C4	18	1.57042e+06	731962
29	C5	18	1490014	683081
30	C6	18	1.41523e+06	612794
31	C7	18	1.35132e+06	664850
32	C8	18	1.29793e+06	784146
33	C9	18
34	C10	18
35	C11	18
36	C12	18
37	D1	18	1.15302e+06	486311
38	D2	18	1.4366e+06	623730
39	D3	18	1.58488e+06	827608
40	D4	18	1.58848e+06	756354
41	D5	18	1.56088e+06	702460
42	D6	18	1.37116e+06	608583
43	D7	18	1.38446e+06	674367
44	D8	18	1.30626e+06	646448
45	D9	18
46	D10	18
47	D11	18
48	D12	18
49	E1	18	1.30169e+06	586928
50	E2	18	1.32609e+06	608404
51	E3	18	1354750	751115
52	E4	18	1.50374e+06	758836
53	E5	18	1418150	689785
54	E6	18	1.41936e+06	733894
55	E7	18	1604302	848933
56	E8	18	1.75775e+06	922725
57	E9	18	1.67929e+06	935496
58	E10	18	1.54298e+06	889674
59	E11	18	1.36197e+06	858984
60	E12	18	962712	512753
61	F1	18	1.50953e+06	716572
62	F2	18	1.62216e+06	800789
63	F3	18	1.4307e+06	749389
64	F4	18	1.31855e+06	698293
65	F5	18	1361765	694650
66	F6	18	1.48496e+06	744727
67	F7	18	1495202	777550
68	F8	18	1610293	793823
69	F9	18	1.61095e+06	916267
70	F10	18	1.47595e+06	844371
71	F11	18	1.62263e+06	1.0885e+06
72	F12	18	1.49258e+06	944250
73	G1	18	2.03288e+06	1.10326e+06
74	G2	18	1.43116e+06	664232
75	G3	18	1.36707e+06	816924
76	G4	18	1.40739e+06	760530
77	G5	18	1.39164e+06	735151
78	G6	18	1.45906e+06	762693
79	G7	18	1.53633e+06	852049
80	G8	18	1558746	844944
81	G9	18	1.5152e+06	956518
82	G10	18	1.55389e+06	1.24697e+06
83	G11	18	1.44296e+06	960010
84	G12	18	1.39325e+06	834454
85	H1	18	1.45132e+06	686269
86	H2	18	1.19511e+06	551242
87	H3	18	1280169	694031
88	H4	18	1.28343e+06	734681
89	H5	18	1.34259e+06	728898
90	H6	18	1.44454e+06	835357
91	H7	18	1493024	838344
92	H8	18	1.50449e+06	823914
93	H9	18	1.50818e+06	905053
94	H10	18	1.42999e+06	883078
95	H11	18	1.51979e+06	993099
96	H12	18	1.50537e+06	987997
1	A1	19	1.58671e+06	681555
2	A2	19	1.45666e+06	563261
3	A3	19	1.39696e+06	619315
4	A4	19	1.3674e+06	577980
5	A5	19	1.37335e+06	571310
6	A6	19	1.31053e+06	542598
7	A7	19	1.2789e+06	589807
8	A8	19	1.30786e+06	566662
9	A9	19	1.23385e+06	456339
10	A10	19	1.17256e+06	463882
11	A11	19	1.13795e+06	482241
12	A12	19	1.83265e+06	1.08288e+06
13	B1	19	1.58001e+06	679747
14	B2	19	1453345	586457
15	B3	19	1.45038e+06	611691
16	B4	19	1.40191e+06	600475
17	B5	19	1.37914e+06	571045
18	B6	19	1.34384e+06	551179
19	B7	19	1.33215e+06	551019
20	B8	19	1.27183e+06	545280
21	B9	19	1.29421e+06	680965
22	B10	19
23	B11	19
24	B12	19
25	C1	19	1.64943e+06	790083
26	C2	19	1.60818e+06	705842
27	C3	19	1596095	884754
28	C4	19	1.57181e+06	782212
29	C5	19	1490525	686610
30	C6	19	1.41588e+06	613473
31	C7	19	1.35198e+06	695773
32	C8	19	1.29901e+06	793404
33	C9	19
34	C10	19
35	C11	19
36	C12	19
37	D1	19	1.15398e+06	491611
38	D2	19	1.43834e+06	623892
39	D3	19	1.58684e+06	874264
40	D4	19	1.58915e+06	807766
41	D5	19	1.56135e+06	705267
42	D6	19	1.37149e+06	609277
43	D7	19	1.38561e+06	703215
44	D8	19	1.30706e+06	657010
45	D9	19
46	D10	19
47	D11	19
48	D12	19
49	E1	19	1.30283e+06	588839
50	E2	19	1.3269e+06	607198
51	E3	19	1354623	753723
52	E4	19	1.50368e+06	760844
53	E5	19	1.41908e+06	690547
54	E6	19	1.42112e+06	735329
55	E7	19	1.60644e+06	850196
56	E8	19	1.76119e+06	924082
57	E9	19	1.68102e+06	936666
58	E10	19	1.54404e+06	891235
59	E11	19	1.36408e+06	861751
60	E12	19	965286	512598
61	F1	19	1.51162e+06	718945
62	F2	19	1.62332e+06	799977
63	F3	19	1432930	753815
64	F4	19	1.32017e+06	700027
65	F5	19	1.36332e+06	695910
66	F6	19	1.48601e+06	745623
67	F7	19	1.49792e+06	779373
68	F8	19	1.61153e+06	796673
69	F9	19	1611928	916338
70	F10	19	1.47906e+06	844863
71	F11	19	1.62462e+06	1.09431e+06
72	F12	19	1.49309e+06	946425
73	G1	19	2.03723e+06	1.10842e+06
74	G2	19	1.43361e+06	665914
75	G3	19	1.36757e+06	820880
76	G4	19	1409146	766778
77	G5	19	1393887	737991
78	G6	19	1.46268e+06	764655
79	G7	19	1.53867e+06	854821
80	G8	19	1.56124e+06	848737
81	G9	19	1.51646e+06	956677
82	G10	19	1.55534e+06	1.24983e+06
83	G11	19	1.44485e+06	960192
84	G12	19	1.39432e+06	834555
85	H1	19	1.45405e+06	688144
86	H2	19	1196873	552155
87	H3	19	1.28213e+06	696073
88	H4	19	1.28673e+06	749146
89	H5	19	1344421	731419
90	H6	19	1.44795e+06	837166
91	H7	19	1493911	840566
92	H8	19	1.50792e+06	827041
93	H9	19	1.51151e+06	905974
94	H10	19	1.43165e+06	885190
95	H11	19	1.52228e+06	994711
96	H12	19	1.50636e+06	988639
1	A1	20	1588229	683217
2	A2	20	1458089	564402
3	A3	20	1.39857e+06	623097
4	A4	20	1.36861e+06	580920
5	A5	20	1.37412e+06	574761
6	A6	20	1.31183e+06	543597
7	A7	20	1.28028e+06	591738
8	A8	20	1.31013e+06	567687
9	A9	20	1.23495e+06	456141
10	A10	20	1.17393e+06	464192
11	A11	20	1138607	483272
12	A12	20	1.83429e+06	1.08269e+06
13	B1	20	1.58239e+06	682917
14	B2	20	1.45352e+06	586247
15	B3	20	1.45148e+06	615291
16	B4	20	1.40242e+06	601757
17	B5	20	1.37995e+06	573477
18	B6	20	1.34426e+06	551582
19	B7	20	1.33382e+06	554050
20	B8	20	1.27303e+06	547003
21	B9	20	1.29492e+06	681153
22	B10	20
23	B11	20
24	B12	20
25	C1	20	1.65148e+06	805502
26	C2	20	1.60907e+06	705422
27	C3	20	1.59651e+06	971519
28	C4	20	1.57199e+06	880563
29	C5	20	1492251	692311
30	C6	20	1.4173e+06	613701
31	C7	20	1.35304e+06	756968
32	C8	20	1.30001e+06	806248
33	C9	20
34	C10	20
35	C11	20
36	C12	20
37	D1	20	1.15519e+06	501358
38	D2	20	1.43986e+06	624184
39	D3	20	1.58859e+06	963522
40	D4	20	1.59043e+06	905411
41	D5	20	1.56277e+06	711211
42	D6	20	1.37328e+06	611530
43	D7	20	1.3854e+06	751263
44	D8	20	1.30677e+06	678838
45	D9	20
46	D10	20
47	D11	20
48	D12	20
49	E1	20	1.3048e+06	590355
50	E2	20	1.32811e+06	606930
51	E3	20	1.35582e+06	758808
52	E4	20	1.50331e+06	764359
53	E5	20	1420994	692706
54	E6	20	1422866	735779
55	E7	20	1.60709e+06	854247
56	E8	20	1.76335e+06	926789
57	E9	20	1.6847e+06	937200
58	E10	20	1.54424e+06	891167
59	E11	20	1.36728e+06	864286
60	E12	20	966778	513084
61	F1	20	1.51257e+06	721771
62	F2	20	1.62406e+06	799552
63	F3	20	1.43303e+06	759611
64	F4	20	1.32186e+06	703464
65	F5	20	1.36492e+06	696118
66	F6	20	1.4878e+06	747101
67	F7	20	1.49798e+06	783328
68	F8	20	1.61357e+06	800105
69	F9	20	1.61289e+06	915316
70	F10	20	1.48049e+06	846079
71	F11	20	1.62475e+06	1095847
72	F12	20	1.49488e+06	946600
73	G1	20	2.03826e+06	1.11397e+06
74	G2	20	1.43508e+06	666543
75	G3	20	1.36958e+06	826235
76	G4	20	1410925	773366
77	G5	20	1.39528e+06	741471
78	G6	20	1.46445e+06	766366
79	G7	20	1.53958e+06	859511
80	G8	20	1.56037e+06	853037
81	G9	20	1.5186e+06	957801
82	G10	20	1.55677e+06	1.25326e+06
83	G11	20	1.44641e+06	960932
84	G12	20	1.39501e+06	836016
85	H1	20	1.45663e+06	691544
86	H2	20	1.197e+06	553036
87	H3	20	1.28292e+06	700502
88	H4	20	1.28645e+06	740400
89	H5	20	1.34609e+06	735919
90	H6	20	1.45074e+06	839136
91	H7	20	1.49779e+06	845254
92	H8	20	1.50909e+06	833616
93	H9	20	1514680	905988
94	H10	20	1.43331e+06	885274
95	H11	20	1.52441e+06	996010
96	H12	20	1.50878e+06	988945
1	A1	21	1590639	686198
2	A2	21	1.45979e+06	565281
3	A3	21	1.39978e+06	628128
4	A4	21	1369552	585644
5	A5	21	1.37526e+06	578394
6	A6	21	1.31296e+06	545563
7	A7	21	1.28161e+06	594513
8	A8	21	1.31078e+06	572000
9	A9	21	1.23567e+06	456275
10	A10	21	1.17414e+06	464854
11	A11	21	1.1391e+06	483169
12	A12	21	1.83666e+06	1.08231e+06
13	B1	21	1.5841e+06	687545
14	B2	21	1.45404e+06	587950
15	B3	21	1.45173e+06	618703
16	B4	21	1.40444e+06	606552
17	B5	21	1381174	575815
18	B6	21	1.34419e+06	553916
19	B7	21	1.33406e+06	557597
20	B8	21	1.27363e+06	550692
21	B9	21	1.29607e+06	681716
22	B10	21
23	B11	21
24	B12	21
25	C1	21	1.65226e+06	832853
26	C2	21	1.60974e+06	706015
27	C3	21	1.59739e+06	1.13748e+06
28	C4	21	1.57231e+06	1.06958e+06
29	C5	21	1.49264e+06	704581
30	C6	21	1418024	615440
31	C7	21	1.35474e+06	875745
32	C8	21	1.30001e+06	830588
33	C9	21
34	C10	21
35	C11	21
36	C12	21
[truncated: 18,876 more rows]

## Sheet: Technical Analysis Result
Block Type	96-Well Block (0.2mL)
Calibration Background is expired	No
Calibration Background performed on	11-24-2020
Calibration Normalization FAM-ROX is expired	No
Calibration Normalization FAM-ROX performed on	11-24-2020
Calibration Normalization VIC-ROX is expired	No
Calibration Normalization VIC-ROX performed on	11-24-2020
Calibration Pure Dye CY3 is expired	No
Calibration Pure Dye CY3 performed on	03-26-2020
Calibration Pure Dye CY5 is expired	No
Calibration Pure Dye CY5 performed on	03-26-2020
Calibration Pure Dye FAM is expired	No
Calibration Pure Dye FAM performed on	11-24-2020
Calibration Pure Dye NED is expired	No
Calibration Pure Dye NED performed on	09-15-2020
Calibration Pure Dye ROX is expired	No
Calibration Pure Dye ROX performed on	11-24-2020
Calibration Pure Dye SYBR is expired	No
Calibration Pure Dye SYBR performed on	11-24-2020
Calibration Pure Dye TAMRA is expired	No
Calibration Pure Dye TAMRA performed on	11-24-2020
Calibration Pure Dye VIC is expired	No
Calibration Pure Dye VIC performed on	11-24-2020
Calibration ROI is expired	No
Calibration ROI performed on	11-24-2020
Calibration Uniformity is expired	No
Calibration Uniformity performed on	11-24-2020
Chemistry	SYBR_GREEN
Date Created	2021-03-24 15:08:37 PM EDT
Experiment Barcode
Experiment Comment
Experiment File Name	P:\ABI-2\Sapieha\Roberto\rOAT\2021-03-24 rOAT bronwing mnarkers Sham and CNV 3 days.eds
Experiment Name	2021-03-24 rOAT bronwing mnarkers Sham and CNV 3 days
Experiment Run End Time	2021-03-24 17:55:24 PM EDT
Experiment Type	Comparative Cт (ΔΔCт)
Instrument Name	278870006
Instrument Serial Number	278870006
Instrument Type	QuantStudio(TM) 7 Flex System
Passive Reference	ROX
Quantification Cycle Method	Ct
Signal Smoothing On	true
Stage/ Cycle where Analysis is performed	Stage 2, Step 2
User Name
Sample Name	Target Name	Task	RQ	RQ Min	RQ Max	Ct Mean	Delta Ct Mean	Delta Ct SE	Delta Delta Ct
rOAT Sham 1	Tbp	UNKNOWN				28.4738
rOAT Sham 2	Tbp	UNKNOWN				34.6728
rOAT Sham 3	Tbp	UNKNOWN				28.3286
rOAT Sham 4	Tbp	UNKNOWN				27.4491
rOAT CNV 1	Tbp	UNKNOWN				28.9023
rOAT CNV 2	Tbp	UNKNOWN				30.1401
rOAT CNV 3	Tbp	UNKNOWN				28.6374
rOAT CNV 4	Tbp	UNKNOWN				27.741
H2O	Tbp	UNKNOWN				32.4839
H2O	Ucp1	UNKNOWN	1			35.4405	2.95659		0
H2O	Prdm16	UNKNOWN	1			34.7103	2.22637		0
H2O	Pgc1a	UNKNOWN	1			39.1168	6.63292		0
H2O	CD137	UNKNOWN	1			29.8552	-2.62869		0
rOAT Sham 1	Ucp1	UNKNOWN	121.067	57.4408	255.172	24.5107	-3.96308	0.25	-6.91967
rOAT Sham 2	Ucp1	UNKNOWN	28.0779	0.01002	78679.5	32.818	-1.85477	2.66169	-4.81136
rOAT Sham 3	Ucp1	UNKNOWN	730.52	384.492	1387.96	21.7724	-6.55619	0.215209	-9.51278
rOAT Sham 4	Ucp1	UNKNOWN	462.848	287.227	745.85	21.5513	-5.89781	0.159982	-8.85439
rOAT CNV 1	Ucp1	UNKNOWN	65.8666	37.4363	115.888	25.8174	-3.08489	0.189444	-6.04148
rOAT CNV 2	Ucp1	UNKNOWN	4.49636	2.66483	7.5867	30.928	0.787831	0.175407	-2.16876
rOAT CNV 3	Ucp1	UNKNOWN	254.687	2.38988	27141.9	23.6014	-5.036	1.56546	-7.99258
rOAT CNV 4	Ucp1	UNKNOWN	101.351	28.5061	360.346	24.0343	-3.70663	0.425324	-6.66322
rOAT Sham 1	Prdm16	UNKNOWN	4.5784	2.01499	10.4029	28.5053	0.0315256	0.275195	-2.19484
rOAT Sham 2	Prdm16	UNKNOWN	5.6105	0.00200095	15731.4	34.411	-0.261763	2.6619	-2.48813
rOAT Sham 3	Prdm16	UNKNOWN	11.7503	6.11633	22.5738	27.0004	-1.32826	0.218925	-3.55462
rOAT Sham 4	Prdm16	UNKNOWN	4.95623	3.03118	8.10385	27.3662	-0.0828753	0.164867	-2.30924
rOAT CNV 1	Prdm16	UNKNOWN	3.21852	0.954769	10.8496	29.4422	0.539969	0.407464	-1.6864
rOAT CNV 2	Prdm16	UNKNOWN	4.19192	1.66102	10.5791	30.2989	0.158757	0.310399	-2.06761
rOAT CNV 3	Prdm16	UNKNOWN	9.70915	9.23209	10.2109	27.5844	-1.05298	0.0168937	-3.27935
rOAT CNV 4	Prdm16	UNKNOWN	5.40065	3.09035	9.4381	27.5342	-0.206766	0.187178	-2.43313
rOAT Sham 1	CD137	UNKNOWN	0.0196847	0.00771011	0.0502569	31.5119	3.03809	0.314283	5.66678
rOAT Sham 2	CD137	UNKNOWN	1.3581	0.000464023	3974.86	31.6025	-3.07028	2.67628	-0.441586
rOAT Sham 3	CD137	UNKNOWN	0.0153902	0.00796964	0.02972	31.7218	3.39315	0.22066	6.02184
rOAT Sham 4	CD137	UNKNOWN	0.00767606	0.00462331	0.0127445	31.8458	4.39672	0.169997	7.02542
rOAT Sham 1	Pgc1a	UNKNOWN	226.206	102.14	500.97	27.2852	-1.18857	0.2666	-7.82149
rOAT Sham 2	Pgc1a	UNKNOWN	92.925	0.0318949	270734	34.7677	0.0949249	2.67475	-6.53799
rOAT Sham 3	Pgc1a	UNKNOWN	275.748	143.075	531.447	26.8543	-1.47429	0.219998	-8.10721
rOAT Sham 4	Pgc1a	UNKNOWN	259.611	150.753	447.075	26.0618	-1.38729	0.182251	-8.02021
rOAT CNV 1	Pgc1a	UNKNOWN	371.75	218.675	631.979	26.997	-1.90527	0.177923	-8.53819
rOAT CNV 2	Pgc1a	UNKNOWN	315.445	148.632	669.477	28.4718	-1.66832	0.25232	-8.30124
rOAT CNV 3	Pgc1a	UNKNOWN	380.088	307.775	469.391	26.7001	-1.93727	0.0707605	-8.57019
rOAT CNV 4	Pgc1a	UNKNOWN	248.138	131.602	467.867	26.4189	-1.32208	0.212649	-7.955
rOAT CNV 1	CD137	UNKNOWN	0.0215451	0.0101558	0.0457067	31.8101	2.9078	0.252181	5.5365
rOAT CNV 2	CD137	UNKNOWN	0.0521607	0.0241584	0.112621	31.7723	1.6322	0.258082	4.26089
rOAT CNV 3	CD137	UNKNOWN	0.0196992	0.0145097	0.0267447	31.6744	3.03703	0.102523	5.66572
rOAT CNV 4	CD137	UNKNOWN	0.00846393	0.00488924	0.0146522	31.9967	4.25576	0.184006	6.88446
Analysis Type	Singleplex
Endogenous Control	Tbp
RQ Min/Max Confidence Level	95.0
Reference Sample	H2O

## Sheet: BioGroup Analysis Result
Block Type	96-Well Block (0.2mL)
Calibration Background is expired	No
Calibration Background performed on	11-24-2020
Calibration Normalization FAM-ROX is expired	No
Calibration Normalization FAM-ROX performed on	11-24-2020
Calibration Normalization VIC-ROX is expired	No
Calibration Normalization VIC-ROX performed on	11-24-2020
Calibration Pure Dye CY3 is expired	No
Calibration Pure Dye CY3 performed on	03-26-2020
Calibration Pure Dye CY5 is expired	No
Calibration Pure Dye CY5 performed on	03-26-2020
Calibration Pure Dye FAM is expired	No
Calibration Pure Dye FAM performed on	11-24-2020
Calibration Pure Dye NED is expired	No
Calibration Pure Dye NED performed on	09-15-2020
Calibration Pure Dye ROX is expired	No
Calibration Pure Dye ROX performed on	11-24-2020
Calibration Pure Dye SYBR is expired	No
Calibration Pure Dye SYBR performed on	11-24-2020
Calibration Pure Dye TAMRA is expired	No
Calibration Pure Dye TAMRA performed on	11-24-2020
Calibration Pure Dye VIC is expired	No
Calibration Pure Dye VIC performed on	11-24-2020
Calibration ROI is expired	No
Calibration ROI performed on	11-24-2020
Calibration Uniformity is expired	No
Calibration Uniformity performed on	11-24-2020
Chemistry	SYBR_GREEN
Date Created	2021-03-24 15:08:37 PM EDT
Experiment Barcode
Experiment Comment
Experiment File Name	P:\ABI-2\Sapieha\Roberto\rOAT\2021-03-24 rOAT bronwing mnarkers Sham and CNV 3 days.eds
Experiment Name	2021-03-24 rOAT bronwing mnarkers Sham and CNV 3 days
Experiment Run End Time	2021-03-24 17:55:24 PM EDT
Experiment Type	Comparative Cт (ΔΔCт)
Instrument Name	278870006
Instrument Serial Number	278870006
Instrument Type	QuantStudio(TM) 7 Flex System
Passive Reference	ROX
Quantification Cycle Method	Ct
Signal Smoothing On	true
Stage/ Cycle where Analysis is performed	Stage 2, Step 2
User Name
Biogroup Name	Target Name	Task	RQ	RQ Min	RQ Max	Ct Mean	Delta Ct Mean	Delta Ct SE	Delta Delta Ct
Analysis Type	Singleplex
Endogenous Control	Tbp
RQ Min/Max Confidence Level	95.0
Reference Biogroup Name

## Sheet: Reagent Information
Block Type	96-Well Block (0.2mL)
Calibration Background is expired	No
Calibration Background performed on	11-24-2020
Calibration Normalization FAM-ROX is expired	No
Calibration Normalization FAM-ROX performed on	11-24-2020
Calibration Normalization VIC-ROX is expired	No
Calibration Normalization VIC-ROX performed on	11-24-2020
Calibration Pure Dye CY3 is expired	No
Calibration Pure Dye CY3 performed on	03-26-2020
Calibration Pure Dye CY5 is expired	No
Calibration Pure Dye CY5 performed on	03-26-2020
Calibration Pure Dye FAM is expired	No
Calibration Pure Dye FAM performed on	11-24-2020
Calibration Pure Dye NED is expired	No
Calibration Pure Dye NED performed on	09-15-2020
Calibration Pure Dye ROX is expired	No
Calibration Pure Dye ROX performed on	11-24-2020
Calibration Pure Dye SYBR is expired	No
Calibration Pure Dye SYBR performed on	11-24-2020
Calibration Pure Dye TAMRA is expired	No
Calibration Pure Dye TAMRA performed on	11-24-2020
Calibration Pure Dye VIC is expired	No
Calibration Pure Dye VIC performed on	11-24-2020
Calibration ROI is expired	No
Calibration ROI performed on	11-24-2020
Calibration Uniformity is expired	No
Calibration Uniformity performed on	11-24-2020
Chemistry	SYBR_GREEN
Date Created	2021-03-24 15:08:37 PM EDT
Experiment Barcode
Experiment Comment
Experiment File Name	P:\ABI-2\Sapieha\Roberto\rOAT\2021-03-24 rOAT bronwing mnarkers Sham and CNV 3 days.eds
Experiment Name	2021-03-24 rOAT bronwing mnarkers Sham and CNV 3 days
Experiment Run End Time	2021-03-24 17:55:24 PM EDT
Experiment Type	Comparative Cт (ΔΔCт)
Instrument Name	278870006
Instrument Serial Number	278870006
Instrument Type	QuantStudio(TM) 7 Flex System
Passive Reference	ROX
Quantification Cycle Method	Ct
Signal Smoothing On	true
Stage/ Cycle where Analysis is performed	Stage 2, Step 2
User Name
Reagent Type	Reagent Name	Reagent Part Number	Reagent Lot Number	Reagent Expiration Date

## Sheet: Melt Curve Raw Data
Block Type	96-Well Block (0.2mL)
Calibration Background is expired	No
Calibration Background performed on	11-24-2020
Calibration Normalization FAM-ROX is expired	No
Calibration Normalization FAM-ROX performed on	11-24-2020
Calibration Normalization VIC-ROX is expired	No
Calibration Normalization VIC-ROX performed on	11-24-2020
Calibration Pure Dye CY3 is expired	No
Calibration Pure Dye CY3 performed on	03-26-2020
Calibration Pure Dye CY5 is expired	No
Calibration Pure Dye CY5 performed on	03-26-2020
Calibration Pure Dye FAM is expired	No
Calibration Pure Dye FAM performed on	11-24-2020
Calibration Pure Dye NED is expired	No
Calibration Pure Dye NED performed on	09-15-2020
Calibration Pure Dye ROX is expired	No
Calibration Pure Dye ROX performed on	11-24-2020
Calibration Pure Dye SYBR is expired	No
Calibration Pure Dye SYBR performed on	11-24-2020
Calibration Pure Dye TAMRA is expired	No
Calibration Pure Dye TAMRA performed on	11-24-2020
Calibration Pure Dye VIC is expired	No
Calibration Pure Dye VIC performed on	11-24-2020
Calibration ROI is expired	No
Calibration ROI performed on	11-24-2020
Calibration Uniformity is expired	No
Calibration Uniformity performed on	11-24-2020
Chemistry	SYBR_GREEN
Date Created	2021-03-24 15:08:37 PM EDT
Experiment Barcode
Experiment Comment
Experiment File Name	P:\ABI-2\Sapieha\Roberto\rOAT\2021-03-24 rOAT bronwing mnarkers Sham and CNV 3 days.eds
Experiment Name	2021-03-24 rOAT bronwing mnarkers Sham and CNV 3 days
Experiment Run End Time	2021-03-24 17:55:24 PM EDT
Experiment Type	Comparative Cт (ΔΔCт)
Instrument Name	278870006
Instrument Serial Number	278870006
Instrument Type	QuantStudio(TM) 7 Flex System
Passive Reference	ROX
Quantification Cycle Method	Ct
Signal Smoothing On	true
Stage/ Cycle where Analysis is performed	Stage 2, Step 2
User Name
Well	Well Position	Reading	Temperature	Fluorescence	Derivative
1	A1	1	60.1461	4.95681	0.184022
1	A1	2	60.3431	4.94551	0.183797
1	A1	3	60.5402	4.91811	0.182662
1	A1	4	60.7372	4.89552	0.180876
1	A1	5	60.9343	4.87982	0.17919
1	A1	6	61.1313	4.8591	0.178467
1	A1	7	61.3283	4.84614	0.179167
1	A1	8	61.5254	4.83627	0.181059
1	A1	9	61.7224	4.79941	0.183374
1	A1	10	61.9195	4.78445	0.185269
1	A1	11	62.1165	4.75951	0.186318
1	A1	12	62.3135	4.73948	0.186684
1	A1	13	62.5106	4.71971	0.186919
1	A1	14	62.7076	4.70149	0.187576
1	A1	15	62.9046	4.68275	0.188865
1	A1	16	63.1017	4.65967	0.190582
1	A1	17	63.2987	4.638	0.192264
1	A1	18	63.4958	4.61863	0.193471
1	A1	19	63.6928	4.59055	0.194004
1	A1	20	63.8898	4.56889	0.193961
1	A1	21	64.0869	4.55505	0.193625
1	A1	22	64.2839	4.5279	0.193333
1	A1	23	64.481	4.5044	0.193405
1	A1	24	64.678	4.49307	0.194147
1	A1	25	64.875	4.45731	0.195857
1	A1	26	65.0721	4.44349	0.198709
1	A1	27	65.2691	4.42276	0.20256
1	A1	28	65.4662	4.41213	0.206819
1	A1	29	65.6632	4.37626	0.210551
1	A1	30	65.8602	4.34574	0.212792
1	A1	31	66.0573	4.32752	0.212948
1	A1	32	66.2543	4.30688	0.211071
1	A1	33	66.4514	4.27593	0.207883
1	A1	34	66.6484	4.24861	0.204575
1	A1	35	66.8454	4.23529	0.202384
1	A1	36	67.0425	4.21562	0.202155
1	A1	37	67.2395	4.19638	0.20404
1	A1	38	67.4365	4.17081	0.207501
1	A1	39	67.6336	4.14891	0.211611
1	A1	40	67.8306	4.11759	0.215457
1	A1	41	68.0277	4.09685	0.218444
1	A1	42	68.2247	4.07146	0.220343
1	A1	43	68.4217	4.05175	0.221217
1	A1	44	68.6188	4.02004	0.22129
1	A1	45	68.8158	3.99681	0.220862
1	A1	46	69.0129	3.97145	0.220246
1	A1	47	69.2099	3.95149	0.21968
1	A1	48	69.4069	3.92921	0.219287
1	A1	49	69.604	3.89993	0.219087
1	A1	50	69.801	3.87767	0.219075
1	A1	51	69.9981	3.84884	0.219282
1	A1	52	70.1951	3.83207	0.219739
1	A1	53	70.3921	3.80612	0.220398
1	A1	54	70.5892	3.77911	0.221083
1	A1	55	70.7862	3.75743	0.221547
1	A1	56	70.9833	3.72515	0.221599
1	A1	57	71.1803	3.70657	0.221186
1	A1	58	71.3773	3.67707	0.220391
1	A1	59	71.5744	3.65617	0.219343
1	A1	60	71.7714	3.63304	0.218121
1	A1	61	71.9684	3.60741	0.216758
1	A1	62	72.1655	3.58447	0.215309
1	A1	63	72.3625	3.55616	0.213916
1	A1	64	72.5596	3.53864	0.212826
1	A1	65	72.7566	3.51433	0.212306
1	A1	66	72.9536	3.48874	0.212545
1	A1	67	73.1507	3.46982	0.213569
1	A1	68	73.3477	3.4406	0.215224
1	A1	69	73.5448	3.42222	0.217248
1	A1	70	73.7418	3.39618	0.219354
1	A1	71	73.9388	3.36868	0.221319
1	A1	72	74.1359	3.34467	0.222993
1	A1	73	74.3329	3.32201	0.224259
1	A1	74	74.53	3.29785	0.224957
1	A1	75	74.727	3.27546	0.224893
1	A1	76	74.924	3.24714	0.223949
1	A1	77	75.1211	3.21741	0.2222
1	A1	78	75.3181	3.19542	0.219971
1	A1	79	75.5152	3.17625	0.217719
1	A1	80	75.7122	3.14966	0.215863
1	A1	81	75.9092	3.12535	0.214644
1	A1	82	76.1063	3.10207	0.214115
1	A1	83	76.3033	3.07942	0.214231
1	A1	84	76.5003	3.05571	0.214951
1	A1	85	76.6974	3.03066	0.216342
1	A1	86	76.8944	3.00753	0.218644
1	A1	87	77.0915	2.98542	0.222326
1	A1	88	77.2885	2.95772	0.228156
1	A1	89	77.4855	2.93512	0.237309
1	A1	90	77.6826	2.9091	0.251542
1	A1	91	77.8796	2.88433	0.273438
1	A1	92	78.0767	2.85581	0.306674
1	A1	93	78.2737	2.82288	0.356191
1	A1	94	78.4707	2.79143	0.428056
1	A1	95	78.6678	2.75832	0.528802
1	A1	96	78.8648	2.70701	0.664113
1	A1	97	79.0619	2.64536	0.836785
1	A1	98	79.2589	2.56083	1.04423
1	A1	99	79.4559	2.44879	1.27618
1	A1	100	79.653	2.29755	1.51353
1	A1	101	79.85	2.09134	1.72959
1	A1	102	80.0471	1.81984	1.89411
1	A1	103	80.2441	1.51732	1.97958
1	A1	104	80.4411	1.21074	1.96806
1	A1	105	80.6382	0.933583	1.85628
1	A1	106	80.8352	0.683177	1.65736
1	A1	107	81.0322	0.506355	1.39814
1	A1	108	81.2293	0.404301	1.11309
1	A1	109	81.4263	0.35935	0.836414
1	A1	110	81.6234	0.344528	0.59496
1	A1	111	81.8204	0.336673	0.403967
1	A1	112	82.0174	0.332204	0.266574
1	A1	113	82.2145	0.328173	0.176507
1	A1	114	82.4115	0.319954	0.122355
1	A1	115	82.6086	0.309347	0.0917218
1	A1	116	82.8056	0.300408	0.0741254
1	A1	117	83.0026	0.290037	0.0623289
1	A1	118	83.1997	0.282658	0.0523703
1	A1	119	83.3967	0.278226	0.0428092
1	A1	120	83.5938	0.277002	0.0336951
1	A1	121	83.7908	0.276555	0.0256324
1	A1	122	83.9878	0.275068	0.0191556
1	A1	123	84.1849	0.274434	0.0144592
1	A1	124	84.3819	0.272102	0.0113988
1	A1	125	84.5789	0.273677	0.00962009
1	A1	126	84.776	0.27188	0.00870146
1	A1	127	84.973	0.271664	0.00825352
1	A1	128	85.1701	0.268628	0.00797828
1	A1	129	85.3671	0.269439	0.00769814
1	A1	130	85.5641	0.267656	0.00735753
1	A1	131	85.7612	0.266911	0.0069929
1	A1	132	85.9582	0.266346	0.00667808
1	A1	133	86.1553	0.266945	0.00646796
1	A1	134	86.3523	0.265352	0.0063659
1	A1	135	86.5493	0.264817	0.00632709
1	A1	136	86.7464	0.263383	0.0062892
1	A1	137	86.9434	0.263347	0.00620646
1	A1	138	87.1405	0.262343	0.0060672
1	A1	139	87.3375	0.261694	0.00589093
1	A1	140	87.5345	0.261473	0.00571572
1	A1	141	87.7316	0.260216	0.00558466
1	A1	142	87.9286	0.260004	0.00553424
1	A1	143	88.1257	0.259498	0.00558283
1	A1	144	88.3227	0.258951	0.00571977
1	A1	145	88.5197	0.259457	0.00590563
1	A1	146	88.7168	0.256302	0.00608473
1	A1	147	88.9138	0.256507	0.00620633
1	A1	148	89.1108	0.255442	0.00623704
1	A1	149	89.3079	0.255554	0.00615938
1	A1	150	89.5049	0.253207	0.00596232
1	A1	151	89.702	0.254583	0.00564141
1	A1	152	89.899	0.251638	0.00521534
1	A1	153	90.096	0.252946	0.00474642
1	A1	154	90.2931	0.251344	0.00434137
1	A1	155	90.4901	0.252023	0.00411754
1	A1	156	90.6872	0.252677	0.00414606
1	A1	157	90.8842	0.251446	0.00440629
1	A1	158	91.0812	0.249834	0.00478851
1	A1	159	91.2783	0.249756	0.00514709
1	A1	160	91.4753	0.248646	0.0053718
1	A1	161	91.6724	0.247867	0.00542907
1	A1	162	91.8694	0.248426	0.00535193
1	A1	163	92.0664	0.247124	0.00519509
1	A1	164	92.2635	0.246838	0.00499563
1	A1	165	92.4605	0.24583	0.00476812
1	A1	166	92.6575	0.245392	0.00452813
1	A1	167	92.8546	0.244884	0.00431353
1	A1	168	93.0516	0.244802	0.00417537
1	A1	169	93.2487	0.245771	0.00414202
1	A1	170	93.4457	0.244019	0.00418702
1	A1	171	93.6427	0.242987	0.00423318
1	A1	172	93.8398	0.24195	0.00419013
1	A1	173	94.0368	0.242877	0.00399519
1	A1	174	94.2339	0.242425	0.00362887
1	A1	175	94.4309	0.241527	0.00310442
1	A1	176	94.6279	0.240979	0.0024581
1	A1	177	94.825	0.239936	0.0017495
2	A2	1	60.1461	3.94333	0.421072
2	A2	2	60.3431	3.93664	0.414511
2	A2	3	60.5402	3.92563	0.406572
2	A2	4	60.7372	3.90284	0.398582
2	A2	5	60.9343	3.88634	0.392069
2	A2	6	61.1313	3.86809	0.38842
2	A2	7	61.3283	3.85026	0.388542
2	A2	8	61.5254	3.83583	0.392649
2	A2	9	61.7224	3.8242	0.40025
2	A2	10	61.9195	3.79939	0.410466
2	A2	11	62.1165	3.77789	0.422506
2	A2	12	62.3135	3.76074	0.436016
2	A2	13	62.5106	3.7406	0.451065
2	A2	14	62.7076	3.72294	0.467785
2	A2	15	62.9046	3.69691	0.485979
2	A2	16	63.1017	3.67766	0.504957
2	A2	17	63.2987	3.65284	0.523715
2	A2	18	63.4958	3.62646	0.541332
2	A2	19	63.6928	3.59939	0.55733
2	A2	20	63.8898	3.57601	0.571898
2	A2	21	64.0869	3.54312	0.585782
2	A2	22	64.2839	3.51983	0.599975
2	A2	23	64.481	3.4929	0.615317
2	A2	24	64.678	3.46306	0.632214
2	A2	25	64.875	3.43377	0.650556
2	A2	26	65.0721	3.40365	0.669844
2	A2	27	65.2691	3.37135	0.689323
2	A2	28	65.4662	3.33972	0.70805
2	A2	29	65.6632	3.3053	0.724873
2	A2	30	65.8602	3.27378	0.738413
2	A2	31	66.0573	3.23997	0.747307
2	A2	32	66.2543	3.19718	0.750565
2	A2	33	66.4514	3.16286	0.747918
2	A2	34	66.6484	3.12497	0.739841
2	A2	35	66.8454	3.09674	0.727249
2	A2	36	67.0425	3.06067	0.711103
2	A2	37	67.2395	3.02494	0.692224
2	A2	38	67.4365	2.99386	0.671404
2	A2	39	67.6336	2.96006	0.649593
2	A2	40	67.8306	2.93333	0.627952
2	A2	41	68.0277	2.90683	0.607735
2	A2	42	68.2247	2.88344	0.590086
2	A2	43	68.4217	2.84784	0.575874
2	A2	44	68.6188	2.82716	0.565546
2	A2	45	68.8158	2.80726	0.559036
2	A2	46	69.0129	2.78159	0.555749
2	A2	47	69.2099	2.75149	0.554739
2	A2	48	69.4069	2.72788	0.554977
2	A2	49	69.604	2.70073	0.55552
2	A2	50	69.801	2.67631	0.55547
2	A2	51	69.9981	2.65395	0.553827
2	A2	52	70.1951	2.62584	0.549521
2	A2	53	70.3921	2.59574	0.541788
2	A2	54	70.5892	2.57058	0.530662
2	A2	55	70.7862	2.54528	0.517319
2	A2	56	70.9833	2.52042	0.503966
2	A2	57	71.1803	2.50213	0.493281
2	A2	58	71.3773	2.47748	0.487737
2	A2	59	71.5744	2.46174	0.489007
2	A2	60	71.7714	2.43923	0.497736
2	A2	61	71.9684	2.41857	0.513624
2	A2	62	72.1655	2.39189	0.535729
2	A2	63	72.3625	2.37154	0.56274
2	A2	64	72.5596	2.34539	0.593168
2	A2	65	72.7566	2.31326	0.625517
2	A2	66	72.9536	2.28801	0.658538
2	A2	67	73.1507	2.25237	0.691664
2	A2	68	73.3477	2.21852	0.725576
2	A2	69	73.5448	2.18349	0.762596
2	A2	70	73.7418	2.14709	0.806564
2	A2	71	73.9388	2.11068	0.861998
2	A2	72	74.1359	2.08095	0.932622
2	A2	73	74.3329	2.04208	1.01977
2	A2	74	74.53	1.99622	1.12123
2	A2	75	74.727	1.94404	1.23101
2	A2	76	74.924	1.88757	1.34011
2	A2	77	75.1211	1.81842	1.43819
2	A2	78	75.3181	1.74186	1.51563
2	A2	79	75.5152	1.65818	1.56555
2	A2	80	75.7122	1.57363	1.58495
2	A2	81	75.9092	1.49149	1.57483
2	A2	82	76.1063	1.41919	1.53901
2	A2	83	76.3033	1.34473	1.48254
2	A2	84	76.5003	1.27932	1.41017
2	A2	85	76.6974	1.21345	1.32574
2	A2	86	76.8944	1.15247	1.23244
2	A2	87	77.0915	1.09208	1.13355
2	A2	88	77.2885	1.04455	1.03309
2	A2	89	77.4855	1.00005	0.935799
2	A2	90	77.6826	0.961044	0.846534
2	A2	91	77.8796	0.929071	0.76936
2	A2	92	78.0767	0.902856	0.706779
2	A2	93	78.2737	0.871796	0.659454
2	A2	94	78.4707	0.845613	0.626445
2	A2	95	78.6678	0.819027	0.605788
2	A2	96	78.8648	0.791976	0.595118
2	A2	97	79.0619	0.766432	0.592169
2	A2	98	79.2589	0.738269	0.595108
2	A2	99	79.4559	0.710673	0.602698
2	A2	100	79.653	0.681716	0.614279
2	A2	101	79.85	0.652362	0.629403
2	A2	102	80.0471	0.626161	0.647136
2	A2	103	80.2441	0.59536	0.66522
2	A2	104	80.4411	0.565451	0.679616
2	A2	105	80.6382	0.532461	0.684971
2	A2	106	80.8352	0.491224	0.676162
2	A2	107	81.0322	0.449227	0.650342
2	A2	108	81.2293	0.411721	0.608428
2	A2	109	81.4263	0.390229	0.555023
2	A2	110	81.6234	0.37082	0.496681
2	A2	111	81.8204	0.358547	0.439405
2	A2	112	82.0174	0.341711	0.386762
2	A2	113	82.2145	0.324443	0.339512
2	A2	114	82.4115	0.30547	0.296625
2	A2	115	82.6086	0.295158	0.256775
2	A2	116	82.8056	0.287666	0.219325
2	A2	117	83.0026	0.279278	0.184444
2	A2	118	83.1997	0.274676	0.152646
2	A2	119	83.3967	0.268375	0.124299
2	A2	120	83.5938	0.263804	0.09947
2	A2	121	83.7908	0.261097	0.0780679
2	A2	122	83.9878	0.257715	0.0600375
2	A2	123	84.1849	0.258163	0.0454092
2	A2	124	84.3819	0.25676	0.0341751
2	A2	125	84.5789	0.257568	0.026122
2	A2	126	84.776	0.25583	0.0207689
2	A2	127	84.973	0.255165	0.0174562
2	A2	128	85.1701	0.254795	0.0155256
2	A2	129	85.3671	0.25311	0.0144665
2	A2	130	85.5641	0.253586	0.0139501
2	A2	131	85.7612	0.252863	0.0137616
2	A2	132	85.9582	0.253465	0.013714
2	A2	133	86.1553	0.250372	0.0136212
2	A2	134	86.3523	0.251063	0.0133511
2	A2	135	86.5493	0.250071	0.0128966
2	A2	136	86.7464	0.248662	0.0123886
2	A2	137	86.9434	0.249473	0.0120216
2	A2	138	87.1405	0.248898	0.0119324
2	A2	139	87.3375	0.248903	0.0121175
2	A2	140	87.5345	0.247536	0.0124369
2	A2	141	87.7316	0.245996	0.0126969
2	A2	142	87.9286	0.24629	0.0127464
2	A2	143	88.1257	0.246308	0.012524
2	A2	144	88.3227	0.244329	0.0120572
2	A2	145	88.5197	0.244582	0.0114345
2	A2	146	88.7168	0.243878	0.0107836
2	A2	147	88.9138	0.243133	0.0102444
2	A2	148	89.1108	0.242861	0.0099326
2	A2	149	89.3079	0.24324	0.00988571
2	A2	150	89.5049	0.241956	0.0100351
2	A2	151	89.702	0.241238	0.0102268
2	A2	152	89.899	0.241612	0.0102985
2	A2	153	90.096	0.238948	0.0101732
2	A2	154	90.2931	0.240868	0.00991018
2	A2	155	90.4901	0.239304	0.00967794
2	A2	156	90.6872	0.239337	0.00965905
2	A2	157	90.8842	0.239386	0.00993982
2	A2	158	91.0812	0.238744	0.0104541
2	A2	159	91.2783	0.237851	0.0110139
2	A2	160	91.4753	0.236243	0.0114124
2	A2	161	91.6724	0.236474	0.0115261
2	A2	162	91.8694	0.236658	0.011359
2	A2	163	92.0664	0.235246	0.0110093
2	A2	164	92.2635	0.23504	0.010606
2	A2	165	92.4605	0.23435	0.010259
2	A2	166	92.6575	0.234564	0.0100402
2	A2	167	92.8546	0.233833	0.00998085
2	A2	168	93.0516	0.233357	0.0100657
2	A2	169	93.2487	0.232914	0.0102268
2	A2	170	93.4457	0.232234	0.0103519
2	A2	171	93.6427	0.232418	0.0103156
2	A2	172	93.8398	0.230296	0.0100141
2	A2	173	94.0368	0.230897	0.00939015
2	A2	174	94.2339	0.230752	0.0084344
2	A2	175	94.4309	0.230276	0.0071768
2	A2	176	94.6279	0.229617	0.00568684
2	A2	177	94.825	0.22845	0.00408651
3	A3	1	60.1461	5.22204	0.189454
3	A3	2	60.3431	5.21339	0.188791
3	A3	3	60.5402	5.18505	0.187446
3	A3	4	60.7372	5.17142	0.185589
3	A3	5	60.9343	5.13936	0.183747
3	A3	6	61.1313	5.12638	0.182635
3	A3	7	61.3283	5.10751	0.182828
3	A3	8	61.5254	5.08675	0.184513
3	A3	9	61.7224	5.07126	0.187417
3	A3	10	61.9195	5.04508	0.190956
3	A3	11	62.1165	5.0149	0.194469
3	A3	12	62.3135	5.0044	0.197397
3	A3	13	62.5106	4.97757	0.199314
3	A3	14	62.7076	4.94806	0.199959
3	A3	15	62.9046	4.93213	0.199287
3	A3	16	63.1017	4.90282	0.19758
3	A3	17	63.2987	4.87714	0.195505
3	A3	18	63.4958	4.8588	0.193983
3	A3	19	63.6928	4.83838	0.193861
3	A3	20	63.8898	4.81765	0.195525
3	A3	21	64.0869	4.8031	0.19867
3	A3	22	64.2839	4.7761	0.20241
3	A3	23	64.481	4.7443	0.205689
3	A3	24	64.678	4.72367	0.207748
3	A3	25	64.875	4.69384	0.208417
3	A3	26	65.0721	4.67289	0.208069
3	A3	27	65.2691	4.64986	0.207365
3	A3	28	65.4662	4.63014	0.206942
3	A3	29	65.6632	4.60245	0.207248
3	A3	30	65.8602	4.57915	0.208507
3	A3	31	66.0573	4.55803	0.210726
3	A3	32	66.2543	4.5346	0.213693
3	A3	33	66.4514	4.50815	0.216951
3	A3	34	66.6484	4.4867	0.219845
3	A3	35	66.8454	4.45999	0.221713
3	A3	36	67.0425	4.42713	0.222152
3	A3	37	67.2395	4.39912	0.221239
3	A3	38	67.4365	4.37715	0.219531
3	A3	39	67.6336	4.34831	0.21783
3	A3	40	67.8306	4.33112	0.216832
3	A3	41	68.0277	4.30738	0.216863
3	A3	42	68.2247	4.27761	0.217828
3	A3	43	68.4217	4.25813	0.21936
3	A3	44	68.6188	4.22416	0.221012
3	A3	45	68.8158	4.20638	0.222407
3	A3	46	69.0129	4.17935	0.223282
3	A3	47	69.2099	4.15361	0.223487
3	A3	48	69.4069	4.12012	0.222972
3	A3	49	69.604	4.10276	0.221773
3	A3	50	69.801	4.07447	0.220013
3	A3	51	69.9981	4.0514	0.2179
3	A3	52	70.1951	4.02068	0.215742
3	A3	53	70.3921	3.99808	0.213931
3	A3	54	70.5892	3.9746	0.21282
3	A3	55	70.7862	3.95359	0.21257
3	A3	56	70.9833	3.92778	0.213046
3	A3	57	71.1803	3.90687	0.21386
3	A3	58	71.3773	3.87271	0.214575
3	A3	59	71.5744	3.85007	0.214924
3	A3	60	71.7714	3.82729	0.21489
3	A3	61	71.9684	3.80519	0.214669
3	A3	62	72.1655	3.77762	0.214516
3	A3	63	72.3625	3.75454	0.214613
3	A3	64	72.5596	3.72921	0.214996
3	A3	65	72.7566	3.70809	0.215563
3	A3	66	72.9536	3.68026	0.216114
3	A3	67	73.1507	3.65319	0.216448
3	A3	68	73.3477	3.63265	0.216454
3	A3	69	73.5448	3.59871	0.216178
3	A3	70	73.7418	3.58055	0.215775
3	A3	71	73.9388	3.55692	0.215435
3	A3	72	74.1359	3.5303	0.21527
3	A3	73	74.3329	3.50656	0.215262
3	A3	74	74.53	3.48295	0.215279
3	A3	75	74.727	3.45824	0.215145
3	A3	76	74.924	3.43397	0.21471
3	A3	77	75.1211	3.40849	0.213913
3	A3	78	75.3181	3.38359	0.212824
3	A3	79	75.5152	3.36017	0.211634
3	A3	80	75.7122	3.3347	0.210635
3	A3	81	75.9092	3.31059	0.210137
3	A3	82	76.1063	3.28697	0.210384
3	A3	83	76.3033	3.26449	0.211455
3	A3	84	76.5003	3.24194	0.213263
3	A3	85	76.6974	3.21584	0.215628
3	A3	86	76.8944	3.18957	0.218463
3	A3	87	77.0915	3.16435	0.22198
3	A3	88	77.2885	3.13794	0.226862
3	A3	89	77.4855	3.11327	0.2344
3	A3	90	77.6826	3.0891	0.246626
3	A3	91	77.8796	3.05787	0.266504
3	A3	92	78.0767	3.03394	0.29813
3	A3	93	78.2737	3.00368	0.346867
3	A3	94	78.4707	2.97267	0.419199
3	A3	95	78.6678	2.93274	0.522118
3	A3	96	78.8648	2.88859	0.661817
3	A3	97	79.0619	2.82367	0.841607
3	A3	98	79.2589	2.73731	1.05929
3	A3	99	79.4559	2.61949	1.30464
3	A3	100	79.653	2.46351	1.55822
3	A3	101	79.85	2.24059	1.79249
3	A3	102	80.0471	1.94995	1.97595
3	A3	103	80.2441	1.62123	2.07944
3	A3	104	80.4411	1.29127	2.083
3	A3	105	80.6382	0.986893	1.98117
3	A3	106	80.8352	0.70998	1.78493
3	A3	107	81.0322	0.49857	1.5197
3	A3	108	81.2293	0.365765	1.21985
3	A3	109	81.4263	0.307879	0.921077
3	A3	110	81.6234	0.289515	0.653085
3	A3	111	81.8204	0.284744	0.434532
3	A3	112	82.0174	0.281889	0.271678
3	A3	113	82.2145	0.2806	0.160501
3	A3	114	82.4115	0.278432	0.0908428
3	A3	115	82.6086	0.276224	0.0507112
3	A3	116	82.8056	0.276671	0.0293785
3	A3	117	83.0026	0.274788	0.0188231
3	A3	118	83.1997	0.2723	0.0138434
3	A3	119	83.3967	0.272007	0.0114672
3	A3	120	83.5938	0.271338	0.0102008
3	A3	121	83.7908	0.268751	0.00940485
3	A3	122	83.9878	0.268379	0.00887293
3	A3	123	84.1849	0.268187	0.00857319
3	A3	124	84.3819	0.267336	0.00850049
3	A3	125	84.5789	0.266556	0.00860391
3	A3	126	84.776	0.264997	0.00877487
3	A3	127	84.973	0.264851	0.00887921
3	A3	128	85.1701	0.261291	0.00880942
3	A3	129	85.3671	0.262171	0.00852565
3	A3	130	85.5641	0.26017	0.00806483
3	A3	131	85.7612	0.260182	0.00751874
3	A3	132	85.9582	0.258274	0.00699356
3	A3	133	86.1553	0.258758	0.00657048
3	A3	134	86.3523	0.25807	0.00628122
3	A3	135	86.5493	0.257633	0.00610698
3	A3	136	86.7464	0.255932	0.00600057
3	A3	137	86.9434	0.25566	0.00591846
3	A3	138	87.1405	0.255148	0.00584539
3	A3	139	87.3375	0.254136	0.00579643
3	A3	140	87.5345	0.25342	0.00579531
3	A3	141	87.7316	0.253682	0.00584386
3	A3	142	87.9286	0.253166	0.0059057
3	A3	143	88.1257	0.251453	0.00591778
3	A3	144	88.3227	0.250048	0.00582595
3	A3	145	88.5197	0.250945	0.00562161
3	A3	146	88.7168	0.249059	0.00535709
3	A3	147	88.9138	0.248379	0.00512328
3	A3	148	89.1108	0.24895	0.00500279
3	A3	149	89.3079	0.2484	0.00502047
3	A3	150	89.5049	0.24722	0.00512531
3	A3	151	89.702	0.246209	0.00521669
3	A3	152	89.899	0.245205	0.00520227
3	A3	153	90.096	0.245106	0.00505303
3	A3	154	90.2931	0.244402	0.00482174
3	A3	155	90.4901	0.244872	0.00461636
3	A3	156	90.6872	0.242947	0.00454378
3	A3	157	90.8842	0.244405	0.00465295
3	A3	158	91.0812	0.243087	0.00490315
3	A3	159	91.2783	0.242357	0.00517655
3	A3	160	91.4753	0.241006	0.00533208
3	A3	161	91.6724	0.23972	0.00527921
3	A3	162	91.8694	0.239284	0.00502672
3	A3	163	92.0664	0.240004	0.00467472
3	A3	164	92.2635	0.240013	0.00435219
3	A3	165	92.4605	0.239096	0.00414613
3	A3	166	92.6575	0.23754	0.00406743
3	A3	167	92.8546	0.23771	0.00406936
3	A3	168	93.0516	0.238116	0.00408963
3	A3	169	93.2487	0.236302	0.00408374
3	A3	170	93.4457	0.236673	0.00403188
3	A3	171	93.6427	0.235554	0.00392961
3	A3	172	93.8398	0.235546	0.00377525
3	A3	173	94.0368	0.23514	0.00355957
3	A3	174	94.2339	0.234919	0.00326218
3	A3	175	94.4309	0.234051	0.00285922
3	A3	176	94.6279	0.234361	0.00234229
3	A3	177	94.825	0.232182	0.00174054
4	A4	1	60.1461	5.33395	0.189713
4	A4	2	60.3431	5.30392	0.190015
4	A4	3	60.5402	5.28878	0.190206
4	A4	4	60.7372	5.26999	0.190325
4	A4	5	60.9343	5.24858	0.1905
4	A4	6	61.1313	5.22436	0.190866
4	A4	7	61.3283	5.20241	0.191492
4	A4	8	61.5254	5.18149	0.192357
4	A4	9	61.7224	5.15721	0.193346
4	A4	10	61.9195	5.13768	0.194248
4	A4	11	62.1165	5.12225	0.194804
4	A4	12	62.3135	5.08369	0.194826
4	A4	13	62.5106	5.07145	0.194307
4	A4	14	62.7076	5.04443	0.193477
4	A4	15	62.9046	5.01967	0.192716
4	A4	16	63.1017	5.00786	0.192384
4	A4	17	63.2987	4.97627	0.192674
4	A4	18	63.4958	4.9617	0.193564
4	A4	19	63.6928	4.93832	0.194914
4	A4	20	63.8898	4.90996	0.196595
4	A4	21	64.0869	4.88778	0.198579
4	A4	22	64.2839	4.87149	0.200901
4	A4	23	64.481	4.84405	0.203564
4	A4	24	64.678	4.81664	0.206409
4	A4	25	64.875	4.80051	0.209097
4	A4	26	65.0721	4.7711	0.211197
4	A4	27	65.2691	4.74931	0.212379
4	A4	28	65.4662	4.71476	0.212644
4	A4	29	65.6632	4.69812	0.212373
4	A4	30	65.8602	4.66681	0.212183
4	A4	31	66.0573	4.65005	0.212566
4	A4	32	66.2543	4.63002	0.213586
4	A4	33	66.4514	4.60376	0.214807
4	A4	34	66.6484	4.57391	0.215561
4	A4	35	66.8454	4.54696	0.215363
4	A4	36	67.0425	4.5202	0.214195
4	A4	37	67.2395	4.49524	0.212516
4	A4	38	67.4365	4.47346	0.210974
4	A4	39	67.6336	4.45134	0.210089
4	A4	40	67.8306	4.43124	0.210094
4	A4	41	68.0277	4.39692	0.210959
4	A4	42	68.2247	4.3781	0.212528
4	A4	43	68.4217	4.3516	0.214571
4	A4	44	68.6188	4.33256	0.216771
4	A4	45	68.8158	4.30894	0.218693
4	A4	46	69.0129	4.27307	0.219867
4	A4	47	69.2099	4.25075	0.21994
4	A4	48	69.4069	4.22643	0.218819
4	A4	49	69.604	4.1994	0.216697
4	A4	50	69.801	4.17488	0.213953
4	A4	51	69.9981	4.14828	0.211038
4	A4	52	70.1951	4.12851	0.208361
4	A4	53	70.3921	4.10506	0.206242
4	A4	54	70.5892	4.07424	0.204876
4	A4	55	70.7862	4.05861	0.204311
4	A4	56	70.9833	4.03263	0.204417
4	A4	57	71.1803	4.0122	0.204929
4	A4	58	71.3773	3.98312	0.205567
4	A4	59	71.5744	3.95984	0.206191
4	A4	60	71.7714	3.93607	0.206883
4	A4	61	71.9684	3.91215	0.207886
4	A4	62	72.1655	3.89248	0.209412
4	A4	63	72.3625	3.86689	0.21144
4	A4	64	72.5596	3.8468	0.213665
4	A4	65	72.7566	3.81652	0.215601
4	A4	66	72.9536	3.78788	0.216799
4	A4	67	73.1507	3.76661	0.217032
4	A4	68	73.3477	3.73872	0.216362
4	A4	69	73.5448	3.71194	0.215088
4	A4	70	73.7418	3.69069	0.213624
4	A4	71	73.9388	3.66579	0.212369
4	A4	72	74.1359	3.63865	0.211593
4	A4	73	74.3329	3.6185	0.211362
4	A4	74	74.53	3.60023	0.211542
4	A4	75	74.727	3.56742	0.211889
4	A4	76	74.924	3.54793	0.212203
4	A4	77	75.1211	3.51687	0.212439
4	A4	78	75.3181	3.4994	0.212705
4	A4	79	75.5152	3.47332	0.213157
4	A4	80	75.7122	3.44688	0.213853
4	A4	81	75.9092	3.42783	0.214699
4	A4	82	76.1063	3.39384	0.215483
4	A4	83	76.3033	3.37403	0.216
4	A4	84	76.5003	3.34774	0.216184
4	A4	85	76.6974	3.32383	0.216222
4	A4	86	76.8944	3.2944	0.216636
4	A4	87	77.0915	3.27201	0.21827
4	A4	88	77.2885	3.24656	0.222218
4	A4	89	77.4855	3.22578	0.229761
4	A4	90	77.6826	3.20112	0.24244
4	A4	91	77.8796	3.17396	0.262385
4	A4	92	78.0767	3.14115	0.292831
4	A4	93	78.2737	3.11103	0.338593
4	A4	94	78.4707	3.08126	0.406168
4	A4	95	78.6678	3.04253	0.503146
4	A4	96	78.8648	2.99962	0.636765
4	A4	97	79.0619	2.94117	0.811629
4	A4	98	79.2589	2.86073	1.02691
4	A4	99	79.4559	2.74933	1.27373
4	A4	100	79.653	2.5928	1.53377
4	A4	101	79.85	2.37819	1.78024
4	A4	102	80.0471	2.09598	1.98152
4	A4	103	80.2441	1.76497	2.10722
4	A4	104	80.4411	1.42602	2.13494
4	A4	105	80.6382	1.11072	2.05584
4	A4	106	80.8352	0.813773	1.87732
4	A4	107	81.0322	0.58358	1.62195
4	A4	108	81.2293	0.425568	1.32268
4	A4	109	81.4263	0.347778	1.01575
4	A4	110	81.6234	0.319307	0.733106
4	A4	111	81.8204	0.312384	0.496657
4	A4	112	82.0174	0.309395	0.315973
4	A4	113	82.2145	0.307127	0.189523
4	A4	114	82.4115	0.307427	0.108387
4	A4	115	82.6086	0.305761	0.0606379
4	A4	116	82.8056	0.302372	0.0348476
4	A4	117	83.0026	0.301789	0.0220236
4	A4	118	83.1997	0.300931	0.0160793
4	A4	119	83.3967	0.29948	0.0133979
4	A4	120	83.5938	0.297455	0.0120776
4	A4	121	83.7908	0.29528	0.011245
4	A4	122	83.9878	0.295556	0.0105758
4	A4	123	84.1849	0.293499	0.0100037
4	A4	124	84.3819	0.292688	0.0095551
4	A4	125	84.5789	0.292299	0.00925935
4	A4	126	84.776	0.291543	0.00911247
4	A4	127	84.973	0.289588	0.00907864
4	A4	128	85.1701	0.288734	0.00911329
4	A4	129	85.3671	0.287467	0.0091785
4	A4	130	85.5641	0.286576	0.00924336
4	A4	131	85.7612	0.286952	0.00927272
4	A4	132	85.9582	0.283831	0.0092254
4	A4	133	86.1553	0.28331	0.00907005
4	A4	134	86.3523	0.282074	0.00880854
4	A4	135	86.5493	0.280558	0.0084846
4	A4	136	86.7464	0.280931	0.00816675
4	A4	137	86.9434	0.280206	0.00791934
4	A4	138	87.1405	0.277815	0.00777938
4	A4	139	87.3375	0.278049	0.00775009
4	A4	140	87.5345	0.277104	0.00780679
4	A4	141	87.7316	0.276345	0.00790634
4	A4	142	87.9286	0.275314	0.00799607
4	A4	143	88.1257	0.273807	0.00802626
4	A4	144	88.3227	0.272883	0.0079621
4	A4	145	88.5197	0.272602	0.00779309
4	A4	146	88.7168	0.270872	0.00753509
4	A4	147	88.9138	0.270028	0.00722587
4	A4	148	89.1108	0.268827	0.0069171
4	A4	149	89.3079	0.268391	0.00666243
4	A4	150	89.5049	0.268734	0.00650319
4	A4	151	89.702	0.266573	0.00645584
4	A4	152	89.899	0.26706	0.00650883
4	A4	153	90.096	0.264717	0.00662934
4	A4	154	90.2931	0.2652	0.0067728
4	A4	155	90.4901	0.264635	0.00689199
4	A4	156	90.6872	0.263007	0.00694669
4	A4	157	90.8842	0.261696	0.00691948
4	A4	158	91.0812	0.2609	0.00683042
4	A4	159	91.2783	0.261227	0.0067342
4	A4	160	91.4753	0.260826	0.00669331
4	A4	161	91.6724	0.258976	0.00673955
4	A4	162	91.8694	0.25838	0.00685218
4	A4	163	92.0664	0.258099	0.00696865
4	A4	164	92.2635	0.256752	0.00702039
4	A4	165	92.4605	0.255175	0.00697172
4	A4	166	92.6575	0.254875	0.00683824
4	A4	167	92.8546	0.254697	0.00667656
4	A4	168	93.0516	0.254436	0.00655341
4	A4	169	93.2487	0.252615	0.0065127
4	A4	170	93.4457	0.252051	0.00655642
4	A4	171	93.6427	0.251366	0.0066418
4	A4	172	93.8398	0.252019	0.00668682
4	A4	173	94.0368	0.248807	0.00658287
4	A4	174	94.2339	0.249089	0.00622237
4	A4	175	94.4309	0.247458	0.005541
4	A4	176	94.6279	0.248045	0.00455899
4	A4	177	94.825	0.245437	0.0033925
5	A5	1	60.1461	5.20296	0.184005
5	A5	2	60.3431	5.19042	0.186515
5	A5	3	60.5402	5.1576	0.188677
5	A5	4	60.7372	5.14862	0.189781
5	A5	5	60.9343	5.11463	0.189488
5	A5	6	61.1313	5.0968	0.187957
5	A5	7	61.3283	5.07038	0.185712
5	A5	8	61.5254	5.05816	0.183408
5	A5	9	61.7224	5.03846	0.181572
5	A5	10	61.9195	5.01277	0.180515
5	A5	11	62.1165	4.9969	0.180352
5	A5	12	62.3135	4.97284	0.181083
5	A5	13	62.5106	4.95761	0.182664
5	A5	14	62.7076	4.93803	0.185014
5	A5	15	62.9046	4.91085	0.188008
5	A5	16	63.1017	4.8878	0.191447
5	A5	17	63.2987	4.87963	0.195044
5	A5	18	63.4958	4.84573	0.198411
5	A5	19	63.6928	4.8236	0.201131
5	A5	20	63.8898	4.803	0.202882
5	A5	21	64.0869	4.77992	0.20361
5	A5	22	64.2839	4.74928	0.203604
5	A5	23	64.481	4.7241	0.20342
5	A5	24	64.678	4.71033	0.20362
5	A5	25	64.875	4.6844	0.2045
5	A5	26	65.0721	4.67142	0.20596
5	A5	27	65.2691	4.63428	0.207623
5	A5	28	65.4662	4.61054	0.209114
5	A5	29	65.6632	4.59143	0.210238
5	A5	30	65.8602	4.56616	0.211006
5	A5	31	66.0573	4.54502	0.211527
5	A5	32	66.2543	4.52302	0.21193
5	A5	33	66.4514	4.48729	0.212388
5	A5	34	66.6484	4.4719	0.213124
5	A5	35	66.8454	4.44493	0.214359
5	A5	36	67.0425	4.42811	0.216147
5	A5	37	67.2395	4.39475	0.218253
5	A5	38	67.4365	4.37325	0.220146
5	A5	39	67.6336	4.34975	0.22116
5	A5	40	67.8306	4.31694	0.220774
5	A5	41	68.0277	4.29611	0.218884
5	A5	42	68.2247	4.26304	0.215943
5	A5	43	68.4217	4.24577	0.212862
5	A5	44	68.6188	4.21443	0.210684
5	A5	45	68.8158	4.2052	0.210142
5	A5	46	69.0129	4.18216	0.211354
5	A5	47	69.2099	4.15407	0.213826
5	A5	48	69.4069	4.12834	0.216755
5	A5	49	69.604	4.10411	0.219415
5	A5	50	69.801	4.07471	0.221426
5	A5	51	69.9981	4.05203	0.222761
5	A5	52	70.1951	4.03075	0.223586
5	A5	53	70.3921	3.99865	0.224074
5	A5	54	70.5892	3.97593	0.224288
5	A5	55	70.7862	3.94966	0.224173
5	A5	56	70.9833	3.92257	0.223623
5	A5	57	71.1803	3.89911	0.222571
5	A5	58	71.3773	3.87284	0.221099
5	A5	59	71.5744	3.8418	0.219483
5	A5	60	71.7714	3.82148	0.218147
5	A5	61	71.9684	3.79994	0.217489
5	A5	62	72.1655	3.77815	0.217693
5	A5	63	72.3625	3.7521	0.218625
5	A5	64	72.5596	3.72434	0.219882
5	A5	65	72.7566	3.7025	0.220965
5	A5	66	72.9536	3.67408	0.221466
5	A5	67	73.1507	3.64967	0.221206
5	A5	68	73.3477	3.62013	0.220289
5	A5	69	73.5448	3.59792	0.219032
5	A5	70	73.7418	3.57233	0.217847
5	A5	71	73.9388	3.55143	0.217064
5	A5	72	74.1359	3.52405	0.216793
5	A5	73	74.3329	3.50296	0.216884
5	A5	74	74.53	3.4798	0.217004
5	A5	75	74.727	3.45284	0.216803
5	A5	76	74.924	3.42471	0.216099
5	A5	77	75.1211	3.40605	0.214973
5	A5	78	75.3181	3.3772	0.213756
5	A5	79	75.5152	3.35456	0.212891
5	A5	80	75.7122	3.33451	0.212752
5	A5	81	75.9092	3.30369	0.21349
5	A5	82	76.1063	3.28835	0.214977
5	A5	83	76.3033	3.26233	0.216889
5	A5	84	76.5003	3.23171	0.218891
5	A5	85	76.6974	3.20722	0.220817
5	A5	86	76.8944	3.18508	0.22279
5	A5	87	77.0915	3.15774	0.225237
5	A5	88	77.2885	3.13452	0.228844
5	A5	89	77.4855	3.10613	0.234595
5	A5	90	77.6826	3.07921	0.243845
5	A5	91	77.8796	3.05758	0.258538
5	A5	92	78.0767	3.02588	0.281455
5	A5	93	78.2737	2.99749	0.316484
5	A5	94	78.4707	2.96713	0.368773
5	A5	95	78.6678	2.93352	0.444588
5	A5	96	78.8648	2.88654	0.550648
5	A5	97	79.0619	2.84451	0.692753
5	A5	98	79.2589	2.77493	0.873669
5	A5	99	79.4559	2.6819	1.09056
5	A5	100	79.653	2.56175	1.33269
5	A5	101	79.85	2.39936	1.5804
5	A5	102	80.0471	2.176	1.80649
5	A5	103	80.2441	1.88546	1.98025
5	A5	104	80.4411	1.56637	2.07365
5	A5	105	80.6382	1.24778	2.06797
5	A5	106	80.8352	0.938714	1.95885
5	A5	107	81.0322	0.679389	1.75812
5	A5	108	81.2293	0.47723	1.49161
5	A5	109	81.4263	0.354702	1.1935
5	A5	110	81.6234	0.298334	0.898696
5	A5	111	81.8204	0.279709	0.635751
5	A5	112	82.0174	0.275283	0.422178
5	A5	113	82.2145	0.272974	0.263454
5	A5	114	82.4115	0.271598	0.155246
5	A5	115	82.6086	0.269897	0.0874615
5	A5	116	82.8056	0.26855	0.0483643
5	A5	117	83.0026	0.267734	0.0275199
5	A5	118	83.1997	0.265581	0.0171715
5	A5	119	83.3967	0.265034	0.0123321
5	A5	120	83.5938	0.264203	0.0101838
5	A5	121	83.7908	0.264007	0.00930491
5	A5	122	83.9878	0.26191	0.00903402
5	A5	123	84.1849	0.261904	0.00906013
5	A5	124	84.3819	0.260067	0.00921132
5	A5	125	84.5789	0.259905	0.00936668
5	A5	126	84.776	0.257919	0.00943211
5	A5	127	84.973	0.256527	0.00934167
5	A5	128	85.1701	0.256266	0.00906687
5	A5	129	85.3671	0.254333	0.0086261
5	A5	130	85.5641	0.253522	0.00808441
5	A5	131	85.7612	0.252442	0.0075377
5	A5	132	85.9582	0.252281	0.00707955
5	A5	133	86.1553	0.252138	0.00676327
5	A5	134	86.3523	0.251502	0.00657975
5	A5	135	86.5493	0.249877	0.00646731
5	A5	136	86.7464	0.249309	0.00634875
5	A5	137	86.9434	0.248509	0.00617396
5	A5	138	87.1405	0.247671	0.00594183
5	A5	139	87.3375	0.247303	0.00569229
5	A5	140	87.5345	0.246657	0.00547741
5	A5	141	87.7316	0.246436	0.00533106
5	A5	142	87.9286	0.245612	0.00525304
5	A5	143	88.1257	0.245238	0.00521517
5	A5	144	88.3227	0.244065	0.00518195
5	A5	145	88.5197	0.244086	0.00513408
5	A5	146	88.7168	0.242728	0.00507916
5	A5	147	88.9138	0.242303	0.00504236
5	A5	148	89.1108	0.242303	0.00504242
5	A5	149	89.3079	0.24118	0.00506925
5	A5	150	89.5049	0.241033	0.00508235
5	A5	151	89.702	0.239126	0.00503374
5	A5	152	89.899	0.239225	0.00490022
5	A5	153	90.096	0.238932	0.00470263
5	A5	154	90.2931	0.238923	0.00449882
5	A5	155	90.4901	0.237319	0.00435706
5	A5	156	90.6872	0.237932	0.00432761
5	A5	157	90.8842	0.237238	0.00442468
5	A5	158	91.0812	0.236847	0.00462248
5	A5	159	91.2783	0.235826	0.00486208
5	A5	160	91.4753	0.235304	0.00506736
5	A5	161	91.6724	0.234716	0.00516691
5	A5	162	91.8694	0.234154	0.00511996
5	A5	163	92.0664	0.232513	0.0049358
5	A5	164	92.2635	0.232565	0.00467548
5	A5	165	92.4605	0.232973	0.0044291
5	A5	166	92.6575	0.232899	0.00427707
5	A5	167	92.8546	0.231419	0.00425451
5	A5	168	93.0516	0.230673	0.00434209
5	A5	169	93.2487	0.231031	0.00448106
5	A5	170	93.4457	0.230545	0.00459888
5	A5	171	93.6427	0.229213	0.00463081
5	A5	172	93.8398	0.228325	0.00453016
5	A5	173	94.0368	0.228774	0.00427157
5	A5	174	94.2339	0.227579	0.00384978
5	A5	175	94.4309	0.227975	0.00327931
5	A5	176	94.6279	0.227077	0.00259666
5	A5	177	94.825	0.22576	0.00186383
6	A6	1	60.1461	5.10259	0.17571
6	A6	2	60.3431	5.07814	0.175495
6	A6	3	60.5402	5.07312	0.17494
6	A6	4	60.7372	5.04351	0.174117
6	A6	5	60.9343	5.02358	0.173244
6	A6	6	61.1313	5.01489	0.17259
6	A6	7	61.3283	4.98317	0.172346
6	A6	8	61.5254	4.96829	0.172588
6	A6	9	61.7224	4.95433	0.173254
6	A6	10	61.9195	4.93	0.17425
6	A6	11	62.1165	4.90858	0.175526
6	A6	12	62.3135	4.89171	0.177148
6	A6	13	62.5106	4.86627	0.179263
6	A6	14	62.7076	4.8563	0.181972
6	A6	15	62.9046	4.8271	0.185204
6	A6	16	63.1017	4.80766	0.188615
6	A6	17	63.2987	4.7876	0.191612
6	A6	18	63.4958	4.7683	0.193562
6	A6	19	63.6928	4.74201	0.194086
6	A6	20	63.8898	4.70957	0.193323
6	A6	21	64.0869	4.69116	0.191935
6	A6	22	64.2839	4.67171	0.190833
6	A6	23	64.481	4.65541	0.190687
6	A6	24	64.678	4.6363	0.191606
6	A6	25	64.875	4.60853	0.193158
6	A6	26	65.0721	4.58635	0.194703
6	A6	27	65.2691	4.56387	0.195815
6	A6	28	65.4662	4.53245	0.196466
6	A6	29	65.6632	4.52587	0.196966
6	A6	30	65.8602	4.49647	0.197705
6	A6	31	66.0573	4.47391	0.19894
6	A6	32	66.2543	4.4558	0.200711
6	A6	33	66.4514	4.42397	0.202878
6	A6	34	66.6484	4.41058	0.205226
6	A6	35	66.8454	4.38516	0.207564
6	A6	36	67.0425	4.35522	0.209807
6	A6	37	67.2395	4.33059	0.211991
6	A6	38	67.4365	4.30908	0.21419
6	A6	39	67.6336	4.28732	0.216408
6	A6	40	67.8306	4.26105	0.218497
6	A6	41	68.0277	4.23447	0.220227
6	A6	42	68.2247	4.20394	0.221413
6	A6	43	68.4217	4.18439	0.222036
6	A6	44	68.6188	4.158	0.222234
6	A6	45	68.8158	4.1297	0.222201
6	A6	46	69.0129	4.1092	0.222062
6	A6	47	69.2099	4.08239	0.221842
6	A6	48	69.4069	4.05665	0.221501
6	A6	49	69.604	4.02838	0.221038
6	A6	50	69.801	4.0079	0.220521
6	A6	51	69.9981	3.97906	0.220067
6	A6	52	70.1951	3.9555	0.21977
6	A6	53	70.3921	3.93339	0.219627
6	A6	54	70.5892	3.90423	0.219543
6	A6	55	70.7862	3.88061	0.219385
6	A6	56	70.9833	3.85195	0.219055
6	A6	57	71.1803	3.83006	0.218532
6	A6	58	71.3773	3.80222	0.217855
6	A6	59	71.5744	3.78052	0.217103
6	A6	60	71.7714	3.75533	0.216389
6	A6	61	71.9684	3.72672	0.215844
6	A6	62	72.1655	3.70842	0.21561
6	A6	63	72.3625	3.68054	0.215775
6	A6	64	72.5596	3.65821	0.216299
6	A6	65	72.7566	3.63692	0.216991
6	A6	66	72.9536	3.60364	0.217561
6	A6	67	73.1507	3.58454	0.217741
6	A6	68	73.3477	3.55482	0.217403
6	A6	69	73.5448	3.53163	0.216605
6	A6	70	73.7418	3.50418	0.215545
6	A6	71	73.9388	3.48417	0.214458
6	A6	72	74.1359	3.45899	0.213502
6	A6	73	74.3329	3.4355	0.212727
6	A6	74	74.53	3.41093	0.212111
6	A6	75	74.727	3.38603	0.211624
6	A6	76	74.924	3.36473	0.211279
6	A6	77	75.1211	3.33985	0.211142
6	A6	78	75.3181	3.31686	0.211288
6	A6	79	75.5152	3.29233	0.211765
6	A6	80	75.7122	3.26493	0.212518
6	A6	81	75.9092	3.24717	0.213389
6	A6	82	76.1063	3.21954	0.21413
6	A6	83	76.3033	3.19252	0.214525
6	A6	84	76.5003	3.16883	0.21451
6	A6	85	76.6974	3.14243	0.214257
6	A6	86	76.8944	3.1187	0.21416
6	A6	87	77.0915	3.09705	0.214744
6	A6	88	77.2885	3.07208	0.21658
6	A6	89	77.4855	3.04685	0.220301
6	A6	90	77.6826	3.02304	0.226733
6	A6	91	77.8796	2.99413	0.237142
6	A6	92	78.0767	2.97431	0.253547
6	A6	93	78.2737	2.94358	0.279059
6	A6	94	78.4707	2.91442	0.31817
6	A6	95	78.6678	2.88203	0.376802
6	A6	96	78.8648	2.85295	0.461928
6	A6	97	79.0619	2.80542	0.58051
6	A6	98	79.2589	2.76088	0.737653
6	A6	99	79.4559	2.68134	0.934116
6	A6	100	79.653	2.5837	1.16365
6	A6	101	79.85	2.45237	1.41114
6	A6	102	80.0471	2.26471	1.65261
6	A6	103	80.2441	2.00488	1.85802
6	A6	104	80.4411	1.70361	1.99662
6	A6	105	80.6382	1.38692	2.04383
6	A6	106	80.8352	1.06242	1.9875
6	A6	107	81.0322	0.782021	1.83169
6	A6	108	81.2293	0.551828	1.59632
6	A6	109	81.4263	0.396319	1.31285
6	A6	110	81.6234	0.317585	1.01698
6	A6	111	81.8204	0.28294	0.740873
6	A6	112	82.0174	0.274111	0.507168
6	A6	113	82.2145	0.270574	0.326442
6	A6	114	82.4115	0.267335	0.198256
6	A6	115	82.6086	0.267056	0.114658
6	A6	116	82.8056	0.265129	0.0644127
6	A6	117	83.0026	0.264468	0.0364823
6	A6	118	83.1997	0.261277	0.0220258
6	A6	119	83.3967	0.260318	0.0149752
6	A6	120	83.5938	0.260964	0.0116773
6	A6	121	83.7908	0.259661	0.0101679
6	A6	122	83.9878	0.257816	0.00947588
6	A6	123	84.1849	0.256515	0.00913178
6	A6	124	84.3819	0.256448	0.00889388
6	A6	125	84.5789	0.25601	0.0086298
6	A6	126	84.776	0.253211	0.00828199
6	A6	127	84.973	0.251881	0.0078615
6	A6	128	85.1701	0.252792	0.00743463
6	A6	129	85.3671	0.250963	0.00708514
6	A6	130	85.5641	0.251344	0.00686521
6	A6	131	85.7612	0.250668	0.00676302
6	A6	132	85.9582	0.248708	0.00670733
6	A6	133	86.1553	0.249339	0.00660806
6	A6	134	86.3523	0.246238	0.00640501
6	A6	135	86.5493	0.247304	0.00609796
6	A6	136	86.7464	0.246033	0.00574238
6	A6	137	86.9434	0.245486	0.00541819
6	A6	138	87.1405	0.244938	0.0051897
6	A6	139	87.3375	0.245664	0.00507738
6	A6	140	87.5345	0.243503	0.00505381
6	A6	141	87.7316	0.243697	0.00506341
6	A6	142	87.9286	0.24291	0.00505551
6	A6	143	88.1257	0.242226	0.00501127
6	A6	144	88.3227	0.240833	0.004951
6	A6	145	88.5197	0.241394	0.00491874
6	A6	146	88.7168	0.241666	0.00495276
6	A6	147	88.9138	0.239033	0.00506177
6	A6	148	89.1108	0.239755	0.00522126
6	A6	149	89.3079	0.238478	0.00538875
6	A6	150	89.5049	0.237235	0.00552479
6	A6	151	89.702	0.237124	0.00560419
6	A6	152	89.899	0.237021	0.00561198
6	A6	153	90.096	0.236312	0.00553479
6	A6	154	90.2931	0.233906	0.00536214
6	A6	155	90.4901	0.23476	0.00509972
6	A6	156	90.6872	0.234041	0.00478118
6	A6	157	90.8842	0.233587	0.00446172
6	A6	158	91.0812	0.233465	0.00419553
6	A6	159	91.2783	0.232923	0.00401235
6	A6	160	91.4753	0.23195	0.00391209
6	A6	161	91.6724	0.232483	0.00387789
6	A6	162	91.8694	0.230969	0.00389575
6	A6	163	92.0664	0.230929	0.00396269
6	A6	164	92.2635	0.231143	0.00407854
6	A6	165	92.4605	0.230313	0.0042283
6	A6	166	92.6575	0.229437	0.00437295
6	A6	167	92.8546	0.229052	0.00445838
6	A6	168	93.0516	0.228276	0.00444049
6	A6	169	93.2487	0.227384	0.0043073
6	A6	170	93.4457	0.227427	0.00408252
6	A6	171	93.6427	0.22792	0.00380734
6	A6	172	93.8398	0.226224	0.00351365
6	A6	173	94.0368	0.225829	0.00320649
6	A6	174	94.2339	0.226628	0.00286642
6	A6	175	94.4309	0.225921	0.00246647
6	A6	176	94.6279	0.225036	0.00199487
6	A6	177	94.825	0.224391	0.00147222
7	A7	1	60.1461	5.18825	0.184389
7	A7	2	60.3431	5.16502	0.185498
7	A7	3	60.5402	5.14391	0.18654
7	A7	4	60.7372	5.12799	0.187304
7	A7	5	60.9343	5.10775	0.187726
7	A7	6	61.1313	5.07732	0.18787
7	A7	7	61.3283	5.0657	0.187867
7	A7	8	61.5254	5.03694	0.187841
7	A7	9	61.7224	5.01863	0.18786
7	A7	10	61.9195	5.00255	0.187893
7	A7	11	62.1165	4.97439	0.187849
7	A7	12	62.3135	4.95617	0.187612
7	A7	13	62.5106	4.9321	0.187105
7	A7	14	62.7076	4.91274	0.186328
7	A7	15	62.9046	4.89255	0.185387
7	A7	16	63.1017	4.87056	0.184487
7	A7	17	63.2987	4.8382	0.183903
7	A7	18	63.4958	4.84207	0.183894
7	A7	19	63.6928	4.80063	0.184615
7	A7	20	63.8898	4.78748	0.186041
7	A7	21	64.0869	4.77077	0.187985
7	A7	22	64.2839	4.74204	0.190188
7	A7	23	64.481	4.72188	0.192423
7	A7	24	64.678	4.69935	0.194555
7	A7	25	64.875	4.67453	0.196542
7	A7	26	65.0721	4.65837	0.198376
7	A7	27	65.2691	4.63328	0.200071
7	A7	28	65.4662	4.60534	0.201666
7	A7	29	65.6632	4.58716	0.203261
7	A7	30	65.8602	4.56346	0.204969
7	A7	31	66.0573	4.53846	0.206836
7	A7	32	66.2543	4.51847	0.208753
7	A7	33	66.4514	4.49735	0.210498
7	A7	34	66.6484	4.4653	0.211863
7	A7	35	66.8454	4.44106	0.212807
7	A7	36	67.0425	4.41721	0.213464
7	A7	37	67.2395	4.3931	0.214024
7	A7	38	67.4365	4.37522	0.214587
7	A7	39	67.6336	4.34502	0.215108
7	A7	40	67.8306	4.3156	0.215502
7	A7	41	68.0277	4.29423	0.215767
7	A7	42	68.2247	4.27182	0.216037
7	A7	43	68.4217	4.24731	0.216502
7	A7	44	68.6188	4.22216	0.217294
7	A7	45	68.8158	4.19671	0.218391
7	A7	46	69.0129	4.17471	0.219619
7	A7	47	69.2099	4.14729	0.220687
7	A7	48	69.4069	4.12197	0.221289
7	A7	49	69.604	4.09934	0.221202
7	A7	50	69.801	4.06996	0.220411
7	A7	51	69.9981	4.0422	0.219162
7	A7	52	70.1951	4.01955	0.217902
7	A7	53	70.3921	3.99809	0.217102
7	A7	54	70.5892	3.97234	0.217043
7	A7	55	70.7862	3.94721	0.217683
7	A7	56	70.9833	3.92481	0.218679
7	A7	57	71.1803	3.89768	0.219576
7	A7	58	71.3773	3.86942	0.220048
7	A7	59	71.5744	3.84306	0.220034
7	A7	60	71.7714	3.81854	0.219704
7	A7	61	71.9684	3.79875	0.219261
7	A7	62	72.1655	3.77358	0.21875
7	A7	63	72.3625	3.7472	0.218003
7	A7	64	72.5596	3.72458	0.216793
7	A7	65	72.7566	3.6904	0.215051
7	A7	66	72.9536	3.67242	0.212999
7	A7	67	73.1507	3.64681	0.211065
7	A7	68	73.3477	3.6215	0.209686
7	A7	69	73.5448	3.60697	0.209089
7	A7	70	73.7418	3.5783	0.209249
7	A7	71	73.9388	3.54818	0.209968
7	A7	72	74.1359	3.53112	0.211004
7	A7	73	74.3329	3.50752	0.212146
7	A7	74	74.53	3.48551	0.213217
7	A7	75	74.727	3.45563	0.214064
7	A7	76	74.924	3.43432	0.214568
7	A7	77	75.1211	3.41116	0.214663
7	A7	78	75.3181	3.3831	0.214344
7	A7	79	75.5152	3.36298	0.213659
7	A7	80	75.7122	3.33573	0.212706
7	A7	81	75.9092	3.30838	0.21163
7	A7	82	76.1063	3.28883	0.210628
7	A7	83	76.3033	3.26371	0.209927
7	A7	84	76.5003	3.23903	0.209745
7	A7	85	76.6974	3.21664	0.21025
7	A7	86	76.8944	3.19188	0.21155
7	A7	87	77.0915	3.1712	0.213731
7	A7	88	77.2885	3.14588	0.216994
7	A7	89	77.4855	3.11749	0.221811
7	A7	90	77.6826	3.09117	0.229117
7	A7	91	77.8796	3.07017	0.240443
7	A7	92	78.0767	3.0442	0.258093
7	A7	93	78.2737	3.01862	0.285357
7	A7	94	78.4707	2.9812	0.326775
7	A7	95	78.6678	2.95637	0.388249
7	A7	96	78.8648	2.91983	0.476739
7	A7	97	79.0619	2.87393	0.599232
7	A7	98	79.2589	2.82256	0.760857
7	A7	99	79.4559	2.74589	0.962255
7	A7	100	79.653	2.64643	1.19679
7	A7	101	79.85	2.5058	1.44863
7	A7	102	80.0471	2.31549	1.69291
7	A7	103	80.2441	2.05083	1.89874
7	A7	104	80.4411	1.73774	2.03491
7	A7	105	80.6382	1.41505	2.07701
7	A7	106	80.8352	1.09081	2.01372
7	A7	107	81.0322	0.810389	1.85028
7	A7	108	81.2293	0.580351	1.60789
7	A7	109	81.4263	0.426377	1.31901
7	A7	110	81.6234	0.346742	1.01989
7	A7	111	81.8204	0.318159	0.742733
7	A7	112	82.0174	0.307091	0.509819
7	A7	113	82.2145	0.303787	0.331107
7	A7	114	82.4115	0.298877	0.205503
7	A7	115	82.6086	0.295785	0.12455
7	A7	116	82.8056	0.292779	0.0767457
7	A7	117	83.0026	0.290237	0.0509747
7	A7	118	83.1997	0.286449	0.0383708
7	A7	119	83.3967	0.285144	0.0327522
7	A7	120	83.5938	0.280964	0.0302285
7	A7	121	83.7908	0.276437	0.0285708
7	A7	122	83.9878	0.26999	0.0266742
7	A7	123	84.1849	0.268257	0.0241809
7	A7	124	84.3819	0.266159	0.0211962
7	A7	125	84.5789	0.265206	0.0180433
7	A7	126	84.776	0.262724	0.015066
7	A7	127	84.973	0.263263	0.0125123
7	A7	128	85.1701	0.26031	0.0105061
7	A7	129	85.3671	0.259764	0.00907169
7	A7	130	85.5641	0.260991	0.00816366
7	A7	131	85.7612	0.259263	0.00768191
7	A7	132	85.9582	0.258659	0.00748219
7	A7	133	86.1553	0.257021	0.00740055
7	A7	134	86.3523	0.256868	0.00729475
7	A7	135	86.5493	0.255277	0.00708338
7	A7	136	86.7464	0.254702	0.00676448
7	A7	137	86.9434	0.253514	0.00640154
7	A7	138	87.1405	0.253172	0.0060856
7	A7	139	87.3375	0.25355	0.0058914
7	A7	140	87.5345	0.253176	0.0058513
7	A7	141	87.7316	0.250216	0.00595288
7	A7	142	87.9286	0.251525	0.00615478
7	A7	143	88.1257	0.249948	0.00640271
7	A7	144	88.3227	0.250612	0.00663889
7	A7	145	88.5197	0.248166	0.00680827
7	A7	146	88.7168	0.247538	0.00686663
7	A7	147	88.9138	0.245781	0.00678853
7	A7	148	89.1108	0.247111	0.00656771
7	A7	149	89.3079	0.244262	0.00621597
7	A7	150	89.5049	0.243468	0.00576674
7	A7	151	89.702	0.243932	0.00528435
7	A7	152	89.899	0.243074	0.00486057
7	A7	153	90.096	0.243007	0.00458671
7	A7	154	90.2931	0.243498	0.00451213
7	A7	155	90.4901	0.242041	0.00461748
7	A7	156	90.6872	0.240836	0.00482475
7	A7	157	90.8842	0.24103	0.00503516
7	A7	158	91.0812	0.239253	0.00516786
7	A7	159	91.2783	0.240873	0.00517839
7	A7	160	91.4753	0.23832	0.0050609
7	A7	161	91.6724	0.236999	0.00484581
7	A7	162	91.8694	0.238401	0.00459749
7	A7	163	92.0664	0.237611	0.00440206
7	A7	164	92.2635	0.236915	0.00433797
7	A7	165	92.4605	0.236609	0.00444234
7	A7	166	92.6575	0.23657	0.00469149
7	A7	167	92.8546	0.235542	0.00501001
7	A7	168	93.0516	0.233753	0.00530122
7	A7	169	93.2487	0.234712	0.0054831
7	A7	170	93.4457	0.233009	0.00551048
7	A7	171	93.6427	0.232336	0.00537697
7	A7	172	93.8398	0.232067	0.00509968
7	A7	173	94.0368	0.231149	0.00469664
7	A7	174	94.2339	0.232086	0.0041728
7	A7	175	94.4309	0.230235	0.00352612
7	A7	176	94.6279	0.229015	0.00277249
7	A7	177	94.825	0.229945	0.00196793
8	A8	1	60.1461	5.22198	0.185114
8	A8	2	60.3431	5.19183	0.187269
8	A8	3	60.5402	5.16779	0.188976
8	A8	4	60.7372	5.1512	0.189781
8	A8	5	60.9343	5.12957	0.189497
8	A8	6	61.1313	5.10799	0.188186
8	A8	7	61.3283	5.08054	0.18612
8	A8	8	61.5254	5.0615	0.183731
8	A8	9	61.7224	5.04077	0.181567
8	A8	10	61.9195	5.02158	0.18016
8	A8	11	62.1165	5.00371	0.179859
8	A8	12	62.3135	4.98073	0.180703
8	A8	13	62.5106	4.9666	0.182407
8	A8	14	62.7076	4.94307	0.184517
8	A8	15	62.9046	4.91108	0.186606
8	A8	16	63.1017	4.89769	0.188399
8	A8	17	63.2987	4.87723	0.189793
8	A8	18	63.4958	4.85518	0.190808
8	A8	19	63.6928	4.82726	0.191544
8	A8	20	63.8898	4.80459	0.192138
8	A8	21	64.0869	4.79039	0.19274
8	A8	22	64.2839	4.76214	0.193459
8	A8	23	64.481	4.73989	0.194344
8	A8	24	64.678	4.72082	0.195393
8	A8	25	64.875	4.69256	0.196577
8	A8	26	65.0721	4.67216	0.197852
8	A8	27	65.2691	4.65137	0.199123
8	A8	28	65.4662	4.62968	0.200251
8	A8	29	65.6632	4.60545	0.201135
8	A8	30	65.8602	4.57585	0.201816
8	A8	31	66.0573	4.5564	0.202533
8	A8	32	66.2543	4.53482	0.203642
8	A8	33	66.4514	4.51223	0.20542
8	A8	34	66.6484	4.49015	0.207894
8	A8	35	66.8454	4.46301	0.21077
8	A8	36	67.0425	4.44156	0.213524
8	A8	37	67.2395	4.41166	0.215583
8	A8	38	67.4365	4.38841	0.216547
8	A8	39	67.6336	4.36004	0.216351
8	A8	40	67.8306	4.3331	0.215303
8	A8	41	68.0277	4.30864	0.213956
8	A8	42	68.2247	4.28618	0.212876
8	A8	43	68.4217	4.26719	0.212385
8	A8	44	68.6188	4.2405	0.212482
8	A8	45	68.8158	4.21426	0.212941
8	A8	46	69.0129	4.19153	0.213536
8	A8	47	69.2099	4.1593	0.214203
8	A8	48	69.4069	4.14143	0.214999
8	A8	49	69.604	4.12115	0.215957
8	A8	50	69.801	4.09172	0.21694
8	A8	51	69.9981	4.06595	0.217659
8	A8	52	70.1951	4.0398	0.217808
8	A8	53	70.3921	4.01456	0.217234
8	A8	54	70.5892	3.98719	0.215989
8	A8	55	70.7862	3.96332	0.214285
8	A8	56	70.9833	3.94012	0.212395
8	A8	57	71.1803	3.91622	0.210587
8	A8	58	71.3773	3.88439	0.209103
8	A8	59	71.5744	3.86793	0.208138
8	A8	60	71.7714	3.84548	0.207802
8	A8	61	71.9684	3.81853	0.208048
8	A8	62	72.1655	3.79871	0.208657
8	A8	63	72.3625	3.77183	0.209306
8	A8	64	72.5596	3.74769	0.209699
8	A8	65	72.7566	3.72616	0.209705
8	A8	66	72.9536	3.69337	0.209424
8	A8	67	73.1507	3.67149	0.209098
8	A8	68	73.3477	3.65513	0.208975
8	A8	69	73.5448	3.62648	0.209156
8	A8	70	73.7418	3.60324	0.209562
8	A8	71	73.9388	3.57462	0.210007
8	A8	72	74.1359	3.5549	0.210312
8	A8	73	74.3329	3.53161	0.210374
8	A8	74	74.53	3.50551	0.210196
8	A8	75	74.727	3.4824	0.209855
8	A8	76	74.924	3.4554	0.209466
8	A8	77	75.1211	3.43593	0.209114
8	A8	78	75.3181	3.41442	0.208829
8	A8	79	75.5152	3.38483	0.208599
8	A8	80	75.7122	3.36134	0.208427
8	A8	81	75.9092	3.33712	0.208372
8	A8	82	76.1063	3.31278	0.208544
8	A8	83	76.3033	3.29385	0.209051
8	A8	84	76.5003	3.26376	0.209952
8	A8	85	76.6974	3.24286	0.211258
8	A8	86	76.8944	3.21567	0.212976
8	A8	87	77.0915	3.1965	0.215201
8	A8	88	77.2885	3.16689	0.218244
8	A8	89	77.4855	3.14111	0.2228
8	A8	90	77.6826	3.11574	0.230154
8	A8	91	77.8796	3.0932	0.242404
8	A8	92	78.0767	3.06183	0.262694
8	A8	93	78.2737	3.04049	0.295398
8	A8	94	78.4707	3.00765	0.346188
8	A8	95	78.6678	2.98107	0.421829
8	A8	96	78.8648	2.93831	0.529485
8	A8	97	79.0619	2.89382	0.675286
8	A8	98	79.2589	2.82503	0.862054
8	A8	99	79.4559	2.74044	1.08651
8	A8	100	79.653	2.61981	1.33677
8	A8	101	79.85	2.45034	1.59144
8	A8	102	80.0471	2.21371	1.82138
8	A8	103	80.2441	1.91389	1.99447
8	A8	104	80.4411	1.57702	2.08233
8	A8	105	80.6382	1.25752	2.06724
8	A8	106	80.8352	0.945538	1.94692
8	A8	107	81.0322	0.683931	1.73572
8	A8	108	81.2293	0.486866	1.46177
8	A8	109	81.4263	0.375487	1.16058
8	A8	110	81.6234	0.323882	0.867223
8	A8	111	81.8204	0.310333	0.60927
8	A8	112	82.0174	0.304234	0.402594
8	A8	113	82.2145	0.300024	0.250977
8	A8	114	82.4115	0.297896	0.148856
8	A8	115	82.6086	0.29673	0.0855861
8	A8	116	82.8056	0.294785	0.0494587
8	A8	117	83.0026	0.292931	0.03037
8	A8	118	83.1997	0.292517	0.0209242
8	A8	119	83.3967	0.289312	0.0163882
8	A8	120	83.5938	0.286831	0.014087
8	A8	121	83.7908	0.287004	0.0126963
8	A8	122	83.9878	0.285148	0.0116587
8	A8	123	84.1849	0.283749	0.0107857
8	A8	124	84.3819	0.28291	0.0100285
8	A8	125	84.5789	0.283314	0.00937447
8	A8	126	84.776	0.27894	0.00882153
8	A8	127	84.973	0.280367	0.00837973
8	A8	128	85.1701	0.279446	0.0080681
8	A8	129	85.3671	0.278121	0.00789505
8	A8	130	85.5641	0.277367	0.00783686
8	A8	131	85.7612	0.276875	0.00783234
8	A8	132	85.9582	0.276543	0.00780312
8	A8	133	86.1553	0.273079	0.00768652
8	A8	134	86.3523	0.273025	0.00746153
8	A8	135	86.5493	0.274341	0.00715023
8	A8	136	86.7464	0.271214	0.0068001
8	A8	137	86.9434	0.271609	0.00646294
8	A8	138	87.1405	0.269793	0.00618321
8	A8	139	87.3375	0.27095	0.0059939
8	A8	140	87.5345	0.268837	0.00591253
8	A8	141	87.7316	0.268345	0.00593259
8	A8	142	87.9286	0.269197	0.00601843
8	A8	143	88.1257	0.267491	0.00611162
8	A8	144	88.3227	0.265548	0.00615093
8	A8	145	88.5197	0.266278	0.00609431
8	A8	146	88.7168	0.264493	0.0059301
8	A8	147	88.9138	0.264404	0.0056752
8	A8	148	89.1108	0.263058	0.00536869
8	A8	149	89.3079	0.262458	0.00506837
8	A8	150	89.5049	0.262191	0.00484487
8	A8	151	89.702	0.262324	0.00476569
8	A8	152	89.899	0.262241	0.00486743
8	A8	153	90.096	0.260504	0.00513246
8	A8	154	90.2931	0.260033	0.00548707
8	A8	155	90.4901	0.259762	0.005824
8	A8	156	90.6872	0.259024	0.00603999
8	A8	157	90.8842	0.25683	0.00607089
8	A8	158	91.0812	0.256788	0.00591346
8	A8	159	91.2783	0.256781	0.00562357
8	A8	160	91.4753	0.255686	0.00529398
8	A8	161	91.6724	0.255715	0.00501622
8	A8	162	91.8694	0.2546	0.0048462
8	A8	163	92.0664	0.254967	0.00478576
8	A8	164	92.2635	0.254038	0.00478596
8	A8	165	92.4605	0.25258	0.00477045
8	A8	166	92.6575	0.253266	0.00467009
8	A8	167	92.8546	0.251238	0.00445531
8	A8	168	93.0516	0.251447	0.00415457
8	A8	169	93.2487	0.251431	0.0038468
8	A8	170	93.4457	0.250993	0.00362765
8	A8	171	93.6427	0.250918	0.0035614
8	A8	172	93.8398	0.250032	0.0036379
8	A8	173	94.0368	0.250981	0.00375876
8	A8	174	94.2339	0.249236	0.00376851
8	A8	175	94.4309	0.247159	0.00352427
8	A8	176	94.6279	0.247875	0.00297236
8	A8	177	94.825	0.246877	0.00218537
9	A9	1	60.1461	4.41422	0.329451
9	A9	2	60.3431	4.38316	0.330386
9	A9	3	60.5402	4.35723	0.32959
9	A9	4	60.7372	4.33117	0.327162
9	A9	5	60.9343	4.31628	0.323968
9	A9	6	61.1313	4.2885	0.321152
9	A9	7	61.3283	4.27157	0.319585
9	A9	8	61.5254	4.24575	0.3196
9	A9	9	61.7224	4.22177	0.321074
9	A9	10	61.9195	4.1972	0.323652
9	A9	11	62.1165	4.17833	0.326915
9	A9	12	62.3135	4.1542	0.33041
9	A9	13	62.5106	4.12929	0.333671
9	A9	14	62.7076	4.10403	0.336293
9	A9	15	62.9046	4.07316	0.338079
9	A9	16	63.1017	4.05561	0.339062
9	A9	17	63.2987	4.02749	0.33946
9	A9	18	63.4958	4.00564	0.339544
9	A9	19	63.6928	3.97914	0.33958
9	A9	20	63.8898	3.95032	0.339811
9	A9	21	64.0869	3.93292	0.340471
9	A9	22	64.2839	3.90285	0.341743
9	A9	23	64.481	3.8787	0.343715
9	A9	24	64.678	3.85757	0.34634
9	A9	25	64.875	3.8252	0.349458
9	A9	26	65.0721	3.80917	0.35282
9	A9	27	65.2691	3.77105	0.356097
9	A9	28	65.4662	3.75627	0.358885
9	A9	29	65.6632	3.72786	0.360726
9	A9	30	65.8602	3.69632	0.361249
9	A9	31	66.0573	3.67217	0.360349
9	A9	32	66.2543	3.6425	0.358339
9	A9	33	66.4514	3.62013	0.355899
9	A9	34	66.6484	3.5937	0.353869
9	A9	35	66.8454	3.56555	0.352926
9	A9	36	67.0425	3.54596	0.353342
9	A9	37	67.2395	3.5216	0.354924
9	A9	38	67.4365	3.48658	0.35717
9	A9	39	67.6336	3.46565	0.359511
9	A9	40	67.8306	3.43834	0.361521
9	A9	41	68.0277	3.41242	0.362994
9	A9	42	68.2247	3.38319	0.363902
9	A9	43	68.4217	3.35793	0.364302
9	A9	44	68.6188	3.33423	0.364278
9	A9	45	68.8158	3.30361	0.363926
9	A9	46	69.0129	3.28021	0.363405
9	A9	47	69.2099	3.25098	0.362934
9	A9	48	69.4069	3.22544	0.362748
9	A9	49	69.604	3.19986	0.362964
9	A9	50	69.801	3.17849	0.363494
9	A9	51	69.9981	3.14699	0.364133
9	A9	52	70.1951	3.12082	0.364757
9	A9	53	70.3921	3.09037	0.36555
9	A9	54	70.5892	3.06714	0.367031
9	A9	55	70.7862	3.03844	0.369866
9	A9	56	70.9833	3.01977	0.374626
9	A9	57	71.1803	2.98544	0.381662
9	A9	58	71.3773	2.95638	0.391171
9	A9	59	71.5744	2.9326	0.403333
9	A9	60	71.7714	2.90231	0.418399
9	A9	61	71.9684	2.87226	0.436645
9	A9	62	72.1655	2.8438	0.458297
9	A9	63	72.3625	2.80766	0.483483
9	A9	64	72.5596	2.77565	0.512221
9	A9	65	72.7566	2.73181	0.544398
9	A9	66	72.9536	2.69734	0.579689
9	A9	67	73.1507	2.65167	0.617536
9	A9	68	73.3477	2.61084	0.657368
9	A9	69	73.5448	2.55396	0.699121
9	A9	70	73.7418	2.49614	0.743833
9	A9	71	73.9388	2.44251	0.793936
9	A9	72	74.1359	2.39245	0.852928
9	A9	73	74.3329	2.33429	0.924477
9	A9	74	74.53	2.26885	1.01119
9	A9	75	74.727	2.20286	1.11353
9	A9	76	74.924	2.12697	1.22906
9	A9	77	75.1211	2.03655	1.35231
9	A9	78	75.3181	1.93212	1.47517
9	A9	79	75.5152	1.81441	1.58781
9	A9	80	75.7122	1.68099	1.6799
9	A9	81	75.9092	1.53778	1.7419
9	A9	82	76.1063	1.39838	1.76622
9	A9	83	76.3033	1.24613	1.74826
9	A9	84	76.5003	1.10611	1.68702
9	A9	85	76.6974	0.967648	1.58544
9	A9	86	76.8944	0.84485	1.45021
9	A9	87	77.0915	0.741616	1.29097
9	A9	88	77.2885	0.651975	1.11891
9	A9	89	77.4855	0.58205	0.945327
9	A9	90	77.6826	0.527604	0.780175
9	A9	91	77.8796	0.486126	0.631168
9	A9	92	78.0767	0.455787	0.50335
9	A9	93	78.2737	0.434444	0.399124
9	A9	94	78.4707	0.417486	0.318583
9	A9	95	78.6678	0.406567	0.259999
9	A9	96	78.8648	0.393878	0.220372
9	A9	97	79.0619	0.382863	0.195952
9	A9	98	79.2589	0.370818	0.182653
9	A9	99	79.4559	0.359375	0.176322
9	A9	100	79.653	0.348577	0.172943
9	A9	101	79.85	0.333521	0.168888
9	A9	102	80.0471	0.317134	0.161318
9	A9	103	80.2441	0.30251	0.148654
9	A9	104	80.4411	0.286176	0.130894
9	A9	105	80.6382	0.279442	0.109543
9	A9	106	80.8352	0.275693	0.0870705
9	A9	107	81.0322	0.273289	0.0660791
9	A9	108	81.2293	0.272315	0.0485293
9	A9	109	81.4263	0.272214	0.0353112
9	A9	110	81.6234	0.271405	0.0262663
9	A9	111	81.8204	0.269032	0.0205505
9	A9	112	82.0174	0.268085	0.0171008
9	A9	113	82.2145	0.266379	0.0149952
9	A9	114	82.4115	0.266058	0.0136039
9	A9	115	82.6086	0.266601	0.0125672
9	A9	116	82.8056	0.264119	0.0116996
9	A9	117	83.0026	0.263366	0.0109102
9	A9	118	83.1997	0.262777	0.0101665
9	A9	119	83.3967	0.261704	0.00947943
9	A9	120	83.5938	0.262978	0.00888814
9	A9	121	83.7908	0.260609	0.00843464
9	A9	122	83.9878	0.259649	0.00814161
9	A9	123	84.1849	0.260285	0.00799743
9	A9	124	84.3819	0.260864	0.00795812
9	A9	125	84.5789	0.258641	0.00796489
9	A9	126	84.776	0.256997	0.0079727
9	A9	127	84.973	0.257524	0.00796467
9	A9	128	85.1701	0.258049	0.00793663
9	A9	129	85.3671	0.25634	0.00787028
9	A9	130	85.5641	0.256525	0.0077265
9	A9	131	85.7612	0.254514	0.00747644
9	A9	132	85.9582	0.253998	0.00714263
9	A9	133	86.1553	0.254642	0.00680533
9	A9	134	86.3523	0.253783	0.00656109
9	A9	135	86.5493	0.253971	0.00646594
9	A9	136	86.7464	0.253795	0.00651094
9	A9	137	86.9434	0.251219	0.00663916
9	A9	138	87.1405	0.251928	0.00678201
9	A9	139	87.3375	0.252128	0.00687775
9	A9	140	87.5345	0.251673	0.00687407
9	A9	141	87.7316	0.249679	0.00673515
9	A9	142	87.9286	0.249718	0.00646542
9	A9	143	88.1257	0.248682	0.00612922
9	A9	144	88.3227	0.249631	0.00583787
9	A9	145	88.5197	0.248853	0.0056994
9	A9	146	88.7168	0.248133	0.00576405
9	A9	147	88.9138	0.248335	0.00600145
9	A9	148	89.1108	0.246817	0.00632571
9	A9	149	89.3079	0.246092	0.00664123
9	A9	150	89.5049	0.246624	0.00687827
9	A9	151	89.702	0.245895	0.00700213
9	A9	152	89.899	0.244815	0.00700651
9	A9	153	90.096	0.243884	0.00691172
9	A9	154	90.2931	0.244485	0.00676867
9	A9	155	90.4901	0.242808	0.0066524
9	A9	156	90.6872	0.244428	0.00662948
9	A9	157	90.8842	0.242077	0.00671564
9	A9	158	91.0812	0.242695	0.00685527
9	A9	159	91.2783	0.241722	0.00694584
9	A9	160	91.4753	0.240277	0.0068963
9	A9	161	91.6724	0.240344	0.00667907
9	A9	162	91.8694	0.239972	0.00634279
9	A9	163	92.0664	0.240496	0.00598065
9	A9	164	92.2635	0.239472	0.00568476
9	A9	165	92.4605	0.237657	0.00551446
9	A9	166	92.6575	0.238841	0.00548455
9	A9	167	92.8546	0.239875	0.00556792
9	A9	168	93.0516	0.237689	0.00570721
9	A9	169	93.2487	0.235379	0.00583779
9	A9	170	93.4457	0.237274	0.00591483
9	A9	171	93.6427	0.237523	0.00591698
9	A9	172	93.8398	0.235723	0.00582185
9	A9	173	94.0368	0.235546	0.00558018
9	A9	174	94.2339	0.234727	0.00512666
9	A9	175	94.4309	0.233971	0.00442691
9	A9	176	94.6279	0.23547	0.00352084
9	A9	177	94.825	0.233323	0.00252514
10	A10	1	60.1461	3.23566	0.236801
10	A10	2	60.3431	3.22759	0.230057
10	A10	3	60.5402	3.21702	0.221845
10	A10	4	60.7372	3.2061	0.213891
10	A10	5	60.9343	3.19704	0.208002
10	A10	6	61.1313	3.18324	0.205514
10	A10	7	61.3283	3.17467	0.206958
10	A10	8	61.5254	3.16155	0.212064
10	A10	9	61.7224	3.15143	0.219979
10	A10	10	61.9195	3.1389	0.229632
10	A10	11	62.1165	3.12193	0.240038
10	A10	12	62.3135	3.10722	0.250559
10	A10	13	62.5106	3.09456	0.260951
10	A10	14	62.7076	3.07441	0.271265
10	A10	15	62.9046	3.06179	0.281636
10	A10	16	63.1017	3.04305	0.29207
10	A10	17	63.2987	3.02779	0.30234
10	A10	18	63.4958	3.00629	0.312047
10	A10	19	63.6928	2.98919	0.32081
10	A10	20	63.8898	2.96833	0.328438
10	A10	21	64.0869	2.94312	0.335044
10	A10	22	64.2839	2.93335	0.340974
10	A10	23	64.481	2.9015	0.346665
10	A10	24	64.678	2.88584	0.352428
10	A10	25	64.875	2.86928	0.358337
10	A10	26	65.0721	2.84123	0.364224
10	A10	27	65.2691	2.82109	0.369782
10	A10	28	65.4662	2.79831	0.374745
10	A10	29	65.6632	2.77752	0.37902
10	A10	30	65.8602	2.75437	0.382792
10	A10	31	66.0573	2.72908	0.386516
10	A10	32	66.2543	2.70776	0.390848
10	A10	33	66.4514	2.68494	0.396451
10	A10	34	66.6484	2.66233	0.403755
10	A10	35	66.8454	2.63986	0.412763
10	A10	36	67.0425	2.61518	0.422988
10	A10	37	67.2395	2.5854	0.433559
10	A10	38	67.4365	2.56134	0.443424
10	A10	39	67.6336	2.53365	0.451584
10	A10	40	67.8306	2.50691	0.457285
10	A10	41	68.0277	2.47441	0.460156
10	A10	42	68.2247	2.4459	0.460202
10	A10	43	68.4217	2.42138	0.45766
10	A10	44	68.6188	2.39644	0.452807
10	A10	45	68.8158	2.36538	0.445835
10	A10	46	69.0129	2.33816	0.436888
10	A10	47	69.2099	2.31341	0.426192
10	A10	48	69.4069	2.28669	0.414169
10	A10	49	69.604	2.2679	0.401463
10	A10	50	69.801	2.23643	0.388862
10	A10	51	69.9981	2.21833	0.37718
10	A10	52	70.1951	2.19859	0.367122
10	A10	53	70.3921	2.17508	0.359169
10	A10	54	70.5892	2.15551	0.353513
10	A10	55	70.7862	2.13496	0.350083
10	A10	56	70.9833	2.11558	0.348671
10	A10	57	71.1803	2.0929	0.349089
10	A10	58	71.3773	2.07193	0.351291
10	A10	59	71.5744	2.0517	0.35536
10	A10	60	71.7714	2.03381	0.361393
10	A10	61	71.9684	2.01059	0.369357
10	A10	62	72.1655	1.99222	0.379083
10	A10	63	72.3625	1.96693	0.390376
10	A10	64	72.5596	1.94246	0.403192
10	A10	65	72.7566	1.91694	0.417708
10	A10	66	72.9536	1.89601	0.434263
10	A10	67	73.1507	1.87239	0.453248
10	A10	68	73.3477	1.83903	0.475061
10	A10	69	73.5448	1.81053	0.500126
10	A10	70	73.7418	1.78227	0.528844
10	A10	71	73.9388	1.75463	0.561426
10	A10	72	74.1359	1.72016	0.597681
10	A10	73	74.3329	1.6836	0.63692
10	A10	74	74.53	1.6443	0.678109
10	A10	75	74.727	1.60535	0.720242
10	A10	76	74.924	1.56271	0.762805
10	A10	77	75.1211	1.5126	0.806169
10	A10	78	75.3181	1.45991	0.851682
10	A10	79	75.5152	1.41454	0.901336
10	A10	80	75.7122	1.35905	0.956951
10	A10	81	75.9092	1.30611	1.01916
10	A10	82	76.1063	1.2432	1.08648
10	A10	83	76.3033	1.18012	1.1549
10	A10	84	76.5003	1.10707	1.21799
10	A10	85	76.6974	1.02624	1.26775
10	A10	86	76.8944	0.941543	1.29587
10	A10	87	77.0915	0.853482	1.29537
10	A10	88	77.2885	0.761151	1.26214
10	A10	89	77.4855	0.673802	1.19612
10	A10	90	77.6826	0.593767	1.10167
10	A10	91	77.8796	0.525898	0.986936
10	A10	92	78.0767	0.474598	0.862234
10	A10	93	78.2737	0.432135	0.737915
10	A10	94	78.4707	0.40171	0.622311
10	A10	95	78.6678	0.376141	0.520437
10	A10	96	78.8648	0.353494	0.433759
10	A10	97	79.0619	0.333266	0.360968
10	A10	98	79.2589	0.314011	0.299315
10	A10	99	79.4559	0.299637	0.245971
10	A10	100	79.653	0.287451	0.19894
10	A10	101	79.85	0.277878	0.157345
10	A10	102	80.0471	0.274137	0.121182
10	A10	103	80.2441	0.270687	0.0908086
10	A10	104	80.4411	0.268779	0.0664648
10	A10	105	80.6382	0.265391	0.0479973
10	A10	106	80.8352	0.266293	0.0348083
10	A10	107	81.0322	0.266155	0.0259644
10	A10	108	81.2293	0.264049	0.0203752
10	A10	109	81.4263	0.264041	0.0169841
10	A10	110	81.6234	0.261733	0.0149235
10	A10	111	81.8204	0.262434	0.0135942
10	A10	112	82.0174	0.259938	0.0126536
10	A10	113	82.2145	0.261584	0.011937
10	A10	114	82.4115	0.259623	0.0113684
10	A10	115	82.6086	0.258993	0.0109148
10	A10	116	82.8056	0.258847	0.010583
10	A10	117	83.0026	0.256934	0.0104206
10	A10	118	83.1997	0.257316	0.0104854
10	A10	119	83.3967	0.258248	0.010785
10	A10	120	83.5938	0.256111	0.0112318
10	A10	121	83.7908	0.255323	0.0116579
10	A10	122	83.9878	0.25499	0.0118868
10	A10	123	84.1849	0.253067	0.0118151
10	A10	124	84.3819	0.253012	0.0114492
10	A10	125	84.5789	0.25245	0.0108812
10	A10	126	84.776	0.252035	0.0102295
10	A10	127	84.973	0.25115	0.00958787
10	A10	128	85.1701	0.25058	0.00900539
10	A10	129	85.3671	0.250472	0.00849842
10	A10	130	85.5641	0.249582	0.00807028
10	A10	131	85.7612	0.249383	0.00772559
10	A10	132	85.9582	0.248894	0.0074724
10	A10	133	86.1553	0.248624	0.00731984
10	A10	134	86.3523	0.248332	0.00727426
10	A10	135	86.5493	0.246777	0.00733966
10	A10	136	86.7464	0.24848	0.00752449
10	A10	137	86.9434	0.24679	0.00785086
10	A10	138	87.1405	0.245164	0.00835376
10	A10	139	87.3375	0.246475	0.00905529
10	A10	140	87.5345	0.245704	0.00991981
10	A10	141	87.7316	0.245134	0.010822
10	A10	142	87.9286	0.245085	0.0115653
10	A10	143	88.1257	0.241439	0.0119523
10	A10	144	88.3227	0.241727	0.0118645
10	A10	145	88.5197	0.242277	0.0112999
10	A10	146	88.7168	0.240714	0.0103607
10	A10	147	88.9138	0.239527	0.00921772
10	A10	148	89.1108	0.238689	0.00807702
10	A10	149	89.3079	0.239438	0.00714344
10	A10	150	89.5049	0.2405	0.00656403
10	A10	151	89.702	0.237868	0.00636839
10	A10	152	89.899	0.238433	0.00645179
10	A10	153	90.096	0.238645	0.00662817
10	A10	154	90.2931	0.23672	0.00673583
10	A10	155	90.4901	0.23614	0.00672759
10	A10	156	90.6872	0.236486	0.00668641
10	A10	157	90.8842	0.23735	0.00675531
10	A10	158	91.0812	0.236662	0.00703641
10	A10	159	91.2783	0.234788	0.00752872
10	A10	160	91.4753	0.233875	0.00813633
10	A10	161	91.6724	0.235518	0.00871585
10	A10	162	91.8694	0.234194	0.00912253
10	A10	163	92.0664	0.232765	0.00924491
10	A10	164	92.2635	0.231378	0.00905033
10	A10	165	92.4605	0.231939	0.0086305
10	A10	166	92.6575	0.230839	0.00819626
10	A10	167	92.8546	0.232719	0.00798491
10	A10	168	93.0516	0.231107	0.008121
10	A10	169	93.2487	0.23077	0.00853148
10	A10	170	93.4457	0.229493	0.0089845
10	A10	171	93.6427	0.22759	0.00922185
10	A10	172	93.8398	0.228597	0.00908127
10	A10	173	94.0368	0.228854	0.00852736
10	A10	174	94.2339	0.227147	0.00760343
10	A10	175	94.4309	0.226102	0.00637933
10	A10	176	94.6279	0.22698	0.00494638
10	A10	177	94.825	0.225629	0.00344188
11	A11	1	60.1461	3.35723	0.321889
11	A11	2	60.3431	3.34611	0.315664
11	A11	3	60.5402	3.3387	0.308587
11	A11	4	60.7372	3.31895	0.302326
11	A11	5	60.9343	3.30481	0.298594
11	A11	6	61.1313	3.28987	0.298502
11	A11	7	61.3283	3.28083	0.302171
11	A11	8	61.5254	3.25857	0.308695
11	A11	9	61.7224	3.24772	0.316542
11	A11	10	61.9195	3.22647	0.324229
11	A11	11	62.1165	3.2095	0.330954
11	A11	12	62.3135	3.18471	0.336906
11	A11	13	62.5106	3.17409	0.343027
11	A11	14	62.7076	3.1528	0.350362
11	A11	15	62.9046	3.1385	0.35932
11	A11	16	63.1017	3.11998	0.369347
11	A11	17	63.2987	3.10016	0.379155
11	A11	18	63.4958	3.0726	0.387404
11	A11	19	63.6928	3.05398	0.393413
11	A11	20	63.8898	3.02932	0.397463
11	A11	21	64.0869	3.01074	0.400556
11	A11	22	64.2839	2.98772	0.403819
11	A11	23	64.481	2.97089	0.407876
11	A11	24	64.678	2.94456	0.412544
11	A11	25	64.875	2.92576	0.416965
11	A11	26	65.0721	2.90397	0.420089
11	A11	27	65.2691	2.87103	0.421233
11	A11	28	65.4662	2.85658	0.42044
11	A11	29	65.6632	2.83006	0.418475
11	A11	30	65.8602	2.80827	0.416448
11	A11	31	66.0573	2.79177	0.415325
11	A11	32	66.2543	2.76445	0.415557
11	A11	33	66.4514	2.74752	0.416996
11	A11	34	66.6484	2.72579	0.419119
11	A11	35	66.8454	2.69671	0.421371
11	A11	36	67.0425	2.67697	0.423452
11	A11	37	67.2395	2.65297	0.425361
11	A11	38	67.4365	2.63177	0.427238
11	A11	39	67.6336	2.60938	0.42917
11	A11	40	67.8306	2.58389	0.431101
11	A11	41	68.0277	2.56182	0.432921
11	A11	42	68.2247	2.54052	0.434632
11	A11	43	68.4217	2.51286	0.436399
11	A11	44	68.6188	2.4901	0.438446
11	A11	45	68.8158	2.47281	0.440872
11	A11	46	69.0129	2.44906	0.443517
11	A11	47	69.2099	2.41827	0.446073
11	A11	48	69.4069	2.39935	0.448273
11	A11	49	69.604	2.37301	0.450084
11	A11	50	69.801	2.34931	0.451639
11	A11	51	69.9981	2.32559	0.453048
11	A11	52	70.1951	2.3031	0.454204
11	A11	53	70.3921	2.27991	0.4548
11	A11	54	70.5892	2.24867	0.454551
11	A11	55	70.7862	2.22597	0.453461
11	A11	56	70.9833	2.20286	0.451965
11	A11	57	71.1803	2.17824	0.450837
11	A11	58	71.3773	2.15179	0.450938
11	A11	59	71.5744	2.13503	0.452975
11	A11	60	71.7714	2.10515	0.457341
11	A11	61	71.9684	2.08553	0.464087
11	A11	62	72.1655	2.05978	0.472975
11	A11	63	72.3625	2.03623	0.483585
11	A11	64	72.5596	2.00882	0.495419
11	A11	65	72.7566	1.98064	0.508006
11	A11	66	72.9536	1.95706	0.520929
11	A11	67	73.1507	1.92227	0.53383
11	A11	68	73.3477	1.898	0.546429
11	A11	69	73.5448	1.86869	0.558622
11	A11	70	73.7418	1.83298	0.570653
11	A11	71	73.9388	1.80365	0.583304
11	A11	72	74.1359	1.77522	0.59799
11	A11	73	74.3329	1.74262	0.61672
11	A11	74	74.53	1.71277	0.641929
11	A11	75	74.727	1.68085	0.676228
11	A11	76	74.924	1.64392	0.722018
11	A11	77	75.1211	1.61349	0.780944
11	A11	78	75.3181	1.5726	0.85321
11	A11	79	75.5152	1.52719	0.936949
11	A11	80	75.7122	1.48124	1.02789
11	A11	81	75.9092	1.42162	1.11964
11	A11	82	76.1063	1.3525	1.20449
11	A11	83	76.3033	1.28076	1.27472
11	A11	84	76.5003	1.20299	1.32377
11	A11	85	76.6974	1.12165	1.34725
11	A11	86	76.8944	1.04298	1.34337
11	A11	87	77.0915	0.963495	1.31291
11	A11	88	77.2885	0.886446	1.25884
11	A11	89	77.4855	0.819766	1.18566
11	A11	90	77.6826	0.751152	1.09877
11	A11	91	77.8796	0.698582	1.00374
11	A11	92	78.0767	0.64752	0.905856
11	A11	93	78.2737	0.600376	0.809706
11	A11	94	78.4707	0.566148	0.718929
11	A11	95	78.6678	0.532655	0.636063
11	A11	96	78.8648	0.50446	0.562501
11	A11	97	79.0619	0.479039	0.498598
11	A11	98	79.2589	0.455787	0.443931
11	A11	99	79.4559	0.435753	0.39761
11	A11	100	79.653	0.416804	0.358549
11	A11	101	79.85	0.400754	0.325592
11	A11	102	80.0471	0.386673	0.297551
11	A11	103	80.2441	0.371587	0.273254
11	A11	104	80.4411	0.359101	0.251716
11	A11	105	80.6382	0.343812	0.232396
11	A11	106	80.8352	0.332957	0.215346
11	A11	107	81.0322	0.322212	0.201065
11	A11	108	81.2293	0.315078	0.189985
11	A11	109	81.4263	0.308375	0.181806
11	A11	110	81.6234	0.301662	0.175112
11	A11	111	81.8204	0.288774	0.167605
11	A11	112	82.0174	0.275896	0.156955
11	A11	113	82.2145	0.264933	0.141843
11	A11	114	82.4115	0.254012	0.122598
11	A11	115	82.6086	0.25398	0.101052
11	A11	116	82.8056	0.252221	0.0797368
11	A11	117	83.0026	0.250102	0.0608931
11	A11	118	83.1997	0.247726	0.0458291
11	A11	119	83.3967	0.247759	0.0348151
11	A11	120	83.5938	0.24469	0.0273858
11	A11	121	83.7908	0.246383	0.0227393
11	A11	122	83.9878	0.244182	0.0200337
11	A11	123	84.1849	0.244496	0.0185415
11	A11	124	84.3819	0.242667	0.0177256
11	A11	125	84.5789	0.239803	0.0172707
11	A11	126	84.776	0.240914	0.0170544
11	A11	127	84.973	0.240998	0.017042
11	A11	128	85.1701	0.238298	0.0171551
11	A11	129	85.3671	0.239331	0.0171987
11	A11	130	85.5641	0.237289	0.0169146
11	A11	131	85.7612	0.234936	0.0161238
11	A11	132	85.9582	0.233955	0.0148489
11	A11	133	86.1553	0.233904	0.0133127
11	A11	134	86.3523	0.234718	0.0118091
11	A11	135	86.5493	0.233073	0.0105415
11	A11	136	86.7464	0.234651	0.00955158
11	A11	137	86.9434	0.231502	0.00878618
11	A11	138	87.1405	0.229837	0.00822171
11	A11	139	87.3375	0.232678	0.00792571
11	A11	140	87.5345	0.232331	0.00800243
11	A11	141	87.7316	0.230895	0.00847419
11	A11	142	87.9286	0.230605	0.00920778
11	A11	143	88.1257	0.230205	0.00994796
11	A11	144	88.3227	0.229432	0.0104348
11	A11	145	88.5197	0.228592	0.0105236
11	A11	146	88.7168	0.226328	0.0102359
11	A11	147	88.9138	0.227719	0.00971837
11	A11	148	89.1108	0.227749	0.00914943
11	A11	149	89.3079	0.22613	0.00866178
11	A11	150	89.5049	0.224093	0.00832489
11	A11	151	89.702	0.226768	0.0081692
11	A11	152	89.899	0.225874	0.00820826
11	A11	153	90.096	0.223806	0.00843538
11	A11	154	90.2931	0.224307	0.00880987
11	A11	155	90.4901	0.224059	0.00925981
11	A11	156	90.6872	0.222539	0.00969819
11	A11	157	90.8842	0.223622	0.0100403
11	A11	158	91.0812	0.221365	0.0102169
11	A11	159	91.2783	0.220621	0.010193
11	A11	160	91.4753	0.221769	0.00999033
11	A11	161	91.6724	0.219818	0.00969393
11	A11	162	91.8694	0.218726	0.00942113
11	A11	163	92.0664	0.221552	0.00926048
11	A11	164	92.2635	0.218418	0.0092143
11	A11	165	92.4605	0.218422	0.00919554
11	A11	166	92.6575	0.217019	0.009088
11	A11	167	92.8546	0.218007	0.00883198
11	A11	168	93.0516	0.216053	0.00847451
11	A11	169	93.2487	0.217625	0.00814512
11	A11	170	93.4457	0.21549	0.00797293
11	A11	171	93.6427	0.216312	0.00799405
11	A11	172	93.8398	0.215986	0.00810213
11	A11	173	94.0368	0.214711	0.00807461
11	A11	174	94.2339	0.213921	0.00767095
11	A11	175	94.4309	0.213434	0.00675902
11	A11	176	94.6279	0.21252	0.00539765
11	A11	177	94.825	0.214128	0.00382197
12	A12	1	60.1461	1.72571	0.312503
12	A12	2	60.3431	1.71396	0.316181
12	A12	3	60.5402	1.70074	0.320447
12	A12	4	60.7372	1.68661	0.324553
12	A12	5	60.9343	1.67604	0.327897
12	A12	6	61.1313	1.66018	0.330088
12	A12	7	61.3283	1.64633	0.330919
12	A12	8	61.5254	1.63203	0.33031
12	A12	9	61.7224	1.61881	0.328276
[truncated: 13,089 more rows]

## Sheet: Results
Block Type	96-Well Block (0.2mL)
Calibration Background is expired	No
Calibration Background performed on	11-24-2020
Calibration Normalization FAM-ROX is expired	No
Calibration Normalization FAM-ROX performed on	11-24-2020
Calibration Normalization VIC-ROX is expired	No
Calibration Normalization VIC-ROX performed on	11-24-2020
Calibration Pure Dye CY3 is expired	No
Calibration Pure Dye CY3 performed on	03-26-2020
Calibration Pure Dye CY5 is expired	No
Calibration Pure Dye CY5 performed on	03-26-2020
Calibration Pure Dye FAM is expired	No
Calibration Pure Dye FAM performed on	11-24-2020
Calibration Pure Dye NED is expired	No
Calibration Pure Dye NED performed on	09-15-2020
Calibration Pure Dye ROX is expired	No
Calibration Pure Dye ROX performed on	11-24-2020
Calibration Pure Dye SYBR is expired	No
Calibration Pure Dye SYBR performed on	11-24-2020
Calibration Pure Dye TAMRA is expired	No
Calibration Pure Dye TAMRA performed on	11-24-2020
Calibration Pure Dye VIC is expired	No
Calibration Pure Dye VIC performed on	11-24-2020
Calibration ROI is expired	No
Calibration ROI performed on	11-24-2020
Calibration Uniformity is expired	No
Calibration Uniformity performed on	11-24-2020
Chemistry	SYBR_GREEN
Date Created	2021-03-24 15:08:37 PM EDT
Experiment Barcode
Experiment Comment
Experiment File Name	P:\ABI-2\Sapieha\Roberto\rOAT\2021-03-24 rOAT bronwing mnarkers Sham and CNV 3 days.eds
Experiment Name	2021-03-24 rOAT bronwing mnarkers Sham and CNV 3 days
Experiment Run End Time	2021-03-24 17:55:24 PM EDT
Experiment Type	Comparative Cт (ΔΔCт)
Instrument Name	278870006
Instrument Serial Number	278870006
Instrument Type	QuantStudio(TM) 7 Flex System
Passive Reference	ROX
Quantification Cycle Method	Ct
Signal Smoothing On	true
Stage/ Cycle where Analysis is performed	Stage 2, Step 2
User Name
Well	Well Position	Omit	Sample Name	Target Name	Task	Reporter	Quencher	Quantity	Quantity Mean	Quantity SD	RQ	RQ Min	RQ Max	CT	Ct Mean	Ct SD	Delta Ct	Delta Ct Mean	Delta Ct SE	Delta Delta Ct	Automatic Ct Threshold	Tm1	Ct Threshold	Tm2	Automatic Baseline	Tm3	Baseline Start	Baseline End	Comments	HIGHSD	MTP
1	A1	FALSE	rOAT Sham 1	Tbp	UNKNOWN	SYBR	None							28.7226	28.4738	0.351944					TRUE	80.3426	0.41185		TRUE		1	40		N	N
2	A2	FALSE	rOAT Sham 2	Tbp	UNKNOWN	SYBR	None							32.0111	34.6728	3.7641					TRUE	75.7122	0.41185	66.2543	TRUE		1	40		Y	Y
3	A3	FALSE	rOAT Sham 3	Tbp	UNKNOWN	SYBR	None							28.1153	28.3286	0.301664					TRUE	80.3426	0.41185		TRUE		1	40		N	N
4	A4	FALSE	rOAT Sham 4	Tbp	UNKNOWN	SYBR	None							27.6088	27.4491	0.225868					TRUE	80.4411	0.41185		TRUE		1	40		N	N
5	A5	FALSE	rOAT CNV 1	Tbp	UNKNOWN	SYBR	None							29.0801	28.9023	0.251536					TRUE	80.5396	0.41185		TRUE		1	40		N	N
6	A6	FALSE	rOAT CNV 2	Tbp	UNKNOWN	SYBR	None							29.9887	30.1401	0.21421					TRUE	80.6382	0.41185		TRUE		1	40		N	N
7	A7	FALSE	rOAT CNV 3	Tbp	UNKNOWN	SYBR	None							28.6214	28.6374	0.0226339					TRUE	80.6382	0.41185		TRUE		1	40		N	N
8	A8	FALSE	rOAT CNV 4	Tbp	UNKNOWN	SYBR	None							27.9248	27.741	0.260022					TRUE	80.5396	0.41185		TRUE		1	40		N	N
9	A9	FALSE	H2O	Tbp	UNKNOWN	SYBR	None							32.4839	32.4839						TRUE	76.1063	0.41185		TRUE		1	40		N	N
10	A10	FALSE	H2O	Ucp1	UNKNOWN	SYBR	None				1			35.4405	35.4405			2.95659		0	TRUE	76.9929	0.345747	68.1262	TRUE		1	40		N	Y
11	A11	FALSE	H2O	Prdm16	UNKNOWN	SYBR	None				1			34.7103	34.7103			2.22637		0	TRUE	76.7959	0.363767		TRUE		1	40		N	N
12	A12	FALSE	H2O	Pgc1a	UNKNOWN	SYBR	None				1			39.1168	39.1168			6.63292		0	TRUE	80.6382	0.442725		TRUE		1	40		N	N
13	B1	FALSE	rOAT Sham 1	Tbp	UNKNOWN	SYBR	None							28.2249	28.4738	0.351944					TRUE	80.3426	0.41185		TRUE		1	40		N	N
14	B2	FALSE	rOAT Sham 2	Tbp	UNKNOWN	SYBR	None							37.3344	34.6728	3.7641					TRUE	80.8352	0.41185		TRUE		1	40		Y	N
15	B3	FALSE	rOAT Sham 3	Tbp	UNKNOWN	SYBR	None							28.5419	28.3286	0.301664					TRUE	80.3426	0.41185		TRUE		1	40		N	N
16	B4	FALSE	rOAT Sham 4	Tbp	UNKNOWN	SYBR	None							27.2894	27.4491	0.225868					TRUE	80.4411	0.41185		TRUE		1	40		N	N
17	B5	FALSE	rOAT CNV 1	Tbp	UNKNOWN	SYBR	None							28.7244	28.9023	0.251536					TRUE	80.5396	0.41185		TRUE		1	40		N	N
18	B6	FALSE	rOAT CNV 2	Tbp	UNKNOWN	SYBR	None							30.2916	30.1401	0.21421					TRUE	80.5396	0.41185		TRUE		1	40		N	N
19	B7	FALSE	rOAT CNV 3	Tbp	UNKNOWN	SYBR	None							28.6534	28.6374	0.0226339					TRUE	80.5396	0.41185		TRUE		1	40		N	N
20	B8	FALSE	rOAT CNV 4	Tbp	UNKNOWN	SYBR	None							27.5571	27.741	0.260022					TRUE	80.5396	0.41185		TRUE		1	40		N	N
21	B9	FALSE	H2O	CD137	UNKNOWN	SYBR	None				1			29.8552	29.8552			-2.62869		0	TRUE	73.1507	0.103305		TRUE		1	40		N	N
25	C1	FALSE	rOAT Sham 1	Ucp1	UNKNOWN	SYBR	None				121.067	57.4408	255.172	24.4869	24.5107	0.0336851		-3.96308	0.25	-6.91967	TRUE	79.0619	0.345747		TRUE		1	40		N	N
26	C2	FALSE	rOAT Sham 2	Ucp1	UNKNOWN	SYBR	None				28.0779	0.01002	78679.5	32.7985	32.818	0.0274973		-1.85477	2.66169	-4.81136	TRUE	79.0619	0.345747		TRUE		1	40		N	N
27	C3	FALSE	rOAT Sham 3	Ucp1	UNKNOWN	SYBR	None				730.52	384.492	1387.96	21.801	21.7724	0.0403598		-6.55619	0.215209	-9.51278	TRUE	79.1604	0.345747		TRUE		1	40		N	N
28	C4	FALSE	rOAT Sham 4	Ucp1	UNKNOWN	SYBR	None				462.848	287.227	745.85	21.542	21.5513	0.0131161		-5.89781	0.159982	-8.85439	TRUE	79.1604	0.345747		TRUE		1	40		N	N
29	C5	FALSE	rOAT CNV 1	Ucp1	UNKNOWN	SYBR	None				65.8666	37.4363	115.888	25.7522	25.8174	0.0922348		-3.08489	0.189444	-6.04148	TRUE	79.2589	0.345747		TRUE		1	40		N	N
30	C6	FALSE	rOAT CNV 2	Ucp1	UNKNOWN	SYBR	None				4.49636	2.66483	7.5867	31.0164	30.928	0.125097		0.787831	0.175407	-2.16876	TRUE	79.2589	0.345747		TRUE		1	40		N	N
31	C7	FALSE	rOAT CNV 3	Ucp1	UNKNOWN	SYBR	None				254.687	2.38988	27141.9	22.036	23.6014	2.21378		-5.036	1.56546	-7.99258	TRUE	79.3574	0.345747		TRUE		1	40		Y	N
32	C8	FALSE	rOAT CNV 4	Ucp1	UNKNOWN	SYBR	None				101.351	28.5061	360.346	24.4179	24.0343	0.542391		-3.70663	0.425324	-6.66322	TRUE	79.3574	0.345747		TRUE		1	40		Y	N
37	D1	FALSE	rOAT Sham 1	Ucp1	UNKNOWN	SYBR	None				121.067	57.4408	255.172	24.5345	24.5107	0.0336851		-3.96308	0.25	-6.91967	TRUE	79.0619	0.345747		TRUE		1	40		N	N
38	D2	FALSE	rOAT Sham 2	Ucp1	UNKNOWN	SYBR	None				28.0779	0.01002	78679.5	32.8374	32.818	0.0274973		-1.85477	2.66169	-4.81136	TRUE	79.1604	0.345747		TRUE		1	40		N	N
39	D3	FALSE	rOAT Sham 3	Ucp1	UNKNOWN	SYBR	None				730.52	384.492	1387.96	21.7439	21.7724	0.0403598		-6.55619	0.215209	-9.51278	TRUE	79.2589	0.345747		TRUE		1	40		N	N
40	D4	FALSE	rOAT Sham 4	Ucp1	UNKNOWN	SYBR	None				462.848	287.227	745.85	21.5605	21.5513	0.0131161		-5.89781	0.159982	-8.85439	TRUE	79.2589	0.345747		TRUE		1	40		N	N
41	D5	FALSE	rOAT CNV 1	Ucp1	UNKNOWN	SYBR	None				65.8666	37.4363	115.888	25.8826	25.8174	0.0922348		-3.08489	0.189444	-6.04148	TRUE	79.2589	0.345747		TRUE		1	40		N	N
42	D6	FALSE	rOAT CNV 2	Ucp1	UNKNOWN	SYBR	None				4.49636	2.66483	7.5867	30.8395	30.928	0.125097		0.787831	0.175407	-2.16876	TRUE	79.2589	0.345747		TRUE		1	40		N	N
43	D7	FALSE	rOAT CNV 3	Ucp1	UNKNOWN	SYBR	None				254.687	2.38988	27141.9	25.1668	23.6014	2.21378		-5.036	1.56546	-7.99258	TRUE	79.5545	0.345747		TRUE		1	40		Y	N
44	D8	FALSE	rOAT CNV 4	Ucp1	UNKNOWN	SYBR	None				101.351	28.5061	360.346	23.6508	24.0343	0.542391		-3.70663	0.425324	-6.66322	TRUE	79.4559	0.345747		TRUE		1	40		Y	N
49	E1	FALSE	rOAT Sham 1	Prdm16	UNKNOWN	SYBR	None				4.5784	2.01499	10.4029	28.6228	28.5053	0.16613		0.0315256	0.275195	-2.19484	TRUE	82.4115	0.363767		TRUE		1	40		N	N
50	E2	FALSE	rOAT Sham 2	Prdm16	UNKNOWN	SYBR	None				5.6105	0.00200095	15731.4	34.3725	34.411	0.0544901		-0.261763	2.6619	-2.48813	TRUE	82.6086	0.363767		TRUE		1	40		N	N
51	E3	FALSE	rOAT Sham 3	Prdm16	UNKNOWN	SYBR	None				11.7503	6.11633	22.5738	26.9511	27.0004	0.0696778		-1.32826	0.218925	-3.55462	TRUE	82.51	0.363767		TRUE		1	40		N	N
52	E4	FALSE	rOAT Sham 4	Prdm16	UNKNOWN	SYBR	None				4.95623	3.03118	8.10385	27.3253	27.3662	0.057843		-0.0828753	0.164867	-2.30924	TRUE	82.6086	0.363767		TRUE		1	40		N	N
53	E5	FALSE	rOAT CNV 1	Prdm16	UNKNOWN	SYBR	None				3.21852	0.954769	10.8496	29.8088	29.4422	0.518443		0.539969	0.407464	-1.6864	TRUE	82.51	0.363767		TRUE		1	40		Y	N
54	E6	FALSE	rOAT CNV 2	Prdm16	UNKNOWN	SYBR	None				4.19192	1.66102	10.5791	30.0279	30.2989	0.383157		0.158757	0.310399	-2.06761	TRUE	82.6086	0.363767		TRUE		1	40		N	N
55	E7	FALSE	rOAT CNV 3	Prdm16	UNKNOWN	SYBR	None				9.70915	9.23209	10.2109	27.5898	27.5844	0.00764847		-1.05298	0.0168937	-3.27935	TRUE	82.7071	0.363767		TRUE		1	40		N	N
56	E8	FALSE	rOAT CNV 4	Prdm16	UNKNOWN	SYBR	None				5.40065	3.09035	9.4381	27.5693	27.5342	0.0495957		-0.206766	0.187178	-2.43313	TRUE	82.7071	0.363767		TRUE		1	40		N	N
57	E9	FALSE	rOAT Sham 1	CD137	UNKNOWN	SYBR	None				0.0196847	0.00771011	0.0502569	31.3199	31.5119	0.271445		3.03809	0.314283	5.66678	TRUE	72.9536	0.103305	84.8745	TRUE		1	40		N	Y
58	E10	FALSE	rOAT Sham 2	CD137	UNKNOWN	SYBR	None				1.3581	0.000464023	3974.86	31.3228	31.6025	0.39559		-3.07028	2.67628	-0.441586	TRUE	73.0522	0.103305		TRUE		1	40		N	N
59	E11	FALSE	rOAT Sham 3	CD137	UNKNOWN	SYBR	None				0.0153902	0.00796964	0.02972	31.7782	31.7218	0.0798808		3.39315	0.22066	6.02184	TRUE	73.0522	0.103305		TRUE		1	40		N	N
60	E12	FALSE	rOAT Sham 4	CD137	UNKNOWN	SYBR	None				0.00767606	0.00462331	0.0127445	31.904	31.8458	0.0823502		4.39672	0.169997	7.02542	TRUE	72.8551	0.103305	84.973	TRUE		1	40		N	Y
61	F1	FALSE	rOAT Sham 1	Prdm16	UNKNOWN	SYBR	None				4.5784	2.01499	10.4029	28.3878	28.5053	0.16613		0.0315256	0.275195	-2.19484	TRUE	82.4115	0.363767		TRUE		1	40		N	N
62	F2	FALSE	rOAT Sham 2	Prdm16	UNKNOWN	SYBR	None				5.6105	0.00200095	15731.4	34.4495	34.411	0.0544901		-0.261763	2.6619	-2.48813	TRUE	82.4115	0.363767		TRUE		1	40		N	N
63	F3	FALSE	rOAT Sham 3	Prdm16	UNKNOWN	SYBR	None				11.7503	6.11633	22.5738	27.0496	27.0004	0.0696778		-1.32826	0.218925	-3.55462	TRUE	82.51	0.363767		TRUE		1	40		N	N
64	F4	FALSE	rOAT Sham 4	Prdm16	UNKNOWN	SYBR	None				4.95623	3.03118	8.10385	27.4071	27.3662	0.057843		-0.0828753	0.164867	-2.30924	TRUE	82.51	0.363767		TRUE		1	40		N	N
65	F5	FALSE	rOAT CNV 1	Prdm16	UNKNOWN	SYBR	None				3.21852	0.954769	10.8496	29.0756	29.4422	0.518443		0.539969	0.407464	-1.6864	TRUE	82.51	0.363767		TRUE		1	40		Y	N
66	F6	FALSE	rOAT CNV 2	Prdm16	UNKNOWN	SYBR	None				4.19192	1.66102	10.5791	30.5698	30.2989	0.383157		0.158757	0.310399	-2.06761	TRUE	82.51	0.363767		TRUE		1	40		N	N
67	F7	FALSE	rOAT CNV 3	Prdm16	UNKNOWN	SYBR	None				9.70915	9.23209	10.2109	27.579	27.5844	0.00764847		-1.05298	0.0168937	-3.27935	TRUE	82.6086	0.363767		TRUE		1	40		N	N
68	F8	FALSE	rOAT CNV 4	Prdm16	UNKNOWN	SYBR	None				5.40065	3.09035	9.4381	27.4991	27.5342	0.0495957		-0.206766	0.187178	-2.43313	TRUE	82.6086	0.363767		TRUE		1	40		N	N
69	F9	FALSE	rOAT Sham 1	CD137	UNKNOWN	SYBR	None				0.0196847	0.00771011	0.0502569	31.7038	31.5119	0.271445		3.03809	0.314283	5.66678	TRUE	73.0522	0.103305		TRUE		1	40		N	N
70	F10	FALSE	rOAT Sham 2	CD137	UNKNOWN	SYBR	None				1.3581	0.000464023	3974.86	31.8822	31.6025	0.39559		-3.07028	2.67628	-0.441586	TRUE	73.1507	0.103305		TRUE		1	40		N	N
71	F11	FALSE	rOAT Sham 3	CD137	UNKNOWN	SYBR	None				0.0153902	0.00796964	0.02972	31.6653	31.7218	0.0798808		3.39315	0.22066	6.02184	TRUE	72.7566	0.103305	84.8745	TRUE		1	40		N	Y
72	F12	FALSE	rOAT Sham 4	CD137	UNKNOWN	SYBR	None				0.00767606	0.00462331	0.0127445	31.7876	31.8458	0.0823502		4.39672	0.169997	7.02542	TRUE	72.8551	0.103305	84.8745	TRUE		1	40		N	Y
73	G1	FALSE	rOAT Sham 1	Pgc1a	UNKNOWN	SYBR	None				226.206	102.14	500.97	27.1896	27.2852	0.135226		-1.18857	0.2666	-7.82149	TRUE	83.7908	0.442725		TRUE		1	40		N	N
74	G2	FALSE	rOAT Sham 2	Pgc1a	UNKNOWN	SYBR	None				92.925	0.0318949	270734	35.0324	34.7677	0.37434		0.0949249	2.67475	-6.53799	TRUE	83.9878	0.442725		TRUE		1	40		N	N
75	G3	FALSE	rOAT Sham 3	Pgc1a	UNKNOWN	SYBR	None				275.748	143.075	531.447	26.8005	26.8543	0.0761408		-1.47429	0.219998	-8.10721	TRUE	83.8893	0.442725		TRUE		1	40		N	N
76	G4	FALSE	rOAT Sham 4	Pgc1a	UNKNOWN	SYBR	None				259.611	150.753	447.075	25.974	26.0618	0.124156		-1.38729	0.182251	-8.02021	TRUE	83.8893	0.442725		TRUE		1	40		N	N
77	G5	FALSE	rOAT CNV 1	Pgc1a	UNKNOWN	SYBR	None				371.75	218.675	631.979	27.0016	26.997	0.00654389		-1.90527	0.177923	-8.53819	TRUE	83.9878	0.442725		TRUE		1	40		N	N
78	G6	FALSE	rOAT CNV 2	Pgc1a	UNKNOWN	SYBR	None				315.445	148.632	669.477	28.6736	28.4718	0.285386		-1.66832	0.25232	-8.30124	TRUE	83.9878	0.442725		TRUE		1	40		N	N
79	G7	FALSE	rOAT CNV 3	Pgc1a	UNKNOWN	SYBR	None				380.088	307.775	469.391	26.6312	26.7001	0.0974772		-1.93727	0.0707605	-8.57019	TRUE	84.0863	0.442725		TRUE		1	40		N	N
80	G8	FALSE	rOAT CNV 4	Pgc1a	UNKNOWN	SYBR	None				248.138	131.602	467.867	26.5257	26.4189	0.151088		-1.32208	0.212649	-7.955	TRUE	83.9878	0.442725		TRUE		1	40		N	N
81	G9	FALSE	rOAT CNV 1	CD137	UNKNOWN	SYBR	None				0.0215451	0.0101558	0.0457067	31.9888	31.8101	0.252824		2.9078	0.252181	5.5365	TRUE	72.8551	0.103305		TRUE		1	40		N	N
82	G10	FALSE	rOAT CNV 2	CD137	UNKNOWN	SYBR	None				0.0521607	0.0241584	0.112621	31.5634	31.7723	0.295511		1.6322	0.258082	4.26089	TRUE	72.9536	0.103305		TRUE		1	40		N	N
83	G11	FALSE	rOAT CNV 3	CD137	UNKNOWN	SYBR	None				0.0196992	0.0145097	0.0267447	31.5731	31.6744	0.143212		3.03703	0.102523	5.66572	TRUE	72.9536	0.103305		TRUE		1	40		N	N
84	G12	FALSE	rOAT CNV 4	CD137	UNKNOWN	SYBR	None				0.00846393	0.00488924	0.0146522	31.9895	31.9967	0.0102515		4.25576	0.184006	6.88446	TRUE	72.5596	0.103305	84.776	TRUE		1	40		N	Y
85	H1	FALSE	rOAT Sham 1	Pgc1a	UNKNOWN	SYBR	None				226.206	102.14	500.97	27.3808	27.2852	0.135226		-1.18857	0.2666	-7.82149	TRUE	83.7908	0.442725		TRUE		1	40		N	N
86	H2	FALSE	rOAT Sham 2	Pgc1a	UNKNOWN	SYBR	None				92.925	0.0318949	270734	34.503	34.7677	0.37434		0.0949249	2.67475	-6.53799	TRUE	83.9878	0.442725		TRUE		1	40		N	N
87	H3	FALSE	rOAT Sham 3	Pgc1a	UNKNOWN	SYBR	None				275.748	143.075	531.447	26.9082	26.8543	0.0761408		-1.47429	0.219998	-8.10721	TRUE	83.7908	0.442725		TRUE		1	40		N	N
88	H4	FALSE	rOAT Sham 4	Pgc1a	UNKNOWN	SYBR	None				259.611	150.753	447.075	26.1496	26.0618	0.124156		-1.38729	0.182251	-8.02021	TRUE	83.8893	0.442725		TRUE		1	40		N	N
89	H5	FALSE	rOAT CNV 1	Pgc1a	UNKNOWN	SYBR	None				371.75	218.675	631.979	26.9924	26.997	0.00654389		-1.90527	0.177923	-8.53819	TRUE	83.8893	0.442725		TRUE		1	40		N	N
90	H6	FALSE	rOAT CNV 2	Pgc1a	UNKNOWN	SYBR	None				315.445	148.632	669.477	28.27	28.4718	0.285386		-1.66832	0.25232	-8.30124	TRUE	84.0863	0.442725		TRUE		1	40		N	N
91	H7	FALSE	rOAT CNV 3	Pgc1a	UNKNOWN	SYBR	None				380.088	307.775	469.391	26.769	26.7001	0.0974772		-1.93727	0.0707605	-8.57019	TRUE	84.0863	0.442725		TRUE		1	40		N	N
92	H8	FALSE	rOAT CNV 4	Pgc1a	UNKNOWN	SYBR	None				248.138	131.602	467.867	26.3121	26.4189	0.151088		-1.32208	0.212649	-7.955	TRUE	84.0863	0.442725		TRUE		1	40		N	N
93	H9	FALSE	rOAT CNV 1	CD137	UNKNOWN	SYBR	None				0.0215451	0.0101558	0.0457067	31.6313	31.8101	0.252824		2.9078	0.252181	5.5365	TRUE	73.1507	0.103305		TRUE		1	40		N	N
94	H10	FALSE	rOAT CNV 2	CD137	UNKNOWN	SYBR	None				0.0521607	0.0241584	0.112621	31.9813	31.7723	0.295511		1.6322	0.258082	4.26089	TRUE	72.9536	0.103305		TRUE		1	40		N	N
95	H11	FALSE	rOAT CNV 3	CD137	UNKNOWN	SYBR	None				0.0196992	0.0145097	0.0267447	31.7757	31.6744	0.143212		3.03703	0.102523	5.66572	TRUE	72.9536	0.103305		TRUE		1	40		N	N
96	H12	FALSE	rOAT CNV 4	CD137	UNKNOWN	SYBR	None				0.00846393	0.00488924	0.0146522	32.004	31.9967	0.0102515		4.25576	0.184006	6.88446	TRUE	72.7566	0.103305		TRUE		1	40		N	N
Analysis Type	Singleplex
Endogenous Control	Tbp
RQ Min/Max Confidence Level	95.0
Reference Sample	H2O
