# Supplementary material for: Adipocytes influence choroidal neovascularization via PRDM16
Source: EMBO Mol Med. 2026 May 19;18(6):2379–403. doi: 10.1038/s44321-026-00441-5 (PMC13269495; doi:10.1038/s44321-026-00441-5)
Supplement: Supplementary file 6 — Figure EV1 Source Data [file 44321_2026_441_MOESM6_ESM.zip › Figure EV1/FigEV1E/Thermogenic markers rOAT-calculations.xlsx]

## Sheet: UCP1
										Normalized
rOAT	Group	Sample	Ct Ucp1	Ct Tbp	Delta CT	X control	Ddelta CT	RQ	Mean	RQ		Ucp1
Experiment 1	Sham	Pool 1 (n1)	24.5107	28.4738	-3.96308	-5.47236	1.50928	0.351286	1.27131	0.276317		Sham	CNV
		Pool 2 (n2)	21.7724	28.3286	-6.55619		-1.08383	2.11966		1.6673		0.276317	0.15033
		Pool 3 (n3)	21.5513	27.4491	-5.89781		-0.425449	1.34299		1.05638		1.6673	0.581285
	CNV	Pool 1 (n1)	25.8174	28.9023	-3.08489		2.38747	0.191117		0.15033		1.05638	0.231319
		Pool 2 (n2)	23.6014	28.6374	-5.036		0.436363	0.738995		0.581285		1.27165	0.215491
		Pool 3 (n3)	24.0343	27.741	-3.70663		1.76573	0.294078		0.231319		0.728349	0.11201
Experiment 2	Sham	Pool 4 (n4)	26.103	33.441	-7.338	-6.936	-0.402	1.32134	1.03907	1.27165		t.test	0.0182522
		Pool 5 (n5)	26.89	33.424	-6.534		0.402	0.756808		0.728349
	CNV	Pool 4 (n4)	27.334	32.111	-4.777		2.159	0.223911		0.215491
		Pool 5 (n5)	28.89	32.723	-3.833		3.103	0.116387		0.11201

## Sheet: Prdm16
										Normalized
rOAT	Group	Sample	Ct Prdm16	Ct Tbp	Delta CT	X control	Ddelta CT	RQ	Mean	RQ		Prdm16
Experiment 1	Sham	Pool 1 (n1)	28.5053	28.4738	0.0315266	-0.459869	0.491395	0.711337	1.10233	0.645301		Sham	CNV
		Pool 2 (n2)	27.0004	28.3286	-1.32826		-0.868388	1.82562		1.65614		0.645301	0.453634
		Pool 3 (n3)	27.3662	27.4491	-0.0828762		0.376993	0.770041		0.698556		1.65614	1.36846
	CNV	Pool 1 (n1)	29.4422	28.9023	0.53997		0.999839	0.500056		0.453634		0.698556	0.761193
		Pool 2 (n2)	27.5844	28.6374	-1.05298		-0.59311	1.50849		1.36846		0.731884	2.64394
		Pool 3 (n3)	27.5342	27.741	-0.206764		0.253105	0.839089		0.761193		1.26812	3.84687
Experiment 2	Sham	Pool 4 (n4)	35.096	33.441	1.655	1.2585	0.3965	0.759699	1.038	0.731884		t.test	0.253463
		Pool 5 (n5)	34.286	33.424	0.862		-0.3965	1.31631		1.26812
	CNV	Pool 4 (n4)	31.913	32.111	-0.198		-1.4565	2.74442		2.64394
		Pool 5 (n5)	31.984	32.723	-0.739		-1.9975	3.99307		3.84687

## Sheet: Ppargc1a
										Normalized
rOAT	Group	Sample	Ct Ppargc1a	Ct Tbp	Delta CT	X control	Ddelta CT	RQ	Mean	RQ		Ppargc1a
Experiment 1	Sham	Pool 1 (n1)	27.2852	28.4738	-1.18857	-1.35005	0.161477	0.894109	1.0034	0.891083		Sham	CNV
		Pool 2 (n2)	26.8543	28.3286	-1.47429		-0.124236	1.08993		1.08624		0.891083	1.46442
		Pool 3 (n3)	26.0618	27.4491	-1.38729		-0.0372403	1.02615		1.02268		1.08624	1.49726
	CNV	Pool 1 (n1)	26.997	28.9023	-1.90527		-0.555219	1.46939		1.46442		1.02268	0.977478
		Pool 2 (n2)	26.7001	28.6374	-1.93727		-0.587221	1.50235		1.49726		0.393387	1.13762
		Pool 3 (n3)	26.4189	27.741	-1.32208		0.0279719	0.980798		0.977478		1.60661	1.00071
Experiment 2	Sham	Pool 4 (n4)	32.543	33.441	-0.898	-1.913	1.015	0.494828	1.25787	0.393387		t.test	0.364755
		Pool 5 (n5)	30.496	33.424	-2.928		-1.015	2.0209		1.60661
	CNV	Pool 4 (n4)	29.681	32.111	-2.43		-0.517	1.43098		1.13762
		Pool 5 (n5)	30.478	32.723	-2.245		-0.332	1.25876		1.00071
