# Supplementary material for: Adipocytes influence choroidal neovascularization via PRDM16
Source: EMBO Mol Med. 2026 May 19;18(6):2379–403. doi: 10.1038/s44321-026-00441-5 (PMC13269495; doi:10.1038/s44321-026-00441-5)
Supplement: Supplementary file 6 — Figure EV1 Source Data [file 44321_2026_441_MOESM6_ESM.zip › Figure EV1/FigEV1A/14 Days/20180606 BAT Ctrl vs CNV 14 days Prdm16, Pgc1a, Ucp1 .xls]

## Sheet: Results
Block Type	96alum
Chemistry	SYBR_GREEN
Experiment File Name	C:\Users\betoh\Desktop\qPCR\ABI files\20180606 Prdm16, Pgc1a, Ucp1,Vegfa BAT 14 weeks ctrl vs cnvn4.eds
Experiment Run End Time	2018-06-06 13:38:04 PM EDT
Instrument Type	sds7500
Passive Reference	ROX
Well	Sample Name	Target Name	Task	Reporter	Quencher	RQ	RQ Min	RQ Max	Cт	Cт Mean	Cт SD	ΔCт	ΔCт Mean	ΔCт SE	HK Control ΔCт Mean	HK Control ΔCт SE	ΔΔCт	Automatic Ct Threshold	Ct Threshold	Automatic Baseline	Baseline Start	Baseline End	Efficiency	Tm1	Tm2	Tm3	Comments	HIGHSD	NOAMP	EXPFAIL
A1	BAT 5508	tbp	UNKNOWN	SYBR	None				24.9355	24.967	0.0445678							TRUE	1.19456	TRUE	3	17	1	83.2762				N	N	N
A2	BAT 5509	tbp	UNKNOWN	SYBR	None				25.7925	25.6632	0.182873							TRUE	1.19456	TRUE	3	19	1	83.2762				N	N	N
A3	BAT 5510	tbp	UNKNOWN	SYBR	None				26.799	26.7197	0.11214							TRUE	1.19456	TRUE	3	19	1	83.2762				N	N	N
A4	BAT 5592	tbp	UNKNOWN	SYBR	None				27.0512	27.0978	0.0659986							TRUE	1.19456	TRUE	3	19	1	83.2762				N	N	N
A5	BAT 5508	prdm16	UNKNOWN	SYBR	None	1	0.312323	3.20181	19.3811	18.9922	0.550021		-5.97477	0.390198			0	TRUE	0.022395	TRUE	3	17	1	86.0193				Y	N	N
A6	BAT 5509	prdm16	UNKNOWN	SYBR	None	1.1532	0.767731	1.7322	19.5262	19.4828	0.0614656		-6.18041	0.136419			-0.205638	TRUE	0.022395	TRUE	3	18	1	86.0193				N	N	N
A7	BAT 5510	prdm16	UNKNOWN	SYBR	None	0.695007	0.312073	1.54783	21.5264	21.2699	0.362739		-5.44987	0.268473			0.524901	TRUE	0.022395	TRUE	3	19	1	86.0193				N	N	N
A8	BAT 5592	prdm16	UNKNOWN	SYBR	None	0.966078	0.312523	2.98636	21.5484	21.1728	0.531071		-5.92498	0.378412			0.0497885	TRUE	0.022395	TRUE	3	20	1	85.8365				Y	N	N
A9	BAT 5511	vegfa	UNKNOWN	SYBR	None	1.06674	0.676726	1.68154	21.9243	21.7718	0.215638		-4.36047	0.152597			-0.0932131	TRUE	1.12251	TRUE	3	15	1	87.8481				N	N	N
A10	BAT 5512	vegfa	UNKNOWN	SYBR	None	0.991733	0.684867	1.4361	21.9447	22.0688	0.175553		-4.25528	0.124139			0.0119762	TRUE	1.12251	TRUE	3	15	1	87.6652				N	N	N
A11	BAT 5590	vegfa	UNKNOWN	SYBR	None	0.788586	0.499613	1.2447	22.1163	22.1684	0.0737199		-3.92459	0.153035			0.34266	TRUE	1.12251	TRUE	3	14	1	87.6652				N	N	N
A12	BAT 5594	vegfa	UNKNOWN	SYBR	None	1.36795	0.573662	3.26201	21.8967	21.8423	0.0768866		-4.71927	0.291389			-0.452017	TRUE	1.12251	TRUE	3	14	1	87.4823				N	N	N
B1	BAT 5508	tbp	UNKNOWN	SYBR	None				24.9985	24.967	0.0445678							TRUE	1.19456	TRUE	3	18	1	83.2762				N	N	N
B2	BAT 5509	tbp	UNKNOWN	SYBR	None				25.5339	25.6632	0.182873							TRUE	1.19456	TRUE	3	17	1	83.4591				N	N	N
B3	BAT 5510	tbp	UNKNOWN	SYBR	None				26.6404	26.7197	0.11214							TRUE	1.19456	TRUE	3	19	1	83.4591				N	N	N
B4	BAT 5592	tbp	UNKNOWN	SYBR	None				27.1445	27.0978	0.0659986							TRUE	1.19456	TRUE	3	20	1	83.4591				N	N	N
B5	BAT 5508	prdm16	UNKNOWN	SYBR	None	1	0.312323	3.20181	18.6033	18.9922	0.550021		-5.97477	0.390198			0	TRUE	0.022395	TRUE	3	17	1	86.2022				Y	N	N
B6	BAT 5509	prdm16	UNKNOWN	SYBR	None	1.1532	0.767731	1.7322	19.4393	19.4828	0.0614656		-6.18041	0.136419			-0.205638	TRUE	0.022395	TRUE	3	18	1	86.2022				N	N	N
B7	BAT 5510	prdm16	UNKNOWN	SYBR	None	0.695007	0.312073	1.54783	21.0134	21.2699	0.362739		-5.44987	0.268473			0.524901	TRUE	0.022395	TRUE	3	19	1	86.2022				N	N	N
B8	BAT 5592	prdm16	UNKNOWN	SYBR	None	0.966078	0.312523	2.98636	20.7973	21.1728	0.531071		-5.92498	0.378412			0.0497885	TRUE	0.022395	TRUE	3	19	1	86.0193				Y	N	N
B9	BAT 5511	vegfa	UNKNOWN	SYBR	None	1.06674	0.676726	1.68154	21.6193	21.7718	0.215638		-4.36047	0.152597			-0.0932131	TRUE	1.12251	TRUE	3	14	1	88.0309				N	N	N
B10	BAT 5512	vegfa	UNKNOWN	SYBR	None	0.991733	0.684867	1.4361	22.193	22.0688	0.175553		-4.25528	0.124139			0.0119762	TRUE	1.12251	TRUE	3	15	1	87.8481				N	N	N
B11	BAT 5590	vegfa	UNKNOWN	SYBR	None	0.788586	0.499613	1.2447	22.2205	22.1684	0.0737199		-3.92459	0.153035			0.34266	TRUE	1.12251	TRUE	3	15	1	87.8481				N	N	N
B12	BAT 5594	vegfa	UNKNOWN	SYBR	None	1.36795	0.573662	3.26201	21.7879	21.8423	0.0768866		-4.71927	0.291389			-0.452017	TRUE	1.12251	TRUE	3	15	1	87.6652				N	N	N
C1	BAT 5511	tbp	UNKNOWN	SYBR	None				26.1382	26.1322	0.00846578							TRUE	1.19456	TRUE	3	18	1	83.4591				N	N	N
C2	BAT 5512	tbp	UNKNOWN	SYBR	None				26.3251	26.3241	0.00144985							TRUE	1.19456	TRUE	3	19	1	83.642				N	N	N
C3	BAT 5590	tbp	UNKNOWN	SYBR	None				26.2369	26.093	0.203482							TRUE	1.19456	TRUE	3	19	1	83.642				N	N	N
C4	BAT 5594	tbp	UNKNOWN	SYBR	None				26.8479	26.5616	0.40485							TRUE	1.19456	TRUE	3	19	1	83.642				N	N	N
C5	BAT 5511	prdm16	UNKNOWN	SYBR	None	0.760323	0.635808	0.909223	20.4931	20.5528	0.0843841		-5.57945	0.0599681			0.395316	TRUE	0.022395	TRUE	3	19	1	86.3851				N	N	N
C6	BAT 5512	prdm16	UNKNOWN	SYBR	None	0.346459	0.169689	0.707375	21.6392	21.8786	0.338472		-4.44553	0.239338			1.52924	TRUE	0.022395	TRUE	3	20	1	86.2022				N	N	N
C7	BAT 5590	prdm16	UNKNOWN	SYBR	None	0.589577	0.120222	2.89132	20.3671	20.8805	0.726017		-5.21252	0.533154			0.762248	TRUE	0.022395	TRUE	3	19	1	86.2022				Y	N	N
C8	BAT 5594	prdm16	UNKNOWN	SYBR	None	1.09482	0.230399	5.20239	20.0189	20.4561	0.618287		-6.10546	0.522581			-0.130689	TRUE	0.022395	TRUE	3	18	1	86.2022				Y	N	N
C9	BAT 5508	vegfa	UNKNOWN	SYBR	None	1	0.831642	1.20244	20.7529	20.6997	0.0752048		-4.26725	0.0618144			0	TRUE	1.12251	TRUE	3	13	1	88.2138				N	N	N
C10	BAT 5509	vegfa	UNKNOWN	SYBR	None	1.03557	0.704164	1.52296	21.3435	21.3455	0.00287947		-4.31769	0.129327			-0.0504313	TRUE	1.12251	TRUE	3	14	1	88.0309				N	N	N
C11	BAT 5510	vegfa	UNKNOWN	SYBR	None	1.21351	0.955353	1.54142	22.1853	22.1733	0.016999		-4.54644	0.080201			-0.279183	TRUE	1.12251	TRUE	3	14	1	87.8481				N	N	N
C12	BAT 5592	vegfa	UNKNOWN	SYBR	None	1.07548	0.57599	2.00813	22.5215	22.7256	0.288653		-4.37224	0.209375			-0.104986	TRUE	1.12251	TRUE	3	15	1	87.6652				N	N	N
D1	BAT 5511	tbp	UNKNOWN	SYBR	None				26.1263	26.1322	0.00846578							TRUE	1.19456	TRUE	3	19	1	83.642				N	N	N
D2	BAT 5512	tbp	UNKNOWN	SYBR	None				26.3231	26.3241	0.00144985							TRUE	1.19456	TRUE	3	18	1	83.642				N	N	N
D3	BAT 5590	tbp	UNKNOWN	SYBR	None				25.9491	26.093	0.203482							TRUE	1.19456	TRUE	3	18	1	83.642				N	N	N
D4	BAT 5594	tbp	UNKNOWN	SYBR	None				26.2753	26.5616	0.40485							TRUE	1.19456	TRUE	3	19	1	83.642				N	N	N
D5	BAT 5511	prdm16	UNKNOWN	SYBR	None	0.760323	0.635808	0.909223	20.6125	20.5528	0.0843841		-5.57945	0.0599681			0.395316	TRUE	0.022395	TRUE	3	19	1	86.3851				N	N	N
D6	BAT 5512	prdm16	UNKNOWN	SYBR	None	0.346459	0.169689	0.707375	22.1179	21.8786	0.338472		-4.44553	0.239338			1.52924	TRUE	0.022395	TRUE	3	21	1	86.3851				N	N	N
D7	BAT 5590	prdm16	UNKNOWN	SYBR	None	0.589577	0.120222	2.89132	21.3938	20.8805	0.726017		-5.21252	0.533154			0.762248	TRUE	0.022395	TRUE	3	20	1	86.3851				Y	N	N
D8	BAT 5594	prdm16	UNKNOWN	SYBR	None	1.09482	0.230399	5.20239	20.8933	20.4561	0.618287		-6.10546	0.522581			-0.130689	TRUE	0.022395	TRUE	3	18	1	86.2022				Y	N	N
D9	BAT 5508	vegfa	UNKNOWN	SYBR	None	1	0.831642	1.20244	20.6466	20.6997	0.0752048		-4.26725	0.0618144			0	TRUE	1.12251	TRUE	3	13	1	88.2138				N	N	N
D10	BAT 5509	vegfa	UNKNOWN	SYBR	None	1.03557	0.704164	1.52296	21.3475	21.3455	0.00287947		-4.31769	0.129327			-0.0504313	TRUE	1.12251	TRUE	3	14	1	88.2138				N	N	N
D11	BAT 5510	vegfa	UNKNOWN	SYBR	None	1.21351	0.955353	1.54142	22.1613	22.1733	0.016999		-4.54644	0.080201			-0.279183	TRUE	1.12251	TRUE	3	15	1	87.8481				N	N	N
D12	BAT 5592	vegfa	UNKNOWN	SYBR	None	1.07548	0.57599	2.00813	22.9297	22.7256	0.288653		-4.37224	0.209375			-0.104986	TRUE	1.12251	TRUE	3	15	1	87.6652				N	N	N
E1	BAT 5508	pgc1-a	UNKNOWN	SYBR	None	1	0.530084	1.88649	23.1165	23.3269	0.297661		-1.64006	0.212824			0	TRUE	1.31567	TRUE	3	16	1	87.6652				N	N	N
E2	BAT 5509	pgc1-a	UNKNOWN	SYBR	None	1.60896	0.978019	2.64695	23.4426	23.337	0.149271		-2.32619	0.16692			-0.686131	TRUE	1.31567	TRUE	3	16	1	87.6652				N	N	N
E3	BAT 5510	pgc1-a	UNKNOWN	SYBR	None	1.18815	0.79841	1.76813	24.9381	24.831	0.151521		-1.88878	0.133293			-0.248714	TRUE	1.31567	TRUE	3	17	1	87.6652				N	N	N
E4	BAT 5592	pgc1-a	UNKNOWN	SYBR	None	1.19107	0.905727	1.5663	25.1264	25.2055	0.111845		-1.89232	0.0918289			-0.252256	TRUE	1.31567	TRUE	3	18	1	87.6652				N	N	N
E5	BAT 5508	ucp1	UNKNOWN	SYBR	None	1	0.516712	1.93531	10.7058	10.4867	0.309905		-14.4803	0.221391			0	TRUE	0.0220117	TRUE	3	9	1	82.7276				N	N	N
E6	BAT 5509	ucp1	UNKNOWN	SYBR	None	0.996655	0.673403	1.47508	11.2114	11.1877	0.0334774		-14.4755	0.13146			0.00483418	TRUE	0.0220117	TRUE	3	9	1	82.7276				N	N	N
E7	BAT 5510	ucp1	UNKNOWN	SYBR	None	1.18946	0.633746	2.23244	12.1848	11.9891	0.27669		-14.7306	0.211108			-0.250301	TRUE	0.0220117	TRUE	3	10	1	82.7276				N	N	N
E8	BAT 5592	ucp1	UNKNOWN	SYBR	None	1.6971	0.519127	5.54807	11.46	11.8544	0.557802		-15.2434	0.397177			-0.763073	TRUE	0.0220117	TRUE	3	10	1	82.5448				Y	N	N
E9	H2O	tbp	UNKNOWN	SYBR	None				Undetermined									TRUE	1.19456	TRUE	3	39	1	69.3779				N	Y	Y
E10	H2O	prdm16	UNKNOWN	SYBR	None				37.1258	37.1258								TRUE	0.022395	TRUE	3	35	1	84.5564				N	N	N
E11	H2O	pgc1-a	UNKNOWN	SYBR	None				Undetermined									TRUE	1.31567	TRUE	3	39	1	62.7945				N	Y	Y
E12	H2O	ucp1	UNKNOWN	SYBR	None				37.1369	37.1369								TRUE	0.0220117	TRUE	3	35	1	76.1442				N	N	N
F1	BAT 5508	pgc1-a	UNKNOWN	SYBR	None	1	0.530084	1.88649	23.5374	23.3269	0.297661		-1.64006	0.212824			0	TRUE	1.31567	TRUE	3	16	1	87.4823				N	N	N
F2	BAT 5509	pgc1-a	UNKNOWN	SYBR	None	1.60896	0.978019	2.64695	23.2314	23.337	0.149271		-2.32619	0.16692			-0.686131	TRUE	1.31567	TRUE	3	16	1	87.4823				N	N	N
F3	BAT 5510	pgc1-a	UNKNOWN	SYBR	None	1.18815	0.79841	1.76813	24.7238	24.831	0.151521		-1.88878	0.133293			-0.248714	TRUE	1.31567	TRUE	3	17	1	87.4823				N	N	N
F4	BAT 5592	pgc1-a	UNKNOWN	SYBR	None	1.19107	0.905727	1.5663	25.2846	25.2055	0.111845		-1.89232	0.0918289			-0.252256	TRUE	1.31567	TRUE	3	18	1	87.4823				N	N	N
F5	BAT 5508	ucp1	UNKNOWN	SYBR	None	1	0.516712	1.93531	10.2675	10.4867	0.309905		-14.4803	0.221391			0	TRUE	0.0220117	TRUE	3	8	1	82.5448				N	N	N
F6	BAT 5509	ucp1	UNKNOWN	SYBR	None	0.996655	0.673403	1.47508	11.164	11.1877	0.0334774		-14.4755	0.13146			0.00483418	TRUE	0.0220117	TRUE	3	8	1	82.5448				N	N	N
F7	BAT 5510	ucp1	UNKNOWN	SYBR	None	1.18946	0.633746	2.23244	11.7935	11.9891	0.27669		-14.7306	0.211108			-0.250301	TRUE	0.0220117	TRUE	3	10	1	82.5448				N	N	N
F8	BAT 5592	ucp1	UNKNOWN	SYBR	None	1.6971	0.519127	5.54807	12.2488	11.8544	0.557802		-15.2434	0.397177			-0.763073	TRUE	0.0220117	TRUE	3	10	1	82.5448				Y	N	N
F9	H2O	vegfa	UNKNOWN	SYBR	None				Undetermined									TRUE	1.12251	TRUE	3	39	1	62.4287				N	Y	Y
G1	BAT 5511	pgc1-a	UNKNOWN	SYBR	None	0.455655	0.383307	0.541658	25.5685	25.6262	0.0815491		-0.506077	0.0579738			1.13399	TRUE	1.31567	TRUE	3	18	1	87.2994				N	N	N
G2	BAT 5512	pgc1-a	UNKNOWN	SYBR	None	0.366943	0.203797	0.66069	26.3276	26.1304	0.278858		-0.193689	0.197185			1.44637	TRUE	1.31567	TRUE	3	18	1	87.2994				N	N	N
G3	BAT 5590	pgc1-a	UNKNOWN	SYBR	None	0.753105	0.409637	1.38456	24.7171	24.862	0.20487		-1.23099	0.204177			0.409077	TRUE	1.31567	TRUE	3	17	1	87.4823				N	N	N
G4	BAT 5594	pgc1-a	UNKNOWN	SYBR	None	0.707805	0.281457	1.77998	25.3032	25.4201	0.165295		-1.14149	0.309213			0.498575	TRUE	1.31567	TRUE	3	18	1	87.4823				N	N	N
G5	BAT 5511	ucp1	UNKNOWN	SYBR	None	1.03702	0.564476	1.90513	11.3956	11.5995	0.28828		-14.5328	0.203933			-0.0524378	TRUE	0.0220117	TRUE	3	10	1	82.5448				N	N	N
G6	BAT 5512	ucp1	UNKNOWN	SYBR	None	1.1101	1.00964	1.22056	11.6613	11.6931	0.0449569		-14.631	0.0318058			-0.15069	TRUE	0.0220117	TRUE	3	9	1	82.3619				N	N	N
G7	BAT 5590	ucp1	UNKNOWN	SYBR	None	0.871676	0.470288	1.61565	11.6621	11.8108	0.210276		-14.2822	0.206907			0.198136	TRUE	0.0220117	TRUE	3	10	1	82.3619				N	N	N
G8	BAT 5594	ucp1	UNKNOWN	SYBR	None	1.56893	0.571927	4.30396	11.2511	11.4315	0.255113		-15.1301	0.338368			-0.649784	TRUE	0.0220117	TRUE	3	9	1	82.3619				N	N	N
H1	BAT 5511	pgc1-a	UNKNOWN	SYBR	None	0.455655	0.383307	0.541658	25.6838	25.6262	0.0815491		-0.506077	0.0579738			1.13399	TRUE	1.31567	TRUE	3	18	1	87.2994				N	N	N
H2	BAT 5512	pgc1-a	UNKNOWN	SYBR	None	0.366943	0.203797	0.66069	25.9332	26.1304	0.278858		-0.193689	0.197185			1.44637	TRUE	1.31567	TRUE	3	18	1	87.2994				N	N	N
H3	BAT 5590	pgc1-a	UNKNOWN	SYBR	None	0.753105	0.409637	1.38456	25.0069	24.862	0.20487		-1.23099	0.204177			0.409077	TRUE	1.31567	TRUE	3	18	1	87.2994				N	N	N
H4	BAT 5594	pgc1-a	UNKNOWN	SYBR	None	0.707805	0.281457	1.77998	25.537	25.4201	0.165295		-1.14149	0.309213			0.498575	TRUE	1.31567	TRUE	3	18	1	87.2994				N	N	N
H5	BAT 5511	ucp1	UNKNOWN	SYBR	None	1.03702	0.564476	1.90513	11.8033	11.5995	0.28828		-14.5328	0.203933			-0.0524378	TRUE	0.0220117	TRUE	3	10	1	82.179				N	N	N
H6	BAT 5512	ucp1	UNKNOWN	SYBR	None	1.1101	1.00964	1.22056	11.7249	11.6931	0.0449569		-14.631	0.0318058			-0.15069	TRUE	0.0220117	TRUE	3	10	1	82.179				N	N	N
H7	BAT 5590	ucp1	UNKNOWN	SYBR	None	0.871676	0.470288	1.61565	11.9595	11.8108	0.210276		-14.2822	0.206907			0.198136	TRUE	0.0220117	TRUE	3	10	1	82.179				N	N	N
H8	BAT 5594	ucp1	UNKNOWN	SYBR	None	1.56893	0.571927	4.30396	11.6119	11.4315	0.255113		-15.1301	0.338368			-0.649784	TRUE	0.0220117	TRUE	3	9	1	82.179				N	N	N
Analysis Type	Singleplex
Endogenous Control	tbp
RQ Min/Max Confidence Level	95.0
Reference Sample	BAT 5508
