# Supplementary material for: Adipocytes influence choroidal neovascularization via PRDM16
Source: EMBO Mol Med. 2026 May 19;18(6):2379–403. doi: 10.1038/s44321-026-00441-5 (PMC13269495; doi:10.1038/s44321-026-00441-5)
Supplement: Supplementary file 6 — Figure EV1 Source Data [file 44321_2026_441_MOESM6_ESM.zip › Figure EV1/FigEV1A/qPCR browning markers iBAT.xlsx]

## Sheet: iBAT 3d
3 days post laser										Normalized
iBAT	Group	Sample	Ct Prdm16	Ct Tbp	Delta CT	X control	Ddelta CT	RQ	Mean	RQ		Prdm16
Experiment 1	Sham	n1	26.0921	25.0304	1.06168	0.787458	0.274221	0.826896	1.0096	0.819033		Sham	CNV
		n2	25.3055	24.5863	0.719217		-0.0682411	1.04844		1.03847		0.819033	0.391929
		n3	26.0698	25.4883	0.581478		-0.20598	1.15347		1.1425		1.03847	0.685152
	CNV	n1	27.9552	25.8302	2.12501		1.33755	0.395692		0.391929		1.1425	1.15772
		n2	27.1415	25.8223	1.31918		0.531717	0.691731		0.685152		0.987196	1.18995
		n3	25.9503	25.3879	0.562382		-0.225077	1.16884		1.15772		1.05931	0.819341
Experiment 2	Sham	n4	25.8913	25.7865	0.104801	0.0875992	0.017202	0.988147	1.00096	0.987196		0.953498	1.11691
		n5	25.8513	25.8483	0.00308888		-0.0845103	1.06033		1.05931
		n6	27.8704	27.7155	0.154908		0.0673083	0.954417		0.953498		t.test	0.457022
	CNV	n4	25.5037	25.6684	-0.164686		-0.252285	1.19109		1.18995
		n5	26.0632	25.6895	0.373672		0.286073	0.820131		0.819341
		n6	27.6684	27.7417	-0.0732994		-0.160899	1.11798		1.11691
										Normalized
iBAT	Group	Sample	Ct Ucp1	Ct Tbp	Delta CT	X control	Ddelta CT	RQ	Mean	RQ		Ucp1
Experiment 1	Sham	n1	11.6745	23.3224	-11.6478	-12.3775	0.729719	0.603021	1.17901	0.511465		Sham	CNV
		n2	11.0351	23.0248	-11.9898		0.387774	0.764308		0.648263		0.511465	0.557147
		n3	10.4755	23.9705	-13.495		-1.11749	2.1697		1.84027		0.648263	1.34625
	CNV	n1	12.9127	24.6839	-11.7712		0.606297	0.656881		0.557147		1.84027	0.545436
		n2	12.0272	25.0713	-13.0441		-0.666524	1.58724		1.34625		0.943619	0.919028
		n3	11.4533	23.1939	-11.7406		0.636945	0.643073		0.545436		0.000120371	0.000116777
Experiment 2	Sham	n4	12.6076	24.9957	-12.388	-8.45046	-3.93758	15.3225	16.2381	0.943619		2.05626	1.1674
		n5	25.6433	25.0948	0.548456		8.99891	0.0019546		0.000120371
		n6	13.6879	27.1997	-13.5118		-5.06133	33.3897		2.05626		t.test	0.537577
	CNV	n4	12.986	25.3359	-12.3499		-3.89949	14.9232		0.919028
		n5	25.1816	24.5894	0.59219		9.04265	0.00189624		0.000116777
		n6	14.1834	26.8784	-12.6951		-4.24461	18.9563		1.1674
										Normalized
iBAT	Group	Sample	Ct Ppargc1a	Ct Tbp	Delta CT	X control	Ddelta CT	RQ	Mean	RQ		Ppargc1a
Experiment 1	Sham	n1	24.523	25.6379	-1.11495	-0.680599	-0.434353	1.3513	1.02536	1.31789		Sham	CNV
		n2	24.3523	24.9174	-0.565105		0.115494	0.923066		0.900238		1.31789	3.26526
		n3	25.3976	25.7593	-0.36174		0.318859	0.801704		0.781877		0.900238	1.9928
	CNV	n1	23.4765	25.9004	-2.42392		-1.74332	3.34806		3.26526		0.781877	2.67203
		n2	23.8663	25.5778	-1.71152		-1.03092	2.04333		1.9928		0.71685	0.477796
		n3	23.0262	25.1609	-2.13466		-1.45406	2.73978		2.67203		0.34844	0.331923
Experiment 2	Sham	n4	23.3591	25.4921	-2.13301	-2.26355	0.130538	0.913491	1.27431	0.71685		1.93471	0.523601
		n5	24.7651	25.8574	-1.09225		1.1713	0.444022		0.34844
		n6	24.074	27.6393	-3.56539		-1.30184	2.46542		1.93471		t.test	0.359474
	CNV	n4	23.9303	25.478	-1.54774		0.715813	0.608862		0.477796
		n5	24.6797	25.7019	-1.02219		1.24136	0.422974		0.331923
		n6	25.9166	27.5964	-1.67981		0.583741	0.667231		0.523601

## Sheet: iBAT 14d
14 days post laser										Normalized
iBAT	Group	Sample	Ct Prdm16	Ct Tbp	Delta CT	X control	Ddelta CT	RQ	Mean	RQ		Prdm16
Experiment 1	Sham	n1	20.5528	26.1322	-5.57946	-5.33574	-0.243715	1.18404	1.08666	1.08961		Sham	CNV
		n2	21.8786	26.3241	-4.44553		0.890212	0.539535		0.496507		1.08961	1.43309
		n3	20.8805	26.093	-5.21252		0.123221	0.918136		0.844914		0.496507	1.65263
		n4	20.4561	26.5616	-6.10546		-0.769718	1.70494		1.56897		0.844914	0.996007
	CNV	n1	18.9922	24.967	-5.97477		-0.639028	1.55728		1.43309		1.56897	1.38448
		n2	19.4828	25.6632	-6.18041		-0.844667	1.79585		1.65263		1.16835	1.90087
		n3	21.2699	26.7197	-5.44987		-0.11413	1.08232		0.996007		1.08856	1.93679
		n4	21.1728	27.0978	-5.92498		-0.589242	1.50446		1.38448		0.743083	1.04452
Experiment 2	sham	n5	27.9415	27.3263	0.615145	0.86679	-0.251645	1.19056	1.01901	1.16835
		n6	27.5415	26.8243	0.717197		-0.149593	1.10926		1.08856
		n7	27.7039	26.4359	1.26803		0.401238	0.757208		0.743083		t.test	0.0289494
	CNV	n5	28.0141	28.1011	-0.0870371		-0.953827	1.937		1.90087
		n6	26.9417	27.0557	-0.114046		-0.980836	1.97361		1.93679
		n7	27.8685	27.0917	0.776783		-0.090007	1.06438		1.04452
										Normalized
iBAT	Group	Sample	Ct Ucp1	Ct Tbp	Delta CT	X control	Ddelta CT	RQ	Mean	RQ		Ucp1
Experiment 1	Sham	n1	11.5995	26.132	-14.5325	-14.644	0.111514	0.925616	1.02394	0.903976		Sham	CNV
		n2	11.6931	26.324	-14.6309		0.0131332	0.990938		0.967771		0.903976	0.871853
		n3	11.8108	26.093	-14.2822		0.36184	0.778171		0.759978		0.967771	0.868937
		n4	11.4315	26.562	-15.1305		-0.486487	1.40103		1.36827		0.759978	1.03703
	CNV	n1	10.4867	24.967	-14.4803		0.163713	0.892724		0.871853		1.36827	1.47963
		n2	11.1877	25.6632	-14.4755		0.168546	0.889739		0.868937		0.725456	1.27999
		n3	11.9891	26.7197	-14.7306		-0.0865901	1.06186		1.03703		1.23298	1.555
		n4	11.8544	27.0978	-15.2434		-0.599362	1.51505		1.47963		1.04156	1.1353
Experiment 2	sham	n5	16.4127	27.3263	-10.9136	-11.3426	0.428994	0.74278	1.02388	0.725456
		n6	15.1455	26.8243	-11.6788		-0.336198	1.26243		1.23298
		n7	15.0005	26.4359	-11.4354		-0.0927957	1.06643		1.04156		t.test	0.22493
	CNV	n5	16.3683	28.1011	-11.7328		-0.390182	1.31056		1.27999
		n6	15.0421	27.0557	-12.0136		-0.670965	1.59214		1.555
		n7	15.532	27.0917	-11.5597		-0.217117	1.16241		1.1353
										Normalized
iBAT	Group	Sample	Ct Ppargc1a	Ct Tbp	Delta CT	X control	Ddelta CT	RQ	Mean	RQ		Ppargc1a
Experiment 1	Sham	n1	25.6262	26.1322	-0.506077	-0.76806	0.261983	0.833941	1.04482	0.798167		Sham	CNV
		n2	26.1304	26.3241	-0.193691		0.574369	0.67158		0.642771		0.798167	1.75169
		n3	24.862	26.093	-1.23099		-0.462925	1.37833		1.31921		0.642771	2.81841
		n4	25.4201	26.5616	-1.14149		-0.373427	1.29543		1.23986		1.31921	2.08127
	CNV	n1	23.3269	24.967	-1.64006		-0.872002	1.8302		1.75169		1.23986	2.08639
		n2	23.337	25.6632	-2.32619		-1.55813	2.94473		2.81841		1.05977	0.761147
		n3	24.831	26.7197	-1.88878		-1.12072	2.17455		2.08127		0.741302	1.08736
		n4	25.2055	27.0978	-1.89232		-1.12426	2.1799		2.08639		1.19892	0.667262
Experiment 2	sham	n5	25.6932	27.3263	-1.63311	-1.52056	-0.112547	1.08114	1.02016	1.05977
		n6	25.7069	26.8243	-1.11749		0.403076	0.756244		0.741302
		n7	24.6248	26.4359	-1.81109		-0.290529	1.22309		1.19892		t.test	0.0802805
	CNV	n5	26.9455	28.1011	-1.1556		0.364964	0.776489		0.761147
		n6	25.3855	27.0557	-1.67018		-0.14962	1.10928		1.08736
		n7	26.126	27.0917	-0.965679		0.554884	0.680712		0.667262
