# Supplementary material for: Adipocytes influence choroidal neovascularization via PRDM16
Source: EMBO Mol Med. 2026 May 19;18(6):2379–403. doi: 10.1038/s44321-026-00441-5 (PMC13269495; doi:10.1038/s44321-026-00441-5)
Supplement: Supplementary file 7 — Figure EV4 Source Data [file 44321_2026_441_MOESM7_ESM.zip]

Archive with 50 entries (47 files):
- Figure EV4/
- __MACOSX/._Figure EV4
- Figure EV4/.DS_Store
- __MACOSX/Figure EV4/._.DS_Store
- Figure EV4/FigEV4D-F/
- __MACOSX/Figure EV4/._FigEV4D-F
- Figure EV4/FigEV44A-B/
- __MACOSX/Figure EV4/._FigEV44A-B
- Figure EV4/FigEV4D-F/SoftPrint_20191216_1.pdf
- __MACOSX/Figure EV4/FigEV4D-F/._SoftPrint_20191216_1.pdf
- Figure EV4/FigEV4D-F/001.pdf
- __MACOSX/Figure EV4/FigEV4D-F/._001.pdf
- Figure EV4/FigEV4D-F/SoftPrint_20191216_2.pdf
- __MACOSX/Figure EV4/FigEV4D-F/._SoftPrint_20191216_2.pdf
- Figure EV4/FigEV4D-F/catecholamines summary 3d,7d.pzfx
- __MACOSX/Figure EV4/FigEV4D-F/._catecholamines summary 3d,7d.pzfx
- Figure EV4/FigEV4D-F/21299.tif
- __MACOSX/Figure EV4/FigEV4D-F/._21299.tif
- Figure EV4/FigEV4D-F/21298.tif
- __MACOSX/Figure EV4/FigEV4D-F/._21298.tif
- Figure EV4/FigEV4D-F/Catecholamines summary B6 3d,7d.xlsx
- __MACOSX/Figure EV4/FigEV4D-F/._Catecholamines summary B6 3d,7d.xlsx
- Figure EV4/FigEV4D-F/21305.tif
- __MACOSX/Figure EV4/FigEV4D-F/._21305.tif
- Figure EV4/FigEV4D-F/64248.tif
- __MACOSX/Figure EV4/FigEV4D-F/._64248.tif
- Figure EV4/FigEV4D-F/64314.tif
- __MACOSX/Figure EV4/FigEV4D-F/._64314.tif
- Figure EV4/FigEV4D-F/21304.tif
- __MACOSX/Figure EV4/FigEV4D-F/._21304.tif
- Figure EV4/FigEV4D-F/21300.tif
- __MACOSX/Figure EV4/FigEV4D-F/._21300.tif
- Figure EV4/FigEV4D-F/1025.tif
- __MACOSX/Figure EV4/FigEV4D-F/._1025.tif
- Figure EV4/FigEV4D-F/21303.tif
- __MACOSX/Figure EV4/FigEV4D-F/._21303.tif
- Figure EV4/FigEV4D-F/1027.tif
- __MACOSX/Figure EV4/FigEV4D-F/._1027.tif
- Figure EV4/FigEV4D-F/21646.tif
- __MACOSX/Figure EV4/FigEV4D-F/._21646.tif
- Figure EV4/FigEV4D-F/64253.tif
- __MACOSX/Figure EV4/FigEV4D-F/._64253.tif
- Figure EV4/FigEV4D-F/re╠üsultats.pdf
- __MACOSX/Figure EV4/FigEV4D-F/._re╠üsultats.pdf
- Figure EV4/FigEV4D-F/44656.tif
- __MACOSX/Figure EV4/FigEV4D-F/._44656.tif
- Figure EV4/FigEV44A-B/TMIC02PL_Catecholamine data.xlsx
- __MACOSX/Figure EV4/FigEV44A-B/._TMIC02PL_Catecholamine data.xlsx
- Figure EV4/FigEV44A-B/20240819 Catecholamines analysis UofA Sham vs CNV B6.pzfx
- __MACOSX/Figure EV4/FigEV44A-B/._20240819 Catecholamines analysis UofA Sham vs CNV B6.pzfx
