# Supplementary material for: Adipocytes influence choroidal neovascularization via PRDM16
Source: EMBO Mol Med. 2026 May 19;18(6):2379–403. doi: 10.1038/s44321-026-00441-5 (PMC13269495; doi:10.1038/s44321-026-00441-5)
Supplement: Supplementary file 7 — Figure EV4 Source Data [file 44321_2026_441_MOESM7_ESM.zip › Figure EV4/FigEV4D-F/Catecholamines summary B6 3d,7d.xlsx]

## Sheet: Sheet1
			pmol/L									pmol/L
	3 days		Adrenaline	Noradrenaline	Dopamine	Adrenaline+ Noradrenaline				7 days		Adrenaline	Noradrenaline	Dopamine	Adrenaline+ Noradrenaline
	ctrl	5803	2311	6865	334	9176				ctrl	5952	2707	12264	?	14971
		5808	414	9238	196	9652					5953	945	3140		4085
		5809	1318	19675	710	20993					5956	336	687	61	1023
		5810	3533	8892	184	12425					6168	61	411	61	472
		6871	277	40185	162						6173	553	3921	117	4474
		6872	4872	69592	10836						7013	277	40185	162	40462
		6894									7016	4872	69592	10836	74464
		5812	34192	60853	2524	95045
										cnv	5942	394	6480	453	6874
	cnv	5800	2249	13163	480	15412					5943	85	2154	104	2239
		5801	1568	18664	269	20232					5946	278	11789	156	12067
		5802	7512	17937	1002	25449					5951	334	1409	61	1743
		5807	7670	23237	405	30907					6167	196	6296	109	6492
		5811	4098	28125	400	32223					6169	202	3715	191	3917
		6870	1230	58014	10583						7010	1230	58014	10583	59244
		6893	10308	72188	16490						7011	10308	72188	16490	82496
		6895
			0,10755464	0,864498763	0,38430811							0,87582381	0,908786153	0,710731021
			pmol/L									pmol/L
	3 days		Adrenaline	Noradrenaline	Dopamine					7 days		Adrenaline	Noradrenaline	Dopamine
	ctrl	5803	2311	6865	334					ctrl	5952	2707	12264	0
		5808	414	9238	196						5953	945	3140	0
		5809	1318	19675	710						5956	336	687	61
		5810	3533	8892	184						6168	61	411	61
		5812	34192	60853	2524						6173	553	3921	117
		6871	48041	115317	16105						7013	277	40185	162
		6872	210	766	61						7016	4872	69592	10836
										cnv	5942	394	6480	453
	cnv	5800	2249	13163	480						5943	85	2154	104
		5801	1568	18664	269						5946	278	11789	156
		5802	7512	17937	1002						5951	334	1409	61
		5807	7670	23237	405						6167	196	6296	109
		5811	4098	28125	400						6169	202	3715	191
		6870	2746	44489	4972						7010	1230	58014	10583
		6893	776	3129	61						7011	10308	72188	16490
											7012	346	4225	310
	Missing	Ask Vincent for the missing files
			pmol/L			Average		Normalized								pmol/L			Average		Normalized
	Batch 1		Adrenaline	Noradrenaline	Dopamine	Adrenaline	Noradrenaline	Adrenaline	Noradrenaline					Batch 1		Adrenaline	Noradrenaline	Dopamine	Adrenaline	Noradrenaline	Adrenaline	Noradrenaline
	ctrl	5803	2311	6865	334	8353.6	21104.6	0.276647	0.325285					ctrl	5952	2707	12264	0	849	4559.6	3.18846	2.68971
		5808	414	9238	196			0.0495595	0.437724						5953	945	3140	0			1.11307	0.688657
		5809	1318	19675	710			0.157776	0.932261						5956	336	687	61			0.39576	0.150671
		5810	3533	8892	184			0.422931	0.42133						6168	61	411	61			0.0718492	0.0901395
		5812	34192	60853	2524			4.09309	2.8834						6167	196	6296	109			0.23086	1.38082
	cnv	5800	2249	13163	480			0.269225	0.623703					cnv	5942	394	6480	453			0.464075	1.42118
		5801	1568	18664	269			0.187704	0.884357						5943	85	2154	104			0.100118	0.47241
		5802	7512	17937	1002			0.899253	0.849909						5946	278	11789	156			0.327444	2.58553
		5807	7670	23237	405			0.918167	1.10104						5951	334	1409	61			0.393404	0.309018
		5811	4098	28125	400			0.490567	1.33265						6169	202	3715	191			0.237927	0.814764
															6173	553	3921	117			0.651355	0.859944
			pmol/L			Average		Normalized
	Batch 2		Adrenaline	Noradrenaline	Dopamine	Adrenaline	Noradrenaline	Adrenaline	Noradrenaline					Batch 2					Average		Normalized
	ctrl	6871	48041	115317	16105	24125.5	58041.5	1.9913	1.9868							Adrenaline	Noradrenaline	Dopamine	Adrenaline	Noradrenaline	Adrenaline	Noradrenaline
		6872	210	766	61			0.00870448	0.0131975					ctrl	7010	1230	58014	10583	3961.33	44809	0.310502	1.2947
															7011	10308	72188	16490			2.60215	1.61102
	cnv	6870	2746	44489	4972			0.113821	0.766503						7012	346	4225	310			0.0873443	0.0942891
		6893	776	3129	61			0.0321651	0.0539097
														cnv	7013	277	40185	162			0.069926	0.896806
															7016	4872	69592	10836			1.22989	1.55308
