# Supplementary material for: Adipocytes influence choroidal neovascularization via PRDM16
Source: EMBO Mol Med. 2026 May 19;18(6):2379–403. doi: 10.1038/s44321-026-00441-5 (PMC13269495; doi:10.1038/s44321-026-00441-5)
Supplement: Supplementary file 7 — Figure EV4 Source Data [file 44321_2026_441_MOESM7_ESM.zip › Figure EV4/FigEV44A-B/TMIC02PL_Catecholamine data.xlsx]

## Sheet: TMIC 02PL_Catecholamine
	Catecholamine Analysis in mice serum aamples using LC-MS/MS (TMIC02PL)
	Concentration Unit nM
Sample ID	Dopamine	Epinephrine	Tyramine	Metanephrine	Norepinephrine	Normetanephrine	Phenylethylamine	5-Methoxytryptamine
LOD (nM)	0.0118	0.0318	0.0808	0.00444	0.00466	0.118	0.0725	0.0321
1	0.237	6.08	0.211	0.469	6.73	2.33	0.395	0.152
2	2.22	25	0.498	0.531	10.8	2.66	0.218	0.184
3	0.277	22.2	0.17	1.07	4.5	1.88	0.829	0.224
4	4.33	49.2	0.45	0.678	12	3.64	0.109	0.214
5	3.57	74.6	0.433	0.766	18.7	9.84	0.246	0.246
6	1.8	19.6	0.461	0.382	8.34	2.86	0.214	0.21
7	0.468	18.1	0.263	0.749	8.91	0.521	0.0954	0.236
8	2.12	10.7	0.228	0.369	12.6	1.45	0.0901	0.254
9	0.661	32.7	0.157	0.275	5.44	2.18	0.274	0.259
10	0.892	19.6	0.307	0.318	6.22	1.33	0.27	0.271
11	1.07	17.3	0.25	0.189	7.49	0.123	0.302	0.271
12	0.983	51.7	0.116	0.446	16.5	2.67	0.151	0.235
13	0.729	86	0.19	0.298	8.31	0.777	0.293	0.301
14	0.582	68.5	0.111	1.03	11	5.38	0.152	0.193
15	5.97	129	0.528	1.08	20.2	9.56	0.223	0.187
16	22.1	625	1.32	1.99	66.7	17.3	0.55	0.239
17	20.3	321	1.48	1.64	32.8	13.2	0.405	0.211
18	0.722	155	0.727	0.951	9.39	6.12	0.387	0.213
19	0.45	89.3	0.122	1.09	5.44	4.14	0.278	0.272
20	26.1	269	1.81	1.26	35.9	16	0.573	0.304
21	0.5	51.3	0.104	1.06	6.41	4.62	0.283	0.203
22	9.39	79.1	0.456	0.568	27.5	6.16	0.372	0.261
23	0.649	88	0.182	0.564	8.91	2.74	0.424	0.271
24	0.536	35.8	0.0856	0.483	9.91	0.681	0.152	0.234
25	39.1	184	2.37	0.91	25.6	11.1	0.571	0.273
26	23.7	215	3.32	1.13	22.8	5.67	0.483	0.225
