# Supplementary material for: Adipocytes influence choroidal neovascularization via PRDM16
Source: EMBO Mol Med. 2026 May 19;18(6):2379–403. doi: 10.1038/s44321-026-00441-5 (PMC13269495; doi:10.1038/s44321-026-00441-5)
Supplement: Supplementary file 8 — Figure EV5 Source Data [file 44321_2026_441_MOESM8_ESM.zip]

Archive with 15 entries (15 files):
- Figure EV5/FigEV5C/eWAT and rOAT expression of AQ.pzfx
- Figure EV5/FigEV5C/2023-02-03 eWAT and rOAT ADIPOQ.xls
- Figure EV5/FigEV5C/rOAT vs eWAT sham AdipoQ expression.xlsx
- Figure EV5/FigEV5B/2020-07-20 Genotyping prdm16_crop for figure.tif
- Figure EV5/FigEV5B/2020-07-20 Genotyping Adipoq_full gel.tif
- Figure EV5/FigEV5B/2020-07-20 Genotyping prdm16_full geltif
- Figure EV5/FigEV5B/Genotyping.docx
- Figure EV5/FigEV5B/2020-07-20 Genotyping Adipoq_crop for figure.tif
- Figure EV5/FigEV55L-M/CNV area analysis AdipoqCre AdipoqPrdm16 mice.xlsx
- Figure EV5/FigEV55L-M/PRDM16 KO CNV IB4 PER N.pzfx
- Figure EV5/FigEV5F-K/AT weight KO.pzfx
- Figure EV5/FigEV5F-K/Ratio AT weight over body weight KO eWAT, iBAT.pzfx
- Figure EV5/FigEV5F-K/AQcre and AQcre-prdm16 mice weight.pzfx
- Figure EV5/FigEV5F-K/AQcre and AQcre-prdm16 mice weight.xlsx
- Figure EV5/FigEV5F-K/Ratio AT weight over body weight KO iWAT, eWAT, iBAT.xlsx
