# Supplementary material for: Adipocytes influence choroidal neovascularization via PRDM16
Source: EMBO Mol Med. 2026 May 19;18(6):2379–403. doi: 10.1038/s44321-026-00441-5 (PMC13269495; doi:10.1038/s44321-026-00441-5)
Supplement: Supplementary file 8 — Figure EV5 Source Data [file 44321_2026_441_MOESM8_ESM.zip › Figure EV5/FigEV5C/2023-02-03 eWAT and rOAT ADIPOQ.xls]

## Sheet: Sample Setup
Block Type	96-Well Block (0.2mL)
Calibration Background is expired	No
Calibration Background performed on	01-04-2023
Calibration Normalization FAM-ROX is expired	No
Calibration Normalization FAM-ROX performed on	01-04-2023
Calibration Normalization VIC-ROX is expired	No
Calibration Normalization VIC-ROX performed on	01-04-2023
Calibration Pure Dye CY3 is expired	Yes
Calibration Pure Dye CY3 performed on	03-26-2020
Calibration Pure Dye CY5 is expired	Yes
Calibration Pure Dye CY5 performed on	03-26-2020
Calibration Pure Dye FAM is expired	No
Calibration Pure Dye FAM performed on	01-04-2023
Calibration Pure Dye NED is expired	No
Calibration Pure Dye NED performed on	01-04-2023
Calibration Pure Dye ROX is expired	No
Calibration Pure Dye ROX performed on	01-04-2023
Calibration Pure Dye SYBR is expired	No
Calibration Pure Dye SYBR performed on	01-04-2023
Calibration Pure Dye TAMRA is expired	No
Calibration Pure Dye TAMRA performed on	01-04-2023
Calibration Pure Dye VIC is expired	No
Calibration Pure Dye VIC performed on	01-04-2023
Calibration ROI is expired	No
Calibration ROI performed on	01-04-2023
Calibration Uniformity is expired	No
Calibration Uniformity performed on	01-04-2023
Chemistry	SYBR_GREEN
Date Created	2023-02-03 13:12:54 PM EST
Experiment Barcode
Experiment Comment
Experiment File Name	D:\Program Files (x86)\Applied BioSystems\QuantStudio Real-Time PCR Software\Experiment\Sapieha\Gabrielle\2023-02-03 CNV D3 CHOROIDS 4-4 TNF.eds
Experiment Name	2023-02-03 CNV D3 CHOROIDS 4-4 TNF
Experiment Run End Time	2023-02-03 16:04:58 PM EST
Experiment Type	Comparative Cт (ΔΔCт)
Instrument Name	278870006
Instrument Serial Number	278870006
Instrument Type	QuantStudio(TM) 7 Flex System
Passive Reference	ROX
Quantification Cycle Method	Ct
Signal Smoothing On	true
Stage/ Cycle where Analysis is performed	Stage 2, Step 2
User Name
Well	Well Position	Sample Name	Sample Color	Biogroup Name	Biogroup Color	Target Name	Target Color	Task	Reporter	Quencher	Quantity	Comments
1	A1	1526	RGB(176,23,31)			BACTIN	RGB(176,23,31)	UNKNOWN	SYBR	None
2	A2	1531	RGB(255,127,0)			BACTIN	RGB(176,23,31)	UNKNOWN	SYBR	None
3	A3	1532	RGB(139,137,112)			BACTIN	RGB(176,23,31)	UNKNOWN	SYBR	None
4	A4	1527	RGB(0,0,255)			BACTIN	RGB(176,23,31)	UNKNOWN	SYBR	None
5	A5	1528	RGB(0,139,69)			BACTIN	RGB(176,23,31)	UNKNOWN	SYBR	None
6	A6	1533	RGB(238,121,66)			BACTIN	RGB(176,23,31)	UNKNOWN	SYBR	None
7	A7	1534	RGB(142,56,142)			BACTIN	RGB(176,23,31)	UNKNOWN	SYBR	None
8	A8	rOAT Sham 1	RGB(176,23,31)			Tbp	RGB(0,139,69)	UNKNOWN	SYBR	None
9	A9	rOAT Sham 2	RGB(0,0,255)			Tbp	RGB(0,139,69)	UNKNOWN	SYBR	None
10	A10	rOAT Sham 3	RGB(0,139,69)			Tbp	RGB(0,139,69)	UNKNOWN	SYBR	None
11	A11	eWAT Sham 1	RGB(142,56,142)			Tbp	RGB(0,139,69)	UNKNOWN	SYBR	None
12	A12
13	B1	1526	RGB(176,23,31)			BACTIN	RGB(176,23,31)	UNKNOWN	SYBR	None
14	B2	1531	RGB(255,127,0)			BACTIN	RGB(176,23,31)	UNKNOWN	SYBR	None
15	B3	1532	RGB(139,137,112)			BACTIN	RGB(176,23,31)	UNKNOWN	SYBR	None
16	B4	1527	RGB(0,0,255)			BACTIN	RGB(176,23,31)	UNKNOWN	SYBR	None
17	B5	1528	RGB(0,139,69)			BACTIN	RGB(176,23,31)	UNKNOWN	SYBR	None
18	B6	1533	RGB(238,121,66)			BACTIN	RGB(176,23,31)	UNKNOWN	SYBR	None
19	B7	1534	RGB(142,56,142)			BACTIN	RGB(176,23,31)	UNKNOWN	SYBR	None
20	B8	rOAT Sham 1	RGB(176,23,31)			Tbp	RGB(0,139,69)	UNKNOWN	SYBR	None
21	B9	rOAT Sham 2	RGB(0,0,255)			Tbp	RGB(0,139,69)	UNKNOWN	SYBR	None
22	B10	rOAT Sham 3	RGB(0,139,69)			Tbp	RGB(0,139,69)	UNKNOWN	SYBR	None
23	B11	eWAT Sham 1	RGB(142,56,142)			Tbp	RGB(0,139,69)	UNKNOWN	SYBR	None
24	B12
25	C1	1526	RGB(176,23,31)			TNFA	RGB(0,0,255)	UNKNOWN	SYBR	None
26	C2	1531	RGB(255,127,0)			TNFA	RGB(0,0,255)	UNKNOWN	SYBR	None
27	C3	1532	RGB(139,137,112)			TNFA	RGB(0,0,255)	UNKNOWN	SYBR	None
28	C4	1527	RGB(0,0,255)			TNFA	RGB(0,0,255)	UNKNOWN	SYBR	None
29	C5	1528	RGB(0,139,69)			TNFA	RGB(0,0,255)	UNKNOWN	SYBR	None
30	C6	1533	RGB(238,121,66)			TNFA	RGB(0,0,255)	UNKNOWN	SYBR	None
31	C7	1534	RGB(142,56,142)			TNFA	RGB(0,0,255)	UNKNOWN	SYBR	None
32	C8	rOAT Sham 1	RGB(176,23,31)			AdipoQ	RGB(238,238,0)	UNKNOWN	SYBR	None
33	C9	rOAT Sham 2	RGB(0,0,255)			AdipoQ	RGB(238,238,0)	UNKNOWN	SYBR	None
34	C10	rOAT Sham 3	RGB(0,139,69)			AdipoQ	RGB(238,238,0)	UNKNOWN	SYBR	None
35	C11	eWAT Sham 1	RGB(142,56,142)			AdipoQ	RGB(238,238,0)	UNKNOWN	SYBR	None
36	C12	DEPC	RGB(238,18,137)			Tbp	RGB(0,139,69)	UNKNOWN	SYBR	None
37	D1	1526	RGB(176,23,31)			TNFA	RGB(0,0,255)	UNKNOWN	SYBR	None
38	D2	1531	RGB(255,127,0)			TNFA	RGB(0,0,255)	UNKNOWN	SYBR	None
39	D3	1532	RGB(139,137,112)			TNFA	RGB(0,0,255)	UNKNOWN	SYBR	None
40	D4	1527	RGB(0,0,255)			TNFA	RGB(0,0,255)	UNKNOWN	SYBR	None
41	D5	1528	RGB(0,139,69)			TNFA	RGB(0,0,255)	UNKNOWN	SYBR	None
42	D6	1533	RGB(238,121,66)			TNFA	RGB(0,0,255)	UNKNOWN	SYBR	None
43	D7	1534	RGB(142,56,142)			TNFA	RGB(0,0,255)	UNKNOWN	SYBR	None
44	D8	rOAT Sham 1	RGB(176,23,31)			AdipoQ	RGB(238,238,0)	UNKNOWN	SYBR	None
45	D9	rOAT Sham 2	RGB(0,0,255)			AdipoQ	RGB(238,238,0)	UNKNOWN	SYBR	None
46	D10	rOAT Sham 3	RGB(0,139,69)			AdipoQ	RGB(238,238,0)	UNKNOWN	SYBR	None
47	D11	eWAT Sham 1	RGB(142,56,142)			AdipoQ	RGB(238,238,0)	UNKNOWN	SYBR	None
48	D12	DEPC	RGB(238,18,137)			AdipoQ	RGB(238,238,0)	UNKNOWN	SYBR	None
49	E1	758	RGB(198,113,113)			BACTIN	RGB(176,23,31)	UNKNOWN	SYBR	None
50	E2	764	RGB(238,238,0)			BACTIN	RGB(176,23,31)	UNKNOWN	SYBR	None
51	E3	765	RGB(142,142,56)			BACTIN	RGB(176,23,31)	UNKNOWN	SYBR	None
52	E4	759	RGB(0,245,255)			BACTIN	RGB(176,23,31)	UNKNOWN	SYBR	None
53	E5	760	RGB(238,220,130)			BACTIN	RGB(176,23,31)	UNKNOWN	SYBR	None
54	E6	766	RGB(238,44,44)			BACTIN	RGB(176,23,31)	UNKNOWN	SYBR	None
55	E7	767	RGB(51,161,201)			BACTIN	RGB(176,23,31)	UNKNOWN	SYBR	None
56	E8	rOAT CNV 1	RGB(255,127,0)			Tbp	RGB(0,139,69)	UNKNOWN	SYBR	None
57	E9	rOAT CNV 2	RGB(139,137,112)			Tbp	RGB(0,139,69)	UNKNOWN	SYBR	None
58	E10	rOAT CNV 3	RGB(238,121,66)			Tbp	RGB(0,139,69)	UNKNOWN	SYBR	None
59	E11	eWAT Sham 2	RGB(198,113,113)			Tbp	RGB(0,139,69)	UNKNOWN	SYBR	None
60	E12
61	F1	758	RGB(198,113,113)			BACTIN	RGB(176,23,31)	UNKNOWN	SYBR	None
62	F2	764	RGB(238,238,0)			BACTIN	RGB(176,23,31)	UNKNOWN	SYBR	None
63	F3	765	RGB(142,142,56)			BACTIN	RGB(176,23,31)	UNKNOWN	SYBR	None
64	F4	759	RGB(0,245,255)			BACTIN	RGB(176,23,31)	UNKNOWN	SYBR	None
65	F5	760	RGB(238,220,130)			BACTIN	RGB(176,23,31)	UNKNOWN	SYBR	None
66	F6	766	RGB(238,44,44)			BACTIN	RGB(176,23,31)	UNKNOWN	SYBR	None
67	F7	767	RGB(51,161,201)			BACTIN	RGB(176,23,31)	UNKNOWN	SYBR	None
68	F8	rOAT CNV 1	RGB(255,127,0)			Tbp	RGB(0,139,69)	UNKNOWN	SYBR	None
69	F9	rOAT CNV 2	RGB(139,137,112)			Tbp	RGB(0,139,69)	UNKNOWN	SYBR	None
70	F10	rOAT CNV 3	RGB(238,121,66)			Tbp	RGB(0,139,69)	UNKNOWN	SYBR	None
71	F11	eWAT Sham 2	RGB(198,113,113)			Tbp	RGB(0,139,69)	UNKNOWN	SYBR	None
72	F12
73	G1	758	RGB(198,113,113)			TNFA	RGB(0,0,255)	UNKNOWN	SYBR	None
74	G2	764	RGB(238,238,0)			TNFA	RGB(0,0,255)	UNKNOWN	SYBR	None
75	G3	765	RGB(142,142,56)			TNFA	RGB(0,0,255)	UNKNOWN	SYBR	None
76	G4	759	RGB(0,245,255)			TNFA	RGB(0,0,255)	UNKNOWN	SYBR	None
77	G5	760	RGB(238,220,130)			TNFA	RGB(0,0,255)	UNKNOWN	SYBR	None
78	G6	766	RGB(238,44,44)			TNFA	RGB(0,0,255)	UNKNOWN	SYBR	None
79	G7	767	RGB(51,161,201)			TNFA	RGB(0,0,255)	UNKNOWN	SYBR	None
80	G8	rOAT CNV 1	RGB(255,127,0)			AdipoQ	RGB(238,238,0)	UNKNOWN	SYBR	None
81	G9	rOAT CNV 2	RGB(139,137,112)			AdipoQ	RGB(238,238,0)	UNKNOWN	SYBR	None
82	G10	rOAT CNV 3	RGB(238,121,66)			AdipoQ	RGB(238,238,0)	UNKNOWN	SYBR	None
83	G11	eWAT Sham 2	RGB(198,113,113)			AdipoQ	RGB(238,238,0)	UNKNOWN	SYBR	None
84	G12	DEPC	RGB(238,18,137)			BACTIN	RGB(176,23,31)	UNKNOWN	SYBR	None
85	H1	758	RGB(198,113,113)			TNFA	RGB(0,0,255)	UNKNOWN	SYBR	None
86	H2	764	RGB(238,238,0)			TNFA	RGB(0,0,255)	UNKNOWN	SYBR	None
87	H3	765	RGB(142,142,56)			TNFA	RGB(0,0,255)	UNKNOWN	SYBR	None
88	H4	759	RGB(0,245,255)			TNFA	RGB(0,0,255)	UNKNOWN	SYBR	None
89	H5	760	RGB(238,220,130)			TNFA	RGB(0,0,255)	UNKNOWN	SYBR	None
90	H6	766	RGB(238,44,44)			TNFA	RGB(0,0,255)	UNKNOWN	SYBR	None
91	H7	767	RGB(51,161,201)			TNFA	RGB(0,0,255)	UNKNOWN	SYBR	None
92	H8	rOAT CNV 1	RGB(255,127,0)			AdipoQ	RGB(238,238,0)	UNKNOWN	SYBR	None
93	H9	rOAT CNV 2	RGB(139,137,112)			AdipoQ	RGB(238,238,0)	UNKNOWN	SYBR	None
94	H10	rOAT CNV 3	RGB(238,121,66)			AdipoQ	RGB(238,238,0)	UNKNOWN	SYBR	None
95	H11	eWAT Sham 2	RGB(198,113,113)			AdipoQ	RGB(238,238,0)	UNKNOWN	SYBR	None
96	H12	DEPC	RGB(238,18,137)			TNFA	RGB(0,0,255)	UNKNOWN	SYBR	None

## Sheet: Amplification Data
Block Type	96-Well Block (0.2mL)
Calibration Background is expired	No
Calibration Background performed on	01-04-2023
Calibration Normalization FAM-ROX is expired	No
Calibration Normalization FAM-ROX performed on	01-04-2023
Calibration Normalization VIC-ROX is expired	No
Calibration Normalization VIC-ROX performed on	01-04-2023
Calibration Pure Dye CY3 is expired	Yes
Calibration Pure Dye CY3 performed on	03-26-2020
Calibration Pure Dye CY5 is expired	Yes
Calibration Pure Dye CY5 performed on	03-26-2020
Calibration Pure Dye FAM is expired	No
Calibration Pure Dye FAM performed on	01-04-2023
Calibration Pure Dye NED is expired	No
Calibration Pure Dye NED performed on	01-04-2023
Calibration Pure Dye ROX is expired	No
Calibration Pure Dye ROX performed on	01-04-2023
Calibration Pure Dye SYBR is expired	No
Calibration Pure Dye SYBR performed on	01-04-2023
Calibration Pure Dye TAMRA is expired	No
Calibration Pure Dye TAMRA performed on	01-04-2023
Calibration Pure Dye VIC is expired	No
Calibration Pure Dye VIC performed on	01-04-2023
Calibration ROI is expired	No
Calibration ROI performed on	01-04-2023
Calibration Uniformity is expired	No
Calibration Uniformity performed on	01-04-2023
Chemistry	SYBR_GREEN
Date Created	2023-02-03 13:12:54 PM EST
Experiment Barcode
Experiment Comment
Experiment File Name	D:\Program Files (x86)\Applied BioSystems\QuantStudio Real-Time PCR Software\Experiment\Sapieha\Gabrielle\2023-02-03 CNV D3 CHOROIDS 4-4 TNF.eds
Experiment Name	2023-02-03 CNV D3 CHOROIDS 4-4 TNF
Experiment Run End Time	2023-02-03 16:04:58 PM EST
Experiment Type	Comparative Cт (ΔΔCт)
Instrument Name	278870006
Instrument Serial Number	278870006
Instrument Type	QuantStudio(TM) 7 Flex System
Passive Reference	ROX
Quantification Cycle Method	Ct
Signal Smoothing On	true
Stage/ Cycle where Analysis is performed	Stage 2, Step 2
User Name
Well	Cycle	Target Name	Rn	Delta Rn
1	1	BACTIN	0.694686	0.0214424
1	2	BACTIN	0.694054	0.0193067
1	3	BACTIN	0.692824	0.0165732
1	4	BACTIN	0.6758	-0.00195443
1	5	BACTIN	0.671763	-0.00749473
1	6	BACTIN	0.674469	-0.0062925
1	7	BACTIN	0.677205	-0.00505963
1	8	BACTIN	0.680668	-0.0030997
1	9	BACTIN	0.685624	0.000352905
1	10	BACTIN	0.688452	0.00167775
1	11	BACTIN	0.689191	0.000913145
1	12	BACTIN	0.690268	0.000486026
1	13	BACTIN	0.691548	0.000262874
1	14	BACTIN	0.693021	0.000232662
1	15	BACTIN	0.697694	0.00340245
1	16	BACTIN	0.703659	0.00786392
1	17	BACTIN	0.718383	0.0210842
1	18	BACTIN	0.745334	0.0465318
1	19	BACTIN	0.79926	0.0989549
1	20	BACTIN	0.903955	0.202146
1	21	BACTIN	1.09402	0.390705
1	22	BACTIN	1.42749	0.722673
1	23	BACTIN	1.95273	1.24641
1	24	BACTIN	2.63701	1.92918
1	25	BACTIN	3.29376	2.58444
1	26	BACTIN	3.76995	3.05912
1	27	BACTIN	4.10078	3.38844
1	28	BACTIN	4.34149	3.62765
1	29	BACTIN	4.51912	3.80378
1	30	BACTIN	4.65432	3.93748
1	31	BACTIN	4.75533	4.03698
1	32	BACTIN	4.83263	4.11279
1	33	BACTIN	4.89497	4.17362
1	34	BACTIN	4.95125	4.22839
1	35	BACTIN	4.99687	4.27251
1	36	BACTIN	5.03793	4.31207
1	37	BACTIN	5.0638	4.33644
1	38	BACTIN	5.09173	4.36286
1	39	BACTIN	5.10803	4.37766
1	40	BACTIN	5.11819	4.38631
2	1	BACTIN	0.538263	0.0242846
2	2	BACTIN	0.535917	0.0212572
2	3	BACTIN	0.529756	0.0144156
2	4	BACTIN	0.517334	0.00131287
2	5	BACTIN	0.514599	-0.00210377
2	6	BACTIN	0.515498	-0.00188601
2	7	BACTIN	0.515149	-0.0029153
2	8	BACTIN	0.515768	-0.00297811
2	9	BACTIN	0.515997	-0.00342959
2	10	BACTIN	0.516327	-0.00378052
2	11	BACTIN	0.515839	-0.00494965
2	12	BACTIN	0.517584	-0.00388616
2	13	BACTIN	0.518842	-0.00330869
2	14	BACTIN	0.52064	-0.00219156
2	15	BACTIN	0.524048	0.000534953
2	16	BACTIN	0.529025	0.00483086
2	17	BACTIN	0.53521	0.0103351
2	18	BACTIN	0.539338	0.0137819
2	19	BACTIN	0.558166	0.0319295
2	20	BACTIN	0.596113	0.0691951
2	21	BACTIN	0.668412	0.140813
2	22	BACTIN	0.814195	0.285915
2	23	BACTIN	1.07497	0.546011
2	24	BACTIN	1.49391	0.964273
2	25	BACTIN	2.07214	1.54181
2	26	BACTIN	2.71057	2.17957
2	27	BACTIN	3.24654	2.71486
2	28	BACTIN	3.64172	3.10936
2	29	BACTIN	3.94304	3.41
2	30	BACTIN	4.16703	3.63331
2	31	BACTIN	4.33806	3.80365
2	32	BACTIN	4.46766	3.93257
2	33	BACTIN	4.56699	4.03122
2	34	BACTIN	4.64257	4.10612
2	35	BACTIN	4.6972	4.16007
2	36	BACTIN	4.74496	4.20715
2	37	BACTIN	4.77484	4.23634
2	38	BACTIN	4.79298	4.25381
2	39	BACTIN	4.80868	4.26882
2	40	BACTIN	4.80789	4.26735
3	1	BACTIN	0.496809	0.0101811
3	2	BACTIN	0.498405	0.0113973
3	3	BACTIN	0.495827	0.00843846
3	4	BACTIN	0.486239	-0.00153057
3	5	BACTIN	0.484128	-0.00402172
3	6	BACTIN	0.485391	-0.00313924
3	7	BACTIN	0.4871	-0.0018108
3	8	BACTIN	0.489155	-0.000137256
3	9	BACTIN	0.490529	0.000856113
3	10	BACTIN	0.489825	-0.000228604
3	11	BACTIN	0.490243	-0.000191263
3	12	BACTIN	0.490341	-0.000472957
3	13	BACTIN	0.490125	-0.00106993
3	14	BACTIN	0.491398	-0.000177619
3	15	BACTIN	0.495442	0.00348538
3	16	BACTIN	0.500455	0.00811833
3	17	BACTIN	0.510366	0.0176479
3	18	BACTIN	0.529772	0.0366741
3	19	BACTIN	0.564897	0.0714179
3	20	BACTIN	0.632631	0.138772
3	21	BACTIN	0.760432	0.266192
3	22	BACTIN	0.991074	0.496453
3	23	BACTIN	1.38408	0.889078
3	24	BACTIN	1.97142	1.47604
3	25	BACTIN	2.68403	2.18826
3	26	BACTIN	3.3322	2.83605
3	27	BACTIN	3.79429	3.29776
3	28	BACTIN	4.12457	3.62767
3	29	BACTIN	4.36849	3.8712
3	30	BACTIN	4.55169	4.05403
3	31	BACTIN	4.68176	4.18372
3	32	BACTIN	4.78305	4.28462
3	33	BACTIN	4.86858	4.36977
3	34	BACTIN	4.93076	4.43158
3	35	BACTIN	4.98028	4.48071
3	36	BACTIN	5.01598	4.51603
3	37	BACTIN	5.0449	4.54457
3	38	BACTIN	5.06771	4.567
3	39	BACTIN	5.08133	4.58023
3	40	BACTIN	5.09265	4.59118
4	1	BACTIN	0.638853	0.0104505
4	2	BACTIN	0.641132	0.0124979
4	3	BACTIN	0.638765	0.00989841
4	4	BACTIN	0.628091	-0.00100733
4	5	BACTIN	0.625899	-0.00343104
4	6	BACTIN	0.627311	-0.00225062
4	7	BACTIN	0.626433	-0.00336123
4	8	BACTIN	0.627469	-0.00255728
4	9	BACTIN	0.628909	-0.00134874
4	10	BACTIN	0.629603	-0.00088668
4	11	BACTIN	0.629969	-0.000752985
4	12	BACTIN	0.631006	5.17995e-05
4	13	BACTIN	0.632579	0.00139326
4	14	BACTIN	0.63567	0.00425244
4	15	BACTIN	0.641039	0.00938911
4	16	BACTIN	0.650049	0.018167
4	17	BACTIN	0.667077	0.0349634
4	18	BACTIN	0.699286	0.0669397
4	19	BACTIN	0.762162	0.129584
4	20	BACTIN	0.881283	0.248473
4	21	BACTIN	1.10023	0.467191
4	22	BACTIN	1.48064	0.847364
4	23	BACTIN	2.07124	1.43774
4	24	BACTIN	2.82541	2.19167
4	25	BACTIN	3.52029	2.88632
4	26	BACTIN	4.01582	3.38161
4	27	BACTIN	4.35291	3.71848
4	28	BACTIN	4.59827	3.9636
4	29	BACTIN	4.78617	4.15127
4	30	BACTIN	4.92806	4.29293
4	31	BACTIN	5.03131	4.39595
4	32	BACTIN	5.10859	4.47299
4	33	BACTIN	5.17214	4.53631
4	34	BACTIN	5.23163	4.59558
4	35	BACTIN	5.28386	4.64757
4	36	BACTIN	5.31532	4.6788
4	37	BACTIN	5.34547	4.70872
4	38	BACTIN	5.37132	4.73433
4	39	BACTIN	5.39202	4.75481
4	40	BACTIN	5.40458	4.76713
5	1	BACTIN	0.634255	0.0073224
5	2	BACTIN	0.633655	0.00671394
5	3	BACTIN	0.633102	0.00615245
5	4	BACTIN	0.627522	0.000564149
5	5	BACTIN	0.62584	-0.00112643
5	6	BACTIN	0.625106	-0.00186888
5	7	BACTIN	0.62493	-0.0020542
5	8	BACTIN	0.624631	-0.00236183
5	9	BACTIN	0.624914	-0.00208695
5	10	BACTIN	0.625269	-0.00174108
5	11	BACTIN	0.626628	-0.000390208
5	12	BACTIN	0.626109	-0.000918079
5	13	BACTIN	0.627762	0.00072664
5	14	BACTIN	0.632148	0.00510441
5	15	BACTIN	0.637155	0.0101026
5	16	BACTIN	0.647912	0.0208506
5	17	BACTIN	0.668207	0.0411369
5	18	BACTIN	0.708263	0.0811847
5	19	BACTIN	0.784447	0.15736
5	20	BACTIN	0.92706	0.299964
5	21	BACTIN	1.18502	0.557914
5	22	BACTIN	1.61681	0.989695
5	23	BACTIN	2.2411	1.61398
5	24	BACTIN	2.96201	2.33488
5	25	BACTIN	3.54895	2.92181
5	26	BACTIN	3.96429	3.33714
5	27	BACTIN	4.25708	3.62993
5	28	BACTIN	4.46603	3.83887
5	29	BACTIN	4.62101	3.99384
5	30	BACTIN	4.74566	4.11848
5	31	BACTIN	4.84313	4.21594
5	32	BACTIN	4.91653	4.28933
5	33	BACTIN	4.97525	4.34804
5	34	BACTIN	5.02642	4.39921
5	35	BACTIN	5.06624	4.43901
5	36	BACTIN	5.1059	4.47866
5	37	BACTIN	5.13713	4.50989
5	38	BACTIN	5.15276	4.52551
5	39	BACTIN	5.17419	4.54693
5	40	BACTIN	5.19492	4.56766
6	1	BACTIN	0.468766	0.00822338
6	2	BACTIN	0.468666	0.00753544
6	3	BACTIN	0.468651	0.00693145
6	4	BACTIN	0.462409	0.000101258
6	5	BACTIN	0.461004	-0.00189241
6	6	BACTIN	0.461778	-0.00170663
6	7	BACTIN	0.461863	-0.00220926
6	8	BACTIN	0.462609	-0.00205182
6	9	BACTIN	0.464327	-0.000922534
6	10	BACTIN	0.465179	-0.000659032
6	11	BACTIN	0.466322	-0.000104183
6	12	BACTIN	0.46621	-0.000804429
6	13	BACTIN	0.466794	-0.000809148
6	14	BACTIN	0.467571	-0.000620391
6	15	BACTIN	0.469455	0.000675523
6	16	BACTIN	0.47344	0.00407161
6	17	BACTIN	0.478752	0.00879589
6	18	BACTIN	0.488783	0.0182384
6	19	BACTIN	0.508101	0.0369677
6	20	BACTIN	0.547217	0.0754954
6	21	BACTIN	0.621455	0.149145
6	22	BACTIN	0.759759	0.286861
6	23	BACTIN	1.00547	0.531983
6	24	BACTIN	1.40355	0.929471
6	25	BACTIN	1.96227	1.48761
6	26	BACTIN	2.60337	2.12812
6	27	BACTIN	3.16851	2.69267
6	28	BACTIN	3.5956	3.11917
6	29	BACTIN	3.90999	3.43297
6	30	BACTIN	4.14515	3.66754
6	31	BACTIN	4.32533	3.84713
6	32	BACTIN	4.45596	3.97718
6	33	BACTIN	4.55517	4.0758
6	34	BACTIN	4.63445	4.15449
6	35	BACTIN	4.68794	4.2074
6	36	BACTIN	4.72332	4.24219
6	37	BACTIN	4.74302	4.2613
6	38	BACTIN	4.75387	4.27155
6	39	BACTIN	4.75901	4.27611
6	40	BACTIN	4.76019	4.2767
7	1	BACTIN	0.473161	0.00673985
7	2	BACTIN	0.47407	0.00745468
7	3	BACTIN	0.474175	0.0073663
7	4	BACTIN	0.467044	4.22152e-05
7	5	BACTIN	0.465312	-0.001883
7	6	BACTIN	0.465966	-0.00142257
7	7	BACTIN	0.465771	-0.00181093
7	8	BACTIN	0.465428	-0.00234766
7	9	BACTIN	0.466194	-0.00177436
7	10	BACTIN	0.466247	-0.00191531
7	11	BACTIN	0.466854	-0.00150164
7	12	BACTIN	0.467948	-0.000601292
7	13	BACTIN	0.468863	0.000120239
7	14	BACTIN	0.470423	0.00148684
7	15	BACTIN	0.47337	0.00424116
7	16	BACTIN	0.48034	0.0110176
7	17	BACTIN	0.49239	0.0228738
7	18	BACTIN	0.514578	0.0448682
7	19	BACTIN	0.556358	0.0864556
7	20	BACTIN	0.638411	0.168315
7	21	BACTIN	0.791612	0.321323
7	22	BACTIN	1.06158	0.591092
7	23	BACTIN	1.49829	1.02761
7	24	BACTIN	2.1097	1.63884
7	25	BACTIN	2.79079	2.31973
7	26	BACTIN	3.37308	2.90183
7	27	BACTIN	3.79985	3.3284
7	28	BACTIN	4.11296	3.64132
7	29	BACTIN	4.34563	3.87379
7	30	BACTIN	4.51953	4.0475
7	31	BACTIN	4.64136	4.16913
7	32	BACTIN	4.73785	4.26543
7	33	BACTIN	4.81863	4.34602
7	34	BACTIN	4.88037	4.40756
7	35	BACTIN	4.92546	4.45246
7	36	BACTIN	4.96141	4.48822
7	37	BACTIN	4.98686	4.51348
7	38	BACTIN	5.00472	4.53114
7	39	BACTIN	5.01181	4.53804
7	40	BACTIN	5.00957	4.5356
8	1	Tbp	0.581876	-0.0051276
8	2	Tbp	0.586691	-0.00182377
8	3	Tbp	0.592705	0.0026796
8	4	Tbp	0.590909	-0.00062833
8	5	Tbp	0.590693	-0.00235561
8	6	Tbp	0.593912	-0.000647691
8	7	Tbp	0.596495	0.000424125
8	8	Tbp	0.598688	0.00110595
8	9	Tbp	0.599847	0.000753689
8	10	Tbp	0.600521	-8.3513e-05
8	11	Tbp	0.602986	0.000869928
8	12	Tbp	0.603293	-0.000334081
8	13	Tbp	0.605209	7.0282e-05
8	14	Tbp	0.606503	-0.000147031
8	15	Tbp	0.607392	-0.000768822
8	16	Tbp	0.607471	-0.00220153
8	17	Tbp	0.610104	-0.00107935
8	18	Tbp	0.611586	-0.00110849
8	19	Tbp	0.613558	-0.000647685
8	20	Tbp	0.616464	0.000746413
8	21	Tbp	0.620581	0.00335215
8	22	Tbp	0.628309	0.00956874
8	23	Tbp	0.643593	0.023342
8	24	Tbp	0.672433	0.0506708
8	25	Tbp	0.724313	0.101039
8	26	Tbp	0.825507	0.200722
8	27	Tbp	1.01503	0.388734
8	28	Tbp	1.35526	0.727457
8	29	Tbp	1.91721	1.28789
8	30	Tbp	2.69635	2.06552
8	31	Tbp	3.47017	2.83783
8	32	Tbp	3.99832	3.36447
8	33	Tbp	4.36905	3.73369
8	34	Tbp	4.65446	4.01758
8	35	Tbp	4.86215	4.22377
8	36	Tbp	5.0172	4.3773
8	37	Tbp	5.14336	4.50196
8	38	Tbp	5.2448	4.60188
8	39	Tbp	5.315	4.67057
8	40	Tbp	5.36545	4.71951
9	1	Tbp	0.501702	0.00580985
9	2	Tbp	0.503774	0.00717851
9	3	Tbp	0.504397	0.00709837
9	4	Tbp	0.498057	5.46686e-05
9	5	Tbp	0.496242	-0.00246399
9	6	Tbp	0.496244	-0.00316561
9	7	Tbp	0.498336	-0.00177715
9	8	Tbp	0.500135	-0.000681179
9	9	Tbp	0.502151	0.000630742
9	10	Tbp	0.502209	-1.43368e-05
9	11	Tbp	0.502261	-0.000666091
9	12	Tbp	0.503115	-0.000515149
9	13	Tbp	0.504677	0.000342882
9	14	Tbp	0.506145	0.00110727
9	15	Tbp	0.50631	0.000569485
9	16	Tbp	0.505326	-0.00111862
9	17	Tbp	0.506147	-0.00100123
9	18	Tbp	0.508406	0.000554353
9	19	Tbp	0.508839	0.000284069
9	20	Tbp	0.509717	0.000458674
9	21	Tbp	0.51023	0.000267902
9	22	Tbp	0.510832	0.000167193
9	23	Tbp	0.510197	-0.00117198
9	24	Tbp	0.511015	-0.00105728
9	25	Tbp	0.511865	-0.000910809
9	26	Tbp	0.513709	0.000229809
9	27	Tbp	0.514613	0.000430043
9	28	Tbp	0.517234	0.00234796
9	29	Tbp	0.521908	0.00631801
9	30	Tbp	0.530745	0.0144522
9	31	Tbp	0.545449	0.0284521
9	32	Tbp	0.575244	0.0575435
9	33	Tbp	0.633878	0.115475
9	34	Tbp	0.747331	0.228224
9	35	Tbp	0.953716	0.433905
9	36	Tbp	1.32543	0.804915
9	37	Tbp	1.92111	1.39989
9	38	Tbp	2.65932	2.1374
9	39	Tbp	3.29897	2.77635
9	40	Tbp	3.71112	3.18779
10	1	Tbp	0.628022	-0.000688371
10	2	Tbp	0.631449	-0.0001801
10	3	Tbp	0.638874	0.00432496
10	4	Tbp	0.63984	0.00237228
10	5	Tbp	0.639599	-0.000788238
10	6	Tbp	0.640709	-0.00259799
10	7	Tbp	0.643922	-0.00230418
10	8	Tbp	0.649092	-5.37222e-05
10	9	Tbp	0.652915	0.000849966
10	10	Tbp	0.654981	-2.89404e-06
10	11	Tbp	0.657744	-0.000159215
10	12	Tbp	0.658686	-0.00213723
10	13	Tbp	0.662345	-0.00139775
10	14	Tbp	0.664659	-0.00200284
10	15	Tbp	0.667491	-0.00208978
10	16	Tbp	0.672128	-0.000372546
10	17	Tbp	0.676377	0.000957256
10	18	Tbp	0.68033	0.00199047
10	19	Tbp	0.68467	0.00341146
10	20	Tbp	0.69173	0.00755186
10	21	Tbp	0.703733	0.0166355
10	22	Tbp	0.72596	0.0359434
10	23	Tbp	0.765823	0.0728872
10	24	Tbp	0.841462	0.145606
10	25	Tbp	0.983054	0.28428
10	26	Tbp	1.24176	0.540061
10	27	Tbp	1.68131	0.9767
10	28	Tbp	2.34814	1.6406
10	29	Tbp	3.12829	2.41784
10	30	Tbp	3.73352	3.02015
10	31	Tbp	4.15191	3.43562
10	32	Tbp	4.47224	3.75303
10	33	Tbp	4.72214	4.00001
10	34	Tbp	4.91405	4.189
10	35	Tbp	5.05499	4.32702
10	36	Tbp	5.16517	4.43428
10	37	Tbp	5.25013	4.51632
10	38	Tbp	5.32188	4.58516
10	39	Tbp	5.38388	4.64424
10	40	Tbp	5.42601	4.68345
11	1	Tbp	0.772203	0.0421703
11	2	Tbp	0.764685	0.0343309
11	3	Tbp	0.749942	0.0192668
11	4	Tbp	0.729831	-0.00116492
11	5	Tbp	0.725317	-0.00600014
11	6	Tbp	0.726629	-0.00500901
11	7	Tbp	0.729126	-0.00283354
11	8	Tbp	0.731056	-0.00122437
11	9	Tbp	0.730563	-0.00203873
11	10	Tbp	0.72961	-0.00331269
11	11	Tbp	0.731028	-0.00221588
11	12	Tbp	0.732412	-0.00115269
11	13	Tbp	0.732399	-0.00148669
11	14	Tbp	0.734494	0.000287643
11	15	Tbp	0.734067	-0.000460789
11	16	Tbp	0.73558	0.000730791
11	17	Tbp	0.736482	0.00131262
11	18	Tbp	0.735659	0.00016811
11	19	Tbp	0.735299	-0.00051279
11	20	Tbp	0.736554	0.000421358
11	21	Tbp	0.738681	0.0022274
11	22	Tbp	0.739773	0.00299752
11	23	Tbp	0.744253	0.00715652
11	24	Tbp	0.752011	0.014594
11	25	Tbp	0.767635	0.0298963
11	26	Tbp	0.797972	0.0599127
11	27	Tbp	0.858023	0.119642
11	28	Tbp	0.97393	0.235229
11	29	Tbp	1.1855	0.446475
11	30	Tbp	1.55778	0.818436
11	31	Tbp	2.14952	1.40986
11	32	Tbp	2.89439	2.1544
11	33	Tbp	3.53456	2.79425
11	34	Tbp	3.99775	3.25712
11	35	Tbp	4.35359	3.61264
11	36	Tbp	4.63578	3.89451
11	37	Tbp	4.84883	4.10724
11	38	Tbp	5.02347	4.28155
11	39	Tbp	5.16185	4.41961
11	40	Tbp	5.24599	4.50344
12	1
12	2
12	3
12	4
12	5
12	6
12	7
12	8
12	9
12	10
12	11
12	12
12	13
12	14
12	15
12	16
12	17
12	18
12	19
12	20
12	21
12	22
12	23
12	24
12	25
12	26
12	27
12	28
12	29
12	30
12	31
12	32
12	33
12	34
12	35
12	36
12	37
12	38
12	39
12	40
13	1	BACTIN	0.749507	-0.0071449
13	2	BACTIN	0.753238	-0.00401674
13	3	BACTIN	0.760894	0.00303562
13	4	BACTIN	0.757918	-0.000543286
13	5	BACTIN	0.756887	-0.00217765
13	6	BACTIN	0.758394	-0.00127399
13	7	BACTIN	0.759646	-0.000624544
13	8	BACTIN	0.761254	0.000380504
13	9	BACTIN	0.763038	0.00156115
13	10	BACTIN	0.761957	-0.000123226
13	11	BACTIN	0.761829	-0.000853568
13	12	BACTIN	0.763038	-0.000248288
13	13	BACTIN	0.763554	-0.000334959
13	14	BACTIN	0.765694	0.00120224
13	15	BACTIN	0.771316	0.00622017
13	16	BACTIN	0.779636	0.0139373
13	17	BACTIN	0.792942	0.02664
13	18	BACTIN	0.818559	0.0516542
13	19	BACTIN	0.867851	0.100343
13	20	BACTIN	0.961134	0.193023
13	21	BACTIN	1.13408	0.365362
13	22	BACTIN	1.43913	0.669815
13	23	BACTIN	1.92007	1.15015
13	24	BACTIN	2.56419	1.79367
13	25	BACTIN	3.22245	2.45132
13	26	BACTIN	3.72614	2.95441
13	27	BACTIN	4.08339	3.31106
13	28	BACTIN	4.3358	3.56286
13	29	BACTIN	4.52776	3.75422
13	30	BACTIN	4.66798	3.89384
13	31	BACTIN	4.77494	4.0002
13	32	BACTIN	4.85647	4.08113
13	33	BACTIN	4.92854	4.15259
13	34	BACTIN	4.98643	4.20988
13	35	BACTIN	5.03353	4.25637
13	36	BACTIN	5.07246	4.2947
13	37	BACTIN	5.09564	4.31728
13	38	BACTIN	5.11552	4.33655
13	39	BACTIN	5.12274	4.34317
13	40	BACTIN	5.13138	4.35121
14	1	BACTIN	0.44212	0.00803558
14	2	BACTIN	0.442939	0.00782628
14	3	BACTIN	0.442092	0.00595017
14	4	BACTIN	0.437105	-6.53324e-05
14	5	BACTIN	0.436384	-0.0018152
14	6	BACTIN	0.438277	-0.000950661
14	7	BACTIN	0.438895	-0.00136109
14	8	BACTIN	0.439707	-0.0015782
14	9	BACTIN	0.440873	-0.00144066
14	10	BACTIN	0.441844	-0.00149829
14	11	BACTIN	0.443684	-0.00068653
14	12	BACTIN	0.445077	-0.000322669
14	13	BACTIN	0.446491	6.32457e-05
14	14	BACTIN	0.447745	0.000288735
14	15	BACTIN	0.449297	0.000811472
14	16	BACTIN	0.452119	0.00260501
14	17	BACTIN	0.458066	0.0075232
14	18	BACTIN	0.468813	0.017242
14	19	BACTIN	0.486743	0.0341426
14	20	BACTIN	0.520859	0.0672307
14	21	BACTIN	0.586297	0.13164
14	22	BACTIN	0.708378	0.252692
14	23	BACTIN	0.926313	0.469598
14	24	BACTIN	1.28168	0.823936
14	25	BACTIN	1.78588	1.32711
14	26	BACTIN	2.37877	1.91897
14	27	BACTIN	2.92931	2.46848
14	28	BACTIN	3.36023	2.89837
14	29	BACTIN	3.68759	3.2247
14	30	BACTIN	3.9372	3.47328
14	31	BACTIN	4.12244	3.6575
14	32	BACTIN	4.25918	3.79321
14	33	BACTIN	4.35929	3.89229
14	34	BACTIN	4.43055	3.96252
14	35	BACTIN	4.47203	4.00297
14	36	BACTIN	4.49575	4.02567
14	37	BACTIN	4.50253	4.03142
14	38	BACTIN	4.50673	4.03459
14	39	BACTIN	4.50603	4.03286
14	40	BACTIN	4.5081	4.0339
15	1	BACTIN	0.453842	0.00776843
15	2	BACTIN	0.455198	0.00937504
15	3	BACTIN	0.453465	0.00789329
15	4	BACTIN	0.445761	0.000440412
15	5	BACTIN	0.443653	-0.00141652
15	6	BACTIN	0.442913	-0.00190572
15	7	BACTIN	0.44267	-0.00189783
15	8	BACTIN	0.441732	-0.0025854
15	9	BACTIN	0.441252	-0.00281447
15	10	BACTIN	0.441273	-0.00254184
15	11	BACTIN	0.441961	-0.00160364
15	12	BACTIN	0.442713	-0.000600735
15	13	BACTIN	0.443403	0.000340626
15	14	BACTIN	0.444976	0.00216467
15	15	BACTIN	0.447088	0.00452716
15	16	BACTIN	0.451205	0.00889588
15	17	BACTIN	0.459005	0.016946
15	18	BACTIN	0.473883	0.032075
15	19	BACTIN	0.502349	0.0607922
15	20	BACTIN	0.556249	0.114943
15	21	BACTIN	0.657196	0.216141
15	22	BACTIN	0.84389	0.403086
15	23	BACTIN	1.15885	0.718292
15	24	BACTIN	1.63466	1.19436
15	25	BACTIN	2.23382	1.79376
15	26	BACTIN	2.83214	2.39234
15	27	BACTIN	3.30908	2.86953
15	28	BACTIN	3.66611	3.22681
15	29	BACTIN	3.92863	3.48959
15	30	BACTIN	4.12931	3.69051
15	31	BACTIN	4.27644	3.83789
15	32	BACTIN	4.3809	3.94261
15	33	BACTIN	4.45863	4.02059
15	34	BACTIN	4.51407	4.07627
15	35	BACTIN	4.54875	4.11121
15	36	BACTIN	4.56296	4.12567
15	37	BACTIN	4.56776	4.13072
15	38	BACTIN	4.56997	4.13318
15	39	BACTIN	4.56808	4.13155
15	40	BACTIN	4.5655	4.12921
16	1	BACTIN	0.454695	0.000683245
16	2	BACTIN	0.457825	0.00263958
16	3	BACTIN	0.460243	0.00388463
16	4	BACTIN	0.457524	-8.24706e-06
16	5	BACTIN	0.457157	-0.00154844
16	6	BACTIN	0.458903	-0.000975434
16	7	BACTIN	0.459695	-0.00135754
16	8	BACTIN	0.461392	-0.000833379
16	9	BACTIN	0.463128	-0.000271045
16	10	BACTIN	0.464614	4.13067e-05
16	11	BACTIN	0.46591	0.000164444
16	12	BACTIN	0.46633	-0.000589532
16	13	BACTIN	0.466559	-0.00153356
16	14	BACTIN	0.469296	3.00761e-05
16	15	BACTIN	0.473436	0.00299671
16	16	BACTIN	0.479195	0.00758185
16	17	BACTIN	0.491316	0.0185293
16	18	BACTIN	0.514778	0.0408184
16	19	BACTIN	0.559825	0.0846919
16	20	BACTIN	0.644122	0.167815
16	21	BACTIN	0.800944	0.323463
16	22	BACTIN	1.07583	0.597175
16	23	BACTIN	1.51415	1.03433
16	24	BACTIN	2.10941	1.62841
16	25	BACTIN	2.75606	2.27389
16	26	BACTIN	3.29867	2.81532
16	27	BACTIN	3.6966	3.21208
16	28	BACTIN	3.99355	3.50786
16	29	BACTIN	4.21967	3.7328
16	30	BACTIN	4.38207	3.89403
16	31	BACTIN	4.50131	4.01209
16	32	BACTIN	4.58535	4.09496
16	33	BACTIN	4.65208	4.16052
16	34	BACTIN	4.70707	4.21434
16	35	BACTIN	4.73896	4.24506
16	36	BACTIN	4.75912	4.26403
16	37	BACTIN	4.76781	4.27156
16	38	BACTIN	4.76966	4.27223
16	39	BACTIN	4.77283	4.27423
16	40	BACTIN	4.77514	4.27536
17	1	BACTIN	0.495664	0.00306041
17	2	BACTIN	0.497125	0.00399351
17	3	BACTIN	0.497749	0.00409002
17	4	BACTIN	0.493549	-0.000637564
17	5	BACTIN	0.492692	-0.00202219
17	6	BACTIN	0.494033	-0.00120938
17	7	BACTIN	0.49531	-0.000459448
17	8	BACTIN	0.496011	-0.000286371
17	9	BACTIN	0.496344	-0.000481382
17	10	BACTIN	0.496269	-0.00108367
17	11	BACTIN	0.498136	0.000255989
17	12	BACTIN	0.49845	4.22321e-05
17	13	BACTIN	0.49902	8.37026e-05
17	14	BACTIN	0.501172	0.00170806
17	15	BACTIN	0.506279	0.00628795
17	16	BACTIN	0.515347	0.0148282
17	17	BACTIN	0.530005	0.0289587
17	18	BACTIN	0.560691	0.0591163
17	19	BACTIN	0.61721	0.115108
17	20	BACTIN	0.723367	0.220738
17	21	BACTIN	0.917996	0.414839
17	22	BACTIN	1.25401	0.750325
17	23	BACTIN	1.76304	1.25882
17	24	BACTIN	2.41147	1.90673
17	25	BACTIN	3.05432	2.54906
17	26	BACTIN	3.55374	3.04795
17	27	BACTIN	3.92249	3.41616
17	28	BACTIN	4.18892	3.68207
17	29	BACTIN	4.39018	3.8828
17	30	BACTIN	4.53696	4.02905
17	31	BACTIN	4.65235	4.14392
17	32	BACTIN	4.73813	4.22917
17	33	BACTIN	4.80083	4.29134
17	34	BACTIN	4.84927	4.33925
17	35	BACTIN	4.88459	4.37405
17	36	BACTIN	4.90846	4.39739
17	37	BACTIN	4.92581	4.41421
17	38	BACTIN	4.93957	4.42744
17	39	BACTIN	4.94747	4.43481
17	40	BACTIN	4.94076	4.42758
18	1	BACTIN	0.469945	0.00239099
18	2	BACTIN	0.471479	0.0036709
18	3	BACTIN	0.473012	0.00495035
18	4	BACTIN	0.46858	0.000264163
18	5	BACTIN	0.467336	-0.0012339
18	6	BACTIN	0.467402	-0.00142199
18	7	BACTIN	0.467584	-0.00149395
18	8	BACTIN	0.467846	-0.00148637
18	9	BACTIN	0.468937	-0.000649325
18	10	BACTIN	0.470106	0.000265978
18	11	BACTIN	0.469364	-0.000730985
18	12	BACTIN	0.469529	-0.000819185
18	13	BACTIN	0.469281	-0.00132185
18	14	BACTIN	0.470057	-0.000800053
18	15	BACTIN	0.472162	0.00105146
18	16	BACTIN	0.47479	0.00342565
18	17	BACTIN	0.479693	0.00807438
18	18	BACTIN	0.490072	0.0181988
18	19	BACTIN	0.510122	0.0379952
18	20	BACTIN	0.549196	0.0768153
18	21	BACTIN	0.623084	0.150449
18	22	BACTIN	0.761208	0.288319
18	23	BACTIN	1.00742	0.534275
18	24	BACTIN	1.4128	0.939407
18	25	BACTIN	1.99024	1.51659
18	26	BACTIN	2.66043	2.18653
18	27	BACTIN	3.25435	2.78019
18	28	BACTIN	3.69615	3.22173
18	29	BACTIN	4.01181	3.53715
18	30	BACTIN	4.23929	3.76437
18	31	BACTIN	4.41527	3.94009
18	32	BACTIN	4.5448	4.06937
18	33	BACTIN	4.64563	4.16995
18	34	BACTIN	4.72299	4.24705
18	35	BACTIN	4.78116	4.30497
18	36	BACTIN	4.81556	4.33912
18	37	BACTIN	4.8445	4.3678
18	38	BACTIN	4.86245	4.38549
18	39	BACTIN	4.87721	4.40001
18	40	BACTIN	4.87941	4.40194
19	1	BACTIN	0.517185	-0.00153792
19	2	BACTIN	0.521259	0.00227864
19	3	BACTIN	0.523948	0.00470968
19	4	BACTIN	0.519116	-0.000380428
19	5	BACTIN	0.518342	-0.00141188
19	6	BACTIN	0.520334	0.00032239
19	7	BACTIN	0.519385	-0.000884057
19	8	BACTIN	0.519068	-0.00145917
19	9	BACTIN	0.519618	-0.0011674
19	10	BACTIN	0.519592	-0.00145152
19	11	BACTIN	0.52019	-0.00111135
19	12	BACTIN	0.520474	-0.00108511
19	13	BACTIN	0.520537	-0.00127989
19	14	BACTIN	0.522769	0.000694998
19	15	BACTIN	0.526836	0.00450374
19	16	BACTIN	0.533369	0.0107785
19	17	BACTIN	0.546299	0.0234513
19	18	BACTIN	0.568863	0.0457573
19	19	BACTIN	0.612964	0.0896004
19	20	BACTIN	0.695754	0.172133
19	21	BACTIN	0.849727	0.325848
19	22	BACTIN	1.12561	0.601469
19	23	BACTIN	1.57381	1.04941
19	24	BACTIN	2.20499	1.68033
19	25	BACTIN	2.90935	2.38444
19	26	BACTIN	3.50119	2.97602
19	27	BACTIN	3.92895	3.40352
19	28	BACTIN	4.2372	3.71152
19	29	BACTIN	4.46215	3.93621
19	30	BACTIN	4.63121	4.10501
19	31	BACTIN	4.7604	4.23394
19	32	BACTIN	4.85397	4.32725
19	33	BACTIN	4.93435	4.40737
19	34	BACTIN	4.99372	4.46648
19	35	BACTIN	5.03477	4.50728
19	36	BACTIN	5.06947	4.54173
19	37	BACTIN	5.09676	4.56876
19	38	BACTIN	5.11656	4.5883
19	39	BACTIN	5.11782	4.5893
19	40	BACTIN	5.12547	4.59669
20	1	Tbp	0.51602	0.00763352
20	2	Tbp	0.518491	0.00913512
20	3	Tbp	0.520369	0.0100434
20	4	Tbp	0.512768	0.00147326
20	5	Tbp	0.510923	-0.00134075
20	6	Tbp	0.511663	-0.00156989
20	7	Tbp	0.511465	-0.00273673
20	8	Tbp	0.513447	-0.00172418
20	9	Tbp	0.516113	-2.79734e-05
20	10	Tbp	0.517053	-5.65428e-05
20	11	Tbp	0.517718	-0.000361022
20	12	Tbp	0.516625	-0.00242336
20	13	Tbp	0.51675	-0.0032675
20	14	Tbp	0.517849	-0.00313764
20	15	Tbp	0.519493	-0.00246282
20	16	Tbp	0.52139	-0.00153431
20	17	Tbp	0.521635	-0.00225901
20	18	Tbp	0.52478	-8.33367e-05
20	19	Tbp	0.527497	0.00166491
20	20	Tbp	0.529591	0.00278933
20	21	Tbp	0.534785	0.00701421
20	22	Tbp	0.541272	0.0125316
20	23	Tbp	0.554238	0.0245291
20	24	Tbp	0.581814	0.0511356
20	25	Tbp	0.633245	0.101597
20	26	Tbp	0.731619	0.199003
20	27	Tbp	0.914841	0.381255
20	28	Tbp	1.24268	0.708124
20	29	Tbp	1.78775	1.25222
20	30	Tbp	2.54595	2.00945
20	31	Tbp	3.30549	2.76803
20	32	Tbp	3.82999	3.29156
20	33	Tbp	4.20475	3.66535
20	34	Tbp	4.50048	3.96011
20	35	Tbp	4.72461	4.18327
20	36	Tbp	4.88827	4.34596
20	37	Tbp	5.0198	4.47652
20	38	Tbp	5.11431	4.57006
20	39	Tbp	5.19188	4.64667
20	40	Tbp	5.2507	4.70451
21	1	Tbp	0.508177	0.00595879
21	2	Tbp	0.509093	0.0062754
21	3	Tbp	0.509886	0.00646946
21	4	Tbp	0.504961	0.000945169
21	5	Tbp	0.503835	-0.000779205
21	6	Tbp	0.504335	-0.000878697
21	7	Tbp	0.503253	-0.00255974
21	8	Tbp	0.50489	-0.00152114
21	9	Tbp	0.507203	0.000193019
21	10	Tbp	0.508495	0.00088609
21	11	Tbp	0.509052	0.000843461
21	12	Tbp	0.508313	-0.000494019
21	13	Tbp	0.509079	-0.000327734
21	14	Tbp	0.509325	-0.000680606
21	15	Tbp	0.510989	0.000384637
21	16	Tbp	0.510312	-0.000890974
21	17	Tbp	0.50937	-0.00243254
21	18	Tbp	0.511321	-0.00108018
21	19	Tbp	0.51187	-0.00113026
21	20	Tbp	0.512634	-0.000965229
21	21	Tbp	0.512551	-0.00164682
21	22	Tbp	0.513719	-0.00107826
21	23	Tbp	0.515846	0.000449572
21	24	Tbp	0.516091	9.5985e-05
21	25	Tbp	0.516066	-0.000528028
21	26	Tbp	0.517897	0.000704108
21	27	Tbp	0.519882	0.00208955
21	28	Tbp	0.522323	0.00393239
21	29	Tbp	0.529259	0.0102688
21	30	Tbp	0.544108	0.0245192
21	31	Tbp	0.567856	0.047668
21	32	Tbp	0.61452	0.0937333
21	33	Tbp	0.704599	0.183213
21	34	Tbp	0.877407	0.355422
21	35	Tbp	1.18599	0.663411
21	36	Tbp	1.70536	1.18218
21	37	Tbp	2.41335	1.88957
21	38	Tbp	3.07642	2.55204
21	39	Tbp	3.57421	3.04923
21	40	Tbp	3.9082	3.38262
22	1	Tbp	0.586441	0.0067571
22	2	Tbp	0.58926	0.00706647
22	3	Tbp	0.592804	0.00810087
22	4	Tbp	0.587998	0.00078424
22	5	Tbp	0.587037	-0.00268682
22	6	Tbp	0.58952	-0.00271427
22	7	Tbp	0.592445	-0.00229929
22	8	Tbp	0.596151	-0.00110288
22	9	Tbp	0.600092	0.000327709
22	10	Tbp	0.601951	-0.000322975
22	11	Tbp	0.605008	0.00022368
22	12	Tbp	0.606462	-0.000832852
22	13	Tbp	0.608731	-0.00107411
22	14	Tbp	0.611113	-0.00120182
22	15	Tbp	0.613528	-0.00129658
22	16	Tbp	0.616108	-0.00122753
22	17	Tbp	0.619724	-0.000120775
22	18	Tbp	0.622758	0.000402693
22	19	Tbp	0.625984	0.0011191
22	20	Tbp	0.631297	0.00392161
22	21	Tbp	0.64031	0.0104244
22	22	Tbp	0.654256	0.0218599
22	23	Tbp	0.682586	0.0476804
22	24	Tbp	0.734202	0.0967857
22	25	Tbp	0.830275	0.190349
22	26	Tbp	1.01217	0.369739
22	27	Tbp	1.33276	0.687817
22	28	Tbp	1.86203	1.21458
22	29	Tbp	2.60355	1.95358
22	30	Tbp	3.34966	2.69719
22	31	Tbp	3.86299	3.20801
22	32	Tbp	4.24709	3.58959
22	33	Tbp	4.54636	3.88635
22	34	Tbp	4.78058	4.11806
22	35	Tbp	4.95311	4.28808
22	36	Tbp	5.08317	4.41563
22	37	Tbp	5.1899	4.51985
22	38	Tbp	5.2758	4.60324
22	39	Tbp	5.34609	4.67102
22	40	Tbp	5.39254	4.71497
23	1	Tbp	0.677603	0.0236024
23	2	Tbp	0.671394	0.0172116
23	3	Tbp	0.661705	0.00733949
23	4	Tbp	0.653619	-0.000928011
23	5	Tbp	0.65247	-0.00225956
23	6	Tbp	0.654442	-0.00047045
23	7	Tbp	0.653577	-0.00151739
23	8	Tbp	0.654401	-0.000875369
23	9	Tbp	0.656096	0.000636521
23	10	Tbp	0.656654	0.0010127
23	11	Tbp	0.655357	-0.000466845
23	12	Tbp	0.654285	-0.00172139
23	13	Tbp	0.655478	-0.000710473
23	14	Tbp	0.655739	-0.00063142
23	15	Tbp	0.655695	-0.000858376
23	16	Tbp	0.655328	-0.00140708
23	17	Tbp	0.655109	-0.0018085
23	18	Tbp	0.656786	-0.000313477
23	19	Tbp	0.656877	-0.000405429
23	20	Tbp	0.65728	-0.000184755
23	21	Tbp	0.658631	0.000983871
23	22	Tbp	0.659342	0.00151246
23	23	Tbp	0.661085	0.00307347
23	24	Tbp	0.666161	0.00796726
23	25	Tbp	0.67564	0.0172638
23	26	Tbp	0.69212	0.0335614
23	27	Tbp	0.725609	0.0668682
23	28	Tbp	0.791399	0.132476
23	29	Tbp	0.915198	0.256093
23	30	Tbp	1.14535	0.48606
23	31	Tbp	1.54613	0.886656
23	32	Tbp	2.18065	1.521
23	33	Tbp	2.96372	2.30388
23	34	Tbp	3.61907	2.95906
23	35	Tbp	4.07753	3.41733
23	36	Tbp	4.43305	3.77267
23	37	Tbp	4.71354	4.05298
23	38	Tbp	4.92489	4.26415
23	39	Tbp	5.08131	4.42038
23	40	Tbp	5.18818	4.52707
24	1
24	2
24	3
24	4
24	5
24	6
24	7
24	8
24	9
24	10
24	11
24	12
24	13
24	14
24	15
24	16
24	17
24	18
24	19
24	20
24	21
24	22
24	23
24	24
24	25
24	26
24	27
24	28
24	29
24	30
24	31
24	32
24	33
24	34
24	35
24	36
24	37
24	38
24	39
24	40
25	1	TNFA	0.593994	0.0147644
25	2	TNFA	0.594796	0.0152213
25	3	TNFA	0.592856	0.0129353
25	4	TNFA	0.580179	-8.75399e-05
25	5	TNFA	0.577363	-0.00324972
25	6	TNFA	0.578801	-0.00215678
25	7	TNFA	0.579296	-0.00200739
25	8	TNFA	0.579798	-0.00185173
25	9	TNFA	0.581328	-0.000667123
25	10	TNFA	0.580725	-0.00161559
25	11	TNFA	0.581051	-0.00163618
25	12	TNFA	0.582868	-0.000164994
25	13	TNFA	0.584105	0.0007263
25	14	TNFA	0.583389	-0.000334636
25	15	TNFA	0.583065	-0.00100433
25	16	TNFA	0.58244	-0.00197538
25	17	TNFA	0.583782	-0.000978824
25	18	TNFA	0.583818	-0.00128886
25	19	TNFA	0.5849	-0.000552598
25	20	TNFA	0.585596	-0.000202216
25	21	TNFA	0.585936	-0.000208209
25	22	TNFA	0.585984	-0.000506147
25	23	TNFA	0.586937	0.000101489
25	24	TNFA	0.58855	0.00136859
25	25	TNFA	0.588436	0.00090847
25	26	TNFA	0.592321	0.00444806
25	27	TNFA	0.598028	0.00980976
25	28	TNFA	0.610748	0.0221837
25	29	TNFA	0.635295	0.0463847
25	30	TNFA	0.680295	0.0910396
25	31	TNFA	0.769316	0.179715
25	32	TNFA	0.932029	0.342082
25	33	TNFA	1.22158	0.631283
25	34	TNFA	1.69842	1.10778
25	35	TNFA	2.37731	1.78633
25	36	TNFA	3.09239	2.50106
25	37	TNFA	3.57834	2.98666
25	38	TNFA	3.92632	3.3343
25	39	TNFA	4.21858	3.62621
25	40	TNFA	4.4232	3.83049
26	1	TNFA	0.565372	0.0233297
26	2	TNFA	0.564497	0.0225747
26	3	TNFA	0.558917	0.0171147
26	4	TNFA	0.544588	0.00290657
26	5	TNFA	0.540541	-0.00102034
26	6	TNFA	0.538212	-0.00322968
26	7	TNFA	0.536998	-0.00432388
26	8	TNFA	0.53762	-0.00358129
26	9	TNFA	0.539392	-0.00168906
26	10	TNFA	0.538982	-0.00197919
26	11	TNFA	0.537976	-0.00286572
26	12	TNFA	0.5389	-0.00182136
26	13	TNFA	0.538556	-0.00204557
26	14	TNFA	0.538896	-0.00158516
26	15	TNFA	0.539623	-0.000737616
26	16	TNFA	0.539253	-0.000988406
26	17	TNFA	0.539118	-0.00100334
26	18	TNFA	0.538618	-0.001383
26	19	TNFA	0.539275	-0.000605727
26	20	TNFA	0.539931	0.000170053
26	21	TNFA	0.539355	-0.000285182
26	22	TNFA	0.538962	-0.000558622
26	23	TNFA	0.539766	0.000365693
26	24	TNFA	0.540168	0.000887796
26	25	TNFA	0.540372	0.00121171
26	26	TNFA	0.540355	0.00131438
26	27	TNFA	0.540807	0.00188655
26	28	TNFA	0.542646	0.00384566
26	29	TNFA	0.547429	0.00874858
26	30	TNFA	0.555581	0.0170207
26	31	TNFA	0.567626	0.0291859
26	32	TNFA	0.593871	0.0555512
26	33	TNFA	0.643418	0.105219
26	34	TNFA	0.736896	0.198816
26	35	TNFA	0.906805	0.368845
26	36	TNFA	1.2126	0.674764
26	37	TNFA	1.71251	1.17479
26	38	TNFA	2.42065	1.88305
26	39	TNFA	3.16054	2.62306
26	40	TNFA	3.60732	3.06996
27	1	TNFA	0.566833	0.0105512
27	2	TNFA	0.567091	0.0105757
27	3	TNFA	0.565146	0.00839797
27	4	TNFA	0.558592	0.00161063
27	5	TNFA	0.557109	-0.000105075
27	6	TNFA	0.557225	-0.0002226
27	7	TNFA	0.555378	-0.00230279
27	8	TNFA	0.555197	-0.00271613
27	9	TNFA	0.557588	-0.000558604
27	10	TNFA	0.557951	-0.000428948
27	11	TNFA	0.557962	-0.00065096
27	12	TNFA	0.557302	-0.00154406
27	13	TNFA	0.557022	-0.00205694
27	14	TNFA	0.558661	-0.000651509
27	15	TNFA	0.558494	-0.00105078
27	16	TNFA	0.558522	-0.00125658
27	17	TNFA	0.559933	-7.78267e-05
27	18	TNFA	0.559595	-0.000649777
27	19	TNFA	0.559788	-0.000689816
27	20	TNFA	0.560545	-0.000165518
27	21	TNFA	0.560543	-0.000400702
27	22	TNFA	0.560622	-0.000554645
27	23	TNFA	0.561163	-0.000247308
27	24	TNFA	0.561112	-0.00053113
27	25	TNFA	0.561638	-0.0002378
27	26	TNFA	0.564323	0.00221352
27	27	TNFA	0.56722	0.00487738
27	28	TNFA	0.570918	0.00834287
27	29	TNFA	0.580062	0.017254
27	30	TNFA	0.59839	0.0353485
27	31	TNFA	0.632164	0.0688897
27	32	TNFA	0.693728	0.13022
27	33	TNFA	0.811577	0.247836
27	34	TNFA	1.02522	0.46125
27	35	TNFA	1.39125	0.827046
27	36	TNFA	1.97003	1.40559
27	37	TNFA	2.70436	2.13969
27	38	TNFA	3.32495	2.76004
27	39	TNFA	3.72652	3.16138
27	40	TNFA	4.00657	3.4412
28	1	TNFA	0.572778	0.00398178
28	2	TNFA	0.573204	0.00453973
28	3	TNFA	0.572332	0.00379914
28	4	TNFA	0.568627	0.000226494
28	5	TNFA	0.567653	-0.000615962
28	6	TNFA	0.56781	-0.000326405
28	7	TNFA	0.568992	0.000987159
28	8	TNFA	0.568272	0.000399334
28	9	TNFA	0.567392	-0.00034823
28	10	TNFA	0.567489	-0.000120127
28	11	TNFA	0.568275	0.000798437
28	12	TNFA	0.566842	-0.000502318
28	13	TNFA	0.566293	-0.000919614
28	14	TNFA	0.565887	-0.00119374
28	15	TNFA	0.565588	-0.00136111
28	16	TNFA	0.56523	-0.00158666
28	17	TNFA	0.564576	-0.00210928
28	18	TNFA	0.564984	-0.0015695
28	19	TNFA	0.565272	-0.00114881
28	20	TNFA	0.565792	-0.00049692
28	21	TNFA	0.565157	-0.000999927
28	22	TNFA	0.565497	-0.000528577
28	23	TNFA	0.566365	0.000472182
28	24	TNFA	0.56805	0.00228833
28	25	TNFA	0.570485	0.0048561
28	26	TNFA	0.574251	0.00875328
28	27	TNFA	0.583644	0.0182784
28	28	TNFA	0.60438	0.0391466
28	29	TNFA	0.644127	0.0790257
28	30	TNFA	0.717343	0.152374
28	31	TNFA	0.854253	0.289416
28	32	TNFA	1.10234	0.537635
28	33	TNFA	1.52345	0.958872
28	34	TNFA	2.15826	1.59382
28	35	TNFA	2.90563	2.34132
28	36	TNFA	3.48561	2.92143
28	37	TNFA	3.86944	3.3054
28	38	TNFA	4.19849	3.63457
28	39	TNFA	4.46658	3.9028
28	40	TNFA	4.63996	4.07631
29	1	TNFA	1.2565	0.00680295
29	2	TNFA	1.25597	0.00711113
29	3	TNFA	1.26306	0.0150404
29	4	TNFA	1.25287	0.00568066
29	5	TNFA	1.24511	-0.0012443
29	6	TNFA	1.24082	-0.00470207
29	7	TNFA	1.23947	-0.00522144
29	8	TNFA	1.23995	-0.00390297
29	9	TNFA	1.24056	-0.00245729
29	10	TNFA	1.24005	-0.00213171
29	11	TNFA	1.23907	-0.00227736
29	12	TNFA	1.23767	-0.00285014
29	13	TNFA	1.23843	-0.00124652
29	14	TNFA	1.23882	-2.66303e-05
29	15	TNFA	1.2381	9.18847e-05
29	16	TNFA	1.23735	0.000170584
29	17	TNFA	1.23496	-0.00138245
29	18	TNFA	1.23442	-0.0010862
29	19	TNFA	1.2341	-0.00057918
29	20	TNFA	1.23383	-1.23186e-05
29	21	TNFA	1.23232	-0.000688095
29	22	TNFA	1.23196	-0.000208257
29	23	TNFA	1.23141	6.82106e-05
29	24	TNFA	1.23335	0.00284474
29	25	TNFA	1.23579	0.00612051
29	26	TNFA	1.24104	0.0122015
29	27	TNFA	1.25249	0.0244871
29	28	TNFA	1.27774	0.050576
29	29	TNFA	1.322	0.095672
29	30	TNFA	1.40665	0.18115
29	31	TNFA	1.56463	0.339972
29	32	TNFA	1.83702	0.61319
29	33	TNFA	2.27004	1.04705
29	34	TNFA	2.84782	1.62566
29	35	TNFA	3.38482	2.1635
29	36	TNFA	3.73162	2.51113
29	37	TNFA	3.99793	2.77827
29	38	TNFA	4.2226	3.00378
29	39	TNFA	4.38563	3.16764
29	40	TNFA	4.5015	3.28435
30	1	TNFA	0.514127	0.0063952
30	2	TNFA	0.512843	0.0050539
30	3	TNFA	0.511956	0.00411047
30	4	TNFA	0.507497	-0.000406209
30	5	TNFA	0.506075	-0.00188472
30	6	TNFA	0.505006	-0.00301066
30	7	TNFA	0.505009	-0.00306474
30	8	TNFA	0.507908	-0.00022274
30	9	TNFA	0.509534	0.00134723
30	10	TNFA	0.509815	0.00157103
30	11	TNFA	0.509474	0.00117256
30	12	TNFA	0.508975	0.000616916
30	13	TNFA	0.509505	0.00109058
30	14	TNFA	0.50929	0.000818353
30	15	TNFA	0.508965	0.000436512
30	16	TNFA	0.50849	-9.51747e-05
30	17	TNFA	0.508513	-0.000128805
30	18	TNFA	0.508238	-0.000460578
30	19	TNFA	0.508275	-0.0004805
30	20	TNFA	0.509251	0.000438591
30	21	TNFA	0.507705	-0.00116443
30	22	TNFA	0.507055	-0.00187153
30	23	TNFA	0.508115	-0.000868639
30	24	TNFA	0.509192	0.000151898
30	25	TNFA	0.508737	-0.000360239
30	26	TNFA	0.509067	-8.74416e-05
30	27	TNFA	0.509777	0.000565931
30	28	TNFA	0.511054	0.00178632
30	29	TNFA	0.515606	0.00628139
30	30	TNFA	0.523511	0.0141292
30	31	TNFA	0.538022	0.028584
30	32	TNFA	0.565166	0.055671
30	33	TNFA	0.618732	0.10918
30	34	TNFA	0.720473	0.210864
30	35	TNFA	0.906287	0.396621
30	36	TNFA	1.23249	0.722766
30	37	TNFA	1.75712	1.24734
30	38	TNFA	2.44468	1.93485
30	39	TNFA	3.06793	2.55804
30	40	TNFA	3.43712	2.92717
31	1	TNFA	0.53483	-0.00119873
31	2	TNFA	0.537032	0.000703473
31	3	TNFA	0.539539	0.00291115
31	4	TNFA	0.536872	-5.64626e-05
31	5	TNFA	0.536116	-0.00111226
31	6	TNFA	0.536675	-0.000852995
31	7	TNFA	0.537901	7.34811e-05
31	8	TNFA	0.538093	-3.46598e-05
31	9	TNFA	0.538125	-0.000301826
31	10	TNFA	0.537512	-0.00121546
31	11	TNFA	0.537883	-0.00114431
31	12	TNFA	0.539904	0.000577527
31	13	TNFA	0.540671	0.00104499
31	14	TNFA	0.540608	0.000681203
31	15	TNFA	0.541052	0.000825548
31	16	TNFA	0.541453	0.000927454
31	17	TNFA	0.54108	0.000254022
31	18	TNFA	0.540971	-0.000154884
31	19	TNFA	0.539919	-0.00150644
31	20	TNFA	0.540643	-0.00108207
31	21	TNFA	0.541151	-0.000874127
31	22	TNFA	0.540752	-0.00157289
31	23	TNFA	0.540806	-0.0018186
31	24	TNFA	0.542182	-0.000742693
31	25	TNFA	0.544292	0.00106742
31	26	TNFA	0.547631	0.00410688
31	27	TNFA	0.553557	0.00973259
31	28	TNFA	0.563723	0.0195994
31	29	TNFA	0.583765	0.0393416
31	30	TNFA	0.626365	0.0816411
31	31	TNFA	0.705296	0.160272
31	32	TNFA	0.849546	0.304222
31	33	TNFA	1.11234	0.56672
31	34	TNFA	1.55079	1.00486
31	35	TNFA	2.20196	1.65574
31	36	TNFA	2.95375	2.40723
31	37	TNFA	3.5211	2.97428
31	38	TNFA	3.91812	3.37099
31	39	TNFA	4.26536	3.71793
31	40	TNFA	4.5088	3.96107
32	1	AdipoQ	0.606649	-0.00432512
32	2	AdipoQ	0.609141	-0.00293319
32	3	AdipoQ	0.613565	0.00039119
32	4	AdipoQ	0.614628	0.000355117
32	5	AdipoQ	0.614935	-0.000437934
32	6	AdipoQ	0.616784	0.000310867
32	7	AdipoQ	0.618006	0.000433284
32	8	AdipoQ	0.617887	-0.000785464
32	9	AdipoQ	0.618967	-0.000805324
32	10	AdipoQ	0.620282	-0.000589686
32	11	AdipoQ	0.621381	-0.000590532
32	12	AdipoQ	0.62479	0.00171848
32	13	AdipoQ	0.633966	0.00979502
32	14	AdipoQ	0.651577	0.026306
32	15	AdipoQ	0.680895	0.0545245
32	16	AdipoQ	0.739151	0.11168
32	17	AdipoQ	0.849619	0.221048
32	18	AdipoQ	1.05255	0.42288
32	19	AdipoQ	1.41479	0.784024
32	20	AdipoQ	1.99285	1.36099
32	21	AdipoQ	2.73894	2.10597
32	22	AdipoQ	3.42117	2.7871
32	23	AdipoQ	3.92464	3.28947
32	24	AdipoQ	4.30788	3.67161
32	25	AdipoQ	4.59455	3.95718
32	26	AdipoQ	4.81005	4.17158
32	27	AdipoQ	4.96562	4.32606
32	28	AdipoQ	5.08027	4.4396
32	29	AdipoQ	5.17455	4.53278
32	30	AdipoQ	5.25347	4.6106
32	31	AdipoQ	5.31231	4.66834
32	32	AdipoQ	5.36418	4.71911
32	33	AdipoQ	5.40798	4.76181
32	34	AdipoQ	5.44713	4.79986
32	35	AdipoQ	5.47929	4.83092
32	36	AdipoQ	5.50101	4.85154
32	37	AdipoQ	5.5204	4.86984
32	38	AdipoQ	5.54308	4.89141
32	39	AdipoQ	5.55792	4.90516
32	40	AdipoQ	5.56457	4.9107
33	1	AdipoQ	0.559179	0.00846943
33	2	AdipoQ	0.559169	0.00807853
33	3	AdipoQ	0.558435	0.00696355
33	4	AdipoQ	0.550828	-0.00102522
33	5	AdipoQ	0.549321	-0.00291321
33	6	AdipoQ	0.551577	-0.00103896
33	7	AdipoQ	0.552968	-2.90327e-05
33	8	AdipoQ	0.553708	0.000330249
33	9	AdipoQ	0.55406	0.00030061
33	10	AdipoQ	0.553607	-0.000533096
33	11	AdipoQ	0.553508	-0.00101376
33	12	AdipoQ	0.553108	-0.00179555
33	13	AdipoQ	0.554093	-0.00119142
33	14	AdipoQ	0.553998	-0.00166708
33	15	AdipoQ	0.554093	-0.00195403
33	16	AdipoQ	0.556038	-0.000390375
33	17	AdipoQ	0.557294	0.000484785
33	18	AdipoQ	0.558131	0.000940864
33	19	AdipoQ	0.562103	0.00453167
33	20	AdipoQ	0.569293	0.0113401
33	21	AdipoQ	0.580176	0.0218421
33	22	AdipoQ	0.603887	0.0451718
33	23	AdipoQ	0.651612	0.0925147
33	24	AdipoQ	0.744402	0.184924
33	25	AdipoQ	0.916645	0.356786
33	26	AdipoQ	1.22909	0.668845
33	27	AdipoQ	1.74598	1.18535
33	28	AdipoQ	2.47487	1.91387
33	29	AdipoQ	3.23435	2.67297
33	30	AdipoQ	3.80713	3.24536
33	31	AdipoQ	4.22815	3.666
33	32	AdipoQ	4.55407	3.99154
33	33	AdipoQ	4.7955	4.23259
33	34	AdipoQ	4.98019	4.4169
33	35	AdipoQ	5.11955	4.55588
33	36	AdipoQ	5.22225	4.6582
33	37	AdipoQ	5.30191	4.73747
33	38	AdipoQ	5.37129	4.80648
33	39	AdipoQ	5.42625	4.86105
33	40	AdipoQ	5.46533	4.89975
34	1	AdipoQ	0.613765	0.00816004
34	2	AdipoQ	0.616211	0.00884644
34	3	AdipoQ	0.616873	0.00774821
34	4	AdipoQ	0.608795	-0.00208979
34	5	AdipoQ	0.607987	-0.00465834
34	6	AdipoQ	0.613512	-0.000892894
34	7	AdipoQ	0.61553	-0.000634759
34	8	AdipoQ	0.616417	-0.00150858
34	9	AdipoQ	0.61852	-0.00116503
34	10	AdipoQ	0.620069	-0.00137664
34	11	AdipoQ	0.623612	0.000406661
34	12	AdipoQ	0.629137	0.00417116
34	13	AdipoQ	0.63698	0.0102543
34	14	AdipoQ	0.65611	0.0276241
34	15	AdipoQ	0.688593	0.0583471
34	16	AdipoQ	0.74977	0.117764
34	17	AdipoQ	0.865837	0.232071
34	18	AdipoQ	1.08487	0.449348
34	19	AdipoQ	1.46715	0.829859
34	20	AdipoQ	2.07478	1.43574
34	21	AdipoQ	2.86002	2.21921
34	22	AdipoQ	3.58474	2.94217
34	23	AdipoQ	4.11852	3.47419
34	24	AdipoQ	4.52222	3.87614
34	25	AdipoQ	4.8312	4.18335
34	26	AdipoQ	5.0668	4.41719
34	27	AdipoQ	5.23623	4.58486
34	28	AdipoQ	5.36525	4.71212
34	29	AdipoQ	5.47361	4.81873
34	30	AdipoQ	5.56098	4.90434
34	31	AdipoQ	5.62933	4.97093
34	32	AdipoQ	5.67829	5.01812
34	33	AdipoQ	5.72541	5.06348
34	34	AdipoQ	5.76664	5.10296
34	35	AdipoQ	5.79354	5.12809
34	36	AdipoQ	5.82408	5.15688
34	37	AdipoQ	5.84782	5.17885
34	38	AdipoQ	5.87592	5.20519
34	39	AdipoQ	5.89786	5.22537
34	40	AdipoQ	5.90324	5.22899
35	1	AdipoQ	0.688395	4.91023e-06
35	2	AdipoQ	0.687283	0.00200263
35	3	AdipoQ	0.68417	0.00199923
35	4	AdipoQ	0.677675	-0.00138654
35	5	AdipoQ	0.67679	0.000838089
35	6	AdipoQ	0.680002	0.00716024
35	7	AdipoQ	0.676205	0.00647336
35	8	AdipoQ	0.663011	-0.00361126
35	9	AdipoQ	0.655001	-0.00851189
35	10	AdipoQ	0.65141	-0.00899289
35	11	AdipoQ	0.650543	-0.00675068
35	12	AdipoQ	0.653543	-0.000640182
35	13	AdipoQ	0.65454	0.00346653
35	14	AdipoQ	0.65792	0.00995599
35	15	AdipoQ	0.665062	0.0202073
35	16	AdipoQ	0.675774	0.0340288
35	17	AdipoQ	0.694298	0.0556628
35	18	AdipoQ	0.732189	0.0966641
35	19	AdipoQ	0.802043	0.169627
35	20	AdipoQ	0.936805	0.307499
35	21	AdipoQ	1.18605	0.559856
35	22	AdipoQ	1.61343	0.99034
35	23	AdipoQ	2.26443	1.64445
35	24	AdipoQ	3.02997	2.4131
35	25	AdipoQ	3.65832	3.04456
35	26	AdipoQ	4.13464	3.52399
35	27	AdipoQ	4.49854	3.891
35	28	AdipoQ	4.77608	4.17165
35	29	AdipoQ	4.98926	4.38794
35	30	AdipoQ	5.14574	4.54753
35	31	AdipoQ	5.26915	4.67405
35	32	AdipoQ	5.36411	4.77212
35	33	AdipoQ	5.44345	4.85457
35	34	AdipoQ	5.51125	4.92548
35	35	AdipoQ	5.56336	4.9807
35	36	AdipoQ	5.60021	5.02066
35	37	AdipoQ	5.63537	5.05893
35	38	AdipoQ	5.66889	5.09556
35	39	AdipoQ	5.69765	5.12743
35	40	AdipoQ	5.71822	5.1511
36	1	Tbp	0.522546	0.00974734
36	2	Tbp	0.52195	0.00873674
36	3	Tbp	0.520234	0.0066076
36	4	Tbp	0.512985	-0.00105625
36	5	Tbp	0.511117	-0.00333821
36	6	Tbp	0.511563	-0.00330615
36	7	Tbp	0.513426	-0.00185669
36	8	Tbp	0.514198	-0.00149936
36	9	Tbp	0.515495	-0.000615488
36	10	Tbp	0.515857	-0.000668003
36	11	Tbp	0.517227	0.000287635
36	12	Tbp	0.518522	0.0011693
36	13	Tbp	0.519	0.00123308
36	14	Tbp	0.519608	0.00142703
36	15	Tbp	0.520201	0.00160625
36	16	Tbp	0.520699	0.00169011
36	17	Tbp	0.521019	0.00159564
36	18	Tbp	0.521278	0.00144072
36	19	Tbp	0.520388	0.000136688
36	20	Tbp	0.519528	-0.00113677
36	21	Tbp	0.519278	-0.00180077
36	22	Tbp	0.521141	-0.000351841
36	23	Tbp	0.520874	-0.0010333
36	24	Tbp	0.521454	-0.000866773
36	25	Tbp	0.521491	-0.00124431
36	26	Tbp	0.523691	0.000542155
36	27	Tbp	0.524601	0.0010377
36	28	Tbp	0.528802	0.00482486
36	29	Tbp	0.538401	0.0140102
36	30	Tbp	0.556179	0.0313736
36	31	Tbp	0.587864	0.0626449
36	32	Tbp	0.650383	0.12475
36	33	Tbp	0.771598	0.24555
36	34	Tbp	1.00442	0.477956
36	35	Tbp	1.4163	0.889421
36	36	Tbp	2.04781	1.52052
36	37	Tbp	2.78478	2.25708
36	38	Tbp	3.39655	2.86844
36	39	Tbp	3.82013	3.2916
36	40	Tbp	4.07763	3.54869
37	1	TNFA	0.537585	0.0189149
37	2	TNFA	0.537537	0.019045
37	3	TNFA	0.531748	0.0134336
37	4	TNFA	0.521257	0.00312054
37	5	TNFA	0.518427	0.000469334
37	6	TNFA	0.516463	-0.00131725
37	7	TNFA	0.514845	-0.00275664
37	8	TNFA	0.515273	-0.00215099
37	9	TNFA	0.51508	-0.00216583
37	10	TNFA	0.515234	-0.00183377
37	11	TNFA	0.514933	-0.00195667
37	12	TNFA	0.514771	-0.00194027
37	13	TNFA	0.514285	-0.00224836
37	14	TNFA	0.513984	-0.00237132
37	15	TNFA	0.513819	-0.00235868
37	16	TNFA	0.51376	-0.00223917
37	17	TNFA	0.514009	-0.00181221
37	18	TNFA	0.514427	-0.00121634
37	19	TNFA	0.515185	-0.000280008
37	20	TNFA	0.514407	-0.00088058
37	21	TNFA	0.514138	-0.000971114
37	22	TNFA	0.515081	0.000150233
37	23	TNFA	0.514732	-2.13047e-05
37	24	TNFA	0.515375	0.00080041
37	25	TNFA	0.515603	0.00120585
37	26	TNFA	0.517008	0.00278889
37	27	TNFA	0.520593	0.00655162
37	28	TNFA	0.525564	0.0117011
37	29	TNFA	0.536004	0.0223193
37	30	TNFA	0.556433	0.0429261
37	31	TNFA	0.59356	0.0802311
37	32	TNFA	0.664821	0.15167
37	33	TNFA	0.797829	0.284857
37	34	TNFA	1.04046	0.527668
37	35	TNFA	1.4516	0.938986
37	36	TNFA	2.06894	1.5565
37	37	TNFA	2.77712	2.26486
37	38	TNFA	3.28404	2.77195
37	39	TNFA	3.62153	3.10963
37	40	TNFA	3.86655	3.35482
38	1	TNFA	0.565877	0.00898231
38	2	TNFA	0.566951	0.0103137
38	3	TNFA	0.565991	0.00961193
38	4	TNFA	0.558066	0.00194463
38	5	TNFA	0.555783	-8.06117e-05
38	6	TNFA	0.554921	-0.000684222
38	7	TNFA	0.55498	-0.000368073
38	8	TNFA	0.554605	-0.000484475
38	9	TNFA	0.55434	-0.0004918
38	10	TNFA	0.553542	-0.00103175
38	11	TNFA	0.554264	-5.25614e-05
38	12	TNFA	0.552935	-0.00112371
38	13	TNFA	0.552161	-0.00164012
38	14	TNFA	0.552215	-0.00132814
38	15	TNFA	0.551267	-0.00201788
38	16	TNFA	0.551634	-0.00139322
38	17	TNFA	0.552068	-0.000700785
38	18	TNFA	0.551987	-0.000523992
38	19	TNFA	0.551341	-0.000913026
38	20	TNFA	0.550196	-0.00179994
38	21	TNFA	0.550434	-0.00130396
38	22	TNFA	0.549954	-0.0015258
38	23	TNFA	0.54995	-0.00127188
38	24	TNFA	0.549668	-0.00129584
38	25	TNFA	0.549449	-0.00125756
38	26	TNFA	0.549718	-0.000730593
38	27	TNFA	0.54959	-0.00060047
38	28	TNFA	0.549832	-0.000100441
38	29	TNFA	0.549589	-8.55339e-05
38	30	TNFA	0.549983	0.000565593
38	31	TNFA	0.550642	0.0014825
38	32	TNFA	0.55192	0.00301905
38	33	TNFA	0.554826	0.00618269
38	34	TNFA	0.559478	0.0110923
38	35	TNFA	0.565947	0.0178191
38	36	TNFA	0.579884	0.0320144
38	37	TNFA	0.606183	0.0585706
38	38	TNFA	0.657548	0.110194
38	39	TNFA	0.755171	0.208075
38	40	TNFA	0.887338	0.340499
39	1	TNFA	0.573627	0.0053207
39	2	TNFA	0.574847	0.00636032
39	3	TNFA	0.574934	0.00626762
39	4	TNFA	0.570199	0.00135304
39	5	TNFA	0.568831	-0.000195496
39	6	TNFA	0.568405	-0.000801085
39	7	TNFA	0.568431	-0.000955049
39	8	TNFA	0.568515	-0.00105078
39	9	TNFA	0.569622	-0.000123396
39	10	TNFA	0.569839	-8.66247e-05
39	11	TNFA	0.569415	-0.000690306
39	12	TNFA	0.568212	-0.00207332
39	13	TNFA	0.569097	-0.00136856
39	14	TNFA	0.570023	-0.000621657
39	15	TNFA	0.570479	-0.00034605
39	16	TNFA	0.569947	-0.0010575
39	17	TNFA	0.570116	-0.00106865
39	18	TNFA	0.571299	-6.53281e-05
39	19	TNFA	0.570899	-0.000645227
39	20	TNFA	0.570832	-0.000892472
39	21	TNFA	0.571329	-0.000575738
39	22	TNFA	0.571218	-0.000866018
39	23	TNFA	0.571472	-0.000792233
39	24	TNFA	0.571645	-0.00079945
39	25	TNFA	0.573201	0.000577352
39	26	TNFA	0.575196	0.00239207
39	27	TNFA	0.577469	0.00448484
39	28	TNFA	0.580265	0.00710118
39	29	TNFA	0.588685	0.0153414
39	30	TNFA	0.605728	0.0322042
39	31	TNFA	0.63795	0.0642466
39	32	TNFA	0.699148	0.125265
39	33	TNFA	0.815718	0.241655
39	34	TNFA	1.03017	0.455923
39	35	TNFA	1.4014	0.826973
39	36	TNFA	1.98346	1.40886
39	37	TNFA	2.71276	2.13798
39	38	TNFA	3.31087	2.73591
39	39	TNFA	3.71003	3.13489
39	40	TNFA	3.99983	3.4245
40	1	TNFA	0.580713	0.00500518
40	2	TNFA	0.581609	0.00562307
40	3	TNFA	0.580742	0.00447881
40	4	TNFA	0.575803	-0.000737817
40	5	TNFA	0.574992	-0.00182623
40	6	TNFA	0.576446	-0.000650316
40	7	TNFA	0.576099	-0.00127447
40	8	TNFA	0.577747	9.51008e-05
40	9	TNFA	0.579481	0.00155175
40	10	TNFA	0.579584	0.00137714
40	11	TNFA	0.580138	0.0016532
40	12	TNFA	0.579359	0.000597391
40	13	TNFA	0.57864	-0.000399526
40	14	TNFA	0.578634	-0.000683214
40	15	TNFA	0.578769	-0.000825758
40	16	TNFA	0.57857	-0.00130256
40	17	TNFA	0.577523	-0.00262689
40	18	TNFA	0.578883	-0.00154462
40	19	TNFA	0.58004	-0.000665479
40	20	TNFA	0.579622	-0.00136103
40	21	TNFA	0.579028	-0.00223195
40	22	TNFA	0.581013	-0.000525138
40	23	TNFA	0.582178	0.000361988
40	24	TNFA	0.582435	0.000341872
40	25	TNFA	0.58369	0.00131948
40	26	TNFA	0.587527	0.00487826
40	27	TNFA	0.594337	0.011411
40	28	TNFA	0.60976	0.0265561
40	29	TNFA	0.640861	0.0573802
40	30	TNFA	0.696572	0.112813
40	31	TNFA	0.801433	0.217397
40	32	TNFA	0.995283	0.410969
40	33	TNFA	1.33354	0.748944
40	34	TNFA	1.87921	1.29434
40	35	TNFA	2.60807	2.02292
40	36	TNFA	3.31474	2.72932
40	37	TNFA	3.78009	3.19439
40	38	TNFA	4.13685	3.55087
40	39	TNFA	4.44177	3.85551
40	40	TNFA	4.64762	4.06108
41	1	TNFA	0.547444	0.00456902
41	2	TNFA	0.548261	0.00571962
41	3	TNFA	0.546673	0.00446428
41	4	TNFA	0.542533	0.000657619
41	5	TNFA	0.541431	-0.000111348
41	6	TNFA	0.540863	-0.000346615
41	7	TNFA	0.540428	-0.000449083
41	8	TNFA	0.540145	-0.000398904
41	9	TNFA	0.540036	-0.000175453
41	10	TNFA	0.539967	8.8707e-05
41	11	TNFA	0.539414	-0.000131301
41	12	TNFA	0.537969	-0.0012427
41	13	TNFA	0.537349	-0.00153071
41	14	TNFA	0.537489	-0.0010568
41	15	TNFA	0.537354	-0.000859461
41	16	TNFA	0.537115	-0.000765115
41	17	TNFA	0.537175	-0.000372804
41	18	TNFA	0.535825	-0.00138925
41	19	TNFA	0.535241	-0.00164085
41	20	TNFA	0.534983	-0.00156563
41	21	TNFA	0.535147	-0.00106836
41	22	TNFA	0.53634	0.000457153
41	23	TNFA	0.537993	0.00244323
41	24	TNFA	0.54021	0.00499341
41	25	TNFA	0.544147	0.0092627
41	26	TNFA	0.553201	0.0186503
41	27	TNFA	0.570311	0.0360934
41	28	TNFA	0.605772	0.0718866
41	29	TNFA	0.671957	0.138405
41	30	TNFA	0.796189	0.26297
41	31	TNFA	1.02519	0.492304
41	32	TNFA	1.41828	0.885729
41	33	TNFA	2.0249	1.49268
41	34	TNFA	2.77438	2.24249
41	35	TNFA	3.38669	2.85513
41	36	TNFA	3.80095	3.26973
41	37	TNFA	4.15183	3.62094
41	38	TNFA	4.44463	3.91407
41	39	TNFA	4.67114	4.14092
41	40	TNFA	4.81957	4.28968
42	1	TNFA	0.606672	0.00334435
42	2	TNFA	0.608989	0.00586779
42	3	TNFA	0.610571	0.00765595
42	4	TNFA	0.605409	0.00269907
42	5	TNFA	0.603645	0.0011415
42	6	TNFA	0.602485	0.000187487
42	7	TNFA	0.602977	0.000885716
42	8	TNFA	0.602782	0.000895869
42	9	TNFA	0.601639	-4.05001e-05
42	10	TNFA	0.600243	-0.00123049
42	11	TNFA	0.600031	-0.0012372
42	12	TNFA	0.597825	-0.00323728
42	13	TNFA	0.596532	-0.00432367
42	14	TNFA	0.598407	-0.00224321
42	15	TNFA	0.598951	-0.0014933
42	16	TNFA	0.598864	-0.00137413
42	17	TNFA	0.59854	-0.00149225
42	18	TNFA	0.59819	-0.00163611
42	19	TNFA	0.597129	-0.00249089
42	20	TNFA	0.596741	-0.00267343
42	21	TNFA	0.599092	-0.000116613
42	22	TNFA	0.600077	0.00107514
42	23	TNFA	0.599762	0.000965847
42	24	TNFA	0.599396	0.000805829
42	25	TNFA	0.59871	0.000325316
42	26	TNFA	0.5986	0.000421598
42	27	TNFA	0.597436	-0.000536229
42	28	TNFA	0.596336	-0.00143064
42	29	TNFA	0.597209	-0.000351533
42	30	TNFA	0.598623	0.00126783
42	31	TNFA	0.599356	0.00220733
42	32	TNFA	0.599062	0.00211902
42	33	TNFA	0.599991	0.00325397
42	34	TNFA	0.60583	0.00929951
42	35	TNFA	0.611038	0.0147128
42	36	TNFA	0.62258	0.0264606
42	37	TNFA	0.645181	0.0492681
42	38	TNFA	0.687572	0.0918651
42	39	TNFA	0.772199	0.176698
42	40	TNFA	0.884872	0.289577
43	1	TNFA	0.534259	0.000136794
43	2	TNFA	0.536033	0.00199618
43	3	TNFA	0.53835	0.00439922
43	4	TNFA	0.53445	0.000584357
43	5	TNFA	0.533712	-6.82377e-05
43	6	TNFA	0.535363	0.00166782
43	7	TNFA	0.535079	0.00146948
43	8	TNFA	0.533298	-0.000227033
43	9	TNFA	0.531076	-0.0023636
43	10	TNFA	0.530468	-0.00288578
43	11	TNFA	0.532771	-0.000497825
43	12	TNFA	0.533048	-0.000135174
43	13	TNFA	0.532375	-0.000722978
43	14	TNFA	0.531555	-0.00145812
43	15	TNFA	0.531365	-0.00156242
43	16	TNFA	0.532938	9.60412e-05
43	17	TNFA	0.533177	0.000420129
43	18	TNFA	0.531922	-0.000749059
43	19	TNFA	0.531146	-0.00143992
43	20	TNFA	0.530858	-0.00164292
43	21	TNFA	0.531572	-0.000843183
43	22	TNFA	0.530864	-0.00146633
43	23	TNFA	0.530984	-0.00126104
43	24	TNFA	0.533473	0.0013133
43	25	TNFA	0.534501	0.00242721
43	26	TNFA	0.536935	0.00494606
43	27	TNFA	0.542269	0.0103656
43	28	TNFA	0.550684	0.0188653
43	29	TNFA	0.565586	0.0338527
43	30	TNFA	0.596655	0.0650069
43	31	TNFA	0.656031	0.124468
43	32	TNFA	0.769464	0.237986
43	33	TNFA	0.979138	0.447746
43	34	TNFA	1.34282	0.811514
43	35	TNFA	1.9111	1.37988
43	36	TNFA	2.63809	2.10696
43	37	TNFA	3.27814	2.74709
43	38	TNFA	3.71033	3.17937
43	39	TNFA	4.07301	3.54213
43	40	TNFA	4.34801	3.81722
44	1	AdipoQ	0.553251	0.00219622
44	2	AdipoQ	0.556181	0.00396423
44	3	AdipoQ	0.558178	0.00479859
44	4	AdipoQ	0.555639	0.0010974
44	5	AdipoQ	0.555011	-0.000692814
44	6	AdipoQ	0.555173	-0.00169279
44	7	AdipoQ	0.554771	-0.00325721
44	8	AdipoQ	0.55711	-0.00208048
44	9	AdipoQ	0.558701	-0.00165245
44	10	AdipoQ	0.560205	-0.00131078
44	11	AdipoQ	0.562568	-0.00010967
44	12	AdipoQ	0.564077	0.000236707
44	13	AdipoQ	0.569666	0.0046635
44	14	AdipoQ	0.576836	0.0106715
44	15	AdipoQ	0.591583	0.0242558
44	16	AdipoQ	0.622667	0.0541775
44	17	AdipoQ	0.679357	0.109705
44	18	AdipoQ	0.790196	0.219382
44	19	AdipoQ	0.996325	0.424349
44	20	AdipoQ	1.36421	0.791076
44	21	AdipoQ	1.95063	1.37633
44	22	AdipoQ	2.70952	2.13406
44	23	AdipoQ	3.40218	2.82555
44	24	AdipoQ	3.90909	3.3313
44	25	AdipoQ	4.29136	3.71241
44	26	AdipoQ	4.58	3.99988
44	27	AdipoQ	4.79499	4.21372
44	28	AdipoQ	4.95585	4.37341
44	29	AdipoQ	5.07518	4.49158
44	30	AdipoQ	5.16166	4.5769
44	31	AdipoQ	5.23621	4.65028
44	32	AdipoQ	5.29868	4.71159
44	33	AdipoQ	5.35443	4.76618
44	34	AdipoQ	5.39806	4.80865
44	35	AdipoQ	5.42901	4.83843
44	36	AdipoQ	5.46224	4.87051
44	37	AdipoQ	5.495	4.9021
44	38	AdipoQ	5.51141	4.91735
44	39	AdipoQ	5.52836	4.93314
44	40	AdipoQ	5.531	4.93462
45	1	AdipoQ	0.569511	0.00559871
45	2	AdipoQ	0.570653	0.00649164
45	3	AdipoQ	0.570114	0.00570343
45	4	AdipoQ	0.564964	0.000305388
45	5	AdipoQ	0.563864	-0.00104413
45	6	AdipoQ	0.564819	-0.000337397
45	7	AdipoQ	0.565226	-0.00017933
45	8	AdipoQ	0.565943	0.000289516
45	9	AdipoQ	0.564811	-0.00109183
45	10	AdipoQ	0.564325	-0.0018264
45	11	AdipoQ	0.563831	-0.00256937
45	12	AdipoQ	0.564605	-0.00204361
45	13	AdipoQ	0.565346	-0.00155187
45	14	AdipoQ	0.565851	-0.00129492
45	15	AdipoQ	0.566439	-0.000955536
45	16	AdipoQ	0.567425	-0.000218469
45	17	AdipoQ	0.569384	0.00149164
45	18	AdipoQ	0.569773	0.00163171
45	19	AdipoQ	0.572081	0.00369117
45	20	AdipoQ	0.579785	0.0111462
45	21	AdipoQ	0.590221	0.0213334
45	22	AdipoQ	0.610944	0.0418081
45	23	AdipoQ	0.65102	0.0816351
45	24	AdipoQ	0.730575	0.160942
45	25	AdipoQ	0.881741	0.311859
45	26	AdipoQ	1.15881	0.588677
45	27	AdipoQ	1.63203	1.06165
45	28	AdipoQ	2.32659	1.75596
45	29	AdipoQ	3.09486	2.52398
45	30	AdipoQ	3.68891	3.11778
45	31	AdipoQ	4.12644	3.55507
45	32	AdipoQ	4.46492	3.8933
45	33	AdipoQ	4.71089	4.13902
45	34	AdipoQ	4.89462	4.3225
45	35	AdipoQ	5.03688	4.46451
45	36	AdipoQ	5.15133	4.57871
45	37	AdipoQ	5.23009	4.65722
45	38	AdipoQ	5.28969	4.71657
45	39	AdipoQ	5.34589	4.77253
45	40	AdipoQ	5.38227	4.80865
46	1	AdipoQ	0.610965	0.0048804
46	2	AdipoQ	0.612378	0.00447672
46	3	AdipoQ	0.614017	0.00429901
46	4	AdipoQ	0.611289	-0.00024623
46	5	AdipoQ	0.610997	-0.00235418
46	6	AdipoQ	0.613264	-0.00190413
46	7	AdipoQ	0.615031	-0.0019534
46	8	AdipoQ	0.618133	-0.000668052
46	9	AdipoQ	0.620871	0.000252691
46	10	AdipoQ	0.622724	0.000289616
46	11	AdipoQ	0.626536	0.00228467
46	12	AdipoQ	0.632883	0.00681501
46	13	AdipoQ	0.643357	0.0154723
46	14	AdipoQ	0.660262	0.0305604
46	15	AdipoQ	0.691658	0.0601398
46	16	AdipoQ	0.751333	0.117998
46	17	AdipoQ	0.864438	0.229286
46	18	AdipoQ	1.0733	0.436333
46	19	AdipoQ	1.44181	0.803021
46	20	AdipoQ	2.03108	1.39048
46	21	AdipoQ	2.79917	2.15675
46	22	AdipoQ	3.51378	2.86955
46	23	AdipoQ	4.04314	3.39709
46	24	AdipoQ	4.43947	3.7916
46	25	AdipoQ	4.74228	4.0926
46	26	AdipoQ	4.98	4.3285
46	27	AdipoQ	5.15152	4.4982
46	28	AdipoQ	5.28091	4.62578
46	29	AdipoQ	5.38395	4.727
46	30	AdipoQ	5.45496	4.79619
46	31	AdipoQ	5.52835	4.86777
46	32	AdipoQ	5.58844	4.92604
46	33	AdipoQ	5.62901	4.96479
46	34	AdipoQ	5.67048	5.00444
46	35	AdipoQ	5.69707	5.02921
46	36	AdipoQ	5.72277	5.0531
46	37	AdipoQ	5.74853	5.07705
46	38	AdipoQ	5.77525	5.10194
46	39	AdipoQ	5.78991	5.11479
46	40	AdipoQ	5.80636	5.12942
47	1	AdipoQ	0.589682	0.0062636
47	2	AdipoQ	0.588701	0.00548628
47	3	AdipoQ	0.587207	0.00419744
47	4	AdipoQ	0.581531	-0.00127464
47	5	AdipoQ	0.580235	-0.00236595
47	6	AdipoQ	0.581167	-0.00122972
47	7	AdipoQ	0.582328	0.000134854
47	8	AdipoQ	0.582974	0.000985698
47	9	AdipoQ	0.581427	-0.000357565
47	10	AdipoQ	0.580443	-0.00113631
47	11	AdipoQ	0.580611	-0.000763974
47	12	AdipoQ	0.581053	-0.00011817
47	13	AdipoQ	0.580676	-0.000290917
47	14	AdipoQ	0.582982	0.00221926
47	15	AdipoQ	0.587163	0.00660526
47	16	AdipoQ	0.59655	0.0161963
47	17	AdipoQ	0.61037	0.0302205
47	18	AdipoQ	0.639583	0.0596379
47	19	AdipoQ	0.696253	0.116512
47	20	AdipoQ	0.804071	0.224534
47	21	AdipoQ	1.00567	0.426339
47	22	AdipoQ	1.36538	0.786251
47	23	AdipoQ	1.94944	1.37051
47	24	AdipoQ	2.71702	2.1383
47	25	AdipoQ	3.43644	2.85792
47	26	AdipoQ	3.97643	3.39812
47	27	AdipoQ	4.37691	3.7988
47	28	AdipoQ	4.69415	4.11625
47	29	AdipoQ	4.92585	4.34816
47	30	AdipoQ	5.0978	4.5203
47	31	AdipoQ	5.22712	4.64983
47	32	AdipoQ	5.32213	4.74504
47	33	AdipoQ	5.39909	4.82221
47	34	AdipoQ	5.46621	4.88953
47	35	AdipoQ	5.51721	4.94073
47	36	AdipoQ	5.56427	4.988
47	37	AdipoQ	5.60651	5.03044
47	38	AdipoQ	5.63694	5.06108
47	39	AdipoQ	5.6574	5.08174
47	40	AdipoQ	5.6767	5.10125
48	1	AdipoQ	0.545977	0.00817372
48	2	AdipoQ	0.54694	0.00904191
48	3	AdipoQ	0.54483	0.00683771
48	4	AdipoQ	0.538474	0.000386747
48	5	AdipoQ	0.536893	-0.00128881
48	6	AdipoQ	0.536663	-0.00161326
48	7	AdipoQ	0.536642	-0.00172867
48	8	AdipoQ	0.538112	-0.000352291
48	9	AdipoQ	0.538111	-0.000448329
48	10	AdipoQ	0.538075	-0.000578402
48	11	AdipoQ	0.538163	-0.000585152
48	12	AdipoQ	0.538268	-0.000574498
48	13	AdipoQ	0.538145	-0.000792189
48	14	AdipoQ	0.539137	0.000105442
48	15	AdipoQ	0.539745	0.000619457
48	16	AdipoQ	0.538979	-0.000241547
48	17	AdipoQ	0.538003	-0.00131111
48	18	AdipoQ	0.538013	-0.00139546
48	19	AdipoQ	0.538617	-0.000885918
48	20	AdipoQ	0.540098	0.000500531
48	21	AdipoQ	0.540297	0.000605241
48	22	AdipoQ	0.539669	-0.000117897
48	23	AdipoQ	0.539641	-0.000239804
48	24	AdipoQ	0.539765	-0.000210553
48	25	AdipoQ	0.541232	0.00116195
48	26	AdipoQ	0.540699	0.000534356
48	27	AdipoQ	0.539921	-0.000337854
48	28	AdipoQ	0.540523	0.000170141
48	29	AdipoQ	0.542228	0.00178017
48	30	AdipoQ	0.546795	0.006253
48	31	AdipoQ	0.55238	0.0117432
48	32	AdipoQ	0.564379	0.0236479
48	33	AdipoQ	0.587639	0.0468133
48	34	AdipoQ	0.635559	0.0946389
48	35	AdipoQ	0.724643	0.183629
48	36	AdipoQ	0.894345	0.353236
48	37	AdipoQ	1.19976	0.65856
48	38	AdipoQ	1.68172	1.14042
48	39	AdipoQ	2.2932	1.7518
48	40	AdipoQ	2.80102	2.25954
49	1	BACTIN	0.609286	0.00968578
49	2	BACTIN	0.610969	0.0114867
49	3	BACTIN	0.607907	0.00854373
49	4	BACTIN	0.598411	-0.000833524
49	5	BACTIN	0.595978	-0.00314828
49	6	BACTIN	0.595621	-0.00338689
49	7	BACTIN	0.596014	-0.00287502
49	8	BACTIN	0.596385	-0.00238532
49	9	BACTIN	0.597289	-0.00136347
49	10	BACTIN	0.599554	0.00101999
49	11	BACTIN	0.599641	0.00122597
49	12	BACTIN	0.599832	0.00153591
49	13	BACTIN	0.598387	0.00020856
49	14	BACTIN	0.599518	0.00145834
49	15	BACTIN	0.603519	0.00557784
49	16	BACTIN	0.612046	0.0142241
49	17	BACTIN	0.624629	0.026925
49	18	BACTIN	0.649387	0.0518016
49	19	BACTIN	0.697451	0.0999839
49	20	BACTIN	0.786937	0.189588
49	21	BACTIN	0.955808	0.358579
49	22	BACTIN	1.25723	0.660118
49	23	BACTIN	1.75411	1.15712
49	24	BACTIN	2.4508	1.85392
49	25	BACTIN	3.20452	2.60777
49	26	BACTIN	3.79537	3.19873
49	27	BACTIN	4.20244	3.60593
49	28	BACTIN	4.48929	3.89289
49	29	BACTIN	4.69926	4.10298
49	30	BACTIN	4.85703	4.26087
49	31	BACTIN	4.97196	4.37592
49	32	BACTIN	5.06602	4.47009
49	33	BACTIN	5.14446	4.54865
49	34	BACTIN	5.2083	4.61261
49	35	BACTIN	5.25407	4.6585
49	36	BACTIN	5.29103	4.69557
[truncated: 1,884 more rows]

## Sheet: Results
Block Type	96-Well Block (0.2mL)
Calibration Background is expired	No
Calibration Background performed on	01-04-2023
Calibration Normalization FAM-ROX is expired	No
Calibration Normalization FAM-ROX performed on	01-04-2023
Calibration Normalization VIC-ROX is expired	No
Calibration Normalization VIC-ROX performed on	01-04-2023
Calibration Pure Dye CY3 is expired	Yes
Calibration Pure Dye CY3 performed on	03-26-2020
Calibration Pure Dye CY5 is expired	Yes
Calibration Pure Dye CY5 performed on	03-26-2020
Calibration Pure Dye FAM is expired	No
Calibration Pure Dye FAM performed on	01-04-2023
Calibration Pure Dye NED is expired	No
Calibration Pure Dye NED performed on	01-04-2023
Calibration Pure Dye ROX is expired	No
Calibration Pure Dye ROX performed on	01-04-2023
Calibration Pure Dye SYBR is expired	No
Calibration Pure Dye SYBR performed on	01-04-2023
Calibration Pure Dye TAMRA is expired	No
Calibration Pure Dye TAMRA performed on	01-04-2023
Calibration Pure Dye VIC is expired	No
Calibration Pure Dye VIC performed on	01-04-2023
Calibration ROI is expired	No
Calibration ROI performed on	01-04-2023
Calibration Uniformity is expired	No
Calibration Uniformity performed on	01-04-2023
Chemistry	SYBR_GREEN
Date Created	2023-02-03 13:12:54 PM EST
Experiment Barcode
Experiment Comment
Experiment File Name	D:\Program Files (x86)\Applied BioSystems\QuantStudio Real-Time PCR Software\Experiment\Sapieha\Gabrielle\2023-02-03 CNV D3 CHOROIDS 4-4 TNF.eds
Experiment Name	2023-02-03 CNV D3 CHOROIDS 4-4 TNF
Experiment Run End Time	2023-02-03 16:04:58 PM EST
Experiment Type	Comparative Cт (ΔΔCт)
Instrument Name	278870006
Instrument Serial Number	278870006
Instrument Type	QuantStudio(TM) 7 Flex System
Passive Reference	ROX
Quantification Cycle Method	Ct
Signal Smoothing On	true
Stage/ Cycle where Analysis is performed	Stage 2, Step 2
User Name
Well	Well Position	Omit	Sample Name	Target Name	Task	Reporter	Quencher	Quantity	Quantity Mean	Quantity SD	RQ	RQ Min	RQ Max	CT	Ct Mean	Ct SD	Delta Ct	Delta Ct Mean	Delta Ct SE	Delta Delta Ct	Automatic Ct Threshold	Tm1	Ct Threshold	Tm2	Automatic Baseline	Tm3	Baseline Start	Baseline End	Comments	HIGHSD	MTP
1	A1	FALSE	1526	BACTIN	UNKNOWN	SYBR	None							21.0639	21.1211	0.0808909					TRUE	81.1464	0.415419		TRUE		1	40		N	N
2	A2	FALSE	1531	BACTIN	UNKNOWN	SYBR	None							22.545	22.6638	0.168038					TRUE	80.6533	0.415419		TRUE		1	40		N	N
3	A3	FALSE	1532	BACTIN	UNKNOWN	SYBR	None							21.7034	21.859	0.219958					TRUE	80.9492	0.415419		TRUE		1	40		N	N
4	A4	FALSE	1527	BACTIN	UNKNOWN	SYBR	None							20.8098	21.0926	0.399963					TRUE	81.3437	0.415419		TRUE		1	40		N	N
5	A5	FALSE	1528	BACTIN	UNKNOWN	SYBR	None							20.5073	20.7358	0.323156					TRUE	81.3437	0.415419		TRUE		1	40		N	N
6	A6	FALSE	1533	BACTIN	UNKNOWN	SYBR	None							22.5744	22.5726	0.00255579					TRUE	80.7519	0.415419		TRUE		1	40		N	N
7	A7	FALSE	1534	BACTIN	UNKNOWN	SYBR	None							21.3982	21.3856	0.0178406					TRUE	80.9492	0.415419		TRUE		1	40		N	N
8	A8	FALSE	rOAT Sham 1	Tbp	UNKNOWN	SYBR	None							26.8783	26.8927	0.0203505					TRUE	80.3574	0.35735		TRUE		1	40		N	N
9	A9	FALSE	rOAT Sham 2	Tbp	UNKNOWN	SYBR	None							34.7038	34.3502	0.499992					TRUE	80.7519	0.35735	75.9192	TRUE		1	40		N	Y
10	A10	FALSE	rOAT Sham 3	Tbp	UNKNOWN	SYBR	None							25.3569	25.6555	0.422282					TRUE	80.3574	0.35735		TRUE		1	40		N	N
11	A11	FALSE	eWAT Sham 1	Tbp	UNKNOWN	SYBR	None							28.6583	29.0933	0.615213					TRUE	80.3574	0.35735		TRUE		1	40		Y	N
13	B1	FALSE	1526	BACTIN	UNKNOWN	SYBR	None							21.1783	21.1211	0.0808909					TRUE	80.9492	0.415419		TRUE		1	40		N	N
14	B2	FALSE	1531	BACTIN	UNKNOWN	SYBR	None							22.7826	22.6638	0.168038					TRUE	80.3574	0.415419		TRUE		1	40		N	N
15	B3	FALSE	1532	BACTIN	UNKNOWN	SYBR	None							22.0145	21.859	0.219958					TRUE	80.456	0.415419		TRUE		1	40		N	N
16	B4	FALSE	1527	BACTIN	UNKNOWN	SYBR	None							21.3754	21.0926	0.399963					TRUE	80.6533	0.415419		TRUE		1	40		N	N
17	B5	FALSE	1528	BACTIN	UNKNOWN	SYBR	None							20.9643	20.7358	0.323156					TRUE	80.8506	0.415419		TRUE		1	40		N	N
18	B6	FALSE	1533	BACTIN	UNKNOWN	SYBR	None							22.5708	22.5726	0.00255579					TRUE	80.8506	0.415419		TRUE		1	40		N	N
19	B7	FALSE	1534	BACTIN	UNKNOWN	SYBR	None							21.3729	21.3856	0.0178406					TRUE	81.1464	0.415419		TRUE		1	40		N	N
20	B8	FALSE	rOAT Sham 1	Tbp	UNKNOWN	SYBR	None							26.9071	26.8927	0.0203505					TRUE	80.3574	0.35735		TRUE		1	40		N	N
21	B9	FALSE	rOAT Sham 2	Tbp	UNKNOWN	SYBR	None							33.9967	34.3502	0.499992					TRUE	80.6533	0.35735	75.2288	TRUE		1	40		N	Y
22	B10	FALSE	rOAT Sham 3	Tbp	UNKNOWN	SYBR	None							25.9541	25.6555	0.422282					TRUE	80.3574	0.35735		TRUE		1	40		N	N
23	B11	FALSE	eWAT Sham 1	Tbp	UNKNOWN	SYBR	None							29.5284	29.0933	0.615213					TRUE	80.456	0.35735		TRUE		1	40		Y	N
25	C1	FALSE	1526	TNFA	UNKNOWN	SYBR	None				0.424184	0.0629289	2.85929	31.6694	32.3067	0.90121		11.1856	0.639814	1.23724	TRUE	84.2039	0.273637		TRUE		1	40		Y	N
26	C2	FALSE	1531	TNFA	UNKNOWN	SYBR	None				0.0471671	2.89626e-05	76.8141	34.5413	37.0182	3.50283		14.3544	2.47972	4.40607	TRUE	84.3025	0.273637		TRUE		1	40		Y	N
27	C3	FALSE	1532	TNFA	UNKNOWN	SYBR	None				0.380527	0.238758	0.606475	33.1859	33.2012	0.0216763		11.3423	0.156287	1.39393	TRUE	84.3025	0.273637		TRUE		1	40		N	N
28	C4	FALSE	1527	TNFA	UNKNOWN	SYBR	None				0.925439	0.311514	2.74927	30.9219	31.1527	0.326505		10.0601	0.365087	0.111791	TRUE	84.2039	0.273637		TRUE		1	40		N	N
29	C5	FALSE	1528	TNFA	UNKNOWN	SYBR	None				1.24165	0.414006	3.72385	30.6607	30.3719	0.408429		9.63607	0.368269	-0.312259	TRUE	84.4011	0.273637		TRUE		1	40		N	N
30	C6	FALSE	1533	TNFA	UNKNOWN	SYBR	None				0.0405114	1.24307e-05	132.025	34.4341	37.1465	3.83581		14.5739	2.71233	4.62553	TRUE	84.3025	0.273637		TRUE		1	40		Y	N
31	C7	FALSE	1534	TNFA	UNKNOWN	SYBR	None				0.612484	0.339021	1.10653	31.8432	32.0411	0.279897		10.6556	0.198319	0.707256	TRUE	84.3025	0.273637		TRUE		1	40		N	N
32	C8	FALSE	rOAT Sham 1	AdipoQ	UNKNOWN	SYBR	None							17.9537	18.4517	0.704176					TRUE	80.456	0.411506		TRUE		1	40		Y	N
33	C9	FALSE	rOAT Sham 2	AdipoQ	UNKNOWN	SYBR	None							25.2078	25.3161	0.153158					TRUE	80.456	0.411506		TRUE		1	40		N	N
34	C10	FALSE	rOAT Sham 3	AdipoQ	UNKNOWN	SYBR	None							17.8659	17.887	0.0298427					TRUE	80.456	0.411506		TRUE		1	40		N	N
35	C11	FALSE	eWAT Sham 1	AdipoQ	UNKNOWN	SYBR	None							20.4869	20.716	0.323989					TRUE	80.456	0.411506		TRUE		1	40		N	N
36	C12	FALSE	DEPC	Tbp	UNKNOWN	SYBR	None							33.5568	33.5568			-3.39198			TRUE	77.5959	0.35735	66.8455	TRUE		1	40		N	Y
37	D1	FALSE	1526	TNFA	UNKNOWN	SYBR	None				0.424184	0.0629289	2.85929	32.9439	32.3067	0.90121		11.1856	0.639814	1.23724	TRUE	84.2039	0.273637		TRUE		1	40		Y	N
38	D2	FALSE	1531	TNFA	UNKNOWN	SYBR	None				0.0471671	2.89626e-05	76.8141	39.4951	37.0182	3.50283		14.3544	2.47972	4.40607	TRUE	80.456	0.273637		TRUE		1	40		Y	N
39	D3	FALSE	1532	TNFA	UNKNOWN	SYBR	None				0.380527	0.238758	0.606475	33.2166	33.2012	0.0216763		11.3423	0.156287	1.39393	TRUE	84.4011	0.273637		TRUE		1	40		N	N
40	D4	FALSE	1527	TNFA	UNKNOWN	SYBR	None				0.925439	0.311514	2.74927	31.3836	31.1527	0.326505		10.0601	0.365087	0.111791	TRUE	84.3025	0.273637		TRUE		1	40		N	N
41	D5	FALSE	1528	TNFA	UNKNOWN	SYBR	None				1.24165	0.414006	3.72385	30.0831	30.3719	0.408429		9.63607	0.368269	-0.312259	TRUE	84.2039	0.273637		TRUE		1	40		N	N
42	D6	FALSE	1533	TNFA	UNKNOWN	SYBR	None				0.0405114	1.24307e-05	132.025	39.8588	37.1465	3.83581		14.5739	2.71233	4.62553	TRUE	83.0203	0.273637		TRUE		1	40		Y	N
43	D7	FALSE	1534	TNFA	UNKNOWN	SYBR	None				0.612484	0.339021	1.10653	32.2391	32.0411	0.279897		10.6556	0.198319	0.707256	TRUE	84.2039	0.273637		TRUE		1	40		N	N
44	D8	FALSE	rOAT Sham 1	AdipoQ	UNKNOWN	SYBR	None							18.9496	18.4517	0.704176					TRUE	80.5547	0.411506		TRUE		1	40		Y	N
45	D9	FALSE	rOAT Sham 2	AdipoQ	UNKNOWN	SYBR	None							25.4244	25.3161	0.153158					TRUE	80.5547	0.411506		TRUE		1	40		N	N
46	D10	FALSE	rOAT Sham 3	AdipoQ	UNKNOWN	SYBR	None							17.9081	17.887	0.0298427					TRUE	80.5547	0.411506		TRUE		1	40		N	N
47	D11	FALSE	eWAT Sham 1	AdipoQ	UNKNOWN	SYBR	None							20.9451	20.716	0.323989					TRUE	80.5547	0.411506		TRUE		1	40		N	N
48	D12	FALSE	DEPC	AdipoQ	UNKNOWN	SYBR	None							36.1918	36.1918			-0.756954			TRUE	73.5522	0.411506	77.1027	TRUE	67.9304	1	40		N	Y
49	E1	FALSE	758	BACTIN	UNKNOWN	SYBR	None							21.2227	21.7045	0.68131					TRUE	81.3437	0.415419		TRUE		1	40		Y	N
50	E2	FALSE	764	BACTIN	UNKNOWN	SYBR	None							22.4879	22.0498	0.619532					TRUE	80.5547	0.415419		TRUE		1	40		Y	N
51	E3	FALSE	765	BACTIN	UNKNOWN	SYBR	None							22.8478	22.9168	0.0976256					TRUE	80.8506	0.415419		TRUE		1	40		N	N
52	E4	FALSE	759	BACTIN	UNKNOWN	SYBR	None							20.8422	20.8495	0.0103634					TRUE	80.8506	0.415419		TRUE		1	40		N	N
53	E5	FALSE	760	BACTIN	UNKNOWN	SYBR	None							21.2074	21.097	0.156197					TRUE	80.8506	0.415419		TRUE		1	40		N	N
54	E6	FALSE	766	BACTIN	UNKNOWN	SYBR	None							19.4395	19.5069	0.0954407					TRUE	81.3437	0.415419		TRUE		1	40		N	N
55	E7	FALSE	767	BACTIN	UNKNOWN	SYBR	None							20.8531	20.8477	0.00769028					TRUE	81.4423	0.415419		TRUE		1	40		N	N
56	E8	FALSE	rOAT CNV 1	Tbp	UNKNOWN	SYBR	None							27.8654	27.8293	0.0510011					TRUE	80.456	0.35735		TRUE		1	40		N	N
57	E9	FALSE	rOAT CNV 2	Tbp	UNKNOWN	SYBR	None							26.4019	27.0201	0.874331					TRUE	80.456	0.35735		TRUE		1	40		Y	N
58	E10	FALSE	rOAT CNV 3	Tbp	UNKNOWN	SYBR	None							26.4131	26.6797	0.377095					TRUE	80.456	0.35735		TRUE		1	40		N	N
59	E11	FALSE	eWAT Sham 2	Tbp	UNKNOWN	SYBR	None							29.4672	29.787	0.452281					TRUE	80.456	0.35735		TRUE		1	40		N	N
61	F1	FALSE	758	BACTIN	UNKNOWN	SYBR	None							22.1862	21.7045	0.68131					TRUE	80.456	0.415419		TRUE		1	40		Y	N
62	F2	FALSE	764	BACTIN	UNKNOWN	SYBR	None							21.6117	22.0498	0.619532					TRUE	81.3437	0.415419		TRUE		1	40		Y	N
63	F3	FALSE	765	BACTIN	UNKNOWN	SYBR	None							22.9858	22.9168	0.0976256					TRUE	80.456	0.415419		TRUE		1	40		N	N
64	F4	FALSE	759	BACTIN	UNKNOWN	SYBR	None							20.8569	20.8495	0.0103634					TRUE	80.8506	0.415419		TRUE		1	40		N	N
65	F5	FALSE	760	BACTIN	UNKNOWN	SYBR	None							20.9865	21.097	0.156197					TRUE	81.0478	0.415419		TRUE		1	40		N	N
66	F6	FALSE	766	BACTIN	UNKNOWN	SYBR	None							19.5744	19.5069	0.0954407					TRUE	81.1464	0.415419		TRUE		1	40		N	N
67	F7	FALSE	767	BACTIN	UNKNOWN	SYBR	None							20.8423	20.8477	0.00769028					TRUE	81.4423	0.415419		TRUE		1	40		N	N
68	F8	FALSE	rOAT CNV 1	Tbp	UNKNOWN	SYBR	None							27.7932	27.8293	0.0510011					TRUE	80.3574	0.35735		TRUE		1	40		N	N
69	F9	FALSE	rOAT CNV 2	Tbp	UNKNOWN	SYBR	None							27.6384	27.0201	0.874331					TRUE	80.3574	0.35735		TRUE		1	40		Y	N
70	F10	FALSE	rOAT CNV 3	Tbp	UNKNOWN	SYBR	None							26.9464	26.6797	0.377095					TRUE	80.3574	0.35735		TRUE		1	40		N	N
71	F11	FALSE	eWAT Sham 2	Tbp	UNKNOWN	SYBR	None							30.1068	29.787	0.452281					TRUE	80.456	0.35735		TRUE		1	40		N	N
73	G1	FALSE	758	TNFA	UNKNOWN	SYBR	None				1	0.222741	4.48953	31.5063	31.6528	0.207182		9.94833	0.503541	0	TRUE	84.3025	0.273637		TRUE		1	40		N	N
74	G2	FALSE	764	TNFA	UNKNOWN	SYBR	None				0.230018	0.0464381	1.13933	33.8086	34.1183	0.437998		12.0685	0.536499	2.12018	TRUE	84.3025	0.273637		TRUE		1	40		N	N
75	G3	FALSE	765	TNFA	UNKNOWN	SYBR	None				0.0314003	0.00881797	0.111815	37.438	37.8582	0.594269		14.9414	0.425844	4.99308	TRUE	81.0478	0.273637		TRUE		1	40		Y	N
76	G4	FALSE	759	TNFA	UNKNOWN	SYBR	None				0.975976	0.207362	4.59356	30.3136	30.8329	0.734435		9.98341	0.519376	0.0350819	TRUE	84.3025	0.273637		TRUE		1	40		Y	N
77	G5	FALSE	760	TNFA	UNKNOWN	SYBR	None				0.209106	0.00267845	16.3249	34.7599	33.303	2.06042		12.206	1.46112	2.25769	TRUE	84.4011	0.273637		TRUE		1	40		Y	N
78	G6	FALSE	766	TNFA	UNKNOWN	SYBR	None				0.736533	0.141278	3.83982	29.3469	29.8964	0.777158		10.3895	0.553662	0.441177	TRUE	84.3025	0.273637		TRUE		1	40		Y	N
79	G7	FALSE	767	TNFA	UNKNOWN	SYBR	None				0.0967062	0.0114372	0.817691	33.4505	34.1663	1.01228		13.3186	0.715809	3.37025	TRUE	84.4011	0.273637		TRUE		1	40		Y	N
80	G8	FALSE	rOAT CNV 1	AdipoQ	UNKNOWN	SYBR	None							19.9891	20.091	0.144107					TRUE	80.3574	0.411506		TRUE		1	40		N	N
81	G9	FALSE	rOAT CNV 2	AdipoQ	UNKNOWN	SYBR	None							19.3685	19.4028	0.0485087					TRUE	80.3574	0.411506		TRUE		1	40		N	N
82	G10	FALSE	rOAT CNV 3	AdipoQ	UNKNOWN	SYBR	None							17.9867	18.3666	0.537167					TRUE	80.3574	0.411506		TRUE		1	40		Y	N
83	G11	FALSE	eWAT Sham 2	AdipoQ	UNKNOWN	SYBR	None							20.786	20.7388	0.0666878					TRUE	80.3574	0.411506		TRUE		1	40		N	N
84	G12	FALSE	DEPC	BACTIN	UNKNOWN	SYBR	None							36.9488	36.9488						TRUE	78.878	0.415419		TRUE		1	40		N	N
85	H1	FALSE	758	TNFA	UNKNOWN	SYBR	None				1	0.222741	4.48953	31.7993	31.6528	0.207182		9.94833	0.503541	0	TRUE	84.2039	0.273637		TRUE		1	40		N	N
86	H2	FALSE	764	TNFA	UNKNOWN	SYBR	None				0.230018	0.0464381	1.13933	34.428	34.1183	0.437998		12.0685	0.536499	2.12018	TRUE	84.3025	0.273637		TRUE		1	40		N	N
87	H3	FALSE	765	TNFA	UNKNOWN	SYBR	None				0.0314003	0.00881797	0.111815	38.2784	37.8582	0.594269		14.9414	0.425844	4.99308	TRUE	80.1602	0.273637		TRUE		1	40		Y	N
88	H4	FALSE	759	TNFA	UNKNOWN	SYBR	None				0.975976	0.207362	4.59356	31.3523	30.8329	0.734435		9.98341	0.519376	0.0350819	TRUE	84.2039	0.273637		TRUE		1	40		Y	N
89	H5	FALSE	760	TNFA	UNKNOWN	SYBR	None				0.209106	0.00267845	16.3249	31.846	33.303	2.06042		12.206	1.46112	2.25769	TRUE	84.2039	0.273637		TRUE		1	40		Y	N
90	H6	FALSE	766	TNFA	UNKNOWN	SYBR	None				0.736533	0.141278	3.83982	30.446	29.8964	0.777158		10.3895	0.553662	0.441177	TRUE	84.4011	0.273637		TRUE		1	40		Y	N
91	H7	FALSE	767	TNFA	UNKNOWN	SYBR	None				0.0967062	0.0114372	0.817691	34.8821	34.1663	1.01228		13.3186	0.715809	3.37025	TRUE	84.4997	0.273637		TRUE		1	40		Y	N
92	H8	FALSE	rOAT CNV 1	AdipoQ	UNKNOWN	SYBR	None							20.1929	20.091	0.144107					TRUE	80.456	0.411506		TRUE		1	40		N	N
93	H9	FALSE	rOAT CNV 2	AdipoQ	UNKNOWN	SYBR	None							19.4371	19.4028	0.0485087					TRUE	80.456	0.411506		TRUE		1	40		N	N
94	H10	FALSE	rOAT CNV 3	AdipoQ	UNKNOWN	SYBR	None							18.7464	18.3666	0.537167					TRUE	80.3574	0.411506		TRUE		1	40		Y	N
95	H11	FALSE	eWAT Sham 2	AdipoQ	UNKNOWN	SYBR	None							20.6916	20.7388	0.0666878					TRUE	80.2588	0.411506		TRUE		1	40		N	N
96	H12	FALSE	DEPC	TNFA	UNKNOWN	SYBR	None				288.205			38.7261	38.7261			1.77737		-8.17095	TRUE	85.1901	0.273637		TRUE		1	40		N	N
Analysis Type	Singleplex
Endogenous Control	BACTIN
RQ Min/Max Confidence Level	95.0
Reference Sample	758

## Sheet: Melt Curve Raw Data
Block Type	96-Well Block (0.2mL)
Calibration Background is expired	No
Calibration Background performed on	01-04-2023
Calibration Normalization FAM-ROX is expired	No
Calibration Normalization FAM-ROX performed on	01-04-2023
Calibration Normalization VIC-ROX is expired	No
Calibration Normalization VIC-ROX performed on	01-04-2023
Calibration Pure Dye CY3 is expired	Yes
Calibration Pure Dye CY3 performed on	03-26-2020
Calibration Pure Dye CY5 is expired	Yes
Calibration Pure Dye CY5 performed on	03-26-2020
Calibration Pure Dye FAM is expired	No
Calibration Pure Dye FAM performed on	01-04-2023
Calibration Pure Dye NED is expired	No
Calibration Pure Dye NED performed on	01-04-2023
Calibration Pure Dye ROX is expired	No
Calibration Pure Dye ROX performed on	01-04-2023
Calibration Pure Dye SYBR is expired	No
Calibration Pure Dye SYBR performed on	01-04-2023
Calibration Pure Dye TAMRA is expired	No
Calibration Pure Dye TAMRA performed on	01-04-2023
Calibration Pure Dye VIC is expired	No
Calibration Pure Dye VIC performed on	01-04-2023
Calibration ROI is expired	No
Calibration ROI performed on	01-04-2023
Calibration Uniformity is expired	No
Calibration Uniformity performed on	01-04-2023
Chemistry	SYBR_GREEN
Date Created	2023-02-03 13:12:54 PM EST
Experiment Barcode
Experiment Comment
Experiment File Name	D:\Program Files (x86)\Applied BioSystems\QuantStudio Real-Time PCR Software\Experiment\Sapieha\Gabrielle\2023-02-03 CNV D3 CHOROIDS 4-4 TNF.eds
Experiment Name	2023-02-03 CNV D3 CHOROIDS 4-4 TNF
Experiment Run End Time	2023-02-03 16:04:58 PM EST
Experiment Type	Comparative Cт (ΔΔCт)
Instrument Name	278870006
Instrument Serial Number	278870006
Instrument Type	QuantStudio(TM) 7 Flex System
Passive Reference	ROX
Quantification Cycle Method	Ct
Signal Smoothing On	true
Stage/ Cycle where Analysis is performed	Stage 2, Step 2
User Name
Well	Well Position	Reading	Temperature	Fluorescence	Derivative
1	A1	1	60.1389	4.77768	0.24939
1	A1	2	60.3362	4.76187	0.248303
1	A1	3	60.5334	4.73951	0.247526
1	A1	4	60.7307	4.72892	0.247556
1	A1	5	60.9279	4.7052	0.248757
1	A1	6	61.1252	4.6789	0.251174
1	A1	7	61.3224	4.66454	0.254406
1	A1	8	61.5197	4.64087	0.257726
1	A1	9	61.7169	4.61247	0.260343
1	A1	10	61.9142	4.59806	0.261715
1	A1	11	62.1114	4.56415	0.261767
1	A1	12	62.3087	4.54521	0.260914
1	A1	13	62.5059	4.52274	0.259817
1	A1	14	62.7032	4.50516	0.259106
1	A1	15	62.9005	4.4804	0.259174
1	A1	16	63.0977	4.45805	0.26018
1	A1	17	63.295	4.43143	0.262115
1	A1	18	63.4922	4.41216	0.264843
1	A1	19	63.6895	4.39014	0.26804
1	A1	20	63.8867	4.37558	0.271162
1	A1	21	64.084	4.33572	0.273581
1	A1	22	64.2812	4.31968	0.274862
1	A1	23	64.4785	4.29433	0.275007
1	A1	24	64.6757	4.2612	0.27447
1	A1	25	64.873	4.25093	0.273921
1	A1	26	65.0702	4.22784	0.273926
1	A1	27	65.2675	4.19456	0.274722
1	A1	28	65.4648	4.17729	0.276172
1	A1	29	65.662	4.15647	0.277878
1	A1	30	65.8593	4.12614	0.279345
1	A1	31	66.0565	4.10567	0.280154
1	A1	32	66.2538	4.07685	0.280136
1	A1	33	66.451	4.05366	0.27943
1	A1	34	66.6483	4.0315	0.278447
1	A1	35	66.8455	4.00288	0.27766
1	A1	36	67.0428	3.98206	0.277354
1	A1	37	67.24	3.96368	0.277472
1	A1	38	67.4373	3.93475	0.277667
1	A1	39	67.6345	3.91087	0.277553
1	A1	40	67.8318	3.88168	0.276975
1	A1	41	68.0291	3.85683	0.276083
1	A1	42	68.2263	3.84458	0.27516
1	A1	43	68.4236	3.81617	0.274373
1	A1	44	68.6208	3.7918	0.273638
1	A1	45	68.8181	3.76564	0.272727
1	A1	46	69.0153	3.74349	0.27146
1	A1	47	69.2126	3.72252	0.269883
1	A1	48	69.4098	3.69622	0.268271
1	A1	49	69.6071	3.67215	0.267011
1	A1	50	69.8043	3.6499	0.266408
1	A1	51	70.0016	3.63412	0.266537
1	A1	52	70.1988	3.60897	0.267226
1	A1	53	70.3961	3.57732	0.268169
1	A1	54	70.5934	3.56212	0.269064
1	A1	55	70.7906	3.53514	0.26971
1	A1	56	70.9879	3.51416	0.269995
1	A1	57	71.1851	3.49003	0.269843
1	A1	58	71.3824	3.46171	0.269219
1	A1	59	71.5796	3.44349	0.268163
1	A1	60	71.7769	3.41608	0.266842
1	A1	61	71.9741	3.39483	0.265536
1	A1	62	72.1714	3.37095	0.264561
1	A1	63	72.3686	3.34877	0.264158
1	A1	64	72.5659	3.33222	0.264406
1	A1	65	72.7631	3.30344	0.265225
1	A1	66	72.9604	3.28149	0.266419
1	A1	67	73.1577	3.25572	0.267728
1	A1	68	73.3549	3.24074	0.268851
1	A1	69	73.5522	3.21223	0.269507
1	A1	70	73.7494	3.18458	0.269488
1	A1	71	73.9467	3.16338	0.268742
1	A1	72	74.1439	3.13602	0.267357
1	A1	73	74.3412	3.12382	0.265498
1	A1	74	74.5384	3.09473	0.263366
1	A1	75	74.7357	3.0673	0.261226
1	A1	76	74.9329	3.04823	0.25946
1	A1	77	75.1302	3.02965	0.258559
1	A1	78	75.3274	3.00851	0.259026
1	A1	79	75.5247	2.98793	0.261267
1	A1	80	75.722	2.95672	0.265543
1	A1	81	75.9192	2.94223	0.271969
1	A1	82	76.1165	2.91674	0.280532
1	A1	83	76.3137	2.89545	0.291058
1	A1	84	76.511	2.86082	0.303158
1	A1	85	76.7082	2.84119	0.316149
1	A1	86	76.9055	2.81442	0.329027
1	A1	87	77.1027	2.78363	0.340556
1	A1	88	77.3	2.74529	0.349554
1	A1	89	77.4972	2.71454	0.355375
1	A1	90	77.6945	2.68371	0.358398
1	A1	91	77.8917	2.64526	0.360313
1	A1	92	78.089	2.61722	0.364005
1	A1	93	78.2863	2.59071	0.373016
1	A1	94	78.4835	2.56938	0.39079
1	A1	95	78.6808	2.53699	0.420114
1	A1	96	78.878	2.504	0.463047
1	A1	97	79.0753	2.45885	0.5214
1	A1	98	79.2725	2.41567	0.597398
1	A1	99	79.4698	2.36572	0.69399
1	A1	100	79.667	2.30557	0.814302
1	A1	101	79.8643	2.24039	0.960119
1	A1	102	80.0615	2.16651	1.12975
1	A1	103	80.2588	2.06664	1.31608
1	A1	104	80.456	1.94289	1.50574
1	A1	105	80.6533	1.7776	1.68009
1	A1	106	80.8506	1.59775	1.81804
1	A1	107	81.0478	1.38981	1.90006
1	A1	108	81.2451	1.17519	1.91236
1	A1	109	81.4423	0.971152	1.84988
1	A1	110	81.6396	0.785371	1.71756
1	A1	111	81.8368	0.634758	1.52929
1	A1	112	82.0341	0.520751	1.30514
1	A1	113	82.2313	0.438803	1.06745
1	A1	114	82.4286	0.384756	0.836915
1	A1	115	82.6258	0.351369	0.629588
1	A1	116	82.8231	0.334884	0.455311
1	A1	117	83.0203	0.3226	0.317655
1	A1	118	83.2176	0.316813	0.21506
1	A1	119	83.4148	0.311897	0.142619
1	A1	120	83.6121	0.308042	0.0939386
1	A1	121	83.8094	0.30611	0.0626304
1	A1	122	84.0066	0.305337	0.0432297
1	A1	123	84.2039	0.302485	0.0315551
1	A1	124	84.4011	0.301103	0.0246793
1	A1	125	84.5984	0.298496	0.0206961
1	A1	126	84.7956	0.299693	0.0184283
1	A1	127	84.9929	0.297456	0.0171691
1	A1	128	85.1901	0.295062	0.0164908
1	A1	129	85.3874	0.294058	0.0161353
1	A1	130	85.5846	0.293796	0.0159522
1	A1	131	85.7819	0.290751	0.0158612
1	A1	132	85.9791	0.290168	0.0158171
1	A1	133	86.1764	0.289746	0.0157845
1	A1	134	86.3737	0.287091	0.0157323
1	A1	135	86.5709	0.285845	0.0156497
1	A1	136	86.7682	0.284697	0.0155627
1	A1	137	86.9654	0.28241	0.015526
1	A1	138	87.1627	0.282519	0.0155821
1	A1	139	87.3599	0.282072	0.0157136
1	A1	140	87.5572	0.279307	0.0158264
1	A1	141	87.7544	0.27701	0.0157891
1	A1	142	87.9517	0.276619	0.0155062
1	A1	143	88.1489	0.275291	0.0149828
1	A1	144	88.3462	0.272357	0.014338
1	A1	145	88.5434	0.273054	0.0137541
1	A1	146	88.7407	0.272353	0.0133906
1	A1	147	88.938	0.270058	0.0133075
1	A1	148	89.1352	0.269872	0.0134457
1	A1	149	89.3325	0.267646	0.0136763
1	A1	150	89.5297	0.264616	0.013886
1	A1	151	89.727	0.265834	0.01404
1	A1	152	89.9242	0.264372	0.014181
1	A1	153	90.1215	0.263368	0.0143721
1	A1	154	90.3187	0.261105	0.0146352
1	A1	155	90.516	0.260128	0.0149247
1	A1	156	90.7132	0.258326	0.0151452
1	A1	157	90.9105	0.259428	0.0151903
1	A1	158	91.1077	0.253859	0.0149851
1	A1	159	91.305	0.25471	0.0145193
1	A1	160	91.5023	0.252925	0.0138583
1	A1	161	91.6995	0.252748	0.0131208
1	A1	162	91.8968	0.252596	0.0124329
1	A1	163	92.094	0.2495	0.011895
1	A1	164	92.2913	0.249737	0.0115834
1	A1	165	92.4885	0.247588	0.0115687
1	A1	166	92.6858	0.248833	0.0119024
1	A1	167	92.883	0.248257	0.0125616
1	A1	168	93.0803	0.245705	0.0133957
1	A1	169	93.2775	0.243801	0.0141409
1	A1	170	93.4748	0.241383	0.0145132
1	A1	171	93.6721	0.241206	0.0143198
1	A1	172	93.8693	0.239441	0.0135124
1	A1	173	94.0666	0.240001	0.0121623
1	A1	174	94.2638	0.236238	0.0103993
1	A1	175	94.4611	0.237563	0.00837546
1	A1	176	94.6583	0.236555	0.00626219
1	A1	177	94.8556	0.236151	0.00425241
2	A2	1	60.1389	4.56351	0.293588
2	A2	2	60.3362	4.5424	0.294851
2	A2	3	60.5334	4.53012	0.296596
2	A2	4	60.7307	4.49579	0.298521
2	A2	5	60.9279	4.47858	0.300194
2	A2	6	61.1252	4.45392	0.301156
2	A2	7	61.3224	4.42718	0.301112
2	A2	8	61.5197	4.39204	0.300105
2	A2	9	61.7169	4.37066	0.298568
2	A2	10	61.9142	4.3573	0.297135
2	A2	11	62.1114	4.32769	0.29642
2	A2	12	62.3087	4.30527	0.296842
2	A2	13	62.5059	4.27277	0.298595
2	A2	14	62.7032	4.2546	0.30162
2	A2	15	62.9005	4.23524	0.305598
2	A2	16	63.0977	4.20997	0.30996
2	A2	17	63.295	4.17089	0.314007
2	A2	18	63.4922	4.14747	0.317082
2	A2	19	63.6895	4.12985	0.318716
2	A2	20	63.8867	4.10379	0.318718
2	A2	21	64.084	4.06416	0.317235
2	A2	22	64.2812	4.0379	0.314751
2	A2	23	64.4785	4.02199	0.311927
2	A2	24	64.6757	3.99594	0.309382
2	A2	25	64.873	3.96831	0.307501
2	A2	26	65.0702	3.94362	0.306386
2	A2	27	65.2675	3.91596	0.305981
2	A2	28	65.4648	3.8945	0.306139
2	A2	29	65.662	3.86931	0.306606
2	A2	30	65.8593	3.84121	0.306956
2	A2	31	66.0565	3.82411	0.306648
2	A2	32	66.2538	3.79123	0.30526
2	A2	33	66.451	3.75862	0.302746
2	A2	34	66.6483	3.74056	0.299544
2	A2	35	66.8455	3.71754	0.296409
2	A2	36	67.0428	3.6944	0.294073
2	A2	37	67.24	3.66515	0.292952
2	A2	38	67.4373	3.64642	0.293025
2	A2	39	67.6345	3.62523	0.293932
2	A2	40	67.8318	3.59409	0.295201
2	A2	41	68.0291	3.56976	0.296455
2	A2	42	68.2263	3.5507	0.297522
2	A2	43	68.4236	3.52103	0.29839
2	A2	44	68.6208	3.4977	0.299087
2	A2	45	68.8181	3.47691	0.299557
2	A2	46	69.0153	3.44997	0.299657
2	A2	47	69.2126	3.4232	0.299246
2	A2	48	69.4098	3.39683	0.298287
2	A2	49	69.6071	3.37591	0.296885
2	A2	50	69.8043	3.34967	0.295226
2	A2	51	70.0016	3.32652	0.293493
2	A2	52	70.1988	3.30154	0.291822
2	A2	53	70.3961	3.2782	0.290335
2	A2	54	70.5934	3.25252	0.289169
2	A2	55	70.7906	3.23199	0.288459
2	A2	56	70.9879	3.20631	0.288262
2	A2	57	71.1851	3.18289	0.288491
2	A2	58	71.3824	3.16097	0.288906
2	A2	59	71.5796	3.13547	0.289202
2	A2	60	71.7769	3.10751	0.289173
2	A2	61	71.9741	3.0856	0.288789
2	A2	62	72.1714	3.06193	0.288183
2	A2	63	72.3686	3.04172	0.287541
2	A2	64	72.5659	3.01283	0.286972
2	A2	65	72.7631	2.99376	0.286437
2	A2	66	72.9604	2.96741	0.285808
2	A2	67	73.1577	2.9468	0.284972
2	A2	68	73.3549	2.9196	0.283973
2	A2	69	73.5522	2.89454	0.283045
2	A2	70	73.7494	2.87357	0.282531
2	A2	71	73.9467	2.85185	0.282699
2	A2	72	74.1439	2.83066	0.283573
2	A2	73	74.3412	2.80449	0.284939
2	A2	74	74.5384	2.77707	0.286479
2	A2	75	74.7357	2.75928	0.288001
2	A2	76	74.9329	2.73441	0.289585
2	A2	77	75.1302	2.70889	0.291616
2	A2	78	75.3274	2.68375	0.294697
2	A2	79	75.5247	2.66624	0.299497
2	A2	80	75.722	2.63806	0.306601
2	A2	81	75.9192	2.61208	0.316384
2	A2	82	76.1165	2.58657	0.32887
2	A2	83	76.3137	2.56126	0.34357
2	A2	84	76.511	2.53085	0.359375
2	A2	85	76.7082	2.50368	0.3746
2	A2	86	76.9055	2.4667	0.387353
2	A2	87	77.1027	2.43147	0.396234
2	A2	88	77.3	2.39042	0.401111
2	A2	89	77.4972	2.3521	0.403604
2	A2	90	77.6945	2.32302	0.406977
2	A2	91	77.8917	2.29641	0.41542
2	A2	92	78.089	2.27068	0.433076
2	A2	93	78.2863	2.23771	0.463329
2	A2	94	78.4835	2.20048	0.508638
2	A2	95	78.6808	2.16191	0.570919
2	A2	96	78.878	2.11468	0.652122
2	A2	97	79.0753	2.0602	0.75449
2	A2	98	79.2725	1.99736	0.880074
2	A2	99	79.4698	1.9249	1.02929
2	A2	100	79.667	1.84569	1.19872
2	A2	101	79.8643	1.74903	1.37904
2	A2	102	80.0615	1.6218	1.55407
2	A2	103	80.2588	1.46206	1.70225
2	A2	104	80.456	1.27589	1.80047
2	A2	105	80.6533	1.06734	1.82956
2	A2	106	80.8506	0.877191	1.7795
2	A2	107	81.0478	0.698286	1.65253
2	A2	108	81.2451	0.552005	1.46291
2	A2	109	81.4423	0.449613	1.2336
2	A2	110	81.6396	0.381911	0.990852
2	A2	111	81.8368	0.342772	0.758691
2	A2	112	82.0341	0.322822	0.554768
2	A2	113	82.2313	0.307256	0.388579
2	A2	114	82.4286	0.301321	0.261985
2	A2	115	82.6258	0.296534	0.171285
2	A2	116	82.8231	0.29404	0.109804
2	A2	117	83.0203	0.290884	0.0701369
2	A2	118	83.2176	0.29074	0.0456094
2	A2	119	83.4148	0.289528	0.0309433
2	A2	120	83.6121	0.287533	0.022352
2	A2	121	83.8094	0.285917	0.0173365
2	A2	122	84.0066	0.285638	0.0143778
2	A2	123	84.2039	0.284798	0.0126243
2	A2	124	84.4011	0.284014	0.0116265
2	A2	125	84.5984	0.283017	0.011134
2	A2	126	84.7956	0.283003	0.0109725
2	A2	127	84.9929	0.281098	0.0109903
2	A2	128	85.1901	0.28042	0.0110518
2	A2	129	85.3874	0.279731	0.0110541
2	A2	130	85.5846	0.278301	0.0109412
2	A2	131	85.7819	0.2777	0.0107092
2	A2	132	85.9791	0.276018	0.0103968
2	A2	133	86.1764	0.276211	0.0100653
2	A2	134	86.3737	0.275441	0.0097727
2	A2	135	86.5709	0.274023	0.00955479
2	A2	136	86.7682	0.273666	0.00941925
2	A2	137	86.9654	0.272987	0.00935159
2	A2	138	87.1627	0.272213	0.00932702
2	A2	139	87.3599	0.270446	0.00931941
2	A2	140	87.5572	0.272048	0.00930704
2	A2	141	87.7544	0.268344	0.00927512
2	A2	142	87.9517	0.269388	0.00921679
2	A2	143	88.1489	0.268457	0.00913129
2	A2	144	88.3462	0.267527	0.00902172
2	A2	145	88.5434	0.266545	0.00888945
2	A2	146	88.7407	0.265779	0.00873444
2	A2	147	88.938	0.265489	0.00856404
2	A2	148	89.1352	0.264107	0.00841401
2	A2	149	89.3325	0.262753	0.00836413
2	A2	150	89.5297	0.262838	0.00852119
2	A2	151	89.727	0.263612	0.00895657
2	A2	152	89.9242	0.262099	0.0096267
2	A2	153	90.1215	0.261121	0.0103443
2	A2	154	90.3187	0.259428	0.0108461
2	A2	155	90.516	0.256877	0.0109348
2	A2	156	90.7132	0.256574	0.0105982
2	A2	157	90.9105	0.257015	0.0100148
2	A2	158	91.1077	0.257356	0.00943662
2	A2	159	91.305	0.255846	0.00904051
2	A2	160	91.5023	0.254398	0.00885572
2	A2	161	91.6995	0.253286	0.00880584
2	A2	162	91.8968	0.25308	0.00880334
2	A2	163	92.094	0.2525	0.00880843
2	A2	164	92.2913	0.253444	0.00881512
2	A2	165	92.4885	0.250344	0.00881135
2	A2	166	92.6858	0.250241	0.00877138
2	A2	167	92.883	0.248532	0.00869212
2	A2	168	93.0803	0.249675	0.00862216
2	A2	169	93.2775	0.248172	0.00863623
2	A2	170	93.4748	0.248282	0.0087616
2	A2	171	93.6721	0.247444	0.00891618
2	A2	172	93.8693	0.244942	0.00891548
2	A2	173	94.0666	0.245307	0.0085541
2	A2	174	94.2638	0.243418	0.00771339
2	A2	175	94.4611	0.243084	0.00642844
2	A2	176	94.6583	0.244078	0.00487969
2	A2	177	94.8556	0.242875	0.00331884
3	A3	1	60.1389	4.92856	0.291661
3	A3	2	60.3362	4.91304	0.294112
3	A3	3	60.5334	4.88301	0.295644
3	A3	4	60.7307	4.85445	0.295711
3	A3	5	60.9279	4.82876	0.294456
3	A3	6	61.1252	4.8071	0.292614
3	A3	7	61.3224	4.78231	0.291096
3	A3	8	61.5197	4.75479	0.290494
3	A3	9	61.7169	4.73471	0.2908
3	A3	10	61.9142	4.71372	0.291503
3	A3	11	62.1114	4.6837	0.291987
3	A3	12	62.3087	4.65662	0.292008
3	A3	13	62.5059	4.6235	0.291913
3	A3	14	62.7032	4.60975	0.292418
3	A3	15	62.9005	4.58507	0.294104
3	A3	16	63.0977	4.55952	0.296917
3	A3	17	63.295	4.53388	0.300061
3	A3	18	63.4922	4.50751	0.302373
3	A3	19	63.6895	4.47878	0.302954
3	A3	20	63.8867	4.44937	0.301668
3	A3	21	64.084	4.41772	0.299207
3	A3	22	64.2812	4.3952	0.29668
3	A3	23	64.4785	4.38805	0.295054
3	A3	24	64.6757	4.35381	0.294786
3	A3	25	64.873	4.31635	0.295866
3	A3	26	65.0702	4.30452	0.298062
3	A3	27	65.2675	4.27178	0.301036
3	A3	28	65.4648	4.25384	0.304289
3	A3	29	65.662	4.22655	0.307077
3	A3	30	65.8593	4.19736	0.308566
3	A3	31	66.0565	4.17008	0.308241
3	A3	32	66.2538	4.13123	0.306252
3	A3	33	66.451	4.11199	0.303381
3	A3	34	66.6483	4.09309	0.300581
3	A3	35	66.8455	4.06682	0.298422
3	A3	36	67.0428	4.04164	0.296836
3	A3	37	67.24	4.01157	0.295342
3	A3	38	67.4373	3.98358	0.293526
3	A3	39	67.6345	3.9624	0.291403
3	A3	40	67.8318	3.93341	0.289423
3	A3	41	68.0291	3.91169	0.288172
3	A3	42	68.2263	3.89452	0.288012
3	A3	43	68.4236	3.86455	0.288909
3	A3	44	68.6208	3.8388	0.290494
3	A3	45	68.8181	3.81372	0.292292
3	A3	46	69.0153	3.793	0.293919
3	A3	47	69.2126	3.76324	0.295151
3	A3	48	69.4098	3.73496	0.295901
3	A3	49	69.6071	3.7159	0.296146
3	A3	50	69.8043	3.68822	0.295898
3	A3	51	70.0016	3.66218	0.295222
3	A3	52	70.1988	3.63093	0.294274
3	A3	53	70.3961	3.6116	0.293276
3	A3	54	70.5934	3.58886	0.292434
3	A3	55	70.7906	3.56318	0.291874
3	A3	56	70.9879	3.53409	0.291637
3	A3	57	71.1851	3.50721	0.291701
3	A3	58	71.3824	3.4887	0.291999
3	A3	59	71.5796	3.45955	0.292371
3	A3	60	71.7769	3.43806	0.292579
3	A3	61	71.9741	3.4071	0.292381
3	A3	62	72.1714	3.37988	0.291663
3	A3	63	72.3686	3.36085	0.290513
3	A3	64	72.5659	3.33543	0.289178
3	A3	65	72.7631	3.30574	0.287942
3	A3	66	72.9604	3.28843	0.286979
3	A3	67	73.1577	3.26005	0.286308
3	A3	68	73.3549	3.23421	0.285809
3	A3	69	73.5522	3.21529	0.28533
3	A3	70	73.7494	3.18429	0.284798
3	A3	71	73.9467	3.15746	0.284273
3	A3	72	74.1439	3.13715	0.283882
3	A3	73	74.3412	3.11717	0.283705
3	A3	74	74.5384	3.0872	0.283721
3	A3	75	74.7357	3.06519	0.2839
3	A3	76	74.9329	3.03984	0.284381
3	A3	77	75.1302	3.0136	0.285574
3	A3	78	75.3274	2.99109	0.288074
3	A3	79	75.5247	2.97263	0.292413
3	A3	80	75.722	2.94593	0.29887
3	A3	81	75.9192	2.91588	0.307432
3	A3	82	76.1165	2.88958	0.317948
3	A3	83	76.3137	2.86497	0.330255
3	A3	84	76.511	2.83267	0.344125
3	A3	85	76.7082	2.80256	0.359039
3	A3	86	76.9055	2.7781	0.373933
3	A3	87	77.1027	2.7411	0.387251
3	A3	88	77.3	2.7017	0.39742
3	A3	89	77.4972	2.66163	0.403668
3	A3	90	77.6945	2.61942	0.406797
3	A3	91	77.8917	2.58659	0.409441
3	A3	92	78.089	2.55469	0.415609
3	A3	93	78.2863	2.53296	0.429727
3	A3	94	78.4835	2.49718	0.455657
3	A3	95	78.6808	2.46381	0.496229
3	A3	96	78.878	2.41942	0.553455
3	A3	97	79.0753	2.37356	0.629196
3	A3	98	79.2725	2.31826	0.725768
3	A3	99	79.4698	2.25462	0.845861
3	A3	100	79.667	2.18448	0.991427
3	A3	101	79.8643	2.10683	1.16162
3	A3	102	80.0615	2.01062	1.35043
3	A3	103	80.2588	1.88644	1.54516
3	A3	104	80.456	1.73181	1.72668
3	A3	105	80.6533	1.5326	1.87204
3	A3	106	80.8506	1.32799	1.95895
3	A3	107	81.0478	1.1062	1.97082
3	A3	108	81.2451	0.886146	1.90093
3	A3	109	81.4423	0.69848	1.75433
3	A3	110	81.6396	0.540125	1.547
3	A3	111	81.8368	0.429276	1.30241
3	A3	112	82.0341	0.357955	1.04661
3	A3	113	82.2313	0.31042	0.803169
3	A3	114	82.4286	0.288112	0.589414
3	A3	115	82.6258	0.273035	0.414727
3	A3	116	82.8231	0.264588	0.280989
3	A3	117	83.0203	0.259626	0.184516
3	A3	118	83.2176	0.255542	0.118578
3	A3	119	83.4148	0.253198	0.0756311
3	A3	120	83.6121	0.252386	0.048823
3	A3	121	83.8094	0.250919	0.0326946
3	A3	122	84.0066	0.250119	0.0232828
3	A3	123	84.2039	0.248796	0.017906
3	A3	124	84.4011	0.246132	0.0148568
3	A3	125	84.5984	0.247393	0.0131103
3	A3	126	84.7956	0.245776	0.0120898
3	A3	127	84.9929	0.244499	0.0114929
3	A3	128	85.1901	0.243465	0.0111733
3	A3	129	85.3874	0.242966	0.0110672
3	A3	130	85.5846	0.242067	0.0111431
3	A3	131	85.7819	0.240771	0.0113661
3	A3	132	85.9791	0.240563	0.0116738
3	A3	133	86.1764	0.239027	0.0119744
3	A3	134	86.3737	0.237985	0.0121702
3	A3	135	86.5709	0.23626	0.012194
3	A3	136	86.7682	0.235151	0.0120323
3	A3	137	86.9654	0.234647	0.0117224
3	A3	138	87.1627	0.233421	0.0113203
3	A3	139	87.3599	0.233071	0.0108639
3	A3	140	87.5572	0.230981	0.010353
3	A3	141	87.7544	0.231608	0.0097628
3	A3	142	87.9517	0.229582	0.00908095
3	A3	143	88.1489	0.229066	0.00834719
3	A3	144	88.3462	0.228347	0.0076675
3	A3	145	88.5434	0.22752	0.00718583
3	A3	146	88.7407	0.22831	0.00702248
3	A3	147	88.938	0.227817	0.00721395
3	A3	148	89.1352	0.22592	0.00769176
3	A3	149	89.3325	0.225461	0.00831577
3	A3	150	89.5297	0.225022	0.00893982
3	A3	151	89.727	0.223101	0.00946873
3	A3	152	89.9242	0.22302	0.00987513
3	A3	153	90.1215	0.221927	0.010178
3	A3	154	90.3187	0.22167	0.0104048
3	A3	155	90.516	0.219465	0.0105649
3	A3	156	90.7132	0.219226	0.0106473
3	A3	157	90.9105	0.218356	0.0106333
3	A3	158	91.1077	0.216939	0.0105135
3	A3	159	91.305	0.216332	0.0102977
3	A3	160	91.5023	0.215815	0.0100169
3	A3	161	91.6995	0.213777	0.00971512
3	A3	162	91.8968	0.214072	0.00943529
3	A3	163	92.094	0.214499	0.00920248
3	A3	164	92.2913	0.211415	0.00902018
3	A3	165	92.4885	0.211614	0.0088848
3	A3	166	92.6858	0.210452	0.00880625
3	A3	167	92.883	0.210344	0.00880576
3	A3	168	93.0803	0.210368	0.00888431
3	A3	169	93.2775	0.209266	0.00898865
3	A3	170	93.4748	0.206823	0.0090118
3	A3	171	93.6721	0.206218	0.00883594
3	A3	172	93.8693	0.206616	0.00838507
3	A3	173	94.0666	0.205826	0.00764714
3	A3	174	94.2638	0.204094	0.00665996
3	A3	175	94.4611	0.204691	0.00548924
3	A3	176	94.6583	0.203921	0.00422119
3	A3	177	94.8556	0.203296	0.00296481
4	A4	1	60.1389	5.33625	0.272883
4	A4	2	60.3362	5.31336	0.275682
4	A4	3	60.5334	5.28173	0.278053
4	A4	4	60.7307	5.25747	0.279418
4	A4	5	60.9279	5.24019	0.279427
4	A4	6	61.1252	5.22224	0.277969
4	A4	7	61.3224	5.17232	0.275246
4	A4	8	61.5197	5.16447	0.271867
4	A4	9	61.7169	5.13292	0.268822
4	A4	10	61.9142	5.11523	0.267184
4	A4	11	62.1114	5.08418	0.267565
4	A4	12	62.3087	5.08657	0.269768
4	A4	13	62.5059	5.04177	0.272865
4	A4	14	62.7032	5.02396	0.275691
4	A4	15	62.9005	4.98289	0.277492
4	A4	16	63.0977	4.96998	0.278212
4	A4	17	63.295	4.94305	0.278363
4	A4	18	63.4922	4.92001	0.278581
4	A4	19	63.6895	4.89482	0.279217
4	A4	20	63.8867	4.86847	0.280184
4	A4	21	64.084	4.84507	0.281044
4	A4	22	64.2812	4.82113	0.281247
4	A4	23	64.4785	4.79369	0.280394
4	A4	24	64.6757	4.76096	0.278407
4	A4	25	64.873	4.74692	0.275587
4	A4	26	65.0702	4.71538	0.272511
4	A4	27	65.2675	4.69387	0.269868
4	A4	28	65.4648	4.6706	0.268234
4	A4	29	65.662	4.64978	0.267954
4	A4	30	65.8593	4.62148	0.269033
4	A4	31	66.0565	4.60669	0.271175
4	A4	32	66.2538	4.57402	0.273888
4	A4	33	66.451	4.5513	0.276656
4	A4	34	66.6483	4.52972	0.279122
4	A4	35	66.8455	4.49975	0.281209
4	A4	36	67.0428	4.47313	0.283082
4	A4	37	67.24	4.44675	0.284999
4	A4	38	67.4373	4.43416	0.287115
4	A4	39	67.6345	4.39528	0.289352
4	A4	40	67.8318	4.37058	0.291423
4	A4	41	68.0291	4.3512	0.29297
4	A4	42	68.2263	4.31714	0.293722
4	A4	43	68.4236	4.29657	0.293596
4	A4	44	68.6208	4.26353	0.2927
4	A4	45	68.8181	4.24234	0.291283
4	A4	46	69.0153	4.21597	0.289634
4	A4	47	69.2126	4.1908	0.288002
4	A4	48	69.4098	4.16161	0.286532
4	A4	49	69.6071	4.1404	0.285245
4	A4	50	69.8043	4.11461	0.284072
4	A4	51	70.0016	4.08731	0.282937
4	A4	52	70.1988	4.06508	0.281851
4	A4	53	70.3961	4.03247	0.280954
4	A4	54	70.5934	4.01446	0.280461
4	A4	55	70.7906	3.98945	0.280512
4	A4	56	70.9879	3.96667	0.281028
4	A4	57	71.1851	3.93451	0.281693
4	A4	58	71.3824	3.91348	0.282049
4	A4	59	71.5796	3.88794	0.28171
4	A4	60	71.7769	3.86096	0.280524
4	A4	61	71.9741	3.82832	0.278654
4	A4	62	72.1714	3.81328	0.276513
4	A4	63	72.3686	3.78576	0.274577
4	A4	64	72.5659	3.76296	0.273212
4	A4	65	72.7631	3.74015	0.27259
4	A4	66	72.9604	3.71386	0.272735
4	A4	67	73.1577	3.68763	0.273585
4	A4	68	73.3549	3.66721	0.275038
4	A4	69	73.5522	3.64456	0.2769
4	A4	70	73.7494	3.61266	0.27886
4	A4	71	73.9467	3.59167	0.28049
4	A4	72	74.1439	3.56647	0.28135
4	A4	73	74.3412	3.53748	0.28111
4	A4	74	74.5384	3.51224	0.279698
4	A4	75	74.7357	3.48938	0.277362
4	A4	76	74.9329	3.46235	0.274629
4	A4	77	75.1302	3.43921	0.27216
4	A4	78	75.3274	3.41969	0.270569
4	A4	79	75.5247	3.39297	0.270255
4	A4	80	75.722	3.37086	0.271354
4	A4	81	75.9192	3.34521	0.273786
4	A4	82	76.1165	3.31885	0.277358
4	A4	83	76.3137	3.29648	0.281858
4	A4	84	76.511	3.27117	0.287117
4	A4	85	76.7082	3.2447	0.293002
4	A4	86	76.9055	3.21539	0.299415
4	A4	87	77.1027	3.19042	0.306196
4	A4	88	77.3	3.16278	0.313092
4	A4	89	77.4972	3.13821	0.319817
4	A4	90	77.6945	3.10097	0.326281
4	A4	91	77.8917	3.07099	0.332931
4	A4	92	78.089	3.03847	0.340972
4	A4	93	78.2863	3.01884	0.352337
4	A4	94	78.4835	2.98557	0.369455
4	A4	95	78.6808	2.95619	0.395003
4	A4	96	78.878	2.92085	0.431893
4	A4	97	79.0753	2.88397	0.483461
4	A4	98	79.2725	2.8433	0.553684
4	A4	99	79.4698	2.79625	0.647072
4	A4	100	79.667	2.74455	0.767984
4	A4	101	79.8643	2.6808	0.919267
4	A4	102	80.0615	2.60534	1.1004
4	A4	103	80.2588	2.50706	1.30569
4	A4	104	80.456	2.38535	1.52325
4	A4	105	80.6533	2.22015	1.73535
4	A4	106	80.8506	2.02877	1.92065
4	A4	107	81.0478	1.8038	2.05767
4	A4	108	81.2451	1.56354	2.12872
4	A4	109	81.4423	1.3279	2.12331
4	A4	110	81.6396	1.09916	2.03997
4	A4	111	81.8368	0.901349	1.88631
4	A4	112	82.0341	0.7384	1.67749
4	A4	113	82.2313	0.599659	1.43354
4	A4	114	82.4286	0.502589	1.17625
4	A4	115	82.6258	0.44218	0.926064
4	A4	116	82.8231	0.402628	0.699436
4	A4	117	83.0203	0.379786	0.507155
4	A4	118	83.2176	0.371397	0.353822
4	A4	119	83.4148	0.360049	0.238557
4	A4	120	83.6121	0.356908	0.156603
4	A4	121	83.8094	0.354434	0.101255
4	A4	122	84.0066	0.351252	0.0655614
4	A4	123	84.2039	0.34927	0.0434525
4	A4	124	84.4011	0.348644	0.0302311
4	A4	125	84.5984	0.346702	0.022573
4	A4	126	84.7956	0.345915	0.0182604
4	A4	127	84.9929	0.3458	0.0158512
4	A4	128	85.1901	0.343599	0.014421
4	A4	129	85.3874	0.341244	0.0134095
4	A4	130	85.5846	0.341102	0.0125424
4	A4	131	85.7819	0.338314	0.0117642
4	A4	132	85.9791	0.340711	0.0111456
4	A4	133	86.1764	0.337507	0.0107758
4	A4	134	86.3737	0.337923	0.0106814
4	A4	135	86.5709	0.336785	0.010796
4	A4	136	86.7682	0.335246	0.0109894
4	A4	137	86.9654	0.334812	0.011122
4	A4	138	87.1627	0.332679	0.0110963
4	A4	139	87.3599	0.331616	0.0108809
4	A4	140	87.5572	0.331876	0.0105058
4	A4	141	87.7544	0.330345	0.0100417
4	A4	142	87.9517	0.328971	0.00957841
4	A4	143	88.1489	0.329345	0.00920563
4	A4	144	88.3462	0.326481	0.00899366
4	A4	145	88.5434	0.329071	0.00897016
4	A4	146	88.7407	0.326927	0.00910722
4	A4	147	88.938	0.324954	0.00933617
4	A4	148	89.1352	0.324083	0.00958435
4	A4	149	89.3325	0.3231	0.00980741
4	A4	150	89.5297	0.32344	0.00999027
4	A4	151	89.727	0.321885	0.0101174
4	A4	152	89.9242	0.319916	0.0101478
4	A4	153	90.1215	0.320223	0.0100202
4	A4	154	90.3187	0.318617	0.0096972
4	A4	155	90.516	0.317398	0.00921236
4	A4	156	90.7132	0.316613	0.00868918
4	A4	157	90.9105	0.317102	0.00830338
4	A4	158	91.1077	0.316866	0.0082064
4	A4	159	91.305	0.315338	0.00845075
4	A4	160	91.5023	0.315388	0.00895956
4	A4	161	91.6995	0.313301	0.0095646
4	A4	162	91.8968	0.311274	0.0100779
4	A4	163	92.094	0.312853	0.0103601
4	A4	164	92.2913	0.310877	0.0103544
4	A4	165	92.4885	0.308132	0.0100873
4	A4	166	92.6858	0.308487	0.00965149
4	A4	167	92.883	0.308617	0.00917367
4	A4	168	93.0803	0.307838	0.00877112
4	A4	169	93.2775	0.306328	0.00850818
4	A4	170	93.4748	0.30591	0.00837155
4	A4	171	93.6721	0.305115	0.00827693
4	A4	172	93.8693	0.304807	0.00809675
4	A4	173	94.0666	0.303499	0.00770001
4	A4	174	94.2638	0.301842	0.00699424
4	A4	175	94.4611	0.302652	0.0059641
4	A4	176	94.6583	0.301041	0.00469121
4	A4	177	94.8556	0.301554	0.00333757
5	A5	1	60.1389	5.12664	0.256156
5	A5	2	60.3362	5.11193	0.258119
5	A5	3	60.5334	5.09276	0.260192
5	A5	4	60.7307	5.06433	0.261871
5	A5	5	60.9279	5.03842	0.262895
5	A5	6	61.1252	5.02026	0.263333
5	A5	7	61.3224	4.99231	0.263489
5	A5	8	61.5197	4.96754	0.263713
5	A5	9	61.7169	4.94693	0.264191
5	A5	10	61.9142	4.92687	0.264808
5	A5	11	62.1114	4.8967	0.265155
5	A5	12	62.3087	4.87497	0.264691
5	A5	13	62.5059	4.85381	0.263014
5	A5	14	62.7032	4.82606	0.260148
5	A5	15	62.9005	4.78841	0.256666
5	A5	16	63.0977	4.78474	0.2535
5	A5	17	63.295	4.75585	0.251537
5	A5	18	63.4922	4.73378	0.251215
5	A5	19	63.6895	4.71954	0.252367
5	A5	20	63.8867	4.68958	0.254437
5	A5	21	64.084	4.66755	0.256854
5	A5	22	64.2812	4.63598	0.259319
5	A5	23	64.4785	4.62245	0.26179
5	A5	24	64.6757	4.59905	0.264249
5	A5	25	64.873	4.57498	0.26647
5	A5	26	65.0702	4.54523	0.267974
5	A5	27	65.2675	4.52221	0.268237
5	A5	28	65.4648	4.50291	0.266993
5	A5	29	65.662	4.46736	0.264466
5	A5	30	65.8593	4.45003	0.261415
5	A5	31	66.0565	4.42178	0.258912
5	A5	32	66.2538	4.40418	0.257939
5	A5	33	66.451	4.38643	0.258979
5	A5	34	66.6483	4.36178	0.261799
5	A5	35	66.8455	4.33326	0.265572
5	A5	36	67.0428	4.31681	0.269236
5	A5	37	67.24	4.28219	0.271891
5	A5	38	67.4373	4.25199	0.273046
5	A5	39	67.6345	4.24143	0.272637
5	A5	40	67.8318	4.21135	0.270935
5	A5	41	68.0291	4.18089	0.268443
5	A5	42	68.2263	4.15669	0.265783
5	A5	43	68.4236	4.13854	0.263546
5	A5	44	68.6208	4.11609	0.262065
5	A5	45	68.8181	4.09524	0.261326
5	A5	46	69.0153	4.06889	0.261053
5	A5	47	69.2126	4.04039	0.260957
5	A5	48	69.4098	4.01988	0.260952
5	A5	49	69.6071	3.99527	0.261153
5	A5	50	69.8043	3.97572	0.261675
5	A5	51	70.0016	3.95522	0.262451
5	A5	52	70.1988	3.92143	0.263207
5	A5	53	70.3961	3.90496	0.263614
5	A5	54	70.5934	3.87783	0.263487
5	A5	55	70.7906	3.85008	0.262861
5	A5	56	70.9879	3.83459	0.261949
5	A5	57	71.1851	3.80453	0.26103
5	A5	58	71.3824	3.78383	0.260359
5	A5	59	71.5796	3.7546	0.260114
5	A5	60	71.7769	3.74146	0.260372
5	A5	61	71.9741	3.7099	0.261087
5	A5	62	72.1714	3.68748	0.262105
5	A5	63	72.3686	3.6681	0.263191
5	A5	64	72.5659	3.64064	0.264114
5	A5	65	72.7631	3.61642	0.264671
5	A5	66	72.9604	3.59139	0.264711
5	A5	67	73.1577	3.57073	0.264106
5	A5	68	73.3549	3.54767	0.262788
5	A5	69	73.5522	3.51688	0.260853
5	A5	70	73.7494	3.49517	0.258662
5	A5	71	73.9467	3.4721	0.256816
5	A5	72	74.1439	3.44949	0.255943
5	A5	73	74.3412	3.42959	0.256382
5	A5	74	74.5384	3.41072	0.257948
5	A5	75	74.7357	3.3822	0.259985
5	A5	76	74.9329	3.36127	0.26169
5	A5	77	75.1302	3.3308	0.262537
5	A5	78	75.3274	3.31043	0.26257
5	A5	79	75.5247	3.28631	0.262392
5	A5	80	75.722	3.26036	0.262903
5	A5	81	75.9192	3.24423	0.264926
5	A5	82	76.1165	3.21514	0.268939
5	A5	83	76.3137	3.1931	0.274966
5	A5	84	76.511	3.16867	0.282608
5	A5	85	76.7082	3.14045	0.291152
5	A5	86	76.9055	3.11647	0.299698
5	A5	87	77.1027	3.08903	0.307348
5	A5	88	77.3	3.05158	0.313475
5	A5	89	77.4972	3.02773	0.318006
5	A5	90	77.6945	2.99196	0.321624
5	A5	91	77.8917	2.96446	0.325733
5	A5	92	78.089	2.93922	0.332206
5	A5	93	78.2863	2.91639	0.343074
5	A5	94	78.4835	2.88123	0.360321
5	A5	95	78.6808	2.85124	0.385952
5	A5	96	78.878	2.81823	0.422255
5	A5	97	79.0753	2.78004	0.472132
5	A5	98	79.2725	2.74197	0.539281
5	A5	99	79.4698	2.69362	0.628054
5	A5	100	79.667	2.64086	0.742794
5	A5	101	79.8643	2.57992	0.886554
5	A5	102	80.0615	2.50532	1.05928
5	A5	103	80.2588	2.41337	1.25595
5	A5	104	80.456	2.29533	1.46532
5	A5	105	80.6533	2.13237	1.67024
5	A5	106	80.8506	1.94849	1.8496
5	A5	107	81.0478	1.73074	1.98186
5	A5	108	81.2451	1.49038	2.04918
5	A5	109	81.4423	1.26028	2.04093
5	A5	110	81.6396	1.03634	1.95571
5	A5	111	81.8368	0.84673	1.80155
5	A5	112	82.0341	0.687014	1.59418
5	A5	113	82.2313	0.559013	1.35415
5	A5	114	82.4286	0.470125	1.10341
5	A5	115	82.6258	0.413482	0.862032
5	A5	116	82.8231	0.379496	0.645684
5	A5	117	83.0203	0.360198	0.464103
5	A5	118	83.2176	0.349609	0.3209
5	A5	119	83.4148	0.342587	0.21448
5	A5	120	83.6121	0.339772	0.139726
5	A5	121	83.8094	0.337797	0.0898846
5	A5	122	84.0066	0.333336	0.0581527
5	A5	123	84.2039	0.332317	0.0386985
5	A5	124	84.4011	0.331518	0.02708
5	A5	125	84.5984	0.330436	0.0202152
5	A5	126	84.7956	0.329083	0.0161229
5	A5	127	84.9929	0.328114	0.0136157
5	A5	128	85.1901	0.325882	0.0120397
5	A5	129	85.3874	0.325572	0.0110677
5	A5	130	85.5846	0.325805	0.0105322
5	A5	131	85.7819	0.325433	0.0103032
5	A5	132	85.9791	0.323444	0.0102364
5	A5	133	86.1764	0.322232	0.0101953
5	A5	134	86.3737	0.32076	0.0101088
5	A5	135	86.5709	0.319778	0.00999706
5	A5	136	86.7682	0.320282	0.00993145
5	A5	137	86.9654	0.319904	0.00995392
5	A5	138	87.1627	0.317694	0.0100192
5	A5	139	87.3599	0.317032	0.0100058
5	A5	140	87.5572	0.316192	0.00979215
5	A5	141	87.7544	0.314335	0.00934165
5	A5	142	87.9517	0.313035	0.00873972
5	A5	143	88.1489	0.313757	0.00815569
5	A5	144	88.3462	0.313591	0.00775682
5	A5	145	88.5434	0.313182	0.00763269
5	A5	146	88.7407	0.311886	0.0077754
5	A5	147	88.938	0.310164	0.00811459
5	A5	148	89.1352	0.310255	0.00856656
5	A5	149	89.3325	0.308949	0.00905097
5	A5	150	89.5297	0.30856	0.00947474
5	A5	151	89.727	0.308143	0.00971945
5	A5	152	89.9242	0.305194	0.00967148
5	A5	153	90.1215	0.303494	0.009288
5	A5	154	90.3187	0.304808	0.00864682
5	A5	155	90.516	0.303801	0.00793149
5	A5	156	90.7132	0.304327	0.00735287
5	A5	157	90.9105	0.30263	0.00706255
5	A5	158	91.1077	0.301274	0.00710584
5	A5	159	91.305	0.302578	0.00742475
5	A5	160	91.5023	0.301421	0.00788781
5	A5	161	91.6995	0.3001	0.00832985
5	A5	162	91.8968	0.298338	0.0086042
5	A5	163	92.094	0.297277	0.00863683
5	A5	164	92.2913	0.297778	0.00845978
5	A5	165	92.4885	0.296603	0.00819088
5	A5	166	92.6858	0.296961	0.00796796
5	A5	167	92.883	0.295161	0.0078778
5	A5	168	93.0803	0.294443	0.00792325
5	A5	169	93.2775	0.29516	0.00803811
5	A5	170	93.4748	0.292028	0.00812715
5	A5	171	93.6721	0.293049	0.00810027
5	A5	172	93.8693	0.291075	0.00788657
5	A5	173	94.0666	0.291451	0.00743267
5	A5	174	94.2638	0.289853	0.00670504
5	A5	175	94.4611	0.289423	0.0057048
5	A5	176	94.6583	0.289146	0.00449104
5	A5	177	94.8556	0.288075	0.00318937
6	A6	1	60.1389	4.62473	0.307879
6	A6	2	60.3362	4.61626	0.308268
6	A6	3	60.5334	4.57876	0.309081
6	A6	4	60.7307	4.564	0.310393
6	A6	5	60.9279	4.54003	0.312008
6	A6	6	61.1252	4.52374	0.313381
6	A6	7	61.3224	4.48089	0.313839
6	A6	8	61.5197	4.45922	0.313015
6	A6	9	61.7169	4.42904	0.311208
6	A6	10	61.9142	4.41238	0.309335
6	A6	11	62.1114	4.38357	0.308516
6	A6	12	62.3087	4.36398	0.309531
6	A6	13	62.5059	4.33626	0.312463
6	A6	14	62.7032	4.32001	0.316705
6	A6	15	62.9005	4.2788	0.321245
6	A6	16	63.0977	4.26258	0.325019
6	A6	17	63.295	4.22908	0.327188
6	A6	18	63.4922	4.20139	0.327272
6	A6	19	63.6895	4.1807	0.325225
6	A6	20	63.8867	4.14819	0.321504
6	A6	21	64.084	4.11956	0.317077
6	A6	22	64.2812	4.09155	0.313228
6	A6	23	64.4785	4.07643	0.311128
6	A6	24	64.6757	4.05388	0.31133
6	A6	25	64.873	4.02816	0.313514
6	A6	26	65.0702	3.99903	0.316626
6	A6	27	65.2675	3.97571	0.319389
6	A6	28	65.4648	3.94521	0.320836
6	A6	29	65.662	3.91748	0.320629
6	A6	30	65.8593	3.89318	0.319043
6	A6	31	66.0565	3.86752	0.316698
6	A6	32	66.2538	3.84036	0.314249
6	A6	33	66.451	3.82088	0.312216
6	A6	34	66.6483	3.78968	0.310946
6	A6	35	66.8455	3.7677	0.310652
6	A6	36	67.0428	3.7373	0.311399
6	A6	37	67.24	3.72111	0.313041
6	A6	38	67.4373	3.6927	0.315159
6	A6	39	67.6345	3.66749	0.317162
6	A6	40	67.8318	3.63502	0.318495
6	A6	41	68.0291	3.61212	0.318856
6	A6	42	68.2263	3.5876	0.318259
6	A6	43	68.4236	3.55949	0.316931
6	A6	44	68.6208	3.53772	0.315149
6	A6	45	68.8181	3.50839	0.313132
6	A6	46	69.0153	3.48228	0.311026
6	A6	47	69.2126	3.46389	0.308942
6	A6	48	69.4098	3.42995	0.306978
6	A6	49	69.6071	3.41145	0.305195
6	A6	50	69.8043	3.38531	0.303589
6	A6	51	70.0016	3.36026	0.302107
6	A6	52	70.1988	3.33755	0.300706
6	A6	53	70.3961	3.30974	0.299427
6	A6	54	70.5934	3.2863	0.298417
6	A6	55	70.7906	3.26247	0.297852
6	A6	56	70.9879	3.24481	0.297822
6	A6	57	71.1851	3.21169	0.29823
6	A6	58	71.3824	3.19103	0.298812
6	A6	59	71.5796	3.16498	0.299199
6	A6	60	71.7769	3.14419	0.299067
6	A6	61	71.9741	3.11627	0.298276
6	A6	62	72.1714	3.08594	0.296954
6	A6	63	72.3686	3.06885	0.295495
6	A6	64	72.5659	3.04611	0.294382
6	A6	65	72.7631	3.02076	0.293999
6	A6	66	72.9604	2.99924	0.29444
6	A6	67	73.1577	2.97198	0.295484
6	A6	68	73.3549	2.95198	0.296682
6	A6	69	73.5522	2.92593	0.297552
6	A6	70	73.7494	2.89885	0.297779
6	A6	71	73.9467	2.87325	0.297326
6	A6	72	74.1439	2.84943	0.296428
6	A6	73	74.3412	2.82663	0.295429
6	A6	74	74.5384	2.80756	0.294654
6	A6	75	74.7357	2.78021	0.294378
6	A6	76	74.9329	2.75139	0.294879
6	A6	77	75.1302	2.73414	0.296501
6	A6	78	75.3274	2.71039	0.299607
6	A6	79	75.5247	2.68743	0.304448
6	A6	80	75.722	2.66328	0.311107
6	A6	81	75.9192	2.63449	0.319538
6	A6	82	76.1165	2.60453	0.329661
6	A6	83	76.3137	2.58349	0.341331
6	A6	84	76.511	2.55689	0.354195
6	A6	85	76.7082	2.52329	0.367522
6	A6	86	76.9055	2.49664	0.380236
6	A6	87	77.1027	2.45828	0.391232
6	A6	88	77.3	2.42545	0.399876
6	A6	89	77.4972	2.38682	0.406489
6	A6	90	77.6945	2.35598	0.412601
6	A6	91	77.8917	2.32159	0.420832
6	A6	92	78.089	2.28982	0.434487
6	A6	93	78.2863	2.26297	0.456971
6	A6	94	78.4835	2.22976	0.491347
6	A6	95	78.6808	2.19165	0.540212
6	A6	96	78.878	2.14554	0.605917
6	A6	97	79.0753	2.10042	0.690918
6	A6	98	79.2725	2.0404	0.797798
6	A6	99	79.4698	1.97872	0.928555
6	A6	100	79.667	1.90553	1.08301
6	A6	101	79.8643	1.82191	1.25663
6	A6	102	80.0615	1.71578	1.43863
6	A6	103	80.2588	1.58518	1.61148
6	A6	104	80.456	1.42292	1.75272
6	A6	105	80.6533	1.2263	1.83916
6	A6	106	80.8506	1.02698	1.85247
6	A6	107	81.0478	0.830989	1.78435
6	A6	108	81.2451	0.653515	1.63936
6	A6	109	81.4423	0.518051	1.43425
6	A6	110	81.6396	0.426069	1.19399
6	A6	111	81.8368	0.368934	0.945893
6	A6	112	82.0341	0.337183	0.71384
6	A6	113	82.2313	0.316933	0.51429
6	A6	114	82.4286	0.307839	0.35499
6	A6	115	82.6258	0.300086	0.236062
6	A6	116	82.8231	0.296918	0.152501
6	A6	117	83.0203	0.295432	0.0969121
6	A6	118	83.2176	0.29249	0.0616814
6	A6	119	83.4148	0.291869	0.0402538
6	A6	120	83.6121	0.290415	0.0276226
6	A6	121	83.8094	0.289238	0.0203029
6	A6	122	84.0066	0.287759	0.016057
6	A6	123	84.2039	0.287456	0.0135523
6	A6	124	84.4011	0.285771	0.0120419
6	A6	125	84.5984	0.28599	0.0111147
6	A6	126	84.7956	0.285593	0.0105272
6	A6	127	84.9929	0.283839	0.0101239
6	A6	128	85.1901	0.282355	0.00981605
6	A6	129	85.3874	0.282382	0.00957922
6	A6	130	85.5846	0.282168	0.0094338
6	A6	131	85.7819	0.280718	0.00940421
6	A6	132	85.9791	0.280214	0.00948095
6	A6	133	86.1764	0.280608	0.00961321
6	A6	134	86.3737	0.277854	0.00973204
6	A6	135	86.5709	0.277183	0.00978377
6	A6	136	86.7682	0.276841	0.00974235
6	A6	137	86.9654	0.277462	0.00960255
6	A6	138	87.1627	0.274679	0.00936653
6	A6	139	87.3599	0.274085	0.00904458
6	A6	140	87.5572	0.273492	0.00866467
6	A6	141	87.7544	0.273474	0.00827249
6	A6	142	87.9517	0.273123	0.00791781
6	A6	143	88.1489	0.271531	0.00763619
6	A6	144	88.3462	0.271703	0.00744491
6	A6	145	88.5434	0.270821	0.00735287
6	A6	146	88.7407	0.269756	0.00736937
6	A6	147	88.938	0.270215	0.00750131
6	A6	148	89.1352	0.268396	0.00773879
6	A6	149	89.3325	0.267959	0.00804336
6	A6	150	89.5297	0.268466	0.00835204
6	A6	151	89.727	0.266359	0.00859956
6	A6	152	89.9242	0.264754	0.00874836
6	A6	153	90.1215	0.265473	0.00880798
6	A6	154	90.3187	0.265279	0.00882503
6	A6	155	90.516	0.26322	0.00884954
6	A6	156	90.7132	0.26332	0.0089018
6	A6	157	90.9105	0.262242	0.00896243
6	A6	158	91.1077	0.261441	0.00898895
6	A6	159	91.305	0.260833	0.00894391
6	A6	160	91.5023	0.259768	0.00881254
6	A6	161	91.6995	0.259141	0.00860374
6	A6	162	91.8968	0.2591	0.00833886
6	A6	163	92.094	0.257787	0.00804197
6	A6	164	92.2913	0.257509	0.00774246
6	A6	165	92.4885	0.256172	0.00748376
6	A6	166	92.6858	0.256691	0.00732256
6	A6	167	92.883	0.255559	0.00730702
6	A6	168	93.0803	0.256498	0.00744456
6	A6	169	93.2775	0.254109	0.00768583
6	A6	170	93.4748	0.253263	0.00794296
6	A6	171	93.6721	0.253015	0.00812306
6	A6	172	93.8693	0.252582	0.00814591
6	A6	173	94.0666	0.252832	0.00793589
6	A6	174	94.2638	0.249803	0.00741394
6	A6	175	94.4611	0.250311	0.00652508
6	A6	176	94.6583	0.249471	0.00529046
6	A6	177	94.8556	0.24851	0.00384383
7	A7	1	60.1389	4.95195	0.301844
7	A7	2	60.3362	4.93798	0.304016
7	A7	3	60.5334	4.91305	0.305404
7	A7	4	60.7307	4.87946	0.305374
7	A7	5	60.9279	4.85712	0.303902
7	A7	6	61.1252	4.82498	0.301589
7	A7	7	61.3224	4.80694	0.299376
7	A7	8	61.5197	4.78036	0.29809
7	A7	9	61.7169	4.76073	0.298138
7	A7	10	61.9142	4.72539	0.29944
7	A7	11	62.1114	4.7086	0.301545
7	A7	12	62.3087	4.68111	0.303871
7	A7	13	62.5059	4.6566	0.305901
7	A7	14	62.7032	4.62535	0.30734
7	A7	15	62.9005	4.59508	0.308153
7	A7	16	63.0977	4.57507	0.308443
7	A7	17	63.295	4.549	0.308297
7	A7	18	63.4922	4.52102	0.3077
7	A7	19	63.6895	4.49717	0.306637
7	A7	20	63.8867	4.46077	0.305259
7	A7	21	64.084	4.44199	0.303994
7	A7	22	64.2812	4.41814	0.303416
7	A7	23	64.4785	4.39045	0.303976
7	A7	24	64.6757	4.36773	0.305762
7	A7	25	64.873	4.34225	0.308397
7	A7	26	65.0702	4.31068	0.31115
7	A7	27	65.2675	4.29098	0.313191
7	A7	28	65.4648	4.26242	0.313887
7	A7	29	65.662	4.22303	0.313038
7	A7	30	65.8593	4.20485	0.310964
7	A7	31	66.0565	4.18248	0.308367
7	A7	32	66.2538	4.14662	0.306056
7	A7	33	66.451	4.1283	0.304669
7	A7	34	66.6483	4.1042	0.304449
7	A7	35	66.8455	4.07451	0.305232
7	A7	36	67.0428	4.05477	0.306544
7	A7	37	67.24	4.01827	0.30782
7	A7	38	67.4373	3.99675	0.308613
7	A7	39	67.6345	3.9711	0.308712
7	A7	40	67.8318	3.94284	0.308196
7	A7	41	68.0291	3.91551	0.307375
7	A7	42	68.2263	3.88788	0.306627
7	A7	43	68.4236	3.86678	0.30623
7	A7	44	68.6208	3.84354	0.306202
7	A7	45	68.8181	3.8133	0.306319
7	A7	46	69.0153	3.789	0.306282
7	A7	47	69.2126	3.75554	0.305892
7	A7	48	69.4098	3.73518	0.305118
7	A7	49	69.6071	3.7116	0.304008
7	A7	50	69.8043	3.68352	0.302572
7	A7	51	70.0016	3.65669	0.300776
7	A7	52	70.1988	3.631	0.298651
7	A7	53	70.3961	3.60094	0.296418
7	A7	54	70.5934	3.58605	0.29445
7	A7	55	70.7906	3.55154	0.293101
7	A7	56	70.9879	3.53538	0.292509
7	A7	57	71.1851	3.50829	0.292532
7	A7	58	71.3824	3.47964	0.292818
7	A7	59	71.5796	3.45447	0.293003
7	A7	60	71.7769	3.4345	0.292891
7	A7	61	71.9741	3.40018	0.292501
7	A7	62	72.1714	3.37898	0.292023
7	A7	63	72.3686	3.3598	0.291638
7	A7	64	72.5659	3.33036	0.291401
7	A7	65	72.7631	3.30631	0.291201
7	A7	66	72.9604	3.28288	0.290863
7	A7	67	73.1577	3.25724	0.290281
7	A7	68	73.3549	3.22726	0.289519
7	A7	69	73.5522	3.20746	0.288777
7	A7	70	73.7494	3.18363	0.288275
7	A7	71	73.9467	3.16073	0.288139
7	A7	72	74.1439	3.12684	0.288353
7	A7	73	74.3412	3.11112	0.288803
7	A7	74	74.5384	3.08474	0.289354
7	A7	75	74.7357	3.05911	0.289932
7	A7	76	74.9329	3.03535	0.290595
7	A7	77	75.1302	3.00794	0.29154
7	A7	78	75.3274	2.98615	0.293051
7	A7	79	75.5247	2.96309	0.295386
7	A7	80	75.722	2.9371	0.298693
7	A7	81	75.9192	2.90982	0.30304
7	A7	82	76.1165	2.88096	0.308494
7	A7	83	76.3137	2.85861	0.315185
7	A7	84	76.511	2.82841	0.323222
7	A7	85	76.7082	2.80475	0.332525
7	A7	86	76.9055	2.77678	0.342688
7	A7	87	77.1027	2.74349	0.353014
7	A7	88	77.3	2.71136	0.362793
7	A7	89	77.4972	2.67952	0.371713
7	A7	90	77.6945	2.64429	0.380243
7	A7	91	77.8917	2.60874	0.38981
7	A7	92	78.089	2.58023	0.402671
7	A7	93	78.2863	2.55112	0.42158
7	A7	94	78.4835	2.51961	0.449436
7	A7	95	78.6808	2.47847	0.489139
7	A7	96	78.878	2.43923	0.543678
7	A7	97	79.0753	2.39683	0.616333
7	A7	98	79.2725	2.34554	0.710719
7	A7	99	79.4698	2.2833	0.830302
7	A7	100	79.667	2.21812	0.977207
7	A7	101	79.8643	2.13992	1.15034
7	A7	102	80.0615	2.04345	1.34328
7	A7	103	80.2588	1.92236	1.54288
7	A7	104	80.456	1.76808	1.72945
7	A7	105	80.6533	1.57641	1.87926
7	A7	106	80.8506	1.36671	1.96906
7	A7	107	81.0478	1.14158	1.9814
7	A7	108	81.2451	0.919329	1.90924
7	A7	109	81.4423	0.73169	1.75813
7	A7	110	81.6396	0.577374	1.54519
7	A7	111	81.8368	0.47065	1.2953
7	A7	112	82.0341	0.401008	1.03561
7	A7	113	82.2313	0.358832	0.790154
7	A7	114	82.4286	0.334876	0.576103
7	A7	115	82.6258	0.321722	0.402307
7	A7	116	82.8231	0.313424	0.270068
7	A7	117	83.0203	0.308666	0.175299
7	A7	118	83.2176	0.306745	0.111065
7	A7	119	83.4148	0.306692	0.0697515
7	A7	120	83.6121	0.30242	0.0444774
7	A7	121	83.8094	0.30261	0.029765
7	A7	122	84.0066	0.302337	0.0216419
7	A7	123	84.2039	0.299717	0.0174179
7	A7	124	84.4011	0.299461	0.0153403
7	A7	125	84.5984	0.299612	0.0142814
7	A7	126	84.7956	0.296612	0.0135348
7	A7	127	84.9929	0.295343	0.0127221
7	A7	128	85.1901	0.29293	0.011747
7	A7	129	85.3874	0.293175	0.0107268
7	A7	130	85.5846	0.293741	0.00986523
7	A7	131	85.7819	0.292593	0.00931172
7	A7	132	85.9791	0.292208	0.00907419
7	A7	133	86.1764	0.291033	0.00903303
7	A7	134	86.3737	0.290117	0.00903285
7	A7	135	86.5709	0.287747	0.00897938
7	A7	136	86.7682	0.288757	0.00887738
7	A7	137	86.9654	0.2883	0.00879496
7	A7	138	87.1627	0.286856	0.00879024
7	A7	139	87.3599	0.286594	0.00885558
7	A7	140	87.5572	0.285053	0.00890959
7	A7	141	87.7544	0.285577	0.00883839
7	A7	142	87.9517	0.284054	0.00856041
7	A7	143	88.1489	0.28143	0.00807734
7	A7	144	88.3462	0.282459	0.00748607
7	A7	145	88.5434	0.282318	0.00693821
7	A7	146	88.7407	0.281313	0.00657497
7	A7	147	88.938	0.281592	0.00647236
7	A7	148	89.1352	0.279377	0.00662764
7	A7	149	89.3325	0.280118	0.00697986
7	A7	150	89.5297	0.279203	0.00743821
7	A7	151	89.727	0.278625	0.00790231
7	A7	152	89.9242	0.277067	0.00828137
7	A7	153	90.1215	0.277313	0.00852086
7	A7	154	90.3187	0.274166	0.00862524
7	A7	155	90.516	0.275607	0.00864617
7	A7	156	90.7132	0.27532	0.00863134
7	A7	157	90.9105	0.274739	0.00857085
7	A7	158	91.1077	0.272361	0.00839857
7	A7	159	91.305	0.269953	0.00806235
7	A7	160	91.5023	0.27191	0.00760385
7	A7	161	91.6995	0.271849	0.00717247
7	A7	162	91.8968	0.270958	0.00695054
7	A7	163	92.094	0.26985	0.0070454
7	A7	164	92.2913	0.269756	0.00742488
7	A7	165	92.4885	0.269241	0.00793547
7	A7	166	92.6858	0.268119	0.00837944
7	A7	167	92.883	0.265677	0.00860071
7	A7	168	93.0803	0.266489	0.00854115
7	A7	169	93.2775	0.265976	0.00824704
7	A7	170	93.4748	0.264192	0.0078304
7	A7	171	93.6721	0.264411	0.00740593
7	A7	172	93.8693	0.26417	0.00702955
7	A7	173	94.0666	0.26375	0.00666538
7	A7	174	94.2638	0.26208	0.00620112
7	A7	175	94.4611	0.262428	0.00551177
7	A7	176	94.6583	0.260125	0.00454238
7	A7	177	94.8556	0.260677	0.00336038
8	A8	1	60.1389	5.48087	0.181381
8	A8	2	60.3362	5.46212	0.186538
8	A8	3	60.5334	5.44261	0.191444
8	A8	4	60.7307	5.41044	0.194622
8	A8	5	60.9279	5.38662	0.195082
8	A8	6	61.1252	5.35293	0.192666
8	A8	7	61.3224	5.34448	0.188023
8	A8	8	61.5197	5.31777	0.182341
8	A8	9	61.7169	5.28515	0.176967
8	A8	10	61.9142	5.28077	0.173061
8	A8	11	62.1114	5.25541	0.171309
8	A8	12	62.3087	5.24668	0.171772
8	A8	13	62.5059	5.21984	0.17394
8	A8	14	62.7032	5.20066	0.176973
8	A8	15	62.9005	5.17574	0.180062
8	A8	16	63.0977	5.15576	0.18271
8	A8	17	63.295	5.12793	0.1848
8	A8	18	63.4922	5.11343	0.186468
8	A8	19	63.6895	5.08692	0.187891
8	A8	20	63.8867	5.07106	0.18914
8	A8	21	64.084	5.04049	0.190171
8	A8	22	64.2812	5.0186	0.190902
8	A8	23	64.4785	5.0041	0.191314
8	A8	24	64.6757	4.97066	0.191512
8	A8	25	64.873	4.9519	0.191695
8	A8	26	65.0702	4.92956	0.192092
8	A8	27	65.2675	4.91353	0.19289
8	A8	28	65.4648	4.88045	0.194179
8	A8	29	65.662	4.86258	0.195931
8	A8	30	65.8593	4.84039	0.198008
8	A8	31	66.0565	4.82076	0.200218
8	A8	32	66.2538	4.7912	0.202391
8	A8	33	66.451	4.76087	0.204454
8	A8	34	66.6483	4.74707	0.206422
8	A8	35	66.8455	4.72088	0.208329
8	A8	36	67.0428	4.69212	0.21014
8	A8	37	67.24	4.66918	0.211738
8	A8	38	67.4373	4.64354	0.213005
8	A8	39	67.6345	4.61842	0.213929
8	A8	40	67.8318	4.5849	0.214614
8	A8	41	68.0291	4.56936	0.215203
8	A8	42	68.2263	4.54487	0.215736
8	A8	43	68.4236	4.51599	0.21608
8	A8	44	68.6208	4.48978	0.215988
8	A8	45	68.8181	4.46483	0.215277
8	A8	46	69.0153	4.43604	0.213968
8	A8	47	69.2126	4.41385	0.212344
8	A8	48	69.4098	4.38655	0.210868
8	A8	49	69.6071	4.36536	0.210007
8	A8	50	69.8043	4.33859	0.210027
8	A8	51	70.0016	4.31629	0.210885
8	A8	52	70.1988	4.29479	0.212236
8	A8	53	70.3961	4.26874	0.213607
8	A8	54	70.5934	4.2326	0.214632
8	A8	55	70.7906	4.21491	0.215226
8	A8	56	70.9879	4.19016	0.215595
8	A8	57	71.1851	4.15741	0.216085
8	A8	58	71.3824	4.13997	0.216934
8	A8	59	71.5796	4.11122	0.218106
8	A8	60	71.7769	4.08756	0.219292
8	A8	61	71.9741	4.06237	0.220079
8	A8	62	72.1714	4.02366	0.220175
8	A8	63	72.3686	4.00431	0.219528
8	A8	64	72.5659	3.98085	0.218282
8	A8	65	72.7631	3.95771	0.216629
8	A8	66	72.9604	3.9297	0.214719
8	A8	67	73.1577	3.89793	0.212678
8	A8	68	73.3549	3.8767	0.210676
8	A8	69	73.5522	3.85525	0.208944
8	A8	70	73.7494	3.82994	0.207697
8	A8	71	73.9467	3.80118	0.207023
8	A8	72	74.1439	3.78237	0.20682
8	A8	73	74.3412	3.75475	0.206837
8	A8	74	74.5384	3.73393	0.206806
8	A8	75	74.7357	3.7071	0.206589
8	A8	76	74.9329	3.67629	0.206274
8	A8	77	75.1302	3.6557	0.206103
8	A8	78	75.3274	3.64186	0.206319
8	A8	79	75.5247	3.61299	0.207009
8	A8	80	75.722	3.58351	0.208071
8	A8	81	75.9192	3.55454	0.209301
8	A8	82	76.1165	3.541	0.210499
8	A8	83	76.3137	3.50981	0.211537
8	A8	84	76.511	3.48273	0.212389
8	A8	85	76.7082	3.457	0.213159
8	A8	86	76.9055	3.43396	0.214102
8	A8	87	77.1027	3.40656	0.215662
8	A8	88	77.3	3.38677	0.218532
8	A8	89	77.4972	3.35482	0.223779
8	A8	90	77.6945	3.32931	0.233058
8	A8	91	77.8917	3.30519	0.248892
8	A8	92	78.089	3.28222	0.27495
8	A8	93	78.2863	3.25253	0.316311
8	A8	94	78.4835	3.22476	0.379612
8	A8	95	78.6808	3.18105	0.472808
8	A8	96	78.878	3.14115	0.604155
8	A8	97	79.0753	3.08864	0.780006
8	A8	98	79.2725	3.00522	1.00152
8	A8	99	79.4698	2.90477	1.26102
8	A8	100	79.667	2.75506	1.53952
8	A8	101	79.8643	2.53714	1.80713
8	A8	102	80.0615	2.22867	2.02729
8	A8	103	80.2588	1.87687	2.16434
8	A8	104	80.456	1.50742	2.19234
8	A8	105	80.6533	1.15979	2.10213
8	A8	106	80.8506	0.868329	1.90427
8	A8	107	81.0478	0.634464	1.62669
8	A8	108	81.2451	0.486554	1.30799
8	A8	109	81.4423	0.427005	0.988345
8	A8	110	81.6396	0.40865	0.700998
8	A8	111	81.8368	0.403363	0.466669
8	A8	112	82.0341	0.398753	0.292264
8	A8	113	82.2313	0.39707	0.173401
8	A8	114	82.4286	0.395019	0.0990497
8	A8	115	82.6258	0.393877	0.056263
8	A8	116	82.8231	0.390707	0.0335184
8	A8	117	83.0203	0.390779	0.0222586
8	A8	118	83.2176	0.386875	0.0169892
8	A8	119	83.4148	0.386812	0.0146117
8	A8	120	83.6121	0.385081	0.0135767
8	A8	121	83.8094	0.384357	0.0131789
8	A8	122	84.0066	0.382019	0.0130949
8	A8	123	84.2039	0.381097	0.0131351
8	A8	124	84.4011	0.378394	0.013143
8	A8	125	84.5984	0.378412	0.0129771
8	A8	126	84.7956	0.37617	0.0125372
8	A8	127	84.9929	0.373076	0.011806
8	A8	128	85.1901	0.371913	0.0108727
8	A8	129	85.3874	0.370894	0.00991616
8	A8	130	85.5846	0.371752	0.00914221
8	A8	131	85.7819	0.370785	0.0087051
8	A8	132	85.9791	0.367989	0.00865155
8	A8	133	86.1764	0.370249	0.00891511
8	A8	134	86.3737	0.366049	0.0093515
8	A8	135	86.5709	0.367045	0.00979546
8	A8	136	86.7682	0.363355	0.0101115
8	A8	137	86.9654	0.363975	0.0102292
8	A8	138	87.1627	0.361829	0.0101534
8	A8	139	87.3599	0.359001	0.0099468
8	A8	140	87.5572	0.360356	0.00969009
8	A8	141	87.7544	0.359203	0.00943384
8	A8	142	87.9517	0.357607	0.00917057
8	A8	143	88.1489	0.356577	0.00884913
8	A8	144	88.3462	0.35444	0.008423
8	A8	145	88.5434	0.354614	0.00790403
8	A8	146	88.7407	0.352019	0.00738028
8	A8	147	88.938	0.353317	0.00698464
8	A8	148	89.1352	0.351533	0.00682849
8	A8	149	89.3325	0.351693	0.00693959
8	A8	150	89.5297	0.351506	0.00724341
8	A8	151	89.727	0.347324	0.00759569
8	A8	152	89.9242	0.348939	0.00785032
8	A8	153	90.1215	0.346726	0.00792581
8	A8	154	90.3187	0.345114	0.00783291
8	A8	155	90.516	0.345635	0.00765587
8	A8	156	90.7132	0.344842	0.00749954
8	A8	157	90.9105	0.343594	0.00743533
8	A8	158	91.1077	0.34293	0.00747259
8	A8	159	91.305	0.341208	0.00756452
8	A8	160	91.5023	0.342295	0.00764267
8	A8	161	91.6995	0.338375	0.0076568
8	A8	162	91.8968	0.338387	0.00759952
8	A8	163	92.094	0.339104	0.0074967
8	A8	164	92.2913	0.337378	0.00737898
8	A8	165	92.4885	0.336957	0.0072535
8	A8	166	92.6858	0.334524	0.00710546
8	A8	167	92.883	0.334488	0.00692756
8	A8	168	93.0803	0.33395	0.0067474
8	A8	169	93.2775	0.333682	0.00662299
8	A8	170	93.4748	0.332709	0.00660306
8	A8	171	93.6721	0.331339	0.00667762
8	A8	172	93.8693	0.332451	0.00675641
8	A8	173	94.0666	0.329051	0.00669181
8	A8	174	94.2638	0.328146	0.00634036
8	A8	175	94.4611	0.328205	0.00563085
8	A8	176	94.6583	0.327609	0.00460471
8	A8	177	94.8556	0.326163	0.00340663
9	A9	1	60.1389	4.12669	0.126217
9	A9	2	60.3362	4.13394	0.113774
9	A9	3	60.5334	4.13172	0.100832
9	A9	4	60.7307	4.12999	0.0905085
9	A9	5	60.9279	4.13289	0.0850814
9	A9	6	61.1252	4.12361	0.0852813
9	A9	7	61.3224	4.1228	0.090422
9	A9	8	61.5197	4.11179	0.099087
9	A9	9	61.7169	4.10494	0.109883
9	A9	10	61.9142	4.10205	0.121837
9	A9	11	62.1114	4.09178	0.134426
9	A9	12	62.3087	4.08222	0.147425
9	A9	13	62.5059	4.07245	0.160743
9	A9	14	62.7032	4.06238	0.174338
9	A9	15	62.9005	4.04928	0.188164
9	A9	16	63.0977	4.03494	0.202054
9	A9	17	63.295	4.02364	0.215655
9	A9	18	63.4922	4.01373	0.228449
9	A9	19	63.6895	3.9906	0.239977
9	A9	20	63.8867	3.97336	0.250095
9	A9	21	64.084	3.95715	0.259101
9	A9	22	64.2812	3.94047	0.267552
9	A9	23	64.4785	3.92614	0.275877
9	A9	24	64.6757	3.90825	0.284121
9	A9	25	64.873	3.88739	0.29195
9	A9	26	65.0702	3.86802	0.299023
9	A9	27	65.2675	3.84498	0.305368
9	A9	28	65.4648	3.82306	0.311489
9	A9	29	65.662	3.80793	0.318131
9	A9	30	65.8593	3.79106	0.325814
9	A9	31	66.0565	3.76665	0.334483
9	A9	32	66.2538	3.73662	0.343451
9	A9	33	66.451	3.73177	0.351684
9	A9	34	66.6483	3.69367	0.358251
9	A9	35	66.8455	3.66886	0.362732
9	A9	36	67.0428	3.64417	0.365375
9	A9	37	67.24	3.62489	0.366965
9	A9	38	67.4373	3.60055	0.368459
9	A9	39	67.6345	3.57505	0.370608
9	A9	40	67.8318	3.54749	0.373667
9	A9	41	68.0291	3.53342	0.37733
9	A9	42	68.2263	3.50437	0.380829
9	A9	43	68.4236	3.47896	0.383268
9	A9	44	68.6208	3.44778	0.384027
9	A9	45	68.8181	3.42986	0.383094
9	A9	46	69.0153	3.3968	0.381112
9	A9	47	69.2126	3.37749	0.379065
9	A9	48	69.4098	3.34967	0.377754
9	A9	49	69.6071	3.33555	0.377357
9	A9	50	69.8043	3.30691	0.377371
9	A9	51	70.0016	3.27697	0.376982
9	A9	52	70.1988	3.25261	0.375629
9	A9	53	70.3961	3.23058	0.373365
9	A9	54	70.5934	3.19967	0.370813
9	A9	55	70.7906	3.18477	0.368749
9	A9	56	70.9879	3.16082	0.367644
9	A9	57	71.1851	3.13618	0.367462
9	A9	58	71.3824	3.10673	0.367838
9	A9	59	71.5796	3.08693	0.368412
9	A9	60	71.7769	3.06112	0.369087
9	A9	61	71.9741	3.03437	0.370035
9	A9	62	72.1714	3.01486	0.371513
9	A9	63	72.3686	2.99224	0.373633
9	A9	64	72.5659	2.96514	0.376317
9	A9	65	72.7631	2.94038	0.379411
9	A9	66	72.9604	2.91714	0.382951
9	A9	67	73.1577	2.88975	0.387407
9	A9	68	73.3549	2.86542	0.393835
9	A9	69	73.5522	2.84154	0.403882
9	A9	70	73.7494	2.8135	0.419638
9	A9	71	73.9467	2.78907	0.443406
9	A9	72	74.1439	2.76379	0.477341
9	A9	73	74.3412	2.73648	0.52307
9	A9	74	74.5384	2.70025	0.581226
9	A9	75	74.7357	2.66755	0.650936
9	A9	76	74.9329	2.62433	0.729194
9	A9	77	75.1302	2.57825	0.810389
9	A9	78	75.3274	2.52259	0.886355
9	A9	79	75.5247	2.45367	0.947424
9	A9	80	75.722	2.37693	0.984628
9	A9	81	75.9192	2.28571	0.992544
9	A9	82	76.1165	2.20414	0.971624
9	A9	83	76.3137	2.1329	0.928793
9	A9	84	76.511	2.08203	0.875765
9	A9	85	76.7082	2.04174	0.825565
9	A9	86	76.9055	2.00617	0.788797
9	A9	87	77.1027	1.96258	0.771071
9	A9	88	77.3	1.91482	0.772377
9	A9	89	77.4972	1.86402	0.788101
9	A9	90	77.6945	1.81461	0.810827
9	A9	91	77.8917	1.75625	0.832153
9	A9	92	78.089	1.699	0.844243
9	A9	93	78.2863	1.63313	0.841233
9	A9	94	78.4835	1.57044	0.820646
9	A9	95	78.6808	1.50882	0.784741
9	A9	96	78.878	1.45579	0.74138
9	A9	97	79.0753	1.40844	0.703928
9	A9	98	79.2725	1.37948	0.689703
9	A9	99	79.4698	1.3538	0.716752
9	A9	100	79.667	1.33115	0.798977
9	A9	101	79.8643	1.30164	0.940305
9	A9	102	80.0615	1.26009	1.12945
9	A9	103	80.2588	1.19616	1.3378
9	A9	104	80.456	1.08968	1.52299
9	A9	105	80.6533	0.921675	1.63917
9	A9	106	80.8506	0.71382	1.65127
9	A9	107	81.0478	0.520009	1.54778
9	A9	108	81.2451	0.407882	1.34552
9	A9	109	81.4423	0.375386	1.08366
9	A9	110	81.6396	0.36654	0.809759
9	A9	111	81.8368	0.363787	0.564454
9	A9	112	82.0341	0.360351	0.371671
9	A9	113	82.2313	0.357514	0.237019
9	A9	114	82.4286	0.34964	0.152714
9	A9	115	82.6258	0.347722	0.104895
9	A9	116	82.8231	0.343559	0.0796734
9	A9	117	83.0203	0.337097	0.0663524
9	A9	118	83.2176	0.336427	0.0581275
9	A9	119	83.4148	0.328231	0.0514047
9	A9	120	83.6121	0.32706	0.0447396
9	A9	121	83.8094	0.324945	0.0379129
9	A9	122	84.0066	0.321408	0.0312672
9	A9	123	84.2039	0.323939	0.025281
9	A9	124	84.4011	0.32054	0.0203338
9	A9	125	84.5984	0.32035	0.0166242
9	A9	126	84.7956	0.318674	0.0141736
9	A9	127	84.9929	0.319822	0.012855
9	A9	128	85.1901	0.320342	0.0124203
9	A9	129	85.3874	0.316832	0.0125442
9	A9	130	85.5846	0.317816	0.0128995
9	A9	131	85.7819	0.314261	0.0132456
9	A9	132	85.9791	0.31593	0.0134741
9	A9	133	86.1764	0.314087	0.0135825
9	A9	134	86.3737	0.31266	0.0135983
9	A9	135	86.5709	0.313379	0.0135158
9	A9	136	86.7682	0.311811	0.0132888
9	A9	137	86.9654	0.308986	0.0128779
9	A9	138	87.1627	0.309657	0.0123035
9	A9	139	87.3599	0.309119	0.0116543
9	A9	140	87.5572	0.308358	0.0110452
9	A9	141	87.7544	0.307204	0.0105526
9	A9	142	87.9517	0.307525	0.0101807
9	A9	143	88.1489	0.306835	0.00988333
9	A9	144	88.3462	0.305142	0.00962792
9	A9	145	88.5434	0.304371	0.00945268
9	A9	146	88.7407	0.304872	0.00946396
9	A9	147	88.938	0.303906	0.00976753
9	A9	148	89.1352	0.30321	0.0103668
9	A9	149	89.3325	0.303915	0.0111056
9	A9	150	89.5297	0.301314	0.0117122
9	A9	151	89.727	0.298084	0.0119291
9	A9	152	89.9242	0.299942	0.0116462
9	A9	153	90.1215	0.29937	0.0109527
9	A9	154	90.3187	0.298343	0.0100814
9	A9	155	90.516	0.297144	0.00930232
9	A9	156	90.7132	0.297747	0.00883192
9	A9	157	90.9105	0.296885	0.0087853
9	A9	158	91.1077	0.296143	0.00915078
9	A9	159	91.305	0.297333	0.00978303
9	A9	160	91.5023	0.295093	0.0104353
9	A9	161	91.6995	0.291947	0.0108488
9	A9	162	91.8968	0.293652	0.0108693
9	A9	163	92.094	0.292253	0.0105217
9	A9	164	92.2913	0.292334	0.00999311
9	A9	165	92.4885	0.290685	0.00953794
9	A9	166	92.6858	0.290955	0.00936657
9	A9	167	92.883	0.29277	0.0095816
9	A9	168	93.0803	0.2871	0.0101751
9	A9	169	93.2775	0.290218	0.0110569
9	A9	170	93.4748	0.287654	0.012071
9	A9	171	93.6721	0.288939	0.0129861
9	A9	172	93.8693	0.285922	0.0135022
9	A9	173	94.0666	0.28407	0.0133192
9	A9	174	94.2638	0.282217	0.0122667
9	A9	175	94.4611	0.283697	0.0104112
9	A9	176	94.6583	0.282749	0.00805941
9	A9	177	94.8556	0.282714	0.00563807
10	A10	1	60.1389	5.55771	0.19011
10	A10	2	60.3362	5.55207	0.192083
10	A10	3	60.5334	5.52414	0.194545
10	A10	4	60.7307	5.50552	0.197015
10	A10	5	60.9279	5.46991	0.199019
10	A10	6	61.1252	5.45734	0.200178
10	A10	7	61.3224	5.42952	0.200236
10	A10	8	61.5197	5.40074	0.199106
10	A10	9	61.7169	5.38029	0.196976
10	A10	10	61.9142	5.35243	0.194332
10	A10	11	62.1114	5.32504	0.191884
10	A10	12	62.3087	5.31754	0.190307
10	A10	13	62.5059	5.2861	0.189936
10	A10	14	62.7032	5.27093	0.190618
10	A10	15	62.9005	5.24299	0.19184
10	A10	16	63.0977	5.22196	0.193025
10	A10	17	63.295	5.19276	0.193854
10	A10	18	63.4922	5.1632	0.194321
10	A10	19	63.6895	5.15384	0.19459
10	A10	20	63.8867	5.12918	0.19477
10	A10	21	64.084	5.10623	0.194804
10	A10	22	64.2812	5.07262	0.194577
10	A10	23	64.4785	5.05051	0.194062
10	A10	24	64.6757	5.03236	0.193347
10	A10	25	64.873	5.01217	0.192568
10	A10	26	65.0702	4.98786	0.191835
10	A10	27	65.2675	4.96045	0.191264
10	A10	28	65.4648	4.93402	0.191047
10	A10	29	65.662	4.91669	0.191425
10	A10	30	65.8593	4.89938	0.192559
10	A10	31	66.0565	4.87424	0.194405
10	A10	32	66.2538	4.84996	0.196711
10	A10	33	66.451	4.81904	0.199187
10	A10	34	66.6483	4.8036	0.201667
10	A10	35	66.8455	4.77497	0.204161
10	A10	36	67.0428	4.75258	0.206755
10	A10	37	67.24	4.71963	0.209461
10	A10	38	67.4373	4.70986	0.212135
10	A10	39	67.6345	4.67535	0.214527
10	A10	40	67.8318	4.64172	0.216411
10	A10	41	68.0291	4.62319	0.217719
10	A10	42	68.2263	4.59347	0.218495
10	A10	43	68.4236	4.57226	0.21881
10	A10	44	68.6208	4.54399	0.218627
10	A10	45	68.8181	4.51625	0.217817
10	A10	46	69.0153	4.4905	0.216281
10	A10	47	69.2126	4.46109	0.214096
10	A10	48	69.4098	4.43585	0.21156
10	A10	49	69.6071	4.41449	0.209095
10	A10	50	69.8043	4.38659	0.207083
10	A10	51	70.0016	4.36696	0.205749
10	A10	52	70.1988	4.34067	0.205151
10	A10	53	70.3961	4.31368	0.205242
10	A10	54	70.5934	4.28868	0.205924
10	A10	55	70.7906	4.26938	0.207073
10	A10	56	70.9879	4.24509	0.208521
10	A10	57	71.1851	4.21505	0.21008
10	A10	58	71.3824	4.18601	0.211578
10	A10	59	71.5796	4.16435	0.212869
10	A10	60	71.7769	4.1418	0.213824
10	A10	61	71.9741	4.11295	0.214334
10	A10	62	72.1714	4.08524	0.214368
10	A10	63	72.3686	4.05542	0.214038
10	A10	64	72.5659	4.03315	0.213559
10	A10	65	72.7631	4.01186	0.213112
10	A10	66	72.9604	3.98795	0.212686
10	A10	67	73.1577	3.95852	0.212066
10	A10	68	73.3549	3.92964	0.210999
10	A10	69	73.5522	3.90427	0.209407
10	A10	70	73.7494	3.88114	0.207506
10	A10	71	73.9467	3.85548	0.20573
10	A10	72	74.1439	3.82887	0.204537
10	A10	73	74.3412	3.81056	0.204203
10	A10	74	74.5384	3.78837	0.204732
10	A10	75	74.7357	3.75637	0.205888
10	A10	76	74.9329	3.73403	0.207306
10	A10	77	75.1302	3.71402	0.208619
10	A10	78	75.3274	3.68499	0.209532
10	A10	79	75.5247	3.65894	0.209895
10	A10	80	75.722	3.63222	0.209729
10	A10	81	75.9192	3.60728	0.20924
10	A10	82	76.1165	3.57902	0.208758
10	A10	83	76.3137	3.55899	0.208631
10	A10	84	76.511	3.53263	0.209119
10	A10	85	76.7082	3.50909	0.210348
10	A10	86	76.9055	3.48026	0.212382
10	A10	87	77.1027	3.45789	0.215383
10	A10	88	77.3	3.43159	0.219831
10	A10	89	77.4972	3.3996	0.226763
10	A10	90	77.6945	3.37908	0.238016
10	A10	91	77.8917	3.35042	0.256504
10	A10	92	78.089	3.32738	0.286552
10	A10	93	78.2863	3.29242	0.334189
10	A10	94	78.4835	3.26137	0.407212
10	A10	95	78.6808	3.22814	0.514609
10	A10	96	78.878	3.1758	0.664901
10	A10	97	79.0753	3.11692	0.863242
10	A10	98	79.2725	3.03175	1.10764
10	A10	99	79.4698	2.90761	1.38544
10	A10	100	79.667	2.72912	1.6719
10	A10	101	79.8643	2.46596	1.93219
10	A10	102	80.0615	2.12364	2.1276
10	A10	103	80.2588	1.73907	2.22427
10	A10	104	80.456	1.37064	2.20203
10	A10	105	80.6533	1.02404	2.0602
10	A10	106	80.8506	0.75091	1.81821
10	A10	107	81.0478	0.548139	1.51096
10	A10	108	81.2451	0.440035	1.18031
10	A10	109	81.4423	0.403785	0.865455
10	A10	110	81.6396	0.395461	0.595257
10	A10	111	81.8368	0.388332	0.384412
10	A10	112	82.0341	0.389172	0.234124
10	A10	113	82.2313	0.384063	0.136022
10	A10	114	82.4286	0.383432	0.0772702
10	A10	115	82.6258	0.381127	0.0449146
10	A10	116	82.8231	0.37908	0.0284598
10	A10	117	83.0203	0.37733	0.0206613
10	A10	118	83.2176	0.375376	0.0171501
10	A10	119	83.4148	0.373371	0.0155941
10	A10	120	83.6121	0.372275	0.0148757
10	A10	121	83.8094	0.370391	0.0144974
10	A10	122	84.0066	0.369014	0.0142322
10	A10	123	84.2039	0.366001	0.0139591
10	A10	124	84.4011	0.366359	0.0136041
10	A10	125	84.5984	0.362474	0.0131312
10	A10	126	84.7956	0.361097	0.0125423
10	A10	127	84.9929	0.362297	0.0118766
10	A10	128	85.1901	0.357715	0.0112073
10	A10	129	85.3874	0.358297	0.010633
10	A10	130	85.5846	0.355973	0.0102548
10	A10	131	85.7819	0.356	0.0101346
10	A10	132	85.9791	0.356074	0.0102527
10	A10	133	86.1764	0.354107	0.010491
10	A10	134	86.3737	0.351252	0.010667
10	A10	135	86.5709	0.351293	0.0106089
10	A10	136	86.7682	0.347456	0.010231
10	A10	137	86.9654	0.348157	0.00957252
10	A10	138	87.1627	0.345959	0.00877541
10	A10	139	87.3599	0.345897	0.00802179
10	A10	140	87.5572	0.345497	0.0074613
10	A10	141	87.7544	0.345031	0.00716435
10	A10	142	87.9517	0.344248	0.00711512
10	A10	143	88.1489	0.34216	0.0072369
10	A10	144	88.3462	0.342279	0.00743214
10	A10	145	88.5434	0.34204	0.0076172
10	A10	146	88.7407	0.33947	0.00774558
10	A10	147	88.938	0.338439	0.00781493
10	A10	148	89.1352	0.337098	0.00785698
10	A10	149	89.3325	0.338229	0.00791025
10	A10	150	89.5297	0.334952	0.00799067
10	A10	151	89.727	0.336192	0.00807856
10	A10	152	89.9242	0.332113	0.00813471
10	A10	153	90.1215	0.332596	0.00813171
10	A10	154	90.3187	0.332639	0.00807281
10	A10	155	90.516	0.330968	0.00798447
10	A10	156	90.7132	0.329305	0.00789164
10	A10	157	90.9105	0.329145	0.00779967
10	A10	158	91.1077	0.328668	0.00769373
10	A10	159	91.305	0.326604	0.00755997
10	A10	160	91.5023	0.325539	0.00740325
10	A10	161	91.6995	0.325738	0.00725202
10	A10	162	91.8968	0.324382	0.00713926
10	A10	163	92.094	0.325027	0.00707229
10	A10	164	92.2913	0.321648	0.00701988
10	A10	165	92.4885	0.323645	0.00693385
10	A10	166	92.6858	0.318454	0.00679751
10	A10	167	92.883	0.321131	0.00665972
10	A10	168	93.0803	0.319837	0.00661603
10	A10	169	93.2775	0.319711	0.006738
10	A10	170	93.4748	0.319868	0.00699946
10	A10	171	93.6721	0.315825	0.00726026
10	A10	172	93.8693	0.316388	0.00732591
10	A10	173	94.0666	0.313159	0.00704383
10	A10	174	94.2638	0.314693	0.00637148
10	A10	175	94.4611	0.314316	0.00538115
10	A10	176	94.6583	0.312473	0.00421426
10	A10	177	94.8556	0.311912	0.00302832
11	A11	1	60.1389	5.11065	0.172244
11	A11	2	60.3362	5.09849	0.169611
11	A11	3	60.5334	5.09925	0.167349
11	A11	4	60.7307	5.07085	0.16621
11	A11	5	60.9279	5.05017	0.166803
11	A11	6	61.1252	5.0362	0.169376
11	A11	7	61.3224	5.01689	0.173655
11	A11	8	61.5197	4.99942	0.178813
11	A11	9	61.7169	4.98473	0.183657
11	A11	10	61.9142	4.94359	0.18699
11	A11	11	62.1114	4.93136	0.188052
11	A11	12	62.3087	4.90011	0.18684
11	A11	13	62.5059	4.88797	0.184153
11	A11	14	62.7032	4.85699	0.181355
11	A11	15	62.9005	4.83344	0.179861
11	A11	16	63.0977	4.82368	0.180546
11	A11	17	63.295	4.81612	0.183331
11	A11	18	63.4922	4.78378	0.187217
11	A11	19	63.6895	4.76359	0.190808
11	A11	20	63.8867	4.72598	0.193042
11	A11	21	64.084	4.70797	0.193641
11	A11	22	64.2812	4.68829	0.193086
11	A11	23	64.4785	4.66862	0.192172
11	A11	24	64.6757	4.64557	0.191527
11	A11	25	64.873	4.62678	0.191423
11	A11	26	65.0702	4.59665	0.191876
11	A11	27	65.2675	4.579	0.192869
11	A11	28	65.4648	4.55864	0.194453
11	A11	29	65.662	4.52663	0.196681
11	A11	30	65.8593	4.51952	0.199458
11	A11	31	66.0565	4.49387	0.202534
11	A11	32	66.2538	4.45791	0.205643
11	A11	33	66.451	4.44228	0.208708
11	A11	34	66.6483	4.41234	0.211874
11	A11	35	66.8455	4.38552	0.215301
11	A11	36	67.0428	4.37387	0.218869
11	A11	37	67.24	4.35104	0.222061
11	A11	38	67.4373	4.30415	0.224185
11	A11	39	67.6345	4.27939	0.224762
11	A11	40	67.8318	4.26059	0.223811
11	A11	41	68.0291	4.23365	0.221831
11	A11	42	68.2263	4.20231	0.21953
11	A11	43	68.4236	4.18443	0.217517
11	A11	44	68.6208	4.16235	0.216118
11	A11	45	68.8181	4.12529	0.215336
11	A11	46	69.0153	4.11096	0.214916
11	A11	47	69.2126	4.09032	0.214498
11	A11	48	69.4098	4.05314	0.213807
11	A11	49	69.6071	4.03416	0.212839
11	A11	50	69.8043	4.00217	0.211893
11	A11	51	70.0016	3.98148	0.211396
11	A11	52	70.1988	3.96618	0.211652
11	A11	53	70.3961	3.94071	0.212659
11	A11	54	70.5934	3.91038	0.214152
11	A11	55	70.7906	3.8802	0.215793
11	A11	56	70.9879	3.85959	0.217322
11	A11	57	71.1851	3.8435	0.218581
11	A11	58	71.3824	3.80431	0.219439
11	A11	59	71.5796	3.78289	0.219752
11	A11	60	71.7769	3.75395	0.21939
11	A11	61	71.9741	3.73258	0.218314
11	A11	62	72.1714	3.70302	0.216631
11	A11	63	72.3686	3.68347	0.214587
11	A11	64	72.5659	3.6467	0.212534
11	A11	65	72.7631	3.63402	0.21083
11	A11	66	72.9604	3.61313	0.209749
11	A11	67	73.1577	3.57942	0.2094
11	A11	68	73.3549	3.55461	0.209703
11	A11	69	73.5522	3.5447	0.210406
11	A11	70	73.7494	3.50305	0.211153
11	A11	71	73.9467	3.48873	0.211577
11	A11	72	74.1439	3.45883	0.211425
11	A11	73	74.3412	3.42889	0.210669
11	A11	74	74.5384	3.4135	0.209513
11	A11	75	74.7357	3.38385	0.208316
11	A11	76	74.9329	3.36261	0.207452
11	A11	77	75.1302	3.34111	0.207166
11	A11	78	75.3274	3.31585	0.207509
11	A11	79	75.5247	3.2902	0.208331
11	A11	80	75.722	3.27213	0.209349
11	A11	81	75.9192	3.23685	0.210245
11	A11	82	76.1165	3.2193	0.210766
11	A11	83	76.3137	3.19009	0.210826
11	A11	84	76.511	3.16268	0.210543
11	A11	85	76.7082	3.14982	0.21028
11	A11	86	76.9055	3.11043	0.2106
11	A11	87	77.1027	3.09105	0.212213
11	A11	88	77.3	3.07652	0.215907
11	A11	89	77.4972	3.04306	0.222592
11	A11	90	77.6945	3.02742	0.233541
11	A11	91	77.8917	2.98405	0.250824
11	A11	92	78.089	2.96832	0.277813
11	A11	93	78.2863	2.94499	0.319554
11	A11	94	78.4835	2.90829	0.382805
11	A11	95	78.6808	2.8682	0.475558
11	A11	96	78.878	2.83804	0.605747
11	A11	97	79.0753	2.7727	0.778918
11	A11	98	79.2725	2.69374	0.994974
11	A11	99	79.4698	2.59801	1.24468
11	A11	100	79.667	2.44274	1.50744
11	A11	101	79.8643	2.23499	1.75212
11	A11	102	80.0615	1.93559	1.94185
11	A11	103	80.2588	1.59274	2.04236
11	A11	104	80.456	1.24388	2.03131
11	A11	105	80.6533	0.922979	1.9053
11	A11	106	80.8506	0.673718	1.68158
11	A11	107	81.0478	0.499815	1.39383
11	A11	108	81.2451	0.410502	1.08328
11	A11	109	81.4423	0.383877	0.788458
11	A11	110	81.6396	0.378588	0.537224
11	A11	111	81.8368	0.375043	0.343071
11	A11	112	82.0341	0.369927	0.206246
11	A11	113	82.2313	0.368581	0.11803
11	A11	114	82.4286	0.368357	0.0658954
11	A11	115	82.6258	0.367711	0.0376213
11	A11	116	82.8231	0.365779	0.0235347
11	A11	117	83.0203	0.362847	0.0170696
11	A11	118	83.2176	0.363317	0.0143175
11	A11	119	83.4148	0.358514	0.0132242
11	A11	120	83.6121	0.360355	0.0128317
11	A11	121	83.8094	0.358767	0.0127237
11	A11	122	84.0066	0.357106	0.0126993
11	A11	123	84.2039	0.354245	0.0126345
11	A11	124	84.4011	0.352463	0.0124562
11	A11	125	84.5984	0.351809	0.0121498
11	A11	126	84.7956	0.351068	0.0117521
11	A11	127	84.9929	0.349845	0.0113234
11	A11	128	85.1901	0.346695	0.0109167
11	A11	129	85.3874	0.346807	0.0105606
11	A11	130	85.5846	0.345986	0.0102534
11	A11	131	85.7819	0.346203	0.00996617
11	A11	132	85.9791	0.340615	0.00965495
11	A11	133	86.1764	0.343384	0.00928438
11	A11	134	86.3737	0.340611	0.00885689
11	A11	135	86.5709	0.341202	0.00843622
11	A11	136	86.7682	0.33716	0.00814747
11	A11	137	86.9654	0.338296	0.00813701
11	A11	138	87.1627	0.337931	0.00849113
11	A11	139	87.3599	0.338704	0.00915313
11	A11	140	87.5572	0.338013	0.00990123
11	A11	141	87.7544	0.332645	0.0104297
11	A11	142	87.9517	0.331976	0.0104985
11	A11	143	88.1489	0.328479	0.0100568
11	A11	144	88.3462	0.330837	0.00925604
11	A11	145	88.5434	0.329707	0.00835049
11	A11	146	88.7407	0.328132	0.00756303
11	A11	147	88.938	0.328379	0.00701276
11	A11	148	89.1352	0.325297	0.00673174
11	A11	149	89.3325	0.326383	0.00673113
11	A11	150	89.5297	0.325353	0.00703701
11	A11	151	89.727	0.32431	0.00766035
11	A11	152	89.9242	0.325737	0.00852696
11	A11	153	90.1215	0.322793	0.00944343
11	A11	154	90.3187	0.320239	0.0101488
11	A11	155	90.516	0.317647	0.0104376
11	A11	156	90.7132	0.316048	0.0102701
11	A11	157	90.9105	0.31866	0.00978573
11	A11	158	91.1077	0.316589	0.00920947
11	A11	159	91.305	0.314329	0.00872554
11	A11	160	91.5023	0.314312	0.00840484
11	A11	161	91.6995	0.314068	0.00822424
11	A11	162	91.8968	0.309862	0.00813527
11	A11	163	92.094	0.312861	0.0081171
11	A11	164	92.2913	0.310783	0.00817844
11	A11	165	92.4885	0.30949	0.00832319
11	A11	166	92.6858	0.308133	0.00851943
11	A11	167	92.883	0.308049	0.00869612
11	A11	168	93.0803	0.30569	0.00876634
11	A11	169	93.2775	0.305422	0.00865586
11	A11	170	93.4748	0.303782	0.00832249
11	A11	171	93.6721	0.302809	0.0077603
11	A11	172	93.8693	0.303138	0.0069974
11	A11	173	94.0666	0.300839	0.00608827
11	A11	174	94.2638	0.300056	0.00510344
11	A11	175	94.4611	0.302468	0.00411303
11	A11	176	94.6583	0.301558	0.00317158
11	A11	177	94.8556	0.29809	0.00231464
13	B1	1	60.1389	4.88015	0.280172
13	B1	2	60.3362	4.8565	0.278954
13	B1	3	60.5334	4.82893	0.27726
13	B1	4	60.7307	4.81485	0.275862
13	B1	5	60.9279	4.79652	0.275576
13	B1	6	61.1252	4.77073	0.276757
13	B1	7	61.3224	4.75839	0.279034
13	B1	8	61.5197	4.7245	0.281551
13	B1	9	61.7169	4.69954	0.283516
[truncated: 14,328 more rows]
