# Supplementary material for: Adipocytes influence choroidal neovascularization via PRDM16
Source: EMBO Mol Med. 2026 May 19;18(6):2379–403. doi: 10.1038/s44321-026-00441-5 (PMC13269495; doi:10.1038/s44321-026-00441-5)
Supplement: Supplementary file 8 — Figure EV5 Source Data [file 44321_2026_441_MOESM8_ESM.zip › Figure EV5/FigEV5C/rOAT vs eWAT sham AdipoQ expression.xlsx]

## Sheet: Sheet1
		Ct Adipoq	Ct tbp	Delta Ct	Xcontrol	Ddelta Ct	RQ	Mean	Normalized
	eWAT n1	20.716	29.093	-8.377	-8.7125	0.3355	0.792509	1.02716	0.771552
	eWAT n2	20.739	29.787	-9.048		-0.3355	1.26181		1.22845
	rOAT n1	18.452	26.893	-8.441		0.2715	0.828458		0.80655
	rOAT n2	17.887	25.655	-7.768		0.9445	0.51961		0.505869
