# Supplementary material for: Adipocytes influence choroidal neovascularization via PRDM16
Source: EMBO Mol Med. 2026 May 19;18(6):2379–403. doi: 10.1038/s44321-026-00441-5 (PMC13269495; doi:10.1038/s44321-026-00441-5)
Supplement: Supplementary file 8 — Figure EV5 Source Data [file 44321_2026_441_MOESM8_ESM.zip › Figure EV5/FigEV55L-M/CNV area analysis AdipoqCre AdipoqPrdm16 mice.xlsx]

## Sheet: IB4
Raw values					Normalized
	Sample	IB4 (um2)	Average control			Sample	Normalized	t.test		AdipoqCre	Per N
AdipoqCre	140	7457.79	27655.3		AdipoqCre	140	0.26967	6.45317e-05		Sample	Average
		17170.6					0.620882			140	10125.8
		5538.84					0.200282			181	17804.6
		10336					0.373746			182	14727
	181	15384.5				181	0.556297			203	25754.4
		4695.57					0.169789			206	44092.7
		14290.3					0.516731			208	33195.4
		9004.12					0.325584			209	34728.9
		20009.3					0.723526
		16168.1					0.584632			AdipoqPrdm16	Per N
		33545.7					1.21299			Sample	Average
		29339.1					1.06089			104	7770.67
	182	10593.1				182	0.383043			93	14064.9
		13996.7					0.506114			189	9027.78
		14815.3					0.535714			190	9651.4
		8299.17					0.300094			221	20593.7
		25930.5					0.937635			222	24926.8
	203	14668.4				203	0.530403			223	22007.3
		16129.6					0.583238
		18777.5					0.678984
		20733.1					0.749698
		17059.7					0.616872
		40088.5					1.44958
		52823.9					1.91009
	206	46624.9				206	1.68593
		46643.6					1.68661
		28568.1					1.03301
		23099.9					0.835281
		64544.5					2.3339
		46507.5					1.68169
		35231.5					1.27395
		61521.6					2.22459
	208	39498.6				208	1.42825
		43536.2					1.57425
		28332.6					1.02449
		29017.4					1.04925
		12557.5					0.454073
		38412.6					1.38898
		41013.2					1.48302
	209	48187.2				209	1.74242
		38967.8					1.40906
		36702.1					1.32713
		28414.2					1.02744
		16751.7					0.605735
		14780.5					0.534456
		45283.7					1.63744
		48744.2					1.76257
AdipoqCre Prdm16	104	3637.54			AdipoqCre Prdm16	104	0.131532
		3238.7					0.11711
		9005.15					0.325622
		17344.6					0.627172
		6217.22					0.224812
		7180.81					0.259654
	93	11470				93	0.414749
		16658.3					0.602357
		17150.9					0.620169
		14265.1					0.51582
		14970.1					0.541311
		10885.7					0.393622
		13053.9					0.472021
	189	4761.21				189	0.172163
		6566.7					0.237449
		12950					0.468266
		6192.71					0.223925
		14668.2					0.530397
	190	24183.7				190	0.874469
		6138.21					0.221955
		12035.1					0.435183
		7073.18					0.255763
		6581.95					0.238
		1896.33					0.0685703
	221	8396.87				221	0.303627
		43872.9					1.58642
		28899.4					1.04499
		8365.33					0.302486
		13824					0.499867
		24252.7					0.876966
		28646.8					1.03585
		8491.14					0.307035
	222	17500.9				222	0.632824
		26383.5					0.954015
		9433.64					0.341116
		33948.9					1.22758
		39680.4					1.43482
		22613.2					0.81768
	223	14108.8				223	0.510168
		15963.3					0.577226
		8819.87					0.318922
		27521.2					0.995155
		40521.3					1.46523
		19112.9					0.691113
		21873.1					0.790919
		28137.8					1.01745

## Sheet: FITC
Raw values					Normalized
	Sample	FITC-Dex (um2)	Average control			Sample	Normalized	t.test		AdipoqCre	Per N
AdipoqCre	140	8487	13651.7		AdipoqCre	140	0.621681	0.00802016		Sample	Average
		19623					1.4374			140	11369.5
		11095					0.812719			181	16712.9
		6273					0.459503			182	21165.2
	181	10559				181	0.773457			203	10211.1
		16126					1.18124			206	16511.5
		36280					2.65754			208	11050.6
		31066					2.27561			209	9462.38
		23853					1.74725
		5163					0.378195			AdipoqPrdm16	Per N
		7631					0.558978			Sample	Average
		3025					0.221584			104	5463.5
	182	8895				182	0.651567			93	10956.1
		24279					1.77846			189	6230.8
		6346					0.46485			190	10524.3
		34219					2.50657			221	12122
		32087					2.3504			222	8918.83
	203	6319				203	0.462873			223	8647.62
		8724					0.639041
		3638					0.266487
		13504					0.989181
		8457					0.619483
		15760					1.15443
		15076					1.10433
	206	13273				206	0.97226
		4710					0.345012
		20166					1.47718
		763					0.0558905
		29767					2.18046
		20268					1.48465
		35494					2.59997
		7651					0.560443
	208	6937				208	0.508142
		13026					0.954167
		13357					0.978413
		10404					0.762103
		4631					0.339225
		13203					0.967132
		15796					1.15707
	209	7151				209	0.523817
		10248					0.750676
		15313					1.12169
		4994					0.365815
		7065					0.517518
		4256					0.311756
		17515					1.28299
		9157					0.670759
AdipoqCre Prdm16	104	5254			AdipoqCre Prdm16	104	0.38486
		4833					0.354022
		7863					0.575972
		5633					0.412623
		587					0.0429983
		8611					0.630764
	93	21661				93	1.58669
		10889					0.797629
		9803					0.718079
		13067					0.95717
		4471					0.327505
		8832					0.646952
		7970					0.58381
	189	11525				189	0.844217
		7082					0.518763
		7082					0.518763
		5039					0.369111
		426					0.0312049
	190	16767				190	1.2282
		9675					0.708703
		9237					0.676619
		12217					0.894907
		5634					0.412696
		9616					0.704381
	221	9112				221	0.667463
		19207					1.40693
		7654					0.560663
		6829					0.500231
		5839					0.427712
		12798					0.937466
		26243					1.92232
		9294					0.680794
	222	667				222	0.0488584
		2700					0.197778
		2700					0.197778
		12787					0.93666
		26381					1.93243
		8278					0.606371
	223	1786				223	0.130826
		5914					0.433206
		21001					1.53834
		14066					1.03035
		11805					0.864727
		7572					0.554656
		2840					0.208033
		4197					0.307434
