# Supplementary material for: Adipocytes influence choroidal neovascularization via PRDM16
Source: EMBO Mol Med. 2026 May 19;18(6):2379–403. doi: 10.1038/s44321-026-00441-5 (PMC13269495; doi:10.1038/s44321-026-00441-5)
Supplement: Supplementary file 8 — Figure EV5 Source Data [file 44321_2026_441_MOESM8_ESM.zip › Figure EV5/FigEV5F-K/AQcre and AQcre-prdm16 mice weight.xlsx]

## Sheet: Sheet1
	Mice weight (g)
Replicate	Adipoq-cre CNV 3	Adipoq-cre-Prdm16 CNV 3	Adipoq-cre CNV 7	Adipoq-cre-Prdm16 CNV 7	Adipoq-cre CNV 14	Adipoq-cre-Prdm16 CNV 14
n1	27.5	25	27.7	27.2	23.1	26.3
n2	27.2	26.1	28.3	27.4	23.9	22.2
n3	26.1	25.5	23.4	25.8	24.6	27
n4	28.2	23.4	24.6	26.5	26.1	25.4
n5	28.7	23.6	26.4	27.6	26.7	25.2
n6	24.6	25.1	27.8	26.2	25.6	25.2
n7	22.5	23.8	29	28.1	25.5	25.8
n8	21.1	22.5	26.7	29.3	23.8	25.9
n9	23.9	24		27.9	26.8	22.9
n10				27.6	26.2	25.6
