# Supplementary material for: Adipocytes influence choroidal neovascularization via PRDM16
Source: EMBO Mol Med. 2026 May 19;18(6):2379–403. doi: 10.1038/s44321-026-00441-5 (PMC13269495; doi:10.1038/s44321-026-00441-5)
Supplement: Supplementary file 8 — Figure EV5 Source Data [file 44321_2026_441_MOESM8_ESM.zip › Figure EV5/FigEV5F-K/Ratio AT weight over body weight KO iWAT, eWAT, iBAT.xlsx]

## Sheet: iWAT
	iWAT weight (g)
Replicate	Adipoq-cre CNV 3	Adipoq-cre-Prdm16 CNV 3	Adipoq-cre CNV 7	Adipoq-cre-Prdm16 CNV 7	Adipoq-cre CNV 14	Adipoq-cre-Prdm16 CNV 14
n1	0.2653	0.287	0.2669	0.3874	0.1598	0.2587
n2	0.2944	0.2669	0.2432	0.3785	0.2065	0.1692
n3	0.2104	0.2981	0.1615	0.4179	0.1954	0.3426
n4	0.2416	0.2517	0.3368	0.426	0.2645	0.3116
n5	0.2263	0.2686	0.3054	0.3781	0.21	0.2811
n6	0.2009	0.2469	0.3478	0.3362	0.2199	0.2827
n7	0.1497	0.207	0.3014	0.4404	0.3052	0.3018
n8	0.1966	0.2263	0.2487	0.5841	0.1986	0.3578
n9	0.2421	0.2677		0.5138	0.2023	0.2629
n10				0.449	0.2344	0.3121

## Sheet: eWAT
	eWAT weight (g)
Replicate	Adipoq-cre CNV 3	Adipoq-cre-Prdm16 CNV 3	Adipoq-cre CNV 7	Adipoq-cre-Prdm16 CNV 7	Adipoq-cre CNV 14	Adipoq-cre-Prdm16 CNV 14
n1	0.3801	0.2129	0.3239	0.2385	0.1648	0.2486
n2	0.4405	0.1622	0.2786	0.2618	0.2805	0.1225
n3	0.2581	0.1895	0.2286	0.3226	0.2192	0.3296
n4	0.2203	0.1929	0.3328	0.3404	0.3088	0.2917
n5	0.3316	0.178	0.2922	0.3549	0.2293	0.2055
n6	0.2002	0.2132	0.3503	0.3122	0.3023	0.2463
n7	0.1596	0.1755	0.3353	0.3465	0.3662	0.249
n8	0.1888	0.1599	0.2546	0.4757	0.3033	0.2731
n9	0.2239	0.2304		0.4388	0.2097	0.254
n10				0.4506	0.2337	0.3729
	Mice weight (g)
Replicate	Adipoq-cre CNV 3	Adipoq-cre-Prdm16 CNV 3	Adipoq-cre CNV 7	Adipoq-cre-Prdm16 CNV 7	Adipoq-cre CNV 14	Adipoq-cre-Prdm16 CNV 14
n1	27.5	25	27.7	27.2	23.1	26.3
n2	27.2	26.1	28.3	27.4	23.9	22.2
n3	26.1	25.5	23.4	25.8	24.6	27
n4	28.2	23.4	24.6	26.5	26.1	25.4
n5	28.7	23.6	26.4	27.6	26.7	25.2
n6	24.6	25.1	27.8	26.2	25.6	25.2
n7	22.5	23.8	29	28.1	25.5	25.8
n8	21.1	22.5	26.7	29.3	23.8	25.9
n9	23.9	24		27.9	26.8	22.9
n10				27.6	26.2	25.6
	eWAT weight (g)/mice weight (g)
Replicate	Adipoq-cre CNV 3	Adipoq-cre-Prdm16 CNV 3	Adipoq-cre CNV 7	Adipoq-cre-Prdm16 CNV 7	Adipoq-cre CNV 14	Adipoq-cre-Prdm16 CNV 14
n1	0.0138218	0.008516	0.0116931	0.00876838	0.0071342	0.00945247
n2	0.0161949	0.00621456	0.00984452	0.00955474	0.0117364	0.00551802
n3	0.00988889	0.00743137	0.00976923	0.0125039	0.00891057	0.0122074
n4	0.00781206	0.00824359	0.0135285	0.0128453	0.0118314	0.0114843
n5	0.011554	0.00754237	0.0110682	0.0128587	0.00858801	0.00815476
n6	0.00813821	0.00849402	0.0126007	0.011916	0.0118086	0.00977381
n7	0.00709333	0.00737395	0.0115621	0.012331	0.0143608	0.00965116
n8	0.00894787	0.00710667	0.00953558		0.0127437	0.0105444
n9	0.0093682	0.0096			0.00782463	0.0110917
n10					0.00891985	0.0145664

## Sheet: iBAT
	iBAT weight (g)
Replicate	Adipoq-cre CNV 3	Adipoq-cre-Prdm16 CNV 3	Adipoq-cre CNV 7	Adipoq-cre-Prdm16 CNV 7	Adipoq-cre CNV 14	Adipoq-cre-Prdm16 CNV 14
n1	0.0546	0.049	0.0713	0.0889	0.0313	0.055
n2	0.0791	0.0544	0.0504	0.092	0.0427	0.0388
n3	0.0564	0.081	0.0518	0.0737	0.0451	0.0503
n4	0.0626	0.0368	0.0494	0.0589	0.047	0.048
n5	0.0653	0.048	0.0706	0.0641	0.0577	0.0578
n6	0.0399	0.0533	0.0626	0.0812	0.0577	0.0526
n7	0.0462	0.0527	0.0624	0.0808	0.0514	0.0462
n8	0.0413	0.0401	0.0492	0.106	0.0231	0.0613
n9	0.0546	0.0739		0.0908	0.0346	0.0472
n10				0.0955	0.0282	0.0392
	Mice weight (g)
Replicate	Adipoq-cre CNV 3	Adipoq-cre-Prdm16 CNV 3	Adipoq-cre CNV 7	Adipoq-cre-Prdm16 CNV 7	Adipoq-cre CNV 14	Adipoq-cre-Prdm16 CNV 14
n1	27.5	25	27.7	27.2	23.1	26.3
n2	27.2	26.1	28.3	27.4	23.9	22.2
n3	26.1	25.5	23.4	25.8	24.6	27
n4	28.2	23.4	24.6	26.5	26.1	25.4
n5	28.7	23.6	26.4	27.6	26.7	25.2
n6	24.6	25.1	27.8	26.2	25.6	25.2
n7	22.5	23.8	29	28.1	25.5	25.8
n8	21.1	22.5	26.7	29.3	23.8	25.9
n9	23.9	24		27.9	26.8	22.9
n10				27.6	26.2	25.6
	iBAT weight (g)/mice weight (g)
Replicate	Adipoq-cre CNV 3	Adipoq-cre-Prdm16 CNV 3	Adipoq-cre CNV 7	Adipoq-cre-Prdm16 CNV 7	Adipoq-cre CNV 14	Adipoq-cre-Prdm16 CNV 14
n1	0.00198545	0.00196	0.00257401	0.00326838	0.00135498	0.00209125
n2	0.00290809	0.00208429	0.00178092	0.00335766	0.00178661	0.00174775
n3	0.00216092	0.00317647	0.00221368	0.00285659	0.00183333	0.00186296
n4	0.00221986	0.00157265	0.00200813	0.00222264	0.00180077	0.00188976
n5	0.00227526	0.0020339	0.00267424	0.00232246	0.00216105	0.00229365
n6	0.00162195	0.00212351	0.0022518	0.00309924	0.00225391	0.0020873
n7	0.00205333	0.00221429	0.00215172	0.00287544	0.00201569	0.0017907
n8	0.00195735	0.00178222	0.0018427		0.000970588	0.0023668
n9	0.00228452	0.00307917			0.00129104	0.00206114
n10					0.00107634	0.00153125
