# Supplementary material for: Adipocytes influence choroidal neovascularization via PRDM16
Source: EMBO Mol Med. 2026 May 19;18(6):2379–403. doi: 10.1038/s44321-026-00441-5 (PMC13269495; doi:10.1038/s44321-026-00441-5)
Supplement: Supplementary file 9 — Figure EV6 Source Data [file 44321_2026_441_MOESM9_ESM.zip]

Archive with 20 entries (16 files):
- Figure EV6/
- __MACOSX/._Figure EV6
- Figure EV6/.DS_Store
- __MACOSX/Figure EV6/._.DS_Store
- Figure EV6/FigEV6B-C/
- __MACOSX/Figure EV6/._FigEV6B-C
- Figure EV6/FigEV6D-I/
- __MACOSX/Figure EV6/._FigEV6D-I
- Figure EV6/FigEV6A/
- __MACOSX/Figure EV6/._FigEV6A
- Figure EV6/FigEV6B-C/ATT per total N graphs.pzfx
- __MACOSX/Figure EV6/FigEV6B-C/._ATT per total N graphs.pzfx
- Figure EV6/FigEV6B-C/ATT IB4 and CNV quantification .xlsx
- __MACOSX/Figure EV6/FigEV6B-C/._ATT IB4 and CNV quantification .xlsx
- Figure EV6/FigEV6D-I/ATT AT weight after laser 14 days.pzfx
- __MACOSX/Figure EV6/FigEV6D-I/._ATT AT weight after laser 14 days.pzfx
- Figure EV6/FigEV6D-I/ATT fat pads weight .xlsx
- __MACOSX/Figure EV6/FigEV6D-I/._ATT fat pads weight .xlsx
- Figure EV6/FigEV6A/Post operation days ATT weight graph.pzfx
- __MACOSX/Figure EV6/FigEV6A/._Post operation days ATT weight graph.pzfx
