# Supplementary material for: Adipocytes influence choroidal neovascularization via PRDM16
Source: EMBO Mol Med. 2026 May 19;18(6):2379–403. doi: 10.1038/s44321-026-00441-5 (PMC13269495; doi:10.1038/s44321-026-00441-5)
Supplement: Supplementary file 9 — Figure EV6 Source Data [file 44321_2026_441_MOESM9_ESM.zip › Figure EV6/FigEV6B-C/ATT IB4 and CNV quantification .xlsx]

## Sheet: IB4
	Sample	IB4	Average		Normalized to Prdm16-		Per N
ATT PRDM16 -	387	10338.4	21794.9		0.474352		14858.1
		18200			0.835061		14359.1
		17408.4			0.798737		22506.5
		9111.25			0.418046		25622
		17569.7			0.806138		31509.9
		16520.9			0.758017
	389	13170.2			0.604283
		9793.75			0.449361
		16731			0.767658
		5475.76			0.251241
		18389.8			0.843767
		22594.3			1.03668
	425	23575			1.08168
		13792.9			0.632853
		21014.4			0.96419
		4719.74			0.216553
		35900.8			1.64721
		28600			1.31224
		29942.9			1.37385
	457	23263.6			1.06739
		24632.9			1.13022
		17688.4			0.811587
		20699.2			0.949727
		43002.1			1.97304
		24445.7			1.12163
	458	38604.6			1.77127
		29292.1			1.34399
		34595.4			1.58732
		25128			1.15293
		22209.5			1.01903
		39229.7			1.79995
					Normalized to Prdm16-		Per N
ATT PRDM16 +	381	20469.5			0.93919		43422.1
		23965.8			1.09961		39551.6
		51359.4			2.35649		49230.9
		23015.1			1.05599		32948.9
		89899.7			4.12481		45100.9
		91347.8			4.19126
		34940			1.60313
		12379.8			0.568013
	382	25424.9			1.16656
		19763.9			0.906813
		34916.7			1.60206
		33876.1			1.55432
		115784			5.31247
		16966.5			0.778464
		8284.26			0.380102
		61396.3			2.81701
	383	21170			0.97133
		92045			4.22325
		35295.6			1.61945
		19420.9			0.891077
		121144			5.55837
		20231.1			0.928251
		21929.3			1.00617
		62611.7			2.87277
	455	28824.4			1.32253
		19848.9			0.910714
		90506.4			4.15265
		24802.2			1.13799
		24029.9			1.10255
		24669.9			1.13191
		17960.6			0.824075
	456	20842.3			0.956294
		18915.5			0.867886
		56120.8			2.57495
		23398.1			1.07356
		106228			4.874

## Sheet: FITC
	Sample	FITC	Average		Normalized to Prdm16-		Per N
ATT PRDM16 -	387	48059	12705		3.78268		27605.5
		39795			3.13223		19036
		13103			1.03133		4532.43
		26541			2.08902		5713.5
		9392			0.739237		7999.67
		28743			2.26234
	389	9631			0.758048
		24270			1.91027
		12586			0.990634
		10573			0.832192
		34632			2.72586
		22524			1.77285
	425	6339			0.498937
		2008			0.158048
		2851			0.2244
		2758			0.21708
		5802			0.456671
		6061			0.477056
		5908			0.465014
	457	4196			0.330264
		8551			0.673042
		2133			0.167887
		3543			0.278867
		10305			0.811098
		5553			0.437072
	458	9702			0.763636
		4500			0.354191
		4827			0.379929
		10045			0.790634
		9822			0.773081
		9102			0.716411
					Normalized to Prdm16-		Per N
ATT PRDM16 +	381	6651			0.523495		50794.9
		95052			7.48146		45158.2
		69836			5.49673		45673.9
		15493			1.21944		13486.6
		86400			6.80047		23946.2
		93122			7.32956
		26096			2.05399
		13709			1.07902
	382	25252			1.98756
		24870			1.9575
		17730			1.39551
		18845			1.48327
		96826			7.62109
		25123			1.97741
		11215			0.882723
		141405			11.1299
	383	26429			2.0802
		81201			6.39126
		10522			0.828178
		49139			3.86769
		113542			8.9368
		37193			2.92743
		13047			1.02692
		34318			2.70114
	455	12244			0.963715
		3629			0.285636
		24116			1.89815
		19578			1.54097
		21304			1.67682
		9427			0.741991
		4108			0.323337
	456	18584			1.46273
		10675			0.84022
		65021			5.11775
		14269			1.1231
		11182			0.880126
