# Supplementary material for: Adipocytes influence choroidal neovascularization via PRDM16
Source: EMBO Mol Med. 2026 May 19;18(6):2379–403. doi: 10.1038/s44321-026-00441-5 (PMC13269495; doi:10.1038/s44321-026-00441-5)
Supplement: Supplementary file 9 — Figure EV6 Source Data [file 44321_2026_441_MOESM9_ESM.zip › Figure EV6/FigEV6D-I/ATT fat pads weight .xlsx]

## Sheet: Sheet1
				(g)				ATT after		AT weight/body weight (g)
				WAT	BAT	BgAT		weight mouse		WAT	BAT	BgAT
			381	0.337154	0.085527	0.394921		25.8		0.013068	0.003315	0.015307
			382	0.452998	0.096598	0.301092		26.4		0.017159	0.00365902	0.011405
			383	0.474583	0.083538	0.430958		27.3		0.017384	0.00306	0.015786
			387	0.546956	0.103958	0.492055		27.3		0.020035	0.00380799	0.018024
			389	0.716807	0.094759	0.377747		26.3		0.027255	0.003603	0.014363
			455	0.4819	0.0816	0.4544		26.6		0.0181165	0.00306767	0.0170827
			456	0.37	0.0898	0.4206		26.5		0.0139623	0.00338868	0.0158717
			457	0.4305	0.0941	0.4287		24.9		0.0172892	0.00377912	0.0172169
			458	0.4092	0.0835	0.4629		25.8		0.0158605	0.00323643	0.0179419
			425	0.3202	0.0589	0.3203		25.9		0.0123629	0.00227413	0.0123668
